# Supplementary material for: Fully automated antibody structure prediction using BIOVIA tools: Validation study
Source: PLoS One. 2017 May 18;12(5):e0177923. doi: 10.1371/journal.pone.0177923 (PMC5436848; doi:10.1371/journal.pone.0177923)
Supplement: S1 Dataset — Predicted structures using the Top5 framework method, Chothia CDR definition with no canonical filtering and generating 50 models. These were used in the detailed discussion of outliers and for comparison against predictions using canonical filtering. (ZIP) [file pone.0177923.s003.zip › 4LEX_LH_FV_FinalModel.pdb]

REMARK   Accelrys Discovery Studio PDB file
REMARK   Created:  2015-05-08T04:42:36Z
SSBOND   1 CYS L   23    CYS L   93                                     
SSBOND   2 CYS H  134    CYS H  207                                     
ATOM      1  N   ASP L   1      25.891  32.604  26.043  1.00 30.72           N1+
ATOM      2  CA  ASP L   1      25.656  31.655  27.153  1.00 29.79           C  
ATOM      3  CB  ASP L   1      25.967  30.214  26.711  1.00 30.21           C  
ATOM      4  CG  ASP L   1      24.952  29.777  25.663  1.00 35.76           C  
ATOM      5  OD1 ASP L   1      24.000  30.556  25.390  1.00 37.62           O  
ATOM      6  OD2 ASP L   1      25.115  28.649  25.123  1.00 39.77           O1-
ATOM      7  C   ASP L   1      26.569  31.978  28.288  1.00 30.25           C  
ATOM      8  O   ASP L   1      27.628  32.572  28.095  1.00 30.88           O  
ATOM      9  N   ILE L   2      26.166  31.595  29.514  1.00 26.78           N  
ATOM     10  CA  ILE L   2      26.998  31.832  30.653  1.00 25.44           C  
ATOM     11  CB  ILE L   2      26.263  31.803  31.966  1.00 27.41           C  
ATOM     12  CG1 ILE L   2      25.209  32.923  32.033  1.00 25.60           C  
ATOM     13  CG2 ILE L   2      27.309  31.884  33.088  1.00 26.69           C  
ATOM     14  CD1 ILE L   2      24.001  32.692  31.127  1.00 28.34           C  
ATOM     15  C   ILE L   2      28.021  30.740  30.661  1.00 26.81           C  
ATOM     16  O   ILE L   2      27.693  29.561  30.522  1.00 26.15           O  
ATOM     17  N   VAL L   3      29.305  31.122  30.796  1.00 24.58           N  
ATOM     18  CA  VAL L   3      30.361  30.153  30.784  1.00 23.85           C  
ATOM     19  CB  VAL L   3      31.620  30.672  30.149  1.00 26.32           C  
ATOM     20  CG1 VAL L   3      32.704  29.584  30.226  1.00 25.58           C  
ATOM     21  CG2 VAL L   3      31.296  31.139  28.720  1.00 26.48           C  
ATOM     22  C   VAL L   3      30.683  29.836  32.208  1.00 24.27           C  
ATOM     23  O   VAL L   3      30.890  30.736  33.020  1.00 23.98           O  
ATOM     24  N   MET L   4      30.720  28.533  32.549  1.00 22.52           N  
ATOM     25  CA  MET L   4      31.019  28.144  33.895  1.00 21.14           C  
ATOM     26  CB  MET L   4      30.040  27.096  34.455  1.00 21.79           C  
ATOM     27  CG  MET L   4      28.577  27.553  34.445  1.00 22.48           C  
ATOM     28  SD  MET L   4      28.203  28.999  35.483  1.00 23.24           S  
ATOM     29  CE  MET L   4      28.244  28.095  37.056  1.00 20.32           C  
ATOM     30  C   MET L   4      32.375  27.509  33.870  1.00 23.45           C  
ATOM     31  O   MET L   4      32.582  26.501  33.197  1.00 23.63           O  
ATOM     32  N   THR L   5      33.333  28.088  34.622  1.00 22.58           N  
ATOM     33  CA  THR L   5      34.672  27.570  34.629  1.00 22.79           C  
ATOM     34  CB  THR L   5      35.715  28.636  34.455  1.00 27.14           C  
ATOM     35  OG1 THR L   5      35.522  29.321  33.225  1.00 30.19           O  
ATOM     36  CG2 THR L   5      37.105  27.982  34.484  1.00 27.79           C  
ATOM     37  C   THR L   5      34.915  26.928  35.956  1.00 23.35           C  
ATOM     38  O   THR L   5      34.790  27.567  37.001  1.00 23.92           O  
ATOM     39  N   GLN L   6      35.298  25.636  35.939  1.00 21.82           N  
ATOM     40  CA  GLN L   6      35.489  24.911  37.161  1.00 22.04           C  
ATOM     41  CB  GLN L   6      34.663  23.610  37.165  1.00 22.59           C  
ATOM     42  CG  GLN L   6      34.465  22.970  38.537  1.00 24.55           C  
ATOM     43  CD  GLN L   6      33.456  21.841  38.371  1.00 22.61           C  
ATOM     44  OE1 GLN L   6      32.837  21.690  37.318  1.00 19.56           O  
ATOM     45  NE2 GLN L   6      33.278  21.023  39.442  1.00 19.38           N  
ATOM     46  C   GLN L   6      36.950  24.580  37.290  1.00 23.94           C  
ATOM     47  O   GLN L   6      37.607  24.239  36.308  1.00 23.68           O  
ATOM     48  N   THR L   7      37.508  24.718  38.517  1.00 22.36           N  
ATOM     49  CA  THR L   7      38.902  24.427  38.741  0.88 22.46           C  
ATOM     50  CB  THR L   7      39.748  25.671  38.794  0.88 25.02           C  
ATOM     51  OG1 THR L   7      39.595  26.420  37.598  1.00 35.85           O  
ATOM     52  CG2 THR L   7      41.223  25.273  38.975  1.00 32.83           C  
ATOM     53  C   THR L   7      39.015  23.777  40.089  1.00 24.29           C  
ATOM     54  O   THR L   7      38.258  24.133  40.993  1.00 24.07           O  
ATOM     55  N   PRO L   8      39.917  22.847  40.307  1.00 22.93           N  
ATOM     56  CA  PRO L   8      40.832  22.330  39.320  1.00 23.21           C  
ATOM     57  CD  PRO L   8      40.380  22.584  41.660  1.00 23.05           C  
ATOM     58  CB  PRO L   8      42.034  21.787  40.094  1.00 23.36           C  
ATOM     59  CG  PRO L   8      41.480  21.523  41.503  1.00 24.84           C  
ATOM     60  C   PRO L   8      40.165  21.253  38.526  1.00 24.60           C  
ATOM     61  O   PRO L   8      39.090  20.806  38.912  1.00 25.07           O  
ATOM     62  N   LEU L   9      40.782  20.840  37.403  1.00 23.15           N  
ATOM     63  CA  LEU L   9      40.261  19.786  36.584  1.00 23.07           C  
ATOM     64  CB  LEU L   9      41.120  19.551  35.328  1.00 24.09           C  
ATOM     65  CG  LEU L   9      41.279  20.786  34.422  1.00 28.11           C  
ATOM     66  CD1 LEU L   9      42.073  21.901  35.122  1.00 31.13           C  
ATOM     67  CD2 LEU L   9      41.891  20.399  33.068  1.00 29.30           C  
ATOM     68  C   LEU L   9      40.316  18.507  37.366  1.00 24.32           C  
ATOM     69  O   LEU L   9      39.358  17.736  37.384  1.00 23.90           O  
ATOM     70  N   SER L  10      41.454  18.246  38.041  1.00 23.16           N  
ATOM     71  CA  SER L  10      41.604  17.030  38.794  1.00 23.56           C  
ATOM     72  CB  SER L  10      42.674  16.094  38.210  1.00 26.59           C  
ATOM     73  OG  SER L  10      42.775  14.913  38.989  1.00 33.11           O  
ATOM     74  C   SER L  10      42.029  17.406  40.181  1.00 24.69           C  
ATOM     75  O   SER L  10      42.840  18.314  40.357  1.00 24.84           O  
ATOM     76  N   LEU L  11      41.491  16.720  41.215  1.00 22.67           N  
ATOM     77  CA  LEU L  11      41.842  17.112  42.555  1.00 22.66           C  
ATOM     78  CB  LEU L  11      40.660  17.816  43.252  1.00 22.62           C  
ATOM     79  CG  LEU L  11      40.931  18.330  44.678  1.00 25.15           C  
ATOM     80  CD1 LEU L  11      42.007  19.426  44.681  1.00 25.32           C  
ATOM     81  CD2 LEU L  11      39.630  18.791  45.353  1.00 25.50           C  
ATOM     82  C   LEU L  11      42.220  15.902  43.371  1.00 23.94           C  
ATOM     83  O   LEU L  11      41.351  15.213  43.905  1.00 24.06           O  
ATOM     84  N   PRO L  12      43.496  15.612  43.488  1.00 23.89           N  
ATOM     85  CA  PRO L  12      43.891  14.513  44.335  1.00 24.07           C  
ATOM     86  CD  PRO L  12      44.382  15.744  42.341  1.00 24.36           C  
ATOM     87  CB  PRO L  12      45.290  14.098  43.884  1.00 25.20           C  
ATOM     88  CG  PRO L  12      45.337  14.539  42.411  1.00 27.24           C  
ATOM     89  C   PRO L  12      43.822  14.943  45.766  1.00 25.32           C  
ATOM     90  O   PRO L  12      44.252  16.056  46.070  1.00 26.37           O  
ATOM     91  N   VAL L  13      43.327  14.078  46.672  1.00 23.87           N  
ATOM     92  CA  VAL L  13      43.225  14.498  48.040  0.92 23.98           C  
ATOM     93  CB  VAL L  13      41.874  15.094  48.322  0.92 24.73           C  
ATOM     94  CG1 VAL L  13      40.836  13.963  48.322  0.92 24.32           C  
ATOM     95  CG2 VAL L  13      41.926  15.928  49.606  0.92 23.94           C  
ATOM     96  C   VAL L  13      43.408  13.287  48.911  1.00 26.37           C  
ATOM     97  O   VAL L  13      43.021  12.181  48.539  1.00 26.43           O  
ATOM     98  N   THR L  14      44.024  13.460  50.100  1.00 26.52           N  
ATOM     99  CA  THR L  14      44.206  12.334  50.973  1.00 27.27           C  
ATOM    100  CB  THR L  14      45.383  12.452  51.900  1.00 30.10           C  
ATOM    101  OG1 THR L  14      45.227  13.567  52.762  1.00 21.56           O  
ATOM    102  CG2 THR L  14      46.660  12.605  51.060  1.00 21.99           C  
ATOM    103  C   THR L  14      42.971  12.211  51.801  1.00 28.66           C  
ATOM    104  O   THR L  14      42.260  13.189  52.030  1.00 27.89           O  
ATOM    105  N   PRO L  15      42.691  11.027  52.264  1.00 28.40           N  
ATOM    106  CA  PRO L  15      41.489  10.864  53.023  1.00 29.28           C  
ATOM    107  CD  PRO L  15      43.018   9.827  51.510  1.00 32.82           C  
ATOM    108  CB  PRO L  15      41.266   9.359  53.138  1.00 30.22           C  
ATOM    109  CG  PRO L  15      41.910   8.812  51.849  1.00 33.22           C  
ATOM    110  C   PRO L  15      41.541  11.601  54.317  1.00 30.75           C  
ATOM    111  O   PRO L  15      42.582  11.599  54.972  1.00 30.68           O  
ATOM    112  N   GLY L  16      40.417  12.240  54.692  1.00 29.83           N  
ATOM    113  CA  GLY L  16      40.332  12.942  55.936  1.00 30.11           C  
ATOM    114  C   GLY L  16      40.666  14.390  55.740  1.00 31.90           C  
ATOM    115  O   GLY L  16      40.428  15.198  56.636  1.00 32.30           O  
ATOM    116  N   GLN L  17      41.223  14.785  54.580  1.00 29.82           N  
ATOM    117  CA  GLN L  17      41.542  16.183  54.475  1.00 29.85           C  
ATOM    118  CB  GLN L  17      42.890  16.504  53.811  1.00 30.88           C  
ATOM    119  CG  GLN L  17      42.996  16.110  52.345  1.00 34.41           C  
ATOM    120  CD  GLN L  17      44.307  16.693  51.847  1.00 24.21           C  
ATOM    121  OE1 GLN L  17      44.582  17.878  52.028  1.00 25.76           O  
ATOM    122  NE2 GLN L  17      45.147  15.834  51.213  1.00 17.79           N  
ATOM    123  C   GLN L  17      40.453  16.919  53.758  1.00 30.66           C  
ATOM    124  O   GLN L  17      39.566  16.331  53.141  1.00 29.77           O  
ATOM    125  N   PRO L  18      40.494  18.221  53.893  1.00 29.74           N  
ATOM    126  CA  PRO L  18      39.505  19.052  53.256  1.00 29.51           C  
ATOM    127  CD  PRO L  18      40.941  18.794  55.154  1.00 39.14           C  
ATOM    128  CB  PRO L  18      39.528  20.388  53.995  1.00 31.48           C  
ATOM    129  CG  PRO L  18      40.046  20.021  55.394  1.00 36.84           C  
ATOM    130  C   PRO L  18      39.752  19.204  51.788  1.00 30.60           C  
ATOM    131  O   PRO L  18      40.889  19.037  51.350  1.00 30.58           O  
ATOM    132  N   ALA L  19      38.699  19.515  51.007  1.00 27.90           N  
ATOM    133  CA  ALA L  19      38.874  19.712  49.597  1.00 26.92           C  
ATOM    134  CB  ALA L  19      38.429  18.504  48.751  1.00 27.13           C  
ATOM    135  C   ALA L  19      38.018  20.875  49.202  1.00 27.22           C  
ATOM    136  O   ALA L  19      36.961  21.100  49.790  1.00 27.08           O  
ATOM    137  N   SER L  20      38.464  21.671  48.207  1.00 25.05           N  
ATOM    138  CA  SER L  20      37.643  22.768  47.783  1.00 25.08           C  
ATOM    139  CB  SER L  20      38.086  24.146  48.315  1.00 27.45           C  
ATOM    140  OG  SER L  20      39.311  24.543  47.723  1.00 33.33           O  
ATOM    141  C   SER L  20      37.655  22.813  46.288  1.00 26.32           C  
ATOM    142  O   SER L  20      38.692  22.632  45.652  1.00 26.21           O  
ATOM    143  N   ILE L  21      36.471  23.056  45.691  1.00 24.07           N  
ATOM    144  CA  ILE L  21      36.340  23.119  44.265  1.00 22.67           C  
ATOM    145  CB  ILE L  21      35.407  22.077  43.728  1.00 23.47           C  
ATOM    146  CG1 ILE L  21      35.949  20.683  44.082  1.00 23.06           C  
ATOM    147  CG2 ILE L  21      35.235  22.300  42.218  1.00 23.12           C  
ATOM    148  CD1 ILE L  21      34.933  19.559  43.903  1.00 24.80           C  
ATOM    149  C   ILE L  21      35.769  24.463  43.946  1.00 24.04           C  
ATOM    150  O   ILE L  21      34.856  24.933  44.625  1.00 23.22           O  
ATOM    151  N   SER L  22      36.298  25.123  42.897  1.00 22.96           N  
ATOM    152  CA  SER L  22      35.853  26.451  42.585  1.00 24.08           C  
ATOM    153  CB  SER L  22      37.011  27.453  42.448  1.00 25.09           C  
ATOM    154  OG  SER L  22      36.509  28.745  42.142  1.00 29.33           O  
ATOM    155  C   SER L  22      35.116  26.443  41.285  1.00 25.52           C  
ATOM    156  O   SER L  22      35.416  25.659  40.386  1.00 24.71           O  
ATOM    157  N   CYS L  23      34.091  27.315  41.177  1.00 25.05           N  
ATOM    158  CA  CYS L  23      33.329  27.450  39.966  1.00 25.91           C  
ATOM    159  CB  CYS L  23      31.961  26.724  40.043  1.00 26.60           C  
ATOM    160  SG  CYS L  23      30.975  26.796  38.512  1.00 30.06           S  
ATOM    161  C   CYS L  23      33.121  28.926  39.751  1.00 28.22           C  
ATOM    162  O   CYS L  23      32.652  29.630  40.647  1.00 27.76           O  
ATOM    163  N   ARG L  24      33.488  29.442  38.552  1.00 27.80           N  
ATOM    164  CA  ARG L  24      33.348  30.851  38.277  1.00 29.05           C  
ATOM    165  CB  ARG L  24      34.648  31.549  37.835  1.00 32.21           C  
ATOM    166  CG  ARG L  24      35.753  31.573  38.889  1.00 38.21           C  
ATOM    167  CD  ARG L  24      36.936  32.479  38.529  1.00 45.18           C  
ATOM    168  NE  ARG L  24      37.523  32.005  37.243  1.00 56.34           N  
ATOM    169  CZ  ARG L  24      37.195  32.610  36.064  1.00 60.83           C  
ATOM    170  NH1 ARG L  24      36.307  33.647  36.046  1.00 59.90           N1+
ATOM    171  NH2 ARG L  24      37.777  32.188  34.903  1.00 60.96           N  
ATOM    172  C   ARG L  24      32.411  31.020  37.122  1.00 29.71           C  
ATOM    173  O   ARG L  24      32.423  30.228  36.181  1.00 29.56           O  
ATOM    174  N   SER L  25      31.588  32.090  37.158  1.00 27.75           N  
ATOM    175  CA  SER L  25      30.638  32.324  36.106  0.91 27.29           C  
ATOM    176  CB  SER L  25      29.181  32.405  36.604  0.91 28.27           C  
ATOM    177  OG  SER L  25      29.026  33.470  37.529  0.89 30.67           O  
ATOM    178  C   SER L  25      30.968  33.612  35.414  1.00 29.48           C  
ATOM    179  O   SER L  25      31.490  34.549  36.016  1.00 29.47           O  
ATOM    180  N   SER L  26      30.721  33.636  34.081  1.00 57.86           N  
ATOM    181  CA  SER L  26      31.009  34.748  33.211  1.00 59.24           C  
ATOM    182  CB  SER L  26      30.865  34.402  31.715  1.00 58.66           C  
ATOM    183  OG  SER L  26      29.514  34.111  31.390  1.00 58.10           O  
ATOM    184  C   SER L  26      30.096  35.899  33.508  1.00 59.85           C  
ATOM    185  O   SER L  26      30.510  37.058  33.462  1.00 62.10           O  
ATOM    186  N   GLN L  27      28.816  35.603  33.797  1.00 59.05           N  
ATOM    187  CA  GLN L  27      27.874  36.630  34.135  1.00 59.70           C  
ATOM    188  CB  GLN L  27      26.589  36.672  33.285  1.00 60.00           C  
ATOM    189  CG  GLN L  27      26.778  37.219  31.871  1.00 61.38           C  
ATOM    190  CD  GLN L  27      25.415  37.214  31.189  1.00 62.62           C  
ATOM    191  OE1 GLN L  27      24.931  36.173  30.751  1.00 62.83           O  
ATOM    192  NE2 GLN L  27      24.777  38.412  31.097  1.00 62.25           N  
ATOM    193  C   GLN L  27      27.429  36.352  35.527  1.00 58.66           C  
ATOM    194  O   GLN L  27      27.638  35.261  36.056  1.00 59.64           O  
ATOM    195  N   SER L  28      26.808  37.362  36.164  1.00 58.14           N  
ATOM    196  CA  SER L  28      26.362  37.200  37.511  1.00 56.98           C  
ATOM    197  CB  SER L  28      25.896  38.515  38.159  1.00 57.67           C  
ATOM    198  OG  SER L  28      25.466  38.284  39.492  1.00 57.76           O  
ATOM    199  C   SER L  28      25.215  36.240  37.518  1.00 56.07           C  
ATOM    200  O   SER L  28      24.340  36.265  36.655  1.00 56.09           O  
ATOM    201  N   LEU L  29      25.252  35.318  38.495  1.00 55.43           N  
ATOM    202  CA  LEU L  29      24.255  34.315  38.712  1.00 56.30           C  
ATOM    203  CB  LEU L  29      24.759  33.058  39.432  1.00 55.59           C  
ATOM    204  CG  LEU L  29      25.778  32.306  38.555  1.00 53.50           C  
ATOM    205  CD1 LEU L  29      25.960  30.849  39.005  1.00 52.94           C  
ATOM    206  CD2 LEU L  29      25.428  32.433  37.065  1.00 52.34           C  
ATOM    207  C   LEU L  29      23.050  34.863  39.404  1.00 57.67           C  
ATOM    208  O   LEU L  29      22.062  34.151  39.562  1.00 58.02           O  
ATOM    209  N   VAL L  30      23.135  36.089  39.953  1.00 59.02           N  
ATOM    210  CA  VAL L  30      22.002  36.618  40.658  1.00 59.64           C  
ATOM    211  CB  VAL L  30      22.290  37.930  41.332  1.00 60.57           C  
ATOM    212  CG1 VAL L  30      21.014  38.417  42.041  1.00 61.29           C  
ATOM    213  CG2 VAL L  30      23.496  37.737  42.268  1.00 61.06           C  
ATOM    214  C   VAL L  30      20.863  36.827  39.709  1.00 59.98           C  
ATOM    215  O   VAL L  30      20.983  37.489  38.679  1.00 58.33           O  
ATOM    216  N   HIS L  31      19.700  36.247  40.062  1.00 60.35           N  
ATOM    217  CA  HIS L  31      18.518  36.351  39.263  1.00 60.97           C  
ATOM    218  ND1 HIS L  31      16.629  34.218  37.316  1.00 64.52           N  
ATOM    219  CG  HIS L  31      16.509  35.041  38.411  1.00 63.66           C  
ATOM    220  CB  HIS L  31      17.565  35.159  39.466  1.00 62.31           C  
ATOM    221  NE2 HIS L  31      14.654  35.221  37.143  1.00 64.25           N  
ATOM    222  CD2 HIS L  31      15.297  35.647  38.291  1.00 64.31           C  
ATOM    223  CE1 HIS L  31      15.492  34.364  36.591  1.00 63.89           C  
ATOM    224  C   HIS L  31      17.822  37.605  39.691  1.00 61.04           C  
ATOM    225  O   HIS L  31      18.013  38.078  40.810  1.00 57.03           O  
ATOM    226  N   SER L  32      16.984  38.172  38.805  1.00 61.88           N  
ATOM    227  CA  SER L  32      16.318  39.406  39.100  1.00 63.36           C  
ATOM    228  CB  SER L  32      15.438  39.888  37.938  1.00 64.42           C  
ATOM    229  OG  SER L  32      14.796  41.102  38.293  1.00 65.90           O  
ATOM    230  C   SER L  32      15.444  39.204  40.297  1.00 63.82           C  
ATOM    231  O   SER L  32      15.197  40.135  41.062  1.00 65.32           O  
ATOM    232  N   ASN L  33      14.947  37.971  40.491  1.00 63.56           N  
ATOM    233  CA  ASN L  33      14.115  37.674  41.621  1.00 63.01           C  
ATOM    234  CB  ASN L  33      13.357  36.330  41.540  1.00 63.47           C  
ATOM    235  CG  ASN L  33      14.327  35.162  41.524  1.00 64.75           C  
ATOM    236  OD1 ASN L  33      15.523  35.324  41.293  1.00 64.73           O  
ATOM    237  ND2 ASN L  33      13.797  33.938  41.776  1.00 64.56           N  
ATOM    238  C   ASN L  33      14.953  37.751  42.866  1.00 61.19           C  
ATOM    239  O   ASN L  33      14.432  37.900  43.970  1.00 57.57           O  
ATOM    240  N   GLY L  34      16.287  37.626  42.734  1.00 61.15           N  
ATOM    241  CA  GLY L  34      17.123  37.758  43.895  1.00 60.75           C  
ATOM    242  C   GLY L  34      17.717  36.431  44.238  1.00 60.06           C  
ATOM    243  O   GLY L  34      18.622  36.347  45.067  1.00 58.80           O  
ATOM    244  N   ASN L  35      17.219  35.347  43.622  1.00 59.08           N  
ATOM    245  CA  ASN L  35      17.785  34.066  43.926  1.00 56.20           C  
ATOM    246  CB  ASN L  35      16.800  32.901  43.740  1.00 56.83           C  
ATOM    247  CG  ASN L  35      15.748  32.995  44.838  1.00 57.98           C  
ATOM    248  OD1 ASN L  35      14.568  33.220  44.568  1.00 59.22           O  
ATOM    249  ND2 ASN L  35      16.184  32.815  46.113  1.00 57.16           N  
ATOM    250  C   ASN L  35      18.969  33.838  43.031  1.00 52.90           C  
ATOM    251  O   ASN L  35      19.044  34.374  41.926  1.00 50.25           O  
ATOM    252  N   THR L  36      19.952  33.046  43.505  1.00 51.75           N  
ATOM    253  CA  THR L  36      21.098  32.725  42.696  1.00 51.42           C  
ATOM    254  CB  THR L  36      22.405  33.031  43.370  1.00 52.42           C  
ATOM    255  OG1 THR L  36      22.475  34.415  43.681  1.00 54.36           O  
ATOM    256  CG2 THR L  36      23.569  32.633  42.445  1.00 52.03           C  
ATOM    257  C   THR L  36      21.033  31.251  42.454  1.00 50.24           C  
ATOM    258  O   THR L  36      21.175  30.454  43.380  1.00 47.88           O  
ATOM    259  N   TYR L  37      20.856  30.841  41.181  1.00 49.92           N  
ATOM    260  CA  TYR L  37      20.625  29.444  40.953  1.00 50.14           C  
ATOM    261  CB  TYR L  37      19.558  29.208  39.874  1.00 51.81           C  
ATOM    262  CG  TYR L  37      18.282  29.788  40.396  1.00 54.53           C  
ATOM    263  CD1 TYR L  37      17.616  29.172  41.430  1.00 54.60           C  
ATOM    264  CD2 TYR L  37      17.739  30.934  39.856  1.00 55.78           C  
ATOM    265  CE1 TYR L  37      16.436  29.679  41.920  1.00 55.57           C  
ATOM    266  CE2 TYR L  37      16.557  31.449  40.342  1.00 56.89           C  
ATOM    267  CZ  TYR L  37      15.904  30.823  41.377  1.00 56.74           C  
ATOM    268  OH  TYR L  37      14.691  31.347  41.878  1.00 56.39           O  
ATOM    269  C   TYR L  37      21.897  28.751  40.555  1.00 48.09           C  
ATOM    270  O   TYR L  37      22.219  28.626  39.373  1.00 48.44           O  
ATOM    271  N   LEU L  38      22.631  28.230  41.566  1.00 19.69           N  
ATOM    272  CA  LEU L  38      23.888  27.586  41.309  1.00 19.38           C  
ATOM    273  CB  LEU L  38      25.086  28.398  41.845  1.00 19.61           C  
ATOM    274  CG  LEU L  38      26.477  27.772  41.613  1.00 21.65           C  
ATOM    275  CD1 LEU L  38      26.712  26.535  42.491  1.00 21.77           C  
ATOM    276  CD2 LEU L  38      26.717  27.497  40.120  1.00 21.58           C  
ATOM    277  C   LEU L  38      23.810  26.294  42.058  1.00 21.06           C  
ATOM    278  O   LEU L  38      23.543  26.287  43.260  1.00 21.36           O  
ATOM    279  N   HIS L  39      24.051  25.161  41.368  1.00 18.77           N  
ATOM    280  CA  HIS L  39      23.871  23.893  42.012  1.00 17.35           C  
ATOM    281  ND1 HIS L  39      20.778  24.577  42.073  1.00 22.08           N  
ATOM    282  CG  HIS L  39      21.540  23.972  41.099  1.00 18.72           C  
ATOM    283  CB  HIS L  39      22.728  23.097  41.368  1.00 17.03           C  
ATOM    284  NE2 HIS L  39      19.920  25.199  40.118  1.00 22.68           N  
ATOM    285  CD2 HIS L  39      21.001  24.361  39.911  1.00 19.85           C  
ATOM    286  CE1 HIS L  39      19.824  25.300  41.432  1.00 22.19           C  
ATOM    287  C   HIS L  39      25.127  23.084  41.854  1.00 18.81           C  
ATOM    288  O   HIS L  39      25.957  23.362  40.988  1.00 18.40           O  
ATOM    289  N   TRP L  40      25.307  22.063  42.725  1.00 17.55           N  
ATOM    290  CA  TRP L  40      26.454  21.200  42.637  1.00 17.07           C  
ATOM    291  CB  TRP L  40      27.405  21.313  43.840  1.00 16.33           C  
ATOM    292  CG  TRP L  40      28.112  22.643  43.923  1.00 17.20           C  
ATOM    293  CD2 TRP L  40      29.364  22.933  43.284  1.00 17.19           C  
ATOM    294  CD1 TRP L  40      27.734  23.781  44.572  1.00 18.87           C  
ATOM    295  NE1 TRP L  40      28.674  24.765  44.377  1.00 18.81           N  
ATOM    296  CE2 TRP L  40      29.683  24.256  43.586  1.00 19.23           C  
ATOM    297  CE3 TRP L  40      30.182  22.160  42.509  1.00 18.17           C  
ATOM    298  CZ2 TRP L  40      30.829  24.831  43.113  1.00 19.11           C  
ATOM    299  CZ3 TRP L  40      31.337  22.742  42.036  1.00 18.74           C  
ATOM    300  CH2 TRP L  40      31.654  24.051  42.331  1.00 19.25           C  
ATOM    301  C   TRP L  40      25.982  19.778  42.583  1.00 17.95           C  
ATOM    302  O   TRP L  40      25.082  19.381  43.325  1.00 18.09           O  
ATOM    303  N   TYR L  41      26.604  18.969  41.696  1.00 16.64           N  
ATOM    304  CA  TYR L  41      26.226  17.590  41.538  1.00 16.28           C  
ATOM    305  CB  TYR L  41      25.639  17.253  40.153  1.00 17.42           C  
ATOM    306  CG  TYR L  41      24.373  17.999  39.898  1.00 19.32           C  
ATOM    307  CD1 TYR L  41      24.398  19.273  39.379  1.00 20.91           C  
ATOM    308  CD2 TYR L  41      23.154  17.419  40.162  1.00 20.19           C  
ATOM    309  CE1 TYR L  41      23.231  19.958  39.131  1.00 22.17           C  
ATOM    310  CE2 TYR L  41      21.983  18.099  39.917  1.00 22.16           C  
ATOM    311  CZ  TYR L  41      22.019  19.372  39.400  1.00 22.24           C  
ATOM    312  OH  TYR L  41      20.818  20.070  39.147  1.00 33.04           O  
ATOM    313  C   TYR L  41      27.462  16.740  41.627  1.00 17.40           C  
ATOM    314  O   TYR L  41      28.569  17.200  41.357  1.00 17.41           O  
ATOM    315  N   LEU L  42      27.289  15.465  42.043  1.00 17.19           N  
ATOM    316  CA  LEU L  42      28.356  14.502  42.098  1.00 17.31           C  
ATOM    317  CB  LEU L  42      28.588  13.912  43.502  1.00 18.17           C  
ATOM    318  CG  LEU L  42      29.628  12.772  43.537  1.00 19.75           C  
ATOM    319  CD1 LEU L  42      31.021  13.254  43.106  1.00 17.37           C  
ATOM    320  CD2 LEU L  42      29.645  12.074  44.906  1.00 19.92           C  
ATOM    321  C   LEU L  42      27.956  13.358  41.217  1.00 19.22           C  
ATOM    322  O   LEU L  42      26.849  12.836  41.335  1.00 19.38           O  
ATOM    323  N   GLN L  43      28.845  12.944  40.289  1.00 18.49           N  
ATOM    324  CA  GLN L  43      28.504  11.822  39.463  1.00 19.50           C  
ATOM    325  CB  GLN L  43      28.477  12.132  37.951  1.00 19.93           C  
ATOM    326  CG  GLN L  43      27.957  10.965  37.103  1.00 22.87           C  
ATOM    327  CD  GLN L  43      27.737  11.436  35.668  1.00 26.54           C  
ATOM    328  OE1 GLN L  43      28.365  12.385  35.204  1.00 24.60           O  
ATOM    329  NE2 GLN L  43      26.811  10.751  34.942  1.00 25.42           N  
ATOM    330  C   GLN L  43      29.521  10.753  39.708  1.00 23.29           C  
ATOM    331  O   GLN L  43      30.713  10.937  39.462  1.00 22.02           O  
ATOM    332  N   LYS L  44      29.056   9.598  40.222  1.00 25.52           N  
ATOM    333  CA  LYS L  44      29.927   8.493  40.491  1.00 27.74           C  
ATOM    334  CB  LYS L  44      29.453   7.598  41.645  1.00 28.85           C  
ATOM    335  CG  LYS L  44      29.393   8.374  42.962  1.00 33.04           C  
ATOM    336  CD  LYS L  44      28.906   7.556  44.155  1.00 40.52           C  
ATOM    337  CE  LYS L  44      29.897   7.574  45.319  1.00 44.52           C  
ATOM    338  NZ  LYS L  44      31.215   7.078  44.865  1.00 46.99           N1+
ATOM    339  C   LYS L  44      30.008   7.688  39.238  1.00 31.62           C  
ATOM    340  O   LYS L  44      29.208   7.865  38.322  1.00 30.55           O  
ATOM    341  N   PRO L  45      30.966   6.811  39.159  1.00 33.60           N  
ATOM    342  CA  PRO L  45      31.118   6.080  37.938  1.00 34.60           C  
ATOM    343  CD  PRO L  45      32.232   6.987  39.851  1.00 34.93           C  
ATOM    344  CB  PRO L  45      32.451   5.349  38.057  1.00 36.00           C  
ATOM    345  CG  PRO L  45      33.278   6.275  38.973  1.00 37.75           C  
ATOM    346  C   PRO L  45      29.943   5.210  37.625  1.00 36.82           C  
ATOM    347  O   PRO L  45      29.484   4.482  38.503  1.00 37.70           O  
ATOM    348  N   GLY L  46      29.444   5.288  36.372  1.00 35.44           N  
ATOM    349  CA  GLY L  46      28.381   4.451  35.894  1.00 35.55           C  
ATOM    350  C   GLY L  46      27.050   4.909  36.415  1.00 36.76           C  
ATOM    351  O   GLY L  46      26.049   4.220  36.216  1.00 36.95           O  
ATOM    352  N   GLN L  47      26.978   6.083  37.072  1.00 33.32           N  
ATOM    353  CA  GLN L  47      25.716   6.487  37.632  1.00 31.83           C  
ATOM    354  CB  GLN L  47      25.737   6.531  39.170  0.90 32.53           C  
ATOM    355  CG  GLN L  47      25.970   5.148  39.787  0.90 41.45           C  
ATOM    356  CD  GLN L  47      26.082   5.286  41.297  0.90 52.24           C  
ATOM    357  OE1 GLN L  47      25.298   5.988  41.932  0.90 50.11           O  
ATOM    358  NE2 GLN L  47      27.092   4.597  41.893  0.90 51.69           N  
ATOM    359  C   GLN L  47      25.360   7.850  37.123  1.00 30.97           C  
ATOM    360  O   GLN L  47      26.159   8.513  36.467  1.00 30.26           O  
ATOM    361  N   SER L  48      24.104   8.280  37.377  1.00 27.30           N  
ATOM    362  CA  SER L  48      23.650   9.579  36.963  0.90 26.40           C  
ATOM    363  CB  SER L  48      22.120   9.678  36.839  0.90 28.00           C  
ATOM    364  OG  SER L  48      21.509   9.356  38.078  0.87 33.71           O  
ATOM    365  C   SER L  48      24.113  10.575  37.983  1.00 26.21           C  
ATOM    366  O   SER L  48      24.470  10.201  39.095  1.00 25.83           O  
ATOM    367  N   PRO L  49      24.119  11.839  37.652  1.00 23.71           N  
ATOM    368  CA  PRO L  49      24.580  12.845  38.570  1.00 22.67           C  
ATOM    369  CD  PRO L  49      24.168  12.280  36.268  1.00 23.40           C  
ATOM    370  CB  PRO L  49      24.627  14.142  37.764  1.00 23.63           C  
ATOM    371  CG  PRO L  49      24.824  13.669  36.311  1.00 25.35           C  
ATOM    372  C   PRO L  49      23.646  12.913  39.740  1.00 24.43           C  
ATOM    373  O   PRO L  49      22.450  12.701  39.544  1.00 24.07           O  
ATOM    374  N   GLN L  50      24.167  13.180  40.957  1.00 22.09           N  
ATOM    375  CA  GLN L  50      23.324  13.321  42.114  1.00 22.05           C  
ATOM    376  CB  GLN L  50      23.630  12.363  43.285  1.00 23.79           C  
ATOM    377  CG  GLN L  50      23.217  10.905  43.056  1.00 32.46           C  
ATOM    378  CD  GLN L  50      24.440  10.094  42.657  1.00 42.58           C  
ATOM    379  OE1 GLN L  50      24.734   9.060  43.253  1.00  0.00           O  
ATOM    380  NE2 GLN L  50      25.181  10.571  41.624  1.00  0.00           N  
ATOM    381  C   GLN L  50      23.521  14.710  42.639  1.00 22.37           C  
ATOM    382  O   GLN L  50      24.640  15.213  42.690  1.00 21.70           O  
ATOM    383  N   LEU L  51      22.420  15.354  43.068  1.00 20.23           N  
ATOM    384  CA  LEU L  51      22.422  16.725  43.507  1.00 19.28           C  
ATOM    385  CB  LEU L  51      21.015  17.344  43.431  1.00 18.87           C  
ATOM    386  CG  LEU L  51      20.931  18.809  43.889  1.00 19.94           C  
ATOM    387  CD1 LEU L  51      21.684  19.742  42.929  1.00 21.42           C  
ATOM    388  CD2 LEU L  51      19.472  19.233  44.116  1.00 22.14           C  
ATOM    389  C   LEU L  51      22.846  16.810  44.938  1.00 21.31           C  
ATOM    390  O   LEU L  51      22.186  16.261  45.820  1.00 21.99           O  
ATOM    391  N   LEU L  52      24.038  17.394  45.183  1.00 19.74           N  
ATOM    392  CA  LEU L  52      24.505  17.653  46.515  1.00 20.29           C  
ATOM    393  CB  LEU L  52      26.039  17.724  46.577  1.00 21.40           C  
ATOM    394  CG  LEU L  52      26.719  16.399  46.184  1.00 25.01           C  
ATOM    395  CD1 LEU L  52      28.250  16.509  46.262  1.00 25.97           C  
ATOM    396  CD2 LEU L  52      26.166  15.225  47.007  1.00 26.84           C  
ATOM    397  C   LEU L  52      23.966  18.935  47.091  1.00 21.78           C  
ATOM    398  O   LEU L  52      23.421  18.952  48.195  1.00 21.51           O  
ATOM    399  N   ILE L  53      24.100  20.052  46.335  1.00 20.14           N  
ATOM    400  CA  ILE L  53      23.751  21.348  46.859  1.00 20.24           C  
ATOM    401  CB  ILE L  53      24.950  22.175  47.251  1.00 21.66           C  
ATOM    402  CG1 ILE L  53      25.694  21.550  48.445  1.00 23.25           C  
ATOM    403  CG2 ILE L  53      24.475  23.611  47.524  1.00 21.98           C  
ATOM    404  CD1 ILE L  53      26.431  20.252  48.128  1.00 27.74           C  
ATOM    405  C   ILE L  53      23.007  22.131  45.824  1.00 21.49           C  
ATOM    406  O   ILE L  53      23.270  22.021  44.628  1.00 20.15           O  
ATOM    407  N   TYR L  54      22.027  22.943  46.273  1.00 21.34           N  
ATOM    408  CA  TYR L  54      21.310  23.771  45.351  1.00 21.21           C  
ATOM    409  CB  TYR L  54      19.965  23.183  44.876  1.00 22.55           C  
ATOM    410  CG  TYR L  54      19.110  22.829  46.042  1.00 24.54           C  
ATOM    411  CD1 TYR L  54      18.257  23.746  46.603  1.00 26.14           C  
ATOM    412  CD2 TYR L  54      19.158  21.565  46.575  1.00 26.16           C  
ATOM    413  CE1 TYR L  54      17.466  23.407  47.674  1.00 28.34           C  
ATOM    414  CE2 TYR L  54      18.372  21.218  47.646  1.00 28.42           C  
ATOM    415  CZ  TYR L  54      17.521  22.140  48.199  1.00 31.68           C  
ATOM    416  OH  TYR L  54      16.710  21.789  49.298  1.00 32.63           O  
ATOM    417  C   TYR L  54      21.118  25.131  45.950  1.00 22.46           C  
ATOM    418  O   TYR L  54      21.152  25.306  47.167  1.00 21.67           O  
ATOM    419  N   LYS L  55      20.908  26.134  45.086  1.00 27.89           N  
ATOM    420  CA  LYS L  55      20.795  27.503  45.500  1.00 28.89           C  
ATOM    421  CB  LYS L  55      19.501  27.909  46.225  1.00 29.14           C  
ATOM    422  CG  LYS L  55      18.310  28.117  45.289  1.00 30.61           C  
ATOM    423  CD  LYS L  55      17.038  28.586  46.002  1.00 31.79           C  
ATOM    424  CE  LYS L  55      16.276  27.494  46.749  1.00 32.51           C  
ATOM    425  NZ  LYS L  55      15.378  26.788  45.813  1.00 34.62           N1+
ATOM    426  C   LYS L  55      21.971  27.908  46.328  1.00 30.15           C  
ATOM    427  O   LYS L  55      21.835  28.490  47.405  1.00 30.20           O  
ATOM    428  N   VAL L  56      23.165  27.552  45.828  1.00 29.60           N  
ATOM    429  CA  VAL L  56      24.462  27.939  46.311  1.00 29.25           C  
ATOM    430  CB  VAL L  56      24.599  29.425  46.471  1.00 28.65           C  
ATOM    431  CG1 VAL L  56      25.991  29.730  47.050  1.00 28.17           C  
ATOM    432  CG2 VAL L  56      24.315  30.091  45.117  1.00 28.41           C  
ATOM    433  C   VAL L  56      24.818  27.329  47.632  1.00 29.66           C  
ATOM    434  O   VAL L  56      25.992  27.044  47.860  1.00 30.09           O  
ATOM    435  N   SER L  57      23.850  27.022  48.518  1.00 30.28           N  
ATOM    436  CA  SER L  57      24.346  26.575  49.794  1.00 31.26           C  
ATOM    437  CB  SER L  57      24.614  27.743  50.755  1.00 31.79           C  
ATOM    438  OG  SER L  57      23.411  28.461  50.987  1.00 33.05           O  
ATOM    439  C   SER L  57      23.365  25.678  50.467  1.00 31.06           C  
ATOM    440  O   SER L  57      23.603  25.225  51.586  1.00 31.55           O  
ATOM    441  N   ASN L  58      22.240  25.377  49.807  1.00 24.35           N  
ATOM    442  CA  ASN L  58      21.280  24.500  50.425  1.00 25.12           C  
ATOM    443  CB  ASN L  58      19.905  24.514  49.739  1.00 26.00           C  
ATOM    444  CG  ASN L  58      19.340  25.920  49.765  1.00 28.43           C  
ATOM    445  OD1 ASN L  58      19.294  26.571  50.806  1.00 27.05           O  
ATOM    446  ND2 ASN L  58      18.900  26.402  48.574  1.00 29.02           N  
ATOM    447  C   ASN L  58      21.748  23.092  50.257  1.00 27.06           C  
ATOM    448  O   ASN L  58      22.108  22.683  49.156  1.00 25.92           O  
ATOM    449  N   ARG L  59      21.736  22.301  51.350  1.00 27.10           N  
ATOM    450  CA  ARG L  59      22.118  20.922  51.236  1.00 28.11           C  
ATOM    451  CB  ARG L  59      22.812  20.348  52.484  1.00 29.35           C  
ATOM    452  CG  ARG L  59      24.256  20.823  52.632  1.00 33.34           C  
ATOM    453  CD  ARG L  59      24.920  20.394  53.941  1.00 40.98           C  
ATOM    454  NE  ARG L  59      24.200  21.091  55.042  1.00 48.82           N  
ATOM    455  CZ  ARG L  59      24.879  21.527  56.143  1.00 56.34           C  
ATOM    456  NH1 ARG L  59      26.224  21.320  56.245  1.00 55.94           N1+
ATOM    457  NH2 ARG L  59      24.207  22.168  57.143  1.00 54.38           N  
ATOM    458  C   ARG L  59      20.880  20.128  50.998  1.00 29.46           C  
ATOM    459  O   ARG L  59      19.846  20.349  51.626  1.00 29.52           O  
ATOM    460  N   PHE L  60      20.970  19.168  50.063  1.00 28.12           N  
ATOM    461  CA  PHE L  60      19.853  18.349  49.702  1.00 28.63           C  
ATOM    462  CB  PHE L  60      20.084  17.676  48.336  1.00 29.11           C  
ATOM    463  CG  PHE L  60      18.805  17.154  47.778  1.00 30.82           C  
ATOM    464  CD1 PHE L  60      17.816  18.020  47.370  1.00 32.51           C  
ATOM    465  CD2 PHE L  60      18.613  15.803  47.613  1.00 27.42           C  
ATOM    466  CE1 PHE L  60      16.641  17.542  46.840  1.00 26.67           C  
ATOM    467  CE2 PHE L  60      17.440  15.320  47.082  1.00 28.41           C  
ATOM    468  CZ  PHE L  60      16.448  16.188  46.698  1.00 27.31           C  
ATOM    469  C   PHE L  60      19.704  17.326  50.784  1.00 31.18           C  
ATOM    470  O   PHE L  60      20.652  17.031  51.510  1.00 29.91           O  
ATOM    471  N   SER L  61      18.485  16.778  50.953  1.00 31.06           N  
ATOM    472  CA  SER L  61      18.285  15.848  52.025  1.00 31.80           C  
ATOM    473  CB  SER L  61      16.815  15.428  52.219  1.00 36.21           C  
ATOM    474  OG  SER L  61      16.358  14.679  51.102  1.00 45.25           O  
ATOM    475  C   SER L  61      19.088  14.617  51.760  1.00 32.19           C  
ATOM    476  O   SER L  61      19.180  14.148  50.626  1.00 31.14           O  
ATOM    477  N   GLY L  62      19.703  14.072  52.829  1.00 30.88           N  
ATOM    478  CA  GLY L  62      20.461  12.858  52.746  1.00 31.07           C  
ATOM    479  C   GLY L  62      21.906  13.170  52.501  1.00 32.10           C  
ATOM    480  O   GLY L  62      22.749  12.277  52.575  1.00 32.69           O  
ATOM    481  N   VAL L  63      22.236  14.442  52.201  1.00 29.17           N  
ATOM    482  CA  VAL L  63      23.608  14.784  51.942  1.00 28.31           C  
ATOM    483  CB  VAL L  63      23.768  16.008  51.084  1.00 29.11           C  
ATOM    484  CG1 VAL L  63      25.266  16.327  50.947  1.00 27.81           C  
ATOM    485  CG2 VAL L  63      23.066  15.758  49.738  1.00 28.43           C  
ATOM    486  C   VAL L  63      24.276  15.055  53.255  1.00 30.73           C  
ATOM    487  O   VAL L  63      23.719  15.729  54.120  1.00 30.20           O  
ATOM    488  N   PRO L  64      25.475  14.559  53.418  1.00 30.45           N  
ATOM    489  CA  PRO L  64      26.193  14.744  54.653  1.00 31.35           C  
ATOM    490  CD  PRO L  64      25.900  13.357  52.723  1.00 31.34           C  
ATOM    491  CB  PRO L  64      27.332  13.717  54.641  1.00 32.02           C  
ATOM    492  CG  PRO L  64      27.341  13.148  53.209  1.00 33.97           C  
ATOM    493  C   PRO L  64      26.632  16.164  54.855  1.00 33.11           C  
ATOM    494  O   PRO L  64      26.839  16.883  53.879  1.00 31.38           O  
ATOM    495  N   ASP L  65      26.799  16.568  56.129  1.00 33.17           N  
ATOM    496  CA  ASP L  65      27.139  17.905  56.531  1.00 33.78           C  
ATOM    497  CB  ASP L  65      26.993  18.150  58.047  1.00 37.10           C  
ATOM    498  CG  ASP L  65      27.911  17.228  58.836  1.00 49.50           C  
ATOM    499  OD1 ASP L  65      28.779  16.558  58.218  1.00 52.97           O  
ATOM    500  OD2 ASP L  65      27.744  17.178  60.083  1.00 53.57           O1-
ATOM    501  C   ASP L  65      28.521  18.261  56.070  1.00 33.75           C  
ATOM    502  O   ASP L  65      28.892  19.433  56.054  1.00 33.36           O  
ATOM    503  N   ARG L  66      29.324  17.253  55.691  1.00 31.06           N  
ATOM    504  CA  ARG L  66      30.679  17.459  55.255  0.77 30.14           C  
ATOM    505  CB  ARG L  66      31.338  16.163  54.753  0.77 29.83           C  
ATOM    506  CG  ARG L  66      31.571  15.107  55.831  0.77 34.23           C  
ATOM    507  CD  ARG L  66      32.082  13.781  55.260  0.77 35.41           C  
ATOM    508  NE  ARG L  66      30.924  13.109  54.607  0.77 35.12           N  
ATOM    509  CZ  ARG L  66      31.117  12.167  53.640  0.77 38.72           C  
ATOM    510  NH1 ARG L  66      32.376  11.869  53.214  0.77 32.84           N1+
ATOM    511  NH2 ARG L  66      30.045  11.522  53.096  0.77 31.86           N  
ATOM    512  C   ARG L  66      30.671  18.388  54.076  1.00 29.75           C  
ATOM    513  O   ARG L  66      31.619  19.150  53.885  1.00 28.62           O  
ATOM    514  N   PHE L  67      29.618  18.316  53.235  1.00 27.28           N  
ATOM    515  CA  PHE L  67      29.540  19.128  52.049  1.00 26.35           C  
ATOM    516  CB  PHE L  67      28.655  18.510  50.951  1.00 26.61           C  
ATOM    517  CG  PHE L  67      29.290  17.244  50.483  1.00 27.48           C  
ATOM    518  CD1 PHE L  67      30.287  17.269  49.536  1.00 27.92           C  
ATOM    519  CD2 PHE L  67      28.881  16.029  50.984  1.00 28.17           C  
ATOM    520  CE1 PHE L  67      30.870  16.102  49.102  1.00 27.76           C  
ATOM    521  CE2 PHE L  67      29.463  14.861  50.553  1.00 29.65           C  
ATOM    522  CZ  PHE L  67      30.460  14.894  49.610  1.00 27.83           C  
ATOM    523  C   PHE L  67      28.937  20.467  52.373  1.00 27.82           C  
ATOM    524  O   PHE L  67      27.918  20.559  53.057  1.00 26.76           O  
ATOM    525  N   SER L  68      29.571  21.553  51.871  1.00 26.05           N  
ATOM    526  CA  SER L  68      29.083  22.892  52.071  1.00 26.12           C  
ATOM    527  CB  SER L  68      29.878  23.723  53.095  1.00 27.79           C  
ATOM    528  OG  SER L  68      29.670  23.256  54.418  1.00 32.13           O  
ATOM    529  C   SER L  68      29.242  23.637  50.784  1.00 27.00           C  
ATOM    530  O   SER L  68      30.111  23.323  49.972  1.00 26.72           O  
ATOM    531  N   GLY L  69      28.401  24.670  50.577  1.00 25.01           N  
ATOM    532  CA  GLY L  69      28.498  25.455  49.382  1.00 24.57           C  
ATOM    533  C   GLY L  69      28.426  26.893  49.781  1.00 26.73           C  
ATOM    534  O   GLY L  69      27.688  27.260  50.694  1.00 26.31           O  
ATOM    535  N   SER L  70      29.201  27.751  49.086  1.00 25.86           N  
ATOM    536  CA  SER L  70      29.210  29.150  49.395  1.00 26.32           C  
ATOM    537  CB  SER L  70      30.272  29.534  50.441  1.00 28.39           C  
ATOM    538  OG  SER L  70      31.572  29.255  49.941  1.00 31.43           O  
ATOM    539  C   SER L  70      29.529  29.902  48.140  1.00 28.38           C  
ATOM    540  O   SER L  70      29.895  29.312  47.123  1.00 26.52           O  
ATOM    541  N   GLY L  71      29.361  31.241  48.172  1.00 28.52           N  
ATOM    542  CA  GLY L  71      29.705  32.021  47.018  1.00 29.73           C  
ATOM    543  C   GLY L  71      28.689  33.096  46.825  1.00 32.86           C  
ATOM    544  O   GLY L  71      27.661  33.130  47.501  1.00 33.15           O  
ATOM    545  N   SER L  72      28.977  34.015  45.881  1.00 32.68           N  
ATOM    546  CA  SER L  72      28.075  35.083  45.578  1.00 33.75           C  
ATOM    547  CB  SER L  72      28.208  36.265  46.552  1.00 36.60           C  
ATOM    548  OG  SER L  72      27.290  37.288  46.202  1.00 40.77           O  
ATOM    549  C   SER L  72      28.426  35.587  44.213  1.00 35.97           C  
ATOM    550  O   SER L  72      29.569  35.475  43.776  1.00 35.52           O  
ATOM    551  N   GLY L  73      27.433  36.144  43.491  1.00 34.51           N  
ATOM    552  CA  GLY L  73      27.693  36.719  42.203  1.00 34.52           C  
ATOM    553  C   GLY L  73      28.309  35.703  41.284  1.00 34.70           C  
ATOM    554  O   GLY L  73      27.634  34.797  40.803  1.00 34.85           O  
ATOM    555  N   THR L  74      29.578  35.965  40.900  1.00 31.60           N  
ATOM    556  CA  THR L  74      30.406  35.183  40.011  1.00 30.69           C  
ATOM    557  CB  THR L  74      31.418  36.030  39.298  1.00 32.97           C  
ATOM    558  OG1 THR L  74      32.324  36.606  40.228  1.00 32.14           O  
ATOM    559  CG2 THR L  74      30.664  37.133  38.539  1.00 31.29           C  
ATOM    560  C   THR L  74      31.162  34.025  40.621  1.00 31.08           C  
ATOM    561  O   THR L  74      31.435  33.052  39.917  1.00 31.21           O  
ATOM    562  N   ASP L  75      31.585  34.100  41.905  0.93 30.18           N  
ATOM    563  CA  ASP L  75      32.476  33.082  42.420  0.93 30.13           C  
ATOM    564  CB  ASP L  75      33.682  33.659  43.182  0.93 33.22           C  
ATOM    565  CG  ASP L  75      34.607  34.332  42.182  0.93 42.29           C  
ATOM    566  OD1 ASP L  75      34.330  34.230  40.956  0.91 43.76           O  
ATOM    567  OD2 ASP L  75      35.607  34.952  42.629  0.91 48.34           O1-
ATOM    568  C   ASP L  75      31.783  32.167  43.382  0.93 29.21           C  
ATOM    569  O   ASP L  75      31.137  32.621  44.325  0.93 29.04           O  
ATOM    570  N   PHE L  76      31.926  30.835  43.181  1.00 26.05           N  
ATOM    571  CA  PHE L  76      31.290  29.919  44.087  1.00 24.68           C  
ATOM    572  CB  PHE L  76      30.049  29.202  43.522  1.00 23.95           C  
ATOM    573  CG  PHE L  76      29.135  30.231  42.954  1.00 24.55           C  
ATOM    574  CD1 PHE L  76      28.586  31.226  43.728  1.00 25.14           C  
ATOM    575  CD2 PHE L  76      28.865  30.228  41.610  1.00 24.96           C  
ATOM    576  CE1 PHE L  76      27.755  32.176  43.181  1.00 25.88           C  
ATOM    577  CE2 PHE L  76      28.034  31.173  41.065  1.00 26.23           C  
ATOM    578  CZ  PHE L  76      27.470  32.151  41.843  1.00 25.29           C  
ATOM    579  C   PHE L  76      32.264  28.836  44.438  1.00 25.90           C  
ATOM    580  O   PHE L  76      33.166  28.526  43.659  1.00 25.92           O  
ATOM    581  N   THR L  77      32.108  28.235  45.640  1.00 24.12           N  
ATOM    582  CA  THR L  77      33.005  27.189  46.037  1.00 23.91           C  
ATOM    583  CB  THR L  77      34.040  27.652  47.020  1.00 27.75           C  
ATOM    584  OG1 THR L  77      34.779  28.730  46.467  1.00 29.57           O  
ATOM    585  CG2 THR L  77      34.987  26.485  47.347  1.00 27.42           C  
ATOM    586  C   THR L  77      32.229  26.083  46.692  1.00 25.64           C  
ATOM    587  O   THR L  77      31.241  26.320  47.386  1.00 26.25           O  
ATOM    588  N   LEU L  78      32.669  24.830  46.456  1.00 23.54           N  
ATOM    589  CA  LEU L  78      32.108  23.668  47.082  1.00 23.69           C  
ATOM    590  CB  LEU L  78      31.755  22.544  46.091  1.00 23.50           C  
ATOM    591  CG  LEU L  78      31.160  21.292  46.763  1.00 25.61           C  
ATOM    592  CD1 LEU L  78      29.801  21.591  47.413  1.00 26.17           C  
ATOM    593  CD2 LEU L  78      31.116  20.102  45.789  1.00 26.44           C  
ATOM    594  C   LEU L  78      33.189  23.136  47.964  1.00 25.77           C  
ATOM    595  O   LEU L  78      34.315  22.939  47.509  1.00 25.04           O  
ATOM    596  N   LYS L  79      32.886  22.897  49.257  1.00 25.28           N  
ATOM    597  CA  LYS L  79      33.925  22.433  50.133  1.00 25.79           C  
ATOM    598  CB  LYS L  79      34.246  23.406  51.280  1.00 27.67           C  
ATOM    599  CG  LYS L  79      34.782  24.750  50.786  1.00 31.64           C  
ATOM    600  CD  LYS L  79      34.849  25.831  51.864  1.00 39.41           C  
ATOM    601  CE  LYS L  79      35.143  27.222  51.300  1.00 47.88           C  
ATOM    602  NZ  LYS L  79      36.415  27.212  50.546  1.00 57.61           N1+
ATOM    603  C   LYS L  79      33.510  21.144  50.762  1.00 27.06           C  
ATOM    604  O   LYS L  79      32.336  20.924  51.055  1.00 27.10           O  
ATOM    605  N   ILE L  80      34.497  20.243  50.955  1.00 25.91           N  
ATOM    606  CA  ILE L  80      34.280  18.999  51.631  1.00 26.47           C  
ATOM    607  CB  ILE L  80      34.689  17.809  50.813  1.00 27.91           C  
ATOM    608  CG1 ILE L  80      33.902  17.781  49.492  1.00 28.22           C  
ATOM    609  CG2 ILE L  80      34.477  16.547  51.667  1.00 29.09           C  
ATOM    610  CD1 ILE L  80      34.442  16.772  48.479  1.00 28.38           C  
ATOM    611  C   ILE L  80      35.171  19.067  52.835  1.00 29.16           C  
ATOM    612  O   ILE L  80      36.391  19.163  52.708  1.00 28.75           O  
ATOM    613  N   SER L  81      34.576  19.033  54.043  1.00 29.25           N  
ATOM    614  CA  SER L  81      35.335  19.197  55.252  1.00 30.37           C  
ATOM    615  CB  SER L  81      34.444  19.277  56.507  1.00 31.79           C  
ATOM    616  OG  SER L  81      33.764  18.048  56.712  1.00 33.46           O  
ATOM    617  C   SER L  81      36.307  18.073  55.431  1.00 32.67           C  
ATOM    618  O   SER L  81      37.494  18.313  55.654  1.00 32.98           O  
ATOM    619  N   ARG L  82      35.833  16.814  55.352  1.00 31.33           N  
ATOM    620  CA  ARG L  82      36.714  15.696  55.526  1.00 31.69           C  
ATOM    621  CB  ARG L  82      36.476  15.000  56.870  1.00 33.13           C  
ATOM    622  CG  ARG L  82      36.658  15.955  58.054  1.00 43.33           C  
ATOM    623  CD  ARG L  82      36.062  15.456  59.371  1.00 53.46           C  
ATOM    624  NE  ARG L  82      34.582  15.393  59.205  1.00 60.60           N  
ATOM    625  CZ  ARG L  82      34.006  14.261  58.705  1.00 68.55           C  
ATOM    626  NH1 ARG L  82      34.788  13.210  58.323  1.00 60.37           N1+
ATOM    627  NH2 ARG L  82      32.648  14.168  58.602  1.00 59.71           N  
ATOM    628  C   ARG L  82      36.378  14.734  54.431  1.00 32.37           C  
ATOM    629  O   ARG L  82      35.288  14.165  54.407  1.00 32.37           O  
ATOM    630  N   VAL L  83      37.326  14.510  53.503  1.00 29.47           N  
ATOM    631  CA  VAL L  83      37.058  13.682  52.364  1.00 28.66           C  
ATOM    632  CB  VAL L  83      38.083  13.842  51.276  1.00 29.48           C  
ATOM    633  CG1 VAL L  83      37.754  12.869  50.134  1.00 28.88           C  
ATOM    634  CG2 VAL L  83      38.111  15.319  50.847  1.00 29.36           C  
ATOM    635  C   VAL L  83      37.042  12.245  52.773  1.00 30.48           C  
ATOM    636  O   VAL L  83      37.872  11.794  53.561  1.00 30.80           O  
ATOM    637  N   GLU L  84      36.064  11.489  52.231  1.00 28.92           N  
ATOM    638  CA  GLU L  84      35.954  10.087  52.507  1.00 29.23           C  
ATOM    639  CB  GLU L  84      34.655   9.695  53.236  1.00 30.19           C  
ATOM    640  CG  GLU L  84      34.611  10.270  54.656  1.00 33.80           C  
ATOM    641  CD  GLU L  84      33.396   9.726  55.393  1.00 44.46           C  
ATOM    642  OE1 GLU L  84      32.869   8.664  54.966  1.00 40.79           O  
ATOM    643  OE2 GLU L  84      32.981  10.364  56.398  1.00 47.46           O1-
ATOM    644  C   GLU L  84      36.041   9.374  51.191  1.00 30.66           C  
ATOM    645  O   GLU L  84      35.969   9.992  50.130  1.00 28.89           O  
ATOM    646  N   ALA L  85      36.209   8.040  51.233  1.00 29.75           N  
ATOM    647  CA  ALA L  85      36.424   7.235  50.061  1.00 30.22           C  
ATOM    648  CB  ALA L  85      36.619   5.746  50.398  1.00 31.13           C  
ATOM    649  C   ALA L  85      35.260   7.342  49.119  1.00 31.17           C  
ATOM    650  O   ALA L  85      35.438   7.328  47.902  1.00 30.90           O  
ATOM    651  N   GLU L  86      34.038   7.455  49.664  1.00 30.20           N  
ATOM    652  CA  GLU L  86      32.801   7.490  48.926  1.00 30.12           C  
ATOM    653  CB  GLU L  86      31.587   7.635  49.850  1.00 31.91           C  
ATOM    654  CG  GLU L  86      31.426   6.484  50.837  1.00 40.46           C  
ATOM    655  CD  GLU L  86      30.402   6.924  51.870  1.00 58.99           C  
ATOM    656  OE1 GLU L  86      29.832   8.037  51.711  1.00 60.85           O  
ATOM    657  OE2 GLU L  86      30.180   6.150  52.838  1.00 59.65           O1-
ATOM    658  C   GLU L  86      32.750   8.694  48.031  1.00 30.51           C  
ATOM    659  O   GLU L  86      32.058   8.686  47.016  1.00 30.03           O  
ATOM    660  N   ASP L  87      33.454   9.768  48.419  1.00 27.28           N  
ATOM    661  CA  ASP L  87      33.440  11.059  47.786  1.00 26.04           C  
ATOM    662  CB  ASP L  87      34.211  12.109  48.605  1.00 26.80           C  
ATOM    663  CG  ASP L  87      33.446  12.325  49.906  1.00 30.60           C  
ATOM    664  OD1 ASP L  87      32.204  12.112  49.910  1.00 31.22           O  
ATOM    665  OD2 ASP L  87      34.094  12.697  50.919  1.00 30.28           O1-
ATOM    666  C   ASP L  87      34.009  11.040  46.392  1.00 26.06           C  
ATOM    667  O   ASP L  87      33.819  12.000  45.648  1.00 25.40           O  
ATOM    668  N   VAL L  88      34.769   9.999  46.003  1.00 24.03           N  
ATOM    669  CA  VAL L  88      35.387  10.014  44.701  1.00 23.14           C  
ATOM    670  CB  VAL L  88      36.273   8.830  44.431  1.00 25.40           C  
ATOM    671  CG1 VAL L  88      37.447   8.852  45.425  1.00 19.59           C  
ATOM    672  CG2 VAL L  88      35.420   7.552  44.489  1.00 18.44           C  
ATOM    673  C   VAL L  88      34.358  10.055  43.609  1.00 24.08           C  
ATOM    674  O   VAL L  88      33.296   9.438  43.699  1.00 24.24           O  
ATOM    675  N   GLY L  89      34.670  10.812  42.533  1.00 21.96           N  
ATOM    676  CA  GLY L  89      33.791  10.935  41.403  1.00 20.99           C  
ATOM    677  C   GLY L  89      34.027  12.280  40.783  1.00 21.66           C  
ATOM    678  O   GLY L  89      34.986  12.970  41.126  1.00 21.37           O  
ATOM    679  N   VAL L  90      33.143  12.684  39.843  1.00 18.98           N  
ATOM    680  CA  VAL L  90      33.290  13.952  39.181  1.00 18.30           C  
ATOM    681  CB  VAL L  90      33.127  13.859  37.692  1.00 20.06           C  
ATOM    682  CG1 VAL L  90      33.294  15.263  37.087  1.00 20.52           C  
ATOM    683  CG2 VAL L  90      34.134  12.825  37.161  1.00 19.96           C  
ATOM    684  C   VAL L  90      32.231  14.883  39.692  1.00 19.79           C  
ATOM    685  O   VAL L  90      31.057  14.524  39.758  1.00 20.12           O  
ATOM    686  N   TYR L  91      32.630  16.122  40.059  1.00 18.35           N  
ATOM    687  CA  TYR L  91      31.722  17.103  40.594  1.00 17.70           C  
ATOM    688  CB  TYR L  91      32.272  17.856  41.822  1.00 18.10           C  
ATOM    689  CG  TYR L  91      32.346  16.937  42.996  1.00 19.71           C  
ATOM    690  CD1 TYR L  91      33.382  16.043  43.138  1.00 20.61           C  
ATOM    691  CD2 TYR L  91      31.376  16.984  43.972  1.00 19.89           C  
ATOM    692  CE1 TYR L  91      33.442  15.209  44.231  1.00 21.60           C  
ATOM    693  CE2 TYR L  91      31.431  16.154  45.067  1.00 21.36           C  
ATOM    694  CZ  TYR L  91      32.466  15.262  45.198  1.00 23.00           C  
ATOM    695  OH  TYR L  91      32.527  14.409  46.321  1.00 23.33           O  
ATOM    696  C   TYR L  91      31.460  18.146  39.544  1.00 18.72           C  
ATOM    697  O   TYR L  91      32.380  18.584  38.856  1.00 18.59           O  
ATOM    698  N   TYR L  92      30.179  18.558  39.387  1.00 17.75           N  
ATOM    699  CA  TYR L  92      29.833  19.544  38.397  1.00 17.77           C  
ATOM    700  CB  TYR L  92      28.845  19.064  37.315  1.00 17.67           C  
ATOM    701  CG  TYR L  92      29.383  17.929  36.516  1.00 18.36           C  
ATOM    702  CD1 TYR L  92      30.145  18.153  35.393  1.00 18.75           C  
ATOM    703  CD2 TYR L  92      29.110  16.634  36.886  1.00 19.16           C  
ATOM    704  CE1 TYR L  92      30.630  17.101  34.653  1.00 19.30           C  
ATOM    705  CE2 TYR L  92      29.592  15.579  36.148  1.00 20.25           C  
ATOM    706  CZ  TYR L  92      30.352  15.812  35.030  1.00 21.95           C  
ATOM    707  OH  TYR L  92      30.846  14.730  34.271  1.00 25.78           O  
ATOM    708  C   TYR L  92      29.072  20.660  39.049  1.00 19.81           C  
ATOM    709  O   TYR L  92      28.253  20.431  39.938  1.00 19.63           O  
ATOM    710  N   CYS L  93      29.333  21.910  38.609  1.00 20.05           N  
ATOM    711  CA  CYS L  93      28.552  23.032  39.043  1.00 20.86           C  
ATOM    712  CB  CYS L  93      29.378  24.307  39.370  1.00 22.62           C  
ATOM    713  SG  CYS L  93      30.512  24.856  38.053  1.00 26.63           S  
ATOM    714  C   CYS L  93      27.605  23.309  37.915  1.00 21.35           C  
ATOM    715  O   CYS L  93      27.899  22.986  36.764  1.00 20.78           O  
ATOM    716  N   SER L  94      26.416  23.863  38.227  1.00 19.44           N  
ATOM    717  CA  SER L  94      25.418  24.123  37.224  1.00 19.44           C  
ATOM    718  CB  SER L  94      24.343  23.021  37.177  1.00 20.04           C  
ATOM    719  OG  SER L  94      23.363  23.319  36.195  1.00 23.92           O  
ATOM    720  C   SER L  94      24.727  25.402  37.580  1.00 20.75           C  
ATOM    721  O   SER L  94      24.545  25.713  38.754  1.00 21.02           O  
ATOM    722  N   GLN L  95      24.318  26.173  36.552  1.00 19.15           N  
ATOM    723  CA  GLN L  95      23.670  27.441  36.744  1.00 18.47           C  
ATOM    724  CB  GLN L  95      24.589  28.564  36.224  1.00 19.05           C  
ATOM    725  CG  GLN L  95      23.940  29.911  35.944  1.00 19.29           C  
ATOM    726  CD  GLN L  95      23.448  29.862  34.507  1.00 20.07           C  
ATOM    727  OE1 GLN L  95      22.428  30.454  34.170  1.00 19.02           O  
ATOM    728  NE2 GLN L  95      24.189  29.137  33.627  1.00 17.68           N  
ATOM    729  C   GLN L  95      22.379  27.428  35.971  1.00 19.54           C  
ATOM    730  O   GLN L  95      22.371  27.118  34.782  1.00 18.84           O  
ATOM    731  N   SER L  96      21.249  27.736  36.663  1.00 46.51           N  
ATOM    732  CA  SER L  96      19.897  27.852  36.154  1.00 48.57           C  
ATOM    733  CB  SER L  96      18.888  27.248  37.137  1.00 48.47           C  
ATOM    734  OG  SER L  96      19.261  25.910  37.435  1.00 47.27           O  
ATOM    735  C   SER L  96      19.443  29.271  35.911  1.00 49.74           C  
ATOM    736  O   SER L  96      18.358  29.491  35.371  1.00 51.47           O  
ATOM    737  N   THR L  97      20.227  30.279  36.328  1.00 50.60           N  
ATOM    738  CA  THR L  97      19.740  31.634  36.314  1.00 50.76           C  
ATOM    739  CB  THR L  97      20.766  32.598  36.818  1.00 50.82           C  
ATOM    740  OG1 THR L  97      21.167  32.214  38.124  1.00 52.32           O  
ATOM    741  CG2 THR L  97      20.157  34.010  36.838  1.00 50.34           C  
ATOM    742  C   THR L  97      19.361  32.053  34.930  1.00 51.28           C  
ATOM    743  O   THR L  97      18.281  32.601  34.713  1.00 51.42           O  
ATOM    744  N   HIS L  98      20.232  31.793  33.947  1.00 51.73           N  
ATOM    745  CA  HIS L  98      19.955  32.207  32.612  1.00 53.07           C  
ATOM    746  ND1 HIS L  98      22.196  34.681  33.695  1.00 62.80           N  
ATOM    747  CG  HIS L  98      21.164  34.412  32.823  1.00 61.06           C  
ATOM    748  CB  HIS L  98      21.034  33.141  32.031  1.00 56.45           C  
ATOM    749  NE2 HIS L  98      20.839  36.440  33.762  1.00 62.57           N  
ATOM    750  CD2 HIS L  98      20.345  35.498  32.876  1.00 61.14           C  
ATOM    751  CE1 HIS L  98      21.953  35.904  34.228  1.00 63.09           C  
ATOM    752  C   HIS L  98      19.841  30.993  31.751  1.00 51.32           C  
ATOM    753  O   HIS L  98      20.329  29.917  32.093  1.00 51.19           O  
ATOM    754  N   VAL L  99      19.144  31.141  30.609  1.00 50.67           N  
ATOM    755  CA  VAL L  99      18.969  30.045  29.708  1.00 49.70           C  
ATOM    756  CB  VAL L  99      17.556  29.889  29.228  1.00 49.74           C  
ATOM    757  CG1 VAL L  99      16.663  29.478  30.411  1.00 48.17           C  
ATOM    758  CG2 VAL L  99      17.130  31.214  28.580  1.00 48.77           C  
ATOM    759  C   VAL L  99      19.817  30.333  28.515  1.00 50.20           C  
ATOM    760  O   VAL L  99      19.987  31.486  28.123  1.00 51.24           O  
ATOM    761  N   PRO L 100      20.385  29.307  27.940  1.00 49.91           N  
ATOM    762  CA  PRO L 100      20.219  27.969  28.432  1.00 47.77           C  
ATOM    763  CD  PRO L 100      20.710  29.330  26.524  1.00 49.50           C  
ATOM    764  CB  PRO L 100      20.583  27.038  27.273  1.00 48.67           C  
ATOM    765  CG  PRO L 100      21.308  27.940  26.258  1.00 49.69           C  
ATOM    766  C   PRO L 100      21.049  27.744  29.650  1.00 45.30           C  
ATOM    767  O   PRO L 100      21.981  28.508  29.893  1.00 43.51           O  
ATOM    768  N   TRP L 101      20.714  26.702  30.432  1.00 43.76           N  
ATOM    769  CA  TRP L 101      21.458  26.408  31.618  1.00 42.69           C  
ATOM    770  CB  TRP L 101      20.734  25.438  32.562  1.00 43.54           C  
ATOM    771  CG  TRP L 101      19.464  26.012  33.134  1.00 46.34           C  
ATOM    772  CD2 TRP L 101      18.680  25.380  34.156  1.00 47.15           C  
ATOM    773  CD1 TRP L 101      18.833  27.184  32.830  1.00 47.34           C  
ATOM    774  NE1 TRP L 101      17.699  27.317  33.594  1.00 49.71           N  
ATOM    775  CE2 TRP L 101      17.595  26.215  34.418  1.00 49.30           C  
ATOM    776  CE3 TRP L 101      18.847  24.196  34.820  1.00 47.18           C  
ATOM    777  CZ2 TRP L 101      16.658  25.878  35.351  1.00 49.02           C  
ATOM    778  CZ3 TRP L 101      17.905  23.865  35.769  1.00 47.24           C  
ATOM    779  CH2 TRP L 101      16.832  24.692  36.029  1.00 48.09           C  
ATOM    780  C   TRP L 101      22.746  25.776  31.205  1.00 41.73           C  
ATOM    781  O   TRP L 101      22.792  24.986  30.262  1.00 41.71           O  
ATOM    782  N   THR L 102      23.839  26.127  31.908  1.00 18.72           N  
ATOM    783  CA  THR L 102      25.126  25.597  31.551  1.00 19.22           C  
ATOM    784  CB  THR L 102      26.037  26.655  31.002  1.00 21.16           C  
ATOM    785  OG1 THR L 102      26.174  27.712  31.940  1.00 21.34           O  
ATOM    786  CG2 THR L 102      25.445  27.188  29.685  1.00 19.88           C  
ATOM    787  C   THR L 102      25.797  24.974  32.740  1.00 20.61           C  
ATOM    788  O   THR L 102      25.565  25.359  33.884  1.00 20.18           O  
ATOM    789  N   PHE L 103      26.675  23.981  32.470  1.00 18.81           N  
ATOM    790  CA  PHE L 103      27.372  23.259  33.502  1.00 17.57           C  
ATOM    791  CB  PHE L 103      27.303  21.724  33.354  1.00 17.64           C  
ATOM    792  CG  PHE L 103      25.890  21.247  33.387  1.00 18.32           C  
ATOM    793  CD1 PHE L 103      25.273  20.936  34.575  1.00 19.00           C  
ATOM    794  CD2 PHE L 103      25.180  21.101  32.219  1.00 19.53           C  
ATOM    795  CE1 PHE L 103      23.973  20.490  34.600  1.00 20.25           C  
ATOM    796  CE2 PHE L 103      23.880  20.654  32.238  1.00 21.15           C  
ATOM    797  CZ  PHE L 103      23.271  20.349  33.431  1.00 20.43           C  
ATOM    798  C   PHE L 103      28.833  23.574  33.391  1.00 19.74           C  
ATOM    799  O   PHE L 103      29.321  23.994  32.344  1.00 19.91           O  
ATOM    800  N   GLY L 104      29.570  23.385  34.504  1.00 18.44           N  
ATOM    801  CA  GLY L 104      30.991  23.578  34.504  1.00 18.06           C  
ATOM    802  C   GLY L 104      31.577  22.346  33.884  1.00 19.90           C  
ATOM    803  O   GLY L 104      30.867  21.377  33.626  1.00 18.99           O  
ATOM    804  N   GLN L 105      32.905  22.365  33.651  0.90 18.86           N  
ATOM    805  CA  GLN L 105      33.671  21.331  33.004  0.90 19.41           C  
ATOM    806  CB  GLN L 105      35.149  21.724  32.836  1.00  0.00           C  
ATOM    807  CG  GLN L 105      35.374  23.009  32.038  1.00  0.00           C  
ATOM    808  CD  GLN L 105      36.875  23.254  31.965  1.00  0.00           C  
ATOM    809  OE1 GLN L 105      37.679  22.342  32.155  1.00  0.00           O  
ATOM    810  NE2 GLN L 105      37.268  24.524  31.677  1.00  0.00           N  
ATOM    811  C   GLN L 105      33.679  20.080  33.832  0.90 20.69           C  
ATOM    812  O   GLN L 105      33.763  18.977  33.294  0.90 20.73           O  
ATOM    813  N   GLY L 106      33.650  20.220  35.168  1.00 19.15           N  
ATOM    814  CA  GLY L 106      33.692  19.073  36.032  1.00 18.77           C  
ATOM    815  C   GLY L 106      35.047  19.003  36.671  1.00 21.09           C  
ATOM    816  O   GLY L 106      36.046  19.436  36.099  1.00 21.03           O  
ATOM    817  N   THR L 107      35.089  18.474  37.914  1.00 19.32           N  
ATOM    818  CA  THR L 107      36.312  18.272  38.649  1.00 19.70           C  
ATOM    819  CB  THR L 107      36.395  19.005  39.957  1.00 21.58           C  
ATOM    820  OG1 THR L 107      35.256  18.704  40.745  1.00 21.92           O  
ATOM    821  CG2 THR L 107      36.507  20.510  39.747  1.00 21.73           C  
ATOM    822  C   THR L 107      36.341  16.839  39.063  1.00 21.56           C  
ATOM    823  O   THR L 107      35.402  16.355  39.690  1.00 20.95           O  
ATOM    824  N   LYS L 108      37.436  16.120  38.759  1.00 21.20           N  
ATOM    825  CA  LYS L 108      37.467  14.751  39.179  1.00 21.39           C  
ATOM    826  CB  LYS L 108      38.147  13.807  38.169  1.00 23.40           C  
ATOM    827  CG  LYS L 108      37.908  12.323  38.460  1.00 27.88           C  
ATOM    828  CD  LYS L 108      38.255  11.402  37.286  1.00 33.74           C  
ATOM    829  CE  LYS L 108      37.945   9.924  37.542  1.00 40.06           C  
ATOM    830  NZ  LYS L 108      38.169   9.137  36.307  1.00 43.99           N1+
ATOM    831  C   LYS L 108      38.231  14.691  40.463  1.00 22.95           C  
ATOM    832  O   LYS L 108      39.389  15.098  40.534  1.00 23.64           O  
ATOM    833  N   VAL L 109      37.582  14.179  41.527  1.00 21.18           N  
ATOM    834  CA  VAL L 109      38.240  14.076  42.797  1.00 21.55           C  
ATOM    835  CB  VAL L 109      37.327  14.349  43.958  1.00 23.17           C  
ATOM    836  CG1 VAL L 109      38.090  14.073  45.265  1.00 20.16           C  
ATOM    837  CG2 VAL L 109      36.806  15.790  43.833  1.00 19.78           C  
ATOM    838  C   VAL L 109      38.740  12.673  42.924  1.00 23.48           C  
ATOM    839  O   VAL L 109      37.987  11.718  42.736  1.00 23.22           O  
ATOM    840  N   GLU L 110      40.047  12.523  43.229  1.00 23.31           N  
ATOM    841  CA  GLU L 110      40.633  11.223  43.395  1.00 24.54           C  
ATOM    842  CB  GLU L 110      41.751  10.883  42.400  1.00 26.08           C  
ATOM    843  CG  GLU L 110      41.275  10.650  40.971  1.00 32.53           C  
ATOM    844  CD  GLU L 110      42.495  10.256  40.153  1.00 43.46           C  
ATOM    845  OE1 GLU L 110      43.247   9.360  40.620  1.00 40.88           O  
ATOM    846  OE2 GLU L 110      42.695  10.845  39.057  1.00 39.04           O1-
ATOM    847  C   GLU L 110      41.273  11.172  44.745  1.00 26.30           C  
ATOM    848  O   GLU L 110      41.747  12.182  45.263  1.00 26.45           O  
ATOM    849  N   ILE L 111      41.308   9.965  45.344  1.00 25.70           N  
ATOM    850  CA  ILE L 111      41.874   9.801  46.651  1.00 26.54           C  
ATOM    851  CB  ILE L 111      41.207   8.725  47.457  1.00 28.53           C  
ATOM    852  CG1 ILE L 111      39.732   9.069  47.721  1.00 29.07           C  
ATOM    853  CG2 ILE L 111      42.026   8.525  48.741  1.00 29.13           C  
ATOM    854  CD1 ILE L 111      39.522  10.329  48.560  1.00 31.64           C  
ATOM    855  C   ILE L 111      43.304   9.407  46.493  1.00 28.50           C  
ATOM    856  O   ILE L 111      43.632   8.481  45.753  1.00 28.80           O  
ATOM    857  N   LYS L 112      44.200  10.129  47.189  1.00 27.90           N  
ATOM    858  CA  LYS L 112      45.595   9.821  47.135  1.00 28.95           C  
ATOM    859  CB  LYS L 112      46.487  11.030  47.461  1.00 30.75           C  
ATOM    860  CG  LYS L 112      47.984  10.744  47.354  1.00 36.04           C  
ATOM    861  CD  LYS L 112      48.464  10.497  45.923  1.00 40.50           C  
ATOM    862  CE  LYS L 112      49.973  10.261  45.822  1.00 44.05           C  
ATOM    863  NZ  LYS L 112      50.353   9.976  44.420  1.00 48.84           N1+
ATOM    864  C   LYS L 112      45.823   8.780  48.221  1.00 30.93           C  
ATOM    865  O   LYS L 112      45.822   9.176  49.417  1.00 31.13           O  
ATOM    866  OXT LYS L 112      45.991   7.580  47.875  1.00 51.13           O1-
TER     867      LYS L 112 
ATOM    868  N   GLU H 113       8.119   7.638  46.875  1.00 46.49           N1+
ATOM    869  CA  GLU H 113       9.365   8.312  46.444  1.00 46.11           C  
ATOM    870  CB  GLU H 113      10.566   7.363  46.602  1.00 47.82           C  
ATOM    871  CG  GLU H 113      10.904   7.028  48.057  1.00 56.26           C  
ATOM    872  CD  GLU H 113      11.569   8.242  48.692  1.00 67.72           C  
ATOM    873  OE1 GLU H 113      11.050   9.376  48.506  1.00 52.91           O  
ATOM    874  OE2 GLU H 113      12.607   8.047  49.379  1.00 67.98           O1-
ATOM    875  C   GLU H 113       9.269   8.725  45.011  1.00 44.26           C  
ATOM    876  O   GLU H 113       8.397   8.261  44.278  1.00 44.43           O  
ATOM    877  N   VAL H 114      10.160   9.639  44.579  1.00 40.98           N  
ATOM    878  CA  VAL H 114      10.130  10.095  43.219  1.00 38.28           C  
ATOM    879  CB  VAL H 114      10.656  11.494  43.066  1.00 39.43           C  
ATOM    880  CG1 VAL H 114      10.591  11.896  41.582  1.00 38.39           C  
ATOM    881  CG2 VAL H 114       9.856  12.416  44.001  1.00 39.85           C  
ATOM    882  C   VAL H 114      11.004   9.185  42.409  1.00 38.61           C  
ATOM    883  O   VAL H 114      12.117   8.852  42.817  1.00 38.30           O  
ATOM    884  N   GLN H 115      10.513   8.744  41.231  1.00 34.96           N  
ATOM    885  CA  GLN H 115      11.305   7.878  40.401  1.00 33.31           C  
ATOM    886  CB  GLN H 115      10.871   6.404  40.453  1.00 35.21           C  
ATOM    887  CG  GLN H 115      11.060   5.743  41.817  1.00 47.86           C  
ATOM    888  CD  GLN H 115      10.592   4.299  41.708  1.00 62.97           C  
ATOM    889  OE1 GLN H 115       9.987   3.897  40.716  1.00 62.91           O  
ATOM    890  NE2 GLN H 115      10.887   3.491  42.761  1.00 60.28           N  
ATOM    891  C   GLN H 115      11.132   8.288  38.971  1.00 32.09           C  
ATOM    892  O   GLN H 115      10.023   8.588  38.531  1.00 31.90           O  
ATOM    893  N   LEU H 116      12.238   8.315  38.199  0.90 28.30           N  
ATOM    894  CA  LEU H 116      12.123   8.628  36.803  0.90 27.33           C  
ATOM    895  CB  LEU H 116      12.831   9.923  36.360  1.00 26.60           C  
ATOM    896  CG  LEU H 116      12.218  11.208  36.952  1.00 28.61           C  
ATOM    897  CD1 LEU H 116      12.534  11.343  38.447  1.00 27.14           C  
ATOM    898  CD2 LEU H 116      12.607  12.454  36.143  1.00 30.06           C  
ATOM    899  C   LEU H 116      12.723   7.500  36.027  0.90 29.01           C  
ATOM    900  O   LEU H 116      13.743   6.936  36.422  0.90 28.41           O  
ATOM    901  N   VAL H 117      12.076   7.124  34.905  1.00 27.66           N  
ATOM    902  CA  VAL H 117      12.598   6.062  34.097  1.00 28.19           C  
ATOM    903  CB  VAL H 117      11.791   4.798  34.168  1.00 29.53           C  
ATOM    904  CG1 VAL H 117      10.365   5.076  33.657  1.00  0.00           C  
ATOM    905  CG2 VAL H 117      12.536   3.720  33.363  1.00  0.00           C  
ATOM    906  C   VAL H 117      12.597   6.505  32.670  1.00 29.26           C  
ATOM    907  O   VAL H 117      11.600   7.015  32.159  1.00 28.81           O  
ATOM    908  N   GLU H 118      13.729   6.283  31.978  1.00 27.37           N  
ATOM    909  CA  GLU H 118      13.867   6.701  30.615  1.00 27.08           C  
ATOM    910  CB  GLU H 118      15.200   7.420  30.397  1.00 26.94           C  
ATOM    911  CG  GLU H 118      15.226   8.735  31.173  1.00 32.21           C  
ATOM    912  CD  GLU H 118      16.658   9.006  31.583  1.00 37.81           C  
ATOM    913  OE1 GLU H 118      17.578   8.561  30.850  1.00 34.39           O  
ATOM    914  OE2 GLU H 118      16.848   9.651  32.648  1.00 28.82           O1-
ATOM    915  C   GLU H 118      13.811   5.481  29.747  1.00 30.05           C  
ATOM    916  O   GLU H 118      14.259   4.405  30.143  1.00 30.32           O  
ATOM    917  N   SER H 119      13.211   5.613  28.544  1.00 28.50           N  
ATOM    918  CA  SER H 119      13.123   4.494  27.645  1.00 29.30           C  
ATOM    919  CB  SER H 119      11.777   3.751  27.714  1.00 31.82           C  
ATOM    920  OG  SER H 119      11.594   3.184  29.002  1.00 37.33           O  
ATOM    921  C   SER H 119      13.257   5.002  26.241  1.00 31.70           C  
ATOM    922  O   SER H 119      12.953   6.161  25.960  1.00 30.18           O  
ATOM    923  N   GLY H 120      13.728   4.139  25.313  1.00 31.42           N  
ATOM    924  CA  GLY H 120      13.855   4.559  23.942  1.00 32.19           C  
ATOM    925  C   GLY H 120      14.852   3.685  23.236  1.00 33.28           C  
ATOM    926  O   GLY H 120      15.479   2.810  23.832  1.00 32.45           O  
ATOM    927  N   PRO H 121      14.997   3.912  21.952  1.00 33.00           N  
ATOM    928  CA  PRO H 121      15.925   3.132  21.175  1.00 32.96           C  
ATOM    929  CD  PRO H 121      13.869   4.362  21.152  1.00 34.29           C  
ATOM    930  CB  PRO H 121      15.559   3.371  19.713  1.00 34.52           C  
ATOM    931  CG  PRO H 121      14.063   3.723  19.766  1.00 37.30           C  
ATOM    932  C   PRO H 121      17.347   3.474  21.489  1.00 34.60           C  
ATOM    933  O   PRO H 121      17.674   4.654  21.601  1.00 35.53           O  
ATOM    934  N   GLY H 122      18.191   2.443  21.657  1.00 31.52           N  
ATOM    935  CA  GLY H 122      19.597   2.561  21.905  1.00 30.38           C  
ATOM    936  C   GLY H 122      20.326   2.989  20.667  1.00 31.06           C  
ATOM    937  O   GLY H 122      21.355   3.653  20.758  1.00 30.55           O  
ATOM    938  N   LEU H 123      19.863   2.553  19.476  1.00 29.30           N  
ATOM    939  CA  LEU H 123      20.590   2.867  18.275  1.00 28.98           C  
ATOM    940  CB  LEU H 123      21.185   1.619  17.593  1.00 28.32           C  
ATOM    941  CG  LEU H 123      21.977   1.906  16.303  1.00 31.08           C  
ATOM    942  CD1 LEU H 123      23.238   2.737  16.591  1.00 30.63           C  
ATOM    943  CD2 LEU H 123      22.291   0.610  15.540  1.00 31.02           C  
ATOM    944  C   LEU H 123      19.677   3.539  17.290  1.00 30.44           C  
ATOM    945  O   LEU H 123      18.506   3.186  17.170  1.00 30.38           O  
ATOM    946  N   VAL H 124      20.211   4.549  16.564  1.00 29.10           N  
ATOM    947  CA  VAL H 124      19.457   5.280  15.580  1.00 29.88           C  
ATOM    948  CB  VAL H 124      18.975   6.604  16.103  1.00 31.79           C  
ATOM    949  CG1 VAL H 124      18.193   7.329  14.999  1.00 27.90           C  
ATOM    950  CG2 VAL H 124      18.161   6.360  17.385  1.00 27.51           C  
ATOM    951  C   VAL H 124      20.388   5.569  14.434  1.00 31.56           C  
ATOM    952  O   VAL H 124      21.587   5.748  14.639  1.00 30.95           O  
ATOM    953  N   LYS H 125      19.873   5.610  13.185  1.00 31.63           N  
ATOM    954  CA  LYS H 125      20.738   5.910  12.074  1.00 32.37           C  
ATOM    955  CB  LYS H 125      20.346   5.273  10.726  1.00 34.13           C  
ATOM    956  CG  LYS H 125      20.690   3.785  10.637  1.00 36.60           C  
ATOM    957  CD  LYS H 125      20.306   3.135   9.305  1.00 41.47           C  
ATOM    958  CE  LYS H 125      18.842   2.706   9.206  1.00 45.19           C  
ATOM    959  NZ  LYS H 125      18.561   2.190   7.847  1.00 49.10           N1+
ATOM    960  C   LYS H 125      20.779   7.391  11.887  1.00 33.95           C  
ATOM    961  O   LYS H 125      19.902   8.119  12.348  1.00 33.70           O  
ATOM    962  N   PRO H 126      21.792   7.858  11.208  1.00 32.74           N  
ATOM    963  CA  PRO H 126      21.919   9.271  11.016  1.00 32.97           C  
ATOM    964  CD  PRO H 126      23.087   7.195  11.221  1.00 33.42           C  
ATOM    965  CB  PRO H 126      23.310   9.486  10.427  1.00 33.69           C  
ATOM    966  CG  PRO H 126      24.123   8.314  11.009  1.00 34.95           C  
ATOM    967  C   PRO H 126      20.804   9.820  10.187  1.00 35.40           C  
ATOM    968  O   PRO H 126      20.293   9.114   9.320  1.00 35.50           O  
ATOM    969  N   SER H 127      20.440  11.092  10.445  1.00 34.06           N  
ATOM    970  CA  SER H 127      19.396  11.806   9.767  1.00 34.89           C  
ATOM    971  CB  SER H 127      19.456  11.616   8.243  1.00 37.21           C  
ATOM    972  OG  SER H 127      20.679  12.134   7.746  1.00 41.64           O  
ATOM    973  C   SER H 127      18.041  11.355  10.229  1.00 36.17           C  
ATOM    974  O   SER H 127      17.031  11.920   9.814  1.00 36.30           O  
ATOM    975  N   GLU H 128      17.970  10.365  11.137  1.00 34.58           N  
ATOM    976  CA  GLU H 128      16.689   9.918  11.618  1.00 34.42           C  
ATOM    977  CB  GLU H 128      16.625   8.408  11.902  1.00 35.93           C  
ATOM    978  CG  GLU H 128      16.716   7.586  10.613  1.00 42.75           C  
ATOM    979  CD  GLU H 128      16.629   6.105  10.951  1.00 53.77           C  
ATOM    980  OE1 GLU H 128      17.303   5.670  11.921  1.00 49.92           O  
ATOM    981  OE2 GLU H 128      15.880   5.387  10.235  1.00 60.56           O1-
ATOM    982  C   GLU H 128      16.350  10.675  12.868  1.00 35.10           C  
ATOM    983  O   GLU H 128      17.144  11.484  13.346  1.00 33.54           O  
ATOM    984  N   THR H 129      15.134  10.453  13.418  1.00 33.76           N  
ATOM    985  CA  THR H 129      14.709  11.173  14.589  1.00 33.51           C  
ATOM    986  CB  THR H 129      13.275  11.611  14.530  1.00 36.81           C  
ATOM    987  OG1 THR H 129      13.056  12.435  13.396  1.00 36.93           O  
ATOM    988  CG2 THR H 129      12.939  12.385  15.816  1.00 35.31           C  
ATOM    989  C   THR H 129      14.829  10.295  15.801  1.00 34.87           C  
ATOM    990  O   THR H 129      14.459   9.122  15.781  1.00 34.84           O  
ATOM    991  N   LEU H 130      15.355  10.877  16.903  1.00 32.34           N  
ATOM    992  CA  LEU H 130      15.531  10.189  18.154  0.96 31.45           C  
ATOM    993  CB  LEU H 130      16.753  10.692  18.938  0.96 30.96           C  
ATOM    994  CG  LEU H 130      16.968   9.977  20.282  0.96 32.71           C  
ATOM    995  CD1 LEU H 130      17.474   8.540  20.095  0.96 33.96           C  
ATOM    996  CD2 LEU H 130      17.845  10.818  21.218  0.96 32.84           C  
ATOM    997  C   LEU H 130      14.332  10.493  19.005  1.00 32.77           C  
ATOM    998  O   LEU H 130      13.928  11.647  19.125  1.00 31.93           O  
ATOM    999  N   SER H 131      13.715   9.454  19.613  1.00 30.97           N  
ATOM   1000  CA  SER H 131      12.578   9.693  20.462  1.00 30.82           C  
ATOM   1001  CB  SER H 131      11.249   9.166  19.893  1.00 33.39           C  
ATOM   1002  OG  SER H 131      10.880   9.908  18.740  1.00 39.81           O  
ATOM   1003  C   SER H 131      12.803   8.998  21.773  1.00 30.97           C  
ATOM   1004  O   SER H 131      13.087   7.803  21.813  1.00 30.62           O  
ATOM   1005  N   LEU H 132      12.670   9.743  22.892  1.00 27.31           N  
ATOM   1006  CA  LEU H 132      12.865   9.170  24.196  1.00 26.00           C  
ATOM   1007  CB  LEU H 132      14.101   9.720  24.930  1.00 25.37           C  
ATOM   1008  CG  LEU H 132      15.445   9.338  24.279  1.00 27.08           C  
ATOM   1009  CD1 LEU H 132      16.627   9.925  25.064  1.00 26.95           C  
ATOM   1010  CD2 LEU H 132      15.570   7.816  24.099  1.00 27.43           C  
ATOM   1011  C   LEU H 132      11.675   9.496  25.046  1.00 27.78           C  
ATOM   1012  O   LEU H 132      10.989  10.491  24.817  1.00 27.70           O  
ATOM   1013  N   SER H 133      11.398   8.643  26.059  1.00 25.50           N  
ATOM   1014  CA  SER H 133      10.281   8.858  26.937  1.00 25.46           C  
ATOM   1015  CB  SER H 133       9.209   7.764  26.801  1.00 29.38           C  
ATOM   1016  OG  SER H 133       8.713   7.735  25.470  1.00  0.00           O  
ATOM   1017  C   SER H 133      10.781   8.812  28.353  1.00 26.81           C  
ATOM   1018  O   SER H 133      11.701   8.056  28.668  1.00 27.33           O  
ATOM   1019  N   CYS H 134      10.187   9.643  29.242  1.00 25.01           N  
ATOM   1020  CA  CYS H 134      10.552   9.687  30.635  1.00 25.05           C  
ATOM   1021  CB  CYS H 134      11.198  11.040  31.034  1.00 25.59           C  
ATOM   1022  SG  CYS H 134      11.690  11.167  32.785  1.00 27.68           S  
ATOM   1023  C   CYS H 134       9.286   9.503  31.426  1.00 26.24           C  
ATOM   1024  O   CYS H 134       8.392  10.350  31.397  1.00 25.77           O  
ATOM   1025  N   THR H 135       9.187   8.387  32.178  1.00 24.31           N  
ATOM   1026  CA  THR H 135       7.996   8.109  32.931  1.00 24.16           C  
ATOM   1027  CB  THR H 135       7.586   6.666  32.865  1.00 28.73           C  
ATOM   1028  OG1 THR H 135       7.402   6.281  31.511  1.00 31.24           O  
ATOM   1029  CG2 THR H 135       6.268   6.488  33.637  1.00 31.84           C  
ATOM   1030  C   THR H 135       8.283   8.464  34.356  1.00 25.46           C  
ATOM   1031  O   THR H 135       9.331   8.122  34.897  1.00 23.93           O  
ATOM   1032  N   VAL H 136       7.335   9.180  34.998  1.00 24.39           N  
ATOM   1033  CA  VAL H 136       7.544   9.675  36.328  1.00 25.03           C  
ATOM   1034  CB  VAL H 136       7.277  11.146  36.419  1.00 26.80           C  
ATOM   1035  CG1 VAL H 136       7.517  11.604  37.866  1.00 26.84           C  
ATOM   1036  CG2 VAL H 136       8.123  11.860  35.356  1.00 26.47           C  
ATOM   1037  C   VAL H 136       6.583   9.004  37.268  1.00 27.98           C  
ATOM   1038  O   VAL H 136       5.434   8.728  36.926  1.00 28.35           O  
ATOM   1039  N   SER H 137       7.071   8.708  38.494  0.86 27.29           N  
ATOM   1040  CA  SER H 137       6.239   8.120  39.504  0.86 28.87           C  
ATOM   1041  CB  SER H 137       6.503   6.620  39.730  0.86 31.57           C  
ATOM   1042  OG  SER H 137       6.157   5.873  38.573  0.77 42.24           O  
ATOM   1043  C   SER H 137       6.562   8.805  40.798  0.86 31.33           C  
ATOM   1044  O   SER H 137       7.702   9.205  41.026  0.86 30.99           O  
ATOM   1045  N   GLY H 138       5.506   8.899  41.634  1.00 31.30           N  
ATOM   1046  CA  GLY H 138       5.533   9.460  42.947  1.00 32.86           C  
ATOM   1047  C   GLY H 138       5.075  10.881  42.892  1.00 36.04           C  
ATOM   1048  O   GLY H 138       4.889  11.508  43.934  1.00 38.74           O  
ATOM   1049  N   ASP H 139       4.880  11.440  41.682  1.00 35.45           N  
ATOM   1050  CA  ASP H 139       4.506  12.823  41.635  1.00 36.53           C  
ATOM   1051  CB  ASP H 139       5.751  13.734  41.689  1.00 39.42           C  
ATOM   1052  CG  ASP H 139       5.362  15.119  42.181  1.00 42.54           C  
ATOM   1053  OD1 ASP H 139       4.155  15.335  42.473  1.00 41.82           O  
ATOM   1054  OD2 ASP H 139       6.279  15.979  42.275  1.00 43.96           O1-
ATOM   1055  C   ASP H 139       3.790  13.071  40.334  1.00 36.35           C  
ATOM   1056  O   ASP H 139       3.839  12.240  39.428  1.00 36.95           O  
ATOM   1057  N   SER H 140       3.101  14.231  40.212  1.00 34.21           N  
ATOM   1058  CA  SER H 140       2.372  14.545  39.005  1.00 33.29           C  
ATOM   1059  CB  SER H 140       0.957  15.087  39.275  1.00 35.62           C  
ATOM   1060  OG  SER H 140       0.294  15.374  38.052  1.00 38.10           O  
ATOM   1061  C   SER H 140       3.123  15.615  38.248  1.00 32.22           C  
ATOM   1062  O   SER H 140       3.620  16.579  38.824  1.00 32.18           O  
ATOM   1063  N   ILE H 141       3.185  15.466  36.908  1.00 31.70           N  
ATOM   1064  CA  ILE H 141       3.871  16.309  35.951  1.00 30.06           C  
ATOM   1065  CB  ILE H 141       3.981  15.680  34.589  1.00 28.73           C  
ATOM   1066  CG1 ILE H 141       2.594  15.397  33.982  1.00 29.20           C  
ATOM   1067  CG2 ILE H 141       4.864  14.427  34.745  1.00 28.59           C  
ATOM   1068  CD1 ILE H 141       2.645  14.979  32.510  1.00 29.40           C  
ATOM   1069  C   ILE H 141       3.261  17.690  35.878  1.00 31.11           C  
ATOM   1070  O   ILE H 141       3.866  18.616  35.334  1.00 30.31           O  
ATOM   1071  N   THR H 142       1.998  17.829  36.328  1.00 31.26           N  
ATOM   1072  CA  THR H 142       1.254  19.061  36.346  1.00 30.86           C  
ATOM   1073  CB  THR H 142      -0.165  18.880  36.807  1.00 32.20           C  
ATOM   1074  OG1 THR H 142      -0.193  18.357  38.127  1.00 32.47           O  
ATOM   1075  CG2 THR H 142      -0.880  17.925  35.837  1.00 31.04           C  
ATOM   1076  C   THR H 142       1.906  20.044  37.263  1.00 31.09           C  
ATOM   1077  O   THR H 142       1.618  21.237  37.194  1.00 31.96           O  
ATOM   1078  N   SER H 143       2.715  19.570  38.225  1.00 30.71           N  
ATOM   1079  CA  SER H 143       3.440  20.494  39.046  1.00 30.24           C  
ATOM   1080  CB  SER H 143       3.286  20.235  40.553  1.00 32.28           C  
ATOM   1081  OG  SER H 143       3.791  18.950  40.878  1.00 36.22           O  
ATOM   1082  C   SER H 143       4.870  20.312  38.689  1.00 29.45           C  
ATOM   1083  O   SER H 143       5.263  19.288  38.136  1.00 30.45           O  
ATOM   1084  N   GLY H 144       5.691  21.335  38.949  1.00 26.93           N  
ATOM   1085  CA  GLY H 144       7.062  21.181  38.629  1.00 25.02           C  
ATOM   1086  C   GLY H 144       7.238  21.413  37.177  1.00 24.19           C  
ATOM   1087  O   GLY H 144       6.395  21.721  36.349  1.00 24.07           O  
ATOM   1088  N   PHE H 145       8.472  21.218  36.881  1.00 23.87           N  
ATOM   1089  CA  PHE H 145       9.263  21.413  35.680  1.00 22.54           C  
ATOM   1090  CB  PHE H 145      10.262  22.580  35.800  1.00 23.13           C  
ATOM   1091  CG  PHE H 145       9.521  23.866  35.886  1.00 23.56           C  
ATOM   1092  CD1 PHE H 145       8.722  24.137  36.973  1.00 24.83           C  
ATOM   1093  CD2 PHE H 145       9.654  24.817  34.899  1.00 24.04           C  
ATOM   1094  CE1 PHE H 145       8.042  25.328  37.062  1.00 23.99           C  
ATOM   1095  CE2 PHE H 145       8.977  26.012  34.984  1.00 23.69           C  
ATOM   1096  CZ  PHE H 145       8.169  26.267  36.066  1.00 24.15           C  
ATOM   1097  C   PHE H 145      10.135  20.204  35.462  1.00 23.72           C  
ATOM   1098  O   PHE H 145      10.670  19.641  36.415  1.00 23.59           O  
ATOM   1099  N   TRP H 146      10.344  19.797  34.184  1.00 21.28           N  
ATOM   1100  CA  TRP H 146      11.101  18.608  33.901  1.00 21.48           C  
ATOM   1101  CB  TRP H 146      10.170  17.509  33.394  1.00 22.98           C  
ATOM   1102  CG  TRP H 146       9.073  17.316  34.413  1.00 22.59           C  
ATOM   1103  CD2 TRP H 146       8.964  16.227  35.337  1.00 22.11           C  
ATOM   1104  CD1 TRP H 146       8.000  18.123  34.646  1.00 23.10           C  
ATOM   1105  NE1 TRP H 146       7.228  17.608  35.656  1.00 23.48           N  
ATOM   1106  CE2 TRP H 146       7.811  16.440  36.094  1.00 23.30           C  
ATOM   1107  CE3 TRP H 146       9.752  15.133  35.530  1.00 21.58           C  
ATOM   1108  CZ2 TRP H 146       7.431  15.560  37.065  1.00 23.21           C  
ATOM   1109  CZ3 TRP H 146       9.378  14.257  36.523  1.00 22.57           C  
ATOM   1110  CH2 TRP H 146       8.240  14.465  37.277  1.00 22.72           C  
ATOM   1111  C   TRP H 146      12.141  18.945  32.872  1.00 22.43           C  
ATOM   1112  O   TRP H 146      11.888  19.709  31.942  1.00 22.70           O  
ATOM   1113  N   ASN H 147      13.354  18.366  33.011  1.00 21.08           N  
ATOM   1114  CA  ASN H 147      14.439  18.748  32.144  1.00 21.18           C  
ATOM   1115  CB  ASN H 147      15.615  19.402  32.894  1.00 22.66           C  
ATOM   1116  CG  ASN H 147      15.119  20.645  33.612  1.00 23.26           C  
ATOM   1117  OD1 ASN H 147      14.183  21.299  33.167  1.00 22.79           O  
ATOM   1118  ND2 ASN H 147      15.747  20.988  34.764  1.00 23.17           N  
ATOM   1119  C   ASN H 147      15.045  17.546  31.487  1.00 23.07           C  
ATOM   1120  O   ASN H 147      14.922  16.422  31.970  1.00 22.12           O  
ATOM   1121  N   TRP H 148      15.718  17.787  30.335  1.00 21.64           N  
ATOM   1122  CA  TRP H 148      16.436  16.772  29.621  1.00 21.30           C  
ATOM   1123  CB  TRP H 148      15.918  16.535  28.191  1.00 20.82           C  
ATOM   1124  CG  TRP H 148      14.566  15.868  28.139  1.00 21.72           C  
ATOM   1125  CD2 TRP H 148      14.383  14.446  28.160  1.00 21.12           C  
ATOM   1126  CD1 TRP H 148      13.318  16.418  28.079  1.00 22.84           C  
ATOM   1127  NE1 TRP H 148      12.368  15.423  28.065  1.00 23.07           N  
ATOM   1128  CE2 TRP H 148      13.011  14.204  28.114  1.00 24.02           C  
ATOM   1129  CE3 TRP H 148      15.288  13.426  28.217  1.00 22.07           C  
ATOM   1130  CZ2 TRP H 148      12.519  12.930  28.127  1.00 24.17           C  
ATOM   1131  CZ3 TRP H 148      14.790  12.142  28.225  1.00 22.91           C  
ATOM   1132  CH2 TRP H 148      13.432  11.900  28.180  1.00 24.12           C  
ATOM   1133  C   TRP H 148      17.861  17.234  29.519  1.00 22.28           C  
ATOM   1134  O   TRP H 148      18.125  18.404  29.242  1.00 21.44           O  
ATOM   1135  N   ILE H 149      18.818  16.316  29.768  1.00 19.86           N  
ATOM   1136  CA  ILE H 149      20.214  16.653  29.738  1.00 19.46           C  
ATOM   1137  CB  ILE H 149      20.750  16.886  31.118  1.00 20.43           C  
ATOM   1138  CG1 ILE H 149      19.995  18.081  31.724  1.00 21.32           C  
ATOM   1139  CG2 ILE H 149      22.273  17.085  31.044  1.00 20.44           C  
ATOM   1140  CD1 ILE H 149      20.130  18.205  33.237  1.00 22.62           C  
ATOM   1141  C   ILE H 149      20.944  15.513  29.101  1.00 21.72           C  
ATOM   1142  O   ILE H 149      20.509  14.367  29.189  1.00 21.73           O  
ATOM   1143  N   ARG H 150      22.069  15.795  28.411  1.00 20.22           N  
ATOM   1144  CA  ARG H 150      22.767  14.701  27.796  1.00 20.06           C  
ATOM   1145  CB  ARG H 150      22.553  14.578  26.275  1.00 20.40           C  
ATOM   1146  CG  ARG H 150      22.976  15.785  25.437  1.00 23.75           C  
ATOM   1147  CD  ARG H 150      22.710  15.567  23.944  1.00 26.53           C  
ATOM   1148  NE  ARG H 150      23.139  16.790  23.212  1.00 26.00           N  
ATOM   1149  CZ  ARG H 150      23.265  16.759  21.853  1.00 30.46           C  
ATOM   1150  NH1 ARG H 150      23.017  15.604  21.168  1.00 24.74           N1+
ATOM   1151  NH2 ARG H 150      23.646  17.881  21.178  1.00 26.41           N  
ATOM   1152  C   ARG H 150      24.230  14.801  28.092  1.00 20.84           C  
ATOM   1153  O   ARG H 150      24.736  15.864  28.445  1.00 20.56           O  
ATOM   1154  N   GLN H 151      24.938  13.653  27.998  1.00 19.87           N  
ATOM   1155  CA  GLN H 151      26.348  13.616  28.268  1.00 20.20           C  
ATOM   1156  CB  GLN H 151      26.637  12.983  29.647  1.00 20.33           C  
ATOM   1157  CG  GLN H 151      28.115  12.898  30.039  1.00 21.94           C  
ATOM   1158  CD  GLN H 151      28.198  12.312  31.447  1.00 25.95           C  
ATOM   1159  OE1 GLN H 151      27.500  11.356  31.784  1.00 25.51           O  
ATOM   1160  NE2 GLN H 151      29.073  12.910  32.301  1.00 24.24           N  
ATOM   1161  C   GLN H 151      26.993  12.762  27.210  1.00 22.32           C  
ATOM   1162  O   GLN H 151      26.747  11.561  27.147  1.00 21.87           O  
ATOM   1163  N   PRO H 152      27.832  13.336  26.382  1.00 22.74           N  
ATOM   1164  CA  PRO H 152      28.493  12.556  25.364  1.00 24.22           C  
ATOM   1165  CD  PRO H 152      27.642  14.716  25.967  1.00 25.58           C  
ATOM   1166  CB  PRO H 152      29.100  13.566  24.394  1.00 24.53           C  
ATOM   1167  CG  PRO H 152      28.176  14.792  24.525  1.00 26.44           C  
ATOM   1168  C   PRO H 152      29.492  11.677  26.042  1.00 27.51           C  
ATOM   1169  O   PRO H 152      29.905  12.009  27.152  1.00 27.20           O  
ATOM   1170  N   PRO H 153      29.897  10.594  25.443  1.00 27.77           N  
ATOM   1171  CA  PRO H 153      30.801   9.728  26.136  1.00 28.31           C  
ATOM   1172  CD  PRO H 153      29.061   9.873  24.500  1.00 28.89           C  
ATOM   1173  CB  PRO H 153      30.905   8.473  25.274  1.00 29.17           C  
ATOM   1174  CG  PRO H 153      29.524   8.406  24.588  1.00 31.65           C  
ATOM   1175  C   PRO H 153      32.093  10.407  26.454  1.00 30.37           C  
ATOM   1176  O   PRO H 153      32.689  11.018  25.568  1.00 30.72           O  
ATOM   1177  N   GLY H 154      32.524  10.310  27.727  1.00 29.70           N  
ATOM   1178  CA  GLY H 154      33.776  10.849  28.180  1.00 29.65           C  
ATOM   1179  C   GLY H 154      33.699  12.345  28.256  1.00 31.17           C  
ATOM   1180  O   GLY H 154      34.723  13.012  28.402  1.00 31.11           O  
ATOM   1181  N   LYS H 155      32.481  12.919  28.185  1.00 28.50           N  
ATOM   1182  CA  LYS H 155      32.364  14.353  28.166  1.00 28.22           C  
ATOM   1183  CB  LYS H 155      31.704  14.888  26.883  1.00 30.31           C  
ATOM   1184  CG  LYS H 155      32.628  14.927  25.663  1.00 37.12           C  
ATOM   1185  CD  LYS H 155      33.754  15.953  25.805  1.00 46.55           C  
ATOM   1186  CE  LYS H 155      34.605  16.132  24.548  1.00 54.99           C  
ATOM   1187  NZ  LYS H 155      35.491  17.309  24.706  1.00 58.61           N1+
ATOM   1188  C   LYS H 155      31.522  14.823  29.314  1.00 28.12           C  
ATOM   1189  O   LYS H 155      31.115  14.047  30.178  1.00 27.75           O  
ATOM   1190  N   GLY H 156      31.261  16.149  29.334  1.00 26.37           N  
ATOM   1191  CA  GLY H 156      30.519  16.799  30.376  1.00 25.37           C  
ATOM   1192  C   GLY H 156      29.055  16.763  30.059  1.00 26.28           C  
ATOM   1193  O   GLY H 156      28.599  15.997  29.211  1.00 25.68           O  
ATOM   1194  N   LEU H 157      28.281  17.621  30.755  1.00 23.61           N  
ATOM   1195  CA  LEU H 157      26.849  17.645  30.652  1.00 22.33           C  
ATOM   1196  CB  LEU H 157      26.179  17.748  32.033  1.00 21.70           C  
ATOM   1197  CG  LEU H 157      26.458  16.535  32.941  1.00 22.40           C  
ATOM   1198  CD1 LEU H 157      25.899  16.753  34.355  1.00 21.97           C  
ATOM   1199  CD2 LEU H 157      25.930  15.236  32.311  1.00 22.68           C  
ATOM   1200  C   LEU H 157      26.404  18.834  29.850  1.00 24.38           C  
ATOM   1201  O   LEU H 157      26.991  19.913  29.931  1.00 24.01           O  
ATOM   1202  N   GLU H 158      25.341  18.633  29.035  1.00 22.90           N  
ATOM   1203  CA  GLU H 158      24.753  19.663  28.222  1.00 23.32           C  
ATOM   1204  CB  GLU H 158      24.941  19.437  26.708  1.00 24.08           C  
ATOM   1205  CG  GLU H 158      24.284  20.523  25.848  1.00 29.46           C  
ATOM   1206  CD  GLU H 158      24.415  20.152  24.374  1.00 38.17           C  
ATOM   1207  OE1 GLU H 158      25.287  19.306  24.047  1.00 33.22           O  
ATOM   1208  OE2 GLU H 158      23.640  20.711  23.551  1.00 36.98           O1-
ATOM   1209  C   GLU H 158      23.271  19.651  28.462  1.00 24.19           C  
ATOM   1210  O   GLU H 158      22.626  18.605  28.405  1.00 23.91           O  
ATOM   1211  N   TRP H 159      22.694  20.838  28.730  1.00 22.18           N  
ATOM   1212  CA  TRP H 159      21.289  21.015  28.983  1.00 22.00           C  
ATOM   1213  CB  TRP H 159      21.064  22.331  29.738  1.00 22.17           C  
ATOM   1214  CG  TRP H 159      19.660  22.860  29.716  1.00 23.24           C  
ATOM   1215  CD2 TRP H 159      18.684  22.753  30.759  1.00 23.69           C  
ATOM   1216  CD1 TRP H 159      19.085  23.599  28.733  1.00 24.86           C  
ATOM   1217  NE1 TRP H 159      17.813  23.957  29.091  1.00 24.15           N  
ATOM   1218  CE2 TRP H 159      17.553  23.450  30.336  1.00 25.13           C  
ATOM   1219  CE3 TRP H 159      18.728  22.135  31.971  1.00 24.09           C  
ATOM   1220  CZ2 TRP H 159      16.443  23.547  31.117  1.00 25.50           C  
ATOM   1221  CZ3 TRP H 159      17.602  22.232  32.756  1.00 25.26           C  
ATOM   1222  CH2 TRP H 159      16.485  22.925  32.340  1.00 25.45           C  
ATOM   1223  C   TRP H 159      20.559  21.114  27.675  1.00 23.23           C  
ATOM   1224  O   TRP H 159      20.898  21.944  26.836  1.00 23.79           O  
ATOM   1225  N   ILE H 160      19.599  20.192  27.441  1.00 21.80           N  
ATOM   1226  CA  ILE H 160      18.772  20.167  26.261  1.00 22.08           C  
ATOM   1227  CB  ILE H 160      18.235  18.794  25.990  1.00 23.72           C  
ATOM   1228  CG1 ILE H 160      19.410  17.830  25.758  1.00 25.58           C  
ATOM   1229  CG2 ILE H 160      17.261  18.875  24.800  1.00 26.01           C  
ATOM   1230  CD1 ILE H 160      19.013  16.356  25.786  1.00 28.47           C  
ATOM   1231  C   ILE H 160      17.607  21.115  26.304  1.00 23.44           C  
ATOM   1232  O   ILE H 160      17.390  21.881  25.366  1.00 23.73           O  
ATOM   1233  N   GLY H 161      16.813  21.094  27.394  1.00 21.60           N  
ATOM   1234  CA  GLY H 161      15.640  21.925  27.424  1.00 21.50           C  
ATOM   1235  C   GLY H 161      14.780  21.525  28.585  1.00 22.53           C  
ATOM   1236  O   GLY H 161      15.068  20.559  29.290  1.00 21.29           O  
ATOM   1237  N   TYR H 162      13.692  22.291  28.820  1.00 21.05           N  
ATOM   1238  CA  TYR H 162      12.814  21.982  29.906  1.00 21.12           C  
ATOM   1239  CB  TYR H 162      13.060  22.801  31.189  1.00 21.78           C  
ATOM   1240  CG  TYR H 162      12.863  24.269  30.990  1.00 22.42           C  
ATOM   1241  CD1 TYR H 162      11.611  24.826  30.870  1.00 22.45           C  
ATOM   1242  CD2 TYR H 162      13.949  25.109  30.966  1.00 23.46           C  
ATOM   1243  CE1 TYR H 162      11.448  26.181  30.701  1.00 23.74           C  
ATOM   1244  CE2 TYR H 162      13.796  26.463  30.799  1.00 23.81           C  
ATOM   1245  CZ  TYR H 162      12.543  27.004  30.662  1.00 24.15           C  
ATOM   1246  OH  TYR H 162      12.382  28.395  30.492  1.00 24.44           O  
ATOM   1247  C   TYR H 162      11.405  22.229  29.507  1.00 23.34           C  
ATOM   1248  O   TYR H 162      11.117  22.957  28.559  1.00 23.48           O  
ATOM   1249  N   ILE H 163      10.485  21.590  30.248  1.00 21.61           N  
ATOM   1250  CA  ILE H 163       9.087  21.803  30.061  1.00 22.28           C  
ATOM   1251  CB  ILE H 163       8.346  20.561  29.695  1.00 23.57           C  
ATOM   1252  CG1 ILE H 163       6.890  20.894  29.327  1.00 23.85           C  
ATOM   1253  CG2 ILE H 163       8.526  19.568  30.852  1.00 23.34           C  
ATOM   1254  CD1 ILE H 163       6.176  19.784  28.564  1.00 27.87           C  
ATOM   1255  C   ILE H 163       8.596  22.303  31.378  1.00 24.84           C  
ATOM   1256  O   ILE H 163       8.994  21.801  32.429  1.00 24.45           O  
ATOM   1257  N   GLY H 164       7.747  23.348  31.342  1.00 24.21           N  
ATOM   1258  CA  GLY H 164       7.247  23.978  32.525  1.00 25.44           C  
ATOM   1259  C   GLY H 164       6.081  23.218  33.061  1.00 27.66           C  
ATOM   1260  O   GLY H 164       5.566  22.288  32.437  1.00 27.03           O  
ATOM   1261  N   PHE H 165       5.556  23.515  34.257  1.00 20.37           N  
ATOM   1262  CA  PHE H 165       4.375  22.805  34.704  1.00 21.59           C  
ATOM   1263  CB  PHE H 165       3.982  23.185  36.141  1.00 22.43           C  
ATOM   1264  CG  PHE H 165       3.729  24.655  36.148  1.00 23.29           C  
ATOM   1265  CD1 PHE H 165       2.478  25.154  35.871  1.00 25.50           C  
ATOM   1266  CD2 PHE H 165       4.749  25.538  36.423  1.00 26.33           C  
ATOM   1267  CE1 PHE H 165       2.248  26.508  35.873  1.00 30.11           C  
ATOM   1268  CE2 PHE H 165       4.527  26.894  36.428  1.00 30.22           C  
ATOM   1269  CZ  PHE H 165       3.273  27.381  36.151  1.00 33.53           C  
ATOM   1270  C   PHE H 165       3.237  23.203  33.797  1.00 21.23           C  
ATOM   1271  O   PHE H 165       2.253  22.476  33.652  1.00 22.71           O  
ATOM   1272  N   SER H 166       3.292  24.435  33.255  1.00 21.49           N  
ATOM   1273  CA  SER H 166       2.256  24.967  32.406  1.00 20.84           C  
ATOM   1274  CB  SER H 166       2.333  26.497  32.238  1.00 21.90           C  
ATOM   1275  OG  SER H 166       3.479  26.857  31.479  1.00 23.03           O  
ATOM   1276  C   SER H 166       2.298  24.380  31.025  1.00 21.44           C  
ATOM   1277  O   SER H 166       1.330  24.507  30.274  1.00 21.39           O  
ATOM   1278  N   GLY H 167       3.411  23.734  30.634  1.00 19.98           N  
ATOM   1279  CA  GLY H 167       3.479  23.205  29.304  1.00 19.03           C  
ATOM   1280  C   GLY H 167       4.356  24.096  28.480  1.00 19.47           C  
ATOM   1281  O   GLY H 167       4.570  23.847  27.295  1.00 19.53           O  
ATOM   1282  N   SER H 168       4.891  25.180  29.073  1.00 28.97           N  
ATOM   1283  CA  SER H 168       5.717  26.006  28.229  1.00 29.30           C  
ATOM   1284  CB  SER H 168       5.821  27.456  28.733  1.00 31.67           C  
ATOM   1285  OG  SER H 168       6.255  27.478  30.085  1.00 36.32           O  
ATOM   1286  C   SER H 168       7.084  25.391  28.179  1.00 30.44           C  
ATOM   1287  O   SER H 168       7.515  24.746  29.130  1.00 29.44           O  
ATOM   1288  N   THR H 169       7.816  25.566  27.058  1.00 28.42           N  
ATOM   1289  CA  THR H 169       9.087  24.904  26.994  1.00 27.72           C  
ATOM   1290  CB  THR H 169       9.040  23.658  26.154  1.00 30.51           C  
ATOM   1291  OG1 THR H 169      10.308  23.023  26.109  1.00 32.63           O  
ATOM   1292  CG2 THR H 169       8.532  24.012  24.754  1.00 28.63           C  
ATOM   1293  C   THR H 169      10.167  25.827  26.519  1.00 29.04           C  
ATOM   1294  O   THR H 169       9.923  26.823  25.839  1.00 28.94           O  
ATOM   1295  N   TYR H 170      11.410  25.518  26.942  1.00 27.13           N  
ATOM   1296  CA  TYR H 170      12.567  26.270  26.559  1.00 26.78           C  
ATOM   1297  CB  TYR H 170      13.219  27.026  27.728  1.00 29.24           C  
ATOM   1298  CG  TYR H 170      14.425  27.657  27.140  1.00 31.35           C  
ATOM   1299  CD1 TYR H 170      14.343  28.869  26.495  1.00 32.25           C  
ATOM   1300  CD2 TYR H 170      15.640  27.018  27.217  1.00 32.99           C  
ATOM   1301  CE1 TYR H 170      15.466  29.434  25.940  1.00 32.97           C  
ATOM   1302  CE2 TYR H 170      16.763  27.579  26.662  1.00 34.18           C  
ATOM   1303  CZ  TYR H 170      16.679  28.789  26.020  1.00 33.99           C  
ATOM   1304  OH  TYR H 170      17.833  29.365  25.450  1.00 37.15           O  
ATOM   1305  C   TYR H 170      13.573  25.291  26.035  1.00 28.30           C  
ATOM   1306  O   TYR H 170      13.783  24.234  26.628  1.00 27.19           O  
ATOM   1307  N   TYR H 171      14.242  25.622  24.908  1.00 26.53           N  
ATOM   1308  CA  TYR H 171      15.189  24.695  24.351  1.00 26.07           C  
ATOM   1309  CB  TYR H 171      14.835  24.186  22.939  1.00 26.43           C  
ATOM   1310  CG  TYR H 171      13.508  23.506  22.960  1.00 26.18           C  
ATOM   1311  CD1 TYR H 171      13.377  22.205  23.383  1.00 27.19           C  
ATOM   1312  CD2 TYR H 171      12.380  24.179  22.560  1.00 26.49           C  
ATOM   1313  CE1 TYR H 171      12.146  21.589  23.399  1.00 27.30           C  
ATOM   1314  CE2 TYR H 171      11.148  23.569  22.572  1.00 26.54           C  
ATOM   1315  CZ  TYR H 171      11.026  22.269  22.991  1.00 28.55           C  
ATOM   1316  OH  TYR H 171       9.764  21.640  23.007  1.00 26.88           O  
ATOM   1317  C   TYR H 171      16.514  25.383  24.211  1.00 28.01           C  
ATOM   1318  O   TYR H 171      16.592  26.602  24.075  1.00 28.36           O  
ATOM   1319  N   ASN H 172      17.606  24.595  24.272  1.00 26.40           N  
ATOM   1320  CA  ASN H 172      18.931  25.122  24.125  1.00 26.57           C  
ATOM   1321  CB  ASN H 172      20.008  24.082  24.488  1.00 25.23           C  
ATOM   1322  CG  ASN H 172      21.363  24.762  24.605  1.00 29.86           C  
ATOM   1323  OD1 ASN H 172      21.741  25.580  23.769  1.00 27.08           O  
ATOM   1324  ND2 ASN H 172      22.118  24.410  25.681  1.00 24.93           N  
ATOM   1325  C   ASN H 172      19.094  25.487  22.679  1.00 29.92           C  
ATOM   1326  O   ASN H 172      18.702  24.730  21.792  1.00 29.40           O  
ATOM   1327  N   PRO H 173      19.654  26.634  22.411  1.00 30.45           N  
ATOM   1328  CA  PRO H 173      19.825  27.059  21.045  1.00 32.05           C  
ATOM   1329  CD  PRO H 173      19.482  27.766  23.311  1.00 29.94           C  
ATOM   1330  CB  PRO H 173      20.172  28.544  21.113  1.00 33.80           C  
ATOM   1331  CG  PRO H 173      19.494  29.016  22.412  1.00 30.53           C  
ATOM   1332  C   PRO H 173      20.822  26.238  20.281  1.00 34.93           C  
ATOM   1333  O   PRO H 173      20.815  26.294  19.052  1.00 35.89           O  
ATOM   1334  N   SER H 174      21.689  25.481  20.977  0.90 33.84           N  
ATOM   1335  CA  SER H 174      22.722  24.709  20.341  0.90 35.32           C  
ATOM   1336  CB  SER H 174      23.594  23.948  21.353  0.90 35.59           C  
ATOM   1337  OG  SER H 174      24.232  24.856  22.237  0.83 35.21           O  
ATOM   1338  C   SER H 174      22.097  23.668  19.465  0.90 38.51           C  
ATOM   1339  O   SER H 174      22.670  23.274  18.452  0.90 38.87           O  
ATOM   1340  N   LEU H 175      20.907  23.182  19.858  1.00 37.42           N  
ATOM   1341  CA  LEU H 175      20.188  22.162  19.148  1.00 37.97           C  
ATOM   1342  CB  LEU H 175      19.098  21.483  19.986  1.00 37.04           C  
ATOM   1343  CG  LEU H 175      19.746  20.548  21.026  1.00 38.84           C  
ATOM   1344  CD1 LEU H 175      20.651  21.319  21.988  1.00 39.00           C  
ATOM   1345  CD2 LEU H 175      18.713  19.705  21.770  1.00 38.97           C  
ATOM   1346  C   LEU H 175      19.653  22.664  17.838  1.00 41.59           C  
ATOM   1347  O   LEU H 175      19.341  21.869  16.954  1.00 41.79           O  
ATOM   1348  N   LYS H 176      19.482  23.992  17.705  1.00 41.44           N  
ATOM   1349  CA  LYS H 176      19.034  24.616  16.488  0.89 42.52           C  
ATOM   1350  CB  LYS H 176      20.079  24.617  15.358  0.89 44.11           C  
ATOM   1351  CG  LYS H 176      21.198  25.628  15.625  0.89 51.45           C  
ATOM   1352  CD  LYS H 176      22.380  25.527  14.662  0.89 59.49           C  
ATOM   1353  CE  LYS H 176      23.458  26.584  14.908  1.00 55.53           C  
ATOM   1354  NZ  LYS H 176      24.577  26.389  13.961  1.00 58.51           N1+
ATOM   1355  C   LYS H 176      17.724  24.079  15.988  1.00 43.94           C  
ATOM   1356  O   LYS H 176      17.607  23.652  14.840  1.00 44.64           O  
ATOM   1357  N   SER H 177      16.700  24.109  16.864  1.00 41.09           N  
ATOM   1358  CA  SER H 177      15.327  23.817  16.545  1.00 40.75           C  
ATOM   1359  CB  SER H 177      14.800  24.715  15.416  1.00 43.95           C  
ATOM   1360  OG  SER H 177      14.896  26.075  15.809  1.00 49.95           O  
ATOM   1361  C   SER H 177      15.094  22.391  16.139  1.00 40.97           C  
ATOM   1362  O   SER H 177      14.062  22.087  15.539  1.00 41.61           O  
ATOM   1363  N   ARG H 178      16.044  21.484  16.422  1.00 36.95           N  
ATOM   1364  CA  ARG H 178      15.880  20.080  16.162  1.00 35.47           C  
ATOM   1365  CB  ARG H 178      17.209  19.307  16.122  1.00 34.19           C  
ATOM   1366  CG  ARG H 178      18.075  19.660  14.913  1.00 36.67           C  
ATOM   1367  CD  ARG H 178      19.278  18.733  14.740  1.00 38.42           C  
ATOM   1368  NE  ARG H 178      20.161  18.928  15.922  1.00 39.79           N  
ATOM   1369  CZ  ARG H 178      21.124  18.005  16.213  1.00 43.87           C  
ATOM   1370  NH1 ARG H 178      21.274  16.901  15.425  1.00 38.64           N1+
ATOM   1371  NH2 ARG H 178      21.939  18.191  17.291  1.00 40.44           N  
ATOM   1372  C   ARG H 178      15.019  19.425  17.212  1.00 35.44           C  
ATOM   1373  O   ARG H 178      14.412  18.384  16.958  1.00 34.78           O  
ATOM   1374  N   VAL H 179      14.983  20.003  18.432  1.00 32.89           N  
ATOM   1375  CA  VAL H 179      14.401  19.355  19.582  1.00 31.70           C  
ATOM   1376  CB  VAL H 179      15.220  19.596  20.818  1.00 33.38           C  
ATOM   1377  CG1 VAL H 179      15.269  21.113  21.067  1.00 35.40           C  
ATOM   1378  CG2 VAL H 179      14.619  18.805  21.991  1.00 35.37           C  
ATOM   1379  C   VAL H 179      12.995  19.783  19.903  1.00 32.95           C  
ATOM   1380  O   VAL H 179      12.587  20.916  19.654  1.00 33.35           O  
ATOM   1381  N   THR H 180      12.208  18.830  20.460  0.84 30.36           N  
ATOM   1382  CA  THR H 180      10.866  19.080  20.916  0.84 30.43           C  
ATOM   1383  CB  THR H 180       9.814  18.618  19.950  0.84 32.36           C  
ATOM   1384  OG1 THR H 180       9.963  19.275  18.700  1.00 35.98           O  
ATOM   1385  CG2 THR H 180       8.426  18.912  20.544  1.00 35.63           C  
ATOM   1386  C   THR H 180      10.652  18.295  22.182  0.84 30.92           C  
ATOM   1387  O   THR H 180      11.081  17.147  22.289  0.84 30.60           O  
ATOM   1388  N   ILE H 181       9.983  18.905  23.186  1.00 28.13           N  
ATOM   1389  CA  ILE H 181       9.661  18.226  24.414  1.00 27.54           C  
ATOM   1390  CB  ILE H 181      10.285  18.845  25.630  1.00 28.03           C  
ATOM   1391  CG1 ILE H 181      11.817  18.803  25.531  1.00 26.53           C  
ATOM   1392  CG2 ILE H 181       9.733  18.126  26.871  1.00 27.88           C  
ATOM   1393  CD1 ILE H 181      12.515  19.655  26.591  1.00 29.61           C  
ATOM   1394  C   ILE H 181       8.178  18.353  24.589  1.00 29.76           C  
ATOM   1395  O   ILE H 181       7.640  19.451  24.476  1.00 30.16           O  
ATOM   1396  N   SER H 182       7.476  17.231  24.870  1.00 28.09           N  
ATOM   1397  CA  SER H 182       6.044  17.262  25.039  1.00 28.95           C  
ATOM   1398  CB  SER H 182       5.261  16.591  23.897  1.00 33.24           C  
ATOM   1399  OG  SER H 182       5.435  17.307  22.686  1.00 37.67           O  
ATOM   1400  C   SER H 182       5.713  16.469  26.261  1.00 30.53           C  
ATOM   1401  O   SER H 182       6.549  15.728  26.774  1.00 30.19           O  
ATOM   1402  N   ARG H 183       4.474  16.621  26.777  1.00 28.92           N  
ATOM   1403  CA  ARG H 183       4.118  15.852  27.934  1.00 29.00           C  
ATOM   1404  CB  ARG H 183       4.030  16.647  29.248  1.00 29.49           C  
ATOM   1405  CG  ARG H 183       2.899  17.673  29.279  1.00 30.70           C  
ATOM   1406  CD  ARG H 183       2.760  18.383  30.627  1.00 32.22           C  
ATOM   1407  NE  ARG H 183       1.447  19.087  30.622  1.00 25.19           N  
ATOM   1408  CZ  ARG H 183       1.063  19.832  31.699  1.00 26.20           C  
ATOM   1409  NH1 ARG H 183       1.920  20.021  32.744  1.00 23.14           N1+
ATOM   1410  NH2 ARG H 183      -0.182  20.387  31.733  1.00 24.51           N  
ATOM   1411  C   ARG H 183       2.764  15.262  27.724  1.00 32.09           C  
ATOM   1412  O   ARG H 183       1.933  15.794  26.987  1.00 31.83           O  
ATOM   1413  N   ASP H 184       2.534  14.099  28.363  1.00 31.54           N  
ATOM   1414  CA  ASP H 184       1.261  13.448  28.338  1.00 33.44           C  
ATOM   1415  CB  ASP H 184       1.329  12.019  27.772  1.00 34.86           C  
ATOM   1416  CG  ASP H 184      -0.085  11.498  27.563  1.00 41.34           C  
ATOM   1417  OD1 ASP H 184      -0.936  11.703  28.469  1.00 41.86           O  
ATOM   1418  OD2 ASP H 184      -0.332  10.892  26.487  1.00 46.17           O1-
ATOM   1419  C   ASP H 184       0.861  13.367  29.776  1.00 37.01           C  
ATOM   1420  O   ASP H 184       1.467  12.641  30.560  1.00 36.41           O  
ATOM   1421  N   THR H 185      -0.158  14.148  30.169  1.00 37.73           N  
ATOM   1422  CA  THR H 185      -0.564  14.224  31.542  1.00 39.14           C  
ATOM   1423  CB  THR H 185      -1.608  15.284  31.758  1.00 45.55           C  
ATOM   1424  OG1 THR H 185      -1.141  16.526  31.256  1.00 46.36           O  
ATOM   1425  CG2 THR H 185      -1.866  15.425  33.267  1.00 46.08           C  
ATOM   1426  C   THR H 185      -1.140  12.920  32.002  1.00 41.57           C  
ATOM   1427  O   THR H 185      -0.829  12.454  33.096  1.00 42.25           O  
ATOM   1428  N   SER H 186      -1.988  12.281  31.174  1.00 39.82           N  
ATOM   1429  CA  SER H 186      -2.661  11.090  31.617  1.00 40.50           C  
ATOM   1430  CB  SER H 186      -3.681  10.549  30.600  1.00 43.84           C  
ATOM   1431  OG  SER H 186      -3.027  10.133  29.412  1.00 51.43           O  
ATOM   1432  C   SER H 186      -1.665  10.009  31.893  1.00 40.72           C  
ATOM   1433  O   SER H 186      -1.835   9.234  32.833  1.00 41.20           O  
ATOM   1434  N   LYS H 187      -0.638   9.902  31.030  1.00 37.16           N  
ATOM   1435  CA  LYS H 187       0.432   8.950  31.148  1.00 35.91           C  
ATOM   1436  CB  LYS H 187       1.198   8.727  29.834  1.00 37.76           C  
ATOM   1437  CG  LYS H 187       0.391   7.883  28.848  1.00 46.75           C  
ATOM   1438  CD  LYS H 187       0.981   7.833  27.440  1.00 54.54           C  
ATOM   1439  CE  LYS H 187       0.237   6.871  26.517  1.00 61.85           C  
ATOM   1440  NZ  LYS H 187       0.833   6.912  25.165  1.00 67.31           N1+
ATOM   1441  C   LYS H 187       1.404   9.341  32.226  1.00 35.28           C  
ATOM   1442  O   LYS H 187       2.114   8.492  32.763  1.00 34.06           O  
ATOM   1443  N   ASN H 188       1.480  10.641  32.564  1.00 32.53           N  
ATOM   1444  CA  ASN H 188       2.431  11.108  33.534  1.00 30.64           C  
ATOM   1445  CB  ASN H 188       2.314  10.372  34.883  1.00 30.59           C  
ATOM   1446  CG  ASN H 188       2.952  11.233  35.964  1.00 36.21           C  
ATOM   1447  OD1 ASN H 188       4.110  11.633  35.863  1.00 32.26           O  
ATOM   1448  ND2 ASN H 188       2.165  11.540  37.028  1.00 31.95           N  
ATOM   1449  C   ASN H 188       3.803  10.890  32.976  1.00 30.10           C  
ATOM   1450  O   ASN H 188       4.724  10.479  33.683  1.00 29.07           O  
ATOM   1451  N   GLN H 189       3.968  11.155  31.664  1.00 26.93           N  
ATOM   1452  CA  GLN H 189       5.269  11.014  31.084  1.00 26.01           C  
ATOM   1453  CB  GLN H 189       5.469   9.710  30.290  1.00 27.09           C  
ATOM   1454  CG  GLN H 189       4.612   9.583  29.033  1.00 29.88           C  
ATOM   1455  CD  GLN H 189       4.939   8.243  28.385  1.00 37.44           C  
ATOM   1456  OE1 GLN H 189       4.568   7.186  28.890  1.00 36.07           O  
ATOM   1457  NE2 GLN H 189       5.659   8.287  27.232  1.00 33.08           N  
ATOM   1458  C   GLN H 189       5.550  12.173  30.174  1.00 26.97           C  
ATOM   1459  O   GLN H 189       4.644  12.897  29.761  1.00 27.24           O  
ATOM   1460  N   TYR H 190       6.851  12.375  29.872  1.00 24.47           N  
ATOM   1461  CA  TYR H 190       7.341  13.413  29.003  1.00 24.49           C  
ATOM   1462  CB  TYR H 190       8.412  14.333  29.598  1.00 24.71           C  
ATOM   1463  CG  TYR H 190       7.774  15.309  30.485  1.00 26.03           C  
ATOM   1464  CD1 TYR H 190       7.200  16.413  29.921  1.00 26.95           C  
ATOM   1465  CD2 TYR H 190       7.733  15.136  31.838  1.00 27.46           C  
ATOM   1466  CE1 TYR H 190       6.585  17.360  30.688  1.00 28.48           C  
ATOM   1467  CE2 TYR H 190       7.115  16.089  32.608  1.00 28.16           C  
ATOM   1468  CZ  TYR H 190       6.542  17.202  32.042  1.00 28.07           C  
ATOM   1469  OH  TYR H 190       5.902  18.179  32.833  1.00  0.00           O  
ATOM   1470  C   TYR H 190       8.125  12.775  27.907  1.00 26.62           C  
ATOM   1471  O   TYR H 190       8.746  11.734  28.107  1.00 26.66           O  
ATOM   1472  N   SER H 191       8.149  13.421  26.721  1.00 25.06           N  
ATOM   1473  CA  SER H 191       8.878  12.870  25.616  0.90 25.54           C  
ATOM   1474  CB  SER H 191       7.976  12.466  24.439  0.90 27.70           C  
ATOM   1475  OG  SER H 191       7.088  11.431  24.834  0.83 39.00           O  
ATOM   1476  C   SER H 191       9.849  13.878  25.076  1.00 27.37           C  
ATOM   1477  O   SER H 191       9.629  15.086  25.147  1.00 27.72           O  
ATOM   1478  N   LEU H 192      10.974  13.370  24.528  1.00 24.82           N  
ATOM   1479  CA  LEU H 192      11.993  14.170  23.904  1.00 24.51           C  
ATOM   1480  CB  LEU H 192      13.389  13.967  24.525  1.00 23.08           C  
ATOM   1481  CG  LEU H 192      14.510  14.789  23.858  1.00 24.86           C  
ATOM   1482  CD1 LEU H 192      14.310  16.297  24.072  1.00 24.81           C  
ATOM   1483  CD2 LEU H 192      15.899  14.300  24.303  1.00 25.04           C  
ATOM   1484  C   LEU H 192      12.102  13.711  22.479  1.00 27.46           C  
ATOM   1485  O   LEU H 192      12.171  12.512  22.217  1.00 27.29           O  
ATOM   1486  N   LYS H 193      12.108  14.663  21.520  1.00 27.05           N  
ATOM   1487  CA  LYS H 193      12.240  14.335  20.123  1.00 28.88           C  
ATOM   1488  CB  LYS H 193      11.051  14.790  19.261  1.00 31.64           C  
ATOM   1489  CG  LYS H 193       9.749  14.023  19.477  1.00 39.14           C  
ATOM   1490  CD  LYS H 193       8.545  14.737  18.856  1.00 45.18           C  
ATOM   1491  CE  LYS H 193       8.825  15.268  17.448  1.00 52.72           C  
ATOM   1492  NZ  LYS H 193       7.685  16.080  16.962  1.00 57.79           N1+
ATOM   1493  C   LYS H 193      13.410  15.110  19.588  1.00 31.00           C  
ATOM   1494  O   LYS H 193      13.507  16.318  19.795  1.00 31.22           O  
ATOM   1495  N   LEU H 194      14.337  14.434  18.880  1.00 29.25           N  
ATOM   1496  CA  LEU H 194      15.471  15.113  18.314  1.00 29.21           C  
ATOM   1497  CB  LEU H 194      16.789  14.711  19.003  1.00 28.53           C  
ATOM   1498  CG  LEU H 194      18.042  15.449  18.501  1.00 30.31           C  
ATOM   1499  CD1 LEU H 194      17.973  16.954  18.808  1.00 30.65           C  
ATOM   1500  CD2 LEU H 194      19.315  14.800  19.063  1.00 30.79           C  
ATOM   1501  C   LEU H 194      15.560  14.688  16.878  1.00 31.95           C  
ATOM   1502  O   LEU H 194      15.755  13.510  16.590  1.00 31.21           O  
ATOM   1503  N   SER H 195      15.424  15.640  15.932  1.00 32.16           N  
ATOM   1504  CA  SER H 195      15.420  15.293  14.535  1.00 32.86           C  
ATOM   1505  CB  SER H 195      14.488  16.185  13.701  1.00 34.75           C  
ATOM   1506  OG  SER H 195      14.940  17.531  13.753  1.00 36.49           O  
ATOM   1507  C   SER H 195      16.796  15.416  13.943  1.00 34.59           C  
ATOM   1508  O   SER H 195      17.699  15.998  14.541  1.00 33.65           O  
ATOM   1509  N   SER H 196      16.968  14.835  12.733  1.00 33.38           N  
ATOM   1510  CA  SER H 196      18.167  14.920  11.937  1.00 33.76           C  
ATOM   1511  CB  SER H 196      18.325  16.288  11.244  1.00 36.01           C  
ATOM   1512  OG  SER H 196      19.516  16.322  10.472  1.00 41.62           O  
ATOM   1513  C   SER H 196      19.379  14.661  12.777  1.00 35.01           C  
ATOM   1514  O   SER H 196      20.290  15.484  12.836  1.00 35.13           O  
ATOM   1515  N   VAL H 197      19.437  13.481  13.419  1.00 32.69           N  
ATOM   1516  CA  VAL H 197      20.498  13.156  14.331  1.00 32.27           C  
ATOM   1517  CB  VAL H 197      20.180  11.943  15.160  1.00 32.91           C  
ATOM   1518  CG1 VAL H 197      21.330  11.704  16.134  1.00 32.42           C  
ATOM   1519  CG2 VAL H 197      18.827  12.127  15.853  1.00 32.71           C  
ATOM   1520  C   VAL H 197      21.768  12.865  13.578  1.00 34.83           C  
ATOM   1521  O   VAL H 197      21.752  12.389  12.443  1.00 35.26           O  
ATOM   1522  N   THR H 198      22.919  13.181  14.215  1.00 33.13           N  
ATOM   1523  CA  THR H 198      24.216  12.917  13.657  1.00 32.89           C  
ATOM   1524  CB  THR H 198      24.961  14.150  13.234  1.00 36.17           C  
ATOM   1525  OG1 THR H 198      25.232  14.974  14.358  1.00 36.40           O  
ATOM   1526  CG2 THR H 198      24.109  14.915  12.208  1.00 35.56           C  
ATOM   1527  C   THR H 198      25.019  12.264  14.741  1.00 34.08           C  
ATOM   1528  O   THR H 198      24.535  12.039  15.848  1.00 33.01           O  
ATOM   1529  N   ALA H 199      26.294  11.955  14.444  1.00 32.91           N  
ATOM   1530  CA  ALA H 199      27.178  11.288  15.360  1.00 32.06           C  
ATOM   1531  CB  ALA H 199      28.585  11.067  14.778  1.00 32.67           C  
ATOM   1532  C   ALA H 199      27.324  12.138  16.585  1.00 32.92           C  
ATOM   1533  O   ALA H 199      27.508  11.630  17.689  1.00 32.61           O  
ATOM   1534  N   ALA H 200      27.245  13.468  16.413  1.00 31.11           N  
ATOM   1535  CA  ALA H 200      27.426  14.424  17.469  1.00 30.48           C  
ATOM   1536  CB  ALA H 200      27.261  15.876  16.984  1.00 31.61           C  
ATOM   1537  C   ALA H 200      26.414  14.183  18.552  1.00 30.28           C  
ATOM   1538  O   ALA H 200      26.647  14.527  19.707  1.00 29.79           O  
ATOM   1539  N   ASP H 201      25.233  13.661  18.179  1.00 26.55           N  
ATOM   1540  CA  ASP H 201      24.119  13.371  19.044  1.00 25.10           C  
ATOM   1541  CB  ASP H 201      22.814  13.165  18.260  1.00 26.11           C  
ATOM   1542  CG  ASP H 201      22.443  14.520  17.668  1.00 29.89           C  
ATOM   1543  OD1 ASP H 201      22.520  15.534  18.413  1.00 28.94           O  
ATOM   1544  OD2 ASP H 201      22.096  14.563  16.457  1.00 32.17           O1-
ATOM   1545  C   ASP H 201      24.349  12.176  19.938  1.00 25.11           C  
ATOM   1546  O   ASP H 201      23.563  11.942  20.856  1.00 24.42           O  
ATOM   1547  N   THR H 202      25.361  11.330  19.664  1.00 22.45           N  
ATOM   1548  CA  THR H 202      25.557  10.163  20.487  1.00 21.55           C  
ATOM   1549  CB  THR H 202      26.694   9.300  20.024  1.00 23.28           C  
ATOM   1550  OG1 THR H 202      26.467   8.876  18.688  1.00 23.89           O  
ATOM   1551  CG2 THR H 202      26.805   8.082  20.957  1.00 22.54           C  
ATOM   1552  C   THR H 202      25.857  10.589  21.893  1.00 22.75           C  
ATOM   1553  O   THR H 202      26.770  11.379  22.132  1.00 22.88           O  
ATOM   1554  N   ALA H 203      25.079  10.070  22.872  1.00 20.78           N  
ATOM   1555  CA  ALA H 203      25.321  10.428  24.241  1.00 20.35           C  
ATOM   1556  CB  ALA H 203      25.136  11.928  24.518  1.00 22.19           C  
ATOM   1557  C   ALA H 203      24.347   9.707  25.121  1.00 20.93           C  
ATOM   1558  O   ALA H 203      23.428   9.038  24.647  1.00 20.77           O  
ATOM   1559  N   VAL H 204      24.571   9.800  26.449  1.00 19.00           N  
ATOM   1560  CA  VAL H 204      23.646   9.261  27.399  1.00 18.71           C  
ATOM   1561  CB  VAL H 204      24.278   8.921  28.718  1.00 20.33           C  
ATOM   1562  CG1 VAL H 204      23.182   8.436  29.681  1.00 22.25           C  
ATOM   1563  CG2 VAL H 204      25.393   7.890  28.479  1.00 20.00           C  
ATOM   1564  C   VAL H 204      22.663  10.365  27.638  1.00 20.48           C  
ATOM   1565  O   VAL H 204      23.057  11.510  27.853  1.00 20.56           O  
ATOM   1566  N   TYR H 205      21.351  10.056  27.615  1.00 19.11           N  
ATOM   1567  CA  TYR H 205      20.360  11.084  27.781  1.00 19.10           C  
ATOM   1568  CB  TYR H 205      19.251  11.054  26.709  1.00 18.85           C  
ATOM   1569  CG  TYR H 205      19.809  11.532  25.409  1.00 18.88           C  
ATOM   1570  CD1 TYR H 205      20.652  10.743  24.660  1.00 19.30           C  
ATOM   1571  CD2 TYR H 205      19.465  12.775  24.926  1.00 18.59           C  
ATOM   1572  CE1 TYR H 205      21.154  11.199  23.462  1.00 20.20           C  
ATOM   1573  CE2 TYR H 205      19.962  13.237  23.729  1.00 19.21           C  
ATOM   1574  CZ  TYR H 205      20.810  12.446  22.995  1.00 22.44           C  
ATOM   1575  OH  TYR H 205      21.326  12.910  21.765  1.00 22.56           O  
ATOM   1576  C   TYR H 205      19.696  10.881  29.106  1.00 21.06           C  
ATOM   1577  O   TYR H 205      19.323   9.761  29.451  1.00 20.98           O  
ATOM   1578  N   TYR H 206      19.540  11.975  29.891  1.00 18.95           N  
ATOM   1579  CA  TYR H 206      18.943  11.854  31.195  1.00 18.97           C  
ATOM   1580  CB  TYR H 206      19.821  12.323  32.376  1.00 18.74           C  
ATOM   1581  CG  TYR H 206      21.126  11.609  32.474  1.00 19.85           C  
ATOM   1582  CD1 TYR H 206      21.219  10.352  33.023  1.00 20.42           C  
ATOM   1583  CD2 TYR H 206      22.272  12.211  32.016  1.00 21.16           C  
ATOM   1584  CE1 TYR H 206      22.430   9.708  33.114  1.00 21.73           C  
ATOM   1585  CE2 TYR H 206      23.487  11.575  32.106  1.00 21.94           C  
ATOM   1586  CZ  TYR H 206      23.569  10.319  32.655  1.00 23.38           C  
ATOM   1587  OH  TYR H 206      24.813   9.661  32.750  1.00 25.93           O  
ATOM   1588  C   TYR H 206      17.771  12.786  31.292  1.00 21.85           C  
ATOM   1589  O   TYR H 206      17.775  13.880  30.727  1.00 21.47           O  
ATOM   1590  N   CYS H 207      16.717  12.353  32.016  0.93 20.99           N  
ATOM   1591  CA  CYS H 207      15.631  13.238  32.320  0.88 21.53           C  
ATOM   1592  CB  CYS H 207      14.210  12.710  31.978  0.88 23.11           C  
ATOM   1593  SG  CYS H 207      13.736  11.153  32.791  0.88 28.46           S  
ATOM   1594  C   CYS H 207      15.753  13.495  33.790  0.93 21.45           C  
ATOM   1595  O   CYS H 207      16.214  12.640  34.545  0.93 20.40           O  
ATOM   1596  N   ALA H 208      15.404  14.715  34.231  1.00 19.15           N  
ATOM   1597  CA  ALA H 208      15.536  15.030  35.623  1.00 18.77           C  
ATOM   1598  CB  ALA H 208      16.814  15.809  35.971  1.00 19.32           C  
ATOM   1599  C   ALA H 208      14.404  15.914  35.984  1.00 21.14           C  
ATOM   1600  O   ALA H 208      13.820  16.579  35.132  1.00 20.57           O  
ATOM   1601  N   SER H 209      14.062  15.953  37.280  1.00 19.83           N  
ATOM   1602  CA  SER H 209      12.924  16.748  37.595  1.00 20.68           C  
ATOM   1603  CB  SER H 209      11.626  15.941  37.642  1.00 22.73           C  
ATOM   1604  OG  SER H 209      11.689  14.957  38.665  1.00 29.51           O  
ATOM   1605  C   SER H 209      13.060  17.302  38.962  1.00 22.50           C  
ATOM   1606  O   SER H 209      13.877  16.847  39.753  1.00 21.40           O  
ATOM   1607  N   VAL H 210      12.257  18.339  39.255  1.00 21.40           N  
ATOM   1608  CA  VAL H 210      12.166  18.856  40.585  1.00 22.11           C  
ATOM   1609  CB  VAL H 210      12.901  20.133  40.806  1.00 23.04           C  
ATOM   1610  CG1 VAL H 210      14.388  19.823  40.744  1.00  0.00           C  
ATOM   1611  CG2 VAL H 210      12.427  21.161  39.764  1.00  0.00           C  
ATOM   1612  C   VAL H 210      10.753  19.216  40.837  1.00 24.41           C  
ATOM   1613  O   VAL H 210       9.936  19.216  39.920  1.00 23.78           O  
ATOM   1614  N   ASP H 211      10.644  19.677  42.058  1.00 25.36           N  
ATOM   1615  CA  ASP H 211       9.436  20.218  42.484  1.00 25.48           C  
ATOM   1616  CB  ASP H 211       8.815  19.424  43.646  1.00 25.46           C  
ATOM   1617  CG  ASP H 211       9.758  19.458  44.839  1.00 27.34           C  
ATOM   1618  OD1 ASP H 211      10.865  18.864  44.737  1.00 29.25           O  
ATOM   1619  OD2 ASP H 211       9.387  20.080  45.869  1.00 26.42           O1-
ATOM   1620  C   ASP H 211       9.687  21.612  42.964  1.00 26.27           C  
ATOM   1621  O   ASP H 211      10.554  21.857  43.801  1.00 25.77           O  
ATOM   1622  N   ASN H 212       8.954  22.568  42.369  1.00 25.93           N  
ATOM   1623  CA  ASN H 212       8.906  23.945  42.768  1.00 25.83           C  
ATOM   1624  CB  ASN H 212       8.028  24.166  44.004  1.00 26.99           C  
ATOM   1625  CG  ASN H 212       6.632  23.716  43.609  1.00 29.20           C  
ATOM   1626  OD1 ASN H 212       6.369  23.426  42.442  1.00 18.78           O  
ATOM   1627  ND2 ASN H 212       5.709  23.651  44.605  1.00 17.94           N  
ATOM   1628  C   ASN H 212      10.260  24.479  43.037  1.00 25.62           C  
ATOM   1629  O   ASN H 212      10.496  25.100  44.073  1.00 24.38           O  
ATOM   1630  N   SER H 213      11.195  24.268  42.109  1.00 24.92           N  
ATOM   1631  CA  SER H 213      12.480  24.802  42.396  1.00 24.59           C  
ATOM   1632  CB  SER H 213      13.309  23.907  43.335  1.00 15.30           C  
ATOM   1633  OG  SER H 213      12.672  23.796  44.600  1.00  0.00           O  
ATOM   1634  C   SER H 213      13.209  24.877  41.105  1.00 23.81           C  
ATOM   1635  O   SER H 213      12.709  24.493  40.053  1.00 24.17           O  
ATOM   1636  N   ALA H 214      14.360  25.542  41.153  1.00 22.63           N  
ATOM   1637  CA  ALA H 214      15.326  25.633  40.109  1.00 21.75           C  
ATOM   1638  CB  ALA H 214      16.308  26.786  40.314  1.00 29.17           C  
ATOM   1639  C   ALA H 214      16.117  24.376  40.049  1.00 22.11           C  
ATOM   1640  O   ALA H 214      16.665  24.034  39.006  1.00 21.98           O  
ATOM   1641  N   ALA H 215      16.226  23.697  41.209  1.00 21.02           N  
ATOM   1642  CA  ALA H 215      17.051  22.550  41.445  1.00 21.26           C  
ATOM   1643  CB  ALA H 215      16.812  21.923  42.831  1.00 21.32           C  
ATOM   1644  C   ALA H 215      16.760  21.508  40.421  1.00 21.30           C  
ATOM   1645  O   ALA H 215      15.910  21.691  39.557  1.00 21.77           O  
ATOM   1646  N   LEU H 216      17.573  20.436  40.406  1.00 21.58           N  
ATOM   1647  CA  LEU H 216      17.292  19.275  39.615  1.00 22.02           C  
ATOM   1648  CB  LEU H 216      18.310  19.036  38.490  1.00 22.82           C  
ATOM   1649  CG  LEU H 216      18.287  20.144  37.423  1.00 23.04           C  
ATOM   1650  CD1 LEU H 216      18.709  21.499  38.016  1.00 29.97           C  
ATOM   1651  CD2 LEU H 216      19.104  19.750  36.182  1.00 29.85           C  
ATOM   1652  C   LEU H 216      17.443  18.176  40.610  1.00 21.89           C  
ATOM   1653  O   LEU H 216      18.524  17.623  40.804  1.00 21.85           O  
ATOM   1654  N   ASP H 217      16.336  17.868  41.290  1.00 22.21           N  
ATOM   1655  CA  ASP H 217      16.303  16.970  42.396  1.00 23.38           C  
ATOM   1656  CB  ASP H 217      14.927  16.997  43.069  1.00 24.06           C  
ATOM   1657  CG  ASP H 217      14.662  18.386  43.606  1.00 24.79           C  
ATOM   1658  OD1 ASP H 217      15.603  18.973  44.198  1.00 23.91           O  
ATOM   1659  OD2 ASP H 217      13.519  18.883  43.423  1.00 24.39           O1-
ATOM   1660  C   ASP H 217      16.538  15.552  42.006  1.00 23.97           C  
ATOM   1661  O   ASP H 217      17.323  14.861  42.656  1.00 24.20           O  
ATOM   1662  N   TYR H 218      15.877  15.081  40.927  1.00 23.30           N  
ATOM   1663  CA  TYR H 218      15.889  13.651  40.779  1.00 23.37           C  
ATOM   1664  CB  TYR H 218      14.550  12.981  41.122  1.00 24.69           C  
ATOM   1665  CG  TYR H 218      14.340  13.164  42.585  1.00 30.57           C  
ATOM   1666  CD1 TYR H 218      13.758  14.310  43.076  1.00 28.33           C  
ATOM   1667  CD2 TYR H 218      14.734  12.185  43.467  1.00 32.35           C  
ATOM   1668  CE1 TYR H 218      13.569  14.473  44.428  1.00 35.32           C  
ATOM   1669  CE2 TYR H 218      14.548  12.343  44.820  1.00 34.53           C  
ATOM   1670  CZ  TYR H 218      13.960  13.487  45.300  1.00 39.80           C  
ATOM   1671  OH  TYR H 218      13.767  13.652  46.689  1.00 43.56           O  
ATOM   1672  C   TYR H 218      16.206  13.346  39.358  1.00 23.82           C  
ATOM   1673  O   TYR H 218      15.769  14.054  38.454  1.00 23.37           O  
ATOM   1674  N   TRP H 219      16.993  12.279  39.124  1.00 21.27           N  
ATOM   1675  CA  TRP H 219      17.383  11.991  37.775  1.00 20.97           C  
ATOM   1676  CB  TRP H 219      18.895  12.165  37.541  1.00 20.18           C  
ATOM   1677  CG  TRP H 219      19.391  13.586  37.668  1.00 19.83           C  
ATOM   1678  CD2 TRP H 219      20.145  14.294  36.667  1.00 19.42           C  
ATOM   1679  CD1 TRP H 219      19.286  14.428  38.736  1.00 21.27           C  
ATOM   1680  NE1 TRP H 219      19.911  15.620  38.459  1.00 20.82           N  
ATOM   1681  CE2 TRP H 219      20.449  15.550  37.192  1.00 21.15           C  
ATOM   1682  CE3 TRP H 219      20.555  13.927  35.416  1.00 19.13           C  
ATOM   1683  CZ2 TRP H 219      21.168  16.461  36.472  1.00 20.93           C  
ATOM   1684  CZ3 TRP H 219      21.279  14.851  34.693  1.00 20.33           C  
ATOM   1685  CH2 TRP H 219      21.579  16.093  35.211  1.00 21.31           C  
ATOM   1686  C   TRP H 219      17.070  10.565  37.469  1.00 23.10           C  
ATOM   1687  O   TRP H 219      16.977   9.717  38.356  1.00 23.57           O  
ATOM   1688  N   GLY H 220      16.876  10.270  36.171  1.00 21.36           N  
ATOM   1689  CA  GLY H 220      16.641   8.920  35.759  1.00 21.98           C  
ATOM   1690  C   GLY H 220      17.990   8.279  35.620  1.00 24.55           C  
ATOM   1691  O   GLY H 220      19.018   8.932  35.785  1.00 24.08           O  
ATOM   1692  N   GLN H 221      18.005   6.971  35.299  1.00 24.28           N  
ATOM   1693  CA  GLN H 221      19.195   6.174  35.163  1.00 25.63           C  
ATOM   1694  CB  GLN H 221      18.875   4.685  34.937  1.00 27.21           C  
ATOM   1695  CG  GLN H 221      20.111   3.787  34.839  0.75 42.56           C  
ATOM   1696  CD  GLN H 221      20.646   3.549  36.245  0.75 57.47           C  
ATOM   1697  OE1 GLN H 221      21.835   3.300  36.435  0.75 56.23           O  
ATOM   1698  NE2 GLN H 221      19.744   3.620  37.260  0.75 52.69           N  
ATOM   1699  C   GLN H 221      20.006   6.645  33.992  1.00 28.54           C  
ATOM   1700  O   GLN H 221      21.234   6.587  34.015  1.00 30.08           O  
ATOM   1701  N   GLY H 222      19.342   7.096  32.912  1.00 26.43           N  
ATOM   1702  CA  GLY H 222      20.057   7.550  31.752  1.00 26.30           C  
ATOM   1703  C   GLY H 222      19.962   6.487  30.703  1.00 27.74           C  
ATOM   1704  O   GLY H 222      19.983   5.295  31.006  1.00 27.78           O  
ATOM   1705  N   THR H 223      19.848   6.906  29.425  1.00 24.52           N  
ATOM   1706  CA  THR H 223      19.758   5.966  28.342  1.00 24.60           C  
ATOM   1707  CB  THR H 223      18.437   6.014  27.626  1.00 29.16           C  
ATOM   1708  OG1 THR H 223      17.376   5.712  28.519  1.00 30.86           O  
ATOM   1709  CG2 THR H 223      18.458   5.004  26.470  1.00 30.05           C  
ATOM   1710  C   THR H 223      20.801   6.322  27.329  1.00 24.06           C  
ATOM   1711  O   THR H 223      20.863   7.457  26.859  1.00 23.23           O  
ATOM   1712  N   LEU H 224      21.661   5.350  26.962  0.90 22.52           N  
ATOM   1713  CA  LEU H 224      22.666   5.644  25.981  0.90 22.28           C  
ATOM   1714  CB  LEU H 224      23.904   4.731  26.052  0.90 22.64           C  
ATOM   1715  CG  LEU H 224      24.958   5.053  24.975  1.00 27.85           C  
ATOM   1716  CD1 LEU H 224      25.422   6.514  25.068  1.00 28.75           C  
ATOM   1717  CD2 LEU H 224      26.140   4.070  25.029  1.00 29.05           C  
ATOM   1718  C   LEU H 224      22.063   5.514  24.620  0.90 23.96           C  
ATOM   1719  O   LEU H 224      21.361   4.550  24.320  0.90 23.55           O  
ATOM   1720  N   VAL H 225      22.323   6.512  23.754  1.00 22.91           N  
ATOM   1721  CA  VAL H 225      21.823   6.457  22.412  1.00 23.71           C  
ATOM   1722  CB  VAL H 225      20.876   7.573  22.077  1.00 25.19           C  
ATOM   1723  CG1 VAL H 225      20.471   7.443  20.599  1.00 26.91           C  
ATOM   1724  CG2 VAL H 225      19.685   7.525  23.050  1.00 26.11           C  
ATOM   1725  C   VAL H 225      23.002   6.597  21.506  1.00 26.00           C  
ATOM   1726  O   VAL H 225      23.769   7.553  21.614  1.00 25.62           O  
ATOM   1727  N   THR H 226      23.172   5.642  20.572  1.00 25.36           N  
ATOM   1728  CA  THR H 226      24.289   5.715  19.677  1.00 25.56           C  
ATOM   1729  CB  THR H 226      25.102   4.456  19.623  1.00 27.61           C  
ATOM   1730  OG1 THR H 226      25.606   4.145  20.913  1.00 28.03           O  
ATOM   1731  CG2 THR H 226      26.264   4.662  18.635  1.00 27.22           C  
ATOM   1732  C   THR H 226      23.756   5.957  18.306  1.00 27.53           C  
ATOM   1733  O   THR H 226      22.813   5.300  17.864  1.00 27.53           O  
ATOM   1734  N   VAL H 227      24.348   6.937  17.597  1.00 27.19           N  
ATOM   1735  CA  VAL H 227      23.902   7.215  16.267  1.00 28.83           C  
ATOM   1736  CB  VAL H 227      23.776   8.684  15.984  1.00 30.07           C  
ATOM   1737  CG1 VAL H 227      23.308   8.875  14.532  1.00 29.97           C  
ATOM   1738  CG2 VAL H 227      22.835   9.296  17.037  1.00 29.93           C  
ATOM   1739  C   VAL H 227      24.934   6.644  15.356  1.00 31.60           C  
ATOM   1740  O   VAL H 227      26.072   7.110  15.315  1.00 31.11           O  
ATOM   1741  N   SER H 228      24.558   5.595  14.602  1.00 31.56           N  
ATOM   1742  CA  SER H 228      25.503   4.980  13.720  1.00 32.77           C  
ATOM   1743  CB  SER H 228      26.295   3.843  14.388  1.00 33.47           C  
ATOM   1744  OG  SER H 228      27.215   3.276  13.468  1.00 35.62           O  
ATOM   1745  C   SER H 228      24.729   4.390  12.591  1.00 35.42           C  
ATOM   1746  O   SER H 228      23.546   4.087  12.733  1.00 35.96           O  
ATOM   1747  N   SER H 229      25.390   4.217  11.431  1.00 34.84           N  
ATOM   1748  CA  SER H 229      24.742   3.659  10.281  1.00 36.12           C  
ATOM   1749  CB  SER H 229      25.587   3.764   9.000  1.00 38.01           C  
ATOM   1750  OG  SER H 229      25.805   5.127   8.668  1.00 42.67           O  
ATOM   1751  C   SER H 229      24.510   2.181  10.551  1.00 38.25           C  
ATOM   1752  O   SER H 229      24.993   1.355   9.730  1.00 38.69           O  
ATOM   1753  OXT SER H 229      23.849   1.852  11.571  1.00 61.97           O1-
TER    1754      SER H 229 
CONECT  160  713
CONECT  713  160
CONECT 1022 1593
CONECT 1593 1022
END
