# Supplementary material for: Fully automated antibody structure prediction using BIOVIA tools: Validation study
Source: PLoS One. 2017 May 18;12(5):e0177923. doi: 10.1371/journal.pone.0177923 (PMC5436848; doi:10.1371/journal.pone.0177923)
Supplement: S1 Dataset — Predicted structures using the Top5 framework method, Chothia CDR definition with no canonical filtering and generating 50 models. These were used in the detailed discussion of outliers and for comparison against predictions using canonical filtering. (ZIP) [file pone.0177923.s003.zip › 4LF3_AB_FV_FinalModel.pdb]

REMARK   Accelrys Discovery Studio PDB file
REMARK   Created:  2015-05-08T05:03:22Z
SSBOND   1 CYS L   23    CYS L   88                                     
SSBOND   2 CYS H  129    CYS H  203                                     
ATOM      1  N   ASP L   1      25.911  33.425  26.264  1.00 68.14           N1+
ATOM      2  CA  ASP L   1      25.924  32.144  26.995  1.00 66.15           C  
ATOM      3  CB  ASP L   1      26.450  31.014  26.090  1.00 71.80           C  
ATOM      4  CG  ASP L   1      25.962  29.684  26.648  1.00 76.21           C  
ATOM      5  OD1 ASP L   1      25.113  29.714  27.579  1.00 76.32           O  
ATOM      6  OD2 ASP L   1      26.411  28.622  26.140  1.00 77.09           O1-
ATOM      7  C   ASP L   1      26.845  32.328  28.153  1.00 62.68           C  
ATOM      8  O   ASP L   1      27.892  32.961  28.021  1.00 64.74           O  
ATOM      9  N   ILE L   2      26.469  31.782  29.325  1.00 55.61           N  
ATOM     10  CA  ILE L   2      27.248  31.962  30.515  1.00 50.93           C  
ATOM     11  CB  ILE L   2      26.503  31.608  31.775  1.00 50.18           C  
ATOM     12  CG1 ILE L   2      25.152  32.333  31.900  1.00 47.05           C  
ATOM     13  CG2 ILE L   2      27.455  31.888  32.951  1.00 48.71           C  
ATOM     14  CD1 ILE L   2      25.253  33.824  32.175  1.00 45.20           C  
ATOM     15  C   ILE L   2      28.333  30.938  30.476  1.00 51.43           C  
ATOM     16  O   ILE L   2      28.059  29.743  30.388  1.00 51.35           O  
ATOM     17  N   GLN L   3      29.606  31.372  30.551  1.00 49.79           N  
ATOM     18  CA  GLN L   3      30.650  30.390  30.569  1.00 50.54           C  
ATOM     19  CB  GLN L   3      31.977  30.843  29.932  1.00 57.17           C  
ATOM     20  CG  GLN L   3      31.953  30.920  28.401  1.00 69.12           C  
ATOM     21  CD  GLN L   3      31.417  32.274  27.957  1.00 80.67           C  
ATOM     22  OE1 GLN L   3      31.128  33.146  28.775  1.00 84.42           O  
ATOM     23  NE2 GLN L   3      31.290  32.460  26.616  1.00 84.57           N  
ATOM     24  C   GLN L   3      30.933  30.057  31.995  1.00 45.70           C  
ATOM     25  O   GLN L   3      31.077  30.942  32.836  1.00 46.25           O  
ATOM     26  N   MET L   4      31.014  28.749  32.305  1.00 41.79           N  
ATOM     27  CA  MET L   4      31.296  28.355  33.651  1.00 37.64           C  
ATOM     28  CB  MET L   4      30.324  27.298  34.202  1.00 39.20           C  
ATOM     29  CG  MET L   4      28.872  27.786  34.229  1.00 38.95           C  
ATOM     30  SD  MET L   4      28.583  29.272  35.239  1.00 41.22           S  
ATOM     31  CE  MET L   4      28.581  28.411  36.835  1.00 33.53           C  
ATOM     32  C   MET L   4      32.667  27.761  33.640  1.00 41.68           C  
ATOM     33  O   MET L   4      32.962  26.877  32.838  1.00 43.99           O  
ATOM     34  N   THR L   5      33.552  28.256  34.529  1.00 43.09           N  
ATOM     35  CA  THR L   5      34.884  27.732  34.578  1.00 40.54           C  
ATOM     36  CB  THR L   5      35.947  28.777  34.392  1.00 42.31           C  
ATOM     37  OG1 THR L   5      35.789  29.419  33.135  1.00 46.47           O  
ATOM     38  CG2 THR L   5      37.323  28.095  34.462  1.00 46.19           C  
ATOM     39  C   THR L   5      35.073  27.112  35.923  1.00 37.83           C  
ATOM     40  O   THR L   5      34.922  27.772  36.951  1.00 44.49           O  
ATOM     41  N   GLN L   6      35.414  25.808  35.941  1.00 34.82           N  
ATOM     42  CA  GLN L   6      35.576  25.117  37.185  1.00 34.26           C  
ATOM     43  CB  GLN L   6      34.708  23.846  37.268  1.00 31.52           C  
ATOM     44  CG  GLN L   6      34.720  23.143  38.625  1.00 31.01           C  
ATOM     45  CD  GLN L   6      33.761  21.964  38.532  1.00 33.75           C  
ATOM     46  OE1 GLN L   6      32.745  22.024  37.837  1.00 34.13           O  
ATOM     47  NE2 GLN L   6      34.093  20.853  39.240  1.00 33.19           N  
ATOM     48  C   GLN L   6      37.014  24.725  37.309  1.00 38.09           C  
ATOM     49  O   GLN L   6      37.666  24.386  36.323  1.00 42.00           O  
ATOM     50  N   SER L   7      37.561  24.804  38.539  1.00 40.43           N  
ATOM     51  CA  SER L   7      38.927  24.412  38.742  1.00 37.56           C  
ATOM     52  CB  SER L   7      39.924  25.576  38.611  1.00 38.41           C  
ATOM     53  OG  SER L   7      39.631  26.579  39.573  1.00 44.72           O  
ATOM     54  C   SER L   7      39.034  23.860  40.128  1.00 39.00           C  
ATOM     55  O   SER L   7      38.294  24.273  41.021  1.00 42.15           O  
ATOM     56  N   PRO L   8      39.932  22.933  40.358  1.00 36.99           N  
ATOM     57  CA  PRO L   8      40.820  22.395  39.358  1.00 37.33           C  
ATOM     58  CD  PRO L   8      40.443  22.729  41.703  1.00 36.81           C  
ATOM     59  CB  PRO L   8      42.010  21.811  40.122  1.00 35.49           C  
ATOM     60  CG  PRO L   8      41.493  21.620  41.555  1.00 35.54           C  
ATOM     61  C   PRO L   8      40.128  21.361  38.528  1.00 37.84           C  
ATOM     62  O   PRO L   8      39.006  20.988  38.855  1.00 36.62           O  
ATOM     63  N   SER L   9      40.763  20.920  37.425  1.00 39.52           N  
ATOM     64  CA  SER L   9      40.207  19.888  36.598  1.00 37.47           C  
ATOM     65  CB  SER L   9      40.997  19.690  35.293  1.00 37.97           C  
ATOM     66  OG  SER L   9      40.409  18.660  34.514  1.00 48.52           O  
ATOM     67  C   SER L   9      40.244  18.597  37.365  1.00 37.28           C  
ATOM     68  O   SER L   9      39.293  17.817  37.337  1.00 41.36           O  
ATOM     69  N   SER L  10      41.361  18.342  38.081  1.00 40.54           N  
ATOM     70  CA  SER L  10      41.488  17.132  38.843  1.00 40.07           C  
ATOM     71  CB  SER L  10      42.280  16.034  38.117  1.00 40.57           C  
ATOM     72  OG  SER L  10      43.609  16.476  37.879  1.00 48.14           O  
ATOM     73  C   SER L  10      42.228  17.461  40.100  1.00 40.63           C  
ATOM     74  O   SER L  10      42.968  18.442  40.160  1.00 43.38           O  
ATOM     75  N   LEU L  11      42.043  16.627  41.140  1.00 38.95           N  
ATOM     76  CA  LEU L  11      42.590  16.918  42.434  1.00 41.68           C  
ATOM     77  CB  LEU L  11      41.484  17.634  43.244  1.00 41.88           C  
ATOM     78  CG  LEU L  11      41.766  18.082  44.688  1.00 39.87           C  
ATOM     79  CD1 LEU L  11      42.033  16.891  45.618  1.00 37.43           C  
ATOM     80  CD2 LEU L  11      42.841  19.168  44.738  1.00 36.12           C  
ATOM     81  C   LEU L  11      42.913  15.603  43.093  1.00 45.20           C  
ATOM     82  O   LEU L  11      42.111  14.673  43.033  1.00 47.23           O  
ATOM     83  N   SER L  12      44.097  15.472  43.734  1.00 48.17           N  
ATOM     84  CA  SER L  12      44.404  14.234  44.403  1.00 47.62           C  
ATOM     85  CB  SER L  12      45.784  13.654  44.042  1.00 52.05           C  
ATOM     86  OG  SER L  12      45.820  13.281  42.672  1.00 60.90           O  
ATOM     87  C   SER L  12      44.396  14.518  45.871  1.00 44.61           C  
ATOM     88  O   SER L  12      45.019  15.475  46.329  1.00 50.89           O  
ATOM     89  N   ALA L  13      43.678  13.683  46.652  1.00 40.90           N  
ATOM     90  CA  ALA L  13      43.570  13.926  48.062  1.00 39.55           C  
ATOM     91  CB  ALA L  13      42.327  14.747  48.448  1.00 36.35           C  
ATOM     92  C   ALA L  13      43.453  12.615  48.764  1.00 42.54           C  
ATOM     93  O   ALA L  13      43.226  11.575  48.148  1.00 48.34           O  
ATOM     94  N   SER L  14      43.632  12.639  50.098  1.00 44.38           N  
ATOM     95  CA  SER L  14      43.522  11.446  50.878  1.00 44.93           C  
ATOM     96  CB  SER L  14      44.813  11.107  51.645  1.00 43.34           C  
ATOM     97  OG  SER L  14      45.280  12.249  52.346  1.00 46.77           O  
ATOM     98  C   SER L  14      42.392  11.642  51.833  1.00 43.00           C  
ATOM     99  O   SER L  14      42.015  12.770  52.149  1.00 40.60           O  
ATOM    100  N   VAL L  15      41.812  10.528  52.318  1.00 41.37           N  
ATOM    101  CA  VAL L  15      40.657  10.604  53.161  1.00 43.52           C  
ATOM    102  CB  VAL L  15      40.211   9.266  53.672  1.00 40.48           C  
ATOM    103  CG1 VAL L  15      39.029   9.469  54.632  1.00 41.22           C  
ATOM    104  CG2 VAL L  15      39.896   8.363  52.468  1.00 40.16           C  
ATOM    105  C   VAL L  15      40.973  11.451  54.350  1.00 45.04           C  
ATOM    106  O   VAL L  15      42.033  11.318  54.960  1.00 50.09           O  
ATOM    107  N   GLY L  16      40.032  12.351  54.705  1.00 44.46           N  
ATOM    108  CA  GLY L  16      40.183  13.193  55.856  1.00 43.92           C  
ATOM    109  C   GLY L  16      40.609  14.568  55.439  1.00 44.89           C  
ATOM    110  O   GLY L  16      40.508  15.511  56.223  1.00 47.08           O  
ATOM    111  N   ASP L  17      41.078  14.731  54.189  1.00 42.24           N  
ATOM    112  CA  ASP L  17      41.554  16.020  53.773  1.00 41.19           C  
ATOM    113  CB  ASP L  17      42.408  15.980  52.495  1.00 41.16           C  
ATOM    114  CG  ASP L  17      43.746  15.332  52.821  1.00 46.36           C  
ATOM    115  OD1 ASP L  17      44.106  15.286  54.028  1.00 49.92           O  
ATOM    116  OD2 ASP L  17      44.428  14.879  51.864  1.00 53.01           O1-
ATOM    117  C   ASP L  17      40.385  16.907  53.494  1.00 41.99           C  
ATOM    118  O   ASP L  17      39.259  16.447  53.320  1.00 47.49           O  
ATOM    119  N   ARG L  18      40.641  18.229  53.463  1.00 44.24           N  
ATOM    120  CA  ARG L  18      39.612  19.181  53.171  1.00 42.15           C  
ATOM    121  CB  ARG L  18      39.759  20.474  53.986  1.00 41.69           C  
ATOM    122  CG  ARG L  18      38.550  21.406  53.925  1.00 46.66           C  
ATOM    123  CD  ARG L  18      38.710  22.632  54.825  1.00 50.47           C  
ATOM    124  NE  ARG L  18      37.372  23.269  54.966  1.00 60.13           N  
ATOM    125  CZ  ARG L  18      36.500  22.789  55.900  1.00 67.25           C  
ATOM    126  NH1 ARG L  18      36.845  21.702  56.650  1.00 69.73           N1+
ATOM    127  NH2 ARG L  18      35.289  23.391  56.085  1.00 70.15           N  
ATOM    128  C   ARG L  18      39.784  19.516  51.723  1.00 42.39           C  
ATOM    129  O   ARG L  18      40.885  19.842  51.284  1.00 46.20           O  
ATOM    130  N   VAL L  19      38.698  19.426  50.929  1.00 42.24           N  
ATOM    131  CA  VAL L  19      38.835  19.683  49.525  1.00 40.05           C  
ATOM    132  CB  VAL L  19      38.377  18.541  48.662  1.00 41.45           C  
ATOM    133  CG1 VAL L  19      38.505  18.961  47.189  1.00 39.89           C  
ATOM    134  CG2 VAL L  19      39.196  17.288  49.020  1.00 36.33           C  
ATOM    135  C   VAL L  19      38.012  20.882  49.174  1.00 38.52           C  
ATOM    136  O   VAL L  19      36.948  21.110  49.751  1.00 39.30           O  
ATOM    137  N   THR L  20      38.512  21.705  48.228  1.00 40.23           N  
ATOM    138  CA  THR L  20      37.793  22.884  47.839  1.00 41.90           C  
ATOM    139  CB  THR L  20      38.441  24.138  48.342  1.00 43.17           C  
ATOM    140  OG1 THR L  20      38.555  24.093  49.757  1.00 49.32           O  
ATOM    141  CG2 THR L  20      37.584  25.344  47.922  1.00 48.16           C  
ATOM    142  C   THR L  20      37.771  22.963  46.343  1.00 41.72           C  
ATOM    143  O   THR L  20      38.815  22.954  45.693  1.00 45.12           O  
ATOM    144  N   ILE L  21      36.561  23.067  45.754  1.00 37.28           N  
ATOM    145  CA  ILE L  21      36.424  23.165  44.329  1.00 31.95           C  
ATOM    146  CB  ILE L  21      35.578  22.072  43.752  1.00 30.56           C  
ATOM    147  CG1 ILE L  21      36.210  20.708  44.078  1.00 27.46           C  
ATOM    148  CG2 ILE L  21      35.419  22.327  42.243  1.00 29.65           C  
ATOM    149  CD1 ILE L  21      35.261  19.533  43.869  1.00 26.86           C  
ATOM    150  C   ILE L  21      35.744  24.470  44.060  1.00 34.80           C  
ATOM    151  O   ILE L  21      34.794  24.834  44.750  1.00 39.54           O  
ATOM    152  N   THR L  22      36.227  25.220  43.047  1.00 36.39           N  
ATOM    153  CA  THR L  22      35.682  26.523  42.786  1.00 37.24           C  
ATOM    154  CB  THR L  22      36.724  27.601  42.831  1.00 38.80           C  
ATOM    155  OG1 THR L  22      37.717  27.351  41.847  1.00 45.04           O  
ATOM    156  CG2 THR L  22      37.367  27.623  44.228  1.00 38.69           C  
ATOM    157  C   THR L  22      35.073  26.555  41.418  1.00 37.92           C  
ATOM    158  O   THR L  22      35.503  25.850  40.506  1.00 39.20           O  
ATOM    159  N   CYS L  23      34.019  27.385  41.257  1.00 37.42           N  
ATOM    160  CA  CYS L  23      33.336  27.534  40.000  1.00 33.73           C  
ATOM    161  CB  CYS L  23      31.968  26.795  40.020  1.00 35.05           C  
ATOM    162  SG  CYS L  23      31.021  26.807  38.464  1.00 54.72           S  
ATOM    163  C   CYS L  23      33.137  29.012  39.790  1.00 34.67           C  
ATOM    164  O   CYS L  23      32.697  29.718  40.698  1.00 33.26           O  
ATOM    165  N   ARG L  24      33.487  29.541  38.592  1.00 36.03           N  
ATOM    166  CA  ARG L  24      33.299  30.955  38.376  1.00 37.09           C  
ATOM    167  CB  ARG L  24      34.583  31.767  38.138  1.00 41.30           C  
ATOM    168  CG  ARG L  24      35.313  31.420  36.844  1.00 54.48           C  
ATOM    169  CD  ARG L  24      36.525  32.315  36.587  1.00 65.66           C  
ATOM    170  NE  ARG L  24      37.589  31.878  37.527  1.00 58.27           N  
ATOM    171  CZ  ARG L  24      38.720  32.626  37.683  1.00 60.94           C  
ATOM    172  NH1 ARG L  24      38.879  33.793  36.996  1.00 61.17           N1+
ATOM    173  NH2 ARG L  24      39.692  32.199  38.538  1.00 62.57           N  
ATOM    174  C   ARG L  24      32.470  31.132  37.142  1.00 39.13           C  
ATOM    175  O   ARG L  24      32.577  30.358  36.193  1.00 42.90           O  
ATOM    176  N   ALA L  25      31.630  32.190  37.122  1.00 37.65           N  
ATOM    177  CA  ALA L  25      30.743  32.424  36.018  1.00 37.82           C  
ATOM    178  CB  ALA L  25      29.281  32.644  36.445  1.00 39.11           C  
ATOM    179  C   ALA L  25      31.180  33.663  35.294  1.00 40.44           C  
ATOM    180  O   ALA L  25      31.781  34.567  35.874  1.00 39.95           O  
ATOM    181  N   SER L  26      30.942  33.670  33.964  1.00 41.64           N  
ATOM    182  CA  SER L  26      31.270  34.761  33.088  1.00 40.57           C  
ATOM    183  CB  SER L  26      31.166  34.378  31.601  1.00 40.69           C  
ATOM    184  OG  SER L  26      29.822  34.065  31.269  1.00 38.10           O  
ATOM    185  C   SER L  26      30.310  35.882  33.331  1.00 42.51           C  
ATOM    186  O   SER L  26      30.628  37.042  33.065  1.00 43.92           O  
ATOM    187  N   GLN L  27      29.098  35.550  33.825  1.00 44.54           N  
ATOM    188  CA  GLN L  27      28.074  36.536  34.044  1.00 45.19           C  
ATOM    189  CB  GLN L  27      26.927  36.413  33.028  1.00 49.24           C  
ATOM    190  CG  GLN L  27      25.821  37.454  33.199  1.00 55.56           C  
ATOM    191  CD  GLN L  27      26.295  38.748  32.556  1.00 59.52           C  
ATOM    192  OE1 GLN L  27      27.317  38.777  31.873  1.00 58.18           O  
ATOM    193  NE2 GLN L  27      25.529  39.849  32.775  1.00 60.88           N  
ATOM    194  C   GLN L  27      27.485  36.283  35.402  1.00 47.63           C  
ATOM    195  O   GLN L  27      27.413  35.136  35.840  1.00 49.63           O  
ATOM    196  N   GLY L  28      27.044  37.356  36.101  1.00 44.94           N  
ATOM    197  CA  GLY L  28      26.512  37.247  37.436  1.00 40.98           C  
ATOM    198  C   GLY L  28      25.244  36.449  37.436  1.00 41.69           C  
ATOM    199  O   GLY L  28      24.213  36.864  36.911  1.00 43.51           O  
ATOM    200  N   ILE L  29      25.338  35.231  37.989  1.00 42.47           N  
ATOM    201  CA  ILE L  29      24.269  34.297  38.183  1.00 40.66           C  
ATOM    202  CB  ILE L  29      24.729  32.875  38.090  1.00 38.58           C  
ATOM    203  CG1 ILE L  29      25.787  32.552  39.150  1.00 36.35           C  
ATOM    204  CG2 ILE L  29      25.222  32.663  36.651  1.00 34.31           C  
ATOM    205  CD1 ILE L  29      26.156  31.071  39.166  1.00 38.74           C  
ATOM    206  C   ILE L  29      23.447  34.524  39.421  1.00 41.93           C  
ATOM    207  O   ILE L  29      22.303  34.079  39.472  1.00 44.89           O  
ATOM    208  N   ARG L  30      24.040  35.084  40.498  1.00 40.59           N  
ATOM    209  CA  ARG L  30      23.347  35.268  41.750  1.00 41.64           C  
ATOM    210  CB  ARG L  30      21.833  35.578  41.693  1.00 42.25           C  
ATOM    211  CG  ARG L  30      21.495  36.912  41.025  1.00 44.19           C  
ATOM    212  CD  ARG L  30      20.092  37.441  41.346  1.00 51.39           C  
ATOM    213  NE  ARG L  30      19.086  36.455  40.859  1.00 59.13           N  
ATOM    214  CZ  ARG L  30      18.673  35.439  41.673  1.00 62.06           C  
ATOM    215  NH1 ARG L  30      19.188  35.319  42.931  1.00 60.95           N1+
ATOM    216  NH2 ARG L  30      17.742  34.544  41.231  1.00 60.80           N  
ATOM    217  C   ARG L  30      23.560  33.996  42.496  1.00 44.88           C  
ATOM    218  O   ARG L  30      24.688  33.511  42.557  1.00 44.76           O  
ATOM    219  N   ASN L  31      22.503  33.441  43.128  1.00 44.80           N  
ATOM    220  CA  ASN L  31      22.677  32.186  43.808  1.00 45.16           C  
ATOM    221  CB  ASN L  31      22.035  32.150  45.202  1.00 51.88           C  
ATOM    222  CG  ASN L  31      22.924  32.917  46.158  1.00 58.26           C  
ATOM    223  OD1 ASN L  31      22.569  34.000  46.615  1.00 63.40           O  
ATOM    224  ND2 ASN L  31      24.114  32.341  46.471  1.00 61.13           N  
ATOM    225  C   ASN L  31      22.000  31.091  43.042  1.00 41.94           C  
ATOM    226  O   ASN L  31      21.549  30.116  43.642  1.00 40.00           O  
ATOM    227  N   ASP L  32      21.959  31.167  41.699  1.00 40.71           N  
ATOM    228  CA  ASP L  32      21.261  30.131  40.984  1.00 40.80           C  
ATOM    229  CB  ASP L  32      20.556  30.650  39.720  1.00 42.47           C  
ATOM    230  CG  ASP L  32      19.364  31.493  40.151  1.00 45.63           C  
ATOM    231  OD1 ASP L  32      18.820  31.225  41.256  1.00 50.04           O  
ATOM    232  OD2 ASP L  32      18.982  32.414  39.385  1.00 45.22           O1-
ATOM    233  C   ASP L  32      22.246  29.084  40.532  1.00 42.12           C  
ATOM    234  O   ASP L  32      22.263  28.725  39.356  1.00 42.39           O  
ATOM    235  N   LEU L  33      23.048  28.517  41.465  1.00 37.92           N  
ATOM    236  CA  LEU L  33      24.078  27.582  41.104  1.00 35.88           C  
ATOM    237  CB  LEU L  33      25.489  28.050  41.491  1.00 35.25           C  
ATOM    238  CG  LEU L  33      26.600  27.110  40.987  1.00 33.22           C  
ATOM    239  CD1 LEU L  33      26.911  27.365  39.502  1.00 34.97           C  
ATOM    240  CD2 LEU L  33      27.834  27.136  41.898  1.00 32.02           C  
ATOM    241  C   LEU L  33      23.863  26.328  41.906  1.00 35.07           C  
ATOM    242  O   LEU L  33      23.492  26.382  43.078  1.00 35.16           O  
ATOM    243  N   GLY L  34      24.118  25.152  41.294  1.00 34.51           N  
ATOM    244  CA  GLY L  34      23.941  23.928  42.026  1.00 34.14           C  
ATOM    245  C   GLY L  34      25.130  23.051  41.785  1.00 31.75           C  
ATOM    246  O   GLY L  34      25.782  23.137  40.746  1.00 32.87           O  
ATOM    247  N   TRP L  35      25.429  22.158  42.751  1.00 29.09           N  
ATOM    248  CA  TRP L  35      26.570  21.293  42.622  1.00 30.58           C  
ATOM    249  CB  TRP L  35      27.514  21.365  43.835  1.00 31.83           C  
ATOM    250  CG  TRP L  35      28.159  22.718  44.014  1.00 30.71           C  
ATOM    251  CD2 TRP L  35      29.399  23.111  43.405  1.00 32.52           C  
ATOM    252  CD1 TRP L  35      27.727  23.794  44.736  1.00 29.48           C  
ATOM    253  NE1 TRP L  35      28.619  24.831  44.614  1.00 29.82           N  
ATOM    254  CE2 TRP L  35      29.655  24.424  43.798  1.00 30.50           C  
ATOM    255  CE3 TRP L  35      30.254  22.430  42.584  1.00 31.47           C  
ATOM    256  CZ2 TRP L  35      30.775  25.080  43.374  1.00 29.76           C  
ATOM    257  CZ3 TRP L  35      31.383  23.096  42.160  1.00 29.35           C  
ATOM    258  CH2 TRP L  35      31.638  24.394  42.548  1.00 30.10           C  
ATOM    259  C   TRP L  35      26.081  19.881  42.503  1.00 31.98           C  
ATOM    260  O   TRP L  35      25.138  19.481  43.188  1.00 36.70           O  
ATOM    261  N   TYR L  36      26.722  19.087  41.615  1.00 30.90           N  
ATOM    262  CA  TYR L  36      26.302  17.727  41.411  1.00 29.84           C  
ATOM    263  CB  TYR L  36      25.723  17.438  40.013  1.00 30.34           C  
ATOM    264  CG  TYR L  36      24.504  18.267  39.814  1.00 32.98           C  
ATOM    265  CD1 TYR L  36      23.344  17.969  40.485  1.00 33.29           C  
ATOM    266  CD2 TYR L  36      24.518  19.358  38.979  1.00 30.43           C  
ATOM    267  CE1 TYR L  36      22.214  18.731  40.313  1.00 31.79           C  
ATOM    268  CE2 TYR L  36      23.389  20.123  38.802  1.00 31.03           C  
ATOM    269  CZ  TYR L  36      22.232  19.812  39.470  1.00 30.56           C  
ATOM    270  OH  TYR L  36      21.070  20.593  39.293  1.00 34.41           O  
ATOM    271  C   TYR L  36      27.482  16.813  41.554  1.00 31.72           C  
ATOM    272  O   TYR L  36      28.624  17.199  41.310  1.00 31.80           O  
ATOM    273  N   GLN L  37      27.211  15.562  41.983  1.00 33.23           N  
ATOM    274  CA  GLN L  37      28.214  14.548  42.149  1.00 34.48           C  
ATOM    275  CB  GLN L  37      28.209  13.935  43.561  1.00 32.91           C  
ATOM    276  CG  GLN L  37      29.237  12.819  43.773  1.00 34.86           C  
ATOM    277  CD  GLN L  37      28.962  12.174  45.126  1.00 38.81           C  
ATOM    278  OE1 GLN L  37      27.874  11.654  45.368  1.00 44.84           O  
ATOM    279  NE2 GLN L  37      29.974  12.206  46.035  1.00 39.12           N  
ATOM    280  C   GLN L  37      27.863  13.431  41.214  1.00 36.96           C  
ATOM    281  O   GLN L  37      26.700  13.051  41.101  1.00 40.19           O  
ATOM    282  N   GLN L  38      28.867  12.874  40.507  1.00 37.00           N  
ATOM    283  CA  GLN L  38      28.571  11.800  39.603  1.00 34.32           C  
ATOM    284  CB  GLN L  38      28.612  12.227  38.124  1.00 32.30           C  
ATOM    285  CG  GLN L  38      28.286  11.097  37.143  1.00 32.64           C  
ATOM    286  CD  GLN L  38      28.355  11.661  35.730  1.00 37.82           C  
ATOM    287  OE1 GLN L  38      29.140  12.563  35.443  1.00 42.91           O  
ATOM    288  NE2 GLN L  38      27.504  11.120  34.817  1.00 36.87           N  
ATOM    289  C   GLN L  38      29.607  10.739  39.793  1.00 36.19           C  
ATOM    290  O   GLN L  38      30.803  11.018  39.784  1.00 40.92           O  
ATOM    291  N   LYS L  39      29.159   9.483  39.978  1.00 37.29           N  
ATOM    292  CA  LYS L  39      30.068   8.386  40.125  1.00 37.47           C  
ATOM    293  CB  LYS L  39      29.621   7.364  41.181  1.00 38.22           C  
ATOM    294  CG  LYS L  39      29.582   7.964  42.588  1.00 43.45           C  
ATOM    295  CD  LYS L  39      28.819   7.120  43.608  1.00 51.39           C  
ATOM    296  CE  LYS L  39      28.787   7.743  45.004  1.00 57.38           C  
ATOM    297  NZ  LYS L  39      27.952   6.920  45.905  1.00 64.74           N1+
ATOM    298  C   LYS L  39      30.102   7.708  38.794  1.00 42.52           C  
ATOM    299  O   LYS L  39      29.220   7.912  37.962  1.00 42.17           O  
ATOM    300  N   PRO L  40      31.098   6.912  38.547  1.00 46.52           N  
ATOM    301  CA  PRO L  40      31.175   6.310  37.250  1.00 46.72           C  
ATOM    302  CD  PRO L  40      32.413   7.138  39.124  1.00 46.51           C  
ATOM    303  CB  PRO L  40      32.562   5.679  37.174  1.00 46.68           C  
ATOM    304  CG  PRO L  40      33.410   6.588  38.087  1.00 46.12           C  
ATOM    305  C   PRO L  40      30.029   5.394  36.969  1.00 47.34           C  
ATOM    306  O   PRO L  40      29.687   4.575  37.821  1.00 49.76           O  
ATOM    307  N   GLY L  41      29.417   5.531  35.775  1.00 47.42           N  
ATOM    308  CA  GLY L  41      28.362   4.654  35.356  1.00 51.10           C  
ATOM    309  C   GLY L  41      27.036   5.063  35.932  1.00 52.52           C  
ATOM    310  O   GLY L  41      26.041   4.376  35.710  1.00 55.11           O  
ATOM    311  N   LYS L  42      26.958   6.185  36.673  1.00 51.16           N  
ATOM    312  CA  LYS L  42      25.674   6.522  37.225  1.00 47.06           C  
ATOM    313  CB  LYS L  42      25.587   6.398  38.755  1.00 52.77           C  
ATOM    314  CG  LYS L  42      25.569   4.947  39.235  1.00 59.70           C  
ATOM    315  CD  LYS L  42      25.659   4.796  40.752  1.00 66.81           C  
ATOM    316  CE  LYS L  42      25.575   3.342  41.214  1.00 71.04           C  
ATOM    317  NZ  LYS L  42      25.597   3.282  42.691  1.00 72.50           N1+
ATOM    318  C   LYS L  42      25.308   7.929  36.864  1.00 43.56           C  
ATOM    319  O   LYS L  42      26.121   8.683  36.336  1.00 41.09           O  
ATOM    320  N   ALA L  43      24.029   8.292  37.114  1.00 42.36           N  
ATOM    321  CA  ALA L  43      23.518   9.607  36.821  1.00 38.39           C  
ATOM    322  CB  ALA L  43      21.987   9.670  36.685  1.00 37.68           C  
ATOM    323  C   ALA L  43      23.920  10.537  37.922  1.00 37.43           C  
ATOM    324  O   ALA L  43      24.200  10.110  39.042  1.00 39.37           O  
ATOM    325  N   PRO L  44      23.944  11.810  37.621  1.00 35.59           N  
ATOM    326  CA  PRO L  44      24.350  12.804  38.581  1.00 34.46           C  
ATOM    327  CD  PRO L  44      24.137  12.255  36.250  1.00 34.07           C  
ATOM    328  CB  PRO L  44      24.515  14.100  37.789  1.00 33.76           C  
ATOM    329  CG  PRO L  44      24.823  13.628  36.357  1.00 35.92           C  
ATOM    330  C   PRO L  44      23.361  12.935  39.698  1.00 34.43           C  
ATOM    331  O   PRO L  44      22.172  12.702  39.482  1.00 39.64           O  
ATOM    332  N   LYS L  45      23.840  13.301  40.904  1.00 35.56           N  
ATOM    333  CA  LYS L  45      22.988  13.489  42.042  1.00 36.68           C  
ATOM    334  CB  LYS L  45      23.318  12.528  43.195  1.00 40.02           C  
ATOM    335  CG  LYS L  45      22.423  12.694  44.424  1.00 61.65           C  
ATOM    336  CD  LYS L  45      22.591  11.579  45.457  1.00 71.88           C  
ATOM    337  CE  LYS L  45      23.873  11.691  46.284  1.00 76.07           C  
ATOM    338  NZ  LYS L  45      23.948  10.573  47.252  1.00 75.19           N1+
ATOM    339  C   LYS L  45      23.244  14.876  42.542  1.00 37.89           C  
ATOM    340  O   LYS L  45      24.390  15.321  42.564  1.00 39.50           O  
ATOM    341  N   ARG L  46      22.190  15.604  42.968  1.00 38.87           N  
ATOM    342  CA  ARG L  46      22.419  16.963  43.379  1.00 38.24           C  
ATOM    343  CB  ARG L  46      21.212  17.897  43.182  1.00 37.95           C  
ATOM    344  CG  ARG L  46      21.534  19.341  43.572  1.00 36.93           C  
ATOM    345  CD  ARG L  46      20.309  20.201  43.891  1.00 29.31           C  
ATOM    346  NE  ARG L  46      19.602  20.526  42.623  1.00 40.86           N  
ATOM    347  CZ  ARG L  46      18.377  21.128  42.676  1.00 38.01           C  
ATOM    348  NH1 ARG L  46      17.793  21.383  43.883  1.00 36.21           N1+
ATOM    349  NH2 ARG L  46      17.738  21.481  41.524  1.00 38.05           N  
ATOM    350  C   ARG L  46      22.769  17.012  44.839  1.00 38.14           C  
ATOM    351  O   ARG L  46      22.072  16.434  45.671  1.00 39.88           O  
ATOM    352  N   LEU L  47      23.957  17.578  45.157  1.00 36.43           N  
ATOM    353  CA  LEU L  47      24.398  17.822  46.504  1.00 36.47           C  
ATOM    354  CB  LEU L  47      25.929  17.850  46.603  1.00 36.94           C  
ATOM    355  CG  LEU L  47      26.581  16.518  46.191  1.00 36.39           C  
ATOM    356  CD1 LEU L  47      28.107  16.588  46.313  1.00 36.24           C  
ATOM    357  CD2 LEU L  47      25.980  15.334  46.959  1.00 33.93           C  
ATOM    358  C   LEU L  47      23.895  19.114  47.083  1.00 37.24           C  
ATOM    359  O   LEU L  47      23.335  19.143  48.178  1.00 38.16           O  
ATOM    360  N   ILE L  48      24.090  20.230  46.343  1.00 34.92           N  
ATOM    361  CA  ILE L  48      23.768  21.526  46.868  1.00 34.92           C  
ATOM    362  CB  ILE L  48      24.977  22.306  47.290  1.00 36.86           C  
ATOM    363  CG1 ILE L  48      25.700  21.587  48.439  1.00 34.21           C  
ATOM    364  CG2 ILE L  48      24.528  23.732  47.641  1.00 33.60           C  
ATOM    365  CD1 ILE L  48      27.068  22.179  48.767  1.00 42.57           C  
ATOM    366  C   ILE L  48      23.074  22.325  45.817  1.00 37.94           C  
ATOM    367  O   ILE L  48      23.385  22.230  44.631  1.00 39.01           O  
ATOM    368  N   TYR L  49      22.099  23.148  46.249  1.00 40.53           N  
ATOM    369  CA  TYR L  49      21.370  23.960  45.325  1.00 39.08           C  
ATOM    370  CB  TYR L  49      19.955  23.426  45.035  1.00 36.24           C  
ATOM    371  CG  TYR L  49      19.185  23.360  46.310  1.00 37.28           C  
ATOM    372  CD1 TYR L  49      18.508  24.456  46.775  1.00 38.49           C  
ATOM    373  CD2 TYR L  49      19.133  22.200  47.044  1.00 38.21           C  
ATOM    374  CE1 TYR L  49      17.792  24.397  47.947  1.00 40.84           C  
ATOM    375  CE2 TYR L  49      18.419  22.133  48.218  1.00 39.60           C  
ATOM    376  CZ  TYR L  49      17.744  23.235  48.674  1.00 41.79           C  
ATOM    377  OH  TYR L  49      17.010  23.173  49.876  1.00 44.39           O  
ATOM    378  C   TYR L  49      21.266  25.328  45.913  1.00 40.33           C  
ATOM    379  O   TYR L  49      21.479  25.519  47.109  1.00 42.06           O  
ATOM    380  N   ALA L  50      20.865  26.315  45.103  1.00 33.48           N  
ATOM    381  CA  ALA L  50      20.703  27.636  45.634  1.00 30.81           C  
ATOM    382  CB  ALA L  50      19.660  27.728  46.761  1.00 29.82           C  
ATOM    383  C   ALA L  50      22.024  28.059  46.188  1.00 30.45           C  
ATOM    384  O   ALA L  50      22.101  28.902  47.077  1.00 32.53           O  
ATOM    385  N   ALA L  51      23.090  27.428  45.667  1.00 30.86           N  
ATOM    386  CA  ALA L  51      24.467  27.656  45.968  1.00 31.40           C  
ATOM    387  CB  ALA L  51      24.864  29.140  45.856  1.00 30.28           C  
ATOM    388  C   ALA L  51      24.799  27.197  47.359  1.00 32.80           C  
ATOM    389  O   ALA L  51      25.802  26.514  47.558  1.00 32.43           O  
ATOM    390  N   SER L  52      23.967  27.580  48.352  1.00 34.89           N  
ATOM    391  CA  SER L  52      24.221  27.302  49.743  1.00 33.83           C  
ATOM    392  CB  SER L  52      23.925  28.524  50.629  1.00 32.67           C  
ATOM    393  OG  SER L  52      24.769  29.602  50.259  1.00 32.76           O  
ATOM    394  C   SER L  52      23.475  26.147  50.372  1.00 33.80           C  
ATOM    395  O   SER L  52      23.945  25.588  51.362  1.00 35.66           O  
ATOM    396  N   SER L  53      22.289  25.767  49.858  1.00 39.85           N  
ATOM    397  CA  SER L  53      21.428  24.872  50.579  1.00 38.07           C  
ATOM    398  CB  SER L  53      19.944  25.041  50.213  1.00 38.20           C  
ATOM    399  OG  SER L  53      19.498  26.333  50.603  1.00 36.70           O  
ATOM    400  C   SER L  53      21.824  23.450  50.317  1.00 38.97           C  
ATOM    401  O   SER L  53      22.221  23.095  49.209  1.00 39.71           O  
ATOM    402  N   LEU L  54      21.702  22.590  51.353  1.00 41.01           N  
ATOM    403  CA  LEU L  54      22.058  21.199  51.238  1.00 41.85           C  
ATOM    404  CB  LEU L  54      22.580  20.565  52.544  1.00 44.25           C  
ATOM    405  CG  LEU L  54      24.011  20.956  52.958  1.00 32.94           C  
ATOM    406  CD1 LEU L  54      25.054  20.337  52.018  1.00 32.43           C  
ATOM    407  CD2 LEU L  54      24.172  22.472  53.100  1.00 34.74           C  
ATOM    408  C   LEU L  54      20.842  20.408  50.867  1.00 46.08           C  
ATOM    409  O   LEU L  54      19.742  20.655  51.360  1.00 52.56           O  
ATOM    410  N   GLU L  55      21.023  19.420  49.967  1.00 50.96           N  
ATOM    411  CA  GLU L  55      19.946  18.561  49.574  1.00 52.06           C  
ATOM    412  CB  GLU L  55      20.231  17.725  48.318  1.00 52.10           C  
ATOM    413  CG  GLU L  55      20.013  18.503  47.027  1.00 54.80           C  
ATOM    414  CD  GLU L  55      18.512  18.537  46.774  1.00 54.56           C  
ATOM    415  OE1 GLU L  55      17.792  19.251  47.523  1.00 85.89           O  
ATOM    416  OE2 GLU L  55      18.065  17.840  45.827  1.00 54.58           O1-
ATOM    417  C   GLU L  55      19.686  17.610  50.686  1.00 55.57           C  
ATOM    418  O   GLU L  55      20.568  17.310  51.489  1.00 58.72           O  
ATOM    419  N   SER L  56      18.439  17.117  50.766  1.00 58.29           N  
ATOM    420  CA  SER L  56      18.106  16.216  51.824  1.00 59.70           C  
ATOM    421  CB  SER L  56      16.608  15.875  51.869  1.00 63.23           C  
ATOM    422  OG  SER L  56      16.335  14.980  52.936  1.00 56.36           O  
ATOM    423  C   SER L  56      18.872  14.950  51.613  1.00 57.12           C  
ATOM    424  O   SER L  56      18.987  14.462  50.491  1.00 57.09           O  
ATOM    425  N   GLY L  57      19.423  14.396  52.715  1.00 55.25           N  
ATOM    426  CA  GLY L  57      20.129  13.147  52.667  1.00 56.47           C  
ATOM    427  C   GLY L  57      21.588  13.364  52.388  1.00 57.88           C  
ATOM    428  O   GLY L  57      22.331  12.396  52.231  1.00 59.87           O  
ATOM    429  N   VAL L  58      22.044  14.630  52.323  1.00 52.85           N  
ATOM    430  CA  VAL L  58      23.433  14.880  52.041  1.00 48.44           C  
ATOM    431  CB  VAL L  58      23.653  16.097  51.185  1.00 48.28           C  
ATOM    432  CG1 VAL L  58      25.165  16.354  51.057  1.00 46.84           C  
ATOM    433  CG2 VAL L  58      22.934  15.886  49.842  1.00 48.44           C  
ATOM    434  C   VAL L  58      24.146  15.126  53.337  1.00 48.25           C  
ATOM    435  O   VAL L  58      23.631  15.801  54.226  1.00 48.13           O  
ATOM    436  N   PRO L  59      25.342  14.604  53.452  1.00 46.23           N  
ATOM    437  CA  PRO L  59      26.102  14.752  54.667  1.00 46.65           C  
ATOM    438  CD  PRO L  59      25.693  13.388  52.738  1.00 47.39           C  
ATOM    439  CB  PRO L  59      27.280  13.793  54.539  1.00 47.55           C  
ATOM    440  CG  PRO L  59      26.744  12.685  53.616  1.00 49.86           C  
ATOM    441  C   PRO L  59      26.503  16.178  54.894  1.00 48.49           C  
ATOM    442  O   PRO L  59      26.682  16.911  53.925  1.00 51.07           O  
ATOM    443  N   SER L  60      26.665  16.577  56.172  1.00 49.35           N  
ATOM    444  CA  SER L  60      26.961  17.929  56.562  1.00 47.82           C  
ATOM    445  CB  SER L  60      26.879  18.147  58.083  1.00 51.46           C  
ATOM    446  OG  SER L  60      27.898  17.406  58.736  1.00 62.37           O  
ATOM    447  C   SER L  60      28.343  18.314  56.136  1.00 48.16           C  
ATOM    448  O   SER L  60      28.700  19.491  56.169  1.00 46.98           O  
ATOM    449  N   ARG L  61      29.166  17.334  55.731  1.00 45.50           N  
ATOM    450  CA  ARG L  61      30.522  17.608  55.349  1.00 41.55           C  
ATOM    451  CB  ARG L  61      31.342  16.346  55.021  1.00 39.67           C  
ATOM    452  CG  ARG L  61      30.790  15.531  53.852  1.00 39.44           C  
ATOM    453  CD  ARG L  61      31.768  14.480  53.325  1.00 37.28           C  
ATOM    454  NE  ARG L  61      31.577  13.225  54.103  1.00 39.42           N  
ATOM    455  CZ  ARG L  61      30.595  12.350  53.745  1.00 41.94           C  
ATOM    456  NH1 ARG L  61      29.706  12.681  52.763  1.00 42.60           N1+
ATOM    457  NH2 ARG L  61      30.503  11.136  54.358  1.00 43.74           N  
ATOM    458  C   ARG L  61      30.524  18.484  54.131  1.00 44.48           C  
ATOM    459  O   ARG L  61      31.488  19.215  53.899  1.00 46.53           O  
ATOM    460  N   PHE L  62      29.465  18.392  53.295  1.00 42.01           N  
ATOM    461  CA  PHE L  62      29.398  19.155  52.078  1.00 39.99           C  
ATOM    462  CB  PHE L  62      28.559  18.481  50.978  1.00 38.72           C  
ATOM    463  CG  PHE L  62      29.260  17.250  50.515  1.00 39.49           C  
ATOM    464  CD1 PHE L  62      29.047  16.036  51.122  1.00 39.48           C  
ATOM    465  CD2 PHE L  62      30.136  17.309  49.463  1.00 40.57           C  
ATOM    466  CE1 PHE L  62      29.696  14.906  50.684  1.00 41.55           C  
ATOM    467  CE2 PHE L  62      30.786  16.184  49.021  1.00 40.82           C  
ATOM    468  CZ  PHE L  62      30.572  14.973  49.629  1.00 39.42           C  
ATOM    469  C   PHE L  62      28.762  20.487  52.340  1.00 41.33           C  
ATOM    470  O   PHE L  62      27.728  20.581  52.999  1.00 46.27           O  
ATOM    471  N   SER L  63      29.383  21.568  51.818  1.00 36.47           N  
ATOM    472  CA  SER L  63      28.837  22.884  51.994  1.00 37.97           C  
ATOM    473  CB  SER L  63      29.399  23.622  53.219  1.00 40.78           C  
ATOM    474  OG  SER L  63      30.782  23.883  53.033  1.00 44.06           O  
ATOM    475  C   SER L  63      29.200  23.696  50.790  1.00 38.61           C  
ATOM    476  O   SER L  63      30.178  23.405  50.105  1.00 41.57           O  
ATOM    477  N   GLY L  64      28.412  24.755  50.506  1.00 37.91           N  
ATOM    478  CA  GLY L  64      28.695  25.581  49.368  1.00 37.20           C  
ATOM    479  C   GLY L  64      28.523  27.004  49.785  1.00 41.46           C  
ATOM    480  O   GLY L  64      27.837  27.296  50.765  1.00 44.20           O  
ATOM    481  N   SER L  65      29.157  27.931  49.041  1.00 38.51           N  
ATOM    482  CA  SER L  65      29.048  29.322  49.368  1.00 39.16           C  
ATOM    483  CB  SER L  65      30.077  29.773  50.420  1.00 41.41           C  
ATOM    484  OG  SER L  65      31.397  29.584  49.927  1.00 50.81           O  
ATOM    485  C   SER L  65      29.301  30.117  48.123  1.00 38.99           C  
ATOM    486  O   SER L  65      29.684  29.571  47.090  1.00 41.14           O  
ATOM    487  N   GLY L  66      29.076  31.445  48.195  1.00 41.65           N  
ATOM    488  CA  GLY L  66      29.353  32.293  47.069  1.00 43.67           C  
ATOM    489  C   GLY L  66      28.084  32.778  46.441  1.00 44.96           C  
ATOM    490  O   GLY L  66      27.010  32.208  46.623  1.00 46.74           O  
ATOM    491  N   SER L  67      28.197  33.893  45.691  1.00 45.13           N  
ATOM    492  CA  SER L  67      27.091  34.466  44.988  1.00 46.91           C  
ATOM    493  CB  SER L  67      26.232  35.403  45.852  1.00 49.98           C  
ATOM    494  OG  SER L  67      27.012  36.503  46.293  1.00 59.18           O  
ATOM    495  C   SER L  67      27.673  35.285  43.887  1.00 46.21           C  
ATOM    496  O   SER L  67      28.851  35.633  43.922  1.00 50.38           O  
ATOM    497  N   GLY L  68      26.853  35.629  42.875  1.00 44.38           N  
ATOM    498  CA  GLY L  68      27.370  36.420  41.800  1.00 45.82           C  
ATOM    499  C   GLY L  68      28.189  35.553  40.890  1.00 49.78           C  
ATOM    500  O   GLY L  68      27.671  34.646  40.241  1.00 50.33           O  
ATOM    501  N   THR L  69      29.465  35.944  40.705  1.00 46.56           N  
ATOM    502  CA  THR L  69      30.446  35.296  39.871  1.00 42.08           C  
ATOM    503  CB  THR L  69      31.515  36.245  39.420  1.00 43.82           C  
ATOM    504  OG1 THR L  69      30.940  37.335  38.717  1.00 36.67           O  
ATOM    505  CG2 THR L  69      32.485  35.487  38.502  1.00 32.97           C  
ATOM    506  C   THR L  69      31.171  34.130  40.490  1.00 42.76           C  
ATOM    507  O   THR L  69      31.557  33.209  39.771  1.00 46.56           O  
ATOM    508  N   GLU L  70      31.441  34.148  41.814  1.00 43.18           N  
ATOM    509  CA  GLU L  70      32.320  33.130  42.334  1.00 43.01           C  
ATOM    510  CB  GLU L  70      33.575  33.700  43.016  1.00 47.95           C  
ATOM    511  CG  GLU L  70      34.573  34.320  42.035  1.00 57.96           C  
ATOM    512  CD  GLU L  70      35.309  33.183  41.341  1.00 70.10           C  
ATOM    513  OE1 GLU L  70      35.107  32.008  41.752  1.00 74.30           O  
ATOM    514  OE2 GLU L  70      36.081  33.476  40.391  1.00 70.75           O1-
ATOM    515  C   GLU L  70      31.632  32.248  43.326  1.00 40.50           C  
ATOM    516  O   GLU L  70      30.915  32.713  44.211  1.00 44.77           O  
ATOM    517  N   PHE L  71      31.868  30.923  43.202  1.00 36.50           N  
ATOM    518  CA  PHE L  71      31.248  29.973  44.079  1.00 35.09           C  
ATOM    519  CB  PHE L  71      30.116  29.182  43.401  1.00 32.82           C  
ATOM    520  CG  PHE L  71      29.063  30.153  42.987  1.00 33.97           C  
ATOM    521  CD1 PHE L  71      29.207  30.875  41.825  1.00 35.21           C  
ATOM    522  CD2 PHE L  71      27.929  30.332  43.745  1.00 34.56           C  
ATOM    523  CE1 PHE L  71      28.246  31.773  41.426  1.00 38.52           C  
ATOM    524  CE2 PHE L  71      26.963  31.230  43.351  1.00 38.16           C  
ATOM    525  CZ  PHE L  71      27.120  31.952  42.193  1.00 40.08           C  
ATOM    526  C   PHE L  71      32.279  28.963  44.493  1.00 36.05           C  
ATOM    527  O   PHE L  71      33.287  28.776  43.812  1.00 38.51           O  
ATOM    528  N   THR L  72      32.058  28.291  45.645  1.00 35.15           N  
ATOM    529  CA  THR L  72      33.001  27.306  46.092  1.00 36.13           C  
ATOM    530  CB  THR L  72      33.929  27.827  47.152  1.00 38.82           C  
ATOM    531  OG1 THR L  72      34.641  28.958  46.672  1.00 43.70           O  
ATOM    532  CG2 THR L  72      34.915  26.713  47.535  1.00 39.06           C  
ATOM    533  C   THR L  72      32.256  26.154  46.696  1.00 38.47           C  
ATOM    534  O   THR L  72      31.230  26.331  47.351  1.00 41.35           O  
ATOM    535  N   LEU L  73      32.770  24.926  46.477  1.00 37.31           N  
ATOM    536  CA  LEU L  73      32.212  23.734  47.049  1.00 37.87           C  
ATOM    537  CB  LEU L  73      31.960  22.634  46.006  1.00 37.19           C  
ATOM    538  CG  LEU L  73      31.425  21.316  46.595  1.00 34.89           C  
ATOM    539  CD1 LEU L  73      30.052  21.499  47.258  1.00 36.29           C  
ATOM    540  CD2 LEU L  73      31.428  20.201  45.540  1.00 38.26           C  
ATOM    541  C   LEU L  73      33.249  23.223  48.000  1.00 38.86           C  
ATOM    542  O   LEU L  73      34.428  23.167  47.658  1.00 44.27           O  
ATOM    543  N   THR L  74      32.848  22.845  49.232  1.00 38.32           N  
ATOM    544  CA  THR L  74      33.856  22.420  50.166  1.00 37.55           C  
ATOM    545  CB  THR L  74      34.078  23.410  51.274  1.00 38.95           C  
ATOM    546  OG1 THR L  74      34.439  24.675  50.738  1.00 41.87           O  
ATOM    547  CG2 THR L  74      35.204  22.884  52.179  1.00 34.80           C  
ATOM    548  C   THR L  74      33.464  21.126  50.812  1.00 38.90           C  
ATOM    549  O   THR L  74      32.309  20.916  51.177  1.00 41.95           O  
ATOM    550  N   ILE L  75      34.447  20.212  50.964  1.00 40.00           N  
ATOM    551  CA  ILE L  75      34.228  18.968  51.643  1.00 40.30           C  
ATOM    552  CB  ILE L  75      34.639  17.765  50.841  1.00 38.87           C  
ATOM    553  CG1 ILE L  75      33.859  17.706  49.518  1.00 35.66           C  
ATOM    554  CG2 ILE L  75      34.433  16.516  51.713  1.00 42.45           C  
ATOM    555  CD1 ILE L  75      34.401  16.662  48.542  1.00 37.35           C  
ATOM    556  C   ILE L  75      35.118  19.015  52.847  1.00 44.87           C  
ATOM    557  O   ILE L  75      36.342  19.014  52.725  1.00 47.13           O  
ATOM    558  N   SER L  76      34.516  19.031  54.050  1.00 47.89           N  
ATOM    559  CA  SER L  76      35.252  19.188  55.276  1.00 47.37           C  
ATOM    560  CB  SER L  76      34.341  19.078  56.509  1.00 46.69           C  
ATOM    561  OG  SER L  76      33.335  20.077  56.462  1.00 56.33           O  
ATOM    562  C   SER L  76      36.260  18.097  55.403  1.00 51.28           C  
ATOM    563  O   SER L  76      37.453  18.360  55.573  1.00 58.07           O  
ATOM    564  N   SER L  77      35.804  16.834  55.340  1.00 48.07           N  
ATOM    565  CA  SER L  77      36.723  15.742  55.461  1.00 49.42           C  
ATOM    566  CB  SER L  77      36.643  15.045  56.826  1.00 50.82           C  
ATOM    567  OG  SER L  77      37.575  13.978  56.890  1.00 60.66           O  
ATOM    568  C   SER L  77      36.340  14.737  54.421  1.00 47.58           C  
ATOM    569  O   SER L  77      35.262  14.148  54.472  1.00 46.02           O  
ATOM    570  N   VAL L  78      37.256  14.470  53.475  1.00 45.00           N  
ATOM    571  CA  VAL L  78      36.970  13.609  52.366  1.00 41.08           C  
ATOM    572  CB  VAL L  78      38.095  13.596  51.364  1.00 38.96           C  
ATOM    573  CG1 VAL L  78      37.742  12.653  50.206  1.00 36.09           C  
ATOM    574  CG2 VAL L  78      38.381  15.042  50.930  1.00 39.39           C  
ATOM    575  C   VAL L  78      36.775  12.213  52.880  1.00 42.21           C  
ATOM    576  O   VAL L  78      37.536  11.732  53.724  1.00 43.85           O  
ATOM    577  N   GLN L  79      35.725  11.531  52.373  1.00 42.97           N  
ATOM    578  CA  GLN L  79      35.409  10.188  52.776  1.00 42.87           C  
ATOM    579  CB  GLN L  79      33.963  10.025  53.268  1.00 44.10           C  
ATOM    580  CG  GLN L  79      33.654  10.857  54.514  1.00 46.87           C  
ATOM    581  CD  GLN L  79      34.509  10.323  55.652  1.00 55.24           C  
ATOM    582  OE1 GLN L  79      34.112   9.399  56.360  1.00 54.64           O  
ATOM    583  NE2 GLN L  79      35.722  10.909  55.831  1.00 57.75           N  
ATOM    584  C   GLN L  79      35.586   9.317  51.572  1.00 42.73           C  
ATOM    585  O   GLN L  79      35.647   9.798  50.442  1.00 42.92           O  
ATOM    586  N   PRO L  80      35.667   8.034  51.786  1.00 44.77           N  
ATOM    587  CA  PRO L  80      35.926   7.111  50.715  1.00 46.50           C  
ATOM    588  CD  PRO L  80      36.030   7.494  53.085  1.00 42.78           C  
ATOM    589  CB  PRO L  80      36.077   5.747  51.387  1.00 47.96           C  
ATOM    590  CG  PRO L  80      36.597   6.095  52.796  1.00 43.64           C  
ATOM    591  C   PRO L  80      34.902   7.159  49.623  1.00 47.79           C  
ATOM    592  O   PRO L  80      35.260   6.951  48.466  1.00 52.38           O  
ATOM    593  N   GLU L  81      33.627   7.407  49.965  1.00 46.57           N  
ATOM    594  CA  GLU L  81      32.571   7.456  48.995  1.00 45.03           C  
ATOM    595  CB  GLU L  81      31.159   7.412  49.609  1.00 46.45           C  
ATOM    596  CG  GLU L  81      30.839   8.564  50.562  1.00 54.85           C  
ATOM    597  CD  GLU L  81      31.176   8.114  51.975  1.00 61.75           C  
ATOM    598  OE1 GLU L  81      31.438   6.898  52.163  1.00 61.62           O  
ATOM    599  OE2 GLU L  81      31.162   8.979  52.890  1.00 64.56           O1-
ATOM    600  C   GLU L  81      32.671   8.701  48.169  1.00 45.39           C  
ATOM    601  O   GLU L  81      32.178   8.747  47.044  1.00 50.32           O  
ATOM    602  N   ASP L  82      33.296   9.751  48.728  1.00 45.29           N  
ATOM    603  CA  ASP L  82      33.368  11.069  48.163  1.00 43.35           C  
ATOM    604  CB  ASP L  82      34.006  12.078  49.133  1.00 43.44           C  
ATOM    605  CG  ASP L  82      33.050  12.253  50.306  1.00 43.15           C  
ATOM    606  OD1 ASP L  82      31.888  11.778  50.200  1.00 47.15           O  
ATOM    607  OD2 ASP L  82      33.470  12.861  51.324  1.00 48.40           O1-
ATOM    608  C   ASP L  82      34.123  11.110  46.867  1.00 43.19           C  
ATOM    609  O   ASP L  82      33.974  12.065  46.108  1.00 41.20           O  
ATOM    610  N   PHE L  83      35.002  10.130  46.588  1.00 42.21           N  
ATOM    611  CA  PHE L  83      35.741  10.219  45.359  1.00 40.95           C  
ATOM    612  CB  PHE L  83      36.871   9.181  45.257  1.00 38.83           C  
ATOM    613  CG  PHE L  83      37.853   9.535  46.323  1.00 27.09           C  
ATOM    614  CD1 PHE L  83      37.707   9.052  47.602  1.00 29.72           C  
ATOM    615  CD2 PHE L  83      38.917  10.363  46.050  1.00 25.53           C  
ATOM    616  CE1 PHE L  83      38.606   9.382  48.590  1.00 31.04           C  
ATOM    617  CE2 PHE L  83      39.819  10.699  47.033  1.00 28.04           C  
ATOM    618  CZ  PHE L  83      39.666  10.208  48.307  1.00 28.41           C  
ATOM    619  C   PHE L  83      34.802  10.029  44.203  1.00 40.88           C  
ATOM    620  O   PHE L  83      34.207   8.965  44.039  1.00 40.51           O  
ATOM    621  N   VAL L  84      34.662  11.088  43.374  1.00 36.54           N  
ATOM    622  CA  VAL L  84      33.807  11.122  42.216  1.00 35.49           C  
ATOM    623  CB  VAL L  84      32.335  11.182  42.526  1.00 36.21           C  
ATOM    624  CG1 VAL L  84      31.830   9.822  43.020  1.00 19.95           C  
ATOM    625  CG2 VAL L  84      32.135  12.293  43.570  1.00 27.68           C  
ATOM    626  C   VAL L  84      34.114  12.383  41.467  1.00 36.90           C  
ATOM    627  O   VAL L  84      35.064  13.095  41.783  1.00 39.73           O  
ATOM    628  N   THR L  85      33.309  12.678  40.425  1.00 35.11           N  
ATOM    629  CA  THR L  85      33.486  13.883  39.664  1.00 34.69           C  
ATOM    630  CB  THR L  85      33.316  13.689  38.186  1.00 33.32           C  
ATOM    631  OG1 THR L  85      34.254  12.738  37.704  1.00 41.13           O  
ATOM    632  CG2 THR L  85      33.525  15.040  37.483  1.00 30.66           C  
ATOM    633  C   THR L  85      32.409  14.830  40.098  1.00 35.28           C  
ATOM    634  O   THR L  85      31.288  14.408  40.375  1.00 36.85           O  
ATOM    635  N   TYR L  86      32.723  16.143  40.180  1.00 32.67           N  
ATOM    636  CA  TYR L  86      31.744  17.099  40.626  1.00 32.41           C  
ATOM    637  CB  TYR L  86      32.148  17.850  41.907  1.00 31.49           C  
ATOM    638  CG  TYR L  86      32.194  16.873  43.032  1.00 33.93           C  
ATOM    639  CD1 TYR L  86      33.308  16.093  43.242  1.00 35.12           C  
ATOM    640  CD2 TYR L  86      31.125  16.743  43.888  1.00 32.15           C  
ATOM    641  CE1 TYR L  86      33.350  15.194  44.283  1.00 32.29           C  
ATOM    642  CE2 TYR L  86      31.163  15.846  44.929  1.00 32.20           C  
ATOM    643  CZ  TYR L  86      32.277  15.068  45.131  1.00 35.23           C  
ATOM    644  OH  TYR L  86      32.317  14.146  46.198  1.00 38.32           O  
ATOM    645  C   TYR L  86      31.547  18.144  39.566  1.00 34.61           C  
ATOM    646  O   TYR L  86      32.503  18.591  38.932  1.00 37.24           O  
ATOM    647  N   TYR L  87      30.277  18.563  39.356  1.00 34.93           N  
ATOM    648  CA  TYR L  87      29.960  19.546  38.355  1.00 32.76           C  
ATOM    649  CB  TYR L  87      29.046  19.028  37.228  1.00 29.02           C  
ATOM    650  CG  TYR L  87      29.760  18.010  36.410  1.00 29.32           C  
ATOM    651  CD1 TYR L  87      30.618  18.396  35.406  1.00 31.00           C  
ATOM    652  CD2 TYR L  87      29.557  16.669  36.634  1.00 29.42           C  
ATOM    653  CE1 TYR L  87      31.270  17.458  34.642  1.00 34.48           C  
ATOM    654  CE2 TYR L  87      30.206  15.725  35.874  1.00 30.95           C  
ATOM    655  CZ  TYR L  87      31.064  16.121  34.876  1.00 32.81           C  
ATOM    656  OH  TYR L  87      31.733  15.158  34.092  1.00 36.85           O  
ATOM    657  C   TYR L  87      29.174  20.658  38.985  1.00 34.15           C  
ATOM    658  O   TYR L  87      28.382  20.440  39.899  1.00 36.63           O  
ATOM    659  N   CYS L  88      29.388  21.901  38.502  1.00 33.00           N  
ATOM    660  CA  CYS L  88      28.610  23.020  38.954  1.00 34.10           C  
ATOM    661  CB  CYS L  88      29.453  24.270  39.337  1.00 34.17           C  
ATOM    662  SG  CYS L  88      30.598  24.847  38.038  1.00 43.11           S  
ATOM    663  C   CYS L  88      27.682  23.362  37.822  1.00 36.30           C  
ATOM    664  O   CYS L  88      28.030  23.183  36.656  1.00 38.31           O  
ATOM    665  N   LEU L  89      26.450  23.819  38.138  1.00 33.59           N  
ATOM    666  CA  LEU L  89      25.491  24.105  37.104  1.00 28.97           C  
ATOM    667  CB  LEU L  89      24.348  23.073  37.040  1.00 31.33           C  
ATOM    668  CG  LEU L  89      23.269  23.381  35.983  1.00 32.39           C  
ATOM    669  CD1 LEU L  89      23.853  23.366  34.563  1.00 16.35           C  
ATOM    670  CD2 LEU L  89      22.053  22.450  36.137  1.00 15.14           C  
ATOM    671  C   LEU L  89      24.848  25.427  37.365  1.00 31.26           C  
ATOM    672  O   LEU L  89      24.478  25.742  38.494  1.00 36.92           O  
ATOM    673  N   GLN L  90      24.676  26.221  36.290  1.00 30.91           N  
ATOM    674  CA  GLN L  90      24.066  27.516  36.390  1.00 29.75           C  
ATOM    675  CB  GLN L  90      24.930  28.586  35.695  1.00 28.44           C  
ATOM    676  CG  GLN L  90      24.246  29.927  35.464  1.00 31.89           C  
ATOM    677  CD  GLN L  90      23.539  29.801  34.127  1.00 32.09           C  
ATOM    678  OE1 GLN L  90      22.539  30.468  33.873  1.00 37.21           O  
ATOM    679  NE2 GLN L  90      24.076  28.925  33.236  1.00 35.84           N  
ATOM    680  C   GLN L  90      22.709  27.454  35.743  1.00 32.82           C  
ATOM    681  O   GLN L  90      22.575  27.164  34.557  1.00 33.97           O  
ATOM    682  N   HIS L  91      21.637  27.770  36.497  1.00 35.46           N  
ATOM    683  CA  HIS L  91      20.337  27.730  35.883  1.00 36.31           C  
ATOM    684  ND1 HIS L  91      20.158  26.615  39.047  1.00 33.67           N  
ATOM    685  CG  HIS L  91      19.282  27.125  38.113  1.00 33.45           C  
ATOM    686  CB  HIS L  91      19.354  26.823  36.645  1.00 29.98           C  
ATOM    687  NE2 HIS L  91      18.726  27.906  40.156  1.00 32.80           N  
ATOM    688  CD2 HIS L  91      18.415  27.910  38.807  1.00 34.07           C  
ATOM    689  CE1 HIS L  91      19.780  27.114  40.252  1.00 32.61           C  
ATOM    690  C   HIS L  91      19.765  29.117  35.872  1.00 39.03           C  
ATOM    691  O   HIS L  91      18.547  29.293  35.894  1.00 39.72           O  
ATOM    692  N   ASN L  92      20.639  30.143  35.835  1.00 36.74           N  
ATOM    693  CA  ASN L  92      20.193  31.507  35.838  1.00 37.14           C  
ATOM    694  CB  ASN L  92      21.348  32.490  36.096  1.00 55.68           C  
ATOM    695  CG  ASN L  92      20.772  33.893  36.204  1.00 54.20           C  
ATOM    696  OD1 ASN L  92      20.531  34.554  35.196  1.00 48.88           O  
ATOM    697  ND2 ASN L  92      20.536  34.358  37.460  1.00 27.73           N  
ATOM    698  C   ASN L  92      19.544  31.864  34.539  1.00 36.82           C  
ATOM    699  O   ASN L  92      18.445  32.416  34.516  1.00 37.37           O  
ATOM    700  N   SER L  93      20.200  31.536  33.411  1.00 29.14           N  
ATOM    701  CA  SER L  93      19.647  31.921  32.151  1.00 29.89           C  
ATOM    702  CB  SER L  93      20.293  33.201  31.594  1.00 37.14           C  
ATOM    703  OG  SER L  93      19.570  33.667  30.467  1.00 32.05           O  
ATOM    704  C   SER L  93      19.907  30.807  31.186  1.00 29.24           C  
ATOM    705  O   SER L  93      20.773  29.963  31.415  1.00 30.50           O  
ATOM    706  N   ASN L  94      19.131  30.753  30.087  1.00 31.46           N  
ATOM    707  CA  ASN L  94      19.341  29.721  29.114  1.00 31.47           C  
ATOM    708  CB  ASN L  94      18.094  29.401  28.273  1.00 31.20           C  
ATOM    709  CG  ASN L  94      17.095  28.683  29.173  1.00 44.07           C  
ATOM    710  OD1 ASN L  94      16.913  29.042  30.335  1.00 20.60           O  
ATOM    711  ND2 ASN L  94      16.437  27.627  28.622  1.00 33.31           N  
ATOM    712  C   ASN L  94      20.422  30.185  28.195  1.00 38.07           C  
ATOM    713  O   ASN L  94      20.566  31.382  27.947  1.00 43.06           O  
ATOM    714  N   PRO L  95      21.205  29.271  27.686  1.00 38.63           N  
ATOM    715  CA  PRO L  95      21.061  27.877  28.011  1.00 33.28           C  
ATOM    716  CD  PRO L  95      21.818  29.463  26.384  1.00 33.11           C  
ATOM    717  CB  PRO L  95      21.691  27.101  26.853  1.00 19.82           C  
ATOM    718  CG  PRO L  95      22.544  28.140  26.107  1.00 34.59           C  
ATOM    719  C   PRO L  95      21.691  27.555  29.326  1.00 36.16           C  
ATOM    720  O   PRO L  95      22.506  28.339  29.813  1.00 38.45           O  
ATOM    721  N   LEU L  96      21.310  26.409  29.926  1.00 33.53           N  
ATOM    722  CA  LEU L  96      21.914  26.020  31.161  1.00 30.99           C  
ATOM    723  CB  LEU L  96      21.147  24.915  31.912  1.00 26.70           C  
ATOM    724  CG  LEU L  96      19.730  25.350  32.336  1.00 25.83           C  
ATOM    725  CD1 LEU L  96      19.105  24.343  33.315  1.00 24.78           C  
ATOM    726  CD2 LEU L  96      19.714  26.795  32.861  1.00 27.12           C  
ATOM    727  C   LEU L  96      23.280  25.520  30.823  1.00 30.22           C  
ATOM    728  O   LEU L  96      23.474  24.811  29.838  1.00 30.20           O  
ATOM    729  N   THR L  97      24.272  25.898  31.643  1.00 37.64           N  
ATOM    730  CA  THR L  97      25.638  25.551  31.397  1.00 37.03           C  
ATOM    731  CB  THR L  97      26.513  26.735  31.104  1.00 38.13           C  
ATOM    732  OG1 THR L  97      26.411  27.689  32.151  1.00 46.12           O  
ATOM    733  CG2 THR L  97      26.104  27.355  29.762  1.00 40.15           C  
ATOM    734  C   THR L  97      26.208  24.867  32.597  1.00 37.03           C  
ATOM    735  O   THR L  97      25.855  25.167  33.737  1.00 39.09           O  
ATOM    736  N   PHE L  98      27.129  23.916  32.346  1.00 37.83           N  
ATOM    737  CA  PHE L  98      27.774  23.169  33.392  1.00 36.32           C  
ATOM    738  CB  PHE L  98      27.732  21.635  33.224  1.00 35.10           C  
ATOM    739  CG  PHE L  98      26.372  21.080  33.485  1.00 36.16           C  
ATOM    740  CD1 PHE L  98      25.416  21.035  32.499  1.00 35.81           C  
ATOM    741  CD2 PHE L  98      26.058  20.572  34.724  1.00 37.51           C  
ATOM    742  CE1 PHE L  98      24.167  20.512  32.753  1.00 37.52           C  
ATOM    743  CE2 PHE L  98      24.812  20.049  34.982  1.00 37.19           C  
ATOM    744  CZ  PHE L  98      23.860  20.014  33.995  1.00 35.79           C  
ATOM    745  C   PHE L  98      29.229  23.495  33.362  1.00 37.56           C  
ATOM    746  O   PHE L  98      29.747  24.032  32.385  1.00 39.35           O  
ATOM    747  N   GLY L  99      29.923  23.191  34.474  1.00 38.24           N  
ATOM    748  CA  GLY L  99      31.340  23.394  34.529  1.00 35.78           C  
ATOM    749  C   GLY L  99      31.966  22.197  33.882  1.00 38.08           C  
ATOM    750  O   GLY L  99      31.299  21.197  33.622  1.00 39.33           O  
ATOM    751  N   GLY L 100      33.286  22.275  33.626  1.00 38.42           N  
ATOM    752  CA  GLY L 100      34.034  21.223  32.995  1.00 38.38           C  
ATOM    753  C   GLY L 100      34.016  20.016  33.877  1.00 35.68           C  
ATOM    754  O   GLY L 100      34.047  18.883  33.397  1.00 38.12           O  
ATOM    755  N   GLY L 101      34.017  20.233  35.204  1.00 33.85           N  
ATOM    756  CA  GLY L 101      33.963  19.134  36.123  1.00 33.99           C  
ATOM    757  C   GLY L 101      35.287  18.976  36.797  1.00 39.12           C  
ATOM    758  O   GLY L 101      36.333  19.334  36.255  1.00 40.93           O  
ATOM    759  N   THR L 102      35.257  18.445  38.037  1.00 36.53           N  
ATOM    760  CA  THR L 102      36.483  18.213  38.737  1.00 32.44           C  
ATOM    761  CB  THR L 102      36.723  19.157  39.886  1.00 33.22           C  
ATOM    762  OG1 THR L 102      38.074  19.077  40.297  1.00 36.53           O  
ATOM    763  CG2 THR L 102      35.820  18.803  41.072  1.00 30.03           C  
ATOM    764  C   THR L 102      36.461  16.802  39.240  1.00 32.70           C  
ATOM    765  O   THR L 102      35.513  16.361  39.888  1.00 31.84           O  
ATOM    766  N   LYS L 103      37.529  16.041  38.939  1.00 35.97           N  
ATOM    767  CA  LYS L 103      37.579  14.675  39.361  1.00 37.88           C  
ATOM    768  CB  LYS L 103      38.220  13.760  38.301  1.00 41.48           C  
ATOM    769  CG  LYS L 103      37.988  12.267  38.531  1.00 54.62           C  
ATOM    770  CD  LYS L 103      38.310  11.414  37.301  1.00 66.65           C  
ATOM    771  CE  LYS L 103      37.955   9.935  37.462  1.00 72.30           C  
ATOM    772  NZ  LYS L 103      36.489   9.749  37.368  1.00 73.99           N1+
ATOM    773  C   LYS L 103      38.419  14.630  40.596  1.00 39.67           C  
ATOM    774  O   LYS L 103      39.530  15.157  40.622  1.00 44.55           O  
ATOM    775  N   VAL L 104      37.889  14.008  41.669  1.00 37.14           N  
ATOM    776  CA  VAL L 104      38.630  13.910  42.894  1.00 36.29           C  
ATOM    777  CB  VAL L 104      37.801  14.247  44.101  1.00 37.09           C  
ATOM    778  CG1 VAL L 104      38.653  14.063  45.364  1.00 35.80           C  
ATOM    779  CG2 VAL L 104      37.260  15.675  43.933  1.00 37.26           C  
ATOM    780  C   VAL L 104      39.096  12.489  43.022  1.00 39.41           C  
ATOM    781  O   VAL L 104      38.290  11.567  43.147  1.00 37.83           O  
ATOM    782  N   GLU L 105      40.432  12.291  43.025  1.00 45.15           N  
ATOM    783  CA  GLU L 105      41.020  10.979  43.040  1.00 48.98           C  
ATOM    784  CB  GLU L 105      42.190  10.812  42.064  1.00 57.20           C  
ATOM    785  CG  GLU L 105      41.864  10.950  40.586  1.00 70.20           C  
ATOM    786  CD  GLU L 105      43.210  10.966  39.883  1.00 85.50           C  
ATOM    787  OE1 GLU L 105      44.130  10.246  40.354  1.00 88.58           O  
ATOM    788  OE2 GLU L 105      43.343  11.710  38.874  1.00 91.91           O1-
ATOM    789  C   GLU L 105      41.677  10.741  44.358  1.00 48.29           C  
ATOM    790  O   GLU L 105      42.009  11.673  45.088  1.00 51.25           O  
ATOM    791  N   ILE L 106      41.907   9.448  44.665  1.00 45.81           N  
ATOM    792  CA  ILE L 106      42.528   9.038  45.888  1.00 46.45           C  
ATOM    793  CB  ILE L 106      42.260   7.601  46.235  1.00 45.92           C  
ATOM    794  CG1 ILE L 106      40.754   7.334  46.374  1.00 46.88           C  
ATOM    795  CG2 ILE L 106      43.060   7.266  47.502  1.00 47.82           C  
ATOM    796  CD1 ILE L 106      40.409   5.847  46.425  1.00 50.50           C  
ATOM    797  C   ILE L 106      44.008   9.143  45.708  1.00 46.75           C  
ATOM    798  O   ILE L 106      44.561   8.674  44.715  1.00 49.53           O  
ATOM    799  N   LYS L 107      44.681   9.790  46.678  1.00 51.29           N  
ATOM    800  CA  LYS L 107      46.108   9.909  46.657  1.00 50.36           C  
ATOM    801  CB  LYS L 107      46.636  10.835  47.767  1.00 54.80           C  
ATOM    802  CG  LYS L 107      48.161  10.857  47.892  1.00 61.47           C  
ATOM    803  CD  LYS L 107      48.884  11.543  46.734  1.00 67.41           C  
ATOM    804  CE  LYS L 107      48.969  13.061  46.893  1.00 71.75           C  
ATOM    805  NZ  LYS L 107      49.829  13.628  45.833  1.00 73.90           N1+
ATOM    806  C   LYS L 107      46.649   8.516  46.942  1.00 49.55           C  
ATOM    807  O   LYS L 107      46.539   8.076  48.118  1.00 47.53           O  
ATOM    808  OXT LYS L 107      47.178   7.876  45.994  1.00 44.85           O1-
TER     809      LYS L 107 
ATOM    810  N   GLN H 108       9.654   6.628  45.122  1.00 66.91           N1+
ATOM    811  CA  GLN H 108       9.072   7.974  44.961  1.00 66.51           C  
ATOM    812  CB  GLN H 108       9.741   8.984  45.912  1.00 74.98           C  
ATOM    813  CG  GLN H 108       9.453   8.735  47.397  1.00 86.46           C  
ATOM    814  CD  GLN H 108      10.375   7.632  47.897  1.00 92.88           C  
ATOM    815  OE1 GLN H 108      11.561   7.610  47.574  1.00109.08           O  
ATOM    816  NE2 GLN H 108       9.822   6.695  48.712  1.00109.86           N  
ATOM    817  C   GLN H 108       9.231   8.451  43.554  1.00 62.74           C  
ATOM    818  O   GLN H 108       8.690   7.861  42.620  1.00 62.44           O  
ATOM    819  N   VAL H 109       9.995   9.542  43.368  1.00 58.33           N  
ATOM    820  CA  VAL H 109      10.160  10.094  42.056  1.00 51.92           C  
ATOM    821  CB  VAL H 109      10.802  11.450  42.078  1.00 45.62           C  
ATOM    822  CG1 VAL H 109      11.063  11.896  40.632  1.00 41.90           C  
ATOM    823  CG2 VAL H 109       9.906  12.411  42.876  1.00 44.68           C  
ATOM    824  C   VAL H 109      11.047   9.198  41.259  1.00 53.19           C  
ATOM    825  O   VAL H 109      12.122   8.808  41.714  1.00 54.94           O  
ATOM    826  N   GLN H 110      10.609   8.844  40.031  1.00 50.03           N  
ATOM    827  CA  GLN H 110      11.418   8.019  39.183  1.00 47.39           C  
ATOM    828  CB  GLN H 110      11.014   6.534  39.177  1.00 52.54           C  
ATOM    829  CG  GLN H 110      11.318   5.808  40.487  1.00 62.81           C  
ATOM    830  CD  GLN H 110      10.875   4.358  40.349  1.00 70.58           C  
ATOM    831  OE1 GLN H 110       9.909   4.055  39.646  1.00 75.17           O  
ATOM    832  NE2 GLN H 110      11.598   3.434  41.035  1.00 72.90           N  
ATOM    833  C   GLN H 110      11.282   8.494  37.768  1.00 44.82           C  
ATOM    834  O   GLN H 110      10.200   8.875  37.323  1.00 47.63           O  
ATOM    835  N   LEU H 111      12.411   8.499  37.032  1.00 44.53           N  
ATOM    836  CA  LEU H 111      12.426   8.854  35.639  1.00 39.48           C  
ATOM    837  CB  LEU H 111      13.247  10.119  35.316  1.00 36.78           C  
ATOM    838  CG  LEU H 111      12.657  11.448  35.831  1.00 35.68           C  
ATOM    839  CD1 LEU H 111      11.344  11.797  35.118  1.00 31.13           C  
ATOM    840  CD2 LEU H 111      12.526  11.468  37.356  1.00 33.55           C  
ATOM    841  C   LEU H 111      13.108   7.728  34.919  1.00 38.22           C  
ATOM    842  O   LEU H 111      14.153   7.254  35.360  1.00 39.10           O  
ATOM    843  N   VAL H 112      12.527   7.253  33.797  1.00 39.71           N  
ATOM    844  CA  VAL H 112      13.152   6.175  33.080  1.00 37.11           C  
ATOM    845  CB  VAL H 112      12.367   4.901  33.180  1.00 35.46           C  
ATOM    846  CG1 VAL H 112      13.042   3.817  32.324  1.00 33.69           C  
ATOM    847  CG2 VAL H 112      12.229   4.534  34.669  1.00 32.21           C  
ATOM    848  C   VAL H 112      13.217   6.540  31.626  1.00 39.33           C  
ATOM    849  O   VAL H 112      12.188   6.743  30.983  1.00 45.85           O  
ATOM    850  N   GLU H 113      14.437   6.621  31.056  1.00 36.97           N  
ATOM    851  CA  GLU H 113      14.545   6.933  29.658  1.00 36.77           C  
ATOM    852  CB  GLU H 113      15.618   7.995  29.332  1.00 35.31           C  
ATOM    853  CG  GLU H 113      16.941   7.819  30.072  1.00 35.42           C  
ATOM    854  CD  GLU H 113      16.836   8.524  31.420  1.00 39.78           C  
ATOM    855  OE1 GLU H 113      16.824   9.784  31.433  1.00 41.22           O  
ATOM    856  OE2 GLU H 113      16.773   7.810  32.455  1.00 36.26           O1-
ATOM    857  C   GLU H 113      14.764   5.668  28.884  1.00 40.34           C  
ATOM    858  O   GLU H 113      15.304   4.692  29.405  1.00 46.55           O  
ATOM    859  N   SER H 114      14.289   5.640  27.620  1.00 42.15           N  
ATOM    860  CA  SER H 114      14.442   4.472  26.795  1.00 40.23           C  
ATOM    861  CB  SER H 114      13.283   3.467  26.909  1.00 42.17           C  
ATOM    862  OG  SER H 114      13.237   2.908  28.214  1.00 52.32           O  
ATOM    863  C   SER H 114      14.457   4.915  25.364  1.00 41.59           C  
ATOM    864  O   SER H 114      14.213   6.081  25.056  1.00 40.97           O  
ATOM    865  N   GLY H 115      14.739   3.964  24.446  1.00 40.43           N  
ATOM    866  CA  GLY H 115      14.726   4.259  23.041  1.00 42.00           C  
ATOM    867  C   GLY H 115      16.116   4.450  22.509  1.00 44.41           C  
ATOM    868  O   GLY H 115      16.288   4.743  21.326  1.00 50.39           O  
ATOM    869  N   GLY H 116      17.153   4.282  23.349  1.00 44.58           N  
ATOM    870  CA  GLY H 116      18.492   4.467  22.859  1.00 42.61           C  
ATOM    871  C   GLY H 116      18.863   3.276  22.033  1.00 45.29           C  
ATOM    872  O   GLY H 116      18.213   2.234  22.100  1.00 49.95           O  
ATOM    873  N   GLY H 117      19.939   3.403  21.226  1.00 44.19           N  
ATOM    874  CA  GLY H 117      20.347   2.296  20.408  1.00 47.18           C  
ATOM    875  C   GLY H 117      21.348   2.778  19.403  1.00 50.36           C  
ATOM    876  O   GLY H 117      21.831   3.908  19.474  1.00 50.06           O  
ATOM    877  N   VAL H 118      21.689   1.905  18.431  1.00 48.94           N  
ATOM    878  CA  VAL H 118      22.656   2.235  17.422  1.00 45.44           C  
ATOM    879  CB  VAL H 118      23.458   1.046  16.973  1.00 44.70           C  
ATOM    880  CG1 VAL H 118      24.392   1.471  15.828  1.00 45.57           C  
ATOM    881  CG2 VAL H 118      24.190   0.466  18.195  1.00 51.30           C  
ATOM    882  C   VAL H 118      21.920   2.755  16.226  1.00 45.98           C  
ATOM    883  O   VAL H 118      20.930   2.168  15.791  1.00 50.87           O  
ATOM    884  N   VAL H 119      22.387   3.894  15.670  1.00 44.31           N  
ATOM    885  CA  VAL H 119      21.742   4.450  14.515  1.00 43.78           C  
ATOM    886  CB  VAL H 119      20.781   5.548  14.874  1.00 41.96           C  
ATOM    887  CG1 VAL H 119      21.577   6.725  15.458  1.00 40.66           C  
ATOM    888  CG2 VAL H 119      19.935   5.903  13.643  1.00 43.43           C  
ATOM    889  C   VAL H 119      22.802   5.020  13.614  1.00 45.91           C  
ATOM    890  O   VAL H 119      23.844   5.480  14.081  1.00 47.29           O  
ATOM    891  N   GLN H 120      22.559   4.991  12.286  1.00 47.02           N  
ATOM    892  CA  GLN H 120      23.505   5.483  11.318  1.00 49.29           C  
ATOM    893  CB  GLN H 120      23.300   4.930   9.897  1.00 51.11           C  
ATOM    894  CG  GLN H 120      23.459   3.416   9.763  1.00 57.49           C  
ATOM    895  CD  GLN H 120      23.318   3.080   8.283  1.00 60.49           C  
ATOM    896  OE1 GLN H 120      24.271   2.651   7.638  1.00 63.31           O  
ATOM    897  NE2 GLN H 120      22.097   3.285   7.722  1.00 63.52           N  
ATOM    898  C   GLN H 120      23.341   6.962  11.209  1.00 47.80           C  
ATOM    899  O   GLN H 120      22.283   7.510  11.515  1.00 48.75           O  
ATOM    900  N   PRO H 121      24.369   7.627  10.762  1.00 49.47           N  
ATOM    901  CA  PRO H 121      24.295   9.054  10.640  1.00 48.09           C  
ATOM    902  CD  PRO H 121      25.730   7.161  10.970  1.00 49.06           C  
ATOM    903  CB  PRO H 121      25.720   9.517  10.357  1.00 44.26           C  
ATOM    904  CG  PRO H 121      26.591   8.434  11.023  1.00 45.86           C  
ATOM    905  C   PRO H 121      23.292   9.447   9.604  1.00 47.70           C  
ATOM    906  O   PRO H 121      23.211   8.800   8.562  1.00 50.91           O  
ATOM    907  N   GLY H 122      22.516  10.513   9.879  1.00 50.14           N  
ATOM    908  CA  GLY H 122      21.541  10.997   8.949  1.00 48.72           C  
ATOM    909  C   GLY H 122      20.190  10.482   9.341  1.00 47.72           C  
ATOM    910  O   GLY H 122      19.176  11.107   9.032  1.00 48.22           O  
ATOM    911  N   ARG H 123      20.141   9.343  10.061  1.00 47.22           N  
ATOM    912  CA  ARG H 123      18.894   8.746  10.462  1.00 47.22           C  
ATOM    913  CB  ARG H 123      19.017   7.274  10.904  1.00 59.29           C  
ATOM    914  CG  ARG H 123      19.351   6.299   9.772  1.00 65.87           C  
ATOM    915  CD  ARG H 123      18.182   6.043   8.821  1.00 70.51           C  
ATOM    916  NE  ARG H 123      18.665   5.132   7.748  1.00 95.29           N  
ATOM    917  CZ  ARG H 123      18.464   3.784   7.820  1.00 98.31           C  
ATOM    918  NH1 ARG H 123      17.734   3.240   8.840  1.00 99.61           N1+
ATOM    919  NH2 ARG H 123      18.984   2.981   6.849  1.00 97.26           N  
ATOM    920  C   ARG H 123      18.348   9.510  11.630  1.00 47.53           C  
ATOM    921  O   ARG H 123      18.984  10.434  12.135  1.00 47.65           O  
ATOM    922  N   SER H 124      17.116   9.160  12.060  1.00 48.35           N  
ATOM    923  CA  SER H 124      16.490   9.833  13.166  1.00 47.43           C  
ATOM    924  CB  SER H 124      15.156  10.507  12.809  1.00 48.69           C  
ATOM    925  OG  SER H 124      15.369  11.571  11.895  1.00 55.12           O  
ATOM    926  C   SER H 124      16.174   8.834  14.240  1.00 48.22           C  
ATOM    927  O   SER H 124      16.119   7.628  13.999  1.00 50.77           O  
ATOM    928  N   LEU H 125      15.984   9.328  15.484  1.00 46.09           N  
ATOM    929  CA  LEU H 125      15.689   8.453  16.583  1.00 44.26           C  
ATOM    930  CB  LEU H 125      16.983   7.976  17.271  1.00 44.87           C  
ATOM    931  CG  LEU H 125      16.804   6.846  18.296  1.00 45.54           C  
ATOM    932  CD1 LEU H 125      16.271   5.571  17.632  1.00 46.29           C  
ATOM    933  CD2 LEU H 125      18.108   6.582  19.060  1.00 44.92           C  
ATOM    934  C   LEU H 125      14.852   9.231  17.566  1.00 44.98           C  
ATOM    935  O   LEU H 125      14.956  10.454  17.643  1.00 46.26           O  
ATOM    936  N   ARG H 126      13.970   8.548  18.331  1.00 41.89           N  
ATOM    937  CA  ARG H 126      13.147   9.263  19.272  1.00 44.56           C  
ATOM    938  CB  ARG H 126      11.651   9.222  18.927  1.00 46.69           C  
ATOM    939  CG  ARG H 126      10.803  10.142  19.806  1.00 49.95           C  
ATOM    940  CD  ARG H 126       9.305   9.897  19.652  1.00 53.69           C  
ATOM    941  NE  ARG H 126       9.012   8.608  20.336  1.00 60.81           N  
ATOM    942  CZ  ARG H 126       7.886   7.909  20.017  1.00 65.33           C  
ATOM    943  NH1 ARG H 126       7.030   8.396  19.072  1.00 63.13           N1+
ATOM    944  NH2 ARG H 126       7.616   6.721  20.633  1.00 65.88           N  
ATOM    945  C   ARG H 126      13.308   8.634  20.626  1.00 46.64           C  
ATOM    946  O   ARG H 126      13.194   7.418  20.775  1.00 46.07           O  
ATOM    947  N   LEU H 127      13.568   9.461  21.662  1.00 44.39           N  
ATOM    948  CA  LEU H 127      13.753   8.945  22.992  1.00 41.99           C  
ATOM    949  CB  LEU H 127      14.929   9.555  23.774  1.00 42.19           C  
ATOM    950  CG  LEU H 127      16.312   9.148  23.241  1.00 39.67           C  
ATOM    951  CD1 LEU H 127      16.538   9.697  21.830  1.00 40.31           C  
ATOM    952  CD2 LEU H 127      17.432   9.550  24.214  1.00 39.34           C  
ATOM    953  C   LEU H 127      12.537   9.225  23.807  1.00 42.68           C  
ATOM    954  O   LEU H 127      11.775  10.145  23.513  1.00 41.62           O  
ATOM    955  N   SER H 128      12.332   8.413  24.864  1.00 44.53           N  
ATOM    956  CA  SER H 128      11.201   8.592  25.725  1.00 42.92           C  
ATOM    957  CB  SER H 128      10.139   7.493  25.542  1.00 40.06           C  
ATOM    958  OG  SER H 128      10.705   6.219  25.807  1.00 48.85           O  
ATOM    959  C   SER H 128      11.664   8.554  27.154  1.00 43.19           C  
ATOM    960  O   SER H 128      12.651   7.898  27.486  1.00 45.85           O  
ATOM    961  N   CYS H 129      10.963   9.296  28.038  1.00 38.23           N  
ATOM    962  CA  CYS H 129      11.288   9.326  29.439  1.00 38.68           C  
ATOM    963  CB  CYS H 129      12.014  10.632  29.861  1.00 41.77           C  
ATOM    964  SG  CYS H 129      12.315  10.799  31.653  1.00 46.26           S  
ATOM    965  C   CYS H 129       9.996   9.209  30.196  1.00 41.05           C  
ATOM    966  O   CYS H 129       9.144  10.093  30.132  1.00 42.37           O  
ATOM    967  N   ALA H 130       9.824   8.102  30.947  1.00 39.93           N  
ATOM    968  CA  ALA H 130       8.596   7.886  31.662  1.00 40.16           C  
ATOM    969  CB  ALA H 130       8.205   6.403  31.778  1.00 40.28           C  
ATOM    970  C   ALA H 130       8.775   8.410  33.050  1.00 42.27           C  
ATOM    971  O   ALA H 130       9.783   8.146  33.702  1.00 43.06           O  
ATOM    972  N   ALA H 131       7.778   9.171  33.544  1.00 46.40           N  
ATOM    973  CA  ALA H 131       7.896   9.764  34.846  1.00 45.03           C  
ATOM    974  CB  ALA H 131       7.758  11.297  34.838  1.00 41.32           C  
ATOM    975  C   ALA H 131       6.816   9.237  35.731  1.00 46.78           C  
ATOM    976  O   ALA H 131       5.715   8.929  35.275  1.00 53.79           O  
ATOM    977  N   SER H 132       7.135   9.094  37.035  1.00 44.32           N  
ATOM    978  CA  SER H 132       6.166   8.628  37.983  1.00 45.14           C  
ATOM    979  CB  SER H 132       6.064   7.095  38.045  1.00 44.93           C  
ATOM    980  OG  SER H 132       7.286   6.543  38.511  1.00 49.15           O  
ATOM    981  C   SER H 132       6.590   9.097  39.340  1.00 49.41           C  
ATOM    982  O   SER H 132       7.739   9.484  39.546  1.00 51.54           O  
ATOM    983  N   GLY H 133       5.642   9.062  40.293  1.00 54.66           N  
ATOM    984  CA  GLY H 133       5.933   9.400  41.652  1.00 54.96           C  
ATOM    985  C   GLY H 133       5.655  10.849  41.891  1.00 56.11           C  
ATOM    986  O   GLY H 133       5.710  11.307  43.032  1.00 56.84           O  
ATOM    987  N   PHE H 134       5.349  11.623  40.833  1.00 56.36           N  
ATOM    988  CA  PHE H 134       5.096  13.012  41.080  1.00 56.75           C  
ATOM    989  CB  PHE H 134       6.358  13.894  41.037  1.00 56.14           C  
ATOM    990  CG  PHE H 134       6.965  13.837  39.675  1.00 55.07           C  
ATOM    991  CD1 PHE H 134       7.770  12.784  39.309  1.00 53.66           C  
ATOM    992  CD2 PHE H 134       6.744  14.847  38.767  1.00 54.92           C  
ATOM    993  CE1 PHE H 134       8.335  12.731  38.057  1.00 53.31           C  
ATOM    994  CE2 PHE H 134       7.305  14.802  37.513  1.00 53.39           C  
ATOM    995  CZ  PHE H 134       8.103  13.742  37.155  1.00 52.49           C  
ATOM    996  C   PHE H 134       4.125  13.516  40.060  1.00 56.31           C  
ATOM    997  O   PHE H 134       3.720  12.791  39.153  1.00 55.15           O  
ATOM    998  N   THR H 135       3.706  14.789  40.203  1.00 55.33           N  
ATOM    999  CA  THR H 135       2.777  15.350  39.270  1.00 56.75           C  
ATOM   1000  CB  THR H 135       1.882  16.390  39.894  1.00 59.39           C  
ATOM   1001  OG1 THR H 135       0.981  16.915  38.931  1.00 59.96           O  
ATOM   1002  CG2 THR H 135       2.730  17.498  40.532  1.00 60.42           C  
ATOM   1003  C   THR H 135       3.570  15.929  38.139  1.00 55.95           C  
ATOM   1004  O   THR H 135       4.094  17.040  38.200  1.00 54.96           O  
ATOM   1005  N   PHE H 136       3.613  15.165  37.035  1.00 56.51           N  
ATOM   1006  CA  PHE H 136       4.400  15.410  35.860  1.00 56.58           C  
ATOM   1007  CB  PHE H 136       4.159  14.302  34.813  1.00 56.29           C  
ATOM   1008  CG  PHE H 136       4.989  14.536  33.600  1.00 56.86           C  
ATOM   1009  CD1 PHE H 136       6.321  14.191  33.588  1.00 56.19           C  
ATOM   1010  CD2 PHE H 136       4.428  15.073  32.465  1.00 56.80           C  
ATOM   1011  CE1 PHE H 136       7.087  14.397  32.467  1.00 56.79           C  
ATOM   1012  CE2 PHE H 136       5.191  15.282  31.339  1.00 56.67           C  
ATOM   1013  CZ  PHE H 136       6.523  14.946  31.340  1.00 56.93           C  
ATOM   1014  C   PHE H 136       4.001  16.729  35.273  1.00 57.93           C  
ATOM   1015  O   PHE H 136       4.839  17.485  34.784  1.00 58.10           O  
ATOM   1016  N   SER H 137       2.697  17.043  35.307  1.00 58.34           N  
ATOM   1017  CA  SER H 137       2.233  18.240  34.672  1.00 58.26           C  
ATOM   1018  CB  SER H 137       0.698  18.330  34.586  1.00 58.04           C  
ATOM   1019  OG  SER H 137       0.121  18.404  35.881  1.00 59.73           O  
ATOM   1020  C   SER H 137       2.747  19.471  35.361  1.00 57.97           C  
ATOM   1021  O   SER H 137       2.789  20.543  34.769  1.00 57.82           O  
ATOM   1022  N   SER H 138       3.123  19.380  36.643  1.00 55.96           N  
ATOM   1023  CA  SER H 138       3.551  20.549  37.363  1.00 53.92           C  
ATOM   1024  CB  SER H 138       3.415  20.383  38.884  1.00 53.26           C  
ATOM   1025  OG  SER H 138       2.048  20.200  39.224  1.00 52.82           O  
ATOM   1026  C   SER H 138       4.977  20.950  37.090  1.00 53.31           C  
ATOM   1027  O   SER H 138       5.372  22.053  37.468  1.00 54.83           O  
ATOM   1028  N   TYR H 139       5.805  20.106  36.443  1.00 49.59           N  
ATOM   1029  CA  TYR H 139       7.199  20.476  36.412  1.00 47.60           C  
ATOM   1030  CB  TYR H 139       8.103  19.452  37.123  1.00 47.89           C  
ATOM   1031  CG  TYR H 139       7.701  19.335  38.552  1.00 49.64           C  
ATOM   1032  CD1 TYR H 139       6.607  18.579  38.906  1.00 50.42           C  
ATOM   1033  CD2 TYR H 139       8.424  19.964  39.539  1.00 50.66           C  
ATOM   1034  CE1 TYR H 139       6.234  18.461  40.224  1.00 51.96           C  
ATOM   1035  CE2 TYR H 139       8.055  19.848  40.858  1.00 51.56           C  
ATOM   1036  CZ  TYR H 139       6.958  19.096  41.202  1.00 52.94           C  
ATOM   1037  OH  TYR H 139       6.579  18.975  42.556  1.00 56.23           O  
ATOM   1038  C   TYR H 139       7.711  20.521  35.008  1.00 47.61           C  
ATOM   1039  O   TYR H 139       7.266  19.773  34.148  1.00 45.58           O  
ATOM   1040  N   GLY H 140       8.678  21.422  34.752  1.00 35.52           N  
ATOM   1041  CA  GLY H 140       9.356  21.557  33.494  1.00 35.59           C  
ATOM   1042  C   GLY H 140      10.296  20.390  33.390  1.00 38.27           C  
ATOM   1043  O   GLY H 140      10.753  19.875  34.409  1.00 41.42           O  
ATOM   1044  N   MET H 141      10.635  19.956  32.155  1.00 36.94           N  
ATOM   1045  CA  MET H 141      11.494  18.810  32.003  1.00 31.63           C  
ATOM   1046  CB  MET H 141      10.788  17.599  31.364  1.00 32.06           C  
ATOM   1047  CG  MET H 141       9.659  17.022  32.224  1.00 30.51           C  
ATOM   1048  SD  MET H 141      10.201  16.328  33.815  1.00 39.61           S  
ATOM   1049  CE  MET H 141      11.022  14.883  33.085  1.00 31.18           C  
ATOM   1050  C   MET H 141      12.664  19.173  31.133  1.00 34.94           C  
ATOM   1051  O   MET H 141      12.569  20.033  30.258  1.00 34.43           O  
ATOM   1052  N   HIS H 142      13.818  18.502  31.358  1.00 33.00           N  
ATOM   1053  CA  HIS H 142      15.019  18.822  30.631  1.00 30.97           C  
ATOM   1054  ND1 HIS H 142      16.264  21.933  31.732  1.00 31.44           N  
ATOM   1055  CG  HIS H 142      15.801  20.715  32.177  1.00 30.35           C  
ATOM   1056  CB  HIS H 142      16.125  19.401  31.531  1.00 28.55           C  
ATOM   1057  NE2 HIS H 142      15.050  22.340  33.547  1.00 32.16           N  
ATOM   1058  CD2 HIS H 142      15.058  20.982  33.285  1.00 31.44           C  
ATOM   1059  CE1 HIS H 142      15.786  22.871  32.588  1.00 32.28           C  
ATOM   1060  C   HIS H 142      15.627  17.574  30.064  1.00 33.73           C  
ATOM   1061  O   HIS H 142      15.345  16.463  30.507  1.00 33.38           O  
ATOM   1062  N   TRP H 143      16.479  17.752  29.032  1.00 33.46           N  
ATOM   1063  CA  TRP H 143      17.253  16.675  28.484  1.00 33.60           C  
ATOM   1064  CB  TRP H 143      16.975  16.370  27.002  1.00 34.60           C  
ATOM   1065  CG  TRP H 143      15.661  15.678  26.726  1.00 36.75           C  
ATOM   1066  CD2 TRP H 143      15.456  14.268  26.908  1.00 36.20           C  
ATOM   1067  CD1 TRP H 143      14.477  16.186  26.276  1.00 36.46           C  
ATOM   1068  NE1 TRP H 143      13.551  15.177  26.153  1.00 36.16           N  
ATOM   1069  CE2 TRP H 143      14.141  13.991  26.539  1.00 34.75           C  
ATOM   1070  CE3 TRP H 143      16.299  13.284  27.340  1.00 33.71           C  
ATOM   1071  CZ2 TRP H 143      13.645  12.718  26.599  1.00 34.88           C  
ATOM   1072  CZ3 TRP H 143      15.794  12.003  27.404  1.00 33.86           C  
ATOM   1073  CH2 TRP H 143      14.493  11.725  27.039  1.00 35.37           C  
ATOM   1074  C   TRP H 143      18.686  17.108  28.580  1.00 34.70           C  
ATOM   1075  O   TRP H 143      19.033  18.218  28.178  1.00 33.24           O  
ATOM   1076  N   VAL H 144      19.552  16.239  29.143  1.00 34.00           N  
ATOM   1077  CA  VAL H 144      20.955  16.534  29.267  1.00 34.59           C  
ATOM   1078  CB  VAL H 144      21.400  16.708  30.691  1.00 33.20           C  
ATOM   1079  CG1 VAL H 144      22.919  16.938  30.719  1.00 30.34           C  
ATOM   1080  CG2 VAL H 144      20.584  17.852  31.317  1.00 28.37           C  
ATOM   1081  C   VAL H 144      21.687  15.350  28.718  1.00 34.71           C  
ATOM   1082  O   VAL H 144      21.241  14.214  28.872  1.00 38.29           O  
ATOM   1083  N   ARG H 145      22.839  15.582  28.055  1.00 35.23           N  
ATOM   1084  CA  ARG H 145      23.551  14.474  27.475  1.00 35.44           C  
ATOM   1085  CB  ARG H 145      23.510  14.450  25.940  1.00 32.47           C  
ATOM   1086  CG  ARG H 145      24.121  15.692  25.292  1.00 34.19           C  
ATOM   1087  CD  ARG H 145      24.071  15.658  23.765  1.00 38.44           C  
ATOM   1088  NE  ARG H 145      24.703  16.915  23.279  1.00 41.78           N  
ATOM   1089  CZ  ARG H 145      24.710  17.210  21.947  1.00 47.14           C  
ATOM   1090  NH1 ARG H 145      24.121  16.365  21.054  1.00 45.04           N1+
ATOM   1091  NH2 ARG H 145      25.311  18.355  21.512  1.00 46.98           N  
ATOM   1092  C   ARG H 145      24.990  14.533  27.885  1.00 37.02           C  
ATOM   1093  O   ARG H 145      25.487  15.567  28.329  1.00 39.40           O  
ATOM   1094  N   GLN H 146      25.692  13.385  27.779  1.00 36.79           N  
ATOM   1095  CA  GLN H 146      27.079  13.342  28.146  1.00 36.58           C  
ATOM   1096  CB  GLN H 146      27.282  12.781  29.565  1.00 34.18           C  
ATOM   1097  CG  GLN H 146      28.725  12.824  30.070  1.00 36.89           C  
ATOM   1098  CD  GLN H 146      28.745  12.241  31.478  1.00 39.99           C  
ATOM   1099  OE1 GLN H 146      27.900  11.420  31.835  1.00 42.46           O  
ATOM   1100  NE2 GLN H 146      29.728  12.681  32.306  1.00 41.17           N  
ATOM   1101  C   GLN H 146      27.793  12.441  27.182  1.00 37.00           C  
ATOM   1102  O   GLN H 146      27.527  11.242  27.117  1.00 36.48           O  
ATOM   1103  N   ALA H 147      28.749  13.004  26.414  1.00 39.30           N  
ATOM   1104  CA  ALA H 147      29.493  12.236  25.454  1.00 42.82           C  
ATOM   1105  CB  ALA H 147      30.290  13.106  24.468  1.00 43.02           C  
ATOM   1106  C   ALA H 147      30.465  11.382  26.202  1.00 47.98           C  
ATOM   1107  O   ALA H 147      30.859  11.701  27.321  1.00 47.91           O  
ATOM   1108  N   PRO H 148      30.844  10.278  25.612  1.00 52.05           N  
ATOM   1109  CA  PRO H 148      31.751   9.363  26.246  1.00 54.53           C  
ATOM   1110  CD  PRO H 148      30.855  10.143  24.165  1.00 51.06           C  
ATOM   1111  CB  PRO H 148      32.086   8.323  25.183  1.00 51.23           C  
ATOM   1112  CG  PRO H 148      31.962   9.117  23.870  1.00 52.15           C  
ATOM   1113  C   PRO H 148      32.982  10.083  26.707  1.00 59.34           C  
ATOM   1114  O   PRO H 148      33.675  10.679  25.882  1.00 62.98           O  
ATOM   1115  N   GLY H 149      33.280  10.027  28.019  1.00 57.42           N  
ATOM   1116  CA  GLY H 149      34.485  10.609  28.533  1.00 57.20           C  
ATOM   1117  C   GLY H 149      34.409  12.105  28.499  1.00 56.36           C  
ATOM   1118  O   GLY H 149      35.438  12.778  28.505  1.00 57.78           O  
ATOM   1119  N   LYS H 150      33.190  12.675  28.476  1.00 54.73           N  
ATOM   1120  CA  LYS H 150      33.074  14.106  28.414  1.00 51.86           C  
ATOM   1121  CB  LYS H 150      32.365  14.612  27.145  1.00 55.95           C  
ATOM   1122  CG  LYS H 150      33.164  14.416  25.858  1.00 60.23           C  
ATOM   1123  CD  LYS H 150      34.480  15.193  25.827  1.00 70.40           C  
ATOM   1124  CE  LYS H 150      35.206  15.106  24.483  1.00 76.95           C  
ATOM   1125  NZ  LYS H 150      34.452  15.866  23.462  1.00 82.33           N1+
ATOM   1126  C   LYS H 150      32.231  14.566  29.561  1.00 45.47           C  
ATOM   1127  O   LYS H 150      31.802  13.773  30.397  1.00 45.61           O  
ATOM   1128  N   GLY H 151      31.994  15.893  29.628  1.00 41.54           N  
ATOM   1129  CA  GLY H 151      31.213  16.470  30.686  1.00 40.29           C  
ATOM   1130  C   GLY H 151      29.765  16.490  30.295  1.00 41.17           C  
ATOM   1131  O   GLY H 151      29.376  15.965  29.255  1.00 42.29           O  
ATOM   1132  N   LEU H 152      28.930  17.112  31.156  1.00 39.10           N  
ATOM   1133  CA  LEU H 152      27.511  17.200  30.963  1.00 37.14           C  
ATOM   1134  CB  LEU H 152      26.764  17.416  32.288  1.00 32.88           C  
ATOM   1135  CG  LEU H 152      27.003  16.284  33.302  1.00 32.55           C  
ATOM   1136  CD1 LEU H 152      26.247  16.524  34.616  1.00 30.30           C  
ATOM   1137  CD2 LEU H 152      26.670  14.922  32.689  1.00 31.90           C  
ATOM   1138  C   LEU H 152      27.202  18.375  30.079  1.00 41.78           C  
ATOM   1139  O   LEU H 152      27.815  19.433  30.209  1.00 43.96           O  
ATOM   1140  N   GLU H 153      26.234  18.208  29.146  1.00 40.29           N  
ATOM   1141  CA  GLU H 153      25.829  19.299  28.301  1.00 39.62           C  
ATOM   1142  CB  GLU H 153      26.317  19.190  26.845  1.00 40.39           C  
ATOM   1143  CG  GLU H 153      26.010  20.443  26.017  1.00 48.94           C  
ATOM   1144  CD  GLU H 153      26.537  20.252  24.599  1.00 56.62           C  
ATOM   1145  OE1 GLU H 153      26.162  19.231  23.961  1.00 59.89           O  
ATOM   1146  OE2 GLU H 153      27.318  21.122  24.134  1.00 59.68           O1-
ATOM   1147  C   GLU H 153      24.329  19.345  28.263  1.00 40.39           C  
ATOM   1148  O   GLU H 153      23.671  18.322  28.084  1.00 45.05           O  
ATOM   1149  N   TRP H 154      23.747  20.554  28.418  1.00 38.17           N  
ATOM   1150  CA  TRP H 154      22.315  20.713  28.431  1.00 36.54           C  
ATOM   1151  CB  TRP H 154      21.861  21.983  29.172  1.00 33.85           C  
ATOM   1152  CG  TRP H 154      20.374  22.239  29.155  1.00 35.22           C  
ATOM   1153  CD2 TRP H 154      19.738  23.182  28.277  1.00 34.66           C  
ATOM   1154  CD1 TRP H 154      19.389  21.704  29.929  1.00 32.33           C  
ATOM   1155  NE1 TRP H 154      18.175  22.254  29.589  1.00 35.99           N  
ATOM   1156  CE2 TRP H 154      18.378  23.167  28.575  1.00 36.25           C  
ATOM   1157  CE3 TRP H 154      20.250  23.997  27.308  1.00 35.84           C  
ATOM   1158  CZ2 TRP H 154      17.501  23.970  27.901  1.00 38.07           C  
ATOM   1159  CZ3 TRP H 154      19.365  24.803  26.629  1.00 38.84           C  
ATOM   1160  CH2 TRP H 154      18.017  24.789  26.922  1.00 38.75           C  
ATOM   1161  C   TRP H 154      21.801  20.786  27.022  1.00 38.08           C  
ATOM   1162  O   TRP H 154      22.283  21.583  26.220  1.00 38.27           O  
ATOM   1163  N   VAL H 155      20.892  19.849  26.663  1.00 36.40           N  
ATOM   1164  CA  VAL H 155      20.260  19.775  25.368  1.00 36.68           C  
ATOM   1165  CB  VAL H 155      19.855  18.369  25.029  1.00 35.80           C  
ATOM   1166  CG1 VAL H 155      19.161  18.382  23.662  1.00 41.19           C  
ATOM   1167  CG2 VAL H 155      21.095  17.467  25.079  1.00 36.63           C  
ATOM   1168  C   VAL H 155      19.027  20.619  25.173  1.00 38.13           C  
ATOM   1169  O   VAL H 155      18.960  21.422  24.243  1.00 37.44           O  
ATOM   1170  N   ALA H 156      18.004  20.466  26.050  1.00 36.07           N  
ATOM   1171  CA  ALA H 156      16.758  21.135  25.766  1.00 34.30           C  
ATOM   1172  CB  ALA H 156      15.974  20.487  24.610  1.00 30.72           C  
ATOM   1173  C   ALA H 156      15.861  21.107  26.970  1.00 37.33           C  
ATOM   1174  O   ALA H 156      16.096  20.371  27.929  1.00 40.56           O  
ATOM   1175  N   VAL H 157      14.806  21.954  26.960  1.00 39.31           N  
ATOM   1176  CA  VAL H 157      13.887  21.979  28.062  1.00 37.91           C  
ATOM   1177  CB  VAL H 157      14.244  22.988  29.113  1.00 37.53           C  
ATOM   1178  CG1 VAL H 157      14.185  24.393  28.489  1.00 10.77           C  
ATOM   1179  CG2 VAL H 157      13.295  22.811  30.311  1.00 11.82           C  
ATOM   1180  C   VAL H 157      12.521  22.345  27.572  1.00 40.73           C  
ATOM   1181  O   VAL H 157      12.368  23.073  26.591  1.00 42.75           O  
ATOM   1182  N   MET H 158      11.477  21.821  28.247  1.00 40.32           N  
ATOM   1183  CA  MET H 158      10.143  22.224  27.906  1.00 38.62           C  
ATOM   1184  CB  MET H 158       9.365  21.238  27.018  1.00 36.81           C  
ATOM   1185  CG  MET H 158       8.832  19.992  27.716  1.00 16.99           C  
ATOM   1186  SD  MET H 158       7.830  18.959  26.607  1.00 35.60           S  
ATOM   1187  CE  MET H 158       6.560  20.234  26.358  1.00 33.64           C  
ATOM   1188  C   MET H 158       9.382  22.461  29.173  1.00 37.77           C  
ATOM   1189  O   MET H 158       9.577  21.783  30.182  1.00 38.85           O  
ATOM   1190  N   TRP H 159       8.494  23.472  29.137  1.00 36.54           N  
ATOM   1191  CA  TRP H 159       7.697  23.858  30.260  1.00 37.40           C  
ATOM   1192  CB  TRP H 159       7.065  25.253  30.129  1.00 33.78           C  
ATOM   1193  CG  TRP H 159       8.032  26.406  30.216  1.00 52.74           C  
ATOM   1194  CD2 TRP H 159       7.623  27.769  30.392  1.00 20.00           C  
ATOM   1195  CD1 TRP H 159       9.397  26.411  30.189  1.00 20.00           C  
ATOM   1196  NE1 TRP H 159       9.862  27.695  30.341  1.00  0.00           N  
ATOM   1197  CE2 TRP H 159       8.781  28.540  30.469  1.00 20.00           C  
ATOM   1198  CE3 TRP H 159       6.381  28.330  30.495  1.00  0.00           C  
ATOM   1199  CZ2 TRP H 159       8.714  29.890  30.658  1.00  0.00           C  
ATOM   1200  CZ3 TRP H 159       6.317  29.695  30.666  1.00  0.00           C  
ATOM   1201  CH2 TRP H 159       7.463  30.459  30.749  1.00  0.00           C  
ATOM   1202  C   TRP H 159       6.571  22.890  30.399  1.00 37.89           C  
ATOM   1203  O   TRP H 159       6.310  22.068  29.522  1.00 41.08           O  
ATOM   1204  N   TYR H 160       5.840  23.086  31.515  1.00 27.01           N  
ATOM   1205  CA  TYR H 160       4.800  22.238  31.983  1.00 28.03           C  
ATOM   1206  CB  TYR H 160       4.173  22.711  33.316  1.00 26.76           C  
ATOM   1207  CG  TYR H 160       3.746  24.144  33.255  1.00 29.16           C  
ATOM   1208  CD1 TYR H 160       4.645  25.135  33.577  1.00 30.01           C  
ATOM   1209  CD2 TYR H 160       2.467  24.508  32.897  1.00 30.31           C  
ATOM   1210  CE1 TYR H 160       4.285  26.461  33.537  1.00 31.12           C  
ATOM   1211  CE2 TYR H 160       2.101  25.834  32.857  1.00 31.46           C  
ATOM   1212  CZ  TYR H 160       3.010  26.814  33.177  1.00 33.63           C  
ATOM   1213  OH  TYR H 160       2.639  28.174  33.136  1.00 34.10           O  
ATOM   1214  C   TYR H 160       3.761  22.070  30.955  1.00 29.42           C  
ATOM   1215  O   TYR H 160       3.306  20.946  30.764  1.00 29.30           O  
ATOM   1216  N   ASP H 161       3.366  23.181  30.311  1.00 28.40           N  
ATOM   1217  CA  ASP H 161       2.374  23.259  29.282  1.00 28.24           C  
ATOM   1218  CB  ASP H 161       1.991  24.707  28.927  1.00 25.88           C  
ATOM   1219  CG  ASP H 161       1.250  25.366  30.077  1.00 28.40           C  
ATOM   1220  OD1 ASP H 161       0.547  24.648  30.838  1.00 28.62           O  
ATOM   1221  OD2 ASP H 161       1.386  26.611  30.212  1.00 30.02           O1-
ATOM   1222  C   ASP H 161       2.880  22.694  27.996  1.00 29.62           C  
ATOM   1223  O   ASP H 161       2.118  22.114  27.226  1.00 29.40           O  
ATOM   1224  N   GLY H 162       4.186  22.865  27.724  1.00 27.74           N  
ATOM   1225  CA  GLY H 162       4.708  22.516  26.441  1.00 27.66           C  
ATOM   1226  C   GLY H 162       4.798  23.791  25.642  1.00 29.38           C  
ATOM   1227  O   GLY H 162       5.151  23.755  24.465  1.00 29.78           O  
ATOM   1228  N   SER H 163       4.444  24.936  26.275  1.00 28.21           N  
ATOM   1229  CA  SER H 163       4.426  26.265  25.709  1.00 28.17           C  
ATOM   1230  CB  SER H 163       3.717  27.280  26.624  1.00 25.51           C  
ATOM   1231  OG  SER H 163       4.398  27.391  27.864  1.00 27.91           O  
ATOM   1232  C   SER H 163       5.803  26.804  25.388  1.00 29.19           C  
ATOM   1233  O   SER H 163       6.026  27.228  24.253  1.00 29.83           O  
ATOM   1234  N   ASN H 164       6.758  26.843  26.358  1.00 52.30           N  
ATOM   1235  CA  ASN H 164       8.078  27.305  26.021  1.00 50.20           C  
ATOM   1236  CB  ASN H 164       8.690  28.271  27.054  1.00 56.60           C  
ATOM   1237  CG  ASN H 164       8.092  29.659  26.846  1.00 64.10           C  
ATOM   1238  OD1 ASN H 164       7.721  30.032  25.734  1.00 68.63           O  
ATOM   1239  ND2 ASN H 164       8.010  30.460  27.939  1.00 66.15           N  
ATOM   1240  C   ASN H 164       9.017  26.151  25.886  1.00 47.66           C  
ATOM   1241  O   ASN H 164       9.086  25.278  26.752  1.00 46.22           O  
ATOM   1242  N   LYS H 165       9.771  26.132  24.767  1.00 44.11           N  
ATOM   1243  CA  LYS H 165      10.748  25.114  24.521  1.00 39.95           C  
ATOM   1244  CB  LYS H 165      10.363  24.182  23.358  1.00 37.33           C  
ATOM   1245  CG  LYS H 165       9.059  23.416  23.602  1.00 40.98           C  
ATOM   1246  CD  LYS H 165       8.501  22.738  22.349  1.00 42.55           C  
ATOM   1247  CE  LYS H 165       7.191  21.983  22.589  1.00 49.55           C  
ATOM   1248  NZ  LYS H 165       6.724  21.366  21.327  1.00 46.46           N1+
ATOM   1249  C   LYS H 165      12.013  25.821  24.133  1.00 42.46           C  
ATOM   1250  O   LYS H 165      11.978  26.790  23.377  1.00 47.56           O  
ATOM   1251  N   ASP H 166      13.171  25.375  24.670  1.00 41.93           N  
ATOM   1252  CA  ASP H 166      14.419  26.006  24.335  1.00 43.38           C  
ATOM   1253  CB  ASP H 166      14.996  26.865  25.476  1.00 45.62           C  
ATOM   1254  CG  ASP H 166      16.019  27.817  24.873  1.00 51.10           C  
ATOM   1255  OD1 ASP H 166      16.099  27.873  23.617  1.00 33.12           O  
ATOM   1256  OD2 ASP H 166      16.728  28.504  25.656  1.00 43.18           O1-
ATOM   1257  C   ASP H 166      15.404  24.921  24.023  1.00 43.33           C  
ATOM   1258  O   ASP H 166      15.313  23.818  24.560  1.00 42.94           O  
ATOM   1259  N   TYR H 167      16.373  25.201  23.126  1.00 41.65           N  
ATOM   1260  CA  TYR H 167      17.315  24.178  22.763  1.00 41.36           C  
ATOM   1261  CB  TYR H 167      17.121  23.634  21.333  1.00 40.48           C  
ATOM   1262  CG  TYR H 167      15.762  23.031  21.194  1.00 39.10           C  
ATOM   1263  CD1 TYR H 167      14.692  23.807  20.807  1.00 38.20           C  
ATOM   1264  CD2 TYR H 167      15.551  21.696  21.447  1.00 38.22           C  
ATOM   1265  CE1 TYR H 167      13.438  23.263  20.671  1.00 39.51           C  
ATOM   1266  CE2 TYR H 167      14.297  21.145  21.314  1.00 40.15           C  
ATOM   1267  CZ  TYR H 167      13.237  21.928  20.926  1.00 41.74           C  
ATOM   1268  OH  TYR H 167      11.948  21.369  20.787  1.00 46.90           O  
ATOM   1269  C   TYR H 167      18.699  24.753  22.786  1.00 43.07           C  
ATOM   1270  O   TYR H 167      18.887  25.965  22.692  1.00 43.95           O  
ATOM   1271  N   VAL H 168      19.711  23.874  22.934  1.00 42.10           N  
ATOM   1272  CA  VAL H 168      21.080  24.291  22.871  1.00 41.24           C  
ATOM   1273  CB  VAL H 168      22.046  23.268  23.408  1.00 39.73           C  
ATOM   1274  CG1 VAL H 168      21.961  21.995  22.552  1.00 20.44           C  
ATOM   1275  CG2 VAL H 168      23.449  23.895  23.474  1.00 19.53           C  
ATOM   1276  C   VAL H 168      21.349  24.538  21.419  1.00 45.29           C  
ATOM   1277  O   VAL H 168      20.710  23.948  20.549  1.00 47.96           O  
ATOM   1278  N   ASP H 169      22.316  25.425  21.120  1.00 50.97           N  
ATOM   1279  CA  ASP H 169      22.558  25.866  19.776  1.00 56.82           C  
ATOM   1280  CB  ASP H 169      23.738  26.852  19.684  1.00 65.33           C  
ATOM   1281  CG  ASP H 169      23.365  28.161  20.376  1.00 72.90           C  
ATOM   1282  OD1 ASP H 169      22.179  28.320  20.768  1.00 76.13           O  
ATOM   1283  OD2 ASP H 169      24.270  29.026  20.513  1.00 76.15           O1-
ATOM   1284  C   ASP H 169      22.885  24.708  18.876  1.00 54.36           C  
ATOM   1285  O   ASP H 169      22.433  24.668  17.732  1.00 54.52           O  
ATOM   1286  N   SER H 170      23.670  23.729  19.360  1.00 52.64           N  
ATOM   1287  CA  SER H 170      24.118  22.662  18.506  1.00 51.49           C  
ATOM   1288  CB  SER H 170      25.080  21.703  19.225  1.00 53.50           C  
ATOM   1289  OG  SER H 170      24.402  21.051  20.286  1.00 54.14           O  
ATOM   1290  C   SER H 170      22.971  21.851  17.971  1.00 50.61           C  
ATOM   1291  O   SER H 170      22.988  21.443  16.810  1.00 50.90           O  
ATOM   1292  N   VAL H 171      21.989  21.533  18.831  1.00 50.13           N  
ATOM   1293  CA  VAL H 171      20.833  20.744  18.491  1.00 49.67           C  
ATOM   1294  CB  VAL H 171      20.230  20.058  19.681  1.00 43.95           C  
ATOM   1295  CG1 VAL H 171      21.294  19.104  20.251  1.00 41.76           C  
ATOM   1296  CG2 VAL H 171      19.728  21.113  20.677  1.00 44.91           C  
ATOM   1297  C   VAL H 171      19.762  21.519  17.773  1.00 52.10           C  
ATOM   1298  O   VAL H 171      18.902  20.916  17.133  1.00 54.72           O  
ATOM   1299  N   LYS H 172      19.740  22.861  17.897  1.00 53.96           N  
ATOM   1300  CA  LYS H 172      18.650  23.626  17.349  1.00 56.64           C  
ATOM   1301  CB  LYS H 172      18.815  25.150  17.461  1.00 60.56           C  
ATOM   1302  CG  LYS H 172      18.555  25.691  18.865  1.00 65.65           C  
ATOM   1303  CD  LYS H 172      18.925  27.164  19.021  1.00 71.64           C  
ATOM   1304  CE  LYS H 172      18.555  27.738  20.387  1.00 73.22           C  
ATOM   1305  NZ  LYS H 172      17.087  27.714  20.564  1.00 72.30           N1+
ATOM   1306  C   LYS H 172      18.412  23.312  15.906  1.00 57.44           C  
ATOM   1307  O   LYS H 172      19.326  23.300  15.080  1.00 61.06           O  
ATOM   1308  N   GLY H 173      17.130  23.028  15.600  1.00 56.57           N  
ATOM   1309  CA  GLY H 173      16.643  22.765  14.279  1.00 53.69           C  
ATOM   1310  C   GLY H 173      16.535  21.287  14.086  1.00 53.49           C  
ATOM   1311  O   GLY H 173      15.599  20.805  13.451  1.00 56.41           O  
ATOM   1312  N   ARG H 174      17.543  20.539  14.572  1.00 49.80           N  
ATOM   1313  CA  ARG H 174      17.580  19.107  14.459  1.00 45.74           C  
ATOM   1314  CB  ARG H 174      18.998  18.538  14.577  1.00 47.19           C  
ATOM   1315  CG  ARG H 174      19.895  18.999  13.429  1.00 47.14           C  
ATOM   1316  CD  ARG H 174      21.232  18.267  13.371  1.00 47.55           C  
ATOM   1317  NE  ARG H 174      21.914  18.466  14.681  1.00 45.87           N  
ATOM   1318  CZ  ARG H 174      22.747  17.493  15.154  1.00 45.21           C  
ATOM   1319  NH1 ARG H 174      22.946  16.370  14.409  1.00 47.83           N1+
ATOM   1320  NH2 ARG H 174      23.374  17.639  16.358  1.00 44.44           N  
ATOM   1321  C   ARG H 174      16.718  18.395  15.461  1.00 45.62           C  
ATOM   1322  O   ARG H 174      16.100  17.380  15.142  1.00 47.63           O  
ATOM   1323  N   PHE H 175      16.668  18.907  16.709  1.00 44.45           N  
ATOM   1324  CA  PHE H 175      16.006  18.227  17.792  1.00 43.12           C  
ATOM   1325  CB  PHE H 175      16.823  18.287  19.094  1.00 42.25           C  
ATOM   1326  CG  PHE H 175      17.995  17.372  18.988  1.00 48.94           C  
ATOM   1327  CD1 PHE H 175      18.911  17.497  17.970  1.00 50.69           C  
ATOM   1328  CD2 PHE H 175      18.208  16.411  19.948  1.00 50.90           C  
ATOM   1329  CE1 PHE H 175      19.995  16.654  17.890  1.00 47.35           C  
ATOM   1330  CE2 PHE H 175      19.291  15.568  19.875  1.00 49.37           C  
ATOM   1331  CZ  PHE H 175      20.188  15.684  18.841  1.00 48.56           C  
ATOM   1332  C   PHE H 175      14.695  18.882  18.092  1.00 46.04           C  
ATOM   1333  O   PHE H 175      14.526  20.083  17.890  1.00 49.33           O  
ATOM   1334  N   THR H 176      13.719  18.073  18.562  1.00 46.45           N  
ATOM   1335  CA  THR H 176      12.439  18.591  18.955  1.00 43.58           C  
ATOM   1336  CB  THR H 176      11.335  18.249  17.994  1.00 44.14           C  
ATOM   1337  OG1 THR H 176      11.634  18.745  16.697  1.00 31.00           O  
ATOM   1338  CG2 THR H 176      10.023  18.869  18.503  1.00 24.47           C  
ATOM   1339  C   THR H 176      12.085  17.956  20.269  1.00 43.16           C  
ATOM   1340  O   THR H 176      12.235  16.749  20.449  1.00 41.26           O  
ATOM   1341  N   ILE H 177      11.585  18.765  21.222  1.00 42.97           N  
ATOM   1342  CA  ILE H 177      11.220  18.262  22.517  1.00 40.79           C  
ATOM   1343  CB  ILE H 177      11.827  19.037  23.651  1.00 38.86           C  
ATOM   1344  CG1 ILE H 177      11.567  18.335  24.993  1.00 38.08           C  
ATOM   1345  CG2 ILE H 177      11.299  20.478  23.586  1.00 36.77           C  
ATOM   1346  CD1 ILE H 177      12.363  18.932  26.151  1.00 34.86           C  
ATOM   1347  C   ILE H 177       9.732  18.369  22.649  1.00 42.16           C  
ATOM   1348  O   ILE H 177       9.129  19.341  22.197  1.00 44.16           O  
ATOM   1349  N   SER H 178       9.098  17.336  23.247  1.00 37.16           N  
ATOM   1350  CA  SER H 178       7.670  17.341  23.412  1.00 38.20           C  
ATOM   1351  CB  SER H 178       6.928  16.733  22.209  1.00 37.95           C  
ATOM   1352  OG  SER H 178       7.309  15.376  22.040  1.00 41.68           O  
ATOM   1353  C   SER H 178       7.322  16.516  24.614  1.00 43.05           C  
ATOM   1354  O   SER H 178       8.160  15.783  25.140  1.00 44.74           O  
ATOM   1355  N   ARG H 179       6.062  16.633  25.090  1.00 45.87           N  
ATOM   1356  CA  ARG H 179       5.637  15.899  26.248  1.00 43.52           C  
ATOM   1357  CB  ARG H 179       5.746  16.716  27.549  1.00 40.66           C  
ATOM   1358  CG  ARG H 179       4.893  17.990  27.546  1.00 36.94           C  
ATOM   1359  CD  ARG H 179       5.241  18.969  28.671  1.00 39.41           C  
ATOM   1360  NE  ARG H 179       5.004  18.282  29.971  1.00 39.11           N  
ATOM   1361  CZ  ARG H 179       5.747  18.620  31.065  1.00 37.69           C  
ATOM   1362  NH1 ARG H 179       6.725  19.568  30.965  1.00 35.73           N1+
ATOM   1363  NH2 ARG H 179       5.519  18.007  32.261  1.00 37.84           N  
ATOM   1364  C   ARG H 179       4.196  15.523  26.095  1.00 46.11           C  
ATOM   1365  O   ARG H 179       3.434  16.179  25.386  1.00 45.55           O  
ATOM   1366  N   ASP H 180       3.804  14.416  26.758  1.00 48.01           N  
ATOM   1367  CA  ASP H 180       2.447  13.950  26.756  1.00 46.50           C  
ATOM   1368  CB  ASP H 180       2.326  12.548  26.137  1.00 51.73           C  
ATOM   1369  CG  ASP H 180       0.858  12.204  25.952  1.00 55.14           C  
ATOM   1370  OD1 ASP H 180       0.054  12.525  26.865  1.00 57.23           O  
ATOM   1371  OD2 ASP H 180       0.516  11.617  24.891  1.00 70.30           O1-
ATOM   1372  C   ASP H 180       2.051  13.858  28.198  1.00 47.07           C  
ATOM   1373  O   ASP H 180       2.368  12.886  28.879  1.00 48.91           O  
ATOM   1374  N   ASN H 181       1.325  14.871  28.699  1.00 47.57           N  
ATOM   1375  CA  ASN H 181       0.973  14.932  30.087  1.00 49.04           C  
ATOM   1376  CB  ASN H 181       0.262  16.242  30.469  1.00 45.74           C  
ATOM   1377  CG  ASN H 181       1.312  17.348  30.462  1.00 48.26           C  
ATOM   1378  OD1 ASN H 181       2.509  17.081  30.565  1.00 49.21           O  
ATOM   1379  ND2 ASN H 181       0.862  18.627  30.352  1.00 57.36           N  
ATOM   1380  C   ASN H 181       0.090  13.779  30.455  1.00 53.02           C  
ATOM   1381  O   ASN H 181       0.167  13.280  31.575  1.00 57.22           O  
ATOM   1382  N   SER H 182      -0.793  13.328  29.545  1.00 52.06           N  
ATOM   1383  CA  SER H 182      -1.678  12.254  29.910  1.00 54.79           C  
ATOM   1384  CB  SER H 182      -2.734  11.941  28.835  1.00 54.72           C  
ATOM   1385  OG  SER H 182      -2.124  11.400  27.675  1.00 61.91           O  
ATOM   1386  C   SER H 182      -0.890  11.004  30.176  1.00 57.20           C  
ATOM   1387  O   SER H 182      -1.162  10.286  31.138  1.00 60.71           O  
ATOM   1388  N   LYS H 183       0.083  10.704  29.294  1.00 56.97           N  
ATOM   1389  CA  LYS H 183       0.967   9.571  29.369  1.00 59.61           C  
ATOM   1390  CB  LYS H 183       1.707   9.275  28.050  1.00 63.93           C  
ATOM   1391  CG  LYS H 183       0.805   8.732  26.938  1.00 69.93           C  
ATOM   1392  CD  LYS H 183       1.494   8.642  25.572  1.00 73.28           C  
ATOM   1393  CE  LYS H 183       0.652   7.942  24.501  1.00 76.35           C  
ATOM   1394  NZ  LYS H 183       1.424   7.827  23.243  1.00 76.78           N1+
ATOM   1395  C   LYS H 183       2.009   9.769  30.434  1.00 55.95           C  
ATOM   1396  O   LYS H 183       2.623   8.805  30.889  1.00 57.13           O  
ATOM   1397  N   ASN H 184       2.273  11.029  30.832  1.00 52.19           N  
ATOM   1398  CA  ASN H 184       3.325  11.311  31.771  1.00 48.94           C  
ATOM   1399  CB  ASN H 184       3.171  10.625  33.143  1.00 48.85           C  
ATOM   1400  CG  ASN H 184       2.136  11.389  33.962  1.00 54.83           C  
ATOM   1401  OD1 ASN H 184       1.552  12.366  33.500  1.00 58.67           O  
ATOM   1402  ND2 ASN H 184       1.919  10.952  35.230  1.00 52.55           N  
ATOM   1403  C   ASN H 184       4.627  10.879  31.172  1.00 46.46           C  
ATOM   1404  O   ASN H 184       5.458  10.265  31.840  1.00 47.86           O  
ATOM   1405  N   THR H 185       4.836  11.189  29.876  1.00 40.80           N  
ATOM   1406  CA  THR H 185       6.071  10.823  29.247  1.00 40.26           C  
ATOM   1407  CB  THR H 185       5.906   9.736  28.232  1.00 43.85           C  
ATOM   1408  OG1 THR H 185       5.307   8.600  28.839  1.00 50.79           O  
ATOM   1409  CG2 THR H 185       7.294   9.355  27.700  1.00 48.29           C  
ATOM   1410  C   THR H 185       6.636  12.021  28.538  1.00 41.08           C  
ATOM   1411  O   THR H 185       5.901  12.881  28.058  1.00 41.30           O  
ATOM   1412  N   LEU H 186       7.983  12.095  28.469  1.00 40.78           N  
ATOM   1413  CA  LEU H 186       8.695  13.172  27.833  1.00 40.18           C  
ATOM   1414  CB  LEU H 186       9.788  13.750  28.748  1.00 38.66           C  
ATOM   1415  CG  LEU H 186      10.609  14.904  28.145  1.00 37.82           C  
ATOM   1416  CD1 LEU H 186       9.737  16.133  27.855  1.00 39.64           C  
ATOM   1417  CD2 LEU H 186      11.824  15.226  29.031  1.00 39.53           C  
ATOM   1418  C   LEU H 186       9.366  12.594  26.619  1.00 40.35           C  
ATOM   1419  O   LEU H 186       9.837  11.459  26.658  1.00 43.83           O  
ATOM   1420  N   TYR H 187       9.423  13.357  25.500  1.00 36.85           N  
ATOM   1421  CA  TYR H 187      10.001  12.819  24.295  1.00 35.56           C  
ATOM   1422  CB  TYR H 187       9.006  12.620  23.135  1.00 35.40           C  
ATOM   1423  CG  TYR H 187       7.981  11.608  23.509  1.00 38.83           C  
ATOM   1424  CD1 TYR H 187       8.223  10.267  23.341  1.00 40.49           C  
ATOM   1425  CD2 TYR H 187       6.772  11.996  24.033  1.00 40.06           C  
ATOM   1426  CE1 TYR H 187       7.278   9.330  23.684  1.00 43.85           C  
ATOM   1427  CE2 TYR H 187       5.822  11.064  24.376  1.00 44.34           C  
ATOM   1428  CZ  TYR H 187       6.074   9.727  24.204  1.00 44.45           C  
ATOM   1429  OH  TYR H 187       5.101   8.768  24.557  1.00 46.95           O  
ATOM   1430  C   TYR H 187      11.048  13.744  23.746  1.00 36.04           C  
ATOM   1431  O   TYR H 187      11.047  14.946  24.001  1.00 35.90           O  
ATOM   1432  N   LEU H 188      12.006  13.156  22.991  1.00 35.50           N  
ATOM   1433  CA  LEU H 188      13.025  13.916  22.326  1.00 36.03           C  
ATOM   1434  CB  LEU H 188      14.391  13.841  23.028  1.00 34.60           C  
ATOM   1435  CG  LEU H 188      15.502  14.646  22.332  1.00 33.52           C  
ATOM   1436  CD1 LEU H 188      15.170  16.149  22.311  1.00 31.21           C  
ATOM   1437  CD2 LEU H 188      16.867  14.353  22.974  1.00 33.63           C  
ATOM   1438  C   LEU H 188      13.184  13.324  20.957  1.00 39.74           C  
ATOM   1439  O   LEU H 188      13.544  12.158  20.808  1.00 41.40           O  
ATOM   1440  N   GLN H 189      12.923  14.135  19.913  1.00 39.85           N  
ATOM   1441  CA  GLN H 189      13.034  13.683  18.555  1.00 41.31           C  
ATOM   1442  CB  GLN H 189      11.945  14.289  17.651  1.00 45.40           C  
ATOM   1443  CG  GLN H 189      12.014  13.854  16.187  1.00 48.76           C  
ATOM   1444  CD  GLN H 189      11.513  12.424  16.065  1.00 56.20           C  
ATOM   1445  OE1 GLN H 189      10.862  11.897  16.965  1.00 58.83           O  
ATOM   1446  NE2 GLN H 189      11.826  11.775  14.912  1.00 31.93           N  
ATOM   1447  C   GLN H 189      14.358  14.162  18.049  1.00 43.32           C  
ATOM   1448  O   GLN H 189      14.658  15.353  18.104  1.00 45.73           O  
ATOM   1449  N   MET H 190      15.198  13.235  17.543  1.00 40.57           N  
ATOM   1450  CA  MET H 190      16.493  13.640  17.073  1.00 37.68           C  
ATOM   1451  CB  MET H 190      17.647  12.885  17.747  1.00 38.66           C  
ATOM   1452  CG  MET H 190      17.725  13.122  19.255  1.00 37.66           C  
ATOM   1453  SD  MET H 190      19.044  12.177  20.068  1.00 43.93           S  
ATOM   1454  CE  MET H 190      18.312  10.574  19.645  1.00 81.90           C  
ATOM   1455  C   MET H 190      16.574  13.350  15.608  1.00 40.84           C  
ATOM   1456  O   MET H 190      16.352  12.221  15.171  1.00 44.87           O  
ATOM   1457  N   ASN H 191      16.925  14.377  14.808  1.00 43.84           N  
ATOM   1458  CA  ASN H 191      16.955  14.220  13.381  1.00 45.45           C  
ATOM   1459  CB  ASN H 191      16.062  15.234  12.648  1.00 45.79           C  
ATOM   1460  CG  ASN H 191      14.629  15.091  13.141  1.00 49.50           C  
ATOM   1461  OD1 ASN H 191      14.131  13.985  13.344  1.00 50.03           O  
ATOM   1462  ND2 ASN H 191      13.945  16.249  13.346  1.00 53.44           N  
ATOM   1463  C   ASN H 191      18.337  14.515  12.891  1.00 47.28           C  
ATOM   1464  O   ASN H 191      19.084  15.270  13.512  1.00 47.79           O  
ATOM   1465  N   ARG H 192      18.698  13.907  11.741  1.00 47.53           N  
ATOM   1466  CA  ARG H 192      19.960  14.137  11.098  1.00 46.77           C  
ATOM   1467  CB  ARG H 192      20.024  15.498  10.397  1.00 51.18           C  
ATOM   1468  CG  ARG H 192      19.145  15.514   9.145  1.00 34.78           C  
ATOM   1469  CD  ARG H 192      18.783  16.916   8.671  1.00 35.52           C  
ATOM   1470  NE  ARG H 192      17.901  17.489   9.724  1.00 39.29           N  
ATOM   1471  CZ  ARG H 192      17.925  18.825   9.990  1.00 40.23           C  
ATOM   1472  NH1 ARG H 192      18.738  19.644   9.263  1.00 34.90           N1+
ATOM   1473  NH2 ARG H 192      17.146  19.337  10.987  1.00 44.87           N  
ATOM   1474  C   ARG H 192      21.067  13.996  12.089  1.00 46.55           C  
ATOM   1475  O   ARG H 192      21.885  14.896  12.269  1.00 49.17           O  
ATOM   1476  N   LEU H 193      21.120  12.817  12.732  1.00 44.04           N  
ATOM   1477  CA  LEU H 193      22.086  12.515  13.745  1.00 42.81           C  
ATOM   1478  CB  LEU H 193      21.869  11.136  14.388  1.00 40.02           C  
ATOM   1479  CG  LEU H 193      20.605  11.054  15.259  1.00 38.70           C  
ATOM   1480  CD1 LEU H 193      20.434   9.658  15.879  1.00 39.07           C  
ATOM   1481  CD2 LEU H 193      20.609  12.168  16.317  1.00 37.22           C  
ATOM   1482  C   LEU H 193      23.459  12.518  13.161  1.00 47.74           C  
ATOM   1483  O   LEU H 193      23.681  12.085  12.032  1.00 49.30           O  
ATOM   1484  N   ARG H 194      24.424  13.024  13.953  1.00 51.23           N  
ATOM   1485  CA  ARG H 194      25.798  13.104  13.560  1.00 52.17           C  
ATOM   1486  CB  ARG H 194      26.350  14.539  13.544  1.00 52.10           C  
ATOM   1487  CG  ARG H 194      25.601  15.485  12.607  1.00 60.03           C  
ATOM   1488  CD  ARG H 194      26.156  16.909  12.627  1.00 67.62           C  
ATOM   1489  NE  ARG H 194      25.177  17.773  11.917  1.00 76.86           N  
ATOM   1490  CZ  ARG H 194      25.011  19.071  12.306  1.00 79.84           C  
ATOM   1491  NH1 ARG H 194      25.764  19.584  13.320  1.00 79.33           N1+
ATOM   1492  NH2 ARG H 194      24.084  19.856  11.683  1.00 80.17           N  
ATOM   1493  C   ARG H 194      26.569  12.372  14.612  1.00 54.41           C  
ATOM   1494  O   ARG H 194      26.020  11.959  15.632  1.00 56.27           O  
ATOM   1495  N   ALA H 195      27.881  12.197  14.376  1.00 56.06           N  
ATOM   1496  CA  ALA H 195      28.744  11.483  15.273  1.00 53.83           C  
ATOM   1497  CB  ALA H 195      30.186  11.376  14.753  1.00 51.57           C  
ATOM   1498  C   ALA H 195      28.789  12.194  16.590  1.00 53.90           C  
ATOM   1499  O   ALA H 195      28.862  11.563  17.642  1.00 55.06           O  
ATOM   1500  N   GLU H 196      28.725  13.537  16.560  1.00 51.59           N  
ATOM   1501  CA  GLU H 196      28.856  14.343  17.742  1.00 51.36           C  
ATOM   1502  CB  GLU H 196      28.686  15.853  17.489  1.00 56.26           C  
ATOM   1503  CG  GLU H 196      29.741  16.494  16.582  1.00 74.18           C  
ATOM   1504  CD  GLU H 196      29.156  16.680  15.189  1.00 80.90           C  
ATOM   1505  OE1 GLU H 196      28.034  17.249  15.097  1.00 81.22           O  
ATOM   1506  OE2 GLU H 196      29.816  16.265  14.201  1.00 83.30           O1-
ATOM   1507  C   GLU H 196      27.782  13.980  18.721  1.00 49.21           C  
ATOM   1508  O   GLU H 196      27.965  14.125  19.928  1.00 52.76           O  
ATOM   1509  N   ASP H 197      26.618  13.539  18.219  1.00 47.86           N  
ATOM   1510  CA  ASP H 197      25.451  13.232  19.002  1.00 41.90           C  
ATOM   1511  CB  ASP H 197      24.212  13.023  18.117  1.00 42.20           C  
ATOM   1512  CG  ASP H 197      23.914  14.369  17.460  1.00 46.59           C  
ATOM   1513  OD1 ASP H 197      24.165  15.419  18.112  1.00 49.54           O  
ATOM   1514  OD2 ASP H 197      23.448  14.364  16.290  1.00 46.74           O1-
ATOM   1515  C   ASP H 197      25.640  12.025  19.886  1.00 40.59           C  
ATOM   1516  O   ASP H 197      24.879  11.835  20.833  1.00 43.10           O  
ATOM   1517  N   THR H 198      26.609  11.142  19.583  1.00 37.34           N  
ATOM   1518  CA  THR H 198      26.784   9.955  20.380  1.00 39.02           C  
ATOM   1519  CB  THR H 198      27.990   9.152  19.975  1.00 40.34           C  
ATOM   1520  OG1 THR H 198      27.888   8.764  18.613  1.00 41.53           O  
ATOM   1521  CG2 THR H 198      28.091   7.905  20.869  1.00 38.81           C  
ATOM   1522  C   THR H 198      26.960  10.347  21.819  1.00 42.33           C  
ATOM   1523  O   THR H 198      27.886  11.079  22.164  1.00 46.49           O  
ATOM   1524  N   ALA H 199      26.054   9.869  22.702  1.00 39.92           N  
ATOM   1525  CA  ALA H 199      26.173  10.204  24.095  1.00 35.35           C  
ATOM   1526  CB  ALA H 199      26.105  11.719  24.364  1.00 32.73           C  
ATOM   1527  C   ALA H 199      25.048   9.566  24.856  1.00 36.67           C  
ATOM   1528  O   ALA H 199      24.125   8.993  24.277  1.00 39.58           O  
ATOM   1529  N   VAL H 200      25.127   9.626  26.204  1.00 36.19           N  
ATOM   1530  CA  VAL H 200      24.077   9.118  27.040  1.00 35.09           C  
ATOM   1531  CB  VAL H 200      24.554   8.641  28.381  1.00 32.81           C  
ATOM   1532  CG1 VAL H 200      23.335   8.202  29.209  1.00 29.31           C  
ATOM   1533  CG2 VAL H 200      25.596   7.531  28.166  1.00 28.84           C  
ATOM   1534  C   VAL H 200      23.141  10.261  27.275  1.00 38.82           C  
ATOM   1535  O   VAL H 200      23.577  11.378  27.544  1.00 42.68           O  
ATOM   1536  N   TYR H 201      21.818  10.015  27.189  1.00 40.19           N  
ATOM   1537  CA  TYR H 201      20.879  11.091  27.349  1.00 35.61           C  
ATOM   1538  CB  TYR H 201      19.864  11.202  26.195  1.00 33.82           C  
ATOM   1539  CG  TYR H 201      20.559  11.729  24.984  1.00 34.90           C  
ATOM   1540  CD1 TYR H 201      21.364  10.922  24.210  1.00 34.84           C  
ATOM   1541  CD2 TYR H 201      20.388  13.043  24.616  1.00 35.67           C  
ATOM   1542  CE1 TYR H 201      21.992  11.424  23.093  1.00 37.05           C  
ATOM   1543  CE2 TYR H 201      21.013  13.550  23.501  1.00 37.54           C  
ATOM   1544  CZ  TYR H 201      21.818  12.740  22.737  1.00 37.94           C  
ATOM   1545  OH  TYR H 201      22.462  13.254  21.590  1.00 46.30           O  
ATOM   1546  C   TYR H 201      20.106  10.894  28.618  1.00 35.95           C  
ATOM   1547  O   TYR H 201      19.579   9.816  28.886  1.00 36.87           O  
ATOM   1548  N   TYR H 202      20.017  11.968  29.435  1.00 34.48           N  
ATOM   1549  CA  TYR H 202      19.335  11.915  30.701  1.00 32.40           C  
ATOM   1550  CB  TYR H 202      20.172  12.415  31.897  1.00 30.11           C  
ATOM   1551  CG  TYR H 202      21.407  11.600  32.099  1.00 33.92           C  
ATOM   1552  CD1 TYR H 202      21.373  10.406  32.785  1.00 32.88           C  
ATOM   1553  CD2 TYR H 202      22.613  12.055  31.615  1.00 34.74           C  
ATOM   1554  CE1 TYR H 202      22.526   9.677  32.972  1.00 36.81           C  
ATOM   1555  CE2 TYR H 202      23.767  11.332  31.800  1.00 36.60           C  
ATOM   1556  CZ  TYR H 202      23.723  10.139  32.479  1.00 40.96           C  
ATOM   1557  OH  TYR H 202      24.908   9.399  32.669  1.00 46.71           O  
ATOM   1558  C   TYR H 202      18.187  12.884  30.648  1.00 34.62           C  
ATOM   1559  O   TYR H 202      18.257  13.911  29.978  1.00 37.10           O  
ATOM   1560  N   CYS H 203      17.076  12.553  31.341  1.00 35.89           N  
ATOM   1561  CA  CYS H 203      15.962  13.454  31.465  1.00 37.43           C  
ATOM   1562  CB  CYS H 203      14.596  12.811  31.103  1.00 33.35           C  
ATOM   1563  SG  CYS H 203      14.309  11.190  31.886  1.00 55.35           S  
ATOM   1564  C   CYS H 203      15.953  13.903  32.898  1.00 38.39           C  
ATOM   1565  O   CYS H 203      16.231  13.114  33.799  1.00 38.26           O  
ATOM   1566  N   ALA H 204      15.669  15.201  33.150  1.00 36.46           N  
ATOM   1567  CA  ALA H 204      15.711  15.685  34.507  1.00 36.22           C  
ATOM   1568  CB  ALA H 204      16.974  16.503  34.827  1.00 35.83           C  
ATOM   1569  C   ALA H 204      14.531  16.574  34.767  1.00 36.42           C  
ATOM   1570  O   ALA H 204      14.003  17.218  33.862  1.00 36.49           O  
ATOM   1571  N   ARG H 205      14.097  16.630  36.045  1.00 34.16           N  
ATOM   1572  CA  ARG H 205      12.948  17.394  36.455  1.00 34.54           C  
ATOM   1573  CB  ARG H 205      12.128  16.663  37.531  1.00 34.83           C  
ATOM   1574  CG  ARG H 205      10.897  17.423  38.008  1.00 36.63           C  
ATOM   1575  CD  ARG H 205      10.110  16.670  39.080  1.00 38.24           C  
ATOM   1576  NE  ARG H 205      10.897  16.723  40.343  1.00 48.79           N  
ATOM   1577  CZ  ARG H 205      10.347  16.289  41.513  1.00 47.56           C  
ATOM   1578  NH1 ARG H 205       9.066  15.816  41.526  1.00 47.94           N1+
ATOM   1579  NH2 ARG H 205      11.077  16.323  42.664  1.00 41.73           N  
ATOM   1580  C   ARG H 205      13.403  18.705  37.039  1.00 35.06           C  
ATOM   1581  O   ARG H 205      14.474  18.790  37.636  1.00 42.12           O  
ATOM   1582  N   GLU H 206      12.595  19.776  36.851  1.00 35.22           N  
ATOM   1583  CA  GLU H 206      12.896  21.077  37.395  1.00 35.42           C  
ATOM   1584  CB  GLU H 206      13.480  22.056  36.361  1.00 38.83           C  
ATOM   1585  CG  GLU H 206      13.804  23.431  36.948  1.00 52.90           C  
ATOM   1586  CD  GLU H 206      14.334  24.315  35.829  1.00 21.72           C  
ATOM   1587  OE1 GLU H 206      13.737  24.280  34.721  1.00 23.81           O  
ATOM   1588  OE2 GLU H 206      15.342  25.035  36.067  1.00 19.07           O1-
ATOM   1589  C   GLU H 206      11.610  21.701  37.858  1.00 36.49           C  
ATOM   1590  O   GLU H 206      10.555  21.528  37.251  1.00 35.87           O  
ATOM   1591  N   LYS H 207      11.678  22.399  39.004  1.00 16.20           N  
ATOM   1592  CA  LYS H 207      10.502  23.025  39.512  1.00 20.55           C  
ATOM   1593  CB  LYS H 207      10.199  22.704  40.985  1.00 25.39           C  
ATOM   1594  CG  LYS H 207       8.928  23.394  41.487  1.00 29.80           C  
ATOM   1595  CD  LYS H 207       8.390  22.821  42.798  1.00 54.60           C  
ATOM   1596  CE  LYS H 207       7.089  23.479  43.256  1.00 58.28           C  
ATOM   1597  NZ  LYS H 207       6.493  22.692  44.358  1.00 61.26           N1+
ATOM   1598  C   LYS H 207      10.724  24.491  39.420  1.00 22.25           C  
ATOM   1599  O   LYS H 207      11.840  24.969  39.617  1.00 23.04           O  
ATOM   1600  N   ASP H 208       9.664  25.238  39.065  1.00 21.71           N  
ATOM   1601  CA  ASP H 208       9.769  26.665  39.022  1.00 21.54           C  
ATOM   1602  CB  ASP H 208       9.510  27.284  37.636  1.00 25.56           C  
ATOM   1603  CG  ASP H 208       8.064  27.025  37.244  1.00 29.85           C  
ATOM   1604  OD1 ASP H 208       7.506  25.985  37.683  1.00 32.94           O  
ATOM   1605  OD2 ASP H 208       7.495  27.872  36.506  1.00 29.75           O1-
ATOM   1606  C   ASP H 208       8.733  27.188  39.964  1.00 22.09           C  
ATOM   1607  O   ASP H 208       7.868  26.445  40.427  1.00 23.28           O  
ATOM   1608  N   HIS H 209       8.821  28.487  40.310  1.00 19.99           N  
ATOM   1609  CA  HIS H 209       7.853  29.045  41.204  1.00 21.02           C  
ATOM   1610  ND1 HIS H 209       6.221  28.840  43.988  1.00 26.36           N  
ATOM   1611  CG  HIS H 209       7.310  29.597  43.620  1.00 23.49           C  
ATOM   1612  CB  HIS H 209       8.359  29.140  42.653  1.00 20.96           C  
ATOM   1613  NE2 HIS H 209       6.066  30.758  45.102  1.00 29.60           N  
ATOM   1614  CD2 HIS H 209       7.200  30.765  44.308  1.00 26.04           C  
ATOM   1615  CE1 HIS H 209       5.511  29.581  44.876  1.00 30.22           C  
ATOM   1616  C   HIS H 209       7.530  30.427  40.734  1.00 20.85           C  
ATOM   1617  O   HIS H 209       8.381  31.142  40.206  1.00 22.33           O  
ATOM   1618  N   TYR H 210       6.264  30.841  40.916  1.00 20.41           N  
ATOM   1619  CA  TYR H 210       5.845  32.148  40.507  1.00 22.65           C  
ATOM   1620  CB  TYR H 210       4.568  32.107  39.647  1.00 24.50           C  
ATOM   1621  CG  TYR H 210       4.067  33.494  39.430  1.00 24.52           C  
ATOM   1622  CD1 TYR H 210       4.593  34.293  38.442  1.00 27.11           C  
ATOM   1623  CD2 TYR H 210       3.053  33.991  40.215  1.00 24.84           C  
ATOM   1624  CE1 TYR H 210       4.117  35.570  38.249  1.00 26.79           C  
ATOM   1625  CE2 TYR H 210       2.572  35.265  40.027  1.00 26.12           C  
ATOM   1626  CZ  TYR H 210       3.105  36.056  39.042  1.00 26.76           C  
ATOM   1627  OH  TYR H 210       2.615  37.365  38.844  1.00 27.91           O  
ATOM   1628  C   TYR H 210       5.536  32.915  41.760  1.00 27.03           C  
ATOM   1629  O   TYR H 210       4.678  32.515  42.546  1.00 26.58           O  
ATOM   1630  N   ASP H 211       6.249  34.041  41.981  1.00 25.34           N  
ATOM   1631  CA  ASP H 211       6.028  34.841  43.157  1.00 30.78           C  
ATOM   1632  CB  ASP H 211       7.291  35.571  43.648  1.00 31.00           C  
ATOM   1633  CG  ASP H 211       7.009  36.129  45.038  1.00 28.46           C  
ATOM   1634  OD1 ASP H 211       5.964  35.745  45.628  1.00 30.07           O  
ATOM   1635  OD2 ASP H 211       7.834  36.947  45.528  1.00 33.91           O1-
ATOM   1636  C   ASP H 211       5.010  35.877  42.800  1.00 32.67           C  
ATOM   1637  O   ASP H 211       5.197  36.654  41.865  1.00 33.15           O  
ATOM   1638  N   ILE H 212       3.888  35.895  43.545  1.00 32.80           N  
ATOM   1639  CA  ILE H 212       2.786  36.766  43.251  1.00 35.17           C  
ATOM   1640  CB  ILE H 212       1.606  36.496  44.142  1.00 37.71           C  
ATOM   1641  CG1 ILE H 212       1.124  35.045  43.977  1.00 20.34           C  
ATOM   1642  CG2 ILE H 212       0.524  37.546  43.831  1.00 22.73           C  
ATOM   1643  CD1 ILE H 212       0.145  34.606  45.066  1.00 27.99           C  
ATOM   1644  C   ILE H 212       3.147  38.209  43.442  1.00 36.69           C  
ATOM   1645  O   ILE H 212       2.931  39.029  42.551  1.00 37.92           O  
ATOM   1646  N   LEU H 213       3.726  38.566  44.601  1.00 38.57           N  
ATOM   1647  CA  LEU H 213       3.956  39.959  44.860  1.00 38.18           C  
ATOM   1648  CB  LEU H 213       4.503  40.204  46.277  1.00 40.15           C  
ATOM   1649  CG  LEU H 213       4.764  41.685  46.593  1.00 39.77           C  
ATOM   1650  CD1 LEU H 213       3.457  42.499  46.594  1.00 20.08           C  
ATOM   1651  CD2 LEU H 213       5.555  41.835  47.898  1.00 42.94           C  
ATOM   1652  C   LEU H 213       4.951  40.513  43.884  1.00 36.69           C  
ATOM   1653  O   LEU H 213       4.717  41.560  43.279  1.00 38.48           O  
ATOM   1654  N   THR H 214       6.097  39.816  43.727  1.00 36.69           N  
ATOM   1655  CA  THR H 214       7.167  40.239  42.865  1.00 38.75           C  
ATOM   1656  CB  THR H 214       8.429  39.466  43.105  1.00 37.02           C  
ATOM   1657  OG1 THR H 214       8.215  38.087  42.841  1.00 34.97           O  
ATOM   1658  CG2 THR H 214       8.853  39.665  44.571  1.00 11.53           C  
ATOM   1659  C   THR H 214       6.812  40.088  41.415  1.00 35.73           C  
ATOM   1660  O   THR H 214       7.028  41.004  40.621  1.00 37.44           O  
ATOM   1661  N   GLY H 215       6.235  38.931  41.034  1.00 35.74           N  
ATOM   1662  CA  GLY H 215       5.940  38.674  39.652  1.00 33.04           C  
ATOM   1663  C   GLY H 215       7.116  37.973  39.031  1.00 33.82           C  
ATOM   1664  O   GLY H 215       7.142  37.746  37.821  1.00 35.16           O  
ATOM   1665  N   TYR H 216       8.122  37.598  39.848  1.00 29.74           N  
ATOM   1666  CA  TYR H 216       9.305  36.953  39.342  1.00 28.55           C  
ATOM   1667  CB  TYR H 216      10.569  37.138  40.203  1.00 33.32           C  
ATOM   1668  CG  TYR H 216      10.905  38.586  40.279  1.00 31.13           C  
ATOM   1669  CD1 TYR H 216      11.105  39.318  39.132  1.00 34.88           C  
ATOM   1670  CD2 TYR H 216      11.072  39.202  41.497  1.00 35.24           C  
ATOM   1671  CE1 TYR H 216      11.427  40.651  39.201  1.00 34.95           C  
ATOM   1672  CE2 TYR H 216      11.396  40.535  41.573  1.00 37.35           C  
ATOM   1673  CZ  TYR H 216      11.570  41.263  40.421  1.00 35.62           C  
ATOM   1674  OH  TYR H 216      11.901  42.632  40.492  1.00 36.29           O  
ATOM   1675  C   TYR H 216       9.076  35.474  39.268  1.00 26.97           C  
ATOM   1676  O   TYR H 216       8.319  34.913  40.059  1.00 22.58           O  
ATOM   1677  N   ASN H 217       9.698  34.810  38.268  1.00 23.61           N  
ATOM   1678  CA  ASN H 217       9.577  33.383  38.173  1.00 22.62           C  
ATOM   1679  CB  ASN H 217       9.288  32.892  36.744  1.00 21.56           C  
ATOM   1680  CG  ASN H 217       8.662  31.511  36.838  1.00 22.74           C  
ATOM   1681  OD1 ASN H 217       7.523  31.361  37.281  1.00 41.29           O  
ATOM   1682  ND2 ASN H 217       9.418  30.470  36.402  1.00 32.36           N  
ATOM   1683  C   ASN H 217      10.894  32.808  38.626  1.00 20.86           C  
ATOM   1684  O   ASN H 217      11.957  33.214  38.156  1.00 20.42           O  
ATOM   1685  N   TYR H 218      10.853  31.820  39.547  1.00 20.75           N  
ATOM   1686  CA  TYR H 218      12.057  31.290  40.132  1.00 22.13           C  
ATOM   1687  CB  TYR H 218      12.010  31.174  41.671  1.00 27.14           C  
ATOM   1688  CG  TYR H 218      11.974  32.530  42.292  1.00 38.41           C  
ATOM   1689  CD1 TYR H 218      10.790  33.226  42.398  1.00 70.85           C  
ATOM   1690  CD2 TYR H 218      13.126  33.101  42.787  1.00 71.46           C  
ATOM   1691  CE1 TYR H 218      10.760  34.475  42.976  1.00 76.79           C  
ATOM   1692  CE2 TYR H 218      13.100  34.348  43.364  1.00 74.79           C  
ATOM   1693  CZ  TYR H 218      11.916  35.039  43.458  1.00 77.20           C  
ATOM   1694  OH  TYR H 218      11.892  36.318  44.052  1.00 78.70           O  
ATOM   1695  C   TYR H 218      12.271  29.894  39.638  1.00 19.76           C  
ATOM   1696  O   TYR H 218      11.324  29.125  39.489  1.00 20.31           O  
ATOM   1697  N   TYR H 219      13.548  29.545  39.364  1.00 17.86           N  
ATOM   1698  CA  TYR H 219      13.884  28.241  38.871  1.00 17.85           C  
ATOM   1699  CB  TYR H 219      14.641  28.290  37.532  1.00 18.84           C  
ATOM   1700  CG  TYR H 219      13.768  28.987  36.541  1.00 24.43           C  
ATOM   1701  CD1 TYR H 219      13.697  30.363  36.528  1.00 23.80           C  
ATOM   1702  CD2 TYR H 219      13.026  28.278  35.623  1.00 22.24           C  
ATOM   1703  CE1 TYR H 219      12.899  31.018  35.620  1.00 22.57           C  
ATOM   1704  CE2 TYR H 219      12.226  28.928  34.713  1.00 25.97           C  
ATOM   1705  CZ  TYR H 219      12.160  30.300  34.709  1.00 27.08           C  
ATOM   1706  OH  TYR H 219      11.341  30.974  33.776  1.00 27.01           O  
ATOM   1707  C   TYR H 219      14.799  27.580  39.868  1.00 17.59           C  
ATOM   1708  O   TYR H 219      15.805  28.151  40.287  1.00 16.03           O  
ATOM   1709  N   TYR H 220      14.398  26.374  40.320  1.00 19.21           N  
ATOM   1710  CA  TYR H 220      15.081  25.537  41.271  1.00 19.26           C  
ATOM   1711  CB  TYR H 220      14.091  24.631  42.010  1.00 20.99           C  
ATOM   1712  CG  TYR H 220      13.252  25.636  42.723  1.00 23.64           C  
ATOM   1713  CD1 TYR H 220      13.666  26.152  43.929  1.00 32.40           C  
ATOM   1714  CD2 TYR H 220      12.073  26.088  42.175  1.00 29.81           C  
ATOM   1715  CE1 TYR H 220      12.908  27.090  44.590  1.00 34.42           C  
ATOM   1716  CE2 TYR H 220      11.312  27.027  42.831  1.00 32.29           C  
ATOM   1717  CZ  TYR H 220      11.729  27.529  44.041  1.00 37.47           C  
ATOM   1718  OH  TYR H 220      10.949  28.492  44.715  1.00 38.62           O  
ATOM   1719  C   TYR H 220      16.235  24.757  40.695  1.00 17.75           C  
ATOM   1720  O   TYR H 220      17.216  24.501  41.386  1.00 18.88           O  
ATOM   1721  N   GLY H 221      16.163  24.312  39.427  1.00 18.49           N  
ATOM   1722  CA  GLY H 221      17.255  23.519  38.927  1.00 17.60           C  
ATOM   1723  C   GLY H 221      16.801  22.088  38.834  1.00 17.59           C  
ATOM   1724  O   GLY H 221      15.680  21.757  39.216  1.00 16.68           O  
ATOM   1725  N   LEU H 222      17.685  21.202  38.318  1.00 16.67           N  
ATOM   1726  CA  LEU H 222      17.340  19.821  38.076  1.00 17.60           C  
ATOM   1727  CB  LEU H 222      18.118  19.211  36.898  1.00 17.07           C  
ATOM   1728  CG  LEU H 222      17.765  19.829  35.533  1.00 19.28           C  
ATOM   1729  CD1 LEU H 222      18.061  21.337  35.497  1.00 18.34           C  
ATOM   1730  CD2 LEU H 222      18.450  19.064  34.390  1.00 19.43           C  
ATOM   1731  C   LEU H 222      17.654  18.996  39.285  1.00 18.88           C  
ATOM   1732  O   LEU H 222      18.811  18.686  39.566  1.00 19.47           O  
ATOM   1733  N   ASP H 223      16.604  18.671  40.064  1.00 20.49           N  
ATOM   1734  CA  ASP H 223      16.722  17.868  41.247  1.00 20.32           C  
ATOM   1735  CB  ASP H 223      15.549  18.070  42.214  1.00 21.37           C  
ATOM   1736  CG  ASP H 223      14.305  17.535  41.532  1.00 24.02           C  
ATOM   1737  OD1 ASP H 223      14.002  17.959  40.385  1.00 24.94           O  
ATOM   1738  OD2 ASP H 223      13.654  16.661  42.157  1.00 27.05           O1-
ATOM   1739  C   ASP H 223      16.815  16.392  40.968  1.00 22.27           C  
ATOM   1740  O   ASP H 223      17.604  15.697  41.606  1.00 27.59           O  
ATOM   1741  N   VAL H 224      16.013  15.869  40.011  1.00 35.66           N  
ATOM   1742  CA  VAL H 224      15.934  14.440  39.844  1.00 34.46           C  
ATOM   1743  CB  VAL H 224      14.532  13.944  40.084  1.00 38.51           C  
ATOM   1744  CG1 VAL H 224      13.654  14.280  38.867  1.00 26.95           C  
ATOM   1745  CG2 VAL H 224      14.576  12.463  40.469  1.00 23.89           C  
ATOM   1746  C   VAL H 224      16.351  14.072  38.444  1.00 35.77           C  
ATOM   1747  O   VAL H 224      15.976  14.739  37.479  1.00 40.07           O  
ATOM   1748  N   TRP H 225      17.137  12.978  38.299  1.00 37.31           N  
ATOM   1749  CA  TRP H 225      17.636  12.585  37.005  1.00 37.27           C  
ATOM   1750  CB  TRP H 225      19.170  12.698  36.921  1.00 34.92           C  
ATOM   1751  CG  TRP H 225      19.709  14.103  37.089  1.00 34.71           C  
ATOM   1752  CD2 TRP H 225      20.547  14.789  36.144  1.00 32.53           C  
ATOM   1753  CD1 TRP H 225      19.562  14.947  38.151  1.00 34.15           C  
ATOM   1754  NE1 TRP H 225      20.239  16.119  37.921  1.00 32.16           N  
ATOM   1755  CE2 TRP H 225      20.858  16.034  36.693  1.00 33.99           C  
ATOM   1756  CE3 TRP H 225      21.030  14.410  34.923  1.00 30.65           C  
ATOM   1757  CZ2 TRP H 225      21.652  16.923  36.027  1.00 35.26           C  
ATOM   1758  CZ3 TRP H 225      21.827  15.312  34.252  1.00 33.86           C  
ATOM   1759  CH2 TRP H 225      22.132  16.544  34.793  1.00 33.97           C  
ATOM   1760  C   TRP H 225      17.310  11.137  36.784  1.00 39.94           C  
ATOM   1761  O   TRP H 225      17.081  10.394  37.735  1.00 43.33           O  
ATOM   1762  N   GLY H 226      17.252  10.708  35.505  1.00 40.00           N  
ATOM   1763  CA  GLY H 226      17.002   9.328  35.177  1.00 41.81           C  
ATOM   1764  C   GLY H 226      18.324   8.640  34.999  1.00 44.79           C  
ATOM   1765  O   GLY H 226      19.376   9.269  35.078  1.00 45.47           O  
ATOM   1766  N   GLN H 227      18.287   7.310  34.758  1.00 48.01           N  
ATOM   1767  CA  GLN H 227      19.460   6.500  34.554  1.00 47.63           C  
ATOM   1768  CB  GLN H 227      19.165   4.988  34.549  1.00 53.41           C  
ATOM   1769  CG  GLN H 227      18.727   4.457  35.916  1.00 64.10           C  
ATOM   1770  CD  GLN H 227      19.914   4.582  36.861  1.00 70.99           C  
ATOM   1771  OE1 GLN H 227      19.921   5.412  37.767  1.00 73.57           O  
ATOM   1772  NE2 GLN H 227      20.957   3.739  36.643  1.00 67.95           N  
ATOM   1773  C   GLN H 227      20.105   6.850  33.246  1.00 42.11           C  
ATOM   1774  O   GLN H 227      21.330   6.837  33.136  1.00 44.71           O  
ATOM   1775  N   GLY H 228      19.299   7.137  32.203  1.00 42.56           N  
ATOM   1776  CA  GLY H 228      19.838   7.532  30.927  1.00 39.39           C  
ATOM   1777  C   GLY H 228      19.844   6.385  29.954  1.00 41.35           C  
ATOM   1778  O   GLY H 228      19.817   5.216  30.336  1.00 43.73           O  
ATOM   1779  N   THR H 229      19.858   6.719  28.643  1.00 40.84           N  
ATOM   1780  CA  THR H 229      19.924   5.742  27.586  1.00 41.75           C  
ATOM   1781  CB  THR H 229      18.687   5.648  26.739  1.00 42.89           C  
ATOM   1782  OG1 THR H 229      18.397   6.911  26.159  1.00 28.46           O  
ATOM   1783  CG2 THR H 229      17.509   5.156  27.593  1.00 26.58           C  
ATOM   1784  C   THR H 229      21.035   6.153  26.673  1.00 43.84           C  
ATOM   1785  O   THR H 229      21.250   7.341  26.443  1.00 45.35           O  
ATOM   1786  N   THR H 230      21.768   5.176  26.104  1.00 45.16           N  
ATOM   1787  CA  THR H 230      22.870   5.555  25.269  1.00 44.43           C  
ATOM   1788  CB  THR H 230      24.085   4.686  25.396  1.00 45.83           C  
ATOM   1789  OG1 THR H 230      23.754   3.335  25.118  1.00 24.49           O  
ATOM   1790  CG2 THR H 230      24.667   4.831  26.805  1.00 24.46           C  
ATOM   1791  C   THR H 230      22.474   5.515  23.837  1.00 43.77           C  
ATOM   1792  O   THR H 230      21.839   4.574  23.366  1.00 49.20           O  
ATOM   1793  N   VAL H 231      22.848   6.585  23.114  1.00 41.01           N  
ATOM   1794  CA  VAL H 231      22.595   6.679  21.713  1.00 40.64           C  
ATOM   1795  CB  VAL H 231      21.935   7.975  21.340  1.00 37.95           C  
ATOM   1796  CG1 VAL H 231      21.845   8.071  19.810  1.00 34.97           C  
ATOM   1797  CG2 VAL H 231      20.569   8.044  22.042  1.00 37.13           C  
ATOM   1798  C   VAL H 231      23.933   6.648  21.049  1.00 44.34           C  
ATOM   1799  O   VAL H 231      24.773   7.514  21.290  1.00 46.72           O  
ATOM   1800  N   THR H 232      24.171   5.637  20.191  1.00 47.03           N  
ATOM   1801  CA  THR H 232      25.434   5.565  19.518  1.00 45.72           C  
ATOM   1802  CB  THR H 232      26.116   4.236  19.683  1.00 44.05           C  
ATOM   1803  OG1 THR H 232      26.330   3.960  21.060  1.00 47.31           O  
ATOM   1804  CG2 THR H 232      27.460   4.271  18.937  1.00 40.99           C  
ATOM   1805  C   THR H 232      25.179   5.753  18.055  1.00 46.00           C  
ATOM   1806  O   THR H 232      24.466   4.968  17.431  1.00 49.16           O  
ATOM   1807  N   VAL H 233      25.761   6.815  17.463  1.00 42.61           N  
ATOM   1808  CA  VAL H 233      25.570   7.023  16.057  1.00 42.28           C  
ATOM   1809  CB  VAL H 233      25.340   8.465  15.681  1.00 39.42           C  
ATOM   1810  CG1 VAL H 233      23.979   8.913  16.233  1.00 38.73           C  
ATOM   1811  CG2 VAL H 233      26.492   9.320  16.228  1.00 36.51           C  
ATOM   1812  C   VAL H 233      26.798   6.535  15.356  1.00 50.32           C  
ATOM   1813  O   VAL H 233      27.890   7.072  15.529  1.00 50.03           O  
ATOM   1814  N   SER H 234      26.643   5.470  14.542  1.00 52.00           N  
ATOM   1815  CA  SER H 234      27.767   4.939  13.827  1.00 49.89           C  
ATOM   1816  CB  SER H 234      28.607   3.932  14.636  1.00 47.50           C  
ATOM   1817  OG  SER H 234      27.839   2.770  14.915  1.00 50.09           O  
ATOM   1818  C   SER H 234      27.237   4.205  12.639  1.00 51.11           C  
ATOM   1819  O   SER H 234      26.059   3.859  12.583  1.00 52.17           O  
ATOM   1820  N   SER H 235      28.108   3.953  11.643  1.00 53.08           N  
ATOM   1821  CA  SER H 235      27.670   3.252  10.474  1.00 58.42           C  
ATOM   1822  CB  SER H 235      28.562   3.504   9.248  1.00 56.45           C  
ATOM   1823  OG  SER H 235      29.878   3.040   9.506  1.00 58.38           O  
ATOM   1824  C   SER H 235      27.714   1.765  10.788  1.00 60.02           C  
ATOM   1825  O   SER H 235      28.830   1.270  11.094  1.00 64.70           O  
ATOM   1826  OXT SER H 235      26.644   1.102  10.725  1.00 36.55           O1-
TER    1827      SER H 235 
CONECT  162  662
CONECT  662  162
CONECT  964 1563
CONECT 1563  964
END
