# Supplementary material for: Fully automated antibody structure prediction using BIOVIA tools: Validation study
Source: PLoS One. 2017 May 18;12(5):e0177923. doi: 10.1371/journal.pone.0177923 (PMC5436848; doi:10.1371/journal.pone.0177923)
Supplement: S1 Dataset — Predicted structures using the Top5 framework method, Chothia CDR definition with no canonical filtering and generating 50 models. These were used in the detailed discussion of outliers and for comparison against predictions using canonical filtering. (ZIP) [file pone.0177923.s003.zip › 4LIQ_LH_FV_FinalModel.pdb]

REMARK   Accelrys Discovery Studio PDB file
REMARK   Created:  2015-05-08T04:42:29Z
SSBOND   1 CYS L   23    CYS L   88                                     
SSBOND   2 CYS H  128    CYS H  201                                     
ATOM      1  N   ASP L   1      26.255  32.937  25.861  1.00 40.19           N1+
ATOM      2  CA  ASP L   1      26.089  31.857  26.859  1.00 39.30           C  
ATOM      3  CB  ASP L   1      26.574  30.515  26.288  1.00 40.24           C  
ATOM      4  CG  ASP L   1      25.619  30.099  25.180  1.00 43.05           C  
ATOM      5  OD1 ASP L   1      24.517  30.706  25.092  1.00 46.40           O  
ATOM      6  OD2 ASP L   1      25.976  29.173  24.407  1.00 45.68           O1-
ATOM      7  C   ASP L   1      26.899  32.164  28.070  1.00 38.15           C  
ATOM      8  O   ASP L   1      27.788  33.013  28.032  1.00 37.97           O  
ATOM      9  N   ILE L   2      26.594  31.472  29.184  1.00 39.11           N  
ATOM     10  CA  ILE L   2      27.320  31.672  30.399  1.00 38.55           C  
ATOM     11  CB  ILE L   2      26.472  31.575  31.638  1.00 38.21           C  
ATOM     12  CG1 ILE L   2      25.370  32.644  31.656  1.00 38.47           C  
ATOM     13  CG2 ILE L   2      27.412  31.658  32.852  1.00 37.95           C  
ATOM     14  CD1 ILE L   2      25.902  34.069  31.764  1.00 38.54           C  
ATOM     15  C   ILE L   2      28.293  30.547  30.486  1.00 37.94           C  
ATOM     16  O   ILE L   2      27.930  29.384  30.318  1.00 38.13           O  
ATOM     17  N   GLN L   3      29.576  30.868  30.731  0.94 37.39           N  
ATOM     18  CA  GLN L   3      30.537  29.815  30.839  0.94 37.42           C  
ATOM     19  CB  GLN L   3      31.902  30.128  30.199  0.94 38.02           C  
ATOM     20  CG  GLN L   3      31.883  30.183  28.669  0.94 40.81           C  
ATOM     21  CD  GLN L   3      31.505  31.587  28.215  0.94 44.12           C  
ATOM     22  OE1 GLN L   3      30.491  32.143  28.629  0.94 46.01           O  
ATOM     23  NE2 GLN L   3      32.357  32.183  27.339  0.94 45.85           N  
ATOM     24  C   GLN L   3      30.785  29.576  32.288  0.94 36.42           C  
ATOM     25  O   GLN L   3      30.996  30.511  33.059  0.94 36.22           O  
ATOM     26  N   MET L   4      30.737  28.297  32.700  1.00 37.39           N  
ATOM     27  CA  MET L   4      31.033  27.994  34.065  1.00 35.58           C  
ATOM     28  CB  MET L   4      29.999  27.061  34.723  1.00 34.92           C  
ATOM     29  CG  MET L   4      28.594  27.667  34.784  1.00 34.65           C  
ATOM     30  SD  MET L   4      28.444  29.148  35.829  1.00 35.36           S  
ATOM     31  CE  MET L   4      28.418  28.240  37.401  1.00 34.82           C  
ATOM     32  C   MET L   4      32.347  27.292  34.033  1.00 35.31           C  
ATOM     33  O   MET L   4      32.472  26.218  33.448  1.00 35.09           O  
ATOM     34  N   THR L   5      33.375  27.901  34.649  1.00 34.78           N  
ATOM     35  CA  THR L   5      34.670  27.294  34.631  1.00 34.80           C  
ATOM     36  CB  THR L   5      35.751  28.205  34.135  1.00 35.86           C  
ATOM     37  OG1 THR L   5      35.753  29.413  34.880  1.00 37.62           O  
ATOM     38  CG2 THR L   5      35.518  28.484  32.647  1.00 36.28           C  
ATOM     39  C   THR L   5      35.011  26.891  36.019  1.00 33.97           C  
ATOM     40  O   THR L   5      34.941  27.688  36.953  1.00 33.67           O  
ATOM     41  N   GLN L   6      35.393  25.613  36.195  1.00 33.64           N  
ATOM     42  CA  GLN L   6      35.726  25.214  37.524  1.00 33.79           C  
ATOM     43  CB  GLN L   6      34.784  24.153  38.131  1.00 33.69           C  
ATOM     44  CG  GLN L   6      34.682  22.831  37.378  1.00 33.05           C  
ATOM     45  CD  GLN L   6      33.646  21.985  38.105  1.00 32.03           C  
ATOM     46  OE1 GLN L   6      32.596  21.655  37.554  1.00 31.07           O  
ATOM     47  NE2 GLN L   6      33.940  21.631  39.383  1.00 32.15           N  
ATOM     48  C   GLN L   6      37.152  24.804  37.582  1.00 34.94           C  
ATOM     49  O   GLN L   6      37.737  24.365  36.593  1.00 35.62           O  
ATOM     50  N   SER L   7      37.762  25.017  38.762  1.00 35.63           N  
ATOM     51  CA  SER L   7      39.143  24.701  38.959  1.00 36.92           C  
ATOM     52  CB  SER L   7      40.039  25.949  39.036  1.00 38.74           C  
ATOM     53  OG  SER L   7      39.969  26.681  37.822  1.00 41.52           O  
ATOM     54  C   SER L   7      39.238  24.021  40.288  1.00 36.32           C  
ATOM     55  O   SER L   7      38.484  24.339  41.206  1.00 36.91           O  
ATOM     56  N   PRO L   8      40.130  23.075  40.431  1.00 36.37           N  
ATOM     57  CA  PRO L   8      40.971  22.611  39.359  1.00 36.31           C  
ATOM     58  CD  PRO L   8      40.719  22.816  41.734  1.00 36.52           C  
ATOM     59  CB  PRO L   8      42.227  22.040  40.019  1.00 36.83           C  
ATOM     60  CG  PRO L   8      41.800  21.757  41.468  1.00 36.40           C  
ATOM     61  C   PRO L   8      40.218  21.581  38.575  1.00 35.49           C  
ATOM     62  O   PRO L   8      39.127  21.197  38.992  1.00 35.10           O  
ATOM     63  N   SER L   9      40.768  21.141  37.425  0.94 35.46           N  
ATOM     64  CA  SER L   9      40.148  20.128  36.618  0.94 35.26           C  
ATOM     65  CB  SER L   9      40.860  19.920  35.271  0.94 36.78           C  
ATOM     66  OG  SER L   9      40.762  21.097  34.483  0.94 39.63           O  
ATOM     67  C   SER L   9      40.193  18.824  37.356  0.94 34.21           C  
ATOM     68  O   SER L   9      39.258  18.029  37.276  0.94 33.24           O  
ATOM     69  N   SER L  10      41.296  18.556  38.080  0.93 31.52           N  
ATOM     70  CA  SER L  10      41.394  17.327  38.815  0.93 31.42           C  
ATOM     71  CB  SER L  10      42.160  16.211  38.081  0.93 32.52           C  
ATOM     72  OG  SER L  10      41.429  15.775  36.945  0.93 35.18           O  
ATOM     73  C   SER L  10      42.155  17.610  40.066  0.93 31.17           C  
ATOM     74  O   SER L  10      42.912  18.578  40.145  0.93 31.16           O  
ATOM     75  N   LEU L  11      41.958  16.760  41.091  1.00 32.84           N  
ATOM     76  CA  LEU L  11      42.615  16.982  42.341  1.00 32.55           C  
ATOM     77  CB  LEU L  11      41.743  17.880  43.238  1.00 32.61           C  
ATOM     78  CG  LEU L  11      42.281  18.213  44.634  1.00 32.97           C  
ATOM     79  CD1 LEU L  11      43.704  18.785  44.590  1.00 34.43           C  
ATOM     80  CD2 LEU L  11      41.309  19.174  45.341  1.00 34.14           C  
ATOM     81  C   LEU L  11      42.834  15.648  42.986  1.00 31.88           C  
ATOM     82  O   LEU L  11      41.993  14.755  42.892  1.00 31.17           O  
ATOM     83  N   SER L  12      43.997  15.475  43.647  1.00 31.81           N  
ATOM     84  CA  SER L  12      44.279  14.232  44.304  1.00 31.89           C  
ATOM     85  CB  SER L  12      45.662  13.669  43.933  1.00 32.76           C  
ATOM     86  OG  SER L  12      45.799  12.339  44.406  1.00 35.50           O  
ATOM     87  C   SER L  12      44.256  14.535  45.769  1.00 31.81           C  
ATOM     88  O   SER L  12      44.915  15.467  46.227  1.00 32.43           O  
ATOM     89  N   ALA L  13      43.486  13.747  46.549  1.00 31.15           N  
ATOM     90  CA  ALA L  13      43.344  14.052  47.943  1.00 31.74           C  
ATOM     91  CB  ALA L  13      42.015  14.760  48.255  1.00 31.50           C  
ATOM     92  C   ALA L  13      43.350  12.778  48.724  1.00 31.95           C  
ATOM     93  O   ALA L  13      43.139  11.692  48.187  1.00 31.70           O  
ATOM     94  N   SER L  14      43.622  12.896  50.036  1.00 32.42           N  
ATOM     95  CA  SER L  14      43.644  11.758  50.902  1.00 33.08           C  
ATOM     96  CB  SER L  14      44.807  11.782  51.905  1.00 33.74           C  
ATOM     97  OG  SER L  14      46.046  11.772  51.213  1.00 34.62           O  
ATOM     98  C   SER L  14      42.388  11.789  51.703  1.00 33.19           C  
ATOM     99  O   SER L  14      41.728  12.818  51.819  1.00 32.66           O  
ATOM    100  N   VAL L  15      42.014  10.635  52.280  1.00 34.09           N  
ATOM    101  CA  VAL L  15      40.823  10.607  53.068  1.00 34.56           C  
ATOM    102  CB  VAL L  15      40.451   9.225  53.521  1.00 35.29           C  
ATOM    103  CG1 VAL L  15      39.196   9.319  54.405  1.00 35.91           C  
ATOM    104  CG2 VAL L  15      40.285   8.333  52.279  1.00 34.72           C  
ATOM    105  C   VAL L  15      41.078  11.435  54.286  1.00 35.36           C  
ATOM    106  O   VAL L  15      42.161  11.388  54.868  1.00 36.21           O  
ATOM    107  N   GLY L  16      40.073  12.242  54.685  1.00 34.96           N  
ATOM    108  CA  GLY L  16      40.173  13.049  55.866  1.00 35.99           C  
ATOM    109  C   GLY L  16      40.598  14.443  55.514  1.00 36.38           C  
ATOM    110  O   GLY L  16      40.534  15.339  56.356  1.00 37.11           O  
ATOM    111  N   ASP L  17      41.043  14.688  54.267  1.00 35.87           N  
ATOM    112  CA  ASP L  17      41.480  16.024  53.976  1.00 36.29           C  
ATOM    113  CB  ASP L  17      42.606  16.112  52.925  1.00 37.18           C  
ATOM    114  CG  ASP L  17      42.164  15.517  51.601  1.00 39.98           C  
ATOM    115  OD1 ASP L  17      40.954  15.205  51.451  1.00 42.01           O  
ATOM    116  OD2 ASP L  17      43.051  15.364  50.719  1.00 41.44           O1-
ATOM    117  C   ASP L  17      40.321  16.893  53.596  1.00 35.17           C  
ATOM    118  O   ASP L  17      39.218  16.412  53.336  1.00 34.63           O  
ATOM    119  N   ARG L  18      40.541  18.226  53.604  0.94 34.93           N  
ATOM    120  CA  ARG L  18      39.500  19.135  53.213  0.84 33.85           C  
ATOM    121  CB  ARG L  18      39.438  20.448  54.011  0.84 34.29           C  
ATOM    122  CG  ARG L  18      38.306  21.355  53.523  0.84 35.55           C  
ATOM    123  CD  ARG L  18      38.277  22.743  54.164  0.84 38.17           C  
ATOM    124  NE  ARG L  18      37.732  22.591  55.539  0.84 41.35           N  
ATOM    125  CZ  ARG L  18      37.318  23.696  56.224  0.84 43.54           C  
ATOM    126  NH1 ARG L  18      37.417  24.930  55.648  0.84 43.97           N1+
ATOM    127  NH2 ARG L  18      36.801  23.569  57.481  0.84 44.47           N  
ATOM    128  C   ARG L  18      39.761  19.507  51.792  0.94 33.01           C  
ATOM    129  O   ARG L  18      40.903  19.746  51.403  0.94 33.15           O  
ATOM    130  N   VAL L  19      38.694  19.552  50.970  1.00 31.46           N  
ATOM    131  CA  VAL L  19      38.879  19.860  49.585  1.00 31.03           C  
ATOM    132  CB  VAL L  19      38.518  18.708  48.688  1.00 31.08           C  
ATOM    133  CG1 VAL L  19      38.704  19.141  47.226  1.00 31.46           C  
ATOM    134  CG2 VAL L  19      39.366  17.489  49.086  1.00 32.24           C  
ATOM    135  C   VAL L  19      37.990  21.009  49.221  1.00 29.95           C  
ATOM    136  O   VAL L  19      36.858  21.112  49.694  1.00 28.77           O  
ATOM    137  N   THR L  20      38.505  21.923  48.373  1.00 29.79           N  
ATOM    138  CA  THR L  20      37.725  23.046  47.941  1.00 29.80           C  
ATOM    139  CB  THR L  20      38.284  24.364  48.398  1.00 30.65           C  
ATOM    140  OG1 THR L  20      38.363  24.396  49.816  1.00 31.95           O  
ATOM    141  CG2 THR L  20      37.370  25.495  47.897  1.00 30.64           C  
ATOM    142  C   THR L  20      37.731  23.050  46.445  1.00 29.47           C  
ATOM    143  O   THR L  20      38.779  22.928  45.811  1.00 30.00           O  
ATOM    144  N   ILE L  21      36.535  23.171  45.839  1.00 28.56           N  
ATOM    145  CA  ILE L  21      36.419  23.238  44.414  1.00 28.41           C  
ATOM    146  CB  ILE L  21      35.584  22.133  43.831  1.00 27.69           C  
ATOM    147  CG1 ILE L  21      36.245  20.770  44.102  1.00 28.54           C  
ATOM    148  CG2 ILE L  21      35.376  22.425  42.337  1.00 28.93           C  
ATOM    149  CD1 ILE L  21      35.330  19.579  43.821  1.00 27.69           C  
ATOM    150  C   ILE L  21      35.738  24.536  44.120  1.00 28.20           C  
ATOM    151  O   ILE L  21      34.737  24.879  44.745  1.00 27.86           O  
ATOM    152  N   THR L  22      36.272  25.301  43.153  1.00 29.02           N  
ATOM    153  CA  THR L  22      35.705  26.584  42.873  1.00 30.18           C  
ATOM    154  CB  THR L  22      36.726  27.677  42.962  1.00 31.81           C  
ATOM    155  OG1 THR L  22      36.135  28.941  42.703  1.00 33.29           O  
ATOM    156  CG2 THR L  22      37.848  27.374  41.961  1.00 31.74           C  
ATOM    157  C   THR L  22      35.124  26.558  41.494  1.00 30.72           C  
ATOM    158  O   THR L  22      35.517  25.757  40.650  1.00 30.12           O  
ATOM    159  N   CYS L  23      34.117  27.419  41.257  1.00 32.05           N  
ATOM    160  CA  CYS L  23      33.462  27.513  39.984  1.00 33.14           C  
ATOM    161  CB  CYS L  23      32.099  26.763  39.988  1.00 33.39           C  
ATOM    162  SG  CYS L  23      31.159  26.798  38.427  1.00 38.77           S  
ATOM    163  C   CYS L  23      33.252  28.977  39.734  1.00 33.61           C  
ATOM    164  O   CYS L  23      32.754  29.695  40.599  1.00 34.36           O  
ATOM    165  N   ARG L  24      33.664  29.482  38.552  1.00 33.97           N  
ATOM    166  CA  ARG L  24      33.471  30.885  38.315  1.00 34.49           C  
ATOM    167  CB  ARG L  24      34.775  31.682  38.163  1.00 35.85           C  
ATOM    168  CG  ARG L  24      35.679  31.211  37.029  1.00 37.73           C  
ATOM    169  CD  ARG L  24      37.063  31.855  37.088  1.00 40.33           C  
ATOM    170  NE  ARG L  24      37.728  31.371  38.333  1.00 62.47           N  
ATOM    171  CZ  ARG L  24      37.564  32.044  39.509  1.00 63.99           C  
ATOM    172  NH1 ARG L  24      36.796  33.173  39.550  1.00 63.93           N1+
ATOM    173  NH2 ARG L  24      38.166  31.586  40.645  1.00 64.01           N  
ATOM    174  C   ARG L  24      32.640  31.060  37.086  1.00 33.91           C  
ATOM    175  O   ARG L  24      32.881  30.437  36.053  1.00 33.66           O  
ATOM    176  N   ALA L  25      31.596  31.904  37.201  1.00 33.32           N  
ATOM    177  CA  ALA L  25      30.705  32.180  36.115  1.00 33.47           C  
ATOM    178  CB  ALA L  25      29.275  32.512  36.573  1.00 32.81           C  
ATOM    179  C   ALA L  25      31.224  33.353  35.344  1.00 34.87           C  
ATOM    180  O   ALA L  25      31.887  34.231  35.892  1.00 35.03           O  
ATOM    181  N   SER L  26      30.897  33.399  34.039  1.00 22.37           N  
ATOM    182  CA  SER L  26      31.287  34.492  33.200  1.00 23.56           C  
ATOM    183  CB  SER L  26      31.058  34.199  31.705  1.00 24.33           C  
ATOM    184  OG  SER L  26      29.673  34.031  31.439  1.00 23.59           O  
ATOM    185  C   SER L  26      30.491  35.710  33.568  1.00 24.44           C  
ATOM    186  O   SER L  26      30.969  36.836  33.418  1.00 25.25           O  
ATOM    187  N   GLU L  27      29.248  35.512  34.057  1.00 25.20           N  
ATOM    188  CA  GLU L  27      28.386  36.614  34.387  1.00 25.55           C  
ATOM    189  CB  GLU L  27      27.235  36.811  33.389  1.00 26.08           C  
ATOM    190  CG  GLU L  27      27.691  37.285  32.011  1.00 29.28           C  
ATOM    191  CD  GLU L  27      26.492  37.198  31.082  1.00 32.58           C  
ATOM    192  OE1 GLU L  27      25.387  36.843  31.571  1.00 34.84           O  
ATOM    193  OE2 GLU L  27      26.667  37.482  29.867  1.00 43.75           O1-
ATOM    194  C   GLU L  27      27.741  36.342  35.710  1.00 24.89           C  
ATOM    195  O   GLU L  27      27.798  35.230  36.234  1.00 23.23           O  
ATOM    196  N   ASP L  28      27.116  37.392  36.280  1.00 25.22           N  
ATOM    197  CA  ASP L  28      26.444  37.334  37.548  1.00 25.73           C  
ATOM    198  CB  ASP L  28      25.917  38.713  37.979  1.00 26.22           C  
ATOM    199  CG  ASP L  28      25.295  38.608  39.362  1.00 28.15           C  
ATOM    200  OD1 ASP L  28      25.605  37.631  40.092  1.00 28.91           O  
ATOM    201  OD2 ASP L  28      24.492  39.517  39.702  1.00 25.01           O1-
ATOM    202  C   ASP L  28      25.271  36.410  37.435  1.00 25.42           C  
ATOM    203  O   ASP L  28      24.280  36.701  36.766  1.00 26.06           O  
ATOM    204  N   VAL L  29      25.414  35.224  38.048  1.00 24.96           N  
ATOM    205  CA  VAL L  29      24.413  34.199  38.134  1.00 24.13           C  
ATOM    206  CB  VAL L  29      24.978  32.814  38.206  1.00 24.93           C  
ATOM    207  CG1 VAL L  29      25.723  32.548  36.891  1.00 25.46           C  
ATOM    208  CG2 VAL L  29      25.857  32.681  39.454  1.00 25.64           C  
ATOM    209  C   VAL L  29      23.464  34.412  39.274  1.00 24.41           C  
ATOM    210  O   VAL L  29      22.443  33.726  39.339  1.00 24.05           O  
ATOM    211  N   ASN L  30      23.825  35.273  40.255  1.00 23.95           N  
ATOM    212  CA  ASN L  30      23.013  35.448  41.427  1.00 22.71           C  
ATOM    213  CB  ASN L  30      21.494  35.509  41.178  1.00 24.68           C  
ATOM    214  CG  ASN L  30      21.173  36.918  40.691  1.00 28.68           C  
ATOM    215  OD1 ASN L  30      20.991  37.830  41.496  1.00 30.54           O  
ATOM    216  ND2 ASN L  30      21.118  37.111  39.345  1.00 23.58           N  
ATOM    217  C   ASN L  30      23.385  34.289  42.291  1.00 21.59           C  
ATOM    218  O   ASN L  30      24.566  34.042  42.521  1.00 21.43           O  
ATOM    219  N   THR L  31      22.403  33.576  42.858  1.00 20.13           N  
ATOM    220  CA  THR L  31      22.795  32.409  43.588  1.00 20.20           C  
ATOM    221  CB  THR L  31      22.373  32.456  45.027  1.00 20.94           C  
ATOM    222  OG1 THR L  31      20.958  32.520  45.124  1.00 30.84           O  
ATOM    223  CG2 THR L  31      23.007  33.691  45.689  1.00 30.60           C  
ATOM    224  C   THR L  31      22.108  31.234  42.964  1.00 19.43           C  
ATOM    225  O   THR L  31      21.793  30.259  43.646  1.00 19.94           O  
ATOM    226  N   TYR L  32      21.911  31.263  41.630  1.00 18.71           N  
ATOM    227  CA  TYR L  32      21.233  30.153  41.028  1.00 18.67           C  
ATOM    228  CB  TYR L  32      20.454  30.514  39.748  1.00 20.51           C  
ATOM    229  CG  TYR L  32      19.344  31.438  40.109  1.00 22.87           C  
ATOM    230  CD1 TYR L  32      18.177  30.950  40.646  1.00 25.60           C  
ATOM    231  CD2 TYR L  32      19.469  32.791  39.897  1.00 25.87           C  
ATOM    232  CE1 TYR L  32      17.152  31.805  40.979  1.00 27.57           C  
ATOM    233  CE2 TYR L  32      18.447  33.651  40.227  1.00 26.77           C  
ATOM    234  CZ  TYR L  32      17.288  33.156  40.770  1.00 29.16           C  
ATOM    235  OH  TYR L  32      16.237  34.034  41.111  1.00 32.76           O  
ATOM    236  C   TYR L  32      22.293  29.217  40.605  1.00 17.96           C  
ATOM    237  O   TYR L  32      22.667  29.141  39.437  1.00 17.37           O  
ATOM    238  N   VAL L  33      22.801  28.455  41.578  1.00 28.50           N  
ATOM    239  CA  VAL L  33      23.848  27.547  41.224  1.00 27.09           C  
ATOM    240  CB  VAL L  33      25.215  28.049  41.595  1.00 27.29           C  
ATOM    241  CG1 VAL L  33      26.237  26.921  41.370  1.00 16.04           C  
ATOM    242  CG2 VAL L  33      25.509  29.314  40.771  1.00 16.26           C  
ATOM    243  C   VAL L  33      23.616  26.280  41.978  1.00 26.59           C  
ATOM    244  O   VAL L  33      23.215  26.305  43.143  1.00 26.57           O  
ATOM    245  N   SER L  34      23.859  25.134  41.313  1.00 25.67           N  
ATOM    246  CA  SER L  34      23.704  23.867  41.956  1.00 24.88           C  
ATOM    247  CB  SER L  34      22.543  23.032  41.387  1.00 25.66           C  
ATOM    248  OG  SER L  34      21.308  23.687  41.631  1.00  0.00           O  
ATOM    249  C   SER L  34      24.968  23.083  41.751  1.00 24.36           C  
ATOM    250  O   SER L  34      25.688  23.283  40.775  1.00 25.01           O  
ATOM    251  N   TRP L  35      25.279  22.174  42.700  1.00 23.84           N  
ATOM    252  CA  TRP L  35      26.452  21.346  42.592  1.00 23.42           C  
ATOM    253  CB  TRP L  35      27.413  21.470  43.788  1.00 23.44           C  
ATOM    254  CG  TRP L  35      28.121  22.801  43.893  1.00 23.46           C  
ATOM    255  CD2 TRP L  35      29.395  23.085  43.294  1.00 23.75           C  
ATOM    256  CD1 TRP L  35      27.738  23.938  44.545  1.00 24.25           C  
ATOM    257  NE1 TRP L  35      28.696  24.911  44.391  1.00 24.78           N  
ATOM    258  CE2 TRP L  35      29.721  24.401  43.623  1.00 23.91           C  
ATOM    259  CE3 TRP L  35      30.228  22.312  42.534  1.00 23.73           C  
ATOM    260  CZ2 TRP L  35      30.888  24.965  43.193  1.00 24.53           C  
ATOM    261  CZ3 TRP L  35      31.403  22.885  42.102  1.00 24.36           C  
ATOM    262  CH2 TRP L  35      31.726  24.187  42.426  1.00 24.24           C  
ATOM    263  C   TRP L  35      26.006  19.918  42.545  1.00 23.54           C  
ATOM    264  O   TRP L  35      25.104  19.511  43.276  1.00 23.43           O  
ATOM    265  N   TYR L  36      26.654  19.111  41.679  1.00 23.55           N  
ATOM    266  CA  TYR L  36      26.278  17.731  41.513  1.00 23.82           C  
ATOM    267  CB  TYR L  36      25.762  17.391  40.105  1.00 24.46           C  
ATOM    268  CG  TYR L  36      24.546  18.195  39.801  1.00 24.58           C  
ATOM    269  CD1 TYR L  36      24.663  19.462  39.281  1.00 24.71           C  
ATOM    270  CD2 TYR L  36      23.289  17.690  40.021  1.00 24.89           C  
ATOM    271  CE1 TYR L  36      23.545  20.209  38.991  1.00 24.67           C  
ATOM    272  CE2 TYR L  36      22.169  18.435  39.733  1.00 25.41           C  
ATOM    273  CZ  TYR L  36      22.293  19.699  39.217  1.00 25.64           C  
ATOM    274  OH  TYR L  36      21.142  20.460  38.922  1.00 26.58           O  
ATOM    275  C   TYR L  36      27.488  16.865  41.690  1.00 24.47           C  
ATOM    276  O   TYR L  36      28.625  17.305  41.518  1.00 24.94           O  
ATOM    277  N   GLN L  37      27.251  15.590  42.068  1.00 24.93           N  
ATOM    278  CA  GLN L  37      28.299  14.617  42.197  1.00 25.74           C  
ATOM    279  CB  GLN L  37      28.369  13.974  43.593  1.00 25.92           C  
ATOM    280  CG  GLN L  37      29.507  12.963  43.752  1.00 27.37           C  
ATOM    281  CD  GLN L  37      29.440  12.399  45.163  1.00 28.50           C  
ATOM    282  OE1 GLN L  37      28.511  11.668  45.507  1.00 29.76           O  
ATOM    283  NE2 GLN L  37      30.444  12.745  46.011  1.00 29.54           N  
ATOM    284  C   GLN L  37      27.964  13.522  41.233  1.00 26.30           C  
ATOM    285  O   GLN L  37      26.803  13.136  41.104  1.00 26.97           O  
ATOM    286  N   GLN L  38      28.974  13.008  40.505  1.00 26.61           N  
ATOM    287  CA  GLN L  38      28.720  11.955  39.566  1.00 27.78           C  
ATOM    288  CB  GLN L  38      28.756  12.426  38.100  1.00 27.85           C  
ATOM    289  CG  GLN L  38      28.477  11.318  37.081  1.00 28.58           C  
ATOM    290  CD  GLN L  38      28.549  11.926  35.687  1.00 30.23           C  
ATOM    291  OE1 GLN L  38      29.201  12.948  35.475  1.00 31.04           O  
ATOM    292  NE2 GLN L  38      27.855  11.286  34.708  1.00 29.58           N  
ATOM    293  C   GLN L  38      29.767  10.902  39.725  1.00 28.69           C  
ATOM    294  O   GLN L  38      30.946  11.194  39.928  1.00 28.53           O  
ATOM    295  N   LYS L  39      29.342   9.628  39.638  1.00 30.25           N  
ATOM    296  CA  LYS L  39      30.240   8.517  39.738  1.00 31.89           C  
ATOM    297  CB  LYS L  39      29.847   7.530  40.848  1.00 32.11           C  
ATOM    298  CG  LYS L  39      29.851   8.189  42.228  1.00 32.93           C  
ATOM    299  CD  LYS L  39      29.187   7.361  43.328  1.00 33.07           C  
ATOM    300  CE  LYS L  39      29.082   8.113  44.655  1.00 34.29           C  
ATOM    301  NZ  LYS L  39      30.396   8.700  44.994  1.00 35.63           N1+
ATOM    302  C   LYS L  39      30.136   7.810  38.429  1.00 33.12           C  
ATOM    303  O   LYS L  39      29.155   7.976  37.706  1.00 33.17           O  
ATOM    304  N   PRO L  40      31.116   7.026  38.088  1.00 34.71           N  
ATOM    305  CA  PRO L  40      31.063   6.394  36.808  1.00 36.12           C  
ATOM    306  CD  PRO L  40      32.483   7.282  38.511  1.00 35.05           C  
ATOM    307  CB  PRO L  40      32.442   5.778  36.592  1.00 36.58           C  
ATOM    308  CG  PRO L  40      33.371   6.720  37.385  1.00 36.20           C  
ATOM    309  C   PRO L  40      29.912   5.457  36.669  1.00 37.01           C  
ATOM    310  O   PRO L  40      29.697   4.624  37.547  1.00 37.46           O  
ATOM    311  N   GLY L  41      29.161   5.583  35.558  1.00 37.94           N  
ATOM    312  CA  GLY L  41      28.083   4.682  35.285  1.00 38.94           C  
ATOM    313  C   GLY L  41      26.792   5.172  35.875  1.00 38.95           C  
ATOM    314  O   GLY L  41      25.736   4.600  35.599  1.00 39.80           O  
ATOM    315  N   LYS L  42      26.815   6.247  36.688  1.00 37.56           N  
ATOM    316  CA  LYS L  42      25.581   6.675  37.291  1.00 37.29           C  
ATOM    317  CB  LYS L  42      25.591   6.626  38.830  1.00 37.98           C  
ATOM    318  CG  LYS L  42      25.461   5.211  39.397  1.00 41.48           C  
ATOM    319  CD  LYS L  42      26.667   4.310  39.133  1.00 45.09           C  
ATOM    320  CE  LYS L  42      26.484   2.885  39.661  1.00 47.42           C  
ATOM    321  NZ  LYS L  42      26.330   2.909  41.130  1.00 49.36           N1+
ATOM    322  C   LYS L  42      25.274   8.083  36.891  1.00 35.57           C  
ATOM    323  O   LYS L  42      26.142   8.821  36.428  1.00 35.12           O  
ATOM    324  N   ALA L  43      23.990   8.472  37.043  1.00 34.52           N  
ATOM    325  CA  ALA L  43      23.559   9.804  36.739  1.00 33.58           C  
ATOM    326  CB  ALA L  43      22.033   9.963  36.625  1.00 34.00           C  
ATOM    327  C   ALA L  43      24.040  10.683  37.850  1.00 32.45           C  
ATOM    328  O   ALA L  43      24.380  10.213  38.934  1.00 32.44           O  
ATOM    329  N   PRO L  44      24.103  11.960  37.598  1.00 31.57           N  
ATOM    330  CA  PRO L  44      24.578  12.879  38.595  1.00 30.82           C  
ATOM    331  CD  PRO L  44      24.294  12.460  36.247  1.00 31.92           C  
ATOM    332  CB  PRO L  44      24.772  14.208  37.865  1.00 31.01           C  
ATOM    333  CG  PRO L  44      25.041  13.793  36.407  1.00 31.65           C  
ATOM    334  C   PRO L  44      23.625  12.977  39.750  1.00 30.69           C  
ATOM    335  O   PRO L  44      22.422  12.812  39.546  1.00 31.70           O  
ATOM    336  N   LYS L  45      24.142  13.225  40.974  0.82 29.95           N  
ATOM    337  CA  LYS L  45      23.267  13.391  42.101  0.82 29.90           C  
ATOM    338  CB  LYS L  45      23.558  12.480  43.308  0.82 30.28           C  
ATOM    339  CG  LYS L  45      24.876  12.784  44.013  0.82 32.04           C  
ATOM    340  CD  LYS L  45      24.932  12.262  45.451  0.90 33.48           C  
ATOM    341  CE  LYS L  45      24.929  10.739  45.583  0.90 36.23           C  
ATOM    342  NZ  LYS L  45      24.999  10.365  47.014  0.90 38.68           N1+
ATOM    343  C   LYS L  45      23.407  14.808  42.574  0.82 28.59           C  
ATOM    344  O   LYS L  45      24.496  15.377  42.548  0.82 28.30           O  
ATOM    345  N   LEU L  46      22.287  15.407  43.033  1.00 27.77           N  
ATOM    346  CA  LEU L  46      22.268  16.791  43.436  1.00 27.20           C  
ATOM    347  CB  LEU L  46      20.855  17.404  43.345  1.00 27.20           C  
ATOM    348  CG  LEU L  46      20.761  18.884  43.763  1.00 29.24           C  
ATOM    349  CD1 LEU L  46      21.588  19.793  42.840  1.00 28.35           C  
ATOM    350  CD2 LEU L  46      19.294  19.328  43.878  1.00 29.45           C  
ATOM    351  C   LEU L  46      22.724  16.921  44.863  1.00 26.83           C  
ATOM    352  O   LEU L  46      22.152  16.311  45.764  1.00 27.30           O  
ATOM    353  N   LEU L  47      23.877  17.598  45.071  1.00 26.44           N  
ATOM    354  CA  LEU L  47      24.415  17.901  46.373  1.00 26.83           C  
ATOM    355  CB  LEU L  47      25.946  18.039  46.348  1.00 26.97           C  
ATOM    356  CG  LEU L  47      26.675  16.754  45.917  1.00 27.59           C  
ATOM    357  CD1 LEU L  47      28.198  16.953  45.930  1.00 28.72           C  
ATOM    358  CD2 LEU L  47      26.223  15.547  46.753  1.00 27.86           C  
ATOM    359  C   LEU L  47      23.894  19.170  46.989  1.00 27.08           C  
ATOM    360  O   LEU L  47      23.453  19.186  48.137  1.00 27.39           O  
ATOM    361  N   ILE L  48      23.949  20.282  46.219  1.00 26.94           N  
ATOM    362  CA  ILE L  48      23.663  21.587  46.753  1.00 27.21           C  
ATOM    363  CB  ILE L  48      24.904  22.408  46.965  1.00 27.11           C  
ATOM    364  CG1 ILE L  48      25.848  21.747  47.985  1.00 27.87           C  
ATOM    365  CG2 ILE L  48      24.469  23.829  47.361  1.00 26.61           C  
ATOM    366  CD1 ILE L  48      25.282  21.678  49.401  1.00 28.49           C  
ATOM    367  C   ILE L  48      22.849  22.352  45.761  1.00 27.80           C  
ATOM    368  O   ILE L  48      23.080  22.254  44.556  1.00 27.89           O  
ATOM    369  N   TYR L  49      21.881  23.154  46.253  1.00 28.76           N  
ATOM    370  CA  TYR L  49      21.076  23.954  45.375  1.00 29.57           C  
ATOM    371  CB  TYR L  49      19.623  23.464  45.229  1.00 30.96           C  
ATOM    372  CG  TYR L  49      18.911  23.712  46.515  1.00 54.10           C  
ATOM    373  CD1 TYR L  49      18.992  22.802  47.545  1.00 54.87           C  
ATOM    374  CD2 TYR L  49      18.169  24.859  46.692  1.00 55.20           C  
ATOM    375  CE1 TYR L  49      18.336  23.035  48.730  1.00 56.81           C  
ATOM    376  CE2 TYR L  49      17.511  25.096  47.875  1.00 57.00           C  
ATOM    377  CZ  TYR L  49      17.596  24.181  48.896  1.00 57.58           C  
ATOM    378  OH  TYR L  49      16.923  24.421  50.113  1.00 58.02           O  
ATOM    379  C   TYR L  49      21.031  25.334  45.947  1.00 29.10           C  
ATOM    380  O   TYR L  49      21.304  25.547  47.129  1.00 28.61           O  
ATOM    381  N   ALA L  50      20.721  26.341  45.100  1.00 27.95           N  
ATOM    382  CA  ALA L  50      20.615  27.703  45.554  1.00 29.50           C  
ATOM    383  CB  ALA L  50      19.520  27.894  46.620  1.00 30.74           C  
ATOM    384  C   ALA L  50      21.918  28.155  46.135  1.00 30.22           C  
ATOM    385  O   ALA L  50      21.955  28.989  47.038  1.00 29.30           O  
ATOM    386  N   ALA L  51      23.020  27.586  45.621  1.00 29.43           N  
ATOM    387  CA  ALA L  51      24.374  27.951  45.933  1.00 29.21           C  
ATOM    388  CB  ALA L  51      24.612  29.467  45.831  1.00 31.19           C  
ATOM    389  C   ALA L  51      24.807  27.520  47.304  1.00 27.89           C  
ATOM    390  O   ALA L  51      25.991  27.244  47.493  1.00 29.50           O  
ATOM    391  N   SER L  52      23.903  27.367  48.296  1.00 28.41           N  
ATOM    392  CA  SER L  52      24.487  27.039  49.571  1.00 28.68           C  
ATOM    393  CB  SER L  52      24.811  28.287  50.409  1.00 30.07           C  
ATOM    394  OG  SER L  52      23.615  28.984  50.721  1.00 32.51           O  
ATOM    395  C   SER L  52      23.576  26.192  50.403  1.00 28.45           C  
ATOM    396  O   SER L  52      23.798  26.036  51.601  1.00 30.35           O  
ATOM    397  N   ASN L  53      22.540  25.584  49.810  1.00 28.78           N  
ATOM    398  CA  ASN L  53      21.691  24.773  50.632  1.00 28.86           C  
ATOM    399  CB  ASN L  53      20.196  25.060  50.429  1.00 29.38           C  
ATOM    400  CG  ASN L  53      19.917  26.456  50.968  1.00 22.25           C  
ATOM    401  OD1 ASN L  53      19.466  27.338  50.239  1.00  0.00           O  
ATOM    402  ND2 ASN L  53      20.199  26.664  52.282  1.00  0.00           N  
ATOM    403  C   ASN L  53      21.929  23.338  50.297  1.00 28.50           C  
ATOM    404  O   ASN L  53      21.936  22.951  49.131  1.00 28.63           O  
ATOM    405  N   ARG L  54      22.148  22.508  51.336  1.00 28.77           N  
ATOM    406  CA  ARG L  54      22.379  21.111  51.123  1.00 28.99           C  
ATOM    407  CB  ARG L  54      23.068  20.418  52.315  1.00 28.77           C  
ATOM    408  CG  ARG L  54      24.540  20.800  52.467  1.00 30.51           C  
ATOM    409  CD  ARG L  54      25.194  20.297  53.756  1.00 26.85           C  
ATOM    410  NE  ARG L  54      24.685  21.138  54.877  1.00 29.48           N  
ATOM    411  CZ  ARG L  54      23.545  20.788  55.537  1.00 31.16           C  
ATOM    412  NH1 ARG L  54      22.871  19.655  55.187  1.00 31.69           N1+
ATOM    413  NH2 ARG L  54      23.076  21.574  56.553  1.00 32.90           N  
ATOM    414  C   ARG L  54      21.064  20.441  50.913  1.00 28.85           C  
ATOM    415  O   ARG L  54      20.087  20.722  51.605  1.00 29.62           O  
ATOM    416  N   TYR L  55      21.037  19.510  49.944  1.00 28.62           N  
ATOM    417  CA  TYR L  55      19.874  18.771  49.552  1.00 28.77           C  
ATOM    418  CB  TYR L  55      20.048  18.134  48.160  1.00 29.19           C  
ATOM    419  CG  TYR L  55      18.763  17.545  47.688  1.00 29.88           C  
ATOM    420  CD1 TYR L  55      17.767  18.353  47.189  1.00 24.03           C  
ATOM    421  CD2 TYR L  55      18.563  16.184  47.717  1.00 24.80           C  
ATOM    422  CE1 TYR L  55      16.583  17.814  46.743  1.00 25.49           C  
ATOM    423  CE2 TYR L  55      17.382  15.639  47.271  1.00 25.55           C  
ATOM    424  CZ  TYR L  55      16.388  16.454  46.786  1.00 25.31           C  
ATOM    425  OH  TYR L  55      15.176  15.896  46.327  1.00 26.96           O  
ATOM    426  C   TYR L  55      19.669  17.703  50.576  1.00 28.97           C  
ATOM    427  O   TYR L  55      20.624  17.203  51.165  1.00 29.00           O  
ATOM    428  N   THR L  56      18.398  17.342  50.838  1.00 29.63           N  
ATOM    429  CA  THR L  56      18.107  16.392  51.870  1.00 30.33           C  
ATOM    430  CB  THR L  56      16.653  16.032  51.949  1.00 31.27           C  
ATOM    431  OG1 THR L  56      16.230  15.425  50.737  1.00 53.42           O  
ATOM    432  CG2 THR L  56      15.846  17.316  52.213  1.00 58.07           C  
ATOM    433  C   THR L  56      18.875  15.134  51.632  1.00 30.31           C  
ATOM    434  O   THR L  56      18.978  14.643  50.509  1.00 30.07           O  
ATOM    435  N   GLY L  57      19.460  14.601  52.724  1.00 30.75           N  
ATOM    436  CA  GLY L  57      20.171  13.358  52.689  1.00 31.12           C  
ATOM    437  C   GLY L  57      21.633  13.597  52.475  1.00 30.89           C  
ATOM    438  O   GLY L  57      22.436  12.679  52.629  1.00 31.86           O  
ATOM    439  N   VAL L  58      22.031  14.835  52.123  1.00 29.95           N  
ATOM    440  CA  VAL L  58      23.425  15.084  51.882  1.00 29.42           C  
ATOM    441  CB  VAL L  58      23.674  16.299  51.033  1.00 28.52           C  
ATOM    442  CG1 VAL L  58      25.192  16.521  50.911  1.00 28.44           C  
ATOM    443  CG2 VAL L  58      22.967  16.100  49.681  1.00 28.43           C  
ATOM    444  C   VAL L  58      24.114  15.298  53.196  1.00 29.88           C  
ATOM    445  O   VAL L  58      23.606  16.000  54.069  1.00 29.95           O  
ATOM    446  N   PRO L  59      25.284  14.725  53.346  1.00 30.68           N  
ATOM    447  CA  PRO L  59      26.022  14.833  54.579  1.00 31.55           C  
ATOM    448  CD  PRO L  59      25.666  13.546  52.591  1.00 30.98           C  
ATOM    449  CB  PRO L  59      27.120  13.767  54.517  1.00 31.63           C  
ATOM    450  CG  PRO L  59      27.101  13.265  53.061  1.00 31.85           C  
ATOM    451  C   PRO L  59      26.516  16.227  54.813  1.00 31.33           C  
ATOM    452  O   PRO L  59      26.749  16.957  53.853  1.00 30.25           O  
ATOM    453  N   SER L  60      26.693  16.600  56.095  1.00 32.21           N  
ATOM    454  CA  SER L  60      27.055  17.929  56.502  1.00 32.77           C  
ATOM    455  CB  SER L  60      27.003  18.119  58.026  1.00 33.70           C  
ATOM    456  OG  SER L  60      25.675  17.938  58.492  1.00 34.99           O  
ATOM    457  C   SER L  60      28.444  18.273  56.065  1.00 32.45           C  
ATOM    458  O   SER L  60      28.817  19.444  56.059  1.00 32.77           O  
ATOM    459  N   ARG L  61      29.258  17.272  55.695  1.00 32.05           N  
ATOM    460  CA  ARG L  61      30.608  17.561  55.308  1.00 31.96           C  
ATOM    461  CB  ARG L  61      31.509  16.317  55.157  1.00 32.07           C  
ATOM    462  CG  ARG L  61      31.044  15.242  54.174  1.00 32.74           C  
ATOM    463  CD  ARG L  61      31.977  14.028  54.184  1.00 33.35           C  
ATOM    464  NE  ARG L  61      31.392  12.976  53.308  1.00 33.43           N  
ATOM    465  CZ  ARG L  61      30.547  12.043  53.835  1.00 34.56           C  
ATOM    466  NH1 ARG L  61      30.197  12.100  55.154  1.00 35.10           N1+
ATOM    467  NH2 ARG L  61      30.058  11.043  53.044  1.00 34.12           N  
ATOM    468  C   ARG L  61      30.616  18.396  54.058  1.00 31.32           C  
ATOM    469  O   ARG L  61      31.573  19.134  53.824  1.00 31.38           O  
ATOM    470  N   PHE L  62      29.573  18.279  53.204  1.00 30.74           N  
ATOM    471  CA  PHE L  62      29.517  19.058  51.994  1.00 30.12           C  
ATOM    472  CB  PHE L  62      28.661  18.419  50.885  1.00 30.04           C  
ATOM    473  CG  PHE L  62      29.267  17.121  50.476  1.00 30.58           C  
ATOM    474  CD1 PHE L  62      30.384  17.095  49.677  1.00 31.20           C  
ATOM    475  CD2 PHE L  62      28.708  15.927  50.872  1.00 31.21           C  
ATOM    476  CE1 PHE L  62      30.942  15.899  49.291  1.00 31.96           C  
ATOM    477  CE2 PHE L  62      29.263  14.729  50.488  1.00 31.65           C  
ATOM    478  CZ  PHE L  62      30.385  14.712  49.696  1.00 31.62           C  
ATOM    479  C   PHE L  62      28.873  20.387  52.281  1.00 30.28           C  
ATOM    480  O   PHE L  62      27.883  20.474  53.005  1.00 30.67           O  
ATOM    481  N   SER L  63      29.432  21.476  51.710  1.00 29.90           N  
ATOM    482  CA  SER L  63      28.845  22.774  51.893  1.00 30.06           C  
ATOM    483  CB  SER L  63      29.388  23.535  53.117  1.00 30.84           C  
ATOM    484  OG  SER L  63      30.765  23.821  52.946  1.00 31.79           O  
ATOM    485  C   SER L  63      29.156  23.593  50.680  1.00 29.91           C  
ATOM    486  O   SER L  63      30.152  23.357  49.997  1.00 29.87           O  
ATOM    487  N   GLY L  64      28.293  24.588  50.382  1.00 29.72           N  
ATOM    488  CA  GLY L  64      28.507  25.421  49.235  1.00 29.86           C  
ATOM    489  C   GLY L  64      28.366  26.841  49.672  1.00 30.30           C  
ATOM    490  O   GLY L  64      27.667  27.142  50.639  1.00 29.96           O  
ATOM    491  N   SER L  65      29.043  27.759  48.955  0.94 30.96           N  
ATOM    492  CA  SER L  65      28.959  29.145  49.304  0.94 31.94           C  
ATOM    493  CB  SER L  65      30.006  29.577  50.347  0.94 33.63           C  
ATOM    494  OG  SER L  65      31.318  29.374  49.843  0.94 37.14           O  
ATOM    495  C   SER L  65      29.191  29.950  48.064  0.94 31.66           C  
ATOM    496  O   SER L  65      29.566  29.415  47.020  0.94 30.65           O  
ATOM    497  N   GLY L  66      28.957  31.276  48.152  1.00 32.29           N  
ATOM    498  CA  GLY L  66      29.227  32.136  47.036  1.00 32.96           C  
ATOM    499  C   GLY L  66      27.962  32.688  46.456  1.00 33.25           C  
ATOM    500  O   GLY L  66      26.862  32.197  46.702  1.00 32.94           O  
ATOM    501  N   SER L  67      28.119  33.784  45.687  0.94 34.27           N  
ATOM    502  CA  SER L  67      27.048  34.435  44.993  0.94 34.55           C  
ATOM    503  CB  SER L  67      26.285  35.466  45.843  0.94 35.39           C  
ATOM    504  OG  SER L  67      25.609  34.823  46.913  0.94 38.00           O  
ATOM    505  C   SER L  67      27.683  35.192  43.874  0.94 34.88           C  
ATOM    506  O   SER L  67      28.897  35.390  43.855  0.94 35.43           O  
ATOM    507  N   GLY L  68      26.874  35.647  42.901  1.00 34.61           N  
ATOM    508  CA  GLY L  68      27.435  36.398  41.821  1.00 35.27           C  
ATOM    509  C   GLY L  68      28.203  35.478  40.923  1.00 35.11           C  
ATOM    510  O   GLY L  68      27.638  34.588  40.293  1.00 34.65           O  
ATOM    511  N   THR L  69      29.492  35.805  40.717  1.00 35.52           N  
ATOM    512  CA  THR L  69      30.416  35.074  39.894  1.00 35.38           C  
ATOM    513  CB  THR L  69      31.483  35.967  39.350  1.00 36.70           C  
ATOM    514  OG1 THR L  69      30.904  37.031  38.611  1.00 37.27           O  
ATOM    515  CG2 THR L  69      32.384  35.132  38.434  1.00 37.46           C  
ATOM    516  C   THR L  69      31.130  33.928  40.562  1.00 35.10           C  
ATOM    517  O   THR L  69      31.470  32.950  39.897  1.00 35.07           O  
ATOM    518  N   ASP L  70      31.433  34.033  41.876  1.00 34.84           N  
ATOM    519  CA  ASP L  70      32.340  33.070  42.450  1.00 35.05           C  
ATOM    520  CB  ASP L  70      33.513  33.736  43.182  1.00 37.33           C  
ATOM    521  CG  ASP L  70      34.324  34.493  42.138  1.00 40.52           C  
ATOM    522  OD1 ASP L  70      34.702  33.872  41.110  1.00 43.94           O  
ATOM    523  OD2 ASP L  70      34.579  35.706  42.361  1.00 43.42           O1-
ATOM    524  C   ASP L  70      31.650  32.162  43.423  1.00 33.34           C  
ATOM    525  O   ASP L  70      31.078  32.611  44.415  1.00 33.77           O  
ATOM    526  N   PHE L  71      31.725  30.837  43.169  1.00 31.45           N  
ATOM    527  CA  PHE L  71      31.073  29.879  44.019  1.00 29.85           C  
ATOM    528  CB  PHE L  71      29.912  29.154  43.315  1.00 29.03           C  
ATOM    529  CG  PHE L  71      28.893  30.183  42.958  1.00 29.19           C  
ATOM    530  CD1 PHE L  71      29.031  30.931  41.811  1.00 29.74           C  
ATOM    531  CD2 PHE L  71      27.799  30.399  43.763  1.00 29.80           C  
ATOM    532  CE1 PHE L  71      28.096  31.883  41.476  1.00 30.34           C  
ATOM    533  CE2 PHE L  71      26.861  31.347  43.433  1.00 29.86           C  
ATOM    534  CZ  PHE L  71      27.007  32.093  42.287  1.00 29.98           C  
ATOM    535  C   PHE L  71      32.072  28.833  44.415  1.00 29.52           C  
ATOM    536  O   PHE L  71      33.023  28.565  43.682  1.00 30.44           O  
ATOM    537  N   THR L  72      31.895  28.222  45.610  1.00 28.65           N  
ATOM    538  CA  THR L  72      32.831  27.213  46.013  1.00 28.21           C  
ATOM    539  CB  THR L  72      33.874  27.735  46.959  1.00 28.92           C  
ATOM    540  OG1 THR L  72      34.992  26.866  46.988  1.00 30.39           O  
ATOM    541  CG2 THR L  72      33.263  27.837  48.363  1.00 29.28           C  
ATOM    542  C   THR L  72      32.089  26.093  46.689  1.00 27.60           C  
ATOM    543  O   THR L  72      31.076  26.303  47.355  1.00 27.61           O  
ATOM    544  N   LEU L  73      32.580  24.849  46.491  1.00 26.61           N  
ATOM    545  CA  LEU L  73      32.034  23.680  47.119  1.00 25.75           C  
ATOM    546  CB  LEU L  73      31.636  22.588  46.110  1.00 25.05           C  
ATOM    547  CG  LEU L  73      31.045  21.316  46.749  1.00 25.04           C  
ATOM    548  CD1 LEU L  73      29.694  21.595  47.427  1.00 25.47           C  
ATOM    549  CD2 LEU L  73      30.984  20.163  45.733  1.00 25.01           C  
ATOM    550  C   LEU L  73      33.131  23.122  47.970  1.00 26.40           C  
ATOM    551  O   LEU L  73      34.244  22.913  47.494  1.00 26.52           O  
ATOM    552  N   THR L  74      32.857  22.879  49.265  1.00 27.08           N  
ATOM    553  CA  THR L  74      33.895  22.347  50.101  1.00 28.21           C  
ATOM    554  CB  THR L  74      34.337  23.249  51.217  1.00 28.68           C  
ATOM    555  OG1 THR L  74      33.209  23.740  51.923  1.00 29.27           O  
ATOM    556  CG2 THR L  74      35.192  24.393  50.673  1.00 28.74           C  
ATOM    557  C   THR L  74      33.451  21.077  50.736  1.00 28.83           C  
ATOM    558  O   THR L  74      32.276  20.885  51.044  1.00 29.52           O  
ATOM    559  N   ILE L  75      34.422  20.159  50.911  1.00 29.23           N  
ATOM    560  CA  ILE L  75      34.200  18.921  51.595  1.00 29.93           C  
ATOM    561  CB  ILE L  75      34.594  17.728  50.773  1.00 29.88           C  
ATOM    562  CG1 ILE L  75      33.765  17.698  49.479  1.00 29.56           C  
ATOM    563  CG2 ILE L  75      34.433  16.466  51.636  1.00 30.23           C  
ATOM    564  CD1 ILE L  75      34.289  16.714  48.437  1.00 30.51           C  
ATOM    565  C   ILE L  75      35.099  18.991  52.790  1.00 31.00           C  
ATOM    566  O   ILE L  75      36.322  18.997  52.655  1.00 30.98           O  
ATOM    567  N   SER L  76      34.503  19.038  53.997  1.00 32.05           N  
ATOM    568  CA  SER L  76      35.248  19.227  55.211  1.00 33.56           C  
ATOM    569  CB  SER L  76      34.345  19.312  56.454  1.00 34.41           C  
ATOM    570  OG  SER L  76      33.669  18.081  56.660  1.00 35.53           O  
ATOM    571  C   SER L  76      36.219  18.108  55.426  1.00 34.64           C  
ATOM    572  O   SER L  76      37.404  18.357  55.643  1.00 35.84           O  
ATOM    573  N   SER L  77      35.744  16.845  55.401  1.00 34.44           N  
ATOM    574  CA  SER L  77      36.622  15.718  55.571  1.00 34.62           C  
ATOM    575  CB  SER L  77      36.467  14.988  56.915  1.00 35.63           C  
ATOM    576  OG  SER L  77      36.910  15.809  57.983  1.00 37.36           O  
ATOM    577  C   SER L  77      36.227  14.728  54.531  1.00 33.87           C  
ATOM    578  O   SER L  77      35.113  14.210  54.541  1.00 34.19           O  
ATOM    579  N   LEU L  78      37.164  14.398  53.633  1.00 33.22           N  
ATOM    580  CA  LEU L  78      36.867  13.551  52.520  1.00 32.41           C  
ATOM    581  CB  LEU L  78      38.017  13.612  51.496  1.00 32.97           C  
ATOM    582  CG  LEU L  78      37.704  13.084  50.089  1.00 33.50           C  
ATOM    583  CD1 LEU L  78      36.638  13.956  49.403  1.00 32.23           C  
ATOM    584  CD2 LEU L  78      38.985  12.981  49.249  1.00 32.85           C  
ATOM    585  C   LEU L  78      36.684  12.144  53.019  1.00 32.28           C  
ATOM    586  O   LEU L  78      37.390  11.699  53.922  1.00 32.61           O  
ATOM    587  N   GLN L  79      35.697  11.418  52.444  1.00 31.17           N  
ATOM    588  CA  GLN L  79      35.418  10.050  52.805  1.00 31.79           C  
ATOM    589  CB  GLN L  79      33.967   9.825  53.254  1.00 32.32           C  
ATOM    590  CG  GLN L  79      33.568  10.675  54.463  1.00 34.22           C  
ATOM    591  CD  GLN L  79      34.370  10.207  55.667  1.00 38.56           C  
ATOM    592  OE1 GLN L  79      34.458  10.900  56.679  1.00 41.14           O  
ATOM    593  NE2 GLN L  79      34.973   8.996  55.558  1.00 40.48           N  
ATOM    594  C   GLN L  79      35.629   9.234  51.561  1.00 31.32           C  
ATOM    595  O   GLN L  79      35.631   9.775  50.459  1.00 30.24           O  
ATOM    596  N   PRO L  80      35.801   7.944  51.688  1.00 32.13           N  
ATOM    597  CA  PRO L  80      36.079   7.129  50.535  1.00 32.08           C  
ATOM    598  CD  PRO L  80      36.353   7.369  52.904  1.00 32.84           C  
ATOM    599  CB  PRO L  80      36.415   5.745  51.086  1.00 32.79           C  
ATOM    600  CG  PRO L  80      37.023   6.052  52.467  1.00 32.90           C  
ATOM    601  C   PRO L  80      34.997   7.150  49.500  1.00 31.72           C  
ATOM    602  O   PRO L  80      35.297   6.961  48.321  1.00 31.69           O  
ATOM    603  N   GLU L  81      33.736   7.354  49.913  1.00 31.85           N  
ATOM    604  CA  GLU L  81      32.632   7.395  48.999  1.00 31.87           C  
ATOM    605  CB  GLU L  81      31.253   7.288  49.683  1.00 32.95           C  
ATOM    606  CG  GLU L  81      31.037   8.244  50.856  1.00 36.47           C  
ATOM    607  CD  GLU L  81      31.557   7.551  52.111  1.00 39.46           C  
ATOM    608  OE1 GLU L  81      32.317   6.555  51.971  1.00 40.57           O  
ATOM    609  OE2 GLU L  81      31.197   8.004  53.229  1.00 40.99           O1-
ATOM    610  C   GLU L  81      32.682   8.643  48.166  1.00 30.75           C  
ATOM    611  O   GLU L  81      32.110   8.685  47.081  1.00 30.93           O  
ATOM    612  N   ASP L  82      33.340   9.699  48.678  1.00 29.50           N  
ATOM    613  CA  ASP L  82      33.408  11.020  48.107  1.00 28.76           C  
ATOM    614  CB  ASP L  82      34.014  12.038  49.083  1.00 28.64           C  
ATOM    615  CG  ASP L  82      33.037  12.186  50.241  1.00 29.26           C  
ATOM    616  OD1 ASP L  82      31.875  11.718  50.102  1.00 29.39           O  
ATOM    617  OD2 ASP L  82      33.442  12.766  51.283  1.00 29.55           O1-
ATOM    618  C   ASP L  82      34.192  11.087  46.828  1.00 28.34           C  
ATOM    619  O   ASP L  82      34.045  12.051  46.078  1.00 28.50           O  
ATOM    620  N   PHE L  83      35.106  10.137  46.559  1.00 28.11           N  
ATOM    621  CA  PHE L  83      35.848  10.282  45.338  1.00 27.66           C  
ATOM    622  CB  PHE L  83      36.957   9.233  45.161  1.00 28.09           C  
ATOM    623  CG  PHE L  83      37.849   9.401  46.341  1.00 22.36           C  
ATOM    624  CD1 PHE L  83      38.782  10.407  46.380  1.00 24.44           C  
ATOM    625  CD2 PHE L  83      37.731   8.566  47.428  1.00 29.83           C  
ATOM    626  CE1 PHE L  83      39.597  10.565  47.475  1.00 24.40           C  
ATOM    627  CE2 PHE L  83      38.543   8.718  48.526  1.00 22.84           C  
ATOM    628  CZ  PHE L  83      39.482   9.719  48.552  1.00 23.05           C  
ATOM    629  C   PHE L  83      34.879  10.157  44.201  1.00 27.12           C  
ATOM    630  O   PHE L  83      34.155   9.169  44.092  1.00 27.55           O  
ATOM    631  N   ALA L  84      34.851  11.175  43.315  1.00 26.36           N  
ATOM    632  CA  ALA L  84      33.927  11.201  42.213  1.00 25.87           C  
ATOM    633  CB  ALA L  84      32.453  11.192  42.654  1.00 25.37           C  
ATOM    634  C   ALA L  84      34.167  12.487  41.477  1.00 25.63           C  
ATOM    635  O   ALA L  84      35.077  13.238  41.823  1.00 26.00           O  
ATOM    636  N   THR L  85      33.374  12.770  40.419  1.00 25.02           N  
ATOM    637  CA  THR L  85      33.563  14.010  39.721  1.00 24.96           C  
ATOM    638  CB  THR L  85      33.505  13.890  38.229  1.00 25.39           C  
ATOM    639  OG1 THR L  85      34.104  15.029  37.630  1.00 26.12           O  
ATOM    640  CG2 THR L  85      32.030  13.792  37.802  1.00 26.06           C  
ATOM    641  C   THR L  85      32.460  14.927  40.157  1.00 24.69           C  
ATOM    642  O   THR L  85      31.328  14.490  40.363  1.00 25.18           O  
ATOM    643  N   TYR L  86      32.771  16.230  40.327  1.00 24.27           N  
ATOM    644  CA  TYR L  86      31.804  17.183  40.802  1.00 24.31           C  
ATOM    645  CB  TYR L  86      32.254  17.931  42.069  1.00 23.98           C  
ATOM    646  CG  TYR L  86      32.366  16.953  43.186  1.00 23.93           C  
ATOM    647  CD1 TYR L  86      33.468  16.136  43.297  1.00 24.49           C  
ATOM    648  CD2 TYR L  86      31.372  16.864  44.133  1.00 24.10           C  
ATOM    649  CE1 TYR L  86      33.572  15.240  44.333  1.00 24.66           C  
ATOM    650  CE2 TYR L  86      31.471  15.969  45.172  1.00 23.43           C  
ATOM    651  CZ  TYR L  86      32.573  15.155  45.272  1.00 24.59           C  
ATOM    652  OH  TYR L  86      32.678  14.235  46.337  1.00 25.81           O  
ATOM    653  C   TYR L  86      31.609  18.237  39.751  1.00 24.84           C  
ATOM    654  O   TYR L  86      32.574  18.703  39.146  1.00 25.71           O  
ATOM    655  N   TYR L  87      30.338  18.644  39.518  0.94 24.74           N  
ATOM    656  CA  TYR L  87      30.026  19.639  38.522  0.94 25.42           C  
ATOM    657  CB  TYR L  87      29.110  19.152  37.379  0.94 25.57           C  
ATOM    658  CG  TYR L  87      29.765  18.106  36.543  1.00 25.76           C  
ATOM    659  CD1 TYR L  87      30.534  18.461  35.460  1.00 26.20           C  
ATOM    660  CD2 TYR L  87      29.605  16.772  36.830  1.00 26.36           C  
ATOM    661  CE1 TYR L  87      31.137  17.507  34.677  1.00 26.82           C  
ATOM    662  CE2 TYR L  87      30.204  15.812  36.050  1.00 27.46           C  
ATOM    663  CZ  TYR L  87      30.972  16.177  34.971  1.00 27.19           C  
ATOM    664  OH  TYR L  87      31.587  15.193  34.168  1.00 40.39           O  
ATOM    665  C   TYR L  87      29.226  20.743  39.155  0.94 25.45           C  
ATOM    666  O   TYR L  87      28.492  20.523  40.116  0.94 25.37           O  
ATOM    667  N   CYS L  88      29.367  21.975  38.615  1.00 26.31           N  
ATOM    668  CA  CYS L  88      28.591  23.112  39.030  1.00 27.50           C  
ATOM    669  CB  CYS L  88      29.443  24.371  39.359  1.00 28.48           C  
ATOM    670  SG  CYS L  88      30.606  24.860  38.039  1.00 34.36           S  
ATOM    671  C   CYS L  88      27.668  23.435  37.886  1.00 27.90           C  
ATOM    672  O   CYS L  88      27.962  23.109  36.737  1.00 28.22           O  
ATOM    673  N   GLN L  89      26.497  24.042  38.182  1.00 27.80           N  
ATOM    674  CA  GLN L  89      25.557  24.377  37.148  1.00 28.64           C  
ATOM    675  CB  GLN L  89      24.363  23.410  37.064  1.00 28.46           C  
ATOM    676  CG  GLN L  89      23.334  23.806  36.001  1.00 29.59           C  
ATOM    677  CD  GLN L  89      22.089  22.952  36.188  1.00 30.91           C  
ATOM    678  OE1 GLN L  89      22.048  22.061  37.033  1.00 32.44           O  
ATOM    679  NE2 GLN L  89      21.035  23.237  35.376  1.00 30.60           N  
ATOM    680  C   GLN L  89      24.954  25.706  37.468  1.00 29.12           C  
ATOM    681  O   GLN L  89      24.733  26.040  38.630  1.00 28.99           O  
ATOM    682  N   GLN L  90      24.663  26.487  36.410  1.00 29.78           N  
ATOM    683  CA  GLN L  90      24.061  27.785  36.509  1.00 30.48           C  
ATOM    684  CB  GLN L  90      24.867  28.825  35.704  1.00 31.41           C  
ATOM    685  CG  GLN L  90      24.149  30.140  35.419  1.00 32.25           C  
ATOM    686  CD  GLN L  90      23.571  30.031  34.015  1.00 33.65           C  
ATOM    687  OE1 GLN L  90      22.826  30.901  33.566  1.00 34.93           O  
ATOM    688  NE2 GLN L  90      23.937  28.939  33.294  1.00 33.59           N  
ATOM    689  C   GLN L  90      22.670  27.686  35.954  1.00 31.21           C  
ATOM    690  O   GLN L  90      22.473  27.307  34.803  1.00 31.57           O  
ATOM    691  N   SER L  91      21.678  27.882  36.847  1.00 18.58           N  
ATOM    692  CA  SER L  91      20.269  27.839  36.571  1.00 16.91           C  
ATOM    693  CB  SER L  91      19.476  27.226  37.737  1.00 14.22           C  
ATOM    694  OG  SER L  91      19.720  27.952  38.931  1.00 19.74           O  
ATOM    695  C   SER L  91      19.692  29.188  36.243  1.00 18.88           C  
ATOM    696  O   SER L  91      18.493  29.290  35.983  1.00 20.07           O  
ATOM    697  N   PHE L  92      20.483  30.278  36.293  1.00 16.67           N  
ATOM    698  CA  PHE L  92      19.859  31.555  36.079  1.00 18.82           C  
ATOM    699  CB  PHE L  92      20.818  32.740  36.274  1.00 23.14           C  
ATOM    700  CG  PHE L  92      19.972  33.965  36.207  1.00 25.14           C  
ATOM    701  CD1 PHE L  92      19.204  34.328  37.290  1.00 26.81           C  
ATOM    702  CD2 PHE L  92      19.946  34.747  35.076  1.00 30.07           C  
ATOM    703  CE1 PHE L  92      18.417  35.454  37.246  1.00 29.50           C  
ATOM    704  CE2 PHE L  92      19.159  35.874  35.027  1.00 32.37           C  
ATOM    705  CZ  PHE L  92      18.393  36.229  36.112  1.00 32.37           C  
ATOM    706  C   PHE L  92      19.286  31.645  34.691  1.00 20.40           C  
ATOM    707  O   PHE L  92      18.093  31.895  34.525  1.00 22.05           O  
ATOM    708  N   SER L  93      20.126  31.427  33.658  1.00 21.10           N  
ATOM    709  CA  SER L  93      19.707  31.469  32.282  1.00 25.25           C  
ATOM    710  CB  SER L  93      20.705  32.172  31.347  1.00 31.30           C  
ATOM    711  OG  SER L  93      20.788  33.551  31.668  1.00 38.15           O  
ATOM    712  C   SER L  93      19.618  30.052  31.820  1.00 25.92           C  
ATOM    713  O   SER L  93      19.453  29.146  32.637  1.00 29.23           O  
ATOM    714  N   TYR L  94      19.703  29.837  30.487  1.00 25.59           N  
ATOM    715  CA  TYR L  94      19.697  28.507  29.942  1.00 26.06           C  
ATOM    716  CB  TYR L  94      20.061  28.429  28.448  1.00 29.34           C  
ATOM    717  CG  TYR L  94      19.017  29.130  27.657  1.00 41.89           C  
ATOM    718  CD1 TYR L  94      19.014  30.502  27.566  1.00 47.04           C  
ATOM    719  CD2 TYR L  94      18.048  28.413  26.994  1.00 40.00           C  
ATOM    720  CE1 TYR L  94      18.053  31.152  26.828  1.00 42.30           C  
ATOM    721  CE2 TYR L  94      17.084  29.057  26.255  1.00 40.55           C  
ATOM    722  CZ  TYR L  94      17.085  30.429  26.172  1.00 41.00           C  
ATOM    723  OH  TYR L  94      16.097  31.090  25.414  1.00 41.82           O  
ATOM    724  C   TYR L  94      20.779  27.782  30.665  1.00 24.97           C  
ATOM    725  O   TYR L  94      21.855  28.334  30.890  1.00 25.17           O  
ATOM    726  N   PRO L  95      20.518  26.566  31.046  1.00 26.19           N  
ATOM    727  CA  PRO L  95      21.469  25.871  31.856  1.00 22.66           C  
ATOM    728  CD  PRO L  95      19.156  26.135  31.322  1.00 17.50           C  
ATOM    729  CB  PRO L  95      20.746  24.637  32.392  1.00 17.55           C  
ATOM    730  CG  PRO L  95      19.273  25.082  32.439  1.00 17.75           C  
ATOM    731  C   PRO L  95      22.771  25.572  31.202  1.00 21.91           C  
ATOM    732  O   PRO L  95      22.797  25.055  30.086  1.00 21.74           O  
ATOM    733  N   THR L  96      23.860  25.912  31.914  1.00 33.65           N  
ATOM    734  CA  THR L  96      25.198  25.529  31.569  1.00 33.55           C  
ATOM    735  CB  THR L  96      26.073  26.710  31.257  1.00 34.25           C  
ATOM    736  OG1 THR L  96      25.509  27.469  30.197  1.00 35.12           O  
ATOM    737  CG2 THR L  96      27.468  26.205  30.854  1.00 35.07           C  
ATOM    738  C   THR L  96      25.804  24.819  32.744  1.00 32.46           C  
ATOM    739  O   THR L  96      25.452  25.078  33.894  1.00 31.91           O  
ATOM    740  N   PHE L  97      26.756  23.901  32.465  1.00 32.12           N  
ATOM    741  CA  PHE L  97      27.410  23.133  33.489  1.00 31.34           C  
ATOM    742  CB  PHE L  97      27.290  21.609  33.303  1.00 31.53           C  
ATOM    743  CG  PHE L  97      25.882  21.164  33.473  1.00 31.88           C  
ATOM    744  CD1 PHE L  97      24.969  21.313  32.457  1.00 32.65           C  
ATOM    745  CD2 PHE L  97      25.480  20.571  34.644  1.00 31.56           C  
ATOM    746  CE1 PHE L  97      23.670  20.889  32.617  1.00 33.26           C  
ATOM    747  CE2 PHE L  97      24.184  20.145  34.808  1.00 31.46           C  
ATOM    748  CZ  PHE L  97      23.272  20.304  33.793  1.00 32.50           C  
ATOM    749  C   PHE L  97      28.882  23.376  33.375  1.00 31.44           C  
ATOM    750  O   PHE L  97      29.382  23.763  32.320  1.00 32.15           O  
ATOM    751  N   GLY L  98      29.611  23.145  34.485  1.00 30.93           N  
ATOM    752  CA  GLY L  98      31.039  23.278  34.480  1.00 31.32           C  
ATOM    753  C   GLY L  98      31.597  22.018  33.891  1.00 31.63           C  
ATOM    754  O   GLY L  98      30.868  21.051  33.679  1.00 31.58           O  
ATOM    755  N   GLN L  99      32.919  22.013  33.612  0.94 31.92           N  
ATOM    756  CA  GLN L  99      33.604  20.898  33.013  0.94 32.48           C  
ATOM    757  CB  GLN L  99      35.051  21.186  32.561  0.94 33.56           C  
ATOM    758  CG  GLN L  99      36.050  21.418  33.695  0.94 35.72           C  
ATOM    759  CD  GLN L  99      36.209  22.910  33.926  0.94 38.04           C  
ATOM    760  OE1 GLN L  99      35.240  23.666  33.901  0.94 40.64           O  
ATOM    761  NE2 GLN L  99      37.476  23.345  34.151  0.94 37.52           N  
ATOM    762  C   GLN L  99      33.668  19.757  33.980  0.94 31.51           C  
ATOM    763  O   GLN L  99      33.728  18.600  33.572  0.94 32.67           O  
ATOM    764  N   GLY L 100      33.724  20.050  35.292  1.00 30.04           N  
ATOM    765  CA  GLY L 100      33.777  18.995  36.263  1.00 29.13           C  
ATOM    766  C   GLY L 100      35.157  18.922  36.826  1.00 29.16           C  
ATOM    767  O   GLY L 100      36.139  19.259  36.166  1.00 29.76           O  
ATOM    768  N   THR L 101      35.242  18.494  38.101  1.00 28.48           N  
ATOM    769  CA  THR L 101      36.503  18.313  38.759  1.00 27.99           C  
ATOM    770  CB  THR L 101      36.708  19.233  39.931  1.00 27.58           C  
ATOM    771  OG1 THR L 101      36.652  20.586  39.503  1.00 27.73           O  
ATOM    772  CG2 THR L 101      38.076  18.938  40.569  1.00 27.13           C  
ATOM    773  C   THR L 101      36.497  16.914  39.289  1.00 27.77           C  
ATOM    774  O   THR L 101      35.584  16.516  40.013  1.00 27.41           O  
ATOM    775  N   LYS L 102      37.528  16.116  38.949  1.00 28.28           N  
ATOM    776  CA  LYS L 102      37.523  14.763  39.415  1.00 28.95           C  
ATOM    777  CB  LYS L 102      38.102  13.761  38.402  1.00 30.07           C  
ATOM    778  CG  LYS L 102      38.078  12.320  38.910  1.00 31.13           C  
ATOM    779  CD  LYS L 102      38.384  11.273  37.837  1.00 33.59           C  
ATOM    780  CE  LYS L 102      38.393   9.843  38.380  1.00 35.62           C  
ATOM    781  NZ  LYS L 102      38.689   8.884  37.293  1.00 37.13           N1+
ATOM    782  C   LYS L 102      38.364  14.679  40.651  1.00 29.03           C  
ATOM    783  O   LYS L 102      39.500  15.152  40.675  1.00 29.34           O  
ATOM    784  N   LEU L 103      37.799  14.077  41.720  1.00 28.67           N  
ATOM    785  CA  LEU L 103      38.542  13.877  42.935  1.00 29.41           C  
ATOM    786  CB  LEU L 103      37.737  13.905  44.244  1.00 29.14           C  
ATOM    787  CG  LEU L 103      37.275  15.276  44.739  1.00 45.82           C  
ATOM    788  CD1 LEU L 103      36.738  15.148  46.171  1.00 46.55           C  
ATOM    789  CD2 LEU L 103      38.379  16.335  44.614  1.00 46.11           C  
ATOM    790  C   LEU L 103      39.099  12.490  42.911  1.00 30.46           C  
ATOM    791  O   LEU L 103      38.362  11.508  42.852  1.00 30.12           O  
ATOM    792  N   GLU L 104      40.435  12.398  43.021  0.82 31.00           N  
ATOM    793  CA  GLU L 104      41.153  11.159  42.951  0.82 31.98           C  
ATOM    794  CB  GLU L 104      42.345  11.254  41.990  0.82 33.40           C  
ATOM    795  CG  GLU L 104      43.173   9.978  41.884  0.82 35.71           C  
ATOM    796  CD  GLU L 104      44.554  10.394  41.402  0.82 38.19           C  
ATOM    797  OE1 GLU L 104      44.657  11.464  40.749  0.82 39.30           O  
ATOM    798  OE2 GLU L 104      45.530   9.653  41.700  0.82 39.91           O1-
ATOM    799  C   GLU L 104      41.734  10.861  44.300  0.82 31.75           C  
ATOM    800  O   GLU L 104      41.875  11.747  45.140  0.82 31.28           O  
ATOM    801  N   ILE L 105      42.093   9.577  44.524  0.94 32.62           N  
ATOM    802  CA  ILE L 105      42.645   9.134  45.775  0.88 32.82           C  
ATOM    803  CB  ILE L 105      42.393   7.677  46.043  0.88 32.71           C  
ATOM    804  CG1 ILE L 105      40.890   7.364  46.059  0.88 33.80           C  
ATOM    805  CG2 ILE L 105      43.113   7.306  47.351  0.88 33.05           C  
ATOM    806  CD1 ILE L 105      40.587   5.867  45.994  0.88 34.06           C  
ATOM    807  C   ILE L 105      44.132   9.270  45.698  0.94 32.68           C  
ATOM    808  O   ILE L 105      44.770   8.743  44.787  0.94 31.85           O  
ATOM    809  N   LYS L 106      44.728   9.986  46.671  1.00 33.32           N  
ATOM    810  CA  LYS L 106      46.152  10.150  46.688  1.00 34.21           C  
ATOM    811  CB  LYS L 106      46.626  11.276  47.624  1.00 35.51           C  
ATOM    812  CG  LYS L 106      48.146  11.460  47.648  1.00 37.94           C  
ATOM    813  CD  LYS L 106      48.601  12.760  48.319  1.00 40.75           C  
ATOM    814  CE  LYS L 106      48.409  14.004  47.447  1.00 42.68           C  
ATOM    815  NZ  LYS L 106      48.864  15.211  48.175  1.00 43.91           N1+
ATOM    816  C   LYS L 106      46.739   8.847  47.205  1.00 33.82           C  
ATOM    817  O   LYS L 106      46.425   8.483  48.369  1.00 34.34           O  
ATOM    818  OXT LYS L 106      47.510   8.199  46.446  1.00  0.00           O1-
TER     819      LYS L 106 
ATOM    820  N   GLN H 107       7.471   7.919  45.464  1.00 43.92           N1+
ATOM    821  CA  GLN H 107       8.859   8.340  45.213  1.00 43.62           C  
ATOM    822  CB  GLN H 107       9.831   7.211  45.581  1.00 43.80           C  
ATOM    823  CG  GLN H 107       9.844   6.933  47.085  1.00 45.91           C  
ATOM    824  CD  GLN H 107      10.821   5.801  47.360  1.00 48.54           C  
ATOM    825  OE1 GLN H 107      10.578   4.655  46.994  1.00 50.25           O  
ATOM    826  NE2 GLN H 107      11.960   6.133  48.029  1.00 50.81           N  
ATOM    827  C   GLN H 107       9.000   8.705  43.777  1.00 42.84           C  
ATOM    828  O   GLN H 107       8.490   8.018  42.891  1.00 42.39           O  
ATOM    829  N   VAL H 108       9.691   9.828  43.514  1.00 42.09           N  
ATOM    830  CA  VAL H 108       9.808  10.302  42.171  1.00 41.43           C  
ATOM    831  CB  VAL H 108      10.356  11.696  42.092  1.00 41.50           C  
ATOM    832  CG1 VAL H 108      10.529  12.080  40.614  1.00 41.21           C  
ATOM    833  CG2 VAL H 108       9.418  12.637  42.868  1.00 41.21           C  
ATOM    834  C   VAL H 108      10.740   9.401  41.438  1.00 41.09           C  
ATOM    835  O   VAL H 108      11.816   9.065  41.933  1.00 40.61           O  
ATOM    836  N   GLN H 109      10.331   8.977  40.228  0.90 40.74           N  
ATOM    837  CA  GLN H 109      11.172   8.117  39.452  0.90 41.10           C  
ATOM    838  CB  GLN H 109      10.756   6.640  39.520  0.90 41.52           C  
ATOM    839  CG  GLN H 109      10.882   6.046  40.922  0.90 43.70           C  
ATOM    840  CD  GLN H 109      10.432   4.595  40.857  0.90 46.43           C  
ATOM    841  OE1 GLN H 109       9.938   4.130  39.832  0.90 48.97           O  
ATOM    842  NE2 GLN H 109      10.602   3.860  41.987  0.90 48.15           N  
ATOM    843  C   GLN H 109      11.052   8.523  38.021  0.90 40.35           C  
ATOM    844  O   GLN H 109       9.964   8.832  37.537  0.90 40.30           O  
ATOM    845  N   LEU H 110      12.198   8.550  37.317  1.00 40.43           N  
ATOM    846  CA  LEU H 110      12.218   8.840  35.916  1.00 39.42           C  
ATOM    847  CB  LEU H 110      13.104  10.045  35.558  1.00 38.87           C  
ATOM    848  CG  LEU H 110      12.624  11.381  36.156  1.00 38.82           C  
ATOM    849  CD1 LEU H 110      13.556  12.538  35.762  1.00 39.67           C  
ATOM    850  CD2 LEU H 110      11.157  11.660  35.796  1.00 39.98           C  
ATOM    851  C   LEU H 110      12.831   7.636  35.271  1.00 39.29           C  
ATOM    852  O   LEU H 110      13.965   7.279  35.583  1.00 39.00           O  
ATOM    853  N   VAL H 111      12.090   6.974  34.355  1.00 39.22           N  
ATOM    854  CA  VAL H 111      12.601   5.793  33.716  1.00 39.70           C  
ATOM    855  CB  VAL H 111      11.707   4.598  33.896  1.00 41.32           C  
ATOM    856  CG1 VAL H 111      12.279   3.418  33.096  1.00 33.49           C  
ATOM    857  CG2 VAL H 111      11.559   4.318  35.403  1.00 33.18           C  
ATOM    858  C   VAL H 111      12.683   6.067  32.245  1.00 39.18           C  
ATOM    859  O   VAL H 111      11.705   6.483  31.626  1.00 39.17           O  
ATOM    860  N   GLN H 112      13.862   5.807  31.644  1.00 38.08           N  
ATOM    861  CA  GLN H 112      14.061   6.094  30.251  1.00 37.56           C  
ATOM    862  CB  GLN H 112      15.343   6.893  29.953  1.00 37.10           C  
ATOM    863  CG  GLN H 112      15.348   8.294  30.569  1.00 36.52           C  
ATOM    864  CD  GLN H 112      16.652   8.982  30.188  1.00 36.33           C  
ATOM    865  OE1 GLN H 112      17.334   9.565  31.029  1.00 36.29           O  
ATOM    866  NE2 GLN H 112      17.003   8.925  28.875  1.00 36.43           N  
ATOM    867  C   GLN H 112      14.147   4.815  29.474  1.00 37.87           C  
ATOM    868  O   GLN H 112      14.254   3.726  30.035  1.00 37.96           O  
ATOM    869  N   SER H 113      14.087   4.943  28.133  1.00 38.38           N  
ATOM    870  CA  SER H 113      14.129   3.825  27.233  1.00 39.10           C  
ATOM    871  CB  SER H 113      13.687   4.178  25.803  1.00 39.77           C  
ATOM    872  OG  SER H 113      14.540   5.175  25.264  1.00 38.94           O  
ATOM    873  C   SER H 113      15.525   3.282  27.180  1.00 39.23           C  
ATOM    874  O   SER H 113      16.460   3.875  27.717  1.00 39.04           O  
ATOM    875  N   GLY H 114      15.689   2.113  26.522  1.00 40.00           N  
ATOM    876  CA  GLY H 114      16.940   1.404  26.484  1.00 39.89           C  
ATOM    877  C   GLY H 114      17.868   1.970  25.453  1.00 39.74           C  
ATOM    878  O   GLY H 114      17.513   2.849  24.670  1.00 39.71           O  
ATOM    879  N   ALA H 115      19.100   1.417  25.423  1.00 39.72           N  
ATOM    880  CA  ALA H 115      20.152   1.876  24.560  1.00 39.42           C  
ATOM    881  CB  ALA H 115      21.495   1.160  24.791  1.00 39.89           C  
ATOM    882  C   ALA H 115      19.766   1.667  23.134  1.00 40.03           C  
ATOM    883  O   ALA H 115      19.090   0.700  22.789  1.00 40.32           O  
ATOM    884  N   GLU H 116      20.189   2.606  22.263  1.00 40.10           N  
ATOM    885  CA  GLU H 116      19.858   2.486  20.877  1.00 41.27           C  
ATOM    886  CB  GLU H 116      18.738   3.441  20.435  1.00 42.08           C  
ATOM    887  CG  GLU H 116      17.410   3.115  21.123  1.00 44.51           C  
ATOM    888  CD  GLU H 116      16.305   3.949  20.497  1.00 47.23           C  
ATOM    889  OE1 GLU H 116      16.110   3.833  19.257  1.00 49.38           O  
ATOM    890  OE2 GLU H 116      15.637   4.706  21.249  1.00 47.76           O1-
ATOM    891  C   GLU H 116      21.075   2.758  20.054  1.00 41.13           C  
ATOM    892  O   GLU H 116      21.991   3.467  20.472  1.00 40.26           O  
ATOM    893  N   VAL H 117      21.125   2.141  18.857  1.00 41.53           N  
ATOM    894  CA  VAL H 117      22.209   2.361  17.944  1.00 41.71           C  
ATOM    895  CB  VAL H 117      22.978   1.114  17.619  1.00 42.66           C  
ATOM    896  CG1 VAL H 117      24.054   1.456  16.575  1.00 43.56           C  
ATOM    897  CG2 VAL H 117      23.543   0.536  18.927  1.00 43.33           C  
ATOM    898  C   VAL H 117      21.585   2.849  16.678  1.00 41.90           C  
ATOM    899  O   VAL H 117      20.601   2.281  16.204  1.00 42.46           O  
ATOM    900  N   LYS H 118      22.138   3.931  16.095  1.00 41.75           N  
ATOM    901  CA  LYS H 118      21.546   4.471  14.905  1.00 42.49           C  
ATOM    902  CB  LYS H 118      20.810   5.800  15.148  1.00 42.33           C  
ATOM    903  CG  LYS H 118      19.594   5.685  16.071  1.00 42.19           C  
ATOM    904  CD  LYS H 118      18.491   4.779  15.524  1.00 43.55           C  
ATOM    905  CE  LYS H 118      17.257   4.712  16.423  1.00 43.94           C  
ATOM    906  NZ  LYS H 118      16.238   3.829  15.814  1.00 46.29           N1+
ATOM    907  C   LYS H 118      22.627   4.760  13.912  1.00 42.74           C  
ATOM    908  O   LYS H 118      23.784   4.976  14.272  1.00 41.95           O  
ATOM    909  N   LYS H 119      22.265   4.748  12.613  1.00 43.71           N  
ATOM    910  CA  LYS H 119      23.197   5.068  11.570  1.00 44.81           C  
ATOM    911  CB  LYS H 119      22.826   4.501  10.188  1.00 46.13           C  
ATOM    912  CG  LYS H 119      23.038   2.994  10.055  1.00 48.86           C  
ATOM    913  CD  LYS H 119      22.463   2.422   8.758  1.00 51.19           C  
ATOM    914  CE  LYS H 119      22.922   0.994   8.455  1.00 52.62           C  
ATOM    915  NZ  LYS H 119      22.181   0.034   9.302  1.00 54.43           N1+
ATOM    916  C   LYS H 119      23.207   6.554  11.435  1.00 44.56           C  
ATOM    917  O   LYS H 119      22.259   7.231  11.827  1.00 43.91           O  
ATOM    918  N   PRO H 120      24.262   7.093  10.899  1.00 45.34           N  
ATOM    919  CA  PRO H 120      24.303   8.515  10.754  1.00 45.80           C  
ATOM    920  CD  PRO H 120      25.588   6.530  11.105  1.00 45.73           C  
ATOM    921  CB  PRO H 120      25.744   8.855  10.389  1.00 46.49           C  
ATOM    922  CG  PRO H 120      26.550   7.732  11.072  1.00 46.67           C  
ATOM    923  C   PRO H 120      23.268   8.975   9.782  1.00 46.63           C  
ATOM    924  O   PRO H 120      23.042   8.299   8.779  1.00 47.56           O  
ATOM    925  N   GLY H 121      22.627  10.124  10.072  1.00 46.56           N  
ATOM    926  CA  GLY H 121      21.615  10.672   9.218  1.00 47.35           C  
ATOM    927  C   GLY H 121      20.270  10.278   9.752  1.00 47.05           C  
ATOM    928  O   GLY H 121      19.260  10.900   9.428  1.00 47.22           O  
ATOM    929  N   ALA H 122      20.225   9.240  10.606  1.00 46.56           N  
ATOM    930  CA  ALA H 122      18.987   8.750  11.149  1.00 46.70           C  
ATOM    931  CB  ALA H 122      19.064   7.293  11.637  1.00 46.54           C  
ATOM    932  C   ALA H 122      18.591   9.599  12.316  1.00 45.68           C  
ATOM    933  O   ALA H 122      19.283  10.548  12.678  1.00 44.96           O  
ATOM    934  N   SER H 123      17.410   9.297  12.895  1.00 45.45           N  
ATOM    935  CA  SER H 123      16.930  10.012  14.042  0.90 44.60           C  
ATOM    936  CB  SER H 123      15.585  10.722  13.811  0.90 45.30           C  
ATOM    937  OG  SER H 123      15.724  11.734  12.824  0.90 47.08           O  
ATOM    938  C   SER H 123      16.704   9.016  15.138  1.00 43.86           C  
ATOM    939  O   SER H 123      16.570   7.818  14.894  1.00 44.02           O  
ATOM    940  N   VAL H 124      16.697   9.493  16.399  1.00 42.52           N  
ATOM    941  CA  VAL H 124      16.446   8.617  17.506  1.00 42.04           C  
ATOM    942  CB  VAL H 124      17.679   8.292  18.300  1.00 41.35           C  
ATOM    943  CG1 VAL H 124      18.271   9.598  18.854  1.00 40.85           C  
ATOM    944  CG2 VAL H 124      17.311   7.267  19.386  1.00 41.29           C  
ATOM    945  C   VAL H 124      15.477   9.310  18.409  1.00 41.78           C  
ATOM    946  O   VAL H 124      15.474  10.536  18.507  1.00 41.15           O  
ATOM    947  N   LYS H 125      14.609   8.523  19.075  1.00 42.40           N  
ATOM    948  CA  LYS H 125      13.623   9.066  19.962  1.00 42.31           C  
ATOM    949  CB  LYS H 125      12.202   8.751  19.467  1.00 43.16           C  
ATOM    950  CG  LYS H 125      11.096   9.620  20.058  1.00 44.32           C  
ATOM    951  CD  LYS H 125       9.772   9.457  19.308  1.00 45.43           C  
ATOM    952  CE  LYS H 125       8.630  10.307  19.863  1.00 46.14           C  
ATOM    953  NZ  LYS H 125       8.655  11.648  19.239  1.00 48.12           N1+
ATOM    954  C   LYS H 125      13.811   8.374  21.279  1.00 41.69           C  
ATOM    955  O   LYS H 125      13.732   7.149  21.356  1.00 42.85           O  
ATOM    956  N   VAL H 126      14.061   9.146  22.358  1.00 40.16           N  
ATOM    957  CA  VAL H 126      14.275   8.563  23.655  1.00 39.77           C  
ATOM    958  CB  VAL H 126      15.510   9.082  24.337  1.00 39.09           C  
ATOM    959  CG1 VAL H 126      15.616   8.439  25.728  1.00 39.57           C  
ATOM    960  CG2 VAL H 126      16.724   8.810  23.433  1.00 39.17           C  
ATOM    961  C   VAL H 126      13.108   8.941  24.510  1.00 39.55           C  
ATOM    962  O   VAL H 126      12.585  10.049  24.405  1.00 39.49           O  
ATOM    963  N   SER H 127      12.668   8.019  25.392  1.00 39.96           N  
ATOM    964  CA  SER H 127      11.515   8.287  26.206  1.00 40.21           C  
ATOM    965  CB  SER H 127      10.445   7.187  26.125  1.00 41.44           C  
ATOM    966  OG  SER H 127      10.948   5.975  26.670  1.00 42.19           O  
ATOM    967  C   SER H 127      11.928   8.393  27.644  1.00 39.59           C  
ATOM    968  O   SER H 127      12.968   7.885  28.053  1.00 38.37           O  
ATOM    969  N   CYS H 128      11.109   9.117  28.437  1.00 40.06           N  
ATOM    970  CA  CYS H 128      11.344   9.288  29.845  1.00 39.68           C  
ATOM    971  CB  CYS H 128      12.010  10.650  30.160  1.00 39.26           C  
ATOM    972  SG  CYS H 128      12.337  10.942  31.925  1.00 39.90           S  
ATOM    973  C   CYS H 128       9.997   9.239  30.505  1.00 40.42           C  
ATOM    974  O   CYS H 128       9.172  10.129  30.309  1.00 40.59           O  
ATOM    975  N   LYS H 129       9.735   8.188  31.314  1.00 41.14           N  
ATOM    976  CA  LYS H 129       8.444   8.075  31.935  1.00 42.46           C  
ATOM    977  CB  LYS H 129       7.874   6.651  31.957  1.00 44.13           C  
ATOM    978  CG  LYS H 129       6.473   6.622  32.558  1.00 47.85           C  
ATOM    979  CD  LYS H 129       5.692   5.352  32.249  1.00 51.22           C  
ATOM    980  CE  LYS H 129       4.268   5.386  32.803  1.00 52.58           C  
ATOM    981  NZ  LYS H 129       3.540   4.171  32.389  1.00 53.77           N1+
ATOM    982  C   LYS H 129       8.553   8.537  33.352  1.00 42.22           C  
ATOM    983  O   LYS H 129       9.410   8.085  34.108  1.00 41.33           O  
ATOM    984  N   ALA H 130       7.644   9.445  33.751  1.00 42.82           N  
ATOM    985  CA  ALA H 130       7.704  10.023  35.060  1.00 43.40           C  
ATOM    986  CB  ALA H 130       7.468  11.543  35.064  1.00 43.56           C  
ATOM    987  C   ALA H 130       6.654   9.409  35.916  1.00 44.90           C  
ATOM    988  O   ALA H 130       5.570   9.068  35.448  1.00 46.24           O  
ATOM    989  N   SER H 131       6.985   9.234  37.211  1.00 44.91           N  
ATOM    990  CA  SER H 131       6.038   8.655  38.106  1.00 46.04           C  
ATOM    991  CB  SER H 131       6.174   7.124  38.161  1.00 46.56           C  
ATOM    992  OG  SER H 131       5.220   6.569  39.049  1.00 47.52           O  
ATOM    993  C   SER H 131       6.318   9.199  39.475  1.00 45.77           C  
ATOM    994  O   SER H 131       7.427   9.647  39.765  1.00 44.47           O  
ATOM    995  N   GLY H 132       5.302   9.180  40.362  1.00 69.01           N  
ATOM    996  CA  GLY H 132       5.502   9.540  41.738  1.00 69.73           C  
ATOM    997  C   GLY H 132       5.098  10.955  42.001  1.00 63.37           C  
ATOM    998  O   GLY H 132       4.790  11.303  43.140  1.00 65.16           O  
ATOM    999  N   TYR H 133       5.086  11.822  40.972  1.00 60.57           N  
ATOM   1000  CA  TYR H 133       4.722  13.181  41.238  1.00 65.20           C  
ATOM   1001  CB  TYR H 133       5.930  14.123  41.363  1.00 63.31           C  
ATOM   1002  CG  TYR H 133       6.619  14.178  40.043  1.00 59.93           C  
ATOM   1003  CD1 TYR H 133       6.255  15.117  39.106  1.00 62.83           C  
ATOM   1004  CD2 TYR H 133       7.624  13.292  39.735  1.00 58.85           C  
ATOM   1005  CE1 TYR H 133       6.887  15.179  37.887  1.00 61.66           C  
ATOM   1006  CE2 TYR H 133       8.259  13.350  38.516  1.00 56.79           C  
ATOM   1007  CZ  TYR H 133       7.895  14.295  37.589  1.00 57.36           C  
ATOM   1008  OH  TYR H 133       8.549  14.353  36.340  1.00 54.23           O  
ATOM   1009  C   TYR H 133       3.869  13.667  40.118  1.00 64.75           C  
ATOM   1010  O   TYR H 133       3.809  13.047  39.056  1.00 68.25           O  
ATOM   1011  N   THR H 134       3.165  14.796  40.335  1.00 63.43           N  
ATOM   1012  CA  THR H 134       2.325  15.293  39.290  1.00 68.17           C  
ATOM   1013  CB  THR H 134       1.464  16.448  39.712  1.00 73.90           C  
ATOM   1014  OG1 THR H 134       0.653  16.072  40.815  1.00 85.73           O  
ATOM   1015  CG2 THR H 134       0.564  16.848  38.534  1.00 68.16           C  
ATOM   1016  C   THR H 134       3.233  15.738  38.188  1.00 65.92           C  
ATOM   1017  O   THR H 134       4.026  16.667  38.337  1.00 68.79           O  
ATOM   1018  N   PHE H 135       3.090  15.084  37.026  1.00 66.00           N  
ATOM   1019  CA  PHE H 135       3.920  15.249  35.863  1.00 60.10           C  
ATOM   1020  CB  PHE H 135       3.473  14.324  34.715  1.00 60.59           C  
ATOM   1021  CG  PHE H 135       4.459  14.400  33.601  1.00 59.36           C  
ATOM   1022  CD1 PHE H 135       5.639  13.701  33.682  1.00 53.87           C  
ATOM   1023  CD2 PHE H 135       4.204  15.145  32.471  1.00 64.37           C  
ATOM   1024  CE1 PHE H 135       6.561  13.750  32.664  1.00 56.70           C  
ATOM   1025  CE2 PHE H 135       5.124  15.198  31.450  1.00 62.61           C  
ATOM   1026  CZ  PHE H 135       6.305  14.502  31.544  1.00 58.27           C  
ATOM   1027  C   PHE H 135       3.840  16.659  35.365  1.00 61.33           C  
ATOM   1028  O   PHE H 135       4.851  17.243  34.977  1.00 64.47           O  
ATOM   1029  N   THR H 136       2.627  17.239  35.371  1.00 61.44           N  
ATOM   1030  CA  THR H 136       2.344  18.541  34.832  1.00 63.90           C  
ATOM   1031  CB  THR H 136       0.878  18.869  34.806  1.00 62.22           C  
ATOM   1032  OG1 THR H 136       0.366  18.954  36.127  1.00 73.35           O  
ATOM   1033  CG2 THR H 136       0.144  17.767  34.028  1.00 56.70           C  
ATOM   1034  C   THR H 136       3.019  19.635  35.613  1.00 66.34           C  
ATOM   1035  O   THR H 136       3.248  20.719  35.081  1.00 72.93           O  
ATOM   1036  N   SER H 137       3.298  19.404  36.909  1.00 60.55           N  
ATOM   1037  CA  SER H 137       3.805  20.407  37.810  1.00 60.02           C  
ATOM   1038  CB  SER H 137       3.797  19.929  39.271  1.00 67.08           C  
ATOM   1039  OG  SER H 137       2.468  19.647  39.683  1.00  0.00           O  
ATOM   1040  C   SER H 137       5.211  20.899  37.522  1.00 58.72           C  
ATOM   1041  O   SER H 137       5.504  22.047  37.855  1.00 61.25           O  
ATOM   1042  N   TYR H 138       6.124  20.104  36.910  1.00 49.08           N  
ATOM   1043  CA  TYR H 138       7.503  20.566  36.854  1.00 52.33           C  
ATOM   1044  CB  TYR H 138       8.446  19.711  37.721  1.00 53.30           C  
ATOM   1045  CG  TYR H 138       8.054  19.843  39.155  1.00 51.03           C  
ATOM   1046  CD1 TYR H 138       7.031  19.089  39.680  1.00 52.71           C  
ATOM   1047  CD2 TYR H 138       8.723  20.716  39.979  1.00 51.46           C  
ATOM   1048  CE1 TYR H 138       6.673  19.210  41.002  1.00 58.34           C  
ATOM   1049  CE2 TYR H 138       8.371  20.841  41.302  1.00 52.55           C  
ATOM   1050  CZ  TYR H 138       7.344  20.090  41.815  1.00 58.98           C  
ATOM   1051  OH  TYR H 138       6.984  20.221  43.172  1.00 56.58           O  
ATOM   1052  C   TYR H 138       8.090  20.529  35.465  1.00 54.48           C  
ATOM   1053  O   TYR H 138       7.578  19.804  34.614  1.00 51.18           O  
ATOM   1054  N   ASP H 139       9.179  21.329  35.203  1.00 38.36           N  
ATOM   1055  CA  ASP H 139       9.778  21.274  33.904  1.00 37.70           C  
ATOM   1056  CB  ASP H 139      10.614  22.524  33.541  1.00 37.57           C  
ATOM   1057  CG  ASP H 139      11.748  22.738  34.538  1.00 27.67           C  
ATOM   1058  OD1 ASP H 139      12.501  21.771  34.823  1.00  0.00           O  
ATOM   1059  OD2 ASP H 139      11.891  23.898  35.013  1.00  0.00           O1-
ATOM   1060  C   ASP H 139      10.626  20.042  33.815  1.00 37.05           C  
ATOM   1061  O   ASP H 139      11.208  19.592  34.803  1.00 36.80           O  
ATOM   1062  N   ILE H 140      10.688  19.450  32.606  1.00 36.91           N  
ATOM   1063  CA  ILE H 140      11.466  18.268  32.375  1.00 36.01           C  
ATOM   1064  CB  ILE H 140      10.650  17.116  31.853  1.00 36.74           C  
ATOM   1065  CG1 ILE H 140       9.656  16.615  32.924  1.00 74.13           C  
ATOM   1066  CG2 ILE H 140      11.626  16.030  31.368  1.00 74.58           C  
ATOM   1067  CD1 ILE H 140       8.555  17.609  33.306  1.00 35.05           C  
ATOM   1068  C   ILE H 140      12.491  18.639  31.355  1.00 35.27           C  
ATOM   1069  O   ILE H 140      12.167  19.151  30.287  1.00 34.72           O  
ATOM   1070  N   SER H 141      13.776  18.388  31.663  1.00 33.40           N  
ATOM   1071  CA  SER H 141      14.807  18.809  30.764  1.00 33.13           C  
ATOM   1072  CB  SER H 141      15.757  19.829  31.408  1.00 33.05           C  
ATOM   1073  OG  SER H 141      16.229  19.330  32.648  1.00 69.64           O  
ATOM   1074  C   SER H 141      15.593  17.634  30.286  1.00 32.85           C  
ATOM   1075  O   SER H 141      15.525  16.549  30.857  1.00 32.86           O  
ATOM   1076  N   TRP H 142      16.324  17.822  29.166  1.00 33.02           N  
ATOM   1077  CA  TRP H 142      17.140  16.766  28.637  1.00 32.98           C  
ATOM   1078  CB  TRP H 142      16.754  16.350  27.205  1.00 34.77           C  
ATOM   1079  CG  TRP H 142      15.414  15.651  27.130  1.00 36.20           C  
ATOM   1080  CD2 TRP H 142      15.242  14.225  27.156  1.00 36.08           C  
ATOM   1081  CD1 TRP H 142      14.164  16.189  27.041  1.00 37.32           C  
ATOM   1082  NE1 TRP H 142      13.222  15.187  27.019  1.00 38.18           N  
ATOM   1083  CE2 TRP H 142      13.872  13.972  27.086  1.00 36.98           C  
ATOM   1084  CE3 TRP H 142      16.151  13.208  27.232  1.00 36.98           C  
ATOM   1085  CZ2 TRP H 142      13.388  12.695  27.096  1.00 37.68           C  
ATOM   1086  CZ3 TRP H 142      15.660  11.922  27.235  1.00 37.80           C  
ATOM   1087  CH2 TRP H 142      14.305  11.670  27.169  1.00 37.98           C  
ATOM   1088  C   TRP H 142      18.555  17.267  28.621  1.00 32.66           C  
ATOM   1089  O   TRP H 142      18.816  18.405  28.236  1.00 32.94           O  
ATOM   1090  N   VAL H 143      19.503  16.415  29.073  1.00 31.82           N  
ATOM   1091  CA  VAL H 143      20.896  16.760  29.122  1.00 32.01           C  
ATOM   1092  CB  VAL H 143      21.370  17.059  30.515  1.00 31.98           C  
ATOM   1093  CG1 VAL H 143      22.868  17.404  30.473  1.00 32.55           C  
ATOM   1094  CG2 VAL H 143      20.492  18.176  31.095  1.00 31.35           C  
ATOM   1095  C   VAL H 143      21.661  15.567  28.641  1.00 32.11           C  
ATOM   1096  O   VAL H 143      21.241  14.433  28.861  1.00 32.95           O  
ATOM   1097  N   ARG H 144      22.810  15.783  27.960  1.00 31.65           N  
ATOM   1098  CA  ARG H 144      23.543  14.635  27.501  1.00 31.42           C  
ATOM   1099  CB  ARG H 144      23.507  14.404  25.980  1.00 31.87           C  
ATOM   1100  CG  ARG H 144      24.150  15.513  25.147  1.00 32.25           C  
ATOM   1101  CD  ARG H 144      24.102  15.224  23.645  1.00 33.34           C  
ATOM   1102  NE  ARG H 144      24.782  16.346  22.940  1.00 34.22           N  
ATOM   1103  CZ  ARG H 144      25.072  16.235  21.612  1.00 35.01           C  
ATOM   1104  NH1 ARG H 144      24.713  15.113  20.921  1.00 34.96           N1+
ATOM   1105  NH2 ARG H 144      25.721  17.249  20.968  1.00 36.73           N  
ATOM   1106  C   ARG H 144      24.976  14.778  27.893  1.00 31.15           C  
ATOM   1107  O   ARG H 144      25.458  15.871  28.192  1.00 30.54           O  
ATOM   1108  N   GLN H 145      25.689  13.637  27.939  1.00 30.93           N  
ATOM   1109  CA  GLN H 145      27.079  13.669  28.279  1.00 31.37           C  
ATOM   1110  CB  GLN H 145      27.351  13.172  29.708  1.00 30.73           C  
ATOM   1111  CG  GLN H 145      28.800  13.343  30.162  1.00 31.17           C  
ATOM   1112  CD  GLN H 145      28.868  12.975  31.638  1.00 30.98           C  
ATOM   1113  OE1 GLN H 145      28.085  12.163  32.129  1.00 31.17           O  
ATOM   1114  NE2 GLN H 145      29.827  13.600  32.372  1.00 31.43           N  
ATOM   1115  C   GLN H 145      27.795  12.766  27.321  1.00 32.79           C  
ATOM   1116  O   GLN H 145      27.508  11.573  27.246  1.00 31.89           O  
ATOM   1117  N   ALA H 146      28.744  13.325  26.544  1.00 34.80           N  
ATOM   1118  CA  ALA H 146      29.480  12.534  25.597  1.00 36.97           C  
ATOM   1119  CB  ALA H 146      30.021  13.351  24.410  1.00 37.67           C  
ATOM   1120  C   ALA H 146      30.645  11.920  26.294  1.00 38.84           C  
ATOM   1121  O   ALA H 146      31.165  12.482  27.257  1.00 39.08           O  
ATOM   1122  N   PRO H 147      31.058  10.764  25.838  1.00 41.09           N  
ATOM   1123  CA  PRO H 147      32.203  10.118  26.408  1.00 42.51           C  
ATOM   1124  CD  PRO H 147      30.814  10.331  24.471  1.00 41.37           C  
ATOM   1125  CB  PRO H 147      32.454   8.892  25.537  1.00 42.93           C  
ATOM   1126  CG  PRO H 147      31.965   9.356  24.152  1.00 42.48           C  
ATOM   1127  C   PRO H 147      33.321  11.102  26.285  1.00 44.09           C  
ATOM   1128  O   PRO H 147      33.546  11.618  25.192  1.00 44.65           O  
ATOM   1129  N   GLY H 148      34.042  11.377  27.380  1.00 45.73           N  
ATOM   1130  CA  GLY H 148      35.144  12.283  27.287  1.00 47.33           C  
ATOM   1131  C   GLY H 148      34.728  13.650  27.752  1.00 47.77           C  
ATOM   1132  O   GLY H 148      35.563  14.442  28.189  1.00 48.84           O  
ATOM   1133  N   GLN H 149      33.417  13.953  27.735  1.00 47.28           N  
ATOM   1134  CA  GLN H 149      33.080  15.320  27.998  1.00 46.99           C  
ATOM   1135  CB  GLN H 149      32.485  16.012  26.758  1.00 47.23           C  
ATOM   1136  CG  GLN H 149      32.480  17.538  26.824  1.00 49.49           C  
ATOM   1137  CD  GLN H 149      32.116  18.049  25.438  1.00 52.70           C  
ATOM   1138  OE1 GLN H 149      30.973  17.940  24.998  1.00 55.77           O  
ATOM   1139  NE2 GLN H 149      33.123  18.613  24.722  1.00 53.82           N  
ATOM   1140  C   GLN H 149      32.118  15.441  29.142  1.00 45.47           C  
ATOM   1141  O   GLN H 149      31.752  14.471  29.808  1.00 46.17           O  
ATOM   1142  N   GLY H 150      31.723  16.694  29.428  1.00 43.32           N  
ATOM   1143  CA  GLY H 150      30.840  16.979  30.514  1.00 41.80           C  
ATOM   1144  C   GLY H 150      29.441  17.055  29.992  1.00 40.06           C  
ATOM   1145  O   GLY H 150      29.114  16.566  28.911  1.00 40.40           O  
ATOM   1146  N   LEU H 151      28.577  17.699  30.787  1.00 37.97           N  
ATOM   1147  CA  LEU H 151      27.177  17.785  30.524  1.00 36.27           C  
ATOM   1148  CB  LEU H 151      26.401  17.997  31.835  1.00 35.59           C  
ATOM   1149  CG  LEU H 151      26.621  16.837  32.828  1.00 35.17           C  
ATOM   1150  CD1 LEU H 151      25.987  17.126  34.196  1.00 35.56           C  
ATOM   1151  CD2 LEU H 151      26.135  15.505  32.235  1.00 34.54           C  
ATOM   1152  C   LEU H 151      26.868  18.906  29.589  1.00 36.00           C  
ATOM   1153  O   LEU H 151      27.473  19.977  29.632  1.00 36.15           O  
ATOM   1154  N   GLU H 152      25.887  18.657  28.702  0.94 35.48           N  
ATOM   1155  CA  GLU H 152      25.429  19.642  27.771  0.94 36.20           C  
ATOM   1156  CB  GLU H 152      25.807  19.290  26.320  0.94 37.37           C  
ATOM   1157  CG  GLU H 152      25.590  20.413  25.307  0.94 39.77           C  
ATOM   1158  CD  GLU H 152      26.177  19.944  23.983  0.94 41.94           C  
ATOM   1159  OE1 GLU H 152      25.917  18.771  23.605  0.94 43.82           O  
ATOM   1160  OE2 GLU H 152      26.904  20.745  23.338  0.94 46.11           O1-
ATOM   1161  C   GLU H 152      23.931  19.655  27.889  0.94 34.85           C  
ATOM   1162  O   GLU H 152      23.288  18.610  27.807  0.94 34.23           O  
ATOM   1163  N   TRP H 153      23.330  20.847  28.082  1.00 34.17           N  
ATOM   1164  CA  TRP H 153      21.907  20.954  28.300  1.00 33.74           C  
ATOM   1165  CB  TRP H 153      21.557  22.126  29.234  1.00 33.69           C  
ATOM   1166  CG  TRP H 153      20.086  22.341  29.483  1.00 33.23           C  
ATOM   1167  CD2 TRP H 153      19.297  23.336  28.815  1.00 33.06           C  
ATOM   1168  CD1 TRP H 153      19.253  21.709  30.359  1.00 33.02           C  
ATOM   1169  NE1 TRP H 153      17.994  22.251  30.282  1.00 32.44           N  
ATOM   1170  CE2 TRP H 153      18.006  23.253  29.334  1.00 33.01           C  
ATOM   1171  CE3 TRP H 153      19.621  24.246  27.851  1.00 33.95           C  
ATOM   1172  CZ2 TRP H 153      17.016  24.087  28.897  1.00 33.55           C  
ATOM   1173  CZ3 TRP H 153      18.616  25.077  27.409  1.00 34.48           C  
ATOM   1174  CH2 TRP H 153      17.339  25.002  27.921  1.00 34.30           C  
ATOM   1175  C   TRP H 153      21.229  21.184  26.985  1.00 34.17           C  
ATOM   1176  O   TRP H 153      21.579  22.112  26.263  1.00 35.29           O  
ATOM   1177  N   MET H 154      20.333  20.247  26.597  1.00 34.05           N  
ATOM   1178  CA  MET H 154      19.559  20.282  25.382  1.00 34.95           C  
ATOM   1179  CB  MET H 154      19.149  18.869  24.946  1.00 34.73           C  
ATOM   1180  CG  MET H 154      20.385  18.014  24.646  1.00 35.20           C  
ATOM   1181  SD  MET H 154      20.067  16.285  24.188  1.00 38.11           S  
ATOM   1182  CE  MET H 154      19.530  16.642  22.491  1.00 37.89           C  
ATOM   1183  C   MET H 154      18.341  21.180  25.378  1.00 35.05           C  
ATOM   1184  O   MET H 154      18.120  21.900  24.404  1.00 35.41           O  
ATOM   1185  N   GLY H 155      17.509  21.177  26.453  1.00 34.95           N  
ATOM   1186  CA  GLY H 155      16.285  21.951  26.403  1.00 35.35           C  
ATOM   1187  C   GLY H 155      15.315  21.435  27.438  1.00 34.98           C  
ATOM   1188  O   GLY H 155      15.636  20.521  28.195  1.00 33.82           O  
ATOM   1189  N   VAL H 156      14.084  22.018  27.494  1.00 35.37           N  
ATOM   1190  CA  VAL H 156      13.112  21.621  28.491  1.00 35.19           C  
ATOM   1191  CB  VAL H 156      13.200  22.482  29.722  1.00 27.37           C  
ATOM   1192  CG1 VAL H 156      12.154  22.048  30.765  1.00  0.00           C  
ATOM   1193  CG2 VAL H 156      14.646  22.425  30.240  1.00  0.00           C  
ATOM   1194  C   VAL H 156      11.710  21.748  27.916  1.00 36.03           C  
ATOM   1195  O   VAL H 156      11.517  22.409  26.896  1.00 36.53           O  
ATOM   1196  N   ILE H 157      10.707  21.079  28.556  1.00 35.97           N  
ATOM   1197  CA  ILE H 157       9.297  21.125  28.197  1.00 36.99           C  
ATOM   1198  CB  ILE H 157       8.825  19.881  27.503  1.00 36.71           C  
ATOM   1199  CG1 ILE H 157       7.416  20.088  26.924  1.00 37.50           C  
ATOM   1200  CG2 ILE H 157       8.937  18.706  28.489  1.00 36.47           C  
ATOM   1201  CD1 ILE H 157       6.994  18.997  25.940  1.00 38.36           C  
ATOM   1202  C   ILE H 157       8.447  21.294  29.454  1.00 37.70           C  
ATOM   1203  O   ILE H 157       8.899  20.925  30.537  1.00 37.21           O  
ATOM   1204  N   TRP H 158       7.188  21.836  29.333  1.00 38.68           N  
ATOM   1205  CA  TRP H 158       6.312  22.172  30.460  1.00 39.84           C  
ATOM   1206  CB  TRP H 158       6.336  23.689  30.727  1.00 41.03           C  
ATOM   1207  CG  TRP H 158       7.708  24.244  31.041  1.00 21.89           C  
ATOM   1208  CD2 TRP H 158       8.045  24.994  32.219  1.00 23.89           C  
ATOM   1209  CD1 TRP H 158       8.834  24.214  30.271  1.00 35.48           C  
ATOM   1210  NE1 TRP H 158       9.855  24.885  30.899  1.00  0.00           N  
ATOM   1211  CE2 TRP H 158       9.382  25.376  32.097  1.00 24.43           C  
ATOM   1212  CE3 TRP H 158       7.299  25.346  33.307  1.00  0.00           C  
ATOM   1213  CZ2 TRP H 158       9.997  26.118  33.065  1.00  0.00           C  
ATOM   1214  CZ3 TRP H 158       7.926  26.085  34.286  1.00  0.00           C  
ATOM   1215  CH2 TRP H 158       9.248  26.463  34.167  1.00  0.00           C  
ATOM   1216  C   TRP H 158       4.828  21.822  30.181  1.00 40.56           C  
ATOM   1217  O   TRP H 158       4.520  21.233  29.152  1.00 40.60           O  
ATOM   1218  N   THR H 159       4.211  21.986  31.334  1.00 39.23           N  
ATOM   1219  CA  THR H 159       2.920  21.530  31.515  1.00 42.09           C  
ATOM   1220  CB  THR H 159       2.303  21.984  32.805  1.00 49.78           C  
ATOM   1221  OG1 THR H 159       1.051  21.342  32.991  1.00  0.00           O  
ATOM   1222  CG2 THR H 159       2.122  23.513  32.783  1.00  0.00           C  
ATOM   1223  C   THR H 159       2.153  22.103  30.383  1.00 43.74           C  
ATOM   1224  O   THR H 159       1.290  21.427  29.834  1.00 45.88           O  
ATOM   1225  N   ASP H 160       2.467  23.352  29.985  1.00 44.86           N  
ATOM   1226  CA  ASP H 160       1.754  23.972  28.906  1.00 45.43           C  
ATOM   1227  CB  ASP H 160       2.034  25.480  28.717  1.00 32.57           C  
ATOM   1228  CG  ASP H 160       3.483  25.734  28.345  1.00 33.57           C  
ATOM   1229  OD1 ASP H 160       4.351  24.900  28.716  1.00 36.04           O  
ATOM   1230  OD2 ASP H 160       3.740  26.776  27.684  1.00 33.10           O1-
ATOM   1231  C   ASP H 160       2.012  23.235  27.622  1.00 45.54           C  
ATOM   1232  O   ASP H 160       1.142  23.180  26.755  1.00 45.34           O  
ATOM   1233  N   GLY H 161       3.210  22.642  27.470  1.00 43.38           N  
ATOM   1234  CA  GLY H 161       3.550  21.843  26.323  1.00 41.20           C  
ATOM   1235  C   GLY H 161       4.572  22.563  25.518  1.00 40.38           C  
ATOM   1236  O   GLY H 161       5.042  22.082  24.489  1.00 42.66           O  
ATOM   1237  N   GLY H 162       4.939  23.753  25.988  1.00 47.76           N  
ATOM   1238  CA  GLY H 162       5.872  24.605  25.313  1.00 47.79           C  
ATOM   1239  C   GLY H 162       7.230  24.063  25.594  1.00 46.46           C  
ATOM   1240  O   GLY H 162       7.483  23.506  26.663  1.00 46.09           O  
ATOM   1241  N   THR H 163       8.154  24.227  24.631  1.00 45.90           N  
ATOM   1242  CA  THR H 163       9.472  23.702  24.821  1.00 44.51           C  
ATOM   1243  CB  THR H 163       9.743  22.491  23.982  1.00 44.65           C  
ATOM   1244  OG1 THR H 163       9.645  22.825  22.606  1.00 81.06           O  
ATOM   1245  CG2 THR H 163       8.712  21.407  24.340  1.00 76.33           C  
ATOM   1246  C   THR H 163      10.469  24.737  24.422  1.00 44.41           C  
ATOM   1247  O   THR H 163      10.220  25.555  23.537  1.00 44.95           O  
ATOM   1248  N   ASN H 164      11.634  24.728  25.098  1.00 43.49           N  
ATOM   1249  CA  ASN H 164      12.705  25.623  24.760  1.00 43.68           C  
ATOM   1250  CB  ASN H 164      13.064  26.623  25.869  1.00 44.15           C  
ATOM   1251  CG  ASN H 164      11.955  27.655  25.936  1.00 46.56           C  
ATOM   1252  OD1 ASN H 164      11.673  28.344  24.955  1.00 82.30           O  
ATOM   1253  ND2 ASN H 164      11.298  27.760  27.121  1.00 81.19           N  
ATOM   1254  C   ASN H 164      13.916  24.783  24.538  1.00 42.77           C  
ATOM   1255  O   ASN H 164      14.144  23.807  25.248  1.00 41.28           O  
ATOM   1256  N   TYR H 165      14.742  25.144  23.540  1.00 42.85           N  
ATOM   1257  CA  TYR H 165      15.879  24.309  23.285  1.00 42.39           C  
ATOM   1258  CB  TYR H 165      15.839  23.554  21.944  1.00 43.05           C  
ATOM   1259  CG  TYR H 165      14.568  22.783  21.825  1.00 42.96           C  
ATOM   1260  CD1 TYR H 165      14.359  21.592  22.483  1.00 44.47           C  
ATOM   1261  CD2 TYR H 165      13.559  23.283  21.041  1.00 42.74           C  
ATOM   1262  CE1 TYR H 165      13.168  20.914  22.343  1.00 45.31           C  
ATOM   1263  CE2 TYR H 165      12.371  22.613  20.896  1.00 42.95           C  
ATOM   1264  CZ  TYR H 165      12.171  21.424  21.546  1.00 43.92           C  
ATOM   1265  OH  TYR H 165      10.945  20.746  21.389  1.00 43.84           O  
ATOM   1266  C   TYR H 165      17.097  25.169  23.221  1.00 42.70           C  
ATOM   1267  O   TYR H 165      17.021  26.371  22.969  1.00 43.40           O  
ATOM   1268  N   ALA H 166      18.269  24.554  23.476  1.00 42.17           N  
ATOM   1269  CA  ALA H 166      19.507  25.256  23.357  1.00 43.12           C  
ATOM   1270  CB  ALA H 166      20.726  24.432  23.804  1.00 42.49           C  
ATOM   1271  C   ALA H 166      19.676  25.584  21.907  1.00 44.90           C  
ATOM   1272  O   ALA H 166      19.268  24.828  21.027  1.00 44.54           O  
ATOM   1273  N   GLN H 167      20.314  26.734  21.634  1.00 46.85           N  
ATOM   1274  CA  GLN H 167      20.489  27.252  20.310  1.00 49.65           C  
ATOM   1275  CB  GLN H 167      21.240  28.592  20.315  1.00 50.91           C  
ATOM   1276  CG  GLN H 167      21.644  29.077  18.924  1.00 53.51           C  
ATOM   1277  CD  GLN H 167      20.407  29.530  18.166  1.00 54.55           C  
ATOM   1278  OE1 GLN H 167      19.349  29.761  18.747  1.00 57.62           O  
ATOM   1279  NE2 GLN H 167      20.550  29.670  16.820  1.00 78.63           N  
ATOM   1280  C   GLN H 167      21.287  26.302  19.480  1.00 50.26           C  
ATOM   1281  O   GLN H 167      21.042  26.159  18.284  1.00 50.86           O  
ATOM   1282  N   LYS H 168      22.264  25.619  20.090  1.00 50.48           N  
ATOM   1283  CA  LYS H 168      23.144  24.791  19.326  1.00 51.59           C  
ATOM   1284  CB  LYS H 168      24.176  24.081  20.214  1.00 50.89           C  
ATOM   1285  CG  LYS H 168      25.214  23.283  19.433  1.00 51.77           C  
ATOM   1286  CD  LYS H 168      26.429  22.902  20.279  1.00 51.41           C  
ATOM   1287  CE  LYS H 168      27.416  21.976  19.568  1.00 52.54           C  
ATOM   1288  NZ  LYS H 168      26.847  20.613  19.472  1.00 52.69           N1+
ATOM   1289  C   LYS H 168      22.365  23.746  18.583  1.00 51.63           C  
ATOM   1290  O   LYS H 168      22.617  23.509  17.403  1.00 52.37           O  
ATOM   1291  N   LEU H 169      21.397  23.083  19.243  1.00 51.34           N  
ATOM   1292  CA  LEU H 169      20.659  22.060  18.551  1.00 51.37           C  
ATOM   1293  CB  LEU H 169      19.668  21.318  19.469  1.00 50.04           C  
ATOM   1294  CG  LEU H 169      20.339  20.525  20.606  1.00 48.64           C  
ATOM   1295  CD1 LEU H 169      21.070  21.457  21.587  1.00 48.13           C  
ATOM   1296  CD2 LEU H 169      19.335  19.591  21.303  1.00 48.51           C  
ATOM   1297  C   LEU H 169      19.871  22.684  17.441  1.00 52.33           C  
ATOM   1298  O   LEU H 169      19.976  22.262  16.286  1.00 52.31           O  
ATOM   1299  N   GLN H 170      19.087  23.735  17.779  1.00 53.21           N  
ATOM   1300  CA  GLN H 170      18.295  24.423  16.798  1.00 54.01           C  
ATOM   1301  CB  GLN H 170      19.071  24.800  15.520  1.00 55.38           C  
ATOM   1302  CG  GLN H 170      20.133  25.880  15.716  1.00 57.25           C  
ATOM   1303  CD  GLN H 170      20.933  25.976  14.427  1.00 59.07           C  
ATOM   1304  OE1 GLN H 170      22.143  25.753  14.419  1.00 88.99           O  
ATOM   1305  NE2 GLN H 170      20.241  26.306  13.305  1.00 87.74           N  
ATOM   1306  C   GLN H 170      17.162  23.550  16.377  1.00 53.99           C  
ATOM   1307  O   GLN H 170      16.358  23.082  17.171  1.00 54.36           O  
ATOM   1308  N   GLY H 171      17.049  23.354  15.061  1.00 53.63           N  
ATOM   1309  CA  GLY H 171      16.009  22.569  14.471  1.00 53.58           C  
ATOM   1310  C   GLY H 171      16.127  21.125  14.864  1.00 52.50           C  
ATOM   1311  O   GLY H 171      15.129  20.410  14.915  1.00 53.71           O  
ATOM   1312  N   ARG H 172      17.358  20.660  15.140  1.00 50.33           N  
ATOM   1313  CA  ARG H 172      17.667  19.265  15.314  1.00 49.12           C  
ATOM   1314  CB  ARG H 172      19.142  19.058  15.691  1.00 48.80           C  
ATOM   1315  CG  ARG H 172      20.125  19.646  14.677  1.00 49.35           C  
ATOM   1316  CD  ARG H 172      21.587  19.485  15.095  1.00 48.06           C  
ATOM   1317  NE  ARG H 172      21.958  18.066  14.841  1.00 46.55           N  
ATOM   1318  CZ  ARG H 172      22.873  17.432  15.630  1.00 45.13           C  
ATOM   1319  NH1 ARG H 172      23.454  18.078  16.683  1.00 44.71           N1+
ATOM   1320  NH2 ARG H 172      23.201  16.135  15.364  1.00 45.02           N  
ATOM   1321  C   ARG H 172      16.863  18.593  16.393  1.00 47.72           C  
ATOM   1322  O   ARG H 172      16.374  17.484  16.180  1.00 47.45           O  
ATOM   1323  N   VAL H 173      16.695  19.220  17.573  1.00 46.39           N  
ATOM   1324  CA  VAL H 173      16.056  18.519  18.656  1.00 45.03           C  
ATOM   1325  CB  VAL H 173      16.708  18.787  19.979  1.00 44.12           C  
ATOM   1326  CG1 VAL H 173      16.459  20.256  20.354  1.00 45.03           C  
ATOM   1327  CG2 VAL H 173      16.177  17.777  21.005  1.00 43.58           C  
ATOM   1328  C   VAL H 173      14.611  18.895  18.784  1.00 44.85           C  
ATOM   1329  O   VAL H 173      14.226  20.040  18.555  1.00 45.55           O  
ATOM   1330  N   THR H 174      13.766  17.895  19.132  1.00 43.71           N  
ATOM   1331  CA  THR H 174      12.367  18.121  19.369  1.00 43.55           C  
ATOM   1332  CB  THR H 174      11.484  17.556  18.295  1.00 44.50           C  
ATOM   1333  OG1 THR H 174      11.806  18.135  17.040  1.00 46.02           O  
ATOM   1334  CG2 THR H 174      10.017  17.849  18.654  1.00 45.33           C  
ATOM   1335  C   THR H 174      12.013  17.419  20.646  1.00 42.24           C  
ATOM   1336  O   THR H 174      12.363  16.257  20.847  1.00 41.72           O  
ATOM   1337  N   MET H 175      11.298  18.115  21.551  1.00 41.64           N  
ATOM   1338  CA  MET H 175      10.929  17.520  22.798  1.00 40.91           C  
ATOM   1339  CB  MET H 175      11.480  18.294  24.003  1.00 39.79           C  
ATOM   1340  CG  MET H 175      13.006  18.368  23.997  1.00 65.50           C  
ATOM   1341  SD  MET H 175      13.710  19.521  25.209  1.00 62.61           S  
ATOM   1342  CE  MET H 175      15.425  19.203  24.705  1.00 60.77           C  
ATOM   1343  C   MET H 175       9.440  17.589  22.879  1.00 41.97           C  
ATOM   1344  O   MET H 175       8.851  18.638  22.614  1.00 42.70           O  
ATOM   1345  N   THR H 176       8.789  16.463  23.238  1.00 42.23           N  
ATOM   1346  CA  THR H 176       7.357  16.437  23.344  1.00 43.61           C  
ATOM   1347  CB  THR H 176       6.680  15.716  22.216  1.00 44.78           C  
ATOM   1348  OG1 THR H 176       7.107  14.363  22.173  1.00 46.29           O  
ATOM   1349  CG2 THR H 176       7.023  16.428  20.897  1.00 44.68           C  
ATOM   1350  C   THR H 176       6.997  15.715  24.607  1.00 43.62           C  
ATOM   1351  O   THR H 176       7.847  15.097  25.245  1.00 42.89           O  
ATOM   1352  N   THR H 177       5.720  15.817  25.032  1.00 44.62           N  
ATOM   1353  CA  THR H 177       5.298  15.139  26.227  1.00 45.12           C  
ATOM   1354  CB  THR H 177       5.396  15.988  27.457  1.00 44.69           C  
ATOM   1355  OG1 THR H 177       5.102  15.210  28.607  1.00  0.00           O  
ATOM   1356  CG2 THR H 177       4.416  17.166  27.334  1.00  0.00           C  
ATOM   1357  C   THR H 177       3.865  14.730  26.082  1.00 46.78           C  
ATOM   1358  O   THR H 177       3.050  15.488  25.557  1.00 47.90           O  
ATOM   1359  N   ASP H 178       3.531  13.507  26.558  1.00 47.12           N  
ATOM   1360  CA  ASP H 178       2.177  13.027  26.510  1.00 48.52           C  
ATOM   1361  CB  ASP H 178       2.057  11.588  25.978  1.00 48.79           C  
ATOM   1362  CG  ASP H 178       0.581  11.256  25.792  1.00 50.95           C  
ATOM   1363  OD1 ASP H 178      -0.276  12.084  26.202  1.00 52.91           O  
ATOM   1364  OD2 ASP H 178       0.291  10.167  25.231  1.00 53.36           O1-
ATOM   1365  C   ASP H 178       1.647  13.043  27.912  1.00 49.01           C  
ATOM   1366  O   ASP H 178       2.170  12.377  28.801  1.00 48.27           O  
ATOM   1367  N   THR H 179       0.580  13.826  28.142  0.94 50.13           N  
ATOM   1368  CA  THR H 179       0.013  13.994  29.448  0.94 50.95           C  
ATOM   1369  CB  THR H 179      -1.052  15.050  29.483  0.94 52.32           C  
ATOM   1370  OG1 THR H 179      -2.128  14.690  28.629  1.00103.49           O  
ATOM   1371  CG2 THR H 179      -0.440  16.386  29.030  1.00 95.31           C  
ATOM   1372  C   THR H 179      -0.593  12.716  29.935  0.94 51.01           C  
ATOM   1373  O   THR H 179      -0.495  12.393  31.116  0.94 51.17           O  
ATOM   1374  N   SER H 180      -1.250  11.949  29.045  1.00 51.34           N  
ATOM   1375  CA  SER H 180      -1.936  10.765  29.485  1.00 51.97           C  
ATOM   1376  CB  SER H 180      -2.699  10.058  28.351  1.00 53.24           C  
ATOM   1377  OG  SER H 180      -1.790   9.560  27.380  1.00 47.46           O  
ATOM   1378  C   SER H 180      -0.964   9.780  30.067  1.00 50.59           C  
ATOM   1379  O   SER H 180      -1.228   9.199  31.120  1.00 51.40           O  
ATOM   1380  N   THR H 181       0.152   9.536  29.353  1.00 48.59           N  
ATOM   1381  CA  THR H 181       1.201   8.622  29.717  1.00 47.57           C  
ATOM   1382  CB  THR H 181       2.010   8.150  28.544  1.00 47.66           C  
ATOM   1383  OG1 THR H 181       2.657   9.242  27.910  1.00 46.66           O  
ATOM   1384  CG2 THR H 181       1.065   7.445  27.555  1.00 49.21           C  
ATOM   1385  C   THR H 181       2.131   9.191  30.748  1.00 45.90           C  
ATOM   1386  O   THR H 181       2.821   8.440  31.439  1.00 44.99           O  
ATOM   1387  N   SER H 182       2.206  10.530  30.870  1.00 44.81           N  
ATOM   1388  CA  SER H 182       3.146  11.107  31.788  1.00 43.84           C  
ATOM   1389  CB  SER H 182       2.965  10.568  33.215  1.00 44.18           C  
ATOM   1390  OG  SER H 182       3.907  11.161  34.092  1.00 46.41           O  
ATOM   1391  C   SER H 182       4.523  10.761  31.314  1.00 42.50           C  
ATOM   1392  O   SER H 182       5.414  10.467  32.110  1.00 42.19           O  
ATOM   1393  N   THR H 183       4.731  10.786  29.979  1.00 41.78           N  
ATOM   1394  CA  THR H 183       6.037  10.474  29.485  1.00 40.81           C  
ATOM   1395  CB  THR H 183       6.072   9.194  28.704  1.00 41.59           C  
ATOM   1396  OG1 THR H 183       7.345   8.587  28.822  1.00 41.66           O  
ATOM   1397  CG2 THR H 183       5.800   9.511  27.225  1.00 42.19           C  
ATOM   1398  C   THR H 183       6.477  11.608  28.595  1.00 40.18           C  
ATOM   1399  O   THR H 183       5.659  12.270  27.954  1.00 40.44           O  
ATOM   1400  N   ALA H 184       7.802  11.874  28.559  1.00 39.08           N  
ATOM   1401  CA  ALA H 184       8.355  12.922  27.744  1.00 38.50           C  
ATOM   1402  CB  ALA H 184       9.212  13.927  28.531  1.00 37.60           C  
ATOM   1403  C   ALA H 184       9.257  12.266  26.747  1.00 38.58           C  
ATOM   1404  O   ALA H 184       9.853  11.227  27.031  1.00 38.23           O  
ATOM   1405  N   TYR H 185       9.366  12.853  25.535  1.00 39.24           N  
ATOM   1406  CA  TYR H 185      10.186  12.256  24.520  1.00 39.55           C  
ATOM   1407  CB  TYR H 185       9.423  11.784  23.265  1.00 41.04           C  
ATOM   1408  CG  TYR H 185       8.394  10.762  23.615  1.00 42.07           C  
ATOM   1409  CD1 TYR H 185       8.749   9.462  23.881  1.00 42.66           C  
ATOM   1410  CD2 TYR H 185       7.065  11.108  23.683  1.00 43.20           C  
ATOM   1411  CE1 TYR H 185       7.797   8.523  24.199  1.00 43.99           C  
ATOM   1412  CE2 TYR H 185       6.108  10.173  24.000  1.00 44.73           C  
ATOM   1413  CZ  TYR H 185       6.472   8.875  24.258  1.00 44.78           C  
ATOM   1414  OH  TYR H 185       5.494   7.912  24.584  1.00 47.21           O  
ATOM   1415  C   TYR H 185      11.144  13.286  24.006  1.00 39.40           C  
ATOM   1416  O   TYR H 185      10.871  14.486  24.029  1.00 39.33           O  
ATOM   1417  N   MET H 186      12.325  12.824  23.548  1.00 39.24           N  
ATOM   1418  CA  MET H 186      13.285  13.700  22.946  1.00 39.21           C  
ATOM   1419  CB  MET H 186      14.537  13.895  23.820  1.00 39.32           C  
ATOM   1420  CG  MET H 186      15.594  14.830  23.233  1.00 40.95           C  
ATOM   1421  SD  MET H 186      16.565  14.120  21.869  1.00 43.78           S  
ATOM   1422  CE  MET H 186      17.451  12.928  22.911  1.00 43.37           C  
ATOM   1423  C   MET H 186      13.693  13.052  21.659  1.00 39.65           C  
ATOM   1424  O   MET H 186      14.158  11.913  21.650  1.00 39.24           O  
ATOM   1425  N   GLU H 187      13.517  13.766  20.527  1.00 40.33           N  
ATOM   1426  CA  GLU H 187      13.881  13.214  19.253  1.00 41.84           C  
ATOM   1427  CB  GLU H 187      12.718  13.180  18.246  1.00 43.25           C  
ATOM   1428  CG  GLU H 187      13.080  12.517  16.915  1.00 45.78           C  
ATOM   1429  CD  GLU H 187      11.830  12.471  16.049  1.00 48.87           C  
ATOM   1430  OE1 GLU H 187      10.713  12.638  16.610  1.00 51.97           O  
ATOM   1431  OE2 GLU H 187      11.971  12.263  14.815  1.00 52.99           O1-
ATOM   1432  C   GLU H 187      14.969  14.066  18.676  1.00 41.89           C  
ATOM   1433  O   GLU H 187      14.850  15.291  18.620  1.00 42.17           O  
ATOM   1434  N   LEU H 188      16.075  13.426  18.245  1.00 41.71           N  
ATOM   1435  CA  LEU H 188      17.175  14.153  17.673  1.00 41.77           C  
ATOM   1436  CB  LEU H 188      18.490  13.937  18.443  1.00 40.88           C  
ATOM   1437  CG  LEU H 188      19.703  14.702  17.881  1.00 40.92           C  
ATOM   1438  CD1 LEU H 188      19.497  16.222  17.973  1.00 40.76           C  
ATOM   1439  CD2 LEU H 188      21.004  14.244  18.560  1.00 40.79           C  
ATOM   1440  C   LEU H 188      17.349  13.632  16.277  1.00 42.87           C  
ATOM   1441  O   LEU H 188      17.396  12.421  16.059  1.00 42.61           O  
ATOM   1442  N   ARG H 189      17.464  14.540  15.281  1.00 43.70           N  
ATOM   1443  CA  ARG H 189      17.544  14.078  13.921  1.00 44.70           C  
ATOM   1444  CB  ARG H 189      16.488  14.689  12.984  1.00 46.13           C  
ATOM   1445  CG  ARG H 189      16.588  16.206  12.825  1.00  0.00           C  
ATOM   1446  CD  ARG H 189      15.527  16.779  11.881  1.00  0.00           C  
ATOM   1447  NE  ARG H 189      15.796  18.236  11.726  1.00  0.00           N  
ATOM   1448  CZ  ARG H 189      15.215  18.923  10.700  1.00  0.00           C  
ATOM   1449  NH1 ARG H 189      14.372  18.278   9.842  1.00  0.00           N1+
ATOM   1450  NH2 ARG H 189      15.480  20.250  10.528  1.00  0.00           N  
ATOM   1451  C   ARG H 189      18.884  14.436  13.351  1.00 44.89           C  
ATOM   1452  O   ARG H 189      19.680  15.125  13.986  1.00 44.34           O  
ATOM   1453  N   SER H 190      19.161  13.946  12.125  1.00 45.26           N  
ATOM   1454  CA  SER H 190      20.401  14.221  11.452  1.00 45.73           C  
ATOM   1455  CB  SER H 190      20.543  15.703  11.056  1.00 46.70           C  
ATOM   1456  OG  SER H 190      21.780  15.917  10.393  1.00 48.32           O  
ATOM   1457  C   SER H 190      21.535  13.863  12.359  1.00 44.28           C  
ATOM   1458  O   SER H 190      22.439  14.663  12.592  1.00 44.11           O  
ATOM   1459  N   LEU H 191      21.523  12.618  12.873  1.00 43.39           N  
ATOM   1460  CA  LEU H 191      22.507  12.165  13.813  1.00 42.19           C  
ATOM   1461  CB  LEU H 191      22.227  10.754  14.356  1.00 41.24           C  
ATOM   1462  CG  LEU H 191      20.962  10.664  15.233  1.00 39.91           C  
ATOM   1463  CD1 LEU H 191      20.737   9.232  15.739  1.00 39.98           C  
ATOM   1464  CD2 LEU H 191      21.008  11.684  16.378  1.00 39.47           C  
ATOM   1465  C   LEU H 191      23.869  12.139  13.193  1.00 43.04           C  
ATOM   1466  O   LEU H 191      24.045  11.783  12.030  1.00 43.33           O  
ATOM   1467  N   ARG H 192      24.875  12.534  14.005  1.00 43.05           N  
ATOM   1468  CA  ARG H 192      26.258  12.568  13.624  0.90 44.37           C  
ATOM   1469  CB  ARG H 192      26.854  13.980  13.596  0.90 44.83           C  
ATOM   1470  CG  ARG H 192      26.253  14.878  12.519  0.90 46.35           C  
ATOM   1471  CD  ARG H 192      26.856  16.283  12.503  0.90 48.21           C  
ATOM   1472  NE  ARG H 192      26.415  16.970  13.750  0.90 49.10           N  
ATOM   1473  CZ  ARG H 192      27.234  17.873  14.359  0.90 50.38           C  
ATOM   1474  NH1 ARG H 192      28.470  18.127  13.844  0.90 52.31           N1+
ATOM   1475  NH2 ARG H 192      26.819  18.519  15.489  0.90 50.21           N  
ATOM   1476  C   ARG H 192      27.007  11.822  14.683  1.00 43.77           C  
ATOM   1477  O   ARG H 192      26.462  11.507  15.738  1.00 42.40           O  
ATOM   1478  N   SER H 193      28.297  11.535  14.425  1.00 44.51           N  
ATOM   1479  CA  SER H 193      29.108  10.756  15.319  1.00 44.10           C  
ATOM   1480  CB  SER H 193      30.535  10.545  14.785  1.00 45.38           C  
ATOM   1481  OG  SER H 193      31.287   9.769  15.706  1.00 47.58           O  
ATOM   1482  C   SER H 193      29.220  11.431  16.651  1.00 42.47           C  
ATOM   1483  O   SER H 193      29.258  10.765  17.684  1.00 41.61           O  
ATOM   1484  N   ASP H 194      29.241  12.776  16.660  1.00 41.98           N  
ATOM   1485  CA  ASP H 194      29.423  13.557  17.854  1.00 41.70           C  
ATOM   1486  CB  ASP H 194      29.535  15.063  17.566  1.00 43.08           C  
ATOM   1487  CG  ASP H 194      30.837  15.276  16.808  1.00 46.82           C  
ATOM   1488  OD1 ASP H 194      31.495  14.255  16.475  1.00  0.00           O  
ATOM   1489  OD2 ASP H 194      31.191  16.459  16.547  1.00  0.00           O1-
ATOM   1490  C   ASP H 194      28.268  13.340  18.784  1.00 39.91           C  
ATOM   1491  O   ASP H 194      28.379  13.585  19.983  1.00 39.63           O  
ATOM   1492  N   ASP H 195      27.114  12.921  18.234  1.00 38.73           N  
ATOM   1493  CA  ASP H 195      25.889  12.695  18.953  1.00 37.38           C  
ATOM   1494  CB  ASP H 195      24.699  12.450  18.017  1.00 37.51           C  
ATOM   1495  CG  ASP H 195      24.420  13.759  17.291  1.00 38.49           C  
ATOM   1496  OD1 ASP H 195      24.728  14.837  17.866  1.00 37.96           O  
ATOM   1497  OD2 ASP H 195      23.902  13.692  16.146  1.00 39.25           O1-
ATOM   1498  C   ASP H 195      25.993  11.516  19.880  1.00 35.90           C  
ATOM   1499  O   ASP H 195      25.158  11.365  20.770  1.00 35.06           O  
ATOM   1500  N   THR H 196      26.958  10.599  19.665  1.00 35.91           N  
ATOM   1501  CA  THR H 196      27.052   9.466  20.546  1.00 35.52           C  
ATOM   1502  CB  THR H 196      28.227   8.583  20.245  1.00 35.93           C  
ATOM   1503  OG1 THR H 196      28.142   8.097  18.913  1.00 36.05           O  
ATOM   1504  CG2 THR H 196      28.240   7.411  21.239  1.00 35.85           C  
ATOM   1505  C   THR H 196      27.210   9.978  21.945  1.00 34.88           C  
ATOM   1506  O   THR H 196      28.129  10.743  22.236  1.00 35.50           O  
ATOM   1507  N   ALA H 197      26.295   9.576  22.854  1.00 33.83           N  
ATOM   1508  CA  ALA H 197      26.401  10.054  24.202  1.00 33.18           C  
ATOM   1509  CB  ALA H 197      26.184  11.572  24.329  1.00 33.04           C  
ATOM   1510  C   ALA H 197      25.349   9.398  25.034  1.00 32.37           C  
ATOM   1511  O   ALA H 197      24.537   8.617  24.540  1.00 32.68           O  
ATOM   1512  N   VAL H 198      25.383   9.682  26.351  1.00 31.71           N  
ATOM   1513  CA  VAL H 198      24.382   9.208  27.255  1.00 30.98           C  
ATOM   1514  CB  VAL H 198      24.920   8.908  28.624  1.00 31.04           C  
ATOM   1515  CG1 VAL H 198      23.757   8.471  29.530  1.00 30.30           C  
ATOM   1516  CG2 VAL H 198      26.039   7.862  28.491  1.00 32.05           C  
ATOM   1517  C   VAL H 198      23.423  10.346  27.388  1.00 30.74           C  
ATOM   1518  O   VAL H 198      23.833  11.486  27.604  1.00 30.80           O  
ATOM   1519  N   TYR H 199      22.112  10.068  27.254  1.00 30.38           N  
ATOM   1520  CA  TYR H 199      21.140  11.122  27.325  1.00 30.18           C  
ATOM   1521  CB  TYR H 199      20.143  11.148  26.151  1.00 30.06           C  
ATOM   1522  CG  TYR H 199      20.861  11.539  24.903  1.00 29.49           C  
ATOM   1523  CD1 TYR H 199      21.066  12.863  24.609  1.00 29.80           C  
ATOM   1524  CD2 TYR H 199      21.341  10.597  24.024  1.00 30.17           C  
ATOM   1525  CE1 TYR H 199      21.724  13.244  23.464  1.00 29.90           C  
ATOM   1526  CE2 TYR H 199      22.002  10.973  22.876  1.00 30.67           C  
ATOM   1527  CZ  TYR H 199      22.196  12.300  22.590  1.00 30.76           C  
ATOM   1528  OH  TYR H 199      22.871  12.689  21.414  1.00 31.39           O  
ATOM   1529  C   TYR H 199      20.339  10.932  28.571  1.00 30.30           C  
ATOM   1530  O   TYR H 199      19.906   9.822  28.879  1.00 30.71           O  
ATOM   1531  N   TYR H 200      20.130  12.032  29.329  1.00 30.38           N  
ATOM   1532  CA  TYR H 200      19.393  11.926  30.556  1.00 30.55           C  
ATOM   1533  CB  TYR H 200      20.132  12.387  31.828  1.00 30.39           C  
ATOM   1534  CG  TYR H 200      21.443  11.707  32.020  1.00 30.50           C  
ATOM   1535  CD1 TYR H 200      21.531  10.396  32.420  1.00 30.69           C  
ATOM   1536  CD2 TYR H 200      22.605  12.400  31.784  1.00 30.44           C  
ATOM   1537  CE1 TYR H 200      22.756   9.793  32.593  1.00 31.29           C  
ATOM   1538  CE2 TYR H 200      23.831  11.804  31.956  1.00 31.39           C  
ATOM   1539  CZ  TYR H 200      23.910  10.497  32.364  1.00 31.39           C  
ATOM   1540  OH  TYR H 200      25.165   9.880  32.543  1.00 28.59           O  
ATOM   1541  C   TYR H 200      18.245  12.882  30.509  1.00 30.87           C  
ATOM   1542  O   TYR H 200      18.302  13.928  29.864  1.00 31.36           O  
ATOM   1543  N   CYS H 201      17.148  12.509  31.191  0.90 31.05           N  
ATOM   1544  CA  CYS H 201      16.051  13.405  31.402  0.90 31.49           C  
ATOM   1545  CB  CYS H 201      14.658  12.785  31.126  0.90 33.44           C  
ATOM   1546  SG  CYS H 201      14.349  11.250  32.051  0.90 37.80           S  
ATOM   1547  C   CYS H 201      16.149  13.780  32.850  0.90 30.70           C  
ATOM   1548  O   CYS H 201      16.635  13.000  33.671  0.90 30.16           O  
ATOM   1549  N   ALA H 202      15.749  15.019  33.202  1.00 30.18           N  
ATOM   1550  CA  ALA H 202      15.834  15.409  34.580  1.00 30.12           C  
ATOM   1551  CB  ALA H 202      17.142  16.141  34.929  1.00 29.97           C  
ATOM   1552  C   ALA H 202      14.711  16.351  34.868  1.00 30.49           C  
ATOM   1553  O   ALA H 202      14.322  17.159  34.025  1.00 31.00           O  
ATOM   1554  N   ARG H 203      14.161  16.264  36.092  1.00 30.45           N  
ATOM   1555  CA  ARG H 203      13.098  17.133  36.498  1.00 30.74           C  
ATOM   1556  CB  ARG H 203      12.107  16.453  37.462  1.00 31.06           C  
ATOM   1557  CG  ARG H 203      10.942  17.327  37.929  1.00 31.62           C  
ATOM   1558  CD  ARG H 203      10.065  16.650  38.986  1.00 32.16           C  
ATOM   1559  NE  ARG H 203      10.581  17.046  40.326  1.00 24.47           N  
ATOM   1560  CZ  ARG H 203       9.895  16.702  41.456  1.00 25.84           C  
ATOM   1561  NH1 ARG H 203       8.763  15.948  41.364  1.00 26.28           N1+
ATOM   1562  NH2 ARG H 203      10.332  17.116  42.679  1.00 26.66           N  
ATOM   1563  C   ARG H 203      13.754  18.258  37.226  1.00 30.74           C  
ATOM   1564  O   ARG H 203      14.709  18.045  37.971  1.00 30.78           O  
ATOM   1565  N   ASP H 204      13.288  19.498  36.991  0.90 31.24           N  
ATOM   1566  CA  ASP H 204      13.869  20.602  37.690  0.90 31.23           C  
ATOM   1567  CB  ASP H 204      14.410  21.726  36.790  0.88 24.01           C  
ATOM   1568  CG  ASP H 204      15.773  21.295  36.281  1.00 44.61           C  
ATOM   1569  OD1 ASP H 204      16.319  20.306  36.838  1.00  0.00           O  
ATOM   1570  OD2 ASP H 204      16.291  21.945  35.334  1.00  0.00           O1-
ATOM   1571  C   ASP H 204      12.847  21.205  38.586  0.90 31.80           C  
ATOM   1572  O   ASP H 204      11.689  21.377  38.214  0.90 31.70           O  
ATOM   1573  N   GLN H 205      13.250  21.466  39.842  1.00 33.12           N  
ATOM   1574  CA  GLN H 205      12.403  22.111  40.795  1.00 34.14           C  
ATOM   1575  CB  GLN H 205      13.010  22.037  42.208  1.00 23.81           C  
ATOM   1576  CG  GLN H 205      12.035  22.363  43.341  1.00  2.00           C  
ATOM   1577  CD  GLN H 205      11.219  21.105  43.617  1.00  0.00           C  
ATOM   1578  OE1 GLN H 205      10.390  21.072  44.525  1.00  0.00           O  
ATOM   1579  NE2 GLN H 205      11.462  20.035  42.815  1.00  0.00           N  
ATOM   1580  C   GLN H 205      12.289  23.550  40.407  1.00 33.69           C  
ATOM   1581  O   GLN H 205      11.196  24.111  40.373  1.00 34.75           O  
ATOM   1582  N   ARG H 206      13.441  24.168  40.081  1.00 33.80           N  
ATOM   1583  CA  ARG H 206      13.547  25.565  39.766  1.00 34.17           C  
ATOM   1584  CB  ARG H 206      13.243  26.519  40.936  1.00 35.83           C  
ATOM   1585  CG  ARG H 206      11.849  26.473  41.555  1.00 50.93           C  
ATOM   1586  CD  ARG H 206      11.745  27.329  42.815  1.00 56.73           C  
ATOM   1587  NE  ARG H 206      12.863  26.920  43.709  1.00 69.22           N  
ATOM   1588  CZ  ARG H 206      12.733  25.823  44.508  1.00 71.01           C  
ATOM   1589  NH1 ARG H 206      11.578  25.096  44.477  1.00 66.35           N1+
ATOM   1590  NH2 ARG H 206      13.757  25.449  45.328  1.00 71.28           N  
ATOM   1591  C   ARG H 206      15.012  25.777  39.616  1.00 34.69           C  
ATOM   1592  O   ARG H 206      15.575  25.949  38.537  1.00 35.74           O  
ATOM   1593  N   LEU H 207      15.625  25.853  40.804  1.00 33.01           N  
ATOM   1594  CA  LEU H 207      17.001  26.111  41.069  1.00 33.61           C  
ATOM   1595  CB  LEU H 207      17.213  26.385  42.556  1.00 35.73           C  
ATOM   1596  CG  LEU H 207      16.282  27.511  43.027  1.00 26.04           C  
ATOM   1597  CD1 LEU H 207      16.652  27.989  44.437  1.00 27.33           C  
ATOM   1598  CD2 LEU H 207      16.195  28.632  41.978  1.00 24.35           C  
ATOM   1599  C   LEU H 207      17.876  24.962  40.668  1.00 34.95           C  
ATOM   1600  O   LEU H 207      18.993  25.178  40.202  1.00 37.06           O  
ATOM   1601  N   TYR H 208      17.397  23.712  40.856  1.00 34.14           N  
ATOM   1602  CA  TYR H 208      18.263  22.576  40.687  1.00 34.46           C  
ATOM   1603  CB  TYR H 208      18.724  22.054  42.059  1.00 34.63           C  
ATOM   1604  CG  TYR H 208      17.486  21.945  42.895  1.00 35.79           C  
ATOM   1605  CD1 TYR H 208      16.656  20.849  42.835  1.00 35.77           C  
ATOM   1606  CD2 TYR H 208      17.139  22.965  43.750  1.00 38.32           C  
ATOM   1607  CE1 TYR H 208      15.520  20.779  43.611  1.00 37.08           C  
ATOM   1608  CE2 TYR H 208      16.009  22.907  44.529  1.00 40.16           C  
ATOM   1609  CZ  TYR H 208      15.193  21.807  44.462  1.00 39.52           C  
ATOM   1610  OH  TYR H 208      14.030  21.743  45.259  1.00 42.96           O  
ATOM   1611  C   TYR H 208      17.585  21.431  39.993  1.00 34.64           C  
ATOM   1612  O   TYR H 208      16.365  21.404  39.849  1.00 35.12           O  
ATOM   1613  N   PHE H 209      18.406  20.461  39.517  1.00 34.17           N  
ATOM   1614  CA  PHE H 209      17.928  19.230  38.945  1.00 34.28           C  
ATOM   1615  CB  PHE H 209      18.945  18.505  38.031  1.00 33.04           C  
ATOM   1616  CG  PHE H 209      19.109  19.113  36.679  1.00 34.25           C  
ATOM   1617  CD1 PHE H 209      18.240  18.775  35.676  1.00 35.76           C  
ATOM   1618  CD2 PHE H 209      20.142  19.967  36.377  1.00 34.60           C  
ATOM   1619  CE1 PHE H 209      18.370  19.307  34.419  1.00 35.73           C  
ATOM   1620  CE2 PHE H 209      20.279  20.501  35.117  1.00 33.71           C  
ATOM   1621  CZ  PHE H 209      19.387  20.177  34.129  1.00 35.09           C  
ATOM   1622  C   PHE H 209      17.824  18.289  40.096  1.00 35.44           C  
ATOM   1623  O   PHE H 209      18.791  17.615  40.442  1.00 37.14           O  
ATOM   1624  N   ASP H 210      16.644  18.208  40.720  1.00 34.38           N  
ATOM   1625  CA  ASP H 210      16.517  17.356  41.858  1.00 35.62           C  
ATOM   1626  CB  ASP H 210      15.267  17.649  42.706  1.00 37.46           C  
ATOM   1627  CG  ASP H 210      14.001  17.472  41.884  1.00 39.72           C  
ATOM   1628  OD1 ASP H 210      14.019  17.712  40.647  1.00 39.98           O  
ATOM   1629  OD2 ASP H 210      12.979  17.095  42.510  1.00 40.85           O1-
ATOM   1630  C   ASP H 210      16.530  15.935  41.433  1.00 35.23           C  
ATOM   1631  O   ASP H 210      16.955  15.053  42.181  1.00 36.32           O  
ATOM   1632  N   VAL H 211      16.065  15.667  40.205  1.00 32.83           N  
ATOM   1633  CA  VAL H 211      15.918  14.249  39.887  1.00 33.02           C  
ATOM   1634  CB  VAL H 211      14.501  13.764  39.966  1.00 33.81           C  
ATOM   1635  CG1 VAL H 211      13.941  14.070  41.362  1.00 74.54           C  
ATOM   1636  CG2 VAL H 211      13.709  14.381  38.806  1.00 74.44           C  
ATOM   1637  C   VAL H 211      16.363  13.941  38.489  1.00 32.84           C  
ATOM   1638  O   VAL H 211      16.180  14.751  37.585  1.00 32.78           O  
ATOM   1639  N   TRP H 212      16.927  12.724  38.272  1.00 32.40           N  
ATOM   1640  CA  TRP H 212      17.443  12.368  36.973  1.00 31.79           C  
ATOM   1641  CB  TRP H 212      18.983  12.359  36.942  1.00 32.00           C  
ATOM   1642  CG  TRP H 212      19.621  13.704  37.197  1.00 31.35           C  
ATOM   1643  CD2 TRP H 212      20.361  14.453  36.220  1.00 31.03           C  
ATOM   1644  CD1 TRP H 212      19.662  14.429  38.352  1.00 31.98           C  
ATOM   1645  NE1 TRP H 212      20.371  15.589  38.155  1.00 31.58           N  
ATOM   1646  CE2 TRP H 212      20.810  15.615  36.848  1.00 31.37           C  
ATOM   1647  CE3 TRP H 212      20.647  14.192  34.912  1.00 31.50           C  
ATOM   1648  CZ2 TRP H 212      21.554  16.539  36.170  1.00 31.31           C  
ATOM   1649  CZ3 TRP H 212      21.394  15.127  34.231  1.00 31.75           C  
ATOM   1650  CH2 TRP H 212      21.839  16.277  34.849  1.00 31.61           C  
ATOM   1651  C   TRP H 212      17.015  10.977  36.602  1.00 31.77           C  
ATOM   1652  O   TRP H 212      16.690  10.150  37.454  1.00 32.42           O  
ATOM   1653  N   GLY H 213      16.999  10.694  35.281  1.00 31.65           N  
ATOM   1654  CA  GLY H 213      16.686   9.387  34.774  1.00 31.78           C  
ATOM   1655  C   GLY H 213      17.950   8.577  34.833  1.00 31.83           C  
ATOM   1656  O   GLY H 213      19.013   9.090  35.177  1.00 31.61           O  
ATOM   1657  N   GLN H 214      17.849   7.277  34.489  1.00 32.17           N  
ATOM   1658  CA  GLN H 214      18.953   6.356  34.512  1.00 32.79           C  
ATOM   1659  CB  GLN H 214      18.550   4.882  34.300  1.00 34.03           C  
ATOM   1660  CG  GLN H 214      17.991   4.559  32.911  1.00 35.22           C  
ATOM   1661  CD  GLN H 214      16.489   4.807  32.911  1.00 36.82           C  
ATOM   1662  OE1 GLN H 214      16.021   5.908  33.196  1.00 37.38           O  
ATOM   1663  NE2 GLN H 214      15.706   3.744  32.586  1.00 36.39           N  
ATOM   1664  C   GLN H 214      19.945   6.699  33.442  1.00 32.50           C  
ATOM   1665  O   GLN H 214      21.138   6.439  33.585  1.00 33.46           O  
ATOM   1666  N   GLY H 215      19.467   7.256  32.313  1.00 31.86           N  
ATOM   1667  CA  GLY H 215      20.324   7.577  31.206  1.00 31.53           C  
ATOM   1668  C   GLY H 215      20.074   6.569  30.127  1.00 31.94           C  
ATOM   1669  O   GLY H 215      19.754   5.412  30.400  1.00 31.85           O  
ATOM   1670  N   THR H 216      20.189   7.009  28.857  1.00 32.09           N  
ATOM   1671  CA  THR H 216      20.037   6.128  27.731  1.00 32.52           C  
ATOM   1672  CB  THR H 216      18.843   6.446  26.874  1.00 32.46           C  
ATOM   1673  OG1 THR H 216      17.652   6.360  27.640  1.00 33.14           O  
ATOM   1674  CG2 THR H 216      18.788   5.453  25.700  1.00 32.72           C  
ATOM   1675  C   THR H 216      21.254   6.313  26.879  1.00 32.86           C  
ATOM   1676  O   THR H 216      21.592   7.432  26.499  1.00 32.38           O  
ATOM   1677  N   THR H 217      21.949   5.207  26.547  1.00 33.44           N  
ATOM   1678  CA  THR H 217      23.142   5.327  25.760  1.00 33.86           C  
ATOM   1679  CB  THR H 217      24.142   4.238  26.030  1.00 34.51           C  
ATOM   1680  OG1 THR H 217      24.506   4.234  27.403  1.00 35.18           O  
ATOM   1681  CG2 THR H 217      25.386   4.477  25.158  1.00 35.71           C  
ATOM   1682  C   THR H 217      22.765   5.239  24.317  1.00 34.14           C  
ATOM   1683  O   THR H 217      22.081   4.308  23.896  1.00 35.17           O  
ATOM   1684  N   VAL H 218      23.197   6.232  23.514  1.00 33.85           N  
ATOM   1685  CA  VAL H 218      22.911   6.204  22.111  1.00 34.37           C  
ATOM   1686  CB  VAL H 218      22.156   7.414  21.638  1.00 34.80           C  
ATOM   1687  CG1 VAL H 218      22.030   7.348  20.109  1.00 35.25           C  
ATOM   1688  CG2 VAL H 218      20.802   7.460  22.367  1.00 34.31           C  
ATOM   1689  C   VAL H 218      24.225   6.178  21.398  1.00 34.67           C  
ATOM   1690  O   VAL H 218      25.127   6.963  21.694  1.00 34.71           O  
ATOM   1691  N   THR H 219      24.367   5.246  20.435  1.00 34.68           N  
ATOM   1692  CA  THR H 219      25.592   5.148  19.699  1.00 34.97           C  
ATOM   1693  CB  THR H 219      26.221   3.787  19.779  1.00 35.57           C  
ATOM   1694  OG1 THR H 219      26.480   3.446  21.133  1.00 35.31           O  
ATOM   1695  CG2 THR H 219      27.533   3.797  18.975  1.00 36.41           C  
ATOM   1696  C   THR H 219      25.265   5.387  18.261  1.00 35.14           C  
ATOM   1697  O   THR H 219      24.400   4.723  17.691  1.00 35.45           O  
ATOM   1698  N   VAL H 220      25.940   6.361  17.626  1.00 36.34           N  
ATOM   1699  CA  VAL H 220      25.674   6.553  16.234  1.00 37.05           C  
ATOM   1700  CB  VAL H 220      25.397   7.968  15.840  1.00 38.09           C  
ATOM   1701  CG1 VAL H 220      24.036   8.383  16.418  1.00 38.21           C  
ATOM   1702  CG2 VAL H 220      26.550   8.839  16.347  1.00 38.06           C  
ATOM   1703  C   VAL H 220      26.872   6.092  15.474  1.00 37.49           C  
ATOM   1704  O   VAL H 220      27.980   6.594  15.656  1.00 37.49           O  
ATOM   1705  N   SER H 221      26.666   5.088  14.597  1.00 37.73           N  
ATOM   1706  CA  SER H 221      27.746   4.574  13.809  1.00 38.30           C  
ATOM   1707  CB  SER H 221      28.650   3.593  14.572  1.00 37.21           C  
ATOM   1708  OG  SER H 221      29.689   3.129  13.723  1.00 35.01           O  
ATOM   1709  C   SER H 221      27.149   3.818  12.665  1.00 39.25           C  
ATOM   1710  O   SER H 221      25.973   3.463  12.688  1.00 39.25           O  
ATOM   1711  N   SER H 222      27.957   3.563  11.620  0.94 40.32           N  
ATOM   1712  CA  SER H 222      27.467   2.823  10.495  0.88 41.12           C  
ATOM   1713  CB  SER H 222      27.881   3.421   9.140  0.88 42.51           C  
ATOM   1714  OG  SER H 222      29.289   3.347   8.983  0.88 44.55           O  
ATOM   1715  C   SER H 222      28.072   1.426  10.578  0.94 40.80           C  
ATOM   1716  O   SER H 222      27.303   0.434  10.471  0.94 41.33           O  
ATOM   1717  OXT SER H 222      29.319   1.334  10.744  1.00  0.00           O1-
TER    1718      SER H 222 
CONECT  162  670
CONECT  670  162
CONECT  972 1546
CONECT 1546  972
END
