# Supplementary material for: Fully automated antibody structure prediction using BIOVIA tools: Validation study
Source: PLoS One. 2017 May 18;12(5):e0177923. doi: 10.1371/journal.pone.0177923 (PMC5436848; doi:10.1371/journal.pone.0177923)
Supplement: S1 Dataset — Predicted structures using the Top5 framework method, Chothia CDR definition with no canonical filtering and generating 50 models. These were used in the detailed discussion of outliers and for comparison against predictions using canonical filtering. (ZIP) [file pone.0177923.s003.zip › 4LKX_BA_FV_FinalModel.pdb]

REMARK   Accelrys Discovery Studio PDB file
REMARK   Created:  2015-05-08T04:42:04Z
SSBOND   1 CYS L   23    CYS L   93                                     
SSBOND   2 CYS H  134    CYS H  208                                     
ATOM      1  N   ASP L   1      26.571  31.992  25.571  1.00 35.03           N1+
ATOM      2  CA  ASP L   1      25.938  31.439  26.787  1.00 31.44           C  
ATOM      3  CB  ASP L   1      25.738  29.924  26.638  1.00 30.51           C  
ATOM      4  CG  ASP L   1      24.690  29.683  25.559  1.00 36.34           C  
ATOM      5  OD1 ASP L   1      24.097  30.685  25.076  1.00 36.46           O  
ATOM      6  OD2 ASP L   1      24.465  28.494  25.206  1.00 38.93           O1-
ATOM      7  C   ASP L   1      26.829  31.690  27.956  1.00 32.28           C  
ATOM      8  O   ASP L   1      27.954  32.161  27.802  1.00 32.68           O  
ATOM      9  N   ILE L   2      26.341  31.381  29.171  1.00 26.30           N  
ATOM     10  CA  ILE L   2      27.132  31.604  30.340  1.00 24.69           C  
ATOM     11  CB  ILE L   2      26.342  31.587  31.617  1.00 25.71           C  
ATOM     12  CG1 ILE L   2      25.303  32.725  31.620  1.00 26.51           C  
ATOM     13  CG2 ILE L   2      27.340  31.664  32.787  1.00 26.75           C  
ATOM     14  CD1 ILE L   2      24.192  32.549  30.588  1.00  0.00           C  
ATOM     15  C   ILE L   2      28.142  30.507  30.403  1.00 25.79           C  
ATOM     16  O   ILE L   2      27.812  29.328  30.276  1.00 25.89           O  
ATOM     17  N   VAL L   3      29.423  30.879  30.583  1.00 23.76           N  
ATOM     18  CA  VAL L   3      30.440  29.874  30.641  1.00 24.00           C  
ATOM     19  CB  VAL L   3      31.731  30.282  29.991  1.00 26.77           C  
ATOM     20  CG1 VAL L   3      32.766  29.165  30.203  1.00 25.93           C  
ATOM     21  CG2 VAL L   3      31.456  30.603  28.513  1.00 28.89           C  
ATOM     22  C   VAL L   3      30.727  29.617  32.081  1.00 26.47           C  
ATOM     23  O   VAL L   3      30.952  30.544  32.858  1.00 24.72           O  
ATOM     24  N   MET L   4      30.713  28.329  32.469  1.00 24.30           N  
ATOM     25  CA  MET L   4      30.996  27.979  33.828  1.00 21.80           C  
ATOM     26  CB  MET L   4      29.998  26.963  34.412  1.00 21.61           C  
ATOM     27  CG  MET L   4      28.556  27.483  34.456  1.00 22.34           C  
ATOM     28  SD  MET L   4      28.267  28.866  35.600  1.00 25.01           S  
ATOM     29  CE  MET L   4      28.159  27.824  37.082  1.00 26.93           C  
ATOM     30  C   MET L   4      32.349  27.344  33.818  1.00 24.40           C  
ATOM     31  O   MET L   4      32.572  26.352  33.124  1.00 24.02           O  
ATOM     32  N   THR L   5      33.293  27.912  34.598  1.00 22.71           N  
ATOM     33  CA  THR L   5      34.639  27.415  34.621  1.00 24.28           C  
ATOM     34  CB  THR L   5      35.656  28.507  34.454  1.00 29.63           C  
ATOM     35  OG1 THR L   5      35.464  29.179  33.217  1.00 32.34           O  
ATOM     36  CG2 THR L   5      37.065  27.898  34.519  1.00 32.98           C  
ATOM     37  C   THR L   5      34.893  26.807  35.961  1.00 24.63           C  
ATOM     38  O   THR L   5      34.720  27.458  36.990  1.00 26.24           O  
ATOM     39  N   GLN L   6      35.327  25.531  35.980  1.00 22.24           N  
ATOM     40  CA  GLN L   6      35.606  24.896  37.236  1.00 23.17           C  
ATOM     41  CB  GLN L   6      34.897  23.545  37.448  1.00 23.60           C  
ATOM     42  CG  GLN L   6      33.387  23.653  37.651  1.00 26.44           C  
ATOM     43  CD  GLN L   6      32.837  22.251  37.877  1.00 24.32           C  
ATOM     44  OE1 GLN L   6      31.789  21.892  37.342  1.00 22.51           O  
ATOM     45  NE2 GLN L   6      33.551  21.437  38.702  1.00 24.69           N  
ATOM     46  C   GLN L   6      37.072  24.612  37.316  1.00 25.39           C  
ATOM     47  O   GLN L   6      37.720  24.303  36.318  1.00 26.49           O  
ATOM     48  N   THR L   7      37.641  24.753  38.530  1.00 23.19           N  
ATOM     49  CA  THR L   7      39.020  24.419  38.742  0.88 24.69           C  
ATOM     50  CB  THR L   7      39.943  25.603  38.722  0.88 29.19           C  
ATOM     51  OG1 THR L   7      39.581  26.526  39.738  1.00 47.49           O  
ATOM     52  CG2 THR L   7      39.863  26.275  37.339  1.00 51.24           C  
ATOM     53  C   THR L   7      39.102  23.814  40.108  1.00 25.42           C  
ATOM     54  O   THR L   7      38.316  24.182  40.979  1.00 27.63           O  
ATOM     55  N   PRO L   8      40.009  22.901  40.361  1.00 25.21           N  
ATOM     56  CA  PRO L   8      40.951  22.376  39.404  1.00 25.62           C  
ATOM     57  CD  PRO L   8      40.401  22.615  41.730  1.00 25.15           C  
ATOM     58  CB  PRO L   8      42.101  21.796  40.228  1.00 26.16           C  
ATOM     59  CG  PRO L   8      41.479  21.529  41.610  1.00 27.10           C  
ATOM     60  C   PRO L   8      40.272  21.324  38.584  1.00 28.83           C  
ATOM     61  O   PRO L   8      39.173  20.913  38.948  1.00 25.91           O  
ATOM     62  N   LEU L   9      40.898  20.901  37.464  1.00 26.09           N  
ATOM     63  CA  LEU L   9      40.357  19.862  36.634  1.00 26.21           C  
ATOM     64  CB  LEU L   9      41.173  19.631  35.352  1.00 27.68           C  
ATOM     65  CG  LEU L   9      40.586  18.527  34.454  1.00 39.71           C  
ATOM     66  CD1 LEU L   9      39.195  18.913  33.937  1.00 38.72           C  
ATOM     67  CD2 LEU L   9      41.560  18.140  33.328  1.00 37.85           C  
ATOM     68  C   LEU L   9      40.366  18.580  37.406  1.00 24.99           C  
ATOM     69  O   LEU L   9      39.390  17.830  37.390  1.00 23.75           O  
ATOM     70  N   SER L  10      41.484  18.289  38.107  1.00 23.32           N  
ATOM     71  CA  SER L  10      41.559  17.081  38.882  1.00 24.13           C  
ATOM     72  CB  SER L  10      42.534  16.026  38.322  1.00 29.12           C  
ATOM     73  OG  SER L  10      42.056  15.507  37.091  1.00 40.41           O  
ATOM     74  C   SER L  10      42.074  17.448  40.232  1.00 26.20           C  
ATOM     75  O   SER L  10      42.913  18.339  40.364  1.00 26.43           O  
ATOM     76  N   LEU L  11      41.564  16.785  41.289  1.00 23.86           N  
ATOM     77  CA  LEU L  11      42.106  17.086  42.578  1.00 25.51           C  
ATOM     78  CB  LEU L  11      41.226  18.018  43.450  1.00 30.30           C  
ATOM     79  CG  LEU L  11      39.930  17.439  44.049  1.00 30.54           C  
ATOM     80  CD1 LEU L  11      40.209  16.446  45.183  1.00 30.53           C  
ATOM     81  CD2 LEU L  11      38.994  18.563  44.512  1.00 30.03           C  
ATOM     82  C   LEU L  11      42.381  15.795  43.277  1.00 26.60           C  
ATOM     83  O   LEU L  11      41.534  14.909  43.354  1.00 26.28           O  
ATOM     84  N   SER L  12      43.615  15.638  43.784  1.00 24.06           N  
ATOM     85  CA  SER L  12      43.940  14.433  44.484  1.00 24.52           C  
ATOM     86  CB  SER L  12      45.286  13.827  44.048  1.00 29.05           C  
ATOM     87  OG  SER L  12      45.548  12.629  44.760  1.00 41.08           O  
ATOM     88  C   SER L  12      44.020  14.827  45.924  1.00 26.61           C  
ATOM     89  O   SER L  12      44.700  15.791  46.270  1.00 28.22           O  
ATOM     90  N   VAL L  13      43.303  14.099  46.805  1.00 23.88           N  
ATOM     91  CA  VAL L  13      43.273  14.488  48.188  0.92 24.69           C  
ATOM     92  CB  VAL L  13      41.970  15.139  48.560  0.92 26.91           C  
ATOM     93  CG1 VAL L  13      41.939  15.369  50.078  0.92 28.78           C  
ATOM     94  CG2 VAL L  13      41.809  16.424  47.733  0.92 27.47           C  
ATOM     95  C   VAL L  13      43.423  13.271  49.045  1.00 26.65           C  
ATOM     96  O   VAL L  13      42.934  12.193  48.710  1.00 26.42           O  
ATOM     97  N   THR L  14      44.116  13.419  50.192  1.00 25.88           N  
ATOM     98  CA  THR L  14      44.274  12.313  51.090  1.00 25.83           C  
ATOM     99  CB  THR L  14      45.439  12.458  52.023  1.00 32.50           C  
ATOM    100  OG1 THR L  14      46.647  12.573  51.287  1.00 33.29           O  
ATOM    101  CG2 THR L  14      45.484  11.222  52.937  1.00 36.65           C  
ATOM    102  C   THR L  14      43.028  12.235  51.909  1.00 27.12           C  
ATOM    103  O   THR L  14      42.350  13.237  52.140  1.00 26.66           O  
ATOM    104  N   PRO L  15      42.709  11.056  52.351  1.00 25.62           N  
ATOM    105  CA  PRO L  15      41.500  10.905  53.103  1.00 27.23           C  
ATOM    106  CD  PRO L  15      43.023   9.862  51.583  1.00  0.00           C  
ATOM    107  CB  PRO L  15      41.258   9.403  53.196  1.00 31.61           C  
ATOM    108  CG  PRO L  15      41.896   8.864  51.901  1.00 34.02           C  
ATOM    109  C   PRO L  15      41.562  11.623  54.408  1.00 28.52           C  
ATOM    110  O   PRO L  15      42.602  11.590  55.065  1.00 31.09           O  
ATOM    111  N   GLY L  16      40.451  12.282  54.793  1.00 28.84           N  
ATOM    112  CA  GLY L  16      40.377  12.985  56.040  1.00 28.77           C  
ATOM    113  C   GLY L  16      40.720  14.428  55.829  1.00 31.34           C  
ATOM    114  O   GLY L  16      40.475  15.255  56.706  1.00 33.03           O  
ATOM    115  N   GLN L  17      41.300  14.776  54.662  1.00 26.97           N  
ATOM    116  CA  GLN L  17      41.670  16.141  54.414  1.00 25.63           C  
ATOM    117  CB  GLN L  17      42.921  16.284  53.529  1.00 25.93           C  
ATOM    118  CG  GLN L  17      44.196  15.779  54.207  1.00 32.43           C  
ATOM    119  CD  GLN L  17      44.493  16.715  55.366  1.00 36.46           C  
ATOM    120  OE1 GLN L  17      44.656  17.919  55.176  1.00 35.66           O  
ATOM    121  NE2 GLN L  17      44.559  16.153  56.604  1.00 37.17           N  
ATOM    122  C   GLN L  17      40.530  16.836  53.736  1.00 28.36           C  
ATOM    123  O   GLN L  17      39.647  16.210  53.152  1.00 26.75           O  
ATOM    124  N   PRO L  18      40.523  18.138  53.846  1.00 26.13           N  
ATOM    125  CA  PRO L  18      39.494  18.931  53.227  1.00 25.80           C  
ATOM    126  CD  PRO L  18      41.064  18.782  55.030  1.00 27.43           C  
ATOM    127  CB  PRO L  18      39.441  20.248  54.006  1.00 28.66           C  
ATOM    128  CG  PRO L  18      40.742  20.268  54.828  1.00 31.63           C  
ATOM    129  C   PRO L  18      39.750  19.118  51.764  1.00 27.84           C  
ATOM    130  O   PRO L  18      40.884  18.934  51.324  1.00 26.29           O  
ATOM    131  N   ALA L  19      38.702  19.467  50.989  1.00 25.08           N  
ATOM    132  CA  ALA L  19      38.873  19.706  49.588  1.00 23.06           C  
ATOM    133  CB  ALA L  19      38.382  18.546  48.708  1.00 24.67           C  
ATOM    134  C   ALA L  19      38.042  20.901  49.232  1.00 24.34           C  
ATOM    135  O   ALA L  19      37.015  21.159  49.859  1.00 26.60           O  
ATOM    136  N   SER L  20      38.487  21.686  48.225  1.00 23.49           N  
ATOM    137  CA  SER L  20      37.693  22.807  47.808  1.00 25.16           C  
ATOM    138  CB  SER L  20      38.210  24.176  48.282  1.00 29.69           C  
ATOM    139  OG  SER L  20      39.366  24.538  47.543  1.00 38.29           O  
ATOM    140  C   SER L  20      37.719  22.836  46.312  1.00 27.48           C  
ATOM    141  O   SER L  20      38.762  22.615  45.697  1.00 26.36           O  
ATOM    142  N   ILE L  21      36.557  23.111  45.687  1.00 24.61           N  
ATOM    143  CA  ILE L  21      36.469  23.169  44.255  1.00 23.40           C  
ATOM    144  CB  ILE L  21      35.521  22.159  43.672  1.00 28.09           C  
ATOM    145  CG1 ILE L  21      35.885  20.728  44.094  1.00 31.35           C  
ATOM    146  CG2 ILE L  21      35.520  22.344  42.147  1.00 26.72           C  
ATOM    147  CD1 ILE L  21      34.765  19.723  43.819  1.00 33.54           C  
ATOM    148  C   ILE L  21      35.876  24.502  43.926  1.00 23.62           C  
ATOM    149  O   ILE L  21      34.983  24.971  44.632  1.00 24.38           O  
ATOM    150  N   SER L  22      36.346  25.156  42.843  1.00 21.54           N  
ATOM    151  CA  SER L  22      35.805  26.451  42.539  1.00 22.33           C  
ATOM    152  CB  SER L  22      36.853  27.565  42.369  1.00 27.63           C  
ATOM    153  OG  SER L  22      37.481  27.458  41.101  1.00 33.04           O  
ATOM    154  C   SER L  22      35.061  26.389  41.242  1.00 24.75           C  
ATOM    155  O   SER L  22      35.372  25.597  40.358  1.00 23.34           O  
ATOM    156  N   CYS L  23      34.014  27.235  41.129  1.00 23.78           N  
ATOM    157  CA  CYS L  23      33.236  27.355  39.929  1.00 23.86           C  
ATOM    158  CB  CYS L  23      31.849  26.665  40.023  1.00 26.52           C  
ATOM    159  SG  CYS L  23      30.842  26.809  38.509  1.00 34.27           S  
ATOM    160  C   CYS L  23      33.038  28.826  39.709  1.00 26.28           C  
ATOM    161  O   CYS L  23      32.569  29.536  40.596  1.00 28.58           O  
ATOM    162  N   ARG L  24      33.417  29.331  38.514  1.00 24.60           N  
ATOM    163  CA  ARG L  24      33.264  30.734  38.237  1.00 26.25           C  
ATOM    164  CB  ARG L  24      34.587  31.454  37.921  1.00 29.71           C  
ATOM    165  CG  ARG L  24      35.575  31.466  39.088  1.00 38.48           C  
ATOM    166  CD  ARG L  24      35.266  32.516  40.154  1.00 43.92           C  
ATOM    167  NE  ARG L  24      36.419  32.528  41.094  1.00  0.00           N  
ATOM    168  CZ  ARG L  24      37.509  33.293  40.795  1.00  0.00           C  
ATOM    169  NH1 ARG L  24      37.510  34.066  39.671  1.00  0.00           N1+
ATOM    170  NH2 ARG L  24      38.603  33.274  41.610  1.00  0.00           N  
ATOM    171  C   ARG L  24      32.388  30.878  37.031  1.00 25.49           C  
ATOM    172  O   ARG L  24      32.482  30.097  36.085  1.00 26.04           O  
ATOM    173  N   SER L  25      31.519  31.907  37.037  1.00 24.12           N  
ATOM    174  CA  SER L  25      30.570  32.119  35.982  0.91 23.67           C  
ATOM    175  CB  SER L  25      29.147  32.289  36.536  0.84 26.15           C  
ATOM    176  OG  SER L  25      28.220  32.511  35.488  0.84 30.14           O  
ATOM    177  C   SER L  25      30.932  33.376  35.248  1.00 28.61           C  
ATOM    178  O   SER L  25      31.472  34.318  35.826  1.00 27.87           O  
ATOM    179  N   SER L  26      30.738  33.388  33.906  1.00 40.11           N  
ATOM    180  CA  SER L  26      31.152  34.452  33.017  1.00 41.80           C  
ATOM    181  CB  SER L  26      30.939  34.098  31.534  1.00 42.38           C  
ATOM    182  OG  SER L  26      29.562  33.871  31.274  1.00 41.19           O  
ATOM    183  C   SER L  26      30.380  35.693  33.305  1.00 42.67           C  
ATOM    184  O   SER L  26      30.844  36.801  33.033  1.00 39.86           O  
ATOM    185  N   GLN L  27      29.161  35.531  33.842  1.00 41.27           N  
ATOM    186  CA  GLN L  27      28.363  36.675  34.153  1.00 38.26           C  
ATOM    187  CB  GLN L  27      27.229  36.940  33.153  1.00 37.75           C  
ATOM    188  CG  GLN L  27      26.178  35.832  33.149  1.00 39.89           C  
ATOM    189  CD  GLN L  27      25.032  36.296  32.265  1.00 42.44           C  
ATOM    190  OE1 GLN L  27      23.862  36.077  32.580  1.00 44.46           O  
ATOM    191  NE2 GLN L  27      25.375  36.960  31.128  1.00 41.47           N  
ATOM    192  C   GLN L  27      27.697  36.384  35.453  1.00 37.10           C  
ATOM    193  O   GLN L  27      27.841  35.294  36.004  1.00 36.58           O  
ATOM    194  N   SER L  28      26.958  37.382  35.981  1.00 39.46           N  
ATOM    195  CA  SER L  28      26.273  37.249  37.232  1.00 38.00           C  
ATOM    196  CB  SER L  28      25.721  38.577  37.769  1.00 37.60           C  
ATOM    197  OG  SER L  28      25.040  38.355  38.994  1.00 43.90           O  
ATOM    198  C   SER L  28      25.113  36.319  37.079  1.00 36.94           C  
ATOM    199  O   SER L  28      24.335  36.403  36.131  1.00 38.69           O  
ATOM    200  N   ILE L  29      25.044  35.358  38.014  1.00 35.45           N  
ATOM    201  CA  ILE L  29      24.049  34.344  38.172  1.00 36.14           C  
ATOM    202  CB  ILE L  29      24.521  33.201  39.020  1.00 37.74           C  
ATOM    203  CG1 ILE L  29      25.799  32.578  38.440  1.00 37.46           C  
ATOM    204  CG2 ILE L  29      23.377  32.177  39.079  1.00 44.30           C  
ATOM    205  CD1 ILE L  29      25.594  31.940  37.068  1.00 43.22           C  
ATOM    206  C   ILE L  29      22.788  34.860  38.802  1.00 37.47           C  
ATOM    207  O   ILE L  29      21.720  34.305  38.569  1.00 34.26           O  
ATOM    208  N   VAL L  30      22.894  35.873  39.687  1.00 39.66           N  
ATOM    209  CA  VAL L  30      21.791  36.311  40.507  1.00 41.96           C  
ATOM    210  CB  VAL L  30      22.203  37.331  41.533  1.00 41.44           C  
ATOM    211  CG1 VAL L  30      20.967  37.740  42.350  1.00 43.55           C  
ATOM    212  CG2 VAL L  30      23.356  36.751  42.360  1.00 38.93           C  
ATOM    213  C   VAL L  30      20.663  36.906  39.701  1.00 43.08           C  
ATOM    214  O   VAL L  30      20.864  37.624  38.721  1.00 49.76           O  
ATOM    215  N   HIS L  31      19.415  36.585  40.118  1.00 42.17           N  
ATOM    216  CA  HIS L  31      18.205  37.087  39.520  1.00 43.44           C  
ATOM    217  ND1 HIS L  31      16.736  35.491  37.085  1.00 36.92           N  
ATOM    218  CG  HIS L  31      16.996  35.129  38.387  1.00 40.39           C  
ATOM    219  CB  HIS L  31      17.019  36.104  39.521  1.00 42.71           C  
ATOM    220  NE2 HIS L  31      17.010  33.285  37.087  1.00 37.52           N  
ATOM    221  CD2 HIS L  31      17.163  33.779  38.370  1.00 38.94           C  
ATOM    222  CE1 HIS L  31      16.756  34.350  36.349  1.00 36.00           C  
ATOM    223  C   HIS L  31      17.724  38.276  40.292  1.00 44.07           C  
ATOM    224  O   HIS L  31      18.163  38.540  41.410  1.00 47.73           O  
ATOM    225  N   SER L  32      16.793  39.033  39.685  1.00 44.07           N  
ATOM    226  CA  SER L  32      16.213  40.180  40.320  1.00 44.40           C  
ATOM    227  CB  SER L  32      15.263  40.946  39.388  1.00 42.93           C  
ATOM    228  OG  SER L  32      14.172  40.110  39.032  1.00 35.69           O  
ATOM    229  C   SER L  32      15.408  39.693  41.486  1.00 45.58           C  
ATOM    230  O   SER L  32      15.189  40.420  42.453  1.00 44.10           O  
ATOM    231  N   ASN L  33      14.964  38.427  41.413  1.00 46.69           N  
ATOM    232  CA  ASN L  33      14.175  37.790  42.428  1.00 46.56           C  
ATOM    233  CB  ASN L  33      13.939  36.297  42.151  1.00 46.67           C  
ATOM    234  CG  ASN L  33      13.413  36.115  40.741  1.00 49.10           C  
ATOM    235  OD1 ASN L  33      14.010  35.394  39.943  1.00 48.91           O  
ATOM    236  ND2 ASN L  33      12.272  36.775  40.416  1.00 46.78           N  
ATOM    237  C   ASN L  33      15.020  37.778  43.657  1.00 45.58           C  
ATOM    238  O   ASN L  33      14.515  37.864  44.775  1.00 50.24           O  
ATOM    239  N   GLY L  34      16.348  37.662  43.467  1.00 44.42           N  
ATOM    240  CA  GLY L  34      17.241  37.561  44.583  1.00 44.00           C  
ATOM    241  C   GLY L  34      17.694  36.139  44.671  1.00 43.87           C  
ATOM    242  O   GLY L  34      18.481  35.779  45.547  1.00 44.57           O  
ATOM    243  N   ASN L  35      17.208  35.280  43.755  1.00 43.17           N  
ATOM    244  CA  ASN L  35      17.622  33.910  43.813  1.00 42.10           C  
ATOM    245  CB  ASN L  35      16.476  32.899  43.610  1.00 41.39           C  
ATOM    246  CG  ASN L  35      15.673  32.810  44.907  1.00 43.35           C  
ATOM    247  OD1 ASN L  35      16.240  32.681  45.992  1.00 42.66           O  
ATOM    248  ND2 ASN L  35      14.320  32.878  44.799  1.00 41.98           N  
ATOM    249  C   ASN L  35      18.676  33.649  42.774  1.00 41.63           C  
ATOM    250  O   ASN L  35      18.600  34.119  41.639  1.00 44.72           O  
ATOM    251  N   THR L  36      19.717  32.890  43.181  1.00 39.11           N  
ATOM    252  CA  THR L  36      20.817  32.497  42.342  1.00 36.04           C  
ATOM    253  CB  THR L  36      22.151  32.706  43.004  1.00 35.14           C  
ATOM    254  OG1 THR L  36      22.317  34.058  43.393  1.00 37.46           O  
ATOM    255  CG2 THR L  36      23.264  32.307  42.027  1.00 21.01           C  
ATOM    256  C   THR L  36      20.694  31.010  42.193  1.00 34.83           C  
ATOM    257  O   THR L  36      20.885  30.284  43.166  1.00 34.95           O  
ATOM    258  N   TYR L  37      20.411  30.493  40.978  1.00 32.80           N  
ATOM    259  CA  TYR L  37      20.250  29.067  40.909  1.00 31.65           C  
ATOM    260  CB  TYR L  37      19.108  28.604  39.987  1.00 31.51           C  
ATOM    261  CG  TYR L  37      17.835  28.994  40.661  1.00 33.00           C  
ATOM    262  CD1 TYR L  37      17.429  28.337  41.799  1.00 31.63           C  
ATOM    263  CD2 TYR L  37      17.037  29.996  40.155  1.00 32.61           C  
ATOM    264  CE1 TYR L  37      16.258  28.679  42.433  1.00 33.79           C  
ATOM    265  CE2 TYR L  37      15.864  30.343  40.784  1.00 33.20           C  
ATOM    266  CZ  TYR L  37      15.474  29.687  41.927  1.00 35.35           C  
ATOM    267  OH  TYR L  37      14.273  30.036  42.580  1.00 35.18           O  
ATOM    268  C   TYR L  37      21.527  28.431  40.461  1.00 29.31           C  
ATOM    269  O   TYR L  37      21.764  28.181  39.279  1.00 27.42           O  
ATOM    270  N   LEU L  38      22.372  28.115  41.456  1.00 20.20           N  
ATOM    271  CA  LEU L  38      23.664  27.513  41.248  1.00 20.58           C  
ATOM    272  CB  LEU L  38      24.821  28.368  41.807  1.00 21.29           C  
ATOM    273  CG  LEU L  38      26.243  27.792  41.618  1.00 23.85           C  
ATOM    274  CD1 LEU L  38      26.513  26.591  42.539  1.00 22.82           C  
ATOM    275  CD2 LEU L  38      26.526  27.485  40.140  1.00 23.29           C  
ATOM    276  C   LEU L  38      23.648  26.209  41.981  1.00 21.61           C  
ATOM    277  O   LEU L  38      23.440  26.181  43.193  1.00 22.01           O  
ATOM    278  N   GLU L  39      23.878  25.089  41.258  1.00 18.45           N  
ATOM    279  CA  GLU L  39      23.855  23.808  41.907  1.00 17.66           C  
ATOM    280  CB  GLU L  39      22.745  22.843  41.442  1.00 18.83           C  
ATOM    281  CG  GLU L  39      21.384  23.041  42.121  1.00 21.20           C  
ATOM    282  CD  GLU L  39      20.514  23.980  41.301  1.00  0.00           C  
ATOM    283  OE1 GLU L  39      21.023  24.547  40.298  1.00  0.00           O  
ATOM    284  OE2 GLU L  39      19.318  24.134  41.666  1.00  0.00           O1-
ATOM    285  C   GLU L  39      25.153  23.073  41.738  1.00 17.93           C  
ATOM    286  O   GLU L  39      25.966  23.380  40.866  1.00 19.23           O  
ATOM    287  N   TRP L  40      25.384  22.087  42.635  1.00 17.32           N  
ATOM    288  CA  TRP L  40      26.548  21.240  42.593  1.00 17.92           C  
ATOM    289  CB  TRP L  40      27.430  21.344  43.849  1.00 18.50           C  
ATOM    290  CG  TRP L  40      28.159  22.656  43.981  1.00 19.84           C  
ATOM    291  CD2 TRP L  40      29.429  22.919  43.364  1.00 18.73           C  
ATOM    292  CD1 TRP L  40      27.807  23.795  44.645  1.00 21.44           C  
ATOM    293  NE1 TRP L  40      28.782  24.751  44.485  1.00 20.59           N  
ATOM    294  CE2 TRP L  40      29.787  24.225  43.697  1.00 20.37           C  
ATOM    295  CE3 TRP L  40      30.232  22.134  42.584  1.00 19.64           C  
ATOM    296  CZ2 TRP L  40      30.957  24.770  43.246  1.00 21.77           C  
ATOM    297  CZ3 TRP L  40      31.412  22.685  42.136  1.00 20.71           C  
ATOM    298  CH2 TRP L  40      31.765  23.978  42.462  1.00 20.95           C  
ATOM    299  C   TRP L  40      26.074  19.819  42.528  1.00 19.36           C  
ATOM    300  O   TRP L  40      25.127  19.450  43.224  1.00 19.48           O  
ATOM    301  N   TYR L  41      26.725  18.984  41.688  1.00 17.43           N  
ATOM    302  CA  TYR L  41      26.323  17.608  41.561  1.00 18.61           C  
ATOM    303  CB  TYR L  41      25.736  17.200  40.192  1.00 20.68           C  
ATOM    304  CG  TYR L  41      24.654  18.127  39.771  1.00 23.57           C  
ATOM    305  CD1 TYR L  41      23.468  18.214  40.458  1.00 26.81           C  
ATOM    306  CD2 TYR L  41      24.849  18.941  38.683  1.00 25.51           C  
ATOM    307  CE1 TYR L  41      22.485  19.084  40.053  1.00 18.70           C  
ATOM    308  CE2 TYR L  41      23.871  19.810  38.273  1.00 18.94           C  
ATOM    309  CZ  TYR L  41      22.685  19.881  38.956  1.00 18.01           C  
ATOM    310  OH  TYR L  41      21.681  20.775  38.533  1.00  0.00           O  
ATOM    311  C   TYR L  41      27.537  16.742  41.673  1.00 18.96           C  
ATOM    312  O   TYR L  41      28.659  17.178  41.416  1.00 19.05           O  
ATOM    313  N   LEU L  42      27.324  15.474  42.081  1.00 17.72           N  
ATOM    314  CA  LEU L  42      28.382  14.506  42.154  1.00 17.19           C  
ATOM    315  CB  LEU L  42      28.596  13.940  43.567  1.00 20.24           C  
ATOM    316  CG  LEU L  42      29.569  12.745  43.615  1.00 22.61           C  
ATOM    317  CD1 LEU L  42      30.971  13.125  43.114  1.00 21.88           C  
ATOM    318  CD2 LEU L  42      29.591  12.111  45.015  1.00 25.33           C  
ATOM    319  C   LEU L  42      28.000  13.352  41.287  1.00 20.01           C  
ATOM    320  O   LEU L  42      26.897  12.819  41.397  1.00 20.07           O  
ATOM    321  N   GLN L  43      28.909  12.944  40.381  1.00 18.83           N  
ATOM    322  CA  GLN L  43      28.616  11.808  39.560  1.00 17.84           C  
ATOM    323  CB  GLN L  43      28.695  12.107  38.051  1.00 17.90           C  
ATOM    324  CG  GLN L  43      28.262  10.934  37.166  1.00 21.89           C  
ATOM    325  CD  GLN L  43      28.376  11.351  35.704  1.00 25.16           C  
ATOM    326  OE1 GLN L  43      28.933  12.399  35.382  1.00 22.58           O  
ATOM    327  NE2 GLN L  43      27.833  10.506  34.786  1.00 23.09           N  
ATOM    328  C   GLN L  43      29.635  10.760  39.886  1.00 20.53           C  
ATOM    329  O   GLN L  43      30.817  10.910  39.580  1.00 19.92           O  
ATOM    330  N   LYS L  44      29.184   9.670  40.536  1.00 21.85           N  
ATOM    331  CA  LYS L  44      30.034   8.566  40.879  1.00 23.58           C  
ATOM    332  CB  LYS L  44      29.445   7.653  41.966  1.00 24.65           C  
ATOM    333  CG  LYS L  44      29.425   8.255  43.370  1.00 30.09           C  
ATOM    334  CD  LYS L  44      28.496   7.498  44.323  1.00 38.60           C  
ATOM    335  CE  LYS L  44      28.774   7.764  45.800  1.00  0.00           C  
ATOM    336  NZ  LYS L  44      29.967   6.997  46.222  1.00  0.00           N1+
ATOM    337  C   LYS L  44      30.171   7.743  39.645  1.00 28.39           C  
ATOM    338  O   LYS L  44      29.372   7.862  38.718  1.00 27.33           O  
ATOM    339  N   PRO L  45      31.167   6.907  39.590  1.00 28.60           N  
ATOM    340  CA  PRO L  45      31.328   6.134  38.399  1.00 30.70           C  
ATOM    341  CD  PRO L  45      32.439   7.176  40.240  1.00 29.86           C  
ATOM    342  CB  PRO L  45      32.699   5.476  38.511  1.00 33.23           C  
ATOM    343  CG  PRO L  45      33.499   6.482  39.362  1.00 34.06           C  
ATOM    344  C   PRO L  45      30.174   5.207  38.194  1.00 32.51           C  
ATOM    345  O   PRO L  45      29.745   4.557  39.145  1.00 35.17           O  
ATOM    346  N   GLY L  46      29.648   5.156  36.955  1.00 31.48           N  
ATOM    347  CA  GLY L  46      28.592   4.256  36.601  1.00 35.40           C  
ATOM    348  C   GLY L  46      27.270   4.740  37.121  1.00 37.43           C  
ATOM    349  O   GLY L  46      26.290   3.998  37.082  1.00 35.32           O  
ATOM    350  N   GLN L  47      27.183   5.991  37.617  1.00 30.89           N  
ATOM    351  CA  GLN L  47      25.911   6.426  38.130  1.00 28.69           C  
ATOM    352  CB  GLN L  47      25.883   6.688  39.643  1.00 32.57           C  
ATOM    353  CG  GLN L  47      25.997   5.432  40.504  1.00 43.94           C  
ATOM    354  CD  GLN L  47      25.910   5.888  41.951  1.00 54.62           C  
ATOM    355  OE1 GLN L  47      25.641   5.097  42.854  1.00 56.81           O  
ATOM    356  NE2 GLN L  47      26.125   7.211  42.181  1.00 57.18           N  
ATOM    357  C   GLN L  47      25.530   7.722  37.488  1.00 25.87           C  
ATOM    358  O   GLN L  47      26.333   8.350  36.801  1.00 26.17           O  
ATOM    359  N   SER L  48      24.256   8.135  37.680  1.00 22.38           N  
ATOM    360  CA  SER L  48      23.794   9.387  37.155  0.90 25.59           C  
ATOM    361  CB  SER L  48      22.265   9.516  37.060  0.82 29.41           C  
ATOM    362  OG  SER L  48      21.751   8.592  36.114  0.82 36.10           O  
ATOM    363  C   SER L  48      24.246  10.435  38.113  1.00 25.40           C  
ATOM    364  O   SER L  48      24.591  10.127  39.251  1.00 24.05           O  
ATOM    365  N   PRO L  49      24.256  11.668  37.695  1.00 22.66           N  
ATOM    366  CA  PRO L  49      24.659  12.715  38.580  1.00 21.65           C  
ATOM    367  CD  PRO L  49      24.461  12.022  36.302  1.00 21.76           C  
ATOM    368  CB  PRO L  49      24.887  13.950  37.703  1.00 22.32           C  
ATOM    369  CG  PRO L  49      24.358  13.553  36.312  1.00 23.66           C  
ATOM    370  C   PRO L  49      23.618  12.863  39.645  1.00 23.20           C  
ATOM    371  O   PRO L  49      22.435  12.703  39.351  1.00 26.01           O  
ATOM    372  N   GLN L  50      24.056  13.158  40.887  1.00 20.79           N  
ATOM    373  CA  GLN L  50      23.182  13.288  42.016  1.00 20.24           C  
ATOM    374  CB  GLN L  50      23.580  12.362  43.180  1.00 25.44           C  
ATOM    375  CG  GLN L  50      22.676  12.459  44.412  1.00 34.52           C  
ATOM    376  CD  GLN L  50      23.288  11.585  45.500  1.00 45.94           C  
ATOM    377  OE1 GLN L  50      24.388  11.853  45.983  1.00  0.00           O  
ATOM    378  NE2 GLN L  50      22.565  10.504  45.895  1.00  0.00           N  
ATOM    379  C   GLN L  50      23.343  14.687  42.517  1.00 21.05           C  
ATOM    380  O   GLN L  50      24.431  15.252  42.455  1.00 20.73           O  
ATOM    381  N   LEU L  51      22.264  15.285  43.058  1.00 18.39           N  
ATOM    382  CA  LEU L  51      22.381  16.661  43.457  1.00 19.54           C  
ATOM    383  CB  LEU L  51      21.073  17.454  43.295  1.00 20.06           C  
ATOM    384  CG  LEU L  51      21.167  18.916  43.767  1.00 22.07           C  
ATOM    385  CD1 LEU L  51      22.153  19.730  42.908  1.00  0.00           C  
ATOM    386  CD2 LEU L  51      19.775  19.556  43.859  1.00  0.00           C  
ATOM    387  C   LEU L  51      22.828  16.783  44.883  1.00 22.40           C  
ATOM    388  O   LEU L  51      22.259  16.145  45.765  1.00 23.13           O  
ATOM    389  N   LEU L  52      23.978  17.467  45.108  1.00 21.35           N  
ATOM    390  CA  LEU L  52      24.520  17.802  46.404  1.00 21.91           C  
ATOM    391  CB  LEU L  52      26.050  17.941  46.373  1.00 23.80           C  
ATOM    392  CG  LEU L  52      26.772  16.622  46.055  1.00 28.18           C  
ATOM    393  CD1 LEU L  52      28.292  16.820  46.037  1.00 29.13           C  
ATOM    394  CD2 LEU L  52      26.346  15.503  47.020  1.00 29.65           C  
ATOM    395  C   LEU L  52      23.986  19.079  46.986  1.00 22.90           C  
ATOM    396  O   LEU L  52      23.561  19.117  48.141  1.00 23.15           O  
ATOM    397  N   ILE L  53      24.010  20.174  46.193  1.00 21.38           N  
ATOM    398  CA  ILE L  53      23.666  21.463  46.732  1.00 21.84           C  
ATOM    399  CB  ILE L  53      24.864  22.267  47.142  1.00 22.73           C  
ATOM    400  CG1 ILE L  53      25.583  21.557  48.302  1.00 25.67           C  
ATOM    401  CG2 ILE L  53      24.412  23.697  47.474  1.00 24.50           C  
ATOM    402  CD1 ILE L  53      26.945  22.152  48.639  1.00 30.67           C  
ATOM    403  C   ILE L  53      22.913  22.253  45.709  1.00 21.77           C  
ATOM    404  O   ILE L  53      23.142  22.113  44.507  1.00 20.64           O  
ATOM    405  N   TYR L  54      21.970  23.100  46.180  1.00 20.85           N  
ATOM    406  CA  TYR L  54      21.199  23.950  45.319  1.00 20.30           C  
ATOM    407  CB  TYR L  54      19.785  23.425  45.013  1.00 21.43           C  
ATOM    408  CG  TYR L  54      19.067  23.181  46.296  1.00 24.03           C  
ATOM    409  CD1 TYR L  54      18.462  24.208  46.984  1.00 23.75           C  
ATOM    410  CD2 TYR L  54      18.991  21.908  46.807  1.00 26.38           C  
ATOM    411  CE1 TYR L  54      17.802  23.967  48.168  1.00 26.60           C  
ATOM    412  CE2 TYR L  54      18.334  21.659  47.989  1.00 27.43           C  
ATOM    413  CZ  TYR L  54      17.734  22.688  48.669  1.00 29.20           C  
ATOM    414  OH  TYR L  54      17.061  22.426  49.881  1.00 30.48           O  
ATOM    415  C   TYR L  54      21.080  25.288  45.971  1.00 22.76           C  
ATOM    416  O   TYR L  54      21.364  25.437  47.162  1.00 21.36           O  
ATOM    417  N   LYS L  55      20.867  26.287  45.125  1.00 40.84           N  
ATOM    418  CA  LYS L  55      20.830  27.622  45.611  1.00 39.46           C  
ATOM    419  CB  LYS L  55      19.653  27.902  46.563  1.00 38.28           C  
ATOM    420  CG  LYS L  55      18.300  27.901  45.847  1.00 38.39           C  
ATOM    421  CD  LYS L  55      17.084  27.947  46.774  1.00 39.22           C  
ATOM    422  CE  LYS L  55      15.762  27.991  46.009  1.00 39.95           C  
ATOM    423  NZ  LYS L  55      14.616  28.037  46.943  1.00 35.71           N1+
ATOM    424  C   LYS L  55      22.110  27.964  46.310  1.00 38.61           C  
ATOM    425  O   LYS L  55      22.112  28.613  47.353  1.00 41.36           O  
ATOM    426  N   VAL L  56      23.235  27.489  45.753  1.00 36.64           N  
ATOM    427  CA  VAL L  56      24.567  27.828  46.173  1.00 34.47           C  
ATOM    428  CB  VAL L  56      24.796  29.311  46.245  1.00 32.24           C  
ATOM    429  CG1 VAL L  56      26.226  29.556  46.756  1.00 25.14           C  
ATOM    430  CG2 VAL L  56      24.504  29.933  44.868  1.00 29.59           C  
ATOM    431  C   VAL L  56      24.916  27.272  47.521  1.00 34.20           C  
ATOM    432  O   VAL L  56      26.071  26.900  47.734  1.00 36.53           O  
ATOM    433  N   SER L  57      23.948  27.100  48.445  1.00 34.64           N  
ATOM    434  CA  SER L  57      24.403  26.698  49.742  1.00 36.40           C  
ATOM    435  CB  SER L  57      24.623  27.894  50.683  1.00 37.66           C  
ATOM    436  OG  SER L  57      23.397  28.579  50.893  1.00 37.73           O  
ATOM    437  C   SER L  57      23.421  25.784  50.417  1.00 36.88           C  
ATOM    438  O   SER L  57      23.706  25.309  51.514  1.00 38.80           O  
ATOM    439  N   ASN L  58      22.247  25.495  49.820  1.00 23.93           N  
ATOM    440  CA  ASN L  58      21.375  24.591  50.518  1.00 23.15           C  
ATOM    441  CB  ASN L  58      19.884  24.730  50.154  1.00 24.94           C  
ATOM    442  CG  ASN L  58      19.322  25.974  50.827  1.00 30.38           C  
ATOM    443  OD1 ASN L  58      19.623  27.100  50.436  1.00  0.00           O  
ATOM    444  ND2 ASN L  58      18.471  25.764  51.868  1.00  0.00           N  
ATOM    445  C   ASN L  58      21.773  23.183  50.215  1.00 25.04           C  
ATOM    446  O   ASN L  58      22.176  22.860  49.100  1.00 22.85           O  
ATOM    447  N   ARG L  59      21.649  22.299  51.225  1.00 24.24           N  
ATOM    448  CA  ARG L  59      22.021  20.921  51.078  1.00 25.71           C  
ATOM    449  CB  ARG L  59      22.582  20.328  52.383  1.00 27.39           C  
ATOM    450  CG  ARG L  59      23.838  21.059  52.871  1.00 33.50           C  
ATOM    451  CD  ARG L  59      24.252  20.704  54.302  1.00  0.00           C  
ATOM    452  NE  ARG L  59      25.470  21.497  54.633  1.00  0.00           N  
ATOM    453  CZ  ARG L  59      25.355  22.778  55.094  1.00  0.00           C  
ATOM    454  NH1 ARG L  59      24.125  23.354  55.232  1.00  0.00           N1+
ATOM    455  NH2 ARG L  59      26.475  23.486  55.425  1.00  0.00           N  
ATOM    456  C   ARG L  59      20.789  20.146  50.706  1.00 28.32           C  
ATOM    457  O   ARG L  59      19.711  20.375  51.251  1.00 27.85           O  
ATOM    458  N   PHE L  60      20.919  19.206  49.745  1.00 27.03           N  
ATOM    459  CA  PHE L  60      19.802  18.409  49.321  1.00 28.69           C  
ATOM    460  CB  PHE L  60      20.034  17.681  47.987  1.00 28.35           C  
ATOM    461  CG  PHE L  60      18.692  17.231  47.525  1.00 26.83           C  
ATOM    462  CD1 PHE L  60      17.845  18.137  46.931  1.00  0.00           C  
ATOM    463  CD2 PHE L  60      18.275  15.929  47.678  1.00  0.00           C  
ATOM    464  CE1 PHE L  60      16.600  17.757  46.496  1.00  0.00           C  
ATOM    465  CE2 PHE L  60      17.027  15.544  47.242  1.00  0.00           C  
ATOM    466  CZ  PHE L  60      16.188  16.456  46.652  1.00  0.00           C  
ATOM    467  C   PHE L  60      19.554  17.381  50.373  1.00 32.56           C  
ATOM    468  O   PHE L  60      20.448  17.029  51.143  1.00 29.37           O  
ATOM    469  N   SER L  61      18.305  16.882  50.445  1.00 31.84           N  
ATOM    470  CA  SER L  61      17.993  15.936  51.475  1.00 33.79           C  
ATOM    471  CB  SER L  61      16.524  15.473  51.477  1.00 39.42           C  
ATOM    472  OG  SER L  61      15.669  16.560  51.801  1.00 51.87           O  
ATOM    473  C   SER L  61      18.843  14.720  51.297  1.00 35.11           C  
ATOM    474  O   SER L  61      18.992  14.199  50.194  1.00 35.24           O  
ATOM    475  N   GLY L  62      19.432  14.239  52.410  1.00 33.93           N  
ATOM    476  CA  GLY L  62      20.197  13.026  52.381  1.00 32.69           C  
ATOM    477  C   GLY L  62      21.659  13.301  52.184  1.00 32.82           C  
ATOM    478  O   GLY L  62      22.474  12.387  52.301  1.00 36.49           O  
ATOM    479  N   VAL L  63      22.047  14.555  51.883  1.00 28.97           N  
ATOM    480  CA  VAL L  63      23.444  14.819  51.661  1.00 29.20           C  
ATOM    481  CB  VAL L  63      23.696  16.024  50.801  1.00 29.92           C  
ATOM    482  CG1 VAL L  63      25.214  16.216  50.649  1.00 26.41           C  
ATOM    483  CG2 VAL L  63      22.961  15.838  49.463  1.00 28.10           C  
ATOM    484  C   VAL L  63      24.121  15.055  52.981  1.00 31.78           C  
ATOM    485  O   VAL L  63      23.562  15.686  53.877  1.00 31.34           O  
ATOM    486  N   PRO L  64      25.330  14.566  53.119  1.00 31.51           N  
ATOM    487  CA  PRO L  64      26.036  14.747  54.361  1.00 33.44           C  
ATOM    488  CD  PRO L  64      25.698  13.314  52.474  1.00 34.11           C  
ATOM    489  CB  PRO L  64      27.203  13.768  54.329  1.00 33.40           C  
ATOM    490  CG  PRO L  64      26.691  12.630  53.431  1.00 35.90           C  
ATOM    491  C   PRO L  64      26.440  16.175  54.572  1.00 34.96           C  
ATOM    492  O   PRO L  64      26.703  16.880  53.599  1.00 30.55           O  
ATOM    493  N   ASP L  65      26.520  16.598  55.849  1.00 35.20           N  
ATOM    494  CA  ASP L  65      26.822  17.943  56.253  1.00 36.74           C  
ATOM    495  CB  ASP L  65      26.472  18.257  57.726  1.00 44.76           C  
ATOM    496  CG  ASP L  65      27.225  17.347  58.682  1.00 56.64           C  
ATOM    497  OD1 ASP L  65      28.022  16.495  58.209  1.00 67.80           O  
ATOM    498  OD2 ASP L  65      27.005  17.495  59.913  1.00 62.05           O1-
ATOM    499  C   ASP L  65      28.242  18.316  55.946  1.00 34.06           C  
ATOM    500  O   ASP L  65      28.595  19.492  55.996  1.00 36.42           O  
ATOM    501  N   ARG L  66      29.112  17.332  55.655  1.00 30.12           N  
ATOM    502  CA  ARG L  66      30.487  17.647  55.370  0.77 28.96           C  
ATOM    503  CB  ARG L  66      31.427  16.430  55.268  0.77 29.80           C  
ATOM    504  CG  ARG L  66      31.103  15.414  54.182  0.77 33.77           C  
ATOM    505  CD  ARG L  66      32.095  14.252  54.169  0.77 32.99           C  
ATOM    506  NE  ARG L  66      31.799  13.426  52.967  0.77 31.20           N  
ATOM    507  CZ  ARG L  66      30.973  12.346  53.062  0.77 35.86           C  
ATOM    508  NH1 ARG L  66      30.406  12.024  54.258  0.77 30.25           N1+
ATOM    509  NH2 ARG L  66      30.718  11.581  51.965  0.77 28.95           N  
ATOM    510  C   ARG L  66      30.573  18.488  54.125  1.00 28.88           C  
ATOM    511  O   ARG L  66      31.573  19.172  53.911  1.00 29.98           O  
ATOM    512  N   PHE L  67      29.555  18.420  53.239  1.00 26.97           N  
ATOM    513  CA  PHE L  67      29.545  19.200  52.026  1.00 25.58           C  
ATOM    514  CB  PHE L  67      28.660  18.579  50.932  1.00 24.24           C  
ATOM    515  CG  PHE L  67      29.255  17.268  50.559  1.00 24.26           C  
ATOM    516  CD1 PHE L  67      30.280  17.206  49.646  1.00 25.92           C  
ATOM    517  CD2 PHE L  67      28.789  16.101  51.116  1.00 26.49           C  
ATOM    518  CE1 PHE L  67      30.831  15.998  49.293  1.00 25.57           C  
ATOM    519  CE2 PHE L  67      29.337  14.889  50.768  1.00 27.90           C  
ATOM    520  CZ  PHE L  67      30.361  14.836  49.855  1.00 25.32           C  
ATOM    521  C   PHE L  67      28.968  20.561  52.313  1.00 29.10           C  
ATOM    522  O   PHE L  67      27.952  20.681  52.996  1.00 29.55           O  
ATOM    523  N   SER L  68      29.614  21.629  51.789  1.00 26.20           N  
ATOM    524  CA  SER L  68      29.120  22.967  51.990  1.00 26.51           C  
ATOM    525  CB  SER L  68      29.874  23.754  53.073  1.00 29.19           C  
ATOM    526  OG  SER L  68      29.693  23.149  54.343  1.00 23.95           O  
ATOM    527  C   SER L  68      29.308  23.739  50.718  1.00 26.84           C  
ATOM    528  O   SER L  68      30.251  23.501  49.963  1.00 28.54           O  
ATOM    529  N   GLY L  69      28.410  24.713  50.461  1.00 24.33           N  
ATOM    530  CA  GLY L  69      28.527  25.515  49.276  1.00 23.32           C  
ATOM    531  C   GLY L  69      28.486  26.951  49.694  1.00 26.32           C  
ATOM    532  O   GLY L  69      27.779  27.316  50.633  1.00 27.07           O  
ATOM    533  N   SER L  70      29.245  27.813  48.985  1.00 24.30           N  
ATOM    534  CA  SER L  70      29.266  29.203  49.339  1.00 26.25           C  
ATOM    535  CB  SER L  70      30.392  29.553  50.323  1.00 28.34           C  
ATOM    536  OG  SER L  70      31.654  29.290  49.726  1.00 33.34           O  
ATOM    537  C   SER L  70      29.504  30.000  48.094  1.00 29.43           C  
ATOM    538  O   SER L  70      29.707  29.447  47.014  1.00 26.11           O  
ATOM    539  N   GLY L  71      29.483  31.344  48.226  1.00 28.85           N  
ATOM    540  CA  GLY L  71      29.746  32.193  47.097  1.00 28.14           C  
ATOM    541  C   GLY L  71      28.514  32.939  46.686  1.00 31.49           C  
ATOM    542  O   GLY L  71      27.406  32.681  47.154  1.00 32.80           O  
ATOM    543  N   SER L  72      28.714  33.941  45.806  1.00 30.71           N  
ATOM    544  CA  SER L  72      27.636  34.731  45.297  1.00 33.29           C  
ATOM    545  CB  SER L  72      27.219  35.877  46.232  1.00 36.99           C  
ATOM    546  OG  SER L  72      28.289  36.801  46.367  1.00 43.57           O  
ATOM    547  C   SER L  72      28.120  35.351  44.029  1.00 36.39           C  
ATOM    548  O   SER L  72      29.307  35.291  43.710  1.00 33.75           O  
ATOM    549  N   GLY L  73      27.195  35.949  43.257  1.00 35.59           N  
ATOM    550  CA  GLY L  73      27.597  36.605  42.051  1.00 36.24           C  
ATOM    551  C   GLY L  73      28.163  35.587  41.110  1.00 33.90           C  
ATOM    552  O   GLY L  73      27.458  34.691  40.649  1.00 32.39           O  
ATOM    553  N   THR L  74      29.418  35.828  40.685  1.00 31.38           N  
ATOM    554  CA  THR L  74      30.187  35.001  39.794  1.00 29.64           C  
ATOM    555  CB  THR L  74      31.095  35.804  38.911  1.00 33.30           C  
ATOM    556  OG1 THR L  74      32.031  36.532  39.692  1.00 34.44           O  
ATOM    557  CG2 THR L  74      30.229  36.763  38.074  1.00 31.00           C  
ATOM    558  C   THR L  74      30.994  33.889  40.428  1.00 28.00           C  
ATOM    559  O   THR L  74      31.299  32.914  39.744  1.00 30.05           O  
ATOM    560  N   ASP L  75      31.437  33.995  41.701  0.93 26.42           N  
ATOM    561  CA  ASP L  75      32.340  32.973  42.185  0.93 26.50           C  
ATOM    562  CB  ASP L  75      33.685  33.537  42.689  0.93 32.45           C  
ATOM    563  CG  ASP L  75      33.444  34.571  43.779  0.93 42.27           C  
ATOM    564  OD1 ASP L  75      32.268  34.971  43.986  0.93 47.57           O  
ATOM    565  OD2 ASP L  75      34.450  34.989  44.414  0.93 53.17           O1-
ATOM    566  C   ASP L  75      31.721  32.100  43.242  0.93 26.57           C  
ATOM    567  O   ASP L  75      31.157  32.590  44.219  0.93 26.75           O  
ATOM    568  N   PHE L  76      31.833  30.756  43.072  1.00 23.02           N  
ATOM    569  CA  PHE L  76      31.219  29.843  44.001  1.00 22.28           C  
ATOM    570  CB  PHE L  76      30.022  29.071  43.413  1.00 22.44           C  
ATOM    571  CG  PHE L  76      29.081  30.055  42.809  1.00 23.78           C  
ATOM    572  CD1 PHE L  76      28.332  30.901  43.590  1.00 26.23           C  
ATOM    573  CD2 PHE L  76      28.976  30.159  41.443  1.00 24.46           C  
ATOM    574  CE1 PHE L  76      27.474  31.811  43.019  1.00 26.62           C  
ATOM    575  CE2 PHE L  76      28.118  31.066  40.867  1.00 25.65           C  
ATOM    576  CZ  PHE L  76      27.359  31.895  41.653  1.00 26.97           C  
ATOM    577  C   PHE L  76      32.218  28.790  44.382  1.00 23.50           C  
ATOM    578  O   PHE L  76      33.154  28.518  43.631  1.00 24.14           O  
ATOM    579  N   THR L  77      32.049  28.179  45.579  1.00 21.49           N  
ATOM    580  CA  THR L  77      32.965  27.155  45.998  1.00 21.43           C  
ATOM    581  CB  THR L  77      33.986  27.643  46.983  1.00 27.15           C  
ATOM    582  OG1 THR L  77      34.722  28.724  46.430  1.00 29.54           O  
ATOM    583  CG2 THR L  77      34.938  26.483  47.324  1.00 28.72           C  
ATOM    584  C   THR L  77      32.217  26.037  46.663  1.00 22.66           C  
ATOM    585  O   THR L  77      31.226  26.254  47.361  1.00 24.85           O  
ATOM    586  N   LEU L  78      32.689  24.790  46.437  1.00 20.61           N  
ATOM    587  CA  LEU L  78      32.151  23.620  47.076  1.00 21.06           C  
ATOM    588  CB  LEU L  78      31.828  22.474  46.097  1.00 19.67           C  
ATOM    589  CG  LEU L  78      31.278  21.202  46.778  1.00 22.28           C  
ATOM    590  CD1 LEU L  78      29.911  21.447  47.437  1.00 24.34           C  
ATOM    591  CD2 LEU L  78      31.264  20.014  45.803  1.00 25.65           C  
ATOM    592  C   LEU L  78      33.230  23.127  47.986  1.00 23.25           C  
ATOM    593  O   LEU L  78      34.361  22.913  47.552  1.00 24.15           O  
ATOM    594  N   LYS L  79      32.913  22.939  49.284  1.00 21.89           N  
ATOM    595  CA  LYS L  79      33.911  22.513  50.225  1.00 21.50           C  
ATOM    596  CB  LYS L  79      34.007  23.415  51.471  1.00 26.36           C  
ATOM    597  CG  LYS L  79      34.411  24.876  51.239  1.00 34.68           C  
ATOM    598  CD  LYS L  79      35.850  25.089  50.767  1.00 45.21           C  
ATOM    599  CE  LYS L  79      36.212  26.572  50.641  1.00 55.22           C  
ATOM    600  NZ  LYS L  79      37.509  26.735  49.951  1.00 66.13           N1+
ATOM    601  C   LYS L  79      33.518  21.177  50.774  1.00 22.87           C  
ATOM    602  O   LYS L  79      32.343  20.910  51.024  1.00 25.33           O  
ATOM    603  N   ILE L  80      34.520  20.292  50.958  1.00 22.78           N  
ATOM    604  CA  ILE L  80      34.305  19.027  51.597  1.00 25.27           C  
ATOM    605  CB  ILE L  80      34.742  17.857  50.754  1.00 25.69           C  
ATOM    606  CG1 ILE L  80      33.875  17.772  49.486  1.00 26.96           C  
ATOM    607  CG2 ILE L  80      34.691  16.584  51.612  1.00 25.30           C  
ATOM    608  CD1 ILE L  80      34.387  16.777  48.445  1.00 28.56           C  
ATOM    609  C   ILE L  80      35.149  19.084  52.833  1.00 29.27           C  
ATOM    610  O   ILE L  80      36.368  19.230  52.762  1.00 28.71           O  
ATOM    611  N   SER L  81      34.509  18.991  54.013  1.00 29.56           N  
ATOM    612  CA  SER L  81      35.201  19.130  55.265  1.00 31.95           C  
ATOM    613  CB  SER L  81      34.257  18.979  56.466  1.00 34.58           C  
ATOM    614  OG  SER L  81      35.001  19.038  57.672  1.00 27.12           O  
ATOM    615  C   SER L  81      36.247  18.073  55.409  1.00 35.93           C  
ATOM    616  O   SER L  81      37.423  18.373  55.604  1.00 36.39           O  
ATOM    617  N   ARG L  82      35.830  16.796  55.344  1.00 32.33           N  
ATOM    618  CA  ARG L  82      36.755  15.707  55.463  1.00 32.23           C  
ATOM    619  CB  ARG L  82      36.656  14.987  56.819  1.00 34.52           C  
ATOM    620  CG  ARG L  82      35.245  14.491  57.136  1.00 45.59           C  
ATOM    621  CD  ARG L  82      34.318  15.608  57.626  1.00 57.12           C  
ATOM    622  NE  ARG L  82      32.947  15.042  57.766  1.00 66.65           N  
ATOM    623  CZ  ARG L  82      32.580  14.412  58.917  1.00 75.83           C  
ATOM    624  NH1 ARG L  82      33.479  14.284  59.934  1.00 73.73           N1+
ATOM    625  NH2 ARG L  82      31.314  13.919  59.049  1.00 70.75           N  
ATOM    626  C   ARG L  82      36.400  14.740  54.383  1.00 32.06           C  
ATOM    627  O   ARG L  82      35.292  14.208  54.359  1.00 33.17           O  
ATOM    628  N   VAL L  83      37.354  14.478  53.471  1.00 27.57           N  
ATOM    629  CA  VAL L  83      37.116  13.639  52.333  1.00 25.91           C  
ATOM    630  CB  VAL L  83      38.177  13.783  51.275  1.00 26.89           C  
ATOM    631  CG1 VAL L  83      37.927  12.751  50.164  1.00 26.72           C  
ATOM    632  CG2 VAL L  83      38.181  15.243  50.783  1.00 25.30           C  
ATOM    633  C   VAL L  83      37.073  12.202  52.741  1.00 27.14           C  
ATOM    634  O   VAL L  83      37.875  11.736  53.551  1.00 28.95           O  
ATOM    635  N   GLU L  84      36.100  11.467  52.163  1.00 25.62           N  
ATOM    636  CA  GLU L  84      35.929  10.064  52.398  1.00 25.58           C  
ATOM    637  CB  GLU L  84      34.535   9.718  52.950  1.00 27.48           C  
ATOM    638  CG  GLU L  84      34.312  10.291  54.352  1.00 30.96           C  
ATOM    639  CD  GLU L  84      32.906   9.939  54.805  1.00 43.27           C  
ATOM    640  OE1 GLU L  84      32.083   9.527  53.945  1.00 42.50           O  
ATOM    641  OE2 GLU L  84      32.635  10.077  56.028  1.00 45.08           O1-
ATOM    642  C   GLU L  84      36.108   9.390  51.070  1.00 26.24           C  
ATOM    643  O   GLU L  84      36.033  10.027  50.021  1.00 26.29           O  
ATOM    644  N   ALA L  85      36.355   8.068  51.083  1.00 26.10           N  
ATOM    645  CA  ALA L  85      36.648   7.332  49.884  1.00 25.37           C  
ATOM    646  CB  ALA L  85      36.923   5.844  50.155  1.00 27.16           C  
ATOM    647  C   ALA L  85      35.499   7.408  48.923  1.00 25.38           C  
ATOM    648  O   ALA L  85      35.695   7.513  47.713  1.00 24.68           O  
ATOM    649  N   GLU L  86      34.268   7.374  49.456  1.00 26.20           N  
ATOM    650  CA  GLU L  86      33.042   7.344  48.706  1.00 28.12           C  
ATOM    651  CB  GLU L  86      31.815   7.233  49.624  1.00 30.77           C  
ATOM    652  CG  GLU L  86      31.775   5.927  50.421  1.00 40.65           C  
ATOM    653  CD  GLU L  86      30.544   5.966  51.316  1.00 60.11           C  
ATOM    654  OE1 GLU L  86      29.430   5.701  50.791  1.00 67.15           O  
ATOM    655  OE2 GLU L  86      30.696   6.274  52.527  1.00 67.00           O1-
ATOM    656  C   GLU L  86      32.893   8.596  47.888  1.00 27.68           C  
ATOM    657  O   GLU L  86      32.169   8.608  46.895  1.00 28.83           O  
ATOM    658  N   ASP L  87      33.544   9.690  48.314  1.00 22.83           N  
ATOM    659  CA  ASP L  87      33.460  10.997  47.718  1.00 21.40           C  
ATOM    660  CB  ASP L  87      34.188  12.072  48.538  1.00 23.72           C  
ATOM    661  CG  ASP L  87      33.393  12.275  49.814  1.00 28.76           C  
ATOM    662  OD1 ASP L  87      32.162  12.015  49.782  1.00 28.47           O  
ATOM    663  OD2 ASP L  87      34.000  12.682  50.838  1.00 28.84           O1-
ATOM    664  C   ASP L  87      34.028  11.034  46.329  1.00 21.58           C  
ATOM    665  O   ASP L  87      33.794  11.999  45.605  1.00 22.45           O  
ATOM    666  N   VAL L  88      34.842  10.041  45.930  1.00 20.21           N  
ATOM    667  CA  VAL L  88      35.481  10.089  44.643  1.00 18.69           C  
ATOM    668  CB  VAL L  88      36.369   8.909  44.390  1.00 20.77           C  
ATOM    669  CG1 VAL L  88      36.996   9.055  42.999  1.00 19.59           C  
ATOM    670  CG2 VAL L  88      37.399   8.811  45.524  1.00 18.44           C  
ATOM    671  C   VAL L  88      34.457  10.125  43.549  1.00 20.15           C  
ATOM    672  O   VAL L  88      33.376   9.549  43.654  1.00 22.96           O  
ATOM    673  N   GLY L  89      34.785  10.842  42.451  1.00 19.66           N  
ATOM    674  CA  GLY L  89      33.885  10.942  41.332  1.00 18.99           C  
ATOM    675  C   GLY L  89      34.117  12.269  40.679  1.00 21.86           C  
ATOM    676  O   GLY L  89      35.138  12.916  40.913  1.00 22.00           O  
ATOM    677  N   VAL L  90      33.168  12.703  39.820  1.00 17.38           N  
ATOM    678  CA  VAL L  90      33.319  13.973  39.171  1.00 17.52           C  
ATOM    679  CB  VAL L  90      33.189  13.898  37.678  1.00 20.40           C  
ATOM    680  CG1 VAL L  90      33.346  15.312  37.094  1.00 21.95           C  
ATOM    681  CG2 VAL L  90      34.229  12.895  37.154  1.00 21.03           C  
ATOM    682  C   VAL L  90      32.250  14.894  39.681  1.00 18.11           C  
ATOM    683  O   VAL L  90      31.071  14.545  39.704  1.00 18.34           O  
ATOM    684  N   TYR L  91      32.656  16.110  40.104  1.00 16.89           N  
ATOM    685  CA  TYR L  91      31.748  17.093  40.631  1.00 16.79           C  
ATOM    686  CB  TYR L  91      32.279  17.829  41.877  1.00 17.64           C  
ATOM    687  CG  TYR L  91      32.309  16.886  43.036  1.00 19.36           C  
ATOM    688  CD1 TYR L  91      33.326  15.970  43.183  1.00 19.18           C  
ATOM    689  CD2 TYR L  91      31.314  16.930  43.987  1.00 19.79           C  
ATOM    690  CE1 TYR L  91      33.343  15.112  44.259  1.00 19.26           C  
ATOM    691  CE2 TYR L  91      31.325  16.078  45.064  1.00 19.77           C  
ATOM    692  CZ  TYR L  91      32.342  15.165  45.200  1.00 21.58           C  
ATOM    693  OH  TYR L  91      32.351  14.290  46.306  1.00 20.66           O  
ATOM    694  C   TYR L  91      31.502  18.125  39.573  1.00 17.89           C  
ATOM    695  O   TYR L  91      32.430  18.562  38.893  1.00 18.87           O  
ATOM    696  N   TYR L  92      30.225  18.529  39.392  1.00 16.26           N  
ATOM    697  CA  TYR L  92      29.899  19.502  38.384  1.00 17.08           C  
ATOM    698  CB  TYR L  92      28.957  18.975  37.281  1.00 17.73           C  
ATOM    699  CG  TYR L  92      29.603  17.903  36.466  1.00 17.00           C  
ATOM    700  CD1 TYR L  92      30.416  18.214  35.400  1.00 18.79           C  
ATOM    701  CD2 TYR L  92      29.371  16.578  36.754  1.00 19.15           C  
ATOM    702  CE1 TYR L  92      31.002  17.221  34.649  1.00 20.32           C  
ATOM    703  CE2 TYR L  92      29.954  15.581  36.008  1.00 21.46           C  
ATOM    704  CZ  TYR L  92      30.769  15.900  34.952  1.00 24.05           C  
ATOM    705  OH  TYR L  92      31.364  14.876  34.186  1.00 25.59           O  
ATOM    706  C   TYR L  92      29.119  20.621  39.014  1.00 18.80           C  
ATOM    707  O   TYR L  92      28.353  20.406  39.952  1.00 19.90           O  
ATOM    708  N   CYS L  93      29.317  21.859  38.509  1.00 17.53           N  
ATOM    709  CA  CYS L  93      28.512  22.975  38.925  1.00 19.68           C  
ATOM    710  CB  CYS L  93      29.300  24.267  39.270  1.00 22.31           C  
ATOM    711  SG  CYS L  93      30.380  24.896  37.948  1.00 27.59           S  
ATOM    712  C   CYS L  93      27.575  23.233  37.776  1.00 19.62           C  
ATOM    713  O   CYS L  93      27.872  22.870  36.636  1.00 19.70           O  
ATOM    714  N   PHE L  94      26.392  23.821  38.058  1.00 17.67           N  
ATOM    715  CA  PHE L  94      25.368  24.033  37.065  1.00 17.49           C  
ATOM    716  CB  PHE L  94      24.321  22.908  37.167  1.00 18.59           C  
ATOM    717  CG  PHE L  94      23.114  23.200  36.351  1.00 20.14           C  
ATOM    718  CD1 PHE L  94      23.094  22.968  34.995  1.00 20.40           C  
ATOM    719  CD2 PHE L  94      21.984  23.690  36.965  1.00 21.59           C  
ATOM    720  CE1 PHE L  94      21.963  23.235  34.261  1.00  0.00           C  
ATOM    721  CE2 PHE L  94      20.853  23.958  36.234  1.00 22.98           C  
ATOM    722  CZ  PHE L  94      20.841  23.732  34.880  1.00  0.00           C  
ATOM    723  C   PHE L  94      24.684  25.335  37.365  1.00 20.54           C  
ATOM    724  O   PHE L  94      24.484  25.674  38.530  1.00 20.61           O  
ATOM    725  N   GLN L  95      24.297  26.093  36.312  1.00 19.11           N  
ATOM    726  CA  GLN L  95      23.653  27.372  36.471  1.00 18.73           C  
ATOM    727  CB  GLN L  95      24.565  28.492  35.925  1.00 19.48           C  
ATOM    728  CG  GLN L  95      23.919  29.852  35.691  1.00 20.68           C  
ATOM    729  CD  GLN L  95      23.376  29.834  34.272  1.00 22.99           C  
ATOM    730  OE1 GLN L  95      22.178  29.675  34.048  1.00 21.79           O  
ATOM    731  NE2 GLN L  95      24.292  29.982  33.278  1.00 19.92           N  
ATOM    732  C   GLN L  95      22.340  27.368  35.727  1.00 21.82           C  
ATOM    733  O   GLN L  95      22.283  27.069  34.537  1.00 19.79           O  
ATOM    734  N   GLY L  96      21.275  27.422  36.556  1.00 35.68           N  
ATOM    735  CA  GLY L  96      19.868  27.456  36.276  1.00 36.06           C  
ATOM    736  C   GLY L  96      19.359  28.810  35.896  1.00 37.50           C  
ATOM    737  O   GLY L  96      18.319  28.917  35.254  1.00 37.53           O  
ATOM    738  N   SER L  97      20.027  29.880  36.361  1.00 38.67           N  
ATOM    739  CA  SER L  97      19.499  31.214  36.268  1.00 41.81           C  
ATOM    740  CB  SER L  97      20.468  32.258  36.850  1.00 41.80           C  
ATOM    741  OG  SER L  97      20.737  31.955  38.211  1.00 44.41           O  
ATOM    742  C   SER L  97      19.182  31.624  34.860  1.00 43.32           C  
ATOM    743  O   SER L  97      18.084  32.117  34.603  1.00 43.31           O  
ATOM    744  N   HIS L  98      20.108  31.428  33.902  1.00 43.05           N  
ATOM    745  CA  HIS L  98      19.817  31.938  32.593  1.00 44.63           C  
ATOM    746  ND1 HIS L  98      19.886  35.176  32.981  1.00 57.22           N  
ATOM    747  CG  HIS L  98      20.834  34.177  33.031  1.00 53.43           C  
ATOM    748  CB  HIS L  98      20.838  32.986  32.122  1.00 47.60           C  
ATOM    749  NE2 HIS L  98      21.264  35.691  34.647  1.00 57.91           N  
ATOM    750  CD2 HIS L  98      21.670  34.508  34.052  1.00 55.23           C  
ATOM    751  CE1 HIS L  98      20.190  36.053  33.970  1.00 60.04           C  
ATOM    752  C   HIS L  98      19.769  30.836  31.586  1.00 44.66           C  
ATOM    753  O   HIS L  98      20.481  29.837  31.684  1.00 45.75           O  
ATOM    754  N   VAL L  99      18.883  31.006  30.583  1.00 45.26           N  
ATOM    755  CA  VAL L  99      18.719  30.038  29.542  1.00 45.68           C  
ATOM    756  CB  VAL L  99      17.380  30.151  28.864  1.00 48.60           C  
ATOM    757  CG1 VAL L  99      17.327  29.176  27.675  1.00 46.35           C  
ATOM    758  CG2 VAL L  99      16.273  29.927  29.912  1.00 49.69           C  
ATOM    759  C   VAL L  99      19.767  30.315  28.517  1.00 44.69           C  
ATOM    760  O   VAL L  99      20.022  31.475  28.197  1.00 46.06           O  
ATOM    761  N   PRO L 100      20.404  29.307  27.978  1.00 40.79           N  
ATOM    762  CA  PRO L 100      20.174  27.953  28.417  1.00 36.90           C  
ATOM    763  CD  PRO L 100      20.662  29.363  26.549  1.00 39.50           C  
ATOM    764  CB  PRO L 100      20.541  27.048  27.247  1.00 36.16           C  
ATOM    765  CG  PRO L 100      20.373  27.951  26.016  1.00 37.99           C  
ATOM    766  C   PRO L 100      20.996  27.644  29.625  1.00 35.32           C  
ATOM    767  O   PRO L 100      21.998  28.317  29.862  1.00 35.01           O  
ATOM    768  N   PRO L 101      20.611  26.650  30.374  1.00 33.31           N  
ATOM    769  CA  PRO L 101      21.400  26.296  31.519  1.00 32.90           C  
ATOM    770  CD  PRO L 101      19.198  26.373  30.578  1.00 33.26           C  
ATOM    771  CB  PRO L 101      20.510  25.401  32.375  1.00 32.22           C  
ATOM    772  CG  PRO L 101      19.085  25.863  32.022  1.00 32.48           C  
ATOM    773  C   PRO L 101      22.661  25.640  31.044  1.00 32.05           C  
ATOM    774  O   PRO L 101      22.620  24.904  30.063  1.00 31.73           O  
ATOM    775  N   THR L 102      23.787  25.894  31.732  1.00 18.37           N  
ATOM    776  CA  THR L 102      25.069  25.368  31.386  1.00 18.62           C  
ATOM    777  CB  THR L 102      25.997  26.437  30.883  1.00 21.90           C  
ATOM    778  OG1 THR L 102      26.141  27.454  31.866  1.00 21.90           O  
ATOM    779  CG2 THR L 102      25.425  27.033  29.586  1.00 20.09           C  
ATOM    780  C   THR L 102      25.714  24.744  32.583  1.00 21.03           C  
ATOM    781  O   THR L 102      25.463  25.134  33.723  1.00 19.05           O  
ATOM    782  N   PHE L 103      26.596  23.754  32.324  1.00 18.72           N  
ATOM    783  CA  PHE L 103      27.293  23.052  33.365  1.00 18.39           C  
ATOM    784  CB  PHE L 103      27.222  21.515  33.266  1.00 17.60           C  
ATOM    785  CG  PHE L 103      25.848  21.006  33.533  1.00 18.45           C  
ATOM    786  CD1 PHE L 103      24.906  20.960  32.531  1.00 19.98           C  
ATOM    787  CD2 PHE L 103      25.509  20.547  34.786  1.00 18.69           C  
ATOM    788  CE1 PHE L 103      23.640  20.480  32.778  1.00 20.55           C  
ATOM    789  CE2 PHE L 103      24.245  20.065  35.041  1.00 21.96           C  
ATOM    790  CZ  PHE L 103      23.308  20.032  34.036  1.00 21.35           C  
ATOM    791  C   PHE L 103      28.753  23.360  33.239  1.00 20.70           C  
ATOM    792  O   PHE L 103      29.241  23.722  32.169  1.00 21.35           O  
ATOM    793  N   GLY L 104      29.484  23.228  34.364  1.00 18.70           N  
ATOM    794  CA  GLY L 104      30.908  23.402  34.362  1.00 18.49           C  
ATOM    795  C   GLY L 104      31.491  22.154  33.770  1.00 22.13           C  
ATOM    796  O   GLY L 104      30.789  21.165  33.565  1.00 19.54           O  
ATOM    797  N   GLY L 105      32.809  22.185  33.488  1.00 20.97           N  
ATOM    798  CA  GLY L 105      33.565  21.122  32.874  1.00 21.90           C  
ATOM    799  C   GLY L 105      33.636  19.917  33.764  1.00 23.71           C  
ATOM    800  O   GLY L 105      33.778  18.794  33.281  1.00 23.44           O  
ATOM    801  N   GLY L 106      33.625  20.117  35.093  1.00 19.15           N  
ATOM    802  CA  GLY L 106      33.702  18.998  35.991  1.00 19.19           C  
ATOM    803  C   GLY L 106      35.061  18.972  36.615  1.00 22.55           C  
ATOM    804  O   GLY L 106      36.046  19.413  36.021  1.00 23.26           O  
ATOM    805  N   THR L 107      35.127  18.469  37.866  1.00 19.58           N  
ATOM    806  CA  THR L 107      36.364  18.323  38.581  1.00 19.99           C  
ATOM    807  CB  THR L 107      36.460  19.213  39.787  1.00 22.48           C  
ATOM    808  OG1 THR L 107      36.329  20.575  39.407  1.00 23.03           O  
ATOM    809  CG2 THR L 107      37.818  18.983  40.474  1.00 22.41           C  
ATOM    810  C   THR L 107      36.388  16.913  39.080  1.00 20.45           C  
ATOM    811  O   THR L 107      35.448  16.471  39.734  1.00 18.84           O  
ATOM    812  N   LYS L 108      37.474  16.162  38.802  1.00 19.86           N  
ATOM    813  CA  LYS L 108      37.488  14.796  39.240  1.00 19.01           C  
ATOM    814  CB  LYS L 108      38.113  13.833  38.217  1.00 21.90           C  
ATOM    815  CG  LYS L 108      38.064  12.369  38.653  1.00 27.04           C  
ATOM    816  CD  LYS L 108      38.358  11.381  37.524  1.00 37.56           C  
ATOM    817  CE  LYS L 108      38.306   9.919  37.967  1.00 48.73           C  
ATOM    818  NZ  LYS L 108      38.503   9.030  36.802  1.00 59.50           N1+
ATOM    819  C   LYS L 108      38.277  14.706  40.505  1.00 21.87           C  
ATOM    820  O   LYS L 108      39.422  15.148  40.583  1.00 23.15           O  
ATOM    821  N   VAL L 109      37.653  14.108  41.541  1.00 18.97           N  
ATOM    822  CA  VAL L 109      38.274  13.960  42.825  1.00 18.63           C  
ATOM    823  CB  VAL L 109      37.291  14.106  43.952  1.00 21.58           C  
ATOM    824  CG1 VAL L 109      37.983  13.744  45.278  1.00 18.36           C  
ATOM    825  CG2 VAL L 109      36.721  15.534  43.913  1.00 18.49           C  
ATOM    826  C   VAL L 109      38.847  12.580  42.903  1.00 22.31           C  
ATOM    827  O   VAL L 109      38.143  11.593  42.699  1.00 21.72           O  
ATOM    828  N   GLU L 110      40.163  12.483  43.186  1.00 20.89           N  
ATOM    829  CA  GLU L 110      40.804  11.208  43.341  1.00 22.16           C  
ATOM    830  CB  GLU L 110      42.044  10.963  42.466  1.00 27.35           C  
ATOM    831  CG  GLU L 110      41.767  10.591  41.013  1.00 39.61           C  
ATOM    832  CD  GLU L 110      43.072  10.047  40.437  1.00 51.81           C  
ATOM    833  OE1 GLU L 110      43.963  10.865  40.088  1.00 49.80           O  
ATOM    834  OE2 GLU L 110      43.193   8.796  40.345  1.00 53.71           O1-
ATOM    835  C   GLU L 110      41.331  11.142  44.733  1.00 25.38           C  
ATOM    836  O   GLU L 110      41.673  12.160  45.331  1.00 26.37           O  
ATOM    837  N   ILE L 111      41.423   9.918  45.282  1.00 21.67           N  
ATOM    838  CA  ILE L 111      41.915   9.759  46.616  1.00 23.09           C  
ATOM    839  CB  ILE L 111      41.173   8.711  47.381  1.00 26.09           C  
ATOM    840  CG1 ILE L 111      39.709   9.147  47.513  1.00 26.02           C  
ATOM    841  CG2 ILE L 111      41.876   8.474  48.729  1.00 27.49           C  
ATOM    842  CD1 ILE L 111      38.794   8.034  47.994  1.00 30.12           C  
ATOM    843  C   ILE L 111      43.349   9.360  46.530  1.00 25.35           C  
ATOM    844  O   ILE L 111      43.709   8.426  45.812  1.00 26.25           O  
ATOM    845  N   LYS L 112      44.213  10.088  47.262  1.00 24.97           N  
ATOM    846  CA  LYS L 112      45.619   9.808  47.231  1.00 25.94           C  
ATOM    847  CB  LYS L 112      46.494  11.069  47.366  1.00 29.96           C  
ATOM    848  CG  LYS L 112      47.994  10.771  47.336  1.00 37.02           C  
ATOM    849  CD  LYS L 112      48.876  12.010  47.160  1.00 41.09           C  
ATOM    850  CE  LYS L 112      49.102  12.409  45.700  1.00 45.65           C  
ATOM    851  NZ  LYS L 112      49.997  13.583  45.630  1.00 55.66           N1+
ATOM    852  C   LYS L 112      45.970   8.884  48.395  1.00 28.74           C  
ATOM    853  O   LYS L 112      45.109   8.693  49.295  1.00 32.23           O  
ATOM    854  OXT LYS L 112      47.117   8.360  48.400  1.00  0.00           O1-
TER     855      LYS L 112 
ATOM    856  N   GLN H 113       8.103   9.990  46.962  1.00 40.39           N1+
ATOM    857  CA  GLN H 113       9.298   9.603  46.181  1.00 46.62           C  
ATOM    858  CB  GLN H 113       9.692   8.143  46.460  1.00 56.71           C  
ATOM    859  CG  GLN H 113      10.897   7.665  45.642  1.00 72.62           C  
ATOM    860  CD  GLN H 113      12.172   8.167  46.303  1.00 91.91           C  
ATOM    861  OE1 GLN H 113      12.827   7.436  47.042  1.00 88.47           O  
ATOM    862  NE2 GLN H 113      12.540   9.448  46.031  1.00 86.77           N  
ATOM    863  C   GLN H 113       9.029   9.719  44.725  1.00 40.18           C  
ATOM    864  O   GLN H 113       8.252   8.947  44.164  1.00 36.98           O  
ATOM    865  N   VAL H 114       9.659  10.708  44.068  1.00 35.93           N  
ATOM    866  CA  VAL H 114       9.450  10.810  42.664  1.00 32.49           C  
ATOM    867  CB  VAL H 114       9.341  12.229  42.188  1.00 35.71           C  
ATOM    868  CG1 VAL H 114      10.711  12.908  42.280  1.00 36.68           C  
ATOM    869  CG2 VAL H 114       8.724  12.237  40.779  1.00 35.68           C  
ATOM    870  C   VAL H 114      10.615  10.133  42.013  1.00 34.04           C  
ATOM    871  O   VAL H 114      11.770  10.382  42.360  1.00 34.28           O  
ATOM    872  N   GLN H 115      10.324   9.212  41.069  1.00 30.54           N  
ATOM    873  CA  GLN H 115      11.370   8.509  40.387  1.00 29.13           C  
ATOM    874  CB  GLN H 115      11.445   7.008  40.705  1.00 33.33           C  
ATOM    875  CG  GLN H 115      11.944   6.700  42.116  1.00 51.01           C  
ATOM    876  CD  GLN H 115      11.958   5.189  42.266  1.00 67.97           C  
ATOM    877  OE1 GLN H 115      10.908   4.549  42.292  1.00 72.96           O  
ATOM    878  NE2 GLN H 115      13.178   4.595  42.358  1.00 70.20           N  
ATOM    879  C   GLN H 115      11.123   8.631  38.921  1.00 30.15           C  
ATOM    880  O   GLN H 115       9.979   8.698  38.475  1.00 31.21           O  
ATOM    881  N   LEU H 116      12.213   8.679  38.131  1.00 26.83           N  
ATOM    882  CA  LEU H 116      12.081   8.803  36.709  1.00 25.51           C  
ATOM    883  CB  LEU H 116      12.659  10.112  36.140  1.00 26.62           C  
ATOM    884  CG  LEU H 116      11.922  11.381  36.611  1.00 30.48           C  
ATOM    885  CD1 LEU H 116      12.088  11.601  38.122  1.00 33.15           C  
ATOM    886  CD2 LEU H 116      12.344  12.607  35.791  1.00 32.48           C  
ATOM    887  C   LEU H 116      12.824   7.684  36.055  1.00 27.97           C  
ATOM    888  O   LEU H 116      13.887   7.275  36.522  1.00 28.98           O  
ATOM    889  N   GLN H 117      12.264   7.128  34.960  1.00 26.74           N  
ATOM    890  CA  GLN H 117      13.010   6.116  34.271  1.00 29.49           C  
ATOM    891  CB  GLN H 117      12.570   4.671  34.539  1.00 34.07           C  
ATOM    892  CG  GLN H 117      13.522   3.673  33.878  1.00 48.05           C  
ATOM    893  CD  GLN H 117      13.148   2.276  34.331  1.00 65.27           C  
ATOM    894  OE1 GLN H 117      12.221   2.088  35.117  1.00 72.93           O  
ATOM    895  NE2 GLN H 117      13.898   1.264  33.821  1.00 67.85           N  
ATOM    896  C   GLN H 117      12.912   6.364  32.799  1.00 29.20           C  
ATOM    897  O   GLN H 117      11.840   6.666  32.273  1.00 28.15           O  
ATOM    898  N   GLU H 118      14.059   6.242  32.098  1.00 26.66           N  
ATOM    899  CA  GLU H 118      14.107   6.478  30.684  1.00 27.77           C  
ATOM    900  CB  GLU H 118      15.419   7.111  30.186  1.00 26.77           C  
ATOM    901  CG  GLU H 118      15.692   8.522  30.709  1.00 34.04           C  
ATOM    902  CD  GLU H 118      16.609   8.425  31.919  1.00 39.82           C  
ATOM    903  OE1 GLU H 118      16.615   7.360  32.589  1.00 34.56           O  
ATOM    904  OE2 GLU H 118      17.330   9.422  32.185  1.00 42.62           O1-
ATOM    905  C   GLU H 118      13.982   5.175  29.956  1.00 30.72           C  
ATOM    906  O   GLU H 118      14.331   4.115  30.475  1.00 30.98           O  
ATOM    907  N   SER H 119      13.447   5.238  28.720  1.00 27.84           N  
ATOM    908  CA  SER H 119      13.325   4.075  27.889  1.00 27.42           C  
ATOM    909  CB  SER H 119      11.997   3.323  28.085  1.00 30.56           C  
ATOM    910  OG  SER H 119      10.901   4.182  27.809  1.00 38.03           O  
ATOM    911  C   SER H 119      13.400   4.531  26.459  1.00 29.81           C  
ATOM    912  O   SER H 119      13.113   5.687  26.148  1.00 27.24           O  
ATOM    913  N   GLY H 120      13.812   3.627  25.544  1.00 31.56           N  
ATOM    914  CA  GLY H 120      13.889   3.984  24.152  1.00 30.78           C  
ATOM    915  C   GLY H 120      14.951   3.146  23.502  1.00 32.17           C  
ATOM    916  O   GLY H 120      15.698   2.429  24.164  1.00 31.06           O  
ATOM    917  N   PRO H 121      15.028   3.243  22.198  1.00 32.45           N  
ATOM    918  CA  PRO H 121      15.999   2.468  21.473  1.00 30.69           C  
ATOM    919  CD  PRO H 121      13.828   3.474  21.410  1.00 34.98           C  
ATOM    920  CB  PRO H 121      15.575   2.527  20.007  1.00 31.39           C  
ATOM    921  CG  PRO H 121      14.051   2.726  20.085  1.00 35.74           C  
ATOM    922  C   PRO H 121      17.406   2.914  21.723  1.00 34.00           C  
ATOM    923  O   PRO H 121      17.672   4.114  21.715  1.00 35.10           O  
ATOM    924  N   GLY H 122      18.303   1.939  21.969  1.00 30.03           N  
ATOM    925  CA  GLY H 122      19.706   2.121  22.213  1.00 26.82           C  
ATOM    926  C   GLY H 122      20.435   2.491  20.959  1.00 27.63           C  
ATOM    927  O   GLY H 122      21.463   3.163  21.015  1.00 28.53           O  
ATOM    928  N   LEU H 123      19.976   1.991  19.798  1.00 24.07           N  
ATOM    929  CA  LEU H 123      20.712   2.210  18.583  1.00 24.69           C  
ATOM    930  CB  LEU H 123      21.136   0.878  17.933  1.00 25.62           C  
ATOM    931  CG  LEU H 123      21.936   1.008  16.624  1.00 29.03           C  
ATOM    932  CD1 LEU H 123      23.313   1.647  16.874  1.00 28.03           C  
ATOM    933  CD2 LEU H 123      22.031  -0.338  15.885  1.00 30.75           C  
ATOM    934  C   LEU H 123      19.841   2.938  17.601  1.00 27.44           C  
ATOM    935  O   LEU H 123      18.680   2.579  17.407  1.00 27.94           O  
ATOM    936  N   VAL H 124      20.386   3.993  16.953  1.00 24.77           N  
ATOM    937  CA  VAL H 124      19.646   4.730  15.962  1.00 23.96           C  
ATOM    938  CB  VAL H 124      19.202   6.084  16.433  1.00 26.52           C  
ATOM    939  CG1 VAL H 124      18.453   6.775  15.283  1.00 27.09           C  
ATOM    940  CG2 VAL H 124      18.346   5.915  17.697  1.00 29.32           C  
ATOM    941  C   VAL H 124      20.549   4.942  14.779  1.00 26.02           C  
ATOM    942  O   VAL H 124      21.751   5.153  14.931  1.00 24.83           O  
ATOM    943  N   LYS H 125      19.976   4.886  13.557  1.00 25.94           N  
ATOM    944  CA  LYS H 125      20.741   5.053  12.352  1.00 26.02           C  
ATOM    945  CB  LYS H 125      20.039   4.514  11.094  1.00 30.68           C  
ATOM    946  CG  LYS H 125      19.833   2.998  11.080  1.00 33.48           C  
ATOM    947  CD  LYS H 125      21.131   2.196  11.159  1.00 40.51           C  
ATOM    948  CE  LYS H 125      20.965   0.741  10.727  1.00 43.33           C  
ATOM    949  NZ  LYS H 125      20.891   0.668   9.250  1.00 42.32           N1+
ATOM    950  C   LYS H 125      20.948   6.516  12.131  1.00 27.04           C  
ATOM    951  O   LYS H 125      20.152   7.348  12.560  1.00 27.93           O  
ATOM    952  N   PRO H 126      22.008   6.849  11.448  1.00 27.06           N  
ATOM    953  CA  PRO H 126      22.271   8.233  11.200  1.00 28.72           C  
ATOM    954  CD  PRO H 126      23.230   6.061  11.518  1.00 29.61           C  
ATOM    955  CB  PRO H 126      23.690   8.287  10.637  1.00 31.77           C  
ATOM    956  CG  PRO H 126      24.375   7.064  11.282  1.00 33.20           C  
ATOM    957  C   PRO H 126      21.209   8.803  10.321  1.00 31.51           C  
ATOM    958  O   PRO H 126      20.664   8.074   9.491  1.00 30.29           O  
ATOM    959  N   SER H 127      20.913  10.106  10.497  1.00 27.39           N  
ATOM    960  CA  SER H 127      19.913  10.814   9.748  1.00 28.18           C  
ATOM    961  CB  SER H 127      20.020  10.550   8.241  0.91 34.17           C  
ATOM    962  OG  SER H 127      19.006  11.269   7.556  0.91 41.39           O  
ATOM    963  C   SER H 127      18.537  10.410  10.181  1.00 29.46           C  
ATOM    964  O   SER H 127      17.549  10.921   9.657  1.00 30.46           O  
ATOM    965  N   GLU H 128      18.414   9.516  11.176  1.00 27.64           N  
ATOM    966  CA  GLU H 128      17.109   9.136  11.638  1.00 28.72           C  
ATOM    967  CB  GLU H 128      16.969   7.646  11.973  1.00 30.10           C  
ATOM    968  CG  GLU H 128      16.982   6.774  10.720  1.00 37.09           C  
ATOM    969  CD  GLU H 128      16.695   5.350  11.153  1.00 47.35           C  
ATOM    970  OE1 GLU H 128      16.745   5.091  12.385  1.00 64.54           O  
ATOM    971  OE2 GLU H 128      16.418   4.504  10.263  1.00 42.93           O1-
ATOM    972  C   GLU H 128      16.800   9.925  12.867  1.00 30.43           C  
ATOM    973  O   GLU H 128      17.560  10.813  13.256  1.00 29.03           O  
ATOM    974  N   THR H 129      15.643   9.641  13.497  1.00 29.64           N  
ATOM    975  CA  THR H 129      15.238  10.379  14.657  1.00 29.13           C  
ATOM    976  CB  THR H 129      13.801  10.815  14.581  1.00 32.47           C  
ATOM    977  OG1 THR H 129      13.596  11.613  13.423  1.00 37.69           O  
ATOM    978  CG2 THR H 129      13.434  11.613  15.844  1.00 35.69           C  
ATOM    979  C   THR H 129      15.390   9.513  15.873  1.00 30.55           C  
ATOM    980  O   THR H 129      15.114   8.314  15.854  1.00 30.14           O  
ATOM    981  N   LEU H 130      15.862  10.130  16.974  1.00 27.56           N  
ATOM    982  CA  LEU H 130      16.052   9.482  18.239  0.96 28.09           C  
ATOM    983  CB  LEU H 130      17.358   9.989  18.894  0.96 28.96           C  
ATOM    984  CG  LEU H 130      17.728   9.460  20.293  0.96 36.49           C  
ATOM    985  CD1 LEU H 130      19.150   9.917  20.670  0.96 40.61           C  
ATOM    986  CD2 LEU H 130      16.715   9.899  21.359  0.96 35.71           C  
ATOM    987  C   LEU H 130      14.858   9.838  19.070  1.00 29.03           C  
ATOM    988  O   LEU H 130      14.505  11.012  19.172  1.00 29.07           O  
ATOM    989  N   SER H 131      14.179   8.822  19.654  1.00 28.72           N  
ATOM    990  CA  SER H 131      13.024   9.094  20.466  1.00 28.61           C  
ATOM    991  CB  SER H 131      11.698   8.587  19.874  0.91 32.92           C  
ATOM    992  OG  SER H 131      11.371   9.306  18.693  0.91 44.18           O  
ATOM    993  C   SER H 131      13.204   8.412  21.785  1.00 29.28           C  
ATOM    994  O   SER H 131      13.518   7.223  21.844  1.00 31.43           O  
ATOM    995  N   LEU H 132      13.001   9.161  22.888  1.00 23.21           N  
ATOM    996  CA  LEU H 132      13.148   8.601  24.201  1.00 23.56           C  
ATOM    997  CB  LEU H 132      14.375   9.126  24.961  1.00 24.50           C  
ATOM    998  CG  LEU H 132      15.722   8.664  24.374  1.00 29.54           C  
ATOM    999  CD1 LEU H 132      16.901   9.224  25.184  1.00 29.63           C  
ATOM   1000  CD2 LEU H 132      15.789   7.132  24.258  1.00 30.88           C  
ATOM   1001  C   LEU H 132      11.943   8.953  25.009  1.00 24.96           C  
ATOM   1002  O   LEU H 132      11.263   9.943  24.741  1.00 25.17           O  
ATOM   1003  N   THR H 133      11.645   8.117  26.023  1.00 22.53           N  
ATOM   1004  CA  THR H 133      10.514   8.354  26.868  1.00 23.07           C  
ATOM   1005  CB  THR H 133       9.471   7.281  26.749  1.00 28.12           C  
ATOM   1006  OG1 THR H 133       9.013   7.190  25.408  1.00 29.34           O  
ATOM   1007  CG2 THR H 133       8.302   7.615  27.689  1.00 30.11           C  
ATOM   1008  C   THR H 133      10.988   8.370  28.289  1.00 24.51           C  
ATOM   1009  O   THR H 133      11.892   7.626  28.666  1.00 26.68           O  
ATOM   1010  N   CYS H 134      10.405   9.262  29.117  1.00 22.07           N  
ATOM   1011  CA  CYS H 134      10.742   9.271  30.512  1.00 22.92           C  
ATOM   1012  CB  CYS H 134      11.408  10.590  30.975  1.00 26.54           C  
ATOM   1013  SG  CYS H 134      11.904  10.612  32.732  1.00 28.84           S  
ATOM   1014  C   CYS H 134       9.445   9.068  31.229  1.00 24.84           C  
ATOM   1015  O   CYS H 134       8.489   9.814  31.017  1.00 24.64           O  
ATOM   1016  N   THR H 135       9.368   8.026  32.082  1.00 23.70           N  
ATOM   1017  CA  THR H 135       8.140   7.760  32.772  1.00 23.86           C  
ATOM   1018  CB  THR H 135       7.730   6.316  32.757  1.00 29.84           C  
ATOM   1019  OG1 THR H 135       7.596   5.858  31.419  1.00 30.39           O  
ATOM   1020  CG2 THR H 135       6.383   6.185  33.490  1.00 32.29           C  
ATOM   1021  C   THR H 135       8.338   8.189  34.187  1.00 25.23           C  
ATOM   1022  O   THR H 135       9.330   7.841  34.827  1.00 26.50           O  
ATOM   1023  N   VAL H 136       7.379   8.980  34.704  1.00 24.12           N  
ATOM   1024  CA  VAL H 136       7.504   9.521  36.022  1.00 24.25           C  
ATOM   1025  CB  VAL H 136       7.163  10.986  36.080  1.00 26.33           C  
ATOM   1026  CG1 VAL H 136       7.260  11.479  37.534  1.00 25.70           C  
ATOM   1027  CG2 VAL H 136       8.082  11.735  35.100  1.00 26.51           C  
ATOM   1028  C   VAL H 136       6.550   8.806  36.916  1.00 28.18           C  
ATOM   1029  O   VAL H 136       5.407   8.535  36.546  1.00 29.72           O  
ATOM   1030  N   SER H 137       7.019   8.462  38.129  0.86 28.79           N  
ATOM   1031  CA  SER H 137       6.167   7.808  39.072  0.86 32.14           C  
ATOM   1032  CB  SER H 137       6.546   6.335  39.311  0.86 36.93           C  
ATOM   1033  OG  SER H 137       7.872   6.250  39.811  0.65 47.92           O  
ATOM   1034  C   SER H 137       6.291   8.526  40.377  0.86 32.98           C  
ATOM   1035  O   SER H 137       7.341   9.082  40.703  0.86 33.57           O  
ATOM   1036  N   GLY H 138       5.186   8.507  41.143  1.00 53.42           N  
ATOM   1037  CA  GLY H 138       5.174   9.042  42.465  1.00 54.99           C  
ATOM   1038  C   GLY H 138       4.801  10.483  42.406  1.00 55.64           C  
ATOM   1039  O   GLY H 138       4.463  11.072  43.431  1.00 57.83           O  
ATOM   1040  N   TYR H 139       4.853  11.093  41.205  1.00 53.66           N  
ATOM   1041  CA  TYR H 139       4.555  12.493  41.133  1.00 52.89           C  
ATOM   1042  CB  TYR H 139       5.851  13.326  41.149  1.00 50.08           C  
ATOM   1043  CG  TYR H 139       5.545  14.748  41.457  1.00 51.50           C  
ATOM   1044  CD1 TYR H 139       5.387  15.144  42.766  1.00 53.39           C  
ATOM   1045  CD2 TYR H 139       5.439  15.684  40.456  1.00 51.07           C  
ATOM   1046  CE1 TYR H 139       5.112  16.452  43.076  1.00 55.13           C  
ATOM   1047  CE2 TYR H 139       5.161  16.996  40.760  1.00 52.59           C  
ATOM   1048  CZ  TYR H 139       4.995  17.379  42.069  1.00 55.79           C  
ATOM   1049  OH  TYR H 139       4.710  18.726  42.378  1.00 60.09           O  
ATOM   1050  C   TYR H 139       3.849  12.746  39.827  1.00 52.68           C  
ATOM   1051  O   TYR H 139       4.036  12.012  38.857  1.00 52.48           O  
ATOM   1052  N   SER H 140       3.011  13.804  39.757  1.00 53.63           N  
ATOM   1053  CA  SER H 140       2.314  14.104  38.533  1.00 54.07           C  
ATOM   1054  CB  SER H 140       0.862  14.578  38.747  1.00 57.19           C  
ATOM   1055  OG  SER H 140       0.236  14.858  37.502  1.00 60.72           O  
ATOM   1056  C   SER H 140       3.053  15.213  37.845  1.00 52.09           C  
ATOM   1057  O   SER H 140       3.417  16.214  38.461  1.00 51.53           O  
ATOM   1058  N   ILE H 141       3.281  15.051  36.529  1.00 50.46           N  
ATOM   1059  CA  ILE H 141       4.006  15.982  35.708  1.00 47.76           C  
ATOM   1060  CB  ILE H 141       4.333  15.446  34.337  1.00 48.10           C  
ATOM   1061  CG1 ILE H 141       3.076  15.118  33.528  1.00 47.71           C  
ATOM   1062  CG2 ILE H 141       5.278  14.247  34.517  1.00 45.53           C  
ATOM   1063  CD1 ILE H 141       3.388  14.776  32.071  1.00 47.36           C  
ATOM   1064  C   ILE H 141       3.282  17.293  35.588  1.00 49.57           C  
ATOM   1065  O   ILE H 141       3.904  18.317  35.319  1.00 48.28           O  
ATOM   1066  N   THR H 142       1.937  17.280  35.654  1.00 51.38           N  
ATOM   1067  CA  THR H 142       1.127  18.467  35.573  1.00 52.65           C  
ATOM   1068  CB  THR H 142      -0.307  18.178  35.228  1.00 56.29           C  
ATOM   1069  OG1 THR H 142      -0.895  17.338  36.210  1.00 56.04           O  
ATOM   1070  CG2 THR H 142      -0.349  17.500  33.848  1.00 57.18           C  
ATOM   1071  C   THR H 142       1.181  19.288  36.838  1.00 54.45           C  
ATOM   1072  O   THR H 142       0.858  20.474  36.818  1.00 57.19           O  
ATOM   1073  N   SER H 143       1.509  18.669  37.988  1.00 53.59           N  
ATOM   1074  CA  SER H 143       1.471  19.357  39.257  1.00 54.97           C  
ATOM   1075  CB  SER H 143       1.758  18.422  40.444  1.00 54.92           C  
ATOM   1076  OG  SER H 143       0.725  17.457  40.568  1.00 62.00           O  
ATOM   1077  C   SER H 143       2.435  20.511  39.348  1.00 53.33           C  
ATOM   1078  O   SER H 143       2.018  21.638  39.614  1.00 55.35           O  
ATOM   1079  N   ASP H 144       3.751  20.269  39.162  1.00 50.61           N  
ATOM   1080  CA  ASP H 144       4.720  21.330  39.301  1.00 48.60           C  
ATOM   1081  CB  ASP H 144       4.975  21.687  40.779  1.00 50.60           C  
ATOM   1082  CG  ASP H 144       5.512  23.108  40.875  1.00 52.94           C  
ATOM   1083  OD1 ASP H 144       5.998  23.646  39.847  1.00 48.81           O  
ATOM   1084  OD2 ASP H 144       5.419  23.689  41.990  1.00 55.66           O1-
ATOM   1085  C   ASP H 144       6.003  20.794  38.713  1.00 44.96           C  
ATOM   1086  O   ASP H 144       6.015  19.674  38.210  1.00 42.83           O  
ATOM   1087  N   TYR H 145       7.108  21.581  38.717  1.00 41.41           N  
ATOM   1088  CA  TYR H 145       8.386  21.090  38.268  1.00 40.67           C  
ATOM   1089  CB  TYR H 145       8.716  19.630  38.623  1.00 39.21           C  
ATOM   1090  CG  TYR H 145       8.813  19.490  40.100  1.00 41.04           C  
ATOM   1091  CD1 TYR H 145       7.685  19.246  40.846  1.00 45.37           C  
ATOM   1092  CD2 TYR H 145      10.027  19.597  40.737  1.00 41.43           C  
ATOM   1093  CE1 TYR H 145       7.765  19.111  42.210  1.00 47.89           C  
ATOM   1094  CE2 TYR H 145      10.112  19.462  42.103  1.00 43.59           C  
ATOM   1095  CZ  TYR H 145       8.979  19.216  42.838  1.00 47.31           C  
ATOM   1096  OH  TYR H 145       9.053  19.073  44.238  1.00 51.72           O  
ATOM   1097  C   TYR H 145       8.562  21.199  36.785  1.00 39.57           C  
ATOM   1098  O   TYR H 145       7.610  21.341  36.018  1.00 40.98           O  
ATOM   1099  N   ALA H 146       9.848  21.181  36.373  1.00 19.82           N  
ATOM   1100  CA  ALA H 146      10.284  21.324  35.015  1.00 20.39           C  
ATOM   1101  CB  ALA H 146      11.351  22.416  34.827  1.00 21.59           C  
ATOM   1102  C   ALA H 146      10.896  19.985  34.691  1.00 21.78           C  
ATOM   1103  O   ALA H 146      11.700  19.469  35.467  1.00 21.06           O  
ATOM   1104  N   TRP H 147      10.523  19.374  33.543  1.00 18.49           N  
ATOM   1105  CA  TRP H 147      11.005  18.056  33.212  1.00 18.32           C  
ATOM   1106  CB  TRP H 147       9.868  17.151  32.708  1.00 20.17           C  
ATOM   1107  CG  TRP H 147       8.728  17.111  33.704  1.00 19.51           C  
ATOM   1108  CD2 TRP H 147       8.722  16.379  34.943  1.00 20.62           C  
ATOM   1109  CD1 TRP H 147       7.553  17.806  33.667  1.00 19.92           C  
ATOM   1110  NE1 TRP H 147       6.822  17.558  34.802  1.00 20.61           N  
ATOM   1111  CE2 TRP H 147       7.527  16.683  35.597  1.00 21.68           C  
ATOM   1112  CE3 TRP H 147       9.639  15.533  35.499  1.00 22.77           C  
ATOM   1113  CZ2 TRP H 147       7.234  16.149  36.819  1.00 23.66           C  
ATOM   1114  CZ3 TRP H 147       9.332  14.985  36.726  1.00 23.08           C  
ATOM   1115  CH2 TRP H 147       8.153  15.286  37.377  1.00 22.50           C  
ATOM   1116  C   TRP H 147      12.031  18.235  32.128  1.00 20.11           C  
ATOM   1117  O   TRP H 147      11.708  18.633  31.010  1.00 20.04           O  
ATOM   1118  N   ASN H 148      13.301  17.884  32.431  1.00 16.93           N  
ATOM   1119  CA  ASN H 148      14.415  18.221  31.583  1.00 17.25           C  
ATOM   1120  CB  ASN H 148      15.567  18.879  32.368  1.00 18.93           C  
ATOM   1121  CG  ASN H 148      15.091  20.202  32.942  1.00 19.75           C  
ATOM   1122  OD1 ASN H 148      15.113  21.232  32.270  1.00 19.43           O  
ATOM   1123  ND2 ASN H 148      14.635  20.172  34.227  1.00 20.75           N  
ATOM   1124  C   ASN H 148      15.030  17.024  30.925  1.00 20.84           C  
ATOM   1125  O   ASN H 148      14.840  15.877  31.332  1.00 20.68           O  
ATOM   1126  N   TRP H 149      15.768  17.298  29.829  1.00 18.33           N  
ATOM   1127  CA  TRP H 149      16.562  16.301  29.178  1.00 20.59           C  
ATOM   1128  CB  TRP H 149      16.128  15.995  27.735  1.00 21.73           C  
ATOM   1129  CG  TRP H 149      14.840  15.218  27.663  1.00 22.00           C  
ATOM   1130  CD2 TRP H 149      14.767  13.793  27.830  1.00 22.08           C  
ATOM   1131  CD1 TRP H 149      13.561  15.651  27.465  1.00 24.30           C  
ATOM   1132  NE1 TRP H 149      12.696  14.585  27.499  1.00 24.30           N  
ATOM   1133  CE2 TRP H 149      13.426  13.434  27.720  1.00 24.66           C  
ATOM   1134  CE3 TRP H 149      15.742  12.862  28.051  1.00 23.68           C  
ATOM   1135  CZ2 TRP H 149      13.035  12.132  27.837  1.00 25.73           C  
ATOM   1136  CZ3 TRP H 149      15.344  11.549  28.167  1.00 25.38           C  
ATOM   1137  CH2 TRP H 149      14.016  11.192  28.062  1.00 24.89           C  
ATOM   1138  C   TRP H 149      17.965  16.827  29.149  1.00 20.22           C  
ATOM   1139  O   TRP H 149      18.194  17.993  28.828  1.00 19.73           O  
ATOM   1140  N   ILE H 150      18.938  15.969  29.522  1.00 17.19           N  
ATOM   1141  CA  ILE H 150      20.330  16.332  29.575  1.00 17.54           C  
ATOM   1142  CB  ILE H 150      20.794  16.524  30.988  1.00 19.51           C  
ATOM   1143  CG1 ILE H 150      19.937  17.612  31.658  1.00 22.26           C  
ATOM   1144  CG2 ILE H 150      22.299  16.843  30.972  1.00 20.45           C  
ATOM   1145  CD1 ILE H 150      20.053  17.643  33.179  1.00 22.23           C  
ATOM   1146  C   ILE H 150      21.097  15.185  28.985  1.00 19.26           C  
ATOM   1147  O   ILE H 150      20.682  14.036  29.122  1.00 21.99           O  
ATOM   1148  N   ARG H 151      22.231  15.453  28.298  1.00 17.27           N  
ATOM   1149  CA  ARG H 151      22.962  14.349  27.728  1.00 17.71           C  
ATOM   1150  CB  ARG H 151      22.852  14.248  26.196  1.00 18.76           C  
ATOM   1151  CG  ARG H 151      23.381  15.486  25.471  1.00 20.53           C  
ATOM   1152  CD  ARG H 151      23.612  15.294  23.969  1.00 22.49           C  
ATOM   1153  NE  ARG H 151      22.336  15.551  23.245  1.00 21.36           N  
ATOM   1154  CZ  ARG H 151      22.306  16.413  22.186  1.00 28.56           C  
ATOM   1155  NH1 ARG H 151      23.384  17.208  21.922  1.00 23.36           N1+
ATOM   1156  NH2 ARG H 151      21.205  16.463  21.380  1.00 22.68           N  
ATOM   1157  C   ARG H 151      24.416  14.489  28.053  1.00 19.92           C  
ATOM   1158  O   ARG H 151      24.913  15.590  28.289  1.00 19.76           O  
ATOM   1159  N   GLN H 152      25.132  13.344  28.103  1.00 17.94           N  
ATOM   1160  CA  GLN H 152      26.541  13.376  28.371  1.00 17.16           C  
ATOM   1161  CB  GLN H 152      26.892  12.854  29.779  1.00 18.44           C  
ATOM   1162  CG  GLN H 152      28.346  13.098  30.196  1.00 19.62           C  
ATOM   1163  CD  GLN H 152      28.516  12.620  31.633  1.00 24.97           C  
ATOM   1164  OE1 GLN H 152      27.774  11.763  32.111  1.00 24.46           O  
ATOM   1165  NE2 GLN H 152      29.522  13.192  32.350  1.00 25.06           N  
ATOM   1166  C   GLN H 152      27.230  12.505  27.357  1.00 20.36           C  
ATOM   1167  O   GLN H 152      26.939  11.315  27.245  1.00 18.93           O  
ATOM   1168  N   PRO H 153      28.148  13.064  26.609  1.00 21.97           N  
ATOM   1169  CA  PRO H 153      28.848  12.271  25.625  1.00 24.61           C  
ATOM   1170  CD  PRO H 153      27.974  14.436  26.157  1.00 22.89           C  
ATOM   1171  CB  PRO H 153      29.488  13.265  24.659  1.00 23.38           C  
ATOM   1172  CG  PRO H 153      28.554  14.486  24.734  1.00 26.03           C  
ATOM   1173  C   PRO H 153      29.824  11.359  26.300  1.00 32.86           C  
ATOM   1174  O   PRO H 153      30.195  11.640  27.438  1.00 30.10           O  
ATOM   1175  N   PRO H 154      30.257  10.305  25.658  1.00 35.36           N  
ATOM   1176  CA  PRO H 154      31.140   9.390  26.316  1.00 36.86           C  
ATOM   1177  CD  PRO H 154      29.466   9.651  24.628  1.00 34.89           C  
ATOM   1178  CB  PRO H 154      31.298   8.213  25.359  1.00 38.99           C  
ATOM   1179  CG  PRO H 154      29.949   8.188  24.611  1.00 39.77           C  
ATOM   1180  C   PRO H 154      32.415  10.030  26.753  1.00 37.69           C  
ATOM   1181  O   PRO H 154      33.114  10.605  25.920  1.00 45.61           O  
ATOM   1182  N   GLY H 155      32.732   9.918  28.060  1.00 36.49           N  
ATOM   1183  CA  GLY H 155      33.940  10.445  28.616  1.00 34.65           C  
ATOM   1184  C   GLY H 155      33.885  11.944  28.605  1.00 38.55           C  
ATOM   1185  O   GLY H 155      34.919  12.600  28.728  1.00 34.50           O  
ATOM   1186  N   LYS H 156      32.679  12.538  28.487  1.00 35.00           N  
ATOM   1187  CA  LYS H 156      32.627  13.970  28.357  1.00 33.55           C  
ATOM   1188  CB  LYS H 156      32.029  14.459  27.024  1.00 36.21           C  
ATOM   1189  CG  LYS H 156      32.669  13.875  25.760  1.00 42.36           C  
ATOM   1190  CD  LYS H 156      34.159  14.163  25.580  1.00 45.64           C  
ATOM   1191  CE  LYS H 156      34.734  13.534  24.306  1.00 56.97           C  
ATOM   1192  NZ  LYS H 156      36.207  13.668  24.289  1.00 61.65           N1+
ATOM   1193  C   LYS H 156      31.738  14.547  29.409  1.00 30.70           C  
ATOM   1194  O   LYS H 156      31.306  13.872  30.343  1.00 31.94           O  
ATOM   1195  N   GLY H 157      31.459  15.859  29.245  1.00 25.94           N  
ATOM   1196  CA  GLY H 157      30.685  16.645  30.157  1.00 22.22           C  
ATOM   1197  C   GLY H 157      29.229  16.553  29.815  1.00 21.80           C  
ATOM   1198  O   GLY H 157      28.797  15.721  29.017  1.00 21.26           O  
ATOM   1199  N   LEU H 158      28.436  17.452  30.431  1.00 20.75           N  
ATOM   1200  CA  LEU H 158      27.004  17.452  30.360  1.00 19.15           C  
ATOM   1201  CB  LEU H 158      26.384  17.625  31.757  1.00 19.86           C  
ATOM   1202  CG  LEU H 158      26.765  16.506  32.742  1.00 22.93           C  
ATOM   1203  CD1 LEU H 158      26.235  16.795  34.155  1.00 21.75           C  
ATOM   1204  CD2 LEU H 158      26.300  15.135  32.229  1.00 22.48           C  
ATOM   1205  C   LEU H 158      26.518  18.608  29.540  1.00 21.85           C  
ATOM   1206  O   LEU H 158      27.100  19.692  29.554  1.00 22.75           O  
ATOM   1207  N   GLU H 159      25.418  18.385  28.788  1.00 20.01           N  
ATOM   1208  CA  GLU H 159      24.808  19.428  28.008  1.00 19.98           C  
ATOM   1209  CB  GLU H 159      24.952  19.233  26.488  1.00 22.02           C  
ATOM   1210  CG  GLU H 159      24.339  20.370  25.665  1.00 26.72           C  
ATOM   1211  CD  GLU H 159      24.497  20.032  24.187  1.00 35.58           C  
ATOM   1212  OE1 GLU H 159      23.606  19.330  23.643  1.00 34.00           O  
ATOM   1213  OE2 GLU H 159      25.510  20.469  23.582  1.00 30.82           O1-
ATOM   1214  C   GLU H 159      23.331  19.399  28.292  1.00 20.37           C  
ATOM   1215  O   GLU H 159      22.713  18.336  28.260  1.00 20.60           O  
ATOM   1216  N   TRP H 160      22.723  20.576  28.573  1.00 18.19           N  
ATOM   1217  CA  TRP H 160      21.307  20.657  28.846  1.00 17.62           C  
ATOM   1218  CB  TRP H 160      20.932  21.853  29.741  1.00 17.26           C  
ATOM   1219  CG  TRP H 160      19.452  22.035  29.976  1.00 17.81           C  
ATOM   1220  CD2 TRP H 160      18.663  23.055  29.345  1.00 17.68           C  
ATOM   1221  CD1 TRP H 160      18.606  21.349  30.798  1.00 20.12           C  
ATOM   1222  NE1 TRP H 160      17.338  21.874  30.713  1.00 20.13           N  
ATOM   1223  CE2 TRP H 160      17.360  22.928  29.823  1.00 20.61           C  
ATOM   1224  CE3 TRP H 160      18.997  24.020  28.438  1.00 19.13           C  
ATOM   1225  CZ2 TRP H 160      16.369  23.767  29.404  1.00 20.25           C  
ATOM   1226  CZ3 TRP H 160      17.996  24.867  28.016  1.00 19.98           C  
ATOM   1227  CH2 TRP H 160      16.706  24.744  28.492  1.00 20.30           C  
ATOM   1228  C   TRP H 160      20.580  20.813  27.540  1.00 19.64           C  
ATOM   1229  O   TRP H 160      20.872  21.727  26.771  1.00 20.42           O  
ATOM   1230  N   ILE H 161      19.683  19.853  27.214  1.00 18.49           N  
ATOM   1231  CA  ILE H 161      18.894  19.860  26.005  1.00 17.91           C  
ATOM   1232  CB  ILE H 161      18.414  18.489  25.629  1.00 18.94           C  
ATOM   1233  CG1 ILE H 161      19.616  17.555  25.410  1.00 25.56           C  
ATOM   1234  CG2 ILE H 161      17.513  18.617  24.388  1.00 26.40           C  
ATOM   1235  CD1 ILE H 161      19.233  16.082  25.275  1.00 29.12           C  
ATOM   1236  C   ILE H 161      17.685  20.760  26.049  1.00 19.88           C  
ATOM   1237  O   ILE H 161      17.469  21.555  25.135  1.00 20.53           O  
ATOM   1238  N   GLY H 162      16.850  20.661  27.109  1.00 19.50           N  
ATOM   1239  CA  GLY H 162      15.637  21.444  27.146  1.00 19.68           C  
ATOM   1240  C   GLY H 162      14.725  20.908  28.212  1.00 20.58           C  
ATOM   1241  O   GLY H 162      15.069  19.977  28.941  1.00 18.80           O  
ATOM   1242  N   SER H 163      13.520  21.510  28.340  1.00 18.92           N  
ATOM   1243  CA  SER H 163      12.594  21.041  29.330  1.00 18.75           C  
ATOM   1244  CB  SER H 163      12.792  21.685  30.713  1.00 20.41           C  
ATOM   1245  OG  SER H 163      12.552  23.083  30.644  1.00  0.00           O  
ATOM   1246  C   SER H 163      11.200  21.364  28.904  1.00 20.50           C  
ATOM   1247  O   SER H 163      10.969  22.206  28.037  1.00 20.04           O  
ATOM   1248  N   ILE H 164      10.238  20.624  29.491  1.00 18.73           N  
ATOM   1249  CA  ILE H 164       8.841  20.912  29.363  1.00 18.09           C  
ATOM   1250  CB  ILE H 164       8.042  19.846  28.666  1.00 20.49           C  
ATOM   1251  CG1 ILE H 164       6.597  20.325  28.459  1.00 21.67           C  
ATOM   1252  CG2 ILE H 164       8.178  18.527  29.444  1.00 19.56           C  
ATOM   1253  CD1 ILE H 164       5.802  19.461  27.481  1.00 23.97           C  
ATOM   1254  C   ILE H 164       8.370  21.037  30.779  1.00 19.96           C  
ATOM   1255  O   ILE H 164       8.630  20.162  31.603  1.00 19.80           O  
ATOM   1256  N   SER H 165       7.682  22.147  31.108  1.00 18.23           N  
ATOM   1257  CA  SER H 165       7.296  22.388  32.471  1.00 21.18           C  
ATOM   1258  CB  SER H 165       7.153  23.880  32.812  1.00 21.46           C  
ATOM   1259  OG  SER H 165       6.057  24.430  32.097  1.00 32.19           O  
ATOM   1260  C   SER H 165       5.977  21.746  32.747  1.00 22.88           C  
ATOM   1261  O   SER H 165       5.370  21.114  31.886  1.00 23.23           O  
ATOM   1262  N   TYR H 166       5.476  21.939  33.976  1.00 26.05           N  
ATOM   1263  CA  TYR H 166       4.213  21.396  34.383  1.00 27.60           C  
ATOM   1264  CB  TYR H 166       3.908  21.641  35.872  1.00 28.45           C  
ATOM   1265  CG  TYR H 166       3.861  23.107  36.132  1.00 31.80           C  
ATOM   1266  CD1 TYR H 166       2.682  23.808  36.017  1.00 32.14           C  
ATOM   1267  CD2 TYR H 166       5.002  23.784  36.498  1.00 33.79           C  
ATOM   1268  CE1 TYR H 166       2.643  25.161  36.261  1.00 36.14           C  
ATOM   1269  CE2 TYR H 166       4.972  25.136  36.743  1.00 36.04           C  
ATOM   1270  CZ  TYR H 166       3.789  25.825  36.627  1.00 37.99           C  
ATOM   1271  OH  TYR H 166       3.752  27.213  36.879  1.00 42.47           O  
ATOM   1272  C   TYR H 166       3.124  22.001  33.542  1.00 28.74           C  
ATOM   1273  O   TYR H 166       2.109  21.358  33.276  1.00 28.02           O  
ATOM   1274  N   SER H 167       3.292  23.283  33.155  1.00 29.89           N  
ATOM   1275  CA  SER H 167       2.340  24.035  32.378  1.00 31.56           C  
ATOM   1276  CB  SER H 167       2.710  25.521  32.275  1.00 30.72           C  
ATOM   1277  OG  SER H 167       2.872  26.070  33.571  1.00 34.14           O  
ATOM   1278  C   SER H 167       2.308  23.549  30.963  1.00 33.36           C  
ATOM   1279  O   SER H 167       1.322  23.757  30.255  1.00 32.23           O  
ATOM   1280  N   GLY H 168       3.389  22.901  30.496  1.00 30.64           N  
ATOM   1281  CA  GLY H 168       3.405  22.480  29.127  1.00 30.86           C  
ATOM   1282  C   GLY H 168       4.247  23.433  28.347  1.00 30.82           C  
ATOM   1283  O   GLY H 168       4.366  23.308  27.129  1.00 31.78           O  
ATOM   1284  N   ILE H 169       4.857  24.422  29.030  1.00 23.48           N  
ATOM   1285  CA  ILE H 169       5.684  25.374  28.334  1.00 23.44           C  
ATOM   1286  CB  ILE H 169       5.816  26.682  29.074  1.00 26.78           C  
ATOM   1287  CG1 ILE H 169       6.295  27.831  28.164  1.00  0.00           C  
ATOM   1288  CG2 ILE H 169       6.727  26.441  30.289  1.00  0.00           C  
ATOM   1289  CD1 ILE H 169       7.718  27.686  27.630  1.00 39.79           C  
ATOM   1290  C   ILE H 169       7.041  24.755  28.156  1.00 26.81           C  
ATOM   1291  O   ILE H 169       7.535  24.066  29.048  1.00 24.48           O  
ATOM   1292  N   THR H 170       7.673  24.947  26.975  1.00 22.31           N  
ATOM   1293  CA  THR H 170       8.945  24.317  26.743  1.00 23.33           C  
ATOM   1294  CB  THR H 170       8.949  23.383  25.567  1.00 26.91           C  
ATOM   1295  OG1 THR H 170       8.665  24.097  24.372  1.00 27.91           O  
ATOM   1296  CG2 THR H 170       7.893  22.291  25.793  1.00 25.62           C  
ATOM   1297  C   THR H 170      10.006  25.335  26.459  1.00 23.83           C  
ATOM   1298  O   THR H 170       9.725  26.480  26.108  1.00 23.64           O  
ATOM   1299  N   GLY H 171      11.277  24.910  26.633  1.00 22.11           N  
ATOM   1300  CA  GLY H 171      12.434  25.719  26.354  1.00 22.07           C  
ATOM   1301  C   GLY H 171      13.498  24.781  25.863  1.00 23.62           C  
ATOM   1302  O   GLY H 171      13.674  23.698  26.419  1.00 22.77           O  
ATOM   1303  N   TYR H 172      14.255  25.181  24.814  1.00 22.56           N  
ATOM   1304  CA  TYR H 172      15.239  24.286  24.264  1.00 23.02           C  
ATOM   1305  CB  TYR H 172      14.911  23.800  22.839  1.00 24.65           C  
ATOM   1306  CG  TYR H 172      13.565  23.158  22.787  1.00 26.10           C  
ATOM   1307  CD1 TYR H 172      13.332  21.927  23.355  1.00 31.30           C  
ATOM   1308  CD2 TYR H 172      12.534  23.788  22.129  1.00 27.78           C  
ATOM   1309  CE1 TYR H 172      12.084  21.351  23.284  1.00 29.54           C  
ATOM   1310  CE2 TYR H 172      11.285  23.218  22.053  1.00 31.54           C  
ATOM   1311  CZ  TYR H 172      11.057  21.995  22.634  1.00 33.82           C  
ATOM   1312  OH  TYR H 172       9.779  21.400  22.562  1.00 32.86           O  
ATOM   1313  C   TYR H 172      16.540  25.018  24.107  1.00 23.55           C  
ATOM   1314  O   TYR H 172      16.571  26.244  24.023  1.00 23.94           O  
ATOM   1315  N   ASN H 173      17.658  24.258  24.067  1.00 21.48           N  
ATOM   1316  CA  ASN H 173      18.964  24.830  23.880  1.00 22.53           C  
ATOM   1317  CB  ASN H 173      20.097  23.842  24.220  1.00 21.44           C  
ATOM   1318  CG  ASN H 173      21.418  24.593  24.329  1.00 27.57           C  
ATOM   1319  OD1 ASN H 173      21.668  25.555  23.603  1.00 24.53           O  
ATOM   1320  ND2 ASN H 173      22.292  24.138  25.266  1.00 22.52           N  
ATOM   1321  C   ASN H 173      19.075  25.196  22.427  1.00 26.10           C  
ATOM   1322  O   ASN H 173      18.656  24.439  21.555  1.00 25.95           O  
ATOM   1323  N   PRO H 174      19.623  26.344  22.135  1.00 26.37           N  
ATOM   1324  CA  PRO H 174      19.735  26.781  20.766  1.00 27.16           C  
ATOM   1325  CD  PRO H 174      19.534  27.465  23.057  1.00 24.02           C  
ATOM   1326  CB  PRO H 174      20.109  28.258  20.830  1.00 30.70           C  
ATOM   1327  CG  PRO H 174      19.520  28.726  22.173  1.00 26.19           C  
ATOM   1328  C   PRO H 174      20.695  25.950  19.980  1.00 30.22           C  
ATOM   1329  O   PRO H 174      20.657  26.003  18.752  1.00 33.00           O  
ATOM   1330  N   SER H 175      21.572  25.194  20.664  1.00 29.26           N  
ATOM   1331  CA  SER H 175      22.572  24.394  20.013  1.00 31.40           C  
ATOM   1332  CB  SER H 175      23.466  23.644  21.011  1.00 34.11           C  
ATOM   1333  OG  SER H 175      24.111  24.560  21.882  1.00 33.92           O  
ATOM   1334  C   SER H 175      21.888  23.337  19.204  1.00 34.81           C  
ATOM   1335  O   SER H 175      22.421  22.879  18.195  1.00 34.90           O  
ATOM   1336  N   LEU H 176      20.690  22.920  19.651  1.00 31.60           N  
ATOM   1337  CA  LEU H 176      19.907  21.886  19.034  1.00 32.42           C  
ATOM   1338  CB  LEU H 176      18.708  21.454  19.891  1.00 30.76           C  
ATOM   1339  CG  LEU H 176      19.138  20.651  21.135  1.00 34.46           C  
ATOM   1340  CD1 LEU H 176      19.711  19.287  20.735  1.00 36.92           C  
ATOM   1341  CD2 LEU H 176      20.119  21.432  22.015  1.00 34.97           C  
ATOM   1342  C   LEU H 176      19.435  22.316  17.679  1.00 37.24           C  
ATOM   1343  O   LEU H 176      19.199  21.474  16.815  1.00 39.36           O  
ATOM   1344  N   LYS H 177      19.234  23.635  17.486  1.00 38.43           N  
ATOM   1345  CA  LYS H 177      18.900  24.200  16.208  0.89 41.70           C  
ATOM   1346  CB  LYS H 177      20.048  24.071  15.188  0.89 49.24           C  
ATOM   1347  CG  LYS H 177      19.965  25.022  13.992  0.89 58.21           C  
ATOM   1348  CD  LYS H 177      20.373  26.462  14.317  0.89 65.61           C  
ATOM   1349  CE  LYS H 177      20.594  27.325  13.070  1.00 64.15           C  
ATOM   1350  NZ  LYS H 177      21.253  28.601  13.436  1.00 71.71           N1+
ATOM   1351  C   LYS H 177      17.677  23.570  15.602  1.00 44.12           C  
ATOM   1352  O   LYS H 177      17.722  23.088  14.471  1.00 48.54           O  
ATOM   1353  N   SER H 178      16.560  23.568  16.356  1.00 39.10           N  
ATOM   1354  CA  SER H 178      15.240  23.140  15.956  1.00 40.12           C  
ATOM   1355  CB  SER H 178      14.676  23.894  14.734  1.00 50.56           C  
ATOM   1356  OG  SER H 178      15.349  23.496  13.549  1.00 58.62           O  
ATOM   1357  C   SER H 178      15.152  21.670  15.668  1.00 38.92           C  
ATOM   1358  O   SER H 178      14.149  21.211  15.119  1.00 42.26           O  
ATOM   1359  N   ARG H 179      16.189  20.892  16.013  1.00 31.72           N  
ATOM   1360  CA  ARG H 179      16.165  19.466  15.840  1.00 29.75           C  
ATOM   1361  CB  ARG H 179      17.557  18.824  15.858  1.00 29.62           C  
ATOM   1362  CG  ARG H 179      18.384  19.216  14.634  1.00 32.56           C  
ATOM   1363  CD  ARG H 179      19.625  18.350  14.429  1.00 32.73           C  
ATOM   1364  NE  ARG H 179      20.498  18.545  15.616  1.00 26.71           N  
ATOM   1365  CZ  ARG H 179      21.315  17.534  16.032  1.00 28.59           C  
ATOM   1366  NH1 ARG H 179      21.306  16.336  15.377  1.00 22.15           N1+
ATOM   1367  NH2 ARG H 179      22.142  17.728  17.101  1.00 24.30           N  
ATOM   1368  C   ARG H 179      15.328  18.814  16.904  1.00 30.06           C  
ATOM   1369  O   ARG H 179      14.811  17.714  16.703  1.00 31.19           O  
ATOM   1370  N   VAL H 180      15.200  19.463  18.083  1.00 25.84           N  
ATOM   1371  CA  VAL H 180      14.591  18.799  19.204  1.00 25.12           C  
ATOM   1372  CB  VAL H 180      15.351  19.001  20.482  1.00 26.55           C  
ATOM   1373  CG1 VAL H 180      15.288  20.492  20.855  1.00 26.72           C  
ATOM   1374  CG2 VAL H 180      14.777  18.061  21.556  1.00 26.38           C  
ATOM   1375  C   VAL H 180      13.174  19.221  19.470  1.00 27.77           C  
ATOM   1376  O   VAL H 180      12.767  20.354  19.214  1.00 27.55           O  
ATOM   1377  N   THR H 181      12.372  18.256  19.980  0.84 24.17           N  
ATOM   1378  CA  THR H 181      11.018  18.509  20.387  0.84 24.71           C  
ATOM   1379  CB  THR H 181       9.993  18.062  19.384  0.76 30.50           C  
ATOM   1380  OG1 THR H 181       8.699  18.497  19.778  1.00  0.00           O  
ATOM   1381  CG2 THR H 181      10.031  16.529  19.274  1.00  0.00           C  
ATOM   1382  C   THR H 181      10.773  17.753  21.663  0.84 25.90           C  
ATOM   1383  O   THR H 181      11.141  16.585  21.785  0.84 26.79           O  
ATOM   1384  N   ILE H 182      10.154  18.416  22.662  1.00 24.02           N  
ATOM   1385  CA  ILE H 182       9.851  17.761  23.902  1.00 22.70           C  
ATOM   1386  CB  ILE H 182      10.500  18.393  25.102  1.00 22.99           C  
ATOM   1387  CG1 ILE H 182      12.032  18.317  24.990  1.00 22.43           C  
ATOM   1388  CG2 ILE H 182       9.955  17.698  26.359  1.00 23.03           C  
ATOM   1389  CD1 ILE H 182      12.756  19.157  26.042  1.00 24.86           C  
ATOM   1390  C   ILE H 182       8.373  17.855  24.067  1.00 24.79           C  
ATOM   1391  O   ILE H 182       7.788  18.932  23.942  1.00 23.93           O  
ATOM   1392  N   SER H 183       7.729  16.709  24.352  1.00 22.21           N  
ATOM   1393  CA  SER H 183       6.302  16.665  24.435  1.00 24.12           C  
ATOM   1394  CB  SER H 183       5.685  15.975  23.206  1.00 28.90           C  
ATOM   1395  OG  SER H 183       4.272  15.943  23.310  1.00  0.00           O  
ATOM   1396  C   SER H 183       5.937  15.882  25.652  1.00 25.62           C  
ATOM   1397  O   SER H 183       6.804  15.343  26.339  1.00 25.06           O  
ATOM   1398  N   ARG H 184       4.629  15.838  25.969  1.00 24.84           N  
ATOM   1399  CA  ARG H 184       4.191  15.135  27.139  1.00 24.27           C  
ATOM   1400  CB  ARG H 184       4.030  16.060  28.362  1.00 24.19           C  
ATOM   1401  CG  ARG H 184       3.107  17.251  28.088  1.00 27.85           C  
ATOM   1402  CD  ARG H 184       3.086  18.299  29.205  1.00 28.16           C  
ATOM   1403  NE  ARG H 184       1.839  18.135  30.005  1.00 24.44           N  
ATOM   1404  CZ  ARG H 184       0.820  19.028  29.825  1.00 27.62           C  
ATOM   1405  NH1 ARG H 184       0.957  20.039  28.918  1.00 28.91           N1+
ATOM   1406  NH2 ARG H 184      -0.329  18.934  30.555  1.00 26.82           N  
ATOM   1407  C   ARG H 184       2.868  14.499  26.874  1.00 28.06           C  
ATOM   1408  O   ARG H 184       2.097  14.940  26.021  1.00 27.60           O  
ATOM   1409  N   ASP H 185       2.609  13.392  27.596  1.00 27.71           N  
ATOM   1410  CA  ASP H 185       1.347  12.724  27.543  1.00 30.97           C  
ATOM   1411  CB  ASP H 185       1.444  11.284  27.006  1.00 33.09           C  
ATOM   1412  CG  ASP H 185       0.037  10.762  26.747  1.00 40.95           C  
ATOM   1413  OD1 ASP H 185      -0.864  11.022  27.590  1.00 41.10           O  
ATOM   1414  OD2 ASP H 185      -0.157  10.101  25.692  1.00 44.70           O1-
ATOM   1415  C   ASP H 185       0.899  12.661  28.971  1.00 33.14           C  
ATOM   1416  O   ASP H 185       1.388  11.844  29.748  1.00 32.35           O  
ATOM   1417  N   THR H 186      -0.044  13.540  29.358  1.00 33.02           N  
ATOM   1418  CA  THR H 186      -0.480  13.630  30.722  1.00 35.34           C  
ATOM   1419  CB  THR H 186      -1.412  14.784  30.972  1.00 40.59           C  
ATOM   1420  OG1 THR H 186      -2.580  14.662  30.173  1.00 41.02           O  
ATOM   1421  CG2 THR H 186      -0.676  16.093  30.652  1.00 39.82           C  
ATOM   1422  C   THR H 186      -1.179  12.371  31.126  1.00 39.13           C  
ATOM   1423  O   THR H 186      -1.088  11.951  32.277  1.00 40.32           O  
ATOM   1424  N   SER H 187      -1.909  11.732  30.197  1.00 35.58           N  
ATOM   1425  CA  SER H 187      -2.646  10.550  30.539  1.00 37.43           C  
ATOM   1426  CB  SER H 187      -3.339   9.929  29.316  1.00 40.58           C  
ATOM   1427  OG  SER H 187      -4.186  10.885  28.698  1.00 45.25           O  
ATOM   1428  C   SER H 187      -1.681   9.521  31.049  1.00 37.85           C  
ATOM   1429  O   SER H 187      -1.947   8.842  32.039  1.00 39.81           O  
ATOM   1430  N   LYS H 188      -0.558   9.354  30.324  1.00 33.95           N  
ATOM   1431  CA  LYS H 188       0.511   8.430  30.601  1.00 33.71           C  
ATOM   1432  CB  LYS H 188       1.348   8.102  29.355  1.00 35.58           C  
ATOM   1433  CG  LYS H 188       0.541   7.301  28.330  1.00 45.07           C  
ATOM   1434  CD  LYS H 188       1.191   7.196  26.952  1.00 54.69           C  
ATOM   1435  CE  LYS H 188       0.353   6.405  25.946  1.00 62.33           C  
ATOM   1436  NZ  LYS H 188       0.172   5.013  26.415  1.00 65.44           N1+
ATOM   1437  C   LYS H 188       1.426   8.885  31.714  1.00 33.20           C  
ATOM   1438  O   LYS H 188       2.096   8.064  32.337  1.00 32.11           O  
ATOM   1439  N   ASN H 189       1.509  10.202  31.987  1.00 29.69           N  
ATOM   1440  CA  ASN H 189       2.418  10.710  32.981  1.00 27.69           C  
ATOM   1441  CB  ASN H 189       2.249  10.021  34.349  1.00 29.29           C  
ATOM   1442  CG  ASN H 189       2.785  10.947  35.430  1.00 34.98           C  
ATOM   1443  OD1 ASN H 189       2.596  12.160  35.375  1.00 30.63           O  
ATOM   1444  ND2 ASN H 189       3.473  10.363  36.447  1.00 30.64           N  
ATOM   1445  C   ASN H 189       3.821  10.501  32.494  1.00 27.99           C  
ATOM   1446  O   ASN H 189       4.726  10.139  33.247  1.00 27.08           O  
ATOM   1447  N   GLN H 190       4.037  10.721  31.183  1.00 26.39           N  
ATOM   1448  CA  GLN H 190       5.365  10.595  30.671  1.00 24.28           C  
ATOM   1449  CB  GLN H 190       5.610   9.269  29.926  1.00 25.49           C  
ATOM   1450  CG  GLN H 190       4.765   9.052  28.674  1.00 29.85           C  
ATOM   1451  CD  GLN H 190       4.934   7.593  28.264  1.00 36.82           C  
ATOM   1452  OE1 GLN H 190       4.573   6.683  29.009  1.00 35.07           O  
ATOM   1453  NE2 GLN H 190       5.497   7.354  27.050  1.00 35.65           N  
ATOM   1454  C   GLN H 190       5.672  11.764  29.784  1.00 25.09           C  
ATOM   1455  O   GLN H 190       4.770  12.451  29.304  1.00 24.25           O  
ATOM   1456  N   PHE H 191       6.977  12.063  29.598  1.00 22.09           N  
ATOM   1457  CA  PHE H 191       7.347  13.107  28.686  1.00 21.83           C  
ATOM   1458  CB  PHE H 191       7.851  14.417  29.332  1.00 21.41           C  
ATOM   1459  CG  PHE H 191       9.055  14.190  30.170  1.00 21.80           C  
ATOM   1460  CD1 PHE H 191       8.927  13.686  31.443  1.00 23.90           C  
ATOM   1461  CD2 PHE H 191      10.303  14.508  29.690  1.00 22.97           C  
ATOM   1462  CE1 PHE H 191      10.037  13.485  32.225  1.00 24.98           C  
ATOM   1463  CE2 PHE H 191      11.417  14.310  30.470  1.00 24.85           C  
ATOM   1464  CZ  PHE H 191      11.283  13.796  31.737  1.00 24.30           C  
ATOM   1465  C   PHE H 191       8.340  12.540  27.718  1.00 23.69           C  
ATOM   1466  O   PHE H 191       9.005  11.545  28.010  1.00 24.88           O  
ATOM   1467  N   SER H 192       8.447  13.151  26.516  1.00 22.74           N  
ATOM   1468  CA  SER H 192       9.234  12.549  25.475  0.90 22.76           C  
ATOM   1469  CB  SER H 192       8.403  12.133  24.247  0.90 25.31           C  
ATOM   1470  OG  SER H 192       7.449  11.140  24.593  0.75 40.22           O  
ATOM   1471  C   SER H 192      10.258  13.493  24.938  1.00 24.72           C  
ATOM   1472  O   SER H 192      10.150  14.714  25.051  1.00 26.22           O  
ATOM   1473  N   LEU H 193      11.306  12.897  24.336  1.00 22.77           N  
ATOM   1474  CA  LEU H 193      12.358  13.625  23.694  1.00 22.69           C  
ATOM   1475  CB  LEU H 193      13.733  13.403  24.353  1.00 22.37           C  
ATOM   1476  CG  LEU H 193      14.906  14.043  23.582  1.00 24.74           C  
ATOM   1477  CD1 LEU H 193      14.788  15.574  23.526  1.00 26.05           C  
ATOM   1478  CD2 LEU H 193      16.257  13.564  24.136  1.00 24.80           C  
ATOM   1479  C   LEU H 193      12.475  13.116  22.293  1.00 24.91           C  
ATOM   1480  O   LEU H 193      12.515  11.906  22.070  1.00 24.73           O  
ATOM   1481  N   LYS H 194      12.506  14.034  21.304  1.00 23.05           N  
ATOM   1482  CA  LYS H 194      12.704  13.617  19.947  1.00 25.76           C  
ATOM   1483  CB  LYS H 194      11.442  13.691  19.078  1.00 29.99           C  
ATOM   1484  CG  LYS H 194      10.449  12.602  19.477  1.00 40.19           C  
ATOM   1485  CD  LYS H 194       9.065  12.727  18.847  1.00 50.19           C  
ATOM   1486  CE  LYS H 194       8.141  11.589  19.275  1.00 64.31           C  
ATOM   1487  NZ  LYS H 194       6.805  11.769  18.677  1.00 74.13           N1+
ATOM   1488  C   LYS H 194      13.756  14.498  19.354  1.00 27.32           C  
ATOM   1489  O   LYS H 194      13.695  15.722  19.460  1.00 27.16           O  
ATOM   1490  N   LEU H 195      14.770  13.866  18.729  1.00 23.10           N  
ATOM   1491  CA  LEU H 195      15.868  14.568  18.134  1.00 23.29           C  
ATOM   1492  CB  LEU H 195      17.183  14.247  18.858  1.00 25.65           C  
ATOM   1493  CG  LEU H 195      18.397  15.052  18.380  1.00 27.55           C  
ATOM   1494  CD1 LEU H 195      18.243  16.542  18.718  1.00 28.59           C  
ATOM   1495  CD2 LEU H 195      19.696  14.451  18.934  1.00 29.55           C  
ATOM   1496  C   LEU H 195      15.984  14.063  16.727  1.00 27.07           C  
ATOM   1497  O   LEU H 195      16.236  12.881  16.509  1.00 27.28           O  
ATOM   1498  N   SER H 196      15.800  14.947  15.726  1.00 27.73           N  
ATOM   1499  CA  SER H 196      15.849  14.508  14.357  1.00 29.23           C  
ATOM   1500  CB  SER H 196      14.878  15.274  13.443  1.00 31.84           C  
ATOM   1501  OG  SER H 196      15.251  16.643  13.386  1.00 36.49           O  
ATOM   1502  C   SER H 196      17.226  14.691  13.787  1.00 30.56           C  
ATOM   1503  O   SER H 196      18.087  15.349  14.367  1.00 30.29           O  
ATOM   1504  N   SER H 197      17.446  14.077  12.605  1.00 30.25           N  
ATOM   1505  CA  SER H 197      18.661  14.206  11.846  1.00 30.46           C  
ATOM   1506  CB  SER H 197      18.809  15.592  11.193  1.00 36.13           C  
ATOM   1507  OG  SER H 197      17.742  15.815  10.280  1.00 42.48           O  
ATOM   1508  C   SER H 197      19.858  13.959  12.711  1.00 30.80           C  
ATOM   1509  O   SER H 197      20.770  14.782  12.760  1.00 31.00           O  
ATOM   1510  N   VAL H 198      19.899  12.801  13.397  1.00 27.31           N  
ATOM   1511  CA  VAL H 198      20.992  12.508  14.281  1.00 25.70           C  
ATOM   1512  CB  VAL H 198      20.708  11.393  15.249  1.00 26.02           C  
ATOM   1513  CG1 VAL H 198      19.570  11.845  16.177  1.00 26.13           C  
ATOM   1514  CG2 VAL H 198      20.408  10.105  14.464  1.00 26.56           C  
ATOM   1515  C   VAL H 198      22.225  12.130  13.520  1.00 28.81           C  
ATOM   1516  O   VAL H 198      22.172  11.645  12.391  1.00 29.31           O  
ATOM   1517  N   THR H 199      23.390  12.400  14.150  1.00 27.13           N  
ATOM   1518  CA  THR H 199      24.674  12.048  13.618  1.00 27.03           C  
ATOM   1519  CB  THR H 199      25.499  13.224  13.178  1.00 33.66           C  
ATOM   1520  OG1 THR H 199      25.807  14.057  14.287  1.00 32.75           O  
ATOM   1521  CG2 THR H 199      24.705  14.016  12.125  1.00 33.12           C  
ATOM   1522  C   THR H 199      25.418  11.382  14.738  1.00 28.22           C  
ATOM   1523  O   THR H 199      24.888  11.197  15.831  1.00 26.49           O  
ATOM   1524  N   ALA H 200      26.686  11.016  14.485  1.00 27.83           N  
ATOM   1525  CA  ALA H 200      27.534  10.350  15.437  1.00 28.55           C  
ATOM   1526  CB  ALA H 200      28.932  10.046  14.875  1.00 31.08           C  
ATOM   1527  C   ALA H 200      27.705  11.244  16.628  1.00 28.79           C  
ATOM   1528  O   ALA H 200      27.901  10.777  17.748  1.00 30.86           O  
ATOM   1529  N   ALA H 201      27.650  12.569  16.403  1.00 27.45           N  
ATOM   1530  CA  ALA H 201      27.852  13.557  17.426  1.00 29.63           C  
ATOM   1531  CB  ALA H 201      27.707  14.995  16.893  1.00 32.60           C  
ATOM   1532  C   ALA H 201      26.841  13.372  18.518  1.00 28.99           C  
ATOM   1533  O   ALA H 201      27.115  13.699  19.669  1.00 29.42           O  
ATOM   1534  N   ASP H 202      25.630  12.900  18.170  1.00 23.77           N  
ATOM   1535  CA  ASP H 202      24.520  12.685  19.064  1.00 22.22           C  
ATOM   1536  CB  ASP H 202      23.184  12.533  18.326  1.00 23.13           C  
ATOM   1537  CG  ASP H 202      22.853  13.917  17.791  1.00 27.36           C  
ATOM   1538  OD1 ASP H 202      22.978  14.898  18.574  1.00 27.20           O  
ATOM   1539  OD2 ASP H 202      22.492  14.015  16.587  1.00 27.80           O1-
ATOM   1540  C   ASP H 202      24.712  11.510  19.984  1.00 22.47           C  
ATOM   1541  O   ASP H 202      23.913  11.316  20.900  1.00 22.37           O  
ATOM   1542  N   THR H 203      25.699  10.630  19.727  1.00 20.82           N  
ATOM   1543  CA  THR H 203      25.874   9.508  20.611  1.00 20.29           C  
ATOM   1544  CB  THR H 203      27.009   8.607  20.214  1.00 23.98           C  
ATOM   1545  OG1 THR H 203      26.788   8.081  18.913  1.00 23.35           O  
ATOM   1546  CG2 THR H 203      27.126   7.468  21.238  1.00 21.77           C  
ATOM   1547  C   THR H 203      26.170  10.029  21.984  1.00 21.55           C  
ATOM   1548  O   THR H 203      27.057  10.860  22.165  1.00 22.89           O  
ATOM   1549  N   ALA H 204      25.408   9.553  22.995  1.00 18.99           N  
ATOM   1550  CA  ALA H 204      25.628  10.008  24.339  1.00 19.33           C  
ATOM   1551  CB  ALA H 204      25.374  11.513  24.521  1.00 19.69           C  
ATOM   1552  C   ALA H 204      24.673   9.296  25.243  1.00 20.35           C  
ATOM   1553  O   ALA H 204      23.785   8.576  24.790  1.00 20.31           O  
ATOM   1554  N   VAL H 205      24.874   9.448  26.570  1.00 18.32           N  
ATOM   1555  CA  VAL H 205      23.928   8.897  27.491  1.00 17.27           C  
ATOM   1556  CB  VAL H 205      24.507   8.469  28.810  1.00 21.96           C  
ATOM   1557  CG1 VAL H 205      24.868   9.711  29.638  1.00 21.53           C  
ATOM   1558  CG2 VAL H 205      23.503   7.516  29.481  1.00 21.92           C  
ATOM   1559  C   VAL H 205      22.929   9.988  27.718  1.00 19.94           C  
ATOM   1560  O   VAL H 205      23.293  11.147  27.915  1.00 19.82           O  
ATOM   1561  N   TYR H 206      21.629   9.643  27.685  1.00 17.90           N  
ATOM   1562  CA  TYR H 206      20.603  10.637  27.801  1.00 18.57           C  
ATOM   1563  CB  TYR H 206      19.509  10.509  26.725  1.00 18.32           C  
ATOM   1564  CG  TYR H 206      20.060  10.985  25.423  1.00 19.16           C  
ATOM   1565  CD1 TYR H 206      20.957  10.231  24.700  1.00 19.33           C  
ATOM   1566  CD2 TYR H 206      19.653  12.199  24.915  1.00 19.48           C  
ATOM   1567  CE1 TYR H 206      21.448  10.688  23.498  1.00 19.85           C  
ATOM   1568  CE2 TYR H 206      20.140  12.661  23.715  1.00 20.34           C  
ATOM   1569  CZ  TYR H 206      21.040  11.906  23.007  1.00 21.49           C  
ATOM   1570  OH  TYR H 206      21.537  12.385  21.776  1.00 20.16           O  
ATOM   1571  C   TYR H 206      19.941  10.481  29.133  1.00 20.86           C  
ATOM   1572  O   TYR H 206      19.602   9.369  29.536  1.00 22.53           O  
ATOM   1573  N   TYR H 207      19.753  11.608  29.860  1.00 17.14           N  
ATOM   1574  CA  TYR H 207      19.135  11.521  31.154  1.00 17.60           C  
ATOM   1575  CB  TYR H 207      19.942  12.111  32.333  1.00 18.25           C  
ATOM   1576  CG  TYR H 207      21.353  11.633  32.417  1.00 19.12           C  
ATOM   1577  CD1 TYR H 207      21.689  10.372  32.850  1.00 20.58           C  
ATOM   1578  CD2 TYR H 207      22.360  12.488  32.048  1.00 20.48           C  
ATOM   1579  CE1 TYR H 207      23.008   9.982  32.919  1.00 21.89           C  
ATOM   1580  CE2 TYR H 207      23.677  12.105  32.116  1.00 21.19           C  
ATOM   1581  CZ  TYR H 207      24.007  10.849  32.556  1.00 23.87           C  
ATOM   1582  OH  TYR H 207      25.357  10.448  32.630  1.00 26.11           O  
ATOM   1583  C   TYR H 207      17.928  12.413  31.162  1.00 21.07           C  
ATOM   1584  O   TYR H 207      17.917  13.471  30.534  1.00 20.67           O  
ATOM   1585  N   CYS H 208      16.865  11.983  31.875  0.93 20.35           N  
ATOM   1586  CA  CYS H 208      15.745  12.847  32.110  0.88 20.68           C  
ATOM   1587  CB  CYS H 208      14.343  12.235  31.838  0.88 22.98           C  
ATOM   1588  SG  CYS H 208      13.949  10.696  32.725  0.88 28.29           S  
ATOM   1589  C   CYS H 208      15.878  13.251  33.549  0.93 21.68           C  
ATOM   1590  O   CYS H 208      16.364  12.483  34.380  0.93 21.82           O  
ATOM   1591  N   ALA H 209      15.517  14.507  33.874  1.00 19.70           N  
ATOM   1592  CA  ALA H 209      15.662  14.948  35.231  1.00 19.33           C  
ATOM   1593  CB  ALA H 209      16.997  15.667  35.504  1.00 18.79           C  
ATOM   1594  C   ALA H 209      14.574  15.929  35.505  1.00 20.83           C  
ATOM   1595  O   ALA H 209      14.155  16.682  34.628  1.00 22.75           O  
ATOM   1596  N   ARG H 210      14.077  15.937  36.752  1.00 19.06           N  
ATOM   1597  CA  ARG H 210      13.051  16.861  37.129  1.00 17.73           C  
ATOM   1598  CB  ARG H 210      11.833  16.162  37.754  1.00 22.58           C  
ATOM   1599  CG  ARG H 210      10.977  17.103  38.595  1.00 27.59           C  
ATOM   1600  CD  ARG H 210      11.053  16.790  40.091  1.00  0.00           C  
ATOM   1601  NE  ARG H 210       9.961  15.827  40.403  1.00  0.00           N  
ATOM   1602  CZ  ARG H 210       9.597  15.617  41.701  1.00 35.07           C  
ATOM   1603  NH1 ARG H 210      10.373  16.102  42.714  1.00  0.00           N1+
ATOM   1604  NH2 ARG H 210       8.448  14.939  41.988  1.00  0.00           N  
ATOM   1605  C   ARG H 210      13.621  17.795  38.154  1.00 20.78           C  
ATOM   1606  O   ARG H 210      14.288  17.354  39.094  1.00 20.93           O  
ATOM   1607  N   MET H 211      13.397  19.116  37.979  1.00 18.42           N  
ATOM   1608  CA  MET H 211      13.830  20.093  38.938  1.00 20.61           C  
ATOM   1609  CB  MET H 211      14.965  21.010  38.444  1.00 20.27           C  
ATOM   1610  CG  MET H 211      14.591  21.942  37.292  1.00 26.24           C  
ATOM   1611  SD  MET H 211      15.954  23.022  36.758  1.00  0.00           S  
ATOM   1612  CE  MET H 211      15.022  23.860  35.446  1.00  0.00           C  
ATOM   1613  C   MET H 211      12.640  20.939  39.257  1.00 23.26           C  
ATOM   1614  O   MET H 211      11.858  21.305  38.378  1.00 22.92           O  
ATOM   1615  N   GLY H 212      12.606  21.473  40.495  1.00 35.19           N  
ATOM   1616  CA  GLY H 212      11.604  22.437  40.837  1.00 32.04           C  
ATOM   1617  C   GLY H 212      12.011  23.671  40.080  1.00 33.87           C  
ATOM   1618  O   GLY H 212      12.671  23.617  39.041  1.00 35.36           O  
ATOM   1619  N   TYR H 213      11.609  24.853  40.551  1.00 37.50           N  
ATOM   1620  CA  TYR H 213      12.003  25.971  39.757  1.00 40.47           C  
ATOM   1621  CB  TYR H 213      11.324  27.271  40.238  1.00 42.27           C  
ATOM   1622  CG  TYR H 213      11.637  28.421  39.345  1.00  0.00           C  
ATOM   1623  CD1 TYR H 213      10.868  28.664  38.229  1.00  0.00           C  
ATOM   1624  CD2 TYR H 213      12.687  29.261  39.626  1.00  0.00           C  
ATOM   1625  CE1 TYR H 213      11.141  29.727  37.401  1.00  0.00           C  
ATOM   1626  CE2 TYR H 213      12.961  30.326  38.801  1.00  0.00           C  
ATOM   1627  CZ  TYR H 213      12.195  30.558  37.687  1.00  0.00           C  
ATOM   1628  OH  TYR H 213      12.484  31.650  36.843  1.00  0.00           O  
ATOM   1629  C   TYR H 213      13.497  26.087  39.865  1.00 42.42           C  
ATOM   1630  O   TYR H 213      14.042  26.334  40.939  1.00 44.18           O  
ATOM   1631  N   ASP H 214      14.174  25.901  38.708  1.00 42.87           N  
ATOM   1632  CA  ASP H 214      15.596  26.016  38.513  1.00 41.05           C  
ATOM   1633  CB  ASP H 214      16.110  27.440  38.761  1.00  0.00           C  
ATOM   1634  CG  ASP H 214      15.625  28.331  37.635  1.00  0.00           C  
ATOM   1635  OD1 ASP H 214      15.468  27.824  36.492  1.00  0.00           O  
ATOM   1636  OD2 ASP H 214      15.419  29.543  37.900  1.00  0.00           O1-
ATOM   1637  C   ASP H 214      16.475  25.113  39.354  1.00 38.22           C  
ATOM   1638  O   ASP H 214      17.492  25.595  39.849  1.00 38.18           O  
ATOM   1639  N   GLY H 215      16.185  23.802  39.557  1.00 35.64           N  
ATOM   1640  CA  GLY H 215      17.221  23.078  40.266  1.00 33.51           C  
ATOM   1641  C   GLY H 215      17.145  21.620  39.995  1.00 33.60           C  
ATOM   1642  O   GLY H 215      16.347  20.947  40.645  1.00 33.82           O  
ATOM   1643  N   LEU H 216      17.984  21.106  39.056  1.00 34.71           N  
ATOM   1644  CA  LEU H 216      18.086  19.877  38.276  1.00 34.31           C  
ATOM   1645  CB  LEU H 216      19.314  19.854  37.357  1.00 36.91           C  
ATOM   1646  CG  LEU H 216      19.281  20.899  36.227  1.00 36.32           C  
ATOM   1647  CD1 LEU H 216      20.547  20.813  35.356  1.00 38.93           C  
ATOM   1648  CD2 LEU H 216      17.987  20.794  35.404  1.00 30.28           C  
ATOM   1649  C   LEU H 216      18.200  18.674  39.128  1.00 34.37           C  
ATOM   1650  O   LEU H 216      18.796  17.669  38.755  1.00 37.84           O  
ATOM   1651  N   ALA H 217      17.724  18.812  40.351  1.00 32.97           N  
ATOM   1652  CA  ALA H 217      17.874  17.920  41.432  1.00 28.73           C  
ATOM   1653  CB  ALA H 217      17.072  18.348  42.677  1.00 28.40           C  
ATOM   1654  C   ALA H 217      17.446  16.574  41.098  1.00 28.69           C  
ATOM   1655  O   ALA H 217      18.099  15.608  41.489  1.00 30.67           O  
ATOM   1656  N   TYR H 218      16.366  16.388  40.353  1.00 19.95           N  
ATOM   1657  CA  TYR H 218      16.268  14.895  40.466  1.00 22.10           C  
ATOM   1658  CB  TYR H 218      14.858  14.395  40.822  0.92 25.54           C  
ATOM   1659  CG  TYR H 218      14.506  14.863  42.190  1.00 31.52           C  
ATOM   1660  CD1 TYR H 218      14.098  16.160  42.390  1.00 34.35           C  
ATOM   1661  CD2 TYR H 218      14.565  14.005  43.265  1.00 34.57           C  
ATOM   1662  CE1 TYR H 218      13.765  16.601  43.648  1.00 37.21           C  
ATOM   1663  CE2 TYR H 218      14.231  14.442  44.525  1.00 37.24           C  
ATOM   1664  CZ  TYR H 218      13.830  15.742  44.719  1.00 43.40           C  
ATOM   1665  OH  TYR H 218      13.486  16.192  46.011  1.00 48.06           O  
ATOM   1666  C   TYR H 218      16.602  14.207  39.122  1.00 23.82           C  
ATOM   1667  O   TYR H 218      16.245  14.743  38.076  1.00 22.57           O  
ATOM   1668  N   TRP H 219      17.204  12.964  39.082  1.00 21.30           N  
ATOM   1669  CA  TRP H 219      17.650  12.398  37.807  1.00 22.16           C  
ATOM   1670  CB  TRP H 219      19.190  12.445  37.685  1.00 22.63           C  
ATOM   1671  CG  TRP H 219      19.812  13.826  37.760  1.00 22.15           C  
ATOM   1672  CD2 TRP H 219      20.575  14.439  36.708  1.00 20.76           C  
ATOM   1673  CD1 TRP H 219      19.837  14.701  38.809  1.00 23.98           C  
ATOM   1674  NE1 TRP H 219      20.553  15.826  38.472  1.00 22.10           N  
ATOM   1675  CE2 TRP H 219      21.016  15.676  37.182  1.00 20.98           C  
ATOM   1676  CE3 TRP H 219      20.888  14.002  35.453  1.00 20.60           C  
ATOM   1677  CZ2 TRP H 219      21.778  16.500  36.405  1.00 20.37           C  
ATOM   1678  CZ3 TRP H 219      21.654  14.839  34.669  1.00 23.40           C  
ATOM   1679  CH2 TRP H 219      22.088  16.062  35.137  1.00 22.28           C  
ATOM   1680  C   TRP H 219      17.276  10.936  37.617  1.00 25.01           C  
ATOM   1681  O   TRP H 219      17.154  10.175  38.576  1.00 23.76           O  
ATOM   1682  N   GLY H 220      17.117  10.505  36.335  1.00 21.57           N  
ATOM   1683  CA  GLY H 220      16.807   9.142  35.967  1.00 22.51           C  
ATOM   1684  C   GLY H 220      18.098   8.376  35.850  1.00 24.91           C  
ATOM   1685  O   GLY H 220      19.178   8.921  36.062  1.00 24.55           O  
ATOM   1686  N   GLN H 221      17.993   7.078  35.490  1.00 24.25           N  
ATOM   1687  CA  GLN H 221      19.061   6.113  35.371  1.00 24.95           C  
ATOM   1688  CB  GLN H 221      18.512   4.731  34.976  1.00 27.92           C  
ATOM   1689  CG  GLN H 221      17.257   4.303  35.742  0.80 40.77           C  
ATOM   1690  CD  GLN H 221      17.599   4.070  37.201  0.80 55.36           C  
ATOM   1691  OE1 GLN H 221      17.248   4.868  38.069  0.80 54.95           O  
ATOM   1692  NE2 GLN H 221      18.291   2.938  37.485  0.80 49.86           N  
ATOM   1693  C   GLN H 221      19.993   6.484  34.250  1.00 28.98           C  
ATOM   1694  O   GLN H 221      21.203   6.293  34.340  1.00 29.84           O  
ATOM   1695  N   GLY H 222      19.445   6.984  33.127  1.00 23.83           N  
ATOM   1696  CA  GLY H 222      20.267   7.319  31.993  1.00 24.92           C  
ATOM   1697  C   GLY H 222      20.173   6.193  31.003  1.00 28.70           C  
ATOM   1698  O   GLY H 222      20.154   5.022  31.378  1.00 28.37           O  
ATOM   1699  N   THR H 223      20.108   6.535  29.697  1.00 24.56           N  
ATOM   1700  CA  THR H 223      20.027   5.550  28.649  1.00 24.66           C  
ATOM   1701  CB  THR H 223      18.681   5.522  27.977  1.00 31.35           C  
ATOM   1702  OG1 THR H 223      17.674   5.183  28.917  1.00 37.67           O  
ATOM   1703  CG2 THR H 223      18.696   4.496  26.835  1.00 33.94           C  
ATOM   1704  C   THR H 223      21.043   5.893  27.602  1.00 22.96           C  
ATOM   1705  O   THR H 223      21.086   7.019  27.105  1.00 23.10           O  
ATOM   1706  N   LEU H 224      21.897   4.918  27.232  1.00 21.12           N  
ATOM   1707  CA  LEU H 224      22.893   5.189  26.235  1.00 20.74           C  
ATOM   1708  CB  LEU H 224      24.097   4.231  26.311  1.00 22.63           C  
ATOM   1709  CG  LEU H 224      25.175   4.504  25.249  1.00 28.74           C  
ATOM   1710  CD1 LEU H 224      25.819   5.883  25.455  1.00 29.33           C  
ATOM   1711  CD2 LEU H 224      26.209   3.367  25.202  1.00 32.24           C  
ATOM   1712  C   LEU H 224      22.275   5.045  24.879  1.00 24.00           C  
ATOM   1713  O   LEU H 224      21.544   4.091  24.610  1.00 24.83           O  
ATOM   1714  N   VAL H 225      22.540   6.017  23.986  1.00 19.90           N  
ATOM   1715  CA  VAL H 225      22.048   5.915  22.641  1.00 20.40           C  
ATOM   1716  CB  VAL H 225      21.107   7.019  22.260  1.00 24.44           C  
ATOM   1717  CG1 VAL H 225      20.728   6.858  20.777  1.00 26.22           C  
ATOM   1718  CG2 VAL H 225      19.904   6.974  23.216  1.00 24.54           C  
ATOM   1719  C   VAL H 225      23.232   6.006  21.735  1.00 22.28           C  
ATOM   1720  O   VAL H 225      23.995   6.970  21.786  1.00 23.68           O  
ATOM   1721  N   THR H 226      23.409   4.995  20.861  1.00 20.76           N  
ATOM   1722  CA  THR H 226      24.529   5.022  19.969  1.00 19.81           C  
ATOM   1723  CB  THR H 226      25.299   3.732  19.937  1.00 23.75           C  
ATOM   1724  OG1 THR H 226      25.763   3.406  21.239  1.00 24.17           O  
ATOM   1725  CG2 THR H 226      26.492   3.889  18.980  1.00 23.49           C  
ATOM   1726  C   THR H 226      23.997   5.260  18.594  1.00 23.40           C  
ATOM   1727  O   THR H 226      23.047   4.609  18.160  1.00 23.97           O  
ATOM   1728  N   VAL H 227      24.594   6.228  17.872  1.00 21.67           N  
ATOM   1729  CA  VAL H 227      24.138   6.477  16.538  1.00 22.67           C  
ATOM   1730  CB  VAL H 227      24.064   7.935  16.198  1.00 24.61           C  
ATOM   1731  CG1 VAL H 227      23.685   8.079  14.715  1.00 24.83           C  
ATOM   1732  CG2 VAL H 227      23.063   8.599  17.156  1.00 23.80           C  
ATOM   1733  C   VAL H 227      25.122   5.837  15.617  1.00 24.61           C  
ATOM   1734  O   VAL H 227      26.275   6.258  15.531  1.00 25.05           O  
ATOM   1735  N   SER H 228      24.686   4.775  14.909  1.00 23.88           N  
ATOM   1736  CA  SER H 228      25.578   4.115  14.002  1.00 24.70           C  
ATOM   1737  CB  SER H 228      26.545   3.139  14.693  1.00 25.84           C  
ATOM   1738  OG  SER H 228      25.827   2.045  15.243  1.00 27.99           O  
ATOM   1739  C   SER H 228      24.755   3.312  13.048  1.00 26.28           C  
ATOM   1740  O   SER H 228      23.587   3.023  13.304  1.00 26.43           O  
ATOM   1741  N   SER H 229      25.356   2.929  11.904  1.00 26.75           N  
ATOM   1742  CA  SER H 229      24.647   2.136  10.946  1.00 29.11           C  
ATOM   1743  CB  SER H 229      25.151   2.322   9.506  1.00 32.09           C  
ATOM   1744  OG  SER H 229      24.867   3.642   9.065  1.00 39.36           O  
ATOM   1745  C   SER H 229      24.854   0.679  11.332  1.00 31.71           C  
ATOM   1746  O   SER H 229      24.404  -0.212  10.561  1.00 32.16           O  
ATOM   1747  OXT SER H 229      25.468   0.438  12.405  1.00  0.00           O1-
TER    1748      SER H 229 
CONECT  159  711
CONECT  711  159
CONECT 1013 1588
CONECT 1588 1013
END
