# Supplementary material for: Fully automated antibody structure prediction using BIOVIA tools: Validation study
Source: PLoS One. 2017 May 18;12(5):e0177923. doi: 10.1371/journal.pone.0177923 (PMC5436848; doi:10.1371/journal.pone.0177923)
Supplement: S1 Dataset — Predicted structures using the Top5 framework method, Chothia CDR definition with no canonical filtering and generating 50 models. These were used in the detailed discussion of outliers and for comparison against predictions using canonical filtering. (ZIP) [file pone.0177923.s003.zip › 4LLV_LH_FV_FinalModel.pdb]

REMARK   Accelrys Discovery Studio PDB file
REMARK   Created:  2015-05-08T04:50:46Z
SSBOND   1 CYS L   23    CYS L   89                                     
SSBOND   2 CYS H  129    CYS H  203                                     
ATOM      1  N   GLU L   1      25.610  32.883  26.482  1.00 50.15           N1+
ATOM      2  CA  GLU L   1      25.843  31.606  27.191  1.00 49.63           C  
ATOM      3  CB  GLU L   1      26.331  30.529  26.205  1.00 50.20           C  
ATOM      4  CG  GLU L   1      26.575  29.166  26.853  1.00 51.98           C  
ATOM      5  CD  GLU L   1      27.040  28.204  25.769  1.00 54.13           C  
ATOM      6  OE1 GLU L   1      27.001  28.594  24.572  1.00 55.58           O  
ATOM      7  OE2 GLU L   1      27.436  27.063  26.127  1.00 56.00           O1-
ATOM      8  C   GLU L   1      26.870  31.797  28.255  1.00 48.72           C  
ATOM      9  O   GLU L   1      27.999  32.202  27.983  1.00 49.22           O  
ATOM     10  N   ILE L   2      26.486  31.506  29.513  1.00 47.03           N  
ATOM     11  CA  ILE L   2      27.367  31.684  30.626  1.00 45.82           C  
ATOM     12  CB  ILE L   2      26.649  31.692  31.945  1.00 45.72           C  
ATOM     13  CG1 ILE L   2      25.660  32.866  32.009  1.00 45.75           C  
ATOM     14  CG2 ILE L   2      27.700  31.703  33.065  1.00 45.24           C  
ATOM     15  CD1 ILE L   2      24.702  32.790  33.197  1.00 45.43           C  
ATOM     16  C   ILE L   2      28.311  30.532  30.658  1.00 45.26           C  
ATOM     17  O   ILE L   2      27.899  29.372  30.643  1.00 45.22           O  
ATOM     18  N   VAL L   3      29.622  30.833  30.708  1.00 43.98           N  
ATOM     19  CA  VAL L   3      30.591  29.781  30.752  1.00 42.88           C  
ATOM     20  CB  VAL L   3      31.842  30.098  29.980  1.00 43.53           C  
ATOM     21  CG1 VAL L   3      32.833  28.935  30.146  1.00 42.75           C  
ATOM     22  CG2 VAL L   3      31.463  30.394  28.519  1.00 43.56           C  
ATOM     23  C   VAL L   3      30.987  29.619  32.184  1.00 42.30           C  
ATOM     24  O   VAL L   3      31.322  30.589  32.862  1.00 41.87           O  
ATOM     25  N   LEU L   4      30.934  28.373  32.689  1.00 41.46           N  
ATOM     26  CA  LEU L   4      31.324  28.118  34.046  1.00 40.83           C  
ATOM     27  CB  LEU L   4      30.331  27.226  34.810  1.00 40.54           C  
ATOM     28  CG  LEU L   4      28.944  27.868  35.016  1.00 40.49           C  
ATOM     29  CD1 LEU L   4      28.001  26.932  35.788  1.00 39.81           C  
ATOM     30  CD2 LEU L   4      29.063  29.253  35.672  1.00 39.40           C  
ATOM     31  C   LEU L   4      32.629  27.396  33.981  1.00 40.30           C  
ATOM     32  O   LEU L   4      32.764  26.408  33.262  1.00 40.21           O  
ATOM     33  N   THR L   5      33.639  27.880  34.728  1.00 40.15           N  
ATOM     34  CA  THR L   5      34.917  27.234  34.675  1.00 40.09           C  
ATOM     35  CB  THR L   5      36.026  28.163  34.273  1.00 40.62           C  
ATOM     36  OG1 THR L   5      35.745  28.742  33.006  1.00 41.10           O  
ATOM     37  CG2 THR L   5      37.337  27.363  34.195  1.00 39.90           C  
ATOM     38  C   THR L   5      35.206  26.696  36.040  1.00 40.23           C  
ATOM     39  O   THR L   5      35.086  27.405  37.040  1.00 40.83           O  
ATOM     40  N   GLN L   6      35.599  25.410  36.113  1.00 40.11           N  
ATOM     41  CA  GLN L   6      35.840  24.805  37.390  1.00 40.15           C  
ATOM     42  CB  GLN L   6      35.127  23.454  37.567  1.00 40.20           C  
ATOM     43  CG  GLN L   6      33.601  23.568  37.595  1.00 39.88           C  
ATOM     44  CD  GLN L   6      33.020  22.167  37.736  1.00 39.01           C  
ATOM     45  OE1 GLN L   6      32.279  21.701  36.872  1.00 38.44           O  
ATOM     46  NE2 GLN L   6      33.360  21.476  38.857  1.00 39.47           N  
ATOM     47  C   GLN L   6      37.304  24.553  37.544  1.00 40.44           C  
ATOM     48  O   GLN L   6      37.983  24.156  36.600  1.00 40.58           O  
ATOM     49  N   SER L   7      37.835  24.804  38.757  1.00 41.12           N  
ATOM     50  CA  SER L   7      39.222  24.539  39.002  1.00 41.53           C  
ATOM     51  CB  SER L   7      40.103  25.799  39.045  1.00 42.05           C  
ATOM     52  OG  SER L   7      39.784  26.590  40.180  1.00 44.01           O  
ATOM     53  C   SER L   7      39.312  23.891  40.344  1.00 41.56           C  
ATOM     54  O   SER L   7      38.479  24.142  41.215  1.00 41.84           O  
ATOM     55  N   PRO L   8      40.278  23.034  40.538  1.00 41.32           N  
ATOM     56  CA  PRO L   8      41.207  22.644  39.510  1.00 41.33           C  
ATOM     57  CD  PRO L   8      40.813  22.815  41.871  1.00 41.76           C  
ATOM     58  CB  PRO L   8      42.449  22.124  40.236  1.00 41.28           C  
ATOM     59  CG  PRO L   8      41.962  21.818  41.662  1.00 41.32           C  
ATOM     60  C   PRO L   8      40.547  21.602  38.664  1.00 41.24           C  
ATOM     61  O   PRO L   8      39.460  21.152  39.025  1.00 41.37           O  
ATOM     62  N   GLY L   9      41.154  21.230  37.519  1.00 41.42           N  
ATOM     63  CA  GLY L   9      40.573  20.211  36.691  1.00 41.52           C  
ATOM     64  C   GLY L   9      40.579  18.911  37.437  1.00 41.86           C  
ATOM     65  O   GLY L   9      39.579  18.195  37.464  1.00 41.40           O  
ATOM     66  N   THR L  10      41.724  18.570  38.061  1.00 41.80           N  
ATOM     67  CA  THR L  10      41.812  17.343  38.800  1.00 41.96           C  
ATOM     68  CB  THR L  10      42.606  16.279  38.101  1.00 42.08           C  
ATOM     69  OG1 THR L  10      42.027  15.974  36.841  1.00 42.30           O  
ATOM     70  CG2 THR L  10      42.628  15.027  38.993  1.00 42.24           C  
ATOM     71  C   THR L  10      42.525  17.641  40.079  1.00 42.12           C  
ATOM     72  O   THR L  10      43.347  18.555  40.143  1.00 42.13           O  
ATOM     73  N   GLN L  11      42.208  16.892  41.153  1.00 41.77           N  
ATOM     74  CA  GLN L  11      42.912  17.115  42.380  1.00 41.79           C  
ATOM     75  CB  GLN L  11      42.233  18.141  43.301  1.00 42.04           C  
ATOM     76  CG  GLN L  11      40.855  17.709  43.791  1.00 42.23           C  
ATOM     77  CD  GLN L  11      40.281  18.863  44.594  1.00 43.25           C  
ATOM     78  OE1 GLN L  11      40.877  19.936  44.685  1.00 43.39           O  
ATOM     79  NE2 GLN L  11      39.084  18.639  45.197  1.00 41.45           N  
ATOM     80  C   GLN L  11      43.015  15.810  43.103  1.00 41.77           C  
ATOM     81  O   GLN L  11      42.045  15.059  43.197  1.00 41.75           O  
ATOM     82  N   SER L  12      44.213  15.508  43.639  1.00 41.74           N  
ATOM     83  CA  SER L  12      44.406  14.267  44.330  1.00 41.45           C  
ATOM     84  CB  SER L  12      45.703  13.540  43.930  1.00 41.16           C  
ATOM     85  OG  SER L  12      46.831  14.335  44.263  1.00 40.75           O  
ATOM     86  C   SER L  12      44.486  14.569  45.794  1.00 41.39           C  
ATOM     87  O   SER L  12      45.233  15.453  46.212  1.00 41.53           O  
ATOM     88  N   LEU L  13      43.692  13.844  46.608  1.00 40.94           N  
ATOM     89  CA  LEU L  13      43.680  14.064  48.025  1.00 41.14           C  
ATOM     90  CB  LEU L  13      42.524  14.966  48.486  1.00 40.87           C  
ATOM     91  CG  LEU L  13      42.634  16.410  47.963  1.00 40.99           C  
ATOM     92  CD1 LEU L  13      41.461  17.272  48.448  1.00 40.42           C  
ATOM     93  CD2 LEU L  13      43.998  17.024  48.314  1.00 40.15           C  
ATOM     94  C   LEU L  13      43.512  12.743  48.708  1.00 41.62           C  
ATOM     95  O   LEU L  13      43.117  11.757  48.087  1.00 41.25           O  
ATOM     96  N   SER L  14      43.856  12.684  50.009  1.00 42.00           N  
ATOM     97  CA  SER L  14      43.693  11.476  50.767  1.00 42.46           C  
ATOM     98  CB  SER L  14      44.813  11.240  51.797  1.00 42.75           C  
ATOM     99  OG  SER L  14      44.877  12.324  52.711  1.00 44.01           O  
ATOM    100  C   SER L  14      42.384  11.547  51.489  1.00 42.31           C  
ATOM    101  O   SER L  14      41.774  12.608  51.601  1.00 41.89           O  
ATOM    102  N   PRO L  15      41.932  10.426  51.980  1.00 42.44           N  
ATOM    103  CA  PRO L  15      40.682  10.420  52.682  1.00 42.70           C  
ATOM    104  CD  PRO L  15      42.190   9.157  51.318  1.00 42.77           C  
ATOM    105  CB  PRO L  15      40.294   8.952  52.832  1.00 42.89           C  
ATOM    106  CG  PRO L  15      40.960   8.281  51.615  1.00 43.15           C  
ATOM    107  C   PRO L  15      40.813  11.159  53.969  1.00 42.61           C  
ATOM    108  O   PRO L  15      41.855  11.054  54.614  1.00 42.30           O  
ATOM    109  N   GLY L  16      39.769  11.916  54.358  1.00 42.72           N  
ATOM    110  CA  GLY L  16      39.804  12.621  55.604  1.00 43.13           C  
ATOM    111  C   GLY L  16      40.275  14.027  55.381  1.00 43.41           C  
ATOM    112  O   GLY L  16      40.143  14.868  56.268  1.00 44.10           O  
ATOM    113  N   GLU L  17      40.838  14.332  54.195  1.00 43.51           N  
ATOM    114  CA  GLU L  17      41.302  15.674  53.964  1.00 43.90           C  
ATOM    115  CB  GLU L  17      42.422  15.803  52.913  1.00 44.59           C  
ATOM    116  CG  GLU L  17      43.775  15.269  53.391  1.00 46.34           C  
ATOM    117  CD  GLU L  17      44.824  15.618  52.346  1.00 47.48           C  
ATOM    118  OE1 GLU L  17      44.948  16.824  52.001  1.00 48.43           O  
ATOM    119  OE2 GLU L  17      45.521  14.680  51.879  1.00 49.04           O1-
ATOM    120  C   GLU L  17      40.155  16.513  53.504  1.00 43.82           C  
ATOM    121  O   GLU L  17      39.117  16.002  53.089  1.00 43.51           O  
ATOM    122  N   ARG L  18      40.315  17.848  53.612  1.00 43.67           N  
ATOM    123  CA  ARG L  18      39.294  18.762  53.190  1.00 44.04           C  
ATOM    124  CB  ARG L  18      39.284  20.080  53.984  1.00 44.76           C  
ATOM    125  CG  ARG L  18      38.196  21.057  53.533  1.00 46.63           C  
ATOM    126  CD  ARG L  18      38.118  22.329  54.380  1.00 49.10           C  
ATOM    127  NE  ARG L  18      37.616  21.932  55.724  1.00 51.24           N  
ATOM    128  CZ  ARG L  18      37.066  22.869  56.551  1.00 55.78           C  
ATOM    129  NH1 ARG L  18      36.987  24.173  56.156  1.00 56.06           N1+
ATOM    130  NH2 ARG L  18      36.586  22.499  57.774  1.00 56.38           N  
ATOM    131  C   ARG L  18      39.521  19.096  51.750  1.00 43.46           C  
ATOM    132  O   ARG L  18      40.661  19.208  51.301  1.00 43.48           O  
ATOM    133  N   ALA L  19      38.428  19.257  50.980  1.00 42.59           N  
ATOM    134  CA  ALA L  19      38.576  19.592  49.595  1.00 42.08           C  
ATOM    135  CB  ALA L  19      38.060  18.494  48.650  1.00 42.11           C  
ATOM    136  C   ALA L  19      37.769  20.821  49.326  1.00 41.68           C  
ATOM    137  O   ALA L  19      36.652  20.965  49.822  1.00 42.22           O  
ATOM    138  N   THR L  20      38.340  21.757  48.541  1.00 41.41           N  
ATOM    139  CA  THR L  20      37.624  22.944  48.178  1.00 41.16           C  
ATOM    140  CB  THR L  20      38.259  24.208  48.678  1.00 41.51           C  
ATOM    141  OG1 THR L  20      39.547  24.369  48.104  1.00 41.25           O  
ATOM    142  CG2 THR L  20      38.364  24.140  50.211  1.00 41.50           C  
ATOM    143  C   THR L  20      37.634  23.011  46.683  1.00 41.23           C  
ATOM    144  O   THR L  20      38.697  22.996  46.063  1.00 41.15           O  
ATOM    145  N   LEU L  21      36.439  23.090  46.061  1.00 40.74           N  
ATOM    146  CA  LEU L  21      36.363  23.134  44.627  1.00 40.94           C  
ATOM    147  CB  LEU L  21      35.434  22.066  44.021  1.00 40.90           C  
ATOM    148  CG  LEU L  21      35.941  20.623  44.202  1.00 40.93           C  
ATOM    149  CD1 LEU L  21      36.045  20.247  45.688  1.00 40.22           C  
ATOM    150  CD2 LEU L  21      35.084  19.633  43.400  1.00 41.01           C  
ATOM    151  C   LEU L  21      35.813  24.465  44.220  1.00 40.89           C  
ATOM    152  O   LEU L  21      34.934  25.014  44.882  1.00 41.36           O  
ATOM    153  N   SER L  22      36.316  25.017  43.097  1.00 41.10           N  
ATOM    154  CA  SER L  22      35.864  26.313  42.672  1.00 41.39           C  
ATOM    155  CB  SER L  22      36.996  27.329  42.440  1.00 41.87           C  
ATOM    156  OG  SER L  22      37.607  27.684  43.670  1.00 42.54           O  
ATOM    157  C   SER L  22      35.135  26.209  41.369  1.00 41.30           C  
ATOM    158  O   SER L  22      35.413  25.349  40.537  1.00 41.46           O  
ATOM    159  N   CYS L  23      34.133  27.094  41.189  1.00 41.24           N  
ATOM    160  CA  CYS L  23      33.395  27.214  39.961  1.00 41.76           C  
ATOM    161  CB  CYS L  23      31.996  26.549  40.023  1.00 41.79           C  
ATOM    162  SG  CYS L  23      31.037  26.692  38.479  1.00 42.29           S  
ATOM    163  C   CYS L  23      33.230  28.687  39.727  1.00 41.89           C  
ATOM    164  O   CYS L  23      32.630  29.383  40.544  1.00 42.47           O  
ATOM    165  N   ARG L  24      33.774  29.218  38.607  1.00 42.46           N  
ATOM    166  CA  ARG L  24      33.636  30.634  38.389  1.00 43.11           C  
ATOM    167  CB  ARG L  24      34.957  31.415  38.262  1.00 43.64           C  
ATOM    168  CG  ARG L  24      35.841  31.001  37.091  1.00 43.96           C  
ATOM    169  CD  ARG L  24      37.073  31.894  36.929  1.00 45.99           C  
ATOM    170  NE  ARG L  24      37.925  31.737  38.142  1.00 47.95           N  
ATOM    171  CZ  ARG L  24      37.892  32.673  39.137  1.00 48.66           C  
ATOM    172  NH1 ARG L  24      37.082  33.764  39.019  1.00 49.01           N1+
ATOM    173  NH2 ARG L  24      38.681  32.523  40.242  1.00 49.31           N  
ATOM    174  C   ARG L  24      32.841  30.862  37.142  1.00 42.80           C  
ATOM    175  O   ARG L  24      32.958  30.123  36.167  1.00 42.83           O  
ATOM    176  N   ALA L  25      32.000  31.916  37.150  1.00 42.94           N  
ATOM    177  CA  ALA L  25      31.137  32.180  36.035  1.00 42.85           C  
ATOM    178  CB  ALA L  25      29.674  32.436  36.434  1.00 42.59           C  
ATOM    179  C   ALA L  25      31.617  33.401  35.320  1.00 43.41           C  
ATOM    180  O   ALA L  25      32.120  34.344  35.930  1.00 42.99           O  
ATOM    181  N   SER L  26      31.436  33.423  33.981  1.00 27.33           N  
ATOM    182  CA  SER L  26      31.854  34.510  33.136  1.00 31.41           C  
ATOM    183  CB  SER L  26      31.658  34.217  31.635  1.00 28.63           C  
ATOM    184  OG  SER L  26      30.282  34.041  31.331  1.00 34.52           O  
ATOM    185  C   SER L  26      31.072  35.740  33.480  1.00 36.46           C  
ATOM    186  O   SER L  26      31.578  36.854  33.345  1.00 39.28           O  
ATOM    187  N   GLN L  27      29.805  35.574  33.914  1.00 33.55           N  
ATOM    188  CA  GLN L  27      29.015  36.710  34.293  1.00 34.78           C  
ATOM    189  CB  GLN L  27      27.970  37.138  33.254  1.00 38.07           C  
ATOM    190  CG  GLN L  27      28.577  37.655  31.955  1.00 42.70           C  
ATOM    191  CD  GLN L  27      27.430  38.186  31.111  1.00 48.06           C  
ATOM    192  OE1 GLN L  27      26.951  39.297  31.326  1.00 52.48           O  
ATOM    193  NE2 GLN L  27      26.966  37.369  30.129  1.00 37.20           N  
ATOM    194  C   GLN L  27      28.254  36.336  35.522  1.00 35.26           C  
ATOM    195  O   GLN L  27      28.181  35.166  35.891  1.00 36.27           O  
ATOM    196  N   SER L  28      27.643  37.341  36.180  1.00 36.11           N  
ATOM    197  CA  SER L  28      26.952  37.093  37.407  1.00 37.72           C  
ATOM    198  CB  SER L  28      26.327  38.352  38.035  1.00 38.51           C  
ATOM    199  OG  SER L  28      25.268  38.824  37.216  1.00 42.94           O  
ATOM    200  C   SER L  28      25.849  36.122  37.141  1.00 36.68           C  
ATOM    201  O   SER L  28      25.228  36.129  36.079  1.00 35.39           O  
ATOM    202  N   VAL L  29      25.595  35.245  38.132  1.00 35.47           N  
ATOM    203  CA  VAL L  29      24.572  34.249  38.021  1.00 37.68           C  
ATOM    204  CB  VAL L  29      24.948  32.942  38.663  1.00 39.28           C  
ATOM    205  CG1 VAL L  29      23.751  31.978  38.587  1.00 42.58           C  
ATOM    206  CG2 VAL L  29      26.222  32.414  37.980  1.00 34.46           C  
ATOM    207  C   VAL L  29      23.386  34.784  38.746  1.00 37.46           C  
ATOM    208  O   VAL L  29      23.455  35.075  39.939  1.00 34.47           O  
ATOM    209  N   GLY L  30      22.250  34.900  38.035  1.00 38.93           N  
ATOM    210  CA  GLY L  30      21.089  35.503  38.615  1.00 37.36           C  
ATOM    211  C   GLY L  30      20.582  34.693  39.767  1.00 38.90           C  
ATOM    212  O   GLY L  30      20.457  33.472  39.701  1.00 42.23           O  
ATOM    213  N   ASN L  31      20.274  35.407  40.866  1.00 37.48           N  
ATOM    214  CA  ASN L  31      19.663  34.866  42.045  1.00 36.56           C  
ATOM    215  CB  ASN L  31      18.242  34.339  41.784  1.00 39.78           C  
ATOM    216  CG  ASN L  31      17.372  35.515  41.360  1.00 56.75           C  
ATOM    217  OD1 ASN L  31      17.322  36.544  42.031  1.00 48.65           O  
ATOM    218  ND2 ASN L  31      16.674  35.363  40.203  1.00 54.00           N  
ATOM    219  C   ASN L  31      20.479  33.745  42.602  1.00 37.23           C  
ATOM    220  O   ASN L  31      19.950  32.896  43.315  1.00 36.77           O  
ATOM    221  N   ASN L  32      21.793  33.726  42.316  1.00 39.12           N  
ATOM    222  CA  ASN L  32      22.667  32.721  42.860  1.00 37.28           C  
ATOM    223  CB  ASN L  32      22.867  32.850  44.379  1.00 39.59           C  
ATOM    224  CG  ASN L  32      23.643  34.132  44.649  1.00 40.91           C  
ATOM    225  OD1 ASN L  32      24.743  34.330  44.139  1.00 43.10           O  
ATOM    226  ND2 ASN L  32      23.046  35.037  45.470  1.00 28.92           N  
ATOM    227  C   ASN L  32      22.110  31.363  42.590  1.00 35.41           C  
ATOM    228  O   ASN L  32      22.198  30.469  43.433  1.00 31.45           O  
ATOM    229  N   LYS L  33      21.534  31.154  41.394  1.00 33.49           N  
ATOM    230  CA  LYS L  33      21.023  29.845  41.139  1.00 33.40           C  
ATOM    231  CB  LYS L  33      19.800  29.840  40.217  1.00 34.14           C  
ATOM    232  CG  LYS L  33      18.574  30.322  40.989  1.00 40.17           C  
ATOM    233  CD  LYS L  33      17.375  30.696  40.130  1.00 56.68           C  
ATOM    234  CE  LYS L  33      16.183  31.153  40.970  1.00 58.95           C  
ATOM    235  NZ  LYS L  33      15.141  31.718  40.091  1.00 63.86           N1+
ATOM    236  C   LYS L  33      22.131  29.025  40.566  1.00 36.17           C  
ATOM    237  O   LYS L  33      22.289  28.908  39.353  1.00 38.37           O  
ATOM    238  N   LEU L  34      22.929  28.428  41.474  1.00 41.69           N  
ATOM    239  CA  LEU L  34      24.052  27.611  41.100  1.00 41.30           C  
ATOM    240  CB  LEU L  34      25.407  28.219  41.499  1.00 41.41           C  
ATOM    241  CG  LEU L  34      26.614  27.422  40.973  1.00 42.07           C  
ATOM    242  CD1 LEU L  34      26.827  27.654  39.469  1.00 42.25           C  
ATOM    243  CD2 LEU L  34      27.870  27.676  41.814  1.00 42.50           C  
ATOM    244  C   LEU L  34      23.936  26.330  41.869  1.00 40.84           C  
ATOM    245  O   LEU L  34      23.738  26.349  43.083  1.00 41.15           O  
ATOM    246  N   ALA L  35      24.081  25.176  41.186  1.00 40.31           N  
ATOM    247  CA  ALA L  35      23.954  23.913  41.864  1.00 39.66           C  
ATOM    248  CB  ALA L  35      22.837  23.020  41.297  1.00 39.93           C  
ATOM    249  C   ALA L  35      25.236  23.146  41.727  1.00 39.26           C  
ATOM    250  O   ALA L  35      26.056  23.423  40.853  1.00 39.55           O  
ATOM    251  N   TRP L  36      25.452  22.177  42.642  1.00 38.77           N  
ATOM    252  CA  TRP L  36      26.623  21.341  42.604  1.00 38.23           C  
ATOM    253  CB  TRP L  36      27.514  21.478  43.849  1.00 38.01           C  
ATOM    254  CG  TRP L  36      28.228  22.803  43.951  1.00 37.45           C  
ATOM    255  CD2 TRP L  36      29.509  23.063  43.358  1.00 36.65           C  
ATOM    256  CD1 TRP L  36      27.848  23.956  44.575  1.00 37.35           C  
ATOM    257  NE1 TRP L  36      28.815  24.919  44.409  1.00 36.93           N  
ATOM    258  CE2 TRP L  36      29.842  24.382  43.662  1.00 36.93           C  
ATOM    259  CE3 TRP L  36      30.339  22.266  42.623  1.00 36.27           C  
ATOM    260  CZ2 TRP L  36      31.017  24.928  43.229  1.00 36.97           C  
ATOM    261  CZ3 TRP L  36      31.522  22.819  42.188  1.00 37.13           C  
ATOM    262  CH2 TRP L  36      31.854  24.125  42.486  1.00 37.43           C  
ATOM    263  C   TRP L  36      26.165  19.915  42.550  1.00 38.65           C  
ATOM    264  O   TRP L  36      25.216  19.533  43.235  1.00 38.84           O  
ATOM    265  N   TYR L  37      26.841  19.084  41.729  1.00 38.82           N  
ATOM    266  CA  TYR L  37      26.444  17.708  41.595  1.00 39.13           C  
ATOM    267  CB  TYR L  37      25.898  17.349  40.199  1.00 38.99           C  
ATOM    268  CG  TYR L  37      24.656  18.125  39.917  1.00 38.29           C  
ATOM    269  CD1 TYR L  37      24.730  19.394  39.391  1.00 38.31           C  
ATOM    270  CD2 TYR L  37      23.418  17.579  40.165  1.00 37.91           C  
ATOM    271  CE1 TYR L  37      23.588  20.113  39.121  1.00 38.15           C  
ATOM    272  CE2 TYR L  37      22.272  18.292  39.899  1.00 37.97           C  
ATOM    273  CZ  TYR L  37      22.355  19.559  39.377  1.00 38.17           C  
ATOM    274  OH  TYR L  37      21.178  20.289  39.104  1.00 37.60           O  
ATOM    275  C   TYR L  37      27.646  16.834  41.775  1.00 39.63           C  
ATOM    276  O   TYR L  37      28.778  17.235  41.500  1.00 40.34           O  
ATOM    277  N   GLN L  38      27.415  15.597  42.263  1.00 39.97           N  
ATOM    278  CA  GLN L  38      28.475  14.643  42.412  1.00 40.52           C  
ATOM    279  CB  GLN L  38      28.581  14.069  43.835  1.00 41.06           C  
ATOM    280  CG  GLN L  38      29.709  13.050  44.004  1.00 41.19           C  
ATOM    281  CD  GLN L  38      29.642  12.509  45.424  1.00 41.89           C  
ATOM    282  OE1 GLN L  38      28.647  11.907  45.823  1.00 41.75           O  
ATOM    283  NE2 GLN L  38      30.728  12.728  46.212  1.00 41.35           N  
ATOM    284  C   GLN L  38      28.137  13.498  41.511  1.00 41.02           C  
ATOM    285  O   GLN L  38      26.998  13.029  41.493  1.00 41.24           O  
ATOM    286  N   GLN L  39      29.117  13.032  40.713  1.00 41.23           N  
ATOM    287  CA  GLN L  39      28.850  11.918  39.854  1.00 41.59           C  
ATOM    288  CB  GLN L  39      28.852  12.283  38.358  1.00 41.62           C  
ATOM    289  CG  GLN L  39      28.463  11.116  37.448  1.00 41.68           C  
ATOM    290  CD  GLN L  39      28.499  11.603  36.003  1.00 41.21           C  
ATOM    291  OE1 GLN L  39      29.482  12.185  35.556  1.00 41.50           O  
ATOM    292  NE2 GLN L  39      27.391  11.355  35.254  1.00 40.54           N  
ATOM    293  C   GLN L  39      29.926  10.906  40.079  1.00 42.84           C  
ATOM    294  O   GLN L  39      31.111  11.185  39.895  1.00 42.83           O  
ATOM    295  N   ARG L  40      29.522   9.694  40.504  1.00 43.97           N  
ATOM    296  CA  ARG L  40      30.440   8.618  40.732  1.00 45.07           C  
ATOM    297  CB  ARG L  40      30.000   7.705  41.883  1.00 45.67           C  
ATOM    298  CG  ARG L  40      29.934   8.490  43.191  1.00 47.13           C  
ATOM    299  CD  ARG L  40      29.451   7.690  44.397  1.00 49.00           C  
ATOM    300  NE  ARG L  40      29.452   8.634  45.547  1.00 50.27           N  
ATOM    301  CZ  ARG L  40      28.695   8.376  46.651  1.00 51.55           C  
ATOM    302  NH1 ARG L  40      27.952   7.233  46.715  1.00 52.44           N1+
ATOM    303  NH2 ARG L  40      28.691   9.260  47.692  1.00 51.93           N  
ATOM    304  C   ARG L  40      30.505   7.840  39.463  1.00 45.63           C  
ATOM    305  O   ARG L  40      29.649   7.995  38.592  1.00 45.23           O  
ATOM    306  N   PRO L  41      31.500   7.013  39.307  1.00 46.33           N  
ATOM    307  CA  PRO L  41      31.613   6.311  38.064  1.00 46.68           C  
ATOM    308  CD  PRO L  41      32.797   7.241  39.925  1.00 46.72           C  
ATOM    309  CB  PRO L  41      32.989   5.649  38.088  1.00 46.59           C  
ATOM    310  CG  PRO L  41      33.823   6.601  38.970  1.00 46.89           C  
ATOM    311  C   PRO L  41      30.463   5.393  37.795  1.00 46.94           C  
ATOM    312  O   PRO L  41      30.077   4.633  38.681  1.00 47.32           O  
ATOM    313  N   GLY L  42      29.905   5.463  36.568  1.00 47.52           N  
ATOM    314  CA  GLY L  42      28.852   4.587  36.143  1.00 47.98           C  
ATOM    315  C   GLY L  42      27.553   4.955  36.791  1.00 48.09           C  
ATOM    316  O   GLY L  42      26.620   4.153  36.794  1.00 48.42           O  
ATOM    317  N   GLN L  43      27.435   6.171  37.360  1.00 47.59           N  
ATOM    318  CA  GLN L  43      26.193   6.499  38.003  1.00 47.15           C  
ATOM    319  CB  GLN L  43      26.302   6.625  39.534  1.00 47.46           C  
ATOM    320  CG  GLN L  43      26.618   5.310  40.248  1.00 48.97           C  
ATOM    321  CD  GLN L  43      26.690   5.600  41.741  1.00 49.80           C  
ATOM    322  OE1 GLN L  43      26.678   6.755  42.161  1.00 50.31           O  
ATOM    323  NE2 GLN L  43      26.772   4.523  42.568  1.00 51.22           N  
ATOM    324  C   GLN L  43      25.712   7.824  37.501  1.00 46.37           C  
ATOM    325  O   GLN L  43      26.449   8.566  36.853  1.00 45.75           O  
ATOM    326  N   ALA L  44      24.426   8.131  37.765  1.00 45.47           N  
ATOM    327  CA  ALA L  44      23.855   9.399  37.402  1.00 44.86           C  
ATOM    328  CB  ALA L  44      22.317   9.412  37.398  1.00 44.89           C  
ATOM    329  C   ALA L  44      24.319  10.388  38.427  1.00 44.36           C  
ATOM    330  O   ALA L  44      24.716  10.010  39.528  1.00 44.55           O  
ATOM    331  N   PRO L  45      24.287  11.651  38.091  1.00 43.97           N  
ATOM    332  CA  PRO L  45      24.735  12.663  39.011  1.00 44.07           C  
ATOM    333  CD  PRO L  45      24.445  12.066  36.706  1.00 44.09           C  
ATOM    334  CB  PRO L  45      24.842  13.949  38.193  1.00 43.89           C  
ATOM    335  CG  PRO L  45      25.117  13.448  36.764  1.00 43.99           C  
ATOM    336  C   PRO L  45      23.808  12.778  40.178  1.00 43.97           C  
ATOM    337  O   PRO L  45      22.644  12.396  40.060  1.00 44.09           O  
ATOM    338  N   ARG L  46      24.319  13.275  41.321  1.00 43.52           N  
ATOM    339  CA  ARG L  46      23.511  13.436  42.496  1.00 43.62           C  
ATOM    340  CB  ARG L  46      24.002  12.578  43.673  1.00 44.20           C  
ATOM    341  CG  ARG L  46      23.053  12.578  44.865  1.00 46.73           C  
ATOM    342  CD  ARG L  46      23.540  11.737  46.043  1.00 49.93           C  
ATOM    343  NE  ARG L  46      22.501  11.856  47.104  1.00 52.12           N  
ATOM    344  CZ  ARG L  46      22.702  11.304  48.334  1.00 52.54           C  
ATOM    345  NH1 ARG L  46      23.860  10.635  48.603  1.00 53.28           N1+
ATOM    346  NH2 ARG L  46      21.742  11.424  49.297  1.00 53.17           N  
ATOM    347  C   ARG L  46      23.607  14.878  42.902  1.00 42.86           C  
ATOM    348  O   ARG L  46      24.669  15.489  42.795  1.00 42.90           O  
ATOM    349  N   LEU L  47      22.490  15.459  43.391  1.00 42.10           N  
ATOM    350  CA  LEU L  47      22.443  16.858  43.727  1.00 41.46           C  
ATOM    351  CB  LEU L  47      21.021  17.435  43.608  1.00 41.24           C  
ATOM    352  CG  LEU L  47      20.908  18.928  43.956  1.00 41.06           C  
ATOM    353  CD1 LEU L  47      21.707  19.801  42.979  1.00 40.28           C  
ATOM    354  CD2 LEU L  47      19.433  19.349  44.063  1.00 41.23           C  
ATOM    355  C   LEU L  47      22.903  17.075  45.136  1.00 41.39           C  
ATOM    356  O   LEU L  47      22.323  16.533  46.077  1.00 41.61           O  
ATOM    357  N   LEU L  48      24.059  17.757  45.293  1.00 41.04           N  
ATOM    358  CA  LEU L  48      24.607  18.150  46.569  1.00 40.91           C  
ATOM    359  CB  LEU L  48      26.127  18.340  46.489  1.00 40.97           C  
ATOM    360  CG  LEU L  48      26.884  17.059  46.102  1.00 41.33           C  
ATOM    361  CD1 LEU L  48      28.397  17.311  46.037  1.00 41.22           C  
ATOM    362  CD2 LEU L  48      26.521  15.889  47.032  1.00 40.53           C  
ATOM    363  C   LEU L  48      24.050  19.437  47.110  1.00 40.89           C  
ATOM    364  O   LEU L  48      23.635  19.511  48.267  1.00 40.90           O  
ATOM    365  N   ILE L  49      24.049  20.502  46.275  1.00 40.55           N  
ATOM    366  CA  ILE L  49      23.695  21.814  46.751  1.00 40.67           C  
ATOM    367  CB  ILE L  49      24.902  22.665  47.045  1.00 40.97           C  
ATOM    368  CG1 ILE L  49      25.769  22.031  48.147  1.00 41.37           C  
ATOM    369  CG2 ILE L  49      24.418  24.083  47.393  1.00 40.75           C  
ATOM    370  CD1 ILE L  49      25.070  21.925  49.500  1.00 41.01           C  
ATOM    371  C   ILE L  49      22.924  22.528  45.681  1.00 40.80           C  
ATOM    372  O   ILE L  49      23.116  22.274  44.493  1.00 40.86           O  
ATOM    373  N   TYR L  50      21.997  23.424  46.090  1.00 40.96           N  
ATOM    374  CA  TYR L  50      21.297  24.243  45.144  1.00 41.11           C  
ATOM    375  CB  TYR L  50      19.914  23.706  44.719  1.00 41.42           C  
ATOM    376  CG  TYR L  50      18.974  23.696  45.873  1.00 41.66           C  
ATOM    377  CD1 TYR L  50      18.227  24.809  46.183  1.00 41.81           C  
ATOM    378  CD2 TYR L  50      18.831  22.563  46.639  1.00 42.12           C  
ATOM    379  CE1 TYR L  50      17.354  24.794  47.244  1.00 41.82           C  
ATOM    380  CE2 TYR L  50      17.961  22.541  47.701  1.00 42.49           C  
ATOM    381  CZ  TYR L  50      17.223  23.658  48.006  1.00 42.35           C  
ATOM    382  OH  TYR L  50      16.327  23.637  49.097  1.00 43.26           O  
ATOM    383  C   TYR L  50      21.142  25.602  45.756  1.00 40.68           C  
ATOM    384  O   TYR L  50      21.253  25.761  46.970  1.00 40.63           O  
ATOM    385  N   GLY L  51      20.947  26.629  44.906  1.00 30.39           N  
ATOM    386  CA  GLY L  51      20.777  27.951  45.427  1.00 30.50           C  
ATOM    387  C   GLY L  51      22.089  28.374  46.006  1.00 29.61           C  
ATOM    388  O   GLY L  51      22.153  29.238  46.877  1.00 29.92           O  
ATOM    389  N   ALA L  52      23.170  27.723  45.545  1.00 30.34           N  
ATOM    390  CA  ALA L  52      24.530  28.014  45.900  1.00 30.43           C  
ATOM    391  CB  ALA L  52      24.859  29.511  45.779  1.00 29.70           C  
ATOM    392  C   ALA L  52      24.863  27.578  47.301  1.00 30.47           C  
ATOM    393  O   ALA L  52      26.011  27.219  47.561  1.00 30.98           O  
ATOM    394  N   SER L  53      23.886  27.501  48.232  1.00 32.27           N  
ATOM    395  CA  SER L  53      24.300  27.166  49.569  1.00 33.43           C  
ATOM    396  CB  SER L  53      24.430  28.402  50.477  1.00 35.21           C  
ATOM    397  OG  SER L  53      23.159  29.004  50.664  1.00 33.74           O  
ATOM    398  C   SER L  53      23.301  26.260  50.222  1.00 33.78           C  
ATOM    399  O   SER L  53      23.554  25.765  51.320  1.00 34.00           O  
ATOM    400  N   SER L  54      22.148  26.000  49.573  1.00 43.07           N  
ATOM    401  CA  SER L  54      21.177  25.165  50.230  1.00 43.60           C  
ATOM    402  CB  SER L  54      19.741  25.391  49.729  1.00 43.89           C  
ATOM    403  OG  SER L  54      19.332  26.720  50.016  1.00 44.07           O  
ATOM    404  C   SER L  54      21.507  23.723  50.001  1.00 44.41           C  
ATOM    405  O   SER L  54      21.961  23.341  48.925  1.00 44.46           O  
ATOM    406  N   ARG L  55      21.254  22.878  51.024  1.00 45.32           N  
ATOM    407  CA  ARG L  55      21.529  21.469  50.927  1.00 46.55           C  
ATOM    408  CB  ARG L  55      22.456  20.954  52.047  1.00 46.93           C  
ATOM    409  CG  ARG L  55      22.766  19.457  51.952  1.00 47.50           C  
ATOM    410  CD  ARG L  55      23.314  18.834  53.242  1.00 48.35           C  
ATOM    411  NE  ARG L  55      24.602  19.502  53.577  1.00 48.83           N  
ATOM    412  CZ  ARG L  55      24.613  20.585  54.407  1.00 50.54           C  
ATOM    413  NH1 ARG L  55      23.445  21.049  54.939  1.00 50.89           N1+
ATOM    414  NH2 ARG L  55      25.794  21.194  54.717  1.00 50.91           N  
ATOM    415  C   ARG L  55      20.231  20.732  51.081  1.00 47.62           C  
ATOM    416  O   ARG L  55      19.481  20.979  52.025  1.00 47.90           O  
ATOM    417  N   PRO L  56      19.939  19.826  50.182  1.00 48.47           N  
ATOM    418  CA  PRO L  56      18.730  19.052  50.286  1.00 49.27           C  
ATOM    419  CD  PRO L  56      20.361  19.985  48.800  1.00 48.47           C  
ATOM    420  CB  PRO L  56      18.527  18.398  48.923  1.00 49.35           C  
ATOM    421  CG  PRO L  56      19.247  19.349  47.953  1.00 49.41           C  
ATOM    422  C   PRO L  56      18.886  18.059  51.391  1.00 50.02           C  
ATOM    423  O   PRO L  56      20.015  17.678  51.692  1.00 50.07           O  
ATOM    424  N   SER L  57      17.775  17.619  52.010  1.00 51.10           N  
ATOM    425  CA  SER L  57      17.906  16.675  53.078  1.00 51.74           C  
ATOM    426  CB  SER L  57      16.585  16.396  53.816  1.00 52.22           C  
ATOM    427  OG  SER L  57      16.111  17.585  54.431  1.00 53.40           O  
ATOM    428  C   SER L  57      18.369  15.394  52.473  1.00 51.73           C  
ATOM    429  O   SER L  57      18.046  15.078  51.329  1.00 52.04           O  
ATOM    430  N   GLY L  58      19.151  14.621  53.246  1.00 51.30           N  
ATOM    431  CA  GLY L  58      19.644  13.365  52.768  1.00 50.85           C  
ATOM    432  C   GLY L  58      21.067  13.537  52.341  1.00 50.32           C  
ATOM    433  O   GLY L  58      21.801  12.557  52.228  1.00 50.74           O  
ATOM    434  N   VAL L  59      21.500  14.790  52.094  1.00 49.35           N  
ATOM    435  CA  VAL L  59      22.863  15.007  51.700  1.00 48.56           C  
ATOM    436  CB  VAL L  59      23.044  16.202  50.806  1.00 48.34           C  
ATOM    437  CG1 VAL L  59      24.543  16.378  50.509  1.00 47.68           C  
ATOM    438  CG2 VAL L  59      22.181  16.004  49.550  1.00 48.08           C  
ATOM    439  C   VAL L  59      23.645  15.234  52.955  1.00 48.37           C  
ATOM    440  O   VAL L  59      23.214  15.970  53.839  1.00 48.14           O  
ATOM    441  N   ALA L  60      24.837  14.614  53.050  1.00 47.98           N  
ATOM    442  CA  ALA L  60      25.627  14.691  54.248  1.00 47.71           C  
ATOM    443  CB  ALA L  60      26.905  13.836  54.199  1.00 47.84           C  
ATOM    444  C   ALA L  60      26.033  16.112  54.498  1.00 47.75           C  
ATOM    445  O   ALA L  60      26.187  16.911  53.576  1.00 47.58           O  
ATOM    446  N   ASP L  61      26.219  16.442  55.791  1.00 47.65           N  
ATOM    447  CA  ASP L  61      26.552  17.751  56.286  1.00 47.65           C  
ATOM    448  CB  ASP L  61      26.576  17.847  57.823  1.00 48.08           C  
ATOM    449  CG  ASP L  61      25.164  17.686  58.364  1.00 49.45           C  
ATOM    450  OD1 ASP L  61      24.523  16.649  58.048  1.00 50.34           O  
ATOM    451  OD2 ASP L  61      24.703  18.603  59.094  1.00 49.69           O1-
ATOM    452  C   ASP L  61      27.920  18.146  55.831  1.00 47.21           C  
ATOM    453  O   ASP L  61      28.242  19.332  55.791  1.00 47.00           O  
ATOM    454  N   ARG L  62      28.777  17.165  55.503  1.00 46.53           N  
ATOM    455  CA  ARG L  62      30.137  17.459  55.145  1.00 46.30           C  
ATOM    456  CB  ARG L  62      31.023  16.222  54.907  1.00 46.61           C  
ATOM    457  CG  ARG L  62      30.580  15.280  53.788  1.00 47.08           C  
ATOM    458  CD  ARG L  62      31.532  14.092  53.633  1.00 47.41           C  
ATOM    459  NE  ARG L  62      31.022  13.230  52.528  1.00 47.17           N  
ATOM    460  CZ  ARG L  62      30.199  12.179  52.808  1.00 47.34           C  
ATOM    461  NH1 ARG L  62      29.836  11.923  54.098  1.00 47.42           N1+
ATOM    462  NH2 ARG L  62      29.742  11.384  51.796  1.00 47.22           N  
ATOM    463  C   ARG L  62      30.178  18.323  53.920  1.00 45.56           C  
ATOM    464  O   ARG L  62      31.156  19.044  53.719  1.00 45.88           O  
ATOM    465  N   PHE L  63      29.156  18.241  53.042  1.00 44.91           N  
ATOM    466  CA  PHE L  63      29.159  19.057  51.857  1.00 44.35           C  
ATOM    467  CB  PHE L  63      28.356  18.453  50.690  1.00 44.29           C  
ATOM    468  CG  PHE L  63      29.005  17.180  50.265  1.00 43.90           C  
ATOM    469  CD1 PHE L  63      30.004  17.183  49.320  1.00 44.08           C  
ATOM    470  CD2 PHE L  63      28.617  15.978  50.812  1.00 43.71           C  
ATOM    471  CE1 PHE L  63      30.604  16.012  48.925  1.00 44.07           C  
ATOM    472  CE2 PHE L  63      29.213  14.802  50.421  1.00 43.70           C  
ATOM    473  CZ  PHE L  63      30.207  14.817  49.475  1.00 43.96           C  
ATOM    474  C   PHE L  63      28.536  20.394  52.163  1.00 44.18           C  
ATOM    475  O   PHE L  63      27.476  20.470  52.782  1.00 44.25           O  
ATOM    476  N   SER L  64      29.200  21.492  51.728  1.00 43.76           N  
ATOM    477  CA  SER L  64      28.689  22.823  51.938  1.00 44.11           C  
ATOM    478  CB  SER L  64      29.360  23.577  53.101  1.00 44.22           C  
ATOM    479  OG  SER L  64      29.072  22.953  54.342  1.00 45.00           O  
ATOM    480  C   SER L  64      29.001  23.632  50.714  1.00 43.86           C  
ATOM    481  O   SER L  64      29.997  23.388  50.036  1.00 43.88           O  
ATOM    482  N   GLY L  65      28.154  24.643  50.417  1.00 43.83           N  
ATOM    483  CA  GLY L  65      28.371  25.470  49.261  1.00 43.69           C  
ATOM    484  C   GLY L  65      28.315  26.901  49.694  1.00 43.73           C  
ATOM    485  O   GLY L  65      27.636  27.243  50.660  1.00 43.37           O  
ATOM    486  N   SER L  66      29.040  27.782  48.972  1.00 43.81           N  
ATOM    487  CA  SER L  66      29.056  29.172  49.331  1.00 44.07           C  
ATOM    488  CB  SER L  66      30.104  29.503  50.408  1.00 44.17           C  
ATOM    489  OG  SER L  66      31.407  29.206  49.925  1.00 45.33           O  
ATOM    490  C   SER L  66      29.401  29.975  48.115  1.00 44.07           C  
ATOM    491  O   SER L  66      29.679  29.427  47.048  1.00 43.59           O  
ATOM    492  N   GLY L  67      29.382  31.318  48.255  1.00 43.69           N  
ATOM    493  CA  GLY L  67      29.742  32.189  47.168  1.00 44.00           C  
ATOM    494  C   GLY L  67      28.519  32.804  46.565  1.00 44.17           C  
ATOM    495  O   GLY L  67      27.393  32.376  46.812  1.00 44.43           O  
ATOM    496  N   SER L  68      28.737  33.868  45.764  1.00 44.42           N  
ATOM    497  CA  SER L  68      27.674  34.554  45.091  1.00 44.76           C  
ATOM    498  CB  SER L  68      27.029  35.666  45.936  1.00 45.13           C  
ATOM    499  OG  SER L  68      27.982  36.680  46.217  1.00 46.02           O  
ATOM    500  C   SER L  68      28.266  35.206  43.883  1.00 44.63           C  
ATOM    501  O   SER L  68      29.485  35.257  43.724  1.00 45.13           O  
ATOM    502  N   GLY L  69      27.401  35.716  42.985  1.00 44.16           N  
ATOM    503  CA  GLY L  69      27.882  36.391  41.818  1.00 44.30           C  
ATOM    504  C   GLY L  69      28.562  35.404  40.922  1.00 44.13           C  
ATOM    505  O   GLY L  69      27.944  34.468  40.417  1.00 43.90           O  
ATOM    506  N   THR L  70      29.830  35.709  40.587  1.00 44.41           N  
ATOM    507  CA  THR L  70      30.697  34.928  39.747  1.00 44.58           C  
ATOM    508  CB  THR L  70      31.709  35.766  39.025  1.00 44.95           C  
ATOM    509  OG1 THR L  70      32.596  36.378  39.949  1.00 44.79           O  
ATOM    510  CG2 THR L  70      30.957  36.839  38.218  1.00 44.79           C  
ATOM    511  C   THR L  70      31.458  33.832  40.449  1.00 44.85           C  
ATOM    512  O   THR L  70      31.875  32.881  39.792  1.00 45.60           O  
ATOM    513  N   ASP L  71      31.734  33.950  41.768  1.00 44.85           N  
ATOM    514  CA  ASP L  71      32.638  33.004  42.381  1.00 45.01           C  
ATOM    515  CB  ASP L  71      33.778  33.716  43.138  1.00 45.51           C  
ATOM    516  CG  ASP L  71      34.950  32.764  43.339  1.00 45.92           C  
ATOM    517  OD1 ASP L  71      34.885  31.617  42.825  1.00 47.64           O  
ATOM    518  OD2 ASP L  71      35.936  33.180  44.005  1.00 47.99           O1-
ATOM    519  C   ASP L  71      31.920  32.110  43.356  1.00 44.12           C  
ATOM    520  O   ASP L  71      31.312  32.586  44.314  1.00 44.28           O  
ATOM    521  N   PHE L  72      31.997  30.772  43.147  1.00 43.41           N  
ATOM    522  CA  PHE L  72      31.319  29.843  44.015  1.00 42.77           C  
ATOM    523  CB  PHE L  72      30.146  29.108  43.341  1.00 42.70           C  
ATOM    524  CG  PHE L  72      29.139  30.116  42.907  1.00 42.09           C  
ATOM    525  CD1 PHE L  72      28.141  30.534  43.757  1.00 41.91           C  
ATOM    526  CD2 PHE L  72      29.194  30.651  41.640  1.00 41.71           C  
ATOM    527  CE1 PHE L  72      27.216  31.466  43.350  1.00 42.17           C  
ATOM    528  CE2 PHE L  72      28.270  31.583  41.228  1.00 42.04           C  
ATOM    529  CZ  PHE L  72      27.274  31.990  42.082  1.00 41.70           C  
ATOM    530  C   PHE L  72      32.287  28.778  44.443  1.00 42.57           C  
ATOM    531  O   PHE L  72      33.257  28.490  43.741  1.00 42.58           O  
ATOM    532  N   THR L  73      32.053  28.169  45.629  1.00 42.42           N  
ATOM    533  CA  THR L  73      32.948  27.151  46.100  1.00 42.27           C  
ATOM    534  CB  THR L  73      33.908  27.658  47.139  1.00 42.73           C  
ATOM    535  OG1 THR L  73      34.677  28.728  46.612  1.00 44.04           O  
ATOM    536  CG2 THR L  73      34.830  26.506  47.569  1.00 42.27           C  
ATOM    537  C   THR L  73      32.168  26.041  46.740  1.00 42.09           C  
ATOM    538  O   THR L  73      31.180  26.267  47.438  1.00 42.23           O  
ATOM    539  N   LEU L  74      32.609  24.791  46.497  1.00 42.32           N  
ATOM    540  CA  LEU L  74      32.039  23.645  47.141  1.00 42.40           C  
ATOM    541  CB  LEU L  74      31.704  22.500  46.174  1.00 42.49           C  
ATOM    542  CG  LEU L  74      31.106  21.264  46.870  1.00 42.45           C  
ATOM    543  CD1 LEU L  74      29.769  21.586  47.561  1.00 41.44           C  
ATOM    544  CD2 LEU L  74      31.003  20.082  45.894  1.00 42.14           C  
ATOM    545  C   LEU L  74      33.095  23.150  48.073  1.00 42.61           C  
ATOM    546  O   LEU L  74      34.252  22.999  47.682  1.00 42.42           O  
ATOM    547  N   THR L  75      32.723  22.899  49.343  1.00 43.05           N  
ATOM    548  CA  THR L  75      33.684  22.462  50.314  1.00 43.53           C  
ATOM    549  CB  THR L  75      33.757  23.371  51.510  1.00 43.71           C  
ATOM    550  OG1 THR L  75      34.134  24.680  51.114  1.00 43.83           O  
ATOM    551  CG2 THR L  75      34.771  22.800  52.515  1.00 43.93           C  
ATOM    552  C   THR L  75      33.277  21.119  50.829  1.00 43.87           C  
ATOM    553  O   THR L  75      32.115  20.895  51.170  1.00 44.03           O  
ATOM    554  N   ILE L  76      34.243  20.178  50.879  1.00 44.27           N  
ATOM    555  CA  ILE L  76      33.999  18.876  51.426  1.00 44.60           C  
ATOM    556  CB  ILE L  76      34.402  17.774  50.490  1.00 44.63           C  
ATOM    557  CG1 ILE L  76      33.658  17.915  49.152  1.00 44.38           C  
ATOM    558  CG2 ILE L  76      34.137  16.430  51.185  1.00 44.46           C  
ATOM    559  CD1 ILE L  76      34.214  17.018  48.049  1.00 43.41           C  
ATOM    560  C   ILE L  76      34.882  18.797  52.636  1.00 45.29           C  
ATOM    561  O   ILE L  76      36.105  18.718  52.521  1.00 45.01           O  
ATOM    562  N   SER L  77      34.269  18.800  53.836  1.00 45.84           N  
ATOM    563  CA  SER L  77      34.997  18.864  55.074  1.00 46.51           C  
ATOM    564  CB  SER L  77      34.066  18.915  56.299  1.00 46.37           C  
ATOM    565  OG  SER L  77      33.279  17.736  56.369  1.00 46.86           O  
ATOM    566  C   SER L  77      35.903  17.685  55.238  1.00 47.14           C  
ATOM    567  O   SER L  77      37.090  17.856  55.516  1.00 47.53           O  
ATOM    568  N   ARG L  78      35.378  16.451  55.100  1.00 47.30           N  
ATOM    569  CA  ARG L  78      36.245  15.314  55.240  1.00 48.17           C  
ATOM    570  CB  ARG L  78      36.096  14.574  56.580  1.00 48.81           C  
ATOM    571  CG  ARG L  78      36.611  15.376  57.773  1.00 47.21           C  
ATOM    572  CD  ARG L  78      36.623  14.587  59.082  1.00 48.76           C  
ATOM    573  NE  ARG L  78      35.209  14.266  59.426  1.00 50.36           N  
ATOM    574  CZ  ARG L  78      34.934  13.444  60.480  1.00 45.51           C  
ATOM    575  NH1 ARG L  78      35.954  12.918  61.219  1.00 45.61           N1+
ATOM    576  NH2 ARG L  78      33.639  13.149  60.796  1.00 45.78           N  
ATOM    577  C   ARG L  78      35.892  14.346  54.161  1.00 47.76           C  
ATOM    578  O   ARG L  78      34.758  13.880  54.074  1.00 48.56           O  
ATOM    579  N   LEU L  79      36.878  13.997  53.317  1.00 47.52           N  
ATOM    580  CA  LEU L  79      36.626  13.117  52.217  1.00 47.27           C  
ATOM    581  CB  LEU L  79      37.781  13.053  51.202  1.00 47.00           C  
ATOM    582  CG  LEU L  79      38.008  14.356  50.415  1.00 46.21           C  
ATOM    583  CD1 LEU L  79      39.173  14.216  49.422  1.00 45.62           C  
ATOM    584  CD2 LEU L  79      36.719  14.815  49.721  1.00 45.26           C  
ATOM    585  C   LEU L  79      36.413  11.722  52.705  1.00 47.55           C  
ATOM    586  O   LEU L  79      37.167  11.207  53.527  1.00 47.67           O  
ATOM    587  N   GLU L  80      35.355  11.078  52.174  1.00 47.37           N  
ATOM    588  CA  GLU L  80      35.053   9.701  52.439  1.00 47.63           C  
ATOM    589  CB  GLU L  80      33.556   9.444  52.693  1.00 48.28           C  
ATOM    590  CG  GLU L  80      32.991  10.205  53.896  1.00 49.18           C  
ATOM    591  CD  GLU L  80      33.521   9.586  55.182  1.00 50.04           C  
ATOM    592  OE1 GLU L  80      33.192   8.399  55.449  1.00 51.08           O  
ATOM    593  OE2 GLU L  80      34.259  10.293  55.915  1.00 50.56           O1-
ATOM    594  C   GLU L  80      35.430   8.998  51.167  1.00 47.25           C  
ATOM    595  O   GLU L  80      35.620   9.652  50.144  1.00 46.70           O  
ATOM    596  N   PRO L  81      35.561   7.700  51.175  1.00 46.99           N  
ATOM    597  CA  PRO L  81      35.971   7.007  49.981  1.00 46.72           C  
ATOM    598  CD  PRO L  81      35.922   6.972  52.380  1.00 47.18           C  
ATOM    599  CB  PRO L  81      36.196   5.560  50.412  1.00 46.99           C  
ATOM    600  CG  PRO L  81      36.615   5.686  51.890  1.00 47.36           C  
ATOM    601  C   PRO L  81      35.024   7.179  48.833  1.00 46.08           C  
ATOM    602  O   PRO L  81      35.470   7.164  47.687  1.00 45.57           O  
ATOM    603  N   GLU L  82      33.720   7.332  49.117  1.00 45.66           N  
ATOM    604  CA  GLU L  82      32.700   7.490  48.118  1.00 45.56           C  
ATOM    605  CB  GLU L  82      31.280   7.322  48.688  1.00 46.47           C  
ATOM    606  CG  GLU L  82      31.026   8.091  49.985  1.00 48.24           C  
ATOM    607  CD  GLU L  82      31.437   7.189  51.142  1.00 50.32           C  
ATOM    608  OE1 GLU L  82      32.148   6.181  50.886  1.00 51.36           O  
ATOM    609  OE2 GLU L  82      31.043   7.493  52.298  1.00 50.76           O1-
ATOM    610  C   GLU L  82      32.826   8.823  47.437  1.00 45.01           C  
ATOM    611  O   GLU L  82      32.416   8.978  46.288  1.00 44.86           O  
ATOM    612  N   ASP L  83      33.394   9.818  48.141  1.00 44.43           N  
ATOM    613  CA  ASP L  83      33.528  11.177  47.689  1.00 43.91           C  
ATOM    614  CB  ASP L  83      34.122  12.108  48.759  1.00 43.64           C  
ATOM    615  CG  ASP L  83      33.061  12.297  49.830  1.00 44.29           C  
ATOM    616  OD1 ASP L  83      31.882  11.945  49.557  1.00 44.92           O  
ATOM    617  OD2 ASP L  83      33.409  12.798  50.933  1.00 45.44           O1-
ATOM    618  C   ASP L  83      34.410  11.266  46.481  1.00 43.23           C  
ATOM    619  O   ASP L  83      34.367  12.264  45.766  1.00 43.45           O  
ATOM    620  N   PHE L  84      35.288  10.274  46.245  1.00 42.53           N  
ATOM    621  CA  PHE L  84      36.125  10.391  45.087  1.00 42.00           C  
ATOM    622  CB  PHE L  84      37.246   9.338  45.041  1.00 42.11           C  
ATOM    623  CG  PHE L  84      38.113   9.617  46.219  1.00 42.39           C  
ATOM    624  CD1 PHE L  84      37.833   9.047  47.440  1.00 42.65           C  
ATOM    625  CD2 PHE L  84      39.196  10.458  46.109  1.00 41.69           C  
ATOM    626  CE1 PHE L  84      38.626   9.303  48.533  1.00 43.24           C  
ATOM    627  CE2 PHE L  84      39.993  10.718  47.199  1.00 42.51           C  
ATOM    628  CZ  PHE L  84      39.709  10.140  48.412  1.00 43.00           C  
ATOM    629  C   PHE L  84      35.258  10.232  43.881  1.00 42.12           C  
ATOM    630  O   PHE L  84      34.739   9.150  43.607  1.00 42.22           O  
ATOM    631  N   ALA L  85      35.088  11.333  43.118  1.00 41.12           N  
ATOM    632  CA  ALA L  85      34.225  11.314  41.972  1.00 40.68           C  
ATOM    633  CB  ALA L  85      32.737  11.170  42.332  1.00 41.28           C  
ATOM    634  C   ALA L  85      34.381  12.628  41.268  1.00 40.22           C  
ATOM    635  O   ALA L  85      35.222  13.449  41.633  1.00 39.91           O  
ATOM    636  N   VAL L  86      33.591  12.839  40.197  1.00 39.17           N  
ATOM    637  CA  VAL L  86      33.653  14.079  39.477  1.00 38.81           C  
ATOM    638  CB  VAL L  86      33.426  13.920  38.003  1.00 38.70           C  
ATOM    639  CG1 VAL L  86      33.457  15.308  37.341  1.00 38.65           C  
ATOM    640  CG2 VAL L  86      34.481  12.945  37.455  1.00 37.94           C  
ATOM    641  C   VAL L  86      32.573  14.975  40.010  1.00 38.57           C  
ATOM    642  O   VAL L  86      31.490  14.510  40.362  1.00 39.23           O  
ATOM    643  N   TYR L  87      32.852  16.295  40.094  1.00 37.92           N  
ATOM    644  CA  TYR L  87      31.876  17.223  40.600  1.00 37.63           C  
ATOM    645  CB  TYR L  87      32.341  17.992  41.850  1.00 37.68           C  
ATOM    646  CG  TYR L  87      32.493  17.030  42.976  1.00 38.09           C  
ATOM    647  CD1 TYR L  87      33.639  16.280  43.116  1.00 37.80           C  
ATOM    648  CD2 TYR L  87      31.488  16.885  43.904  1.00 37.76           C  
ATOM    649  CE1 TYR L  87      33.776  15.396  44.160  1.00 37.69           C  
ATOM    650  CE2 TYR L  87      31.621  16.004  44.949  1.00 37.52           C  
ATOM    651  CZ  TYR L  87      32.764  15.255  45.079  1.00 37.49           C  
ATOM    652  OH  TYR L  87      32.897  14.350  46.154  1.00 37.59           O  
ATOM    653  C   TYR L  87      31.607  18.256  39.546  1.00 37.72           C  
ATOM    654  O   TYR L  87      32.532  18.787  38.933  1.00 37.86           O  
ATOM    655  N   TYR L  88      30.315  18.576  39.318  1.00 37.44           N  
ATOM    656  CA  TYR L  88      29.964  19.546  38.319  1.00 37.57           C  
ATOM    657  CB  TYR L  88      29.048  19.012  37.199  1.00 37.34           C  
ATOM    658  CG  TYR L  88      29.734  17.933  36.434  1.00 37.69           C  
ATOM    659  CD1 TYR L  88      29.627  16.619  36.831  1.00 37.64           C  
ATOM    660  CD2 TYR L  88      30.475  18.231  35.314  1.00 37.85           C  
ATOM    661  CE1 TYR L  88      30.255  15.619  36.125  1.00 37.29           C  
ATOM    662  CE2 TYR L  88      31.105  17.236  34.606  1.00 37.78           C  
ATOM    663  CZ  TYR L  88      30.992  15.928  35.008  1.00 37.68           C  
ATOM    664  OH  TYR L  88      31.637  14.904  34.282  1.00 38.46           O  
ATOM    665  C   TYR L  88      29.162  20.631  38.971  1.00 37.45           C  
ATOM    666  O   TYR L  88      28.425  20.389  39.925  1.00 37.99           O  
ATOM    667  N   CYS L  89      29.325  21.875  38.473  1.00 37.70           N  
ATOM    668  CA  CYS L  89      28.538  22.990  38.913  1.00 38.13           C  
ATOM    669  CB  CYS L  89      29.368  24.244  39.289  1.00 38.74           C  
ATOM    670  SG  CYS L  89      30.504  24.789  37.975  1.00 40.18           S  
ATOM    671  C   CYS L  89      27.629  23.332  37.769  1.00 38.07           C  
ATOM    672  O   CYS L  89      27.977  23.107  36.611  1.00 38.40           O  
ATOM    673  N   GLN L  90      26.419  23.848  38.076  1.00 37.84           N  
ATOM    674  CA  GLN L  90      25.448  24.183  37.068  1.00 37.58           C  
ATOM    675  CB  GLN L  90      24.259  23.209  37.024  1.00 38.01           C  
ATOM    676  CG  GLN L  90      23.186  23.590  36.001  1.00 37.76           C  
ATOM    677  CD  GLN L  90      21.925  22.795  36.314  1.00 37.89           C  
ATOM    678  OE1 GLN L  90      21.823  22.156  37.361  1.00 38.20           O  
ATOM    679  NE2 GLN L  90      20.926  22.846  35.392  1.00 36.81           N  
ATOM    680  C   GLN L  90      24.837  25.501  37.420  1.00 37.70           C  
ATOM    681  O   GLN L  90      24.623  25.802  38.593  1.00 37.83           O  
ATOM    682  N   GLN L  91      24.525  26.309  36.386  1.00 37.67           N  
ATOM    683  CA  GLN L  91      23.916  27.601  36.533  1.00 37.61           C  
ATOM    684  CB  GLN L  91      24.810  28.678  35.891  1.00 37.56           C  
ATOM    685  CG  GLN L  91      24.142  30.015  35.599  1.00 38.28           C  
ATOM    686  CD  GLN L  91      23.476  29.899  34.232  1.00 38.68           C  
ATOM    687  OE1 GLN L  91      22.285  30.167  34.085  1.00 38.25           O  
ATOM    688  NE2 GLN L  91      24.262  29.484  33.204  1.00 37.62           N  
ATOM    689  C   GLN L  91      22.590  27.580  35.818  1.00 37.56           C  
ATOM    690  O   GLN L  91      22.523  27.338  34.616  1.00 37.40           O  
ATOM    691  N   TYR L  92      21.506  27.825  36.586  1.00 38.66           N  
ATOM    692  CA  TYR L  92      20.222  27.939  35.970  1.00 37.32           C  
ATOM    693  CB  TYR L  92      19.254  26.815  36.400  1.00 34.25           C  
ATOM    694  CG  TYR L  92      19.066  26.815  37.882  1.00 41.02           C  
ATOM    695  CD1 TYR L  92      19.929  26.141  38.716  1.00 46.15           C  
ATOM    696  CD2 TYR L  92      18.016  27.492  38.451  1.00 45.40           C  
ATOM    697  CE1 TYR L  92      19.744  26.146  40.081  1.00 51.56           C  
ATOM    698  CE2 TYR L  92      17.824  27.502  39.813  1.00 44.95           C  
ATOM    699  CZ  TYR L  92      18.690  26.825  40.636  1.00 47.62           C  
ATOM    700  OH  TYR L  92      18.495  26.833  42.034  1.00 53.14           O  
ATOM    701  C   TYR L  92      19.655  29.290  36.308  1.00 40.20           C  
ATOM    702  O   TYR L  92      18.460  29.434  36.566  1.00 40.88           O  
ATOM    703  N   GLY L  93      20.523  30.322  36.285  1.00 40.77           N  
ATOM    704  CA  GLY L  93      20.164  31.688  36.537  1.00 49.11           C  
ATOM    705  C   GLY L  93      19.341  32.189  35.401  1.00 48.82           C  
ATOM    706  O   GLY L  93      18.465  33.031  35.586  1.00 48.00           O  
ATOM    707  N   GLN L  94      19.652  31.721  34.177  1.00 49.30           N  
ATOM    708  CA  GLN L  94      18.945  32.193  33.028  1.00 51.76           C  
ATOM    709  CB  GLN L  94      19.784  33.142  32.149  1.00 50.86           C  
ATOM    710  CG  GLN L  94      21.075  32.540  31.597  1.00 26.54           C  
ATOM    711  CD  GLN L  94      21.777  33.642  30.814  1.00 27.75           C  
ATOM    712  OE1 GLN L  94      21.354  34.010  29.720  1.00 28.90           O  
ATOM    713  NE2 GLN L  94      22.878  34.195  31.390  1.00 31.73           N  
ATOM    714  C   GLN L  94      18.458  31.026  32.230  1.00 50.16           C  
ATOM    715  O   GLN L  94      18.688  29.868  32.575  1.00 53.71           O  
ATOM    716  N   SER L  95      17.763  31.335  31.121  1.00 49.64           N  
ATOM    717  CA  SER L  95      17.093  30.379  30.292  1.00 47.70           C  
ATOM    718  CB  SER L  95      16.444  31.060  29.072  1.00 47.83           C  
ATOM    719  OG  SER L  95      15.789  30.111  28.245  1.00 53.71           O  
ATOM    720  C   SER L  95      18.059  29.350  29.799  1.00 45.76           C  
ATOM    721  O   SER L  95      17.736  28.164  29.779  1.00 51.16           O  
ATOM    722  N   LEU L  96      19.274  29.756  29.388  1.00 45.66           N  
ATOM    723  CA  LEU L  96      20.189  28.761  28.905  1.00 44.61           C  
ATOM    724  CB  LEU L  96      21.170  29.306  27.853  1.00 43.14           C  
ATOM    725  CG  LEU L  96      22.180  28.267  27.334  1.00 45.09           C  
ATOM    726  CD1 LEU L  96      21.476  27.091  26.637  1.00 19.18           C  
ATOM    727  CD2 LEU L  96      23.247  28.929  26.451  1.00 20.41           C  
ATOM    728  C   LEU L  96      20.993  28.271  30.062  1.00 45.36           C  
ATOM    729  O   LEU L  96      21.874  28.971  30.554  1.00 48.70           O  
ATOM    730  N   SER L  97      20.702  27.038  30.525  1.00 41.37           N  
ATOM    731  CA  SER L  97      21.428  26.479  31.632  1.00 40.02           C  
ATOM    732  CB  SER L  97      20.679  25.338  32.342  1.00 40.49           C  
ATOM    733  OG  SER L  97      21.455  24.839  33.421  1.00 17.03           O  
ATOM    734  C   SER L  97      22.707  25.916  31.100  1.00 38.99           C  
ATOM    735  O   SER L  97      22.761  25.421  29.974  1.00 43.13           O  
ATOM    736  N   THR L  98      23.781  25.978  31.907  1.00 38.42           N  
ATOM    737  CA  THR L  98      25.048  25.478  31.450  1.00 38.54           C  
ATOM    738  CB  THR L  98      25.955  26.567  30.959  1.00 38.70           C  
ATOM    739  OG1 THR L  98      26.216  27.492  32.005  1.00 37.80           O  
ATOM    740  CG2 THR L  98      25.276  27.281  29.779  1.00 38.67           C  
ATOM    741  C   THR L  98      25.744  24.821  32.603  1.00 38.75           C  
ATOM    742  O   THR L  98      25.481  25.136  33.763  1.00 38.53           O  
ATOM    743  N   PHE L  99      26.673  23.887  32.303  1.00 39.05           N  
ATOM    744  CA  PHE L  99      27.397  23.188  33.331  1.00 39.00           C  
ATOM    745  CB  PHE L  99      27.339  21.650  33.238  1.00 38.53           C  
ATOM    746  CG  PHE L  99      25.996  21.128  33.619  1.00 38.79           C  
ATOM    747  CD1 PHE L  99      24.995  21.009  32.686  1.00 38.42           C  
ATOM    748  CD2 PHE L  99      25.746  20.742  34.916  1.00 39.32           C  
ATOM    749  CE1 PHE L  99      23.761  20.518  33.043  1.00 38.56           C  
ATOM    750  CE2 PHE L  99      24.514  20.251  35.277  1.00 39.30           C  
ATOM    751  CZ  PHE L  99      23.517  20.139  34.340  1.00 38.85           C  
ATOM    752  C   PHE L  99      28.854  23.495  33.194  1.00 39.00           C  
ATOM    753  O   PHE L  99      29.324  23.933  32.145  1.00 39.05           O  
ATOM    754  N   GLY L 100      29.607  23.286  34.293  1.00 39.19           N  
ATOM    755  CA  GLY L 100      31.032  23.445  34.266  1.00 39.54           C  
ATOM    756  C   GLY L 100      31.583  22.188  33.656  1.00 39.62           C  
ATOM    757  O   GLY L 100      30.852  21.223  33.442  1.00 39.77           O  
ATOM    758  N   GLN L 101      32.895  22.184  33.345  1.00 40.41           N  
ATOM    759  CA  GLN L 101      33.570  21.067  32.740  1.00 40.73           C  
ATOM    760  CB  GLN L 101      34.989  21.375  32.227  1.00 41.79           C  
ATOM    761  CG  GLN L 101      36.016  21.644  33.325  1.00 44.28           C  
ATOM    762  CD  GLN L 101      35.983  23.115  33.704  1.00 46.95           C  
ATOM    763  OE1 GLN L 101      34.952  23.779  33.626  1.00 49.25           O  
ATOM    764  NE2 GLN L 101      37.161  23.640  34.123  1.00 48.09           N  
ATOM    765  C   GLN L 101      33.695  19.940  33.722  1.00 40.96           C  
ATOM    766  O   GLN L 101      33.738  18.775  33.331  1.00 41.02           O  
ATOM    767  N   GLY L 102      33.824  20.253  35.025  1.00 40.90           N  
ATOM    768  CA  GLY L 102      33.905  19.215  36.015  1.00 40.85           C  
ATOM    769  C   GLY L 102      35.277  19.164  36.617  1.00 40.92           C  
ATOM    770  O   GLY L 102      36.287  19.401  35.955  1.00 41.20           O  
ATOM    771  N   THR L 103      35.319  18.850  37.929  1.00 40.95           N  
ATOM    772  CA  THR L 103      36.546  18.683  38.653  1.00 41.09           C  
ATOM    773  CB  THR L 103      36.679  19.592  39.840  1.00 41.09           C  
ATOM    774  OG1 THR L 103      36.649  20.950  39.425  1.00 41.80           O  
ATOM    775  CG2 THR L 103      38.007  19.279  40.549  1.00 41.26           C  
ATOM    776  C   THR L 103      36.552  17.279  39.168  1.00 41.19           C  
ATOM    777  O   THR L 103      35.586  16.825  39.777  1.00 41.15           O  
ATOM    778  N   LYS L 104      37.660  16.550  38.937  1.00 41.45           N  
ATOM    779  CA  LYS L 104      37.731  15.178  39.348  1.00 42.23           C  
ATOM    780  CB  LYS L 104      38.409  14.289  38.290  1.00 42.67           C  
ATOM    781  CG  LYS L 104      38.492  12.802  38.640  1.00 43.56           C  
ATOM    782  CD  LYS L 104      38.807  11.935  37.416  1.00 44.65           C  
ATOM    783  CE  LYS L 104      38.903  10.434  37.702  1.00 45.80           C  
ATOM    784  NZ  LYS L 104      40.260  10.097  38.183  1.00 44.46           N1+
ATOM    785  C   LYS L 104      38.542  15.098  40.600  1.00 42.48           C  
ATOM    786  O   LYS L 104      39.672  15.580  40.657  1.00 42.89           O  
ATOM    787  N   VAL L 105      37.966  14.479  41.650  1.00 42.52           N  
ATOM    788  CA  VAL L 105      38.673  14.328  42.888  1.00 42.70           C  
ATOM    789  CB  VAL L 105      37.807  14.587  44.089  1.00 42.66           C  
ATOM    790  CG1 VAL L 105      38.628  14.336  45.365  1.00 42.54           C  
ATOM    791  CG2 VAL L 105      37.236  16.011  43.978  1.00 42.21           C  
ATOM    792  C   VAL L 105      39.110  12.898  42.949  1.00 43.29           C  
ATOM    793  O   VAL L 105      38.282  11.989  43.018  1.00 43.15           O  
ATOM    794  N   GLU L 106      40.437  12.666  42.938  1.00 43.79           N  
ATOM    795  CA  GLU L 106      40.961  11.330  42.919  1.00 44.59           C  
ATOM    796  CB  GLU L 106      41.777  11.025  41.644  1.00 44.68           C  
ATOM    797  CG  GLU L 106      42.899  12.030  41.355  1.00 46.41           C  
ATOM    798  CD  GLU L 106      43.600  11.614  40.065  1.00 47.51           C  
ATOM    799  OE1 GLU L 106      42.894  11.156  39.127  1.00 48.25           O  
ATOM    800  OE2 GLU L 106      44.851  11.748  39.999  1.00 48.39           O1-
ATOM    801  C   GLU L 106      41.827  11.117  44.122  1.00 44.82           C  
ATOM    802  O   GLU L 106      42.221  12.061  44.807  1.00 44.46           O  
ATOM    803  N   VAL L 107      42.118   9.835  44.422  1.00 45.64           N  
ATOM    804  CA  VAL L 107      42.882   9.479  45.583  1.00 45.96           C  
ATOM    805  CB  VAL L 107      42.771   8.025  45.932  1.00 45.78           C  
ATOM    806  CG1 VAL L 107      43.646   7.746  47.166  1.00 46.16           C  
ATOM    807  CG2 VAL L 107      41.286   7.676  46.122  1.00 45.72           C  
ATOM    808  C   VAL L 107      44.330   9.776  45.352  1.00 46.28           C  
ATOM    809  O   VAL L 107      44.863   9.571  44.262  1.00 46.17           O  
ATOM    810  N   LYS L 108      45.005  10.280  46.404  1.00 46.66           N  
ATOM    811  CA  LYS L 108      46.405  10.581  46.332  1.00 47.35           C  
ATOM    812  CB  LYS L 108      46.901  11.408  47.533  1.00 47.53           C  
ATOM    813  CG  LYS L 108      46.354  12.837  47.581  1.00 52.29           C  
ATOM    814  CD  LYS L 108      46.493  13.500  48.955  1.00 53.71           C  
ATOM    815  CE  LYS L 108      47.937  13.728  49.406  1.00 53.94           C  
ATOM    816  NZ  LYS L 108      47.954  14.352  50.748  1.00 53.33           N1+
ATOM    817  C   LYS L 108      47.130   9.244  46.381  1.00 47.87           C  
ATOM    818  O   LYS L 108      46.965   8.527  47.404  1.00 48.17           O  
ATOM    819  OXT LYS L 108      47.855   8.922  45.402  1.00  0.00           O1-
TER     820      LYS L 108 
ATOM    821  N   VAL H 109      10.596   9.871  44.231  1.00 55.54           N1+
ATOM    822  CA  VAL H 109      10.218   9.972  42.805  1.00 55.43           C  
ATOM    823  CB  VAL H 109      10.181  11.411  42.375  1.00 55.59           C  
ATOM    824  CG1 VAL H 109       9.882  11.476  40.868  1.00 55.41           C  
ATOM    825  CG2 VAL H 109       9.146  12.147  43.241  1.00 55.95           C  
ATOM    826  C   VAL H 109      11.211   9.237  41.971  1.00 55.03           C  
ATOM    827  O   VAL H 109      12.408   9.515  42.020  1.00 55.36           O  
ATOM    828  N   GLN H 110      10.732   8.258  41.185  1.00 54.22           N  
ATOM    829  CA  GLN H 110      11.649   7.499  40.392  1.00 53.64           C  
ATOM    830  CB  GLN H 110      11.501   5.981  40.568  1.00 54.08           C  
ATOM    831  CG  GLN H 110      11.824   5.511  41.986  1.00 55.10           C  
ATOM    832  CD  GLN H 110      11.639   4.003  42.023  1.00 54.52           C  
ATOM    833  OE1 GLN H 110      12.052   3.297  41.108  1.00 54.96           O  
ATOM    834  NE2 GLN H 110      10.989   3.497  43.107  1.00 55.00           N  
ATOM    835  C   GLN H 110      11.403   7.806  38.952  1.00 52.53           C  
ATOM    836  O   GLN H 110      10.267   8.005  38.524  1.00 52.75           O  
ATOM    837  N   LEU H 111      12.500   7.882  38.176  1.00 51.17           N  
ATOM    838  CA  LEU H 111      12.401   8.111  36.763  1.00 49.59           C  
ATOM    839  CB  LEU H 111      13.150   9.373  36.303  1.00 49.15           C  
ATOM    840  CG  LEU H 111      12.550  10.676  36.864  1.00 48.24           C  
ATOM    841  CD1 LEU H 111      13.325  11.910  36.379  1.00 47.51           C  
ATOM    842  CD2 LEU H 111      11.043  10.762  36.565  1.00 47.46           C  
ATOM    843  C   LEU H 111      13.047   6.939  36.095  1.00 49.11           C  
ATOM    844  O   LEU H 111      14.171   6.568  36.436  1.00 48.58           O  
ATOM    845  N   VAL H 112      12.348   6.311  35.125  1.00 48.55           N  
ATOM    846  CA  VAL H 112      12.903   5.175  34.443  1.00 48.64           C  
ATOM    847  CB  VAL H 112      12.084   3.927  34.599  1.00 48.88           C  
ATOM    848  CG1 VAL H 112      12.722   2.804  33.769  1.00 49.07           C  
ATOM    849  CG2 VAL H 112      11.973   3.604  36.098  1.00 49.30           C  
ATOM    850  C   VAL H 112      12.941   5.493  32.980  1.00 48.13           C  
ATOM    851  O   VAL H 112      11.964   5.982  32.417  1.00 48.58           O  
ATOM    852  N   GLN H 113      14.075   5.178  32.321  1.00 47.67           N  
ATOM    853  CA  GLN H 113      14.266   5.522  30.941  1.00 47.46           C  
ATOM    854  CB  GLN H 113      15.632   6.187  30.696  1.00 47.26           C  
ATOM    855  CG  GLN H 113      15.789   7.497  31.473  1.00 47.78           C  
ATOM    856  CD  GLN H 113      17.190   8.050  31.249  1.00 47.46           C  
ATOM    857  OE1 GLN H 113      17.777   8.653  32.145  1.00 47.60           O  
ATOM    858  NE2 GLN H 113      17.743   7.848  30.024  1.00 46.03           N  
ATOM    859  C   GLN H 113      14.213   4.288  30.093  1.00 47.73           C  
ATOM    860  O   GLN H 113      14.278   3.164  30.589  1.00 48.51           O  
ATOM    861  N   SER H 114      14.075   4.494  28.767  1.00 47.67           N  
ATOM    862  CA  SER H 114      14.029   3.420  27.817  1.00 47.84           C  
ATOM    863  CB  SER H 114      13.561   3.861  26.419  1.00 47.80           C  
ATOM    864  OG  SER H 114      14.446   4.840  25.896  1.00 48.03           O  
ATOM    865  C   SER H 114      15.411   2.854  27.699  1.00 47.65           C  
ATOM    866  O   SER H 114      16.372   3.429  28.207  1.00 47.33           O  
ATOM    867  N   GLY H 115      15.536   1.698  27.018  1.00 47.41           N  
ATOM    868  CA  GLY H 115      16.784   0.990  26.930  1.00 47.39           C  
ATOM    869  C   GLY H 115      17.680   1.598  25.899  1.00 47.39           C  
ATOM    870  O   GLY H 115      17.308   2.517  25.172  1.00 47.32           O  
ATOM    871  N   ALA H 116      18.908   1.044  25.808  1.00 47.85           N  
ATOM    872  CA  ALA H 116      19.929   1.533  24.926  1.00 48.30           C  
ATOM    873  CB  ALA H 116      21.287   0.833  25.110  1.00 48.07           C  
ATOM    874  C   ALA H 116      19.506   1.347  23.505  1.00 48.98           C  
ATOM    875  O   ALA H 116      18.728   0.451  23.182  1.00 48.73           O  
ATOM    876  N   GLU H 117      20.000   2.233  22.615  1.00 49.39           N  
ATOM    877  CA  GLU H 117      19.653   2.139  21.228  1.00 50.50           C  
ATOM    878  CB  GLU H 117      18.579   3.142  20.780  1.00 51.29           C  
ATOM    879  CG  GLU H 117      17.158   2.690  21.104  1.00 53.16           C  
ATOM    880  CD  GLU H 117      16.221   3.864  20.870  1.00 53.81           C  
ATOM    881  OE1 GLU H 117      16.329   4.858  21.635  1.00 53.55           O  
ATOM    882  OE2 GLU H 117      15.389   3.783  19.928  1.00 55.24           O1-
ATOM    883  C   GLU H 117      20.860   2.393  20.385  1.00 50.35           C  
ATOM    884  O   GLU H 117      21.772   3.126  20.768  1.00 50.53           O  
ATOM    885  N   VAL H 118      20.890   1.751  19.202  1.00 50.31           N  
ATOM    886  CA  VAL H 118      21.949   1.948  18.259  1.00 49.99           C  
ATOM    887  CB  VAL H 118      22.615   0.665  17.854  1.00 50.10           C  
ATOM    888  CG1 VAL H 118      23.649   0.967  16.758  1.00 52.30           C  
ATOM    889  CG2 VAL H 118      23.210   0.008  19.111  1.00 51.44           C  
ATOM    890  C   VAL H 118      21.303   2.529  17.040  1.00 49.82           C  
ATOM    891  O   VAL H 118      20.361   1.950  16.500  1.00 49.68           O  
ATOM    892  N   LYS H 119      21.796   3.693  16.565  1.00 49.76           N  
ATOM    893  CA  LYS H 119      21.158   4.326  15.443  1.00 50.05           C  
ATOM    894  CB  LYS H 119      20.490   5.666  15.798  1.00 50.19           C  
ATOM    895  CG  LYS H 119      19.271   5.556  16.718  1.00 50.96           C  
ATOM    896  CD  LYS H 119      18.077   4.831  16.096  1.00 52.02           C  
ATOM    897  CE  LYS H 119      16.822   4.881  16.971  1.00 52.67           C  
ATOM    898  NZ  LYS H 119      15.698   4.192  16.300  1.00 52.80           N1+
ATOM    899  C   LYS H 119      22.172   4.632  14.382  1.00 49.97           C  
ATOM    900  O   LYS H 119      23.364   4.773  14.649  1.00 50.16           O  
ATOM    901  N   ARG H 120      21.691   4.718  13.125  1.00 50.28           N  
ATOM    902  CA  ARG H 120      22.502   5.048  11.987  1.00 50.41           C  
ATOM    903  CB  ARG H 120      21.952   4.475  10.670  1.00 50.70           C  
ATOM    904  CG  ARG H 120      21.975   2.948  10.586  1.00 42.85           C  
ATOM    905  CD  ARG H 120      23.314   2.387  10.102  1.00 26.97           C  
ATOM    906  NE  ARG H 120      23.175   0.908  10.002  1.00 29.29           N  
ATOM    907  CZ  ARG H 120      23.473   0.118  11.074  1.00 30.54           C  
ATOM    908  NH1 ARG H 120      23.898   0.682  12.242  1.00 25.10           N1+
ATOM    909  NH2 ARG H 120      23.356  -1.238  10.979  1.00 32.18           N  
ATOM    910  C   ARG H 120      22.478   6.538  11.837  1.00 50.36           C  
ATOM    911  O   ARG H 120      21.487   7.194  12.150  1.00 50.59           O  
ATOM    912  N   PRO H 121      23.553   7.089  11.351  1.00 50.31           N  
ATOM    913  CA  PRO H 121      23.663   8.507  11.163  1.00 50.39           C  
ATOM    914  CD  PRO H 121      24.517   6.345  10.558  1.00 50.75           C  
ATOM    915  CB  PRO H 121      25.010   8.718  10.474  1.00 50.78           C  
ATOM    916  CG  PRO H 121      25.212   7.407   9.691  1.00 51.13           C  
ATOM    917  C   PRO H 121      22.531   9.004  10.318  1.00 50.30           C  
ATOM    918  O   PRO H 121      22.184   8.346   9.337  1.00 50.24           O  
ATOM    919  N   GLY H 122      21.945  10.162  10.687  1.00 50.42           N  
ATOM    920  CA  GLY H 122      20.899  10.767   9.911  1.00 50.25           C  
ATOM    921  C   GLY H 122      19.569  10.305  10.419  1.00 50.49           C  
ATOM    922  O   GLY H 122      18.529  10.838  10.036  1.00 50.56           O  
ATOM    923  N   SER H 123      19.573   9.303  11.315  1.00 50.18           N  
ATOM    924  CA  SER H 123      18.363   8.750  11.844  1.00 50.36           C  
ATOM    925  CB  SER H 123      18.579   7.320  12.365  1.00 50.20           C  
ATOM    926  OG  SER H 123      17.373   6.795  12.885  1.00 48.45           O  
ATOM    927  C   SER H 123      17.916   9.606  12.992  1.00 50.39           C  
ATOM    928  O   SER H 123      18.588  10.566  13.365  1.00 50.42           O  
ATOM    929  N   SER H 124      16.733   9.291  13.565  1.00 50.63           N  
ATOM    930  CA  SER H 124      16.226  10.034  14.685  1.00 50.74           C  
ATOM    931  CB  SER H 124      14.882  10.726  14.402  1.00 51.07           C  
ATOM    932  OG  SER H 124      13.886   9.765  14.090  1.00 54.67           O  
ATOM    933  C   SER H 124      16.015   9.069  15.813  1.00 50.59           C  
ATOM    934  O   SER H 124      15.750   7.888  15.587  1.00 50.87           O  
ATOM    935  N   VAL H 125      16.153   9.548  17.070  1.00 49.84           N  
ATOM    936  CA  VAL H 125      15.990   8.678  18.201  1.00 49.47           C  
ATOM    937  CB  VAL H 125      17.273   8.446  18.948  1.00 49.89           C  
ATOM    938  CG1 VAL H 125      17.763   9.791  19.511  1.00 44.84           C  
ATOM    939  CG2 VAL H 125      17.034   7.374  20.023  1.00 45.04           C  
ATOM    940  C   VAL H 125      15.022   9.303  19.157  1.00 49.42           C  
ATOM    941  O   VAL H 125      14.948  10.526  19.278  1.00 49.12           O  
ATOM    942  N   THR H 126      14.227   8.462  19.849  1.00 48.91           N  
ATOM    943  CA  THR H 126      13.296   8.968  20.813  1.00 48.72           C  
ATOM    944  CB  THR H 126      11.864   8.737  20.430  1.00 48.61           C  
ATOM    945  OG1 THR H 126      11.591   9.348  19.178  1.00 49.02           O  
ATOM    946  CG2 THR H 126      10.958   9.339  21.519  1.00 48.35           C  
ATOM    947  C   THR H 126      13.544   8.237  22.095  1.00 48.81           C  
ATOM    948  O   THR H 126      13.461   7.010  22.141  1.00 48.98           O  
ATOM    949  N   VAL H 127      13.850   8.980  23.177  1.00 48.40           N  
ATOM    950  CA  VAL H 127      14.098   8.358  24.446  1.00 48.14           C  
ATOM    951  CB  VAL H 127      15.360   8.840  25.104  1.00 48.21           C  
ATOM    952  CG1 VAL H 127      15.481   8.185  26.489  1.00 47.74           C  
ATOM    953  CG2 VAL H 127      16.542   8.541  24.166  1.00 47.98           C  
ATOM    954  C   VAL H 127      12.961   8.717  25.350  1.00 48.29           C  
ATOM    955  O   VAL H 127      12.495   9.856  25.354  1.00 48.23           O  
ATOM    956  N   SER H 128      12.493   7.740  26.155  1.00 48.36           N  
ATOM    957  CA  SER H 128      11.362   7.957  27.014  1.00 48.36           C  
ATOM    958  CB  SER H 128      10.340   6.808  26.982  1.00 48.33           C  
ATOM    959  OG  SER H 128       9.818   6.638  25.675  1.00 51.01           O  
ATOM    960  C   SER H 128      11.838   8.015  28.431  1.00 48.42           C  
ATOM    961  O   SER H 128      12.856   7.424  28.785  1.00 48.18           O  
ATOM    962  N   CYS H 129      11.106   8.770  29.278  1.00 48.60           N  
ATOM    963  CA  CYS H 129      11.424   8.868  30.675  1.00 49.04           C  
ATOM    964  CB  CYS H 129      12.152  10.188  31.017  1.00 49.43           C  
ATOM    965  SG  CYS H 129      12.566  10.383  32.779  1.00 49.63           S  
ATOM    966  C   CYS H 129      10.122   8.828  31.420  1.00 49.39           C  
ATOM    967  O   CYS H 129       9.320   9.757  31.327  1.00 49.35           O  
ATOM    968  N   LYS H 130       9.873   7.750  32.196  1.00 50.00           N  
ATOM    969  CA  LYS H 130       8.613   7.659  32.883  1.00 50.78           C  
ATOM    970  CB  LYS H 130       7.949   6.272  32.821  1.00 51.41           C  
ATOM    971  CG  LYS H 130       6.517   6.286  33.364  1.00 48.20           C  
ATOM    972  CD  LYS H 130       5.715   5.028  33.033  1.00 49.99           C  
ATOM    973  CE  LYS H 130       4.248   5.105  33.466  1.00 50.89           C  
ATOM    974  NZ  LYS H 130       4.149   5.098  34.941  1.00 51.89           N1+
ATOM    975  C   LYS H 130       8.819   7.990  34.325  1.00 51.11           C  
ATOM    976  O   LYS H 130       9.781   7.550  34.950  1.00 51.06           O  
ATOM    977  N   ALA H 131       7.889   8.779  34.896  1.00 51.66           N  
ATOM    978  CA  ALA H 131       8.026   9.193  36.260  1.00 52.54           C  
ATOM    979  CB  ALA H 131       7.833  10.708  36.457  1.00 51.83           C  
ATOM    980  C   ALA H 131       6.992   8.506  37.089  1.00 53.35           C  
ATOM    981  O   ALA H 131       5.851   8.328  36.664  1.00 53.16           O  
ATOM    982  N   SER H 132       7.396   8.075  38.304  1.00 54.40           N  
ATOM    983  CA  SER H 132       6.485   7.448  39.217  1.00 55.69           C  
ATOM    984  CB  SER H 132       6.845   5.989  39.552  1.00 55.61           C  
ATOM    985  OG  SER H 132       6.743   5.168  38.398  1.00 56.80           O  
ATOM    986  C   SER H 132       6.592   8.198  40.506  1.00 56.46           C  
ATOM    987  O   SER H 132       7.692   8.406  41.019  1.00 56.70           O  
ATOM    988  N   GLY H 133       5.455   8.647  41.074  1.00 55.79           N  
ATOM    989  CA  GLY H 133       5.486   9.336  42.337  1.00 56.59           C  
ATOM    990  C   GLY H 133       5.527  10.813  42.094  1.00 57.25           C  
ATOM    991  O   GLY H 133       6.136  11.286  41.137  1.00 57.98           O  
ATOM    992  N   GLY H 134       4.871  11.593  42.977  1.00 57.66           N  
ATOM    993  CA  GLY H 134       4.913  13.022  42.858  1.00 57.49           C  
ATOM    994  C   GLY H 134       3.952  13.451  41.795  1.00 57.20           C  
ATOM    995  O   GLY H 134       3.254  12.631  41.196  1.00 57.61           O  
ATOM    996  N   SER H 135       3.909  14.777  41.535  1.00 56.61           N  
ATOM    997  CA  SER H 135       3.029  15.305  40.535  1.00 55.81           C  
ATOM    998  CB  SER H 135       2.233  16.540  41.003  1.00 56.23           C  
ATOM    999  OG  SER H 135       3.111  17.570  41.426  1.00 57.07           O  
ATOM   1000  C   SER H 135       3.851  15.651  39.331  1.00 54.62           C  
ATOM   1001  O   SER H 135       4.824  16.399  39.389  1.00 55.08           O  
ATOM   1002  N   PHE H 136       3.466  15.047  38.197  1.00 52.85           N  
ATOM   1003  CA  PHE H 136       4.128  15.115  36.926  1.00 51.25           C  
ATOM   1004  CB  PHE H 136       3.564  14.032  35.985  1.00 50.83           C  
ATOM   1005  CG  PHE H 136       4.221  14.107  34.649  1.00 50.02           C  
ATOM   1006  CD1 PHE H 136       5.473  13.577  34.440  1.00 49.20           C  
ATOM   1007  CD2 PHE H 136       3.559  14.693  33.595  1.00 49.48           C  
ATOM   1008  CE1 PHE H 136       6.061  13.649  33.199  1.00 49.41           C  
ATOM   1009  CE2 PHE H 136       4.142  14.767  32.353  1.00 49.61           C  
ATOM   1010  CZ  PHE H 136       5.396  14.245  32.153  1.00 49.21           C  
ATOM   1011  C   PHE H 136       4.021  16.445  36.226  1.00 50.51           C  
ATOM   1012  O   PHE H 136       5.012  16.950  35.701  1.00 50.09           O  
ATOM   1013  N   SER H 137       2.815  17.040  36.184  1.00 49.56           N  
ATOM   1014  CA  SER H 137       2.571  18.198  35.358  1.00 49.31           C  
ATOM   1015  CB  SER H 137       1.070  18.507  35.215  1.00 49.85           C  
ATOM   1016  OG  SER H 137       0.422  17.450  34.523  1.00 51.52           O  
ATOM   1017  C   SER H 137       3.245  19.451  35.841  1.00 48.16           C  
ATOM   1018  O   SER H 137       3.688  20.271  35.040  1.00 48.33           O  
ATOM   1019  N   THR H 138       3.304  19.630  37.166  1.00 46.73           N  
ATOM   1020  CA  THR H 138       3.746  20.813  37.853  1.00 45.79           C  
ATOM   1021  CB  THR H 138       3.233  20.836  39.265  1.00 46.09           C  
ATOM   1022  OG1 THR H 138       1.827  20.636  39.263  1.00 46.14           O  
ATOM   1023  CG2 THR H 138       3.520  22.214  39.874  1.00 46.63           C  
ATOM   1024  C   THR H 138       5.248  21.001  37.887  1.00 44.94           C  
ATOM   1025  O   THR H 138       5.718  22.078  38.257  1.00 44.79           O  
ATOM   1026  N   TYR H 139       6.068  19.969  37.596  1.00 43.96           N  
ATOM   1027  CA  TYR H 139       7.482  20.182  37.797  1.00 43.27           C  
ATOM   1028  CB  TYR H 139       8.111  19.160  38.757  1.00 44.39           C  
ATOM   1029  CG  TYR H 139       7.422  19.299  40.073  1.00 46.34           C  
ATOM   1030  CD1 TYR H 139       6.287  18.572  40.349  1.00 47.57           C  
ATOM   1031  CD2 TYR H 139       7.906  20.161  41.031  1.00 47.97           C  
ATOM   1032  CE1 TYR H 139       5.651  18.698  41.562  1.00 48.72           C  
ATOM   1033  CE2 TYR H 139       7.272  20.290  42.244  1.00 48.45           C  
ATOM   1034  CZ  TYR H 139       6.143  19.556  42.515  1.00 48.86           C  
ATOM   1035  OH  TYR H 139       5.491  19.684  43.759  1.00 48.90           O  
ATOM   1036  C   TYR H 139       8.236  20.095  36.495  1.00 42.20           C  
ATOM   1037  O   TYR H 139       7.835  19.378  35.581  1.00 42.09           O  
ATOM   1038  N   ALA H 140       9.357  20.853  36.383  1.00 44.79           N  
ATOM   1039  CA  ALA H 140      10.145  20.922  35.180  1.00 43.98           C  
ATOM   1040  CB  ALA H 140      11.112  22.119  35.152  1.00 43.72           C  
ATOM   1041  C   ALA H 140      10.962  19.681  34.993  1.00 43.90           C  
ATOM   1042  O   ALA H 140      11.650  19.221  35.903  1.00 43.65           O  
ATOM   1043  N   LEU H 141      10.929  19.126  33.763  1.00 43.49           N  
ATOM   1044  CA  LEU H 141      11.682  17.941  33.463  1.00 43.63           C  
ATOM   1045  CB  LEU H 141      10.782  16.784  32.977  1.00 44.10           C  
ATOM   1046  CG  LEU H 141      11.485  15.431  32.733  1.00 40.63           C  
ATOM   1047  CD1 LEU H 141      10.451  14.331  32.468  1.00 40.95           C  
ATOM   1048  CD2 LEU H 141      12.507  15.495  31.591  1.00 40.33           C  
ATOM   1049  C   LEU H 141      12.671  18.315  32.400  1.00 43.19           C  
ATOM   1050  O   LEU H 141      12.301  18.849  31.357  1.00 43.38           O  
ATOM   1051  N   SER H 142      13.968  18.031  32.633  1.00 42.67           N  
ATOM   1052  CA  SER H 142      14.966  18.424  31.676  1.00 42.30           C  
ATOM   1053  CB  SER H 142      16.020  19.386  32.252  1.00 42.56           C  
ATOM   1054  OG  SER H 142      15.409  20.610  32.628  1.00 42.48           O  
ATOM   1055  C   SER H 142      15.698  17.215  31.195  1.00 42.29           C  
ATOM   1056  O   SER H 142      15.662  16.153  31.817  1.00 42.21           O  
ATOM   1057  N   TRP H 143      16.358  17.352  30.026  1.00 42.48           N  
ATOM   1058  CA  TRP H 143      17.159  16.289  29.497  1.00 42.55           C  
ATOM   1059  CB  TRP H 143      16.778  15.871  28.067  1.00 42.70           C  
ATOM   1060  CG  TRP H 143      15.452  15.152  27.994  1.00 42.91           C  
ATOM   1061  CD2 TRP H 143      15.297  13.735  28.174  1.00 42.81           C  
ATOM   1062  CD1 TRP H 143      14.202  15.651  27.772  1.00 43.09           C  
ATOM   1063  NE1 TRP H 143      13.277  14.634  27.805  1.00 42.81           N  
ATOM   1064  CE2 TRP H 143      13.937  13.449  28.053  1.00 42.96           C  
ATOM   1065  CE3 TRP H 143      16.213  12.753  28.426  1.00 42.96           C  
ATOM   1066  CZ2 TRP H 143      13.470  12.171  28.183  1.00 43.50           C  
ATOM   1067  CZ3 TRP H 143      15.738  11.466  28.552  1.00 43.55           C  
ATOM   1068  CH2 TRP H 143      14.394  11.181  28.432  1.00 43.67           C  
ATOM   1069  C   TRP H 143      18.575  16.774  29.491  1.00 42.55           C  
ATOM   1070  O   TRP H 143      18.847  17.916  29.125  1.00 42.92           O  
ATOM   1071  N   VAL H 144      19.511  15.910  29.937  1.00 42.46           N  
ATOM   1072  CA  VAL H 144      20.905  16.256  29.986  1.00 42.59           C  
ATOM   1073  CB  VAL H 144      21.399  16.482  31.388  1.00 42.55           C  
ATOM   1074  CG1 VAL H 144      22.909  16.771  31.348  1.00 42.13           C  
ATOM   1075  CG2 VAL H 144      20.561  17.605  32.025  1.00 41.53           C  
ATOM   1076  C   VAL H 144      21.663  15.088  29.429  1.00 42.83           C  
ATOM   1077  O   VAL H 144      21.308  13.940  29.690  1.00 43.60           O  
ATOM   1078  N   ARG H 145      22.743  15.345  28.654  1.00 42.83           N  
ATOM   1079  CA  ARG H 145      23.445  14.232  28.068  1.00 42.85           C  
ATOM   1080  CB  ARG H 145      23.377  14.173  26.529  1.00 43.18           C  
ATOM   1081  CG  ARG H 145      24.038  15.347  25.799  1.00 43.50           C  
ATOM   1082  CD  ARG H 145      23.945  15.219  24.274  1.00 43.99           C  
ATOM   1083  NE  ARG H 145      24.670  16.366  23.658  1.00 44.27           N  
ATOM   1084  CZ  ARG H 145      24.836  16.416  22.304  1.00 44.98           C  
ATOM   1085  NH1 ARG H 145      24.315  15.430  21.516  1.00 45.09           N1+
ATOM   1086  NH2 ARG H 145      25.525  17.449  21.735  1.00 44.95           N  
ATOM   1087  C   ARG H 145      24.896  14.298  28.421  1.00 42.91           C  
ATOM   1088  O   ARG H 145      25.405  15.335  28.842  1.00 42.81           O  
ATOM   1089  N   GLN H 146      25.592  13.148  28.285  1.00 42.86           N  
ATOM   1090  CA  GLN H 146      26.994  13.098  28.580  1.00 43.23           C  
ATOM   1091  CB  GLN H 146      27.261  12.608  30.017  1.00 42.80           C  
ATOM   1092  CG  GLN H 146      28.735  12.589  30.426  1.00 42.98           C  
ATOM   1093  CD  GLN H 146      28.800  12.258  31.912  1.00 42.61           C  
ATOM   1094  OE1 GLN H 146      28.090  11.379  32.399  1.00 42.04           O  
ATOM   1095  NE2 GLN H 146      29.665  12.996  32.657  1.00 42.08           N  
ATOM   1096  C   GLN H 146      27.651  12.149  27.617  1.00 43.68           C  
ATOM   1097  O   GLN H 146      27.325  10.964  27.573  1.00 43.51           O  
ATOM   1098  N   ALA H 147      28.609  12.659  26.817  1.00 44.23           N  
ATOM   1099  CA  ALA H 147      29.337  11.854  25.876  1.00 44.78           C  
ATOM   1100  CB  ALA H 147      30.081  12.659  24.797  1.00 44.53           C  
ATOM   1101  C   ALA H 147      30.352  11.093  26.659  1.00 45.86           C  
ATOM   1102  O   ALA H 147      30.663  11.444  27.797  1.00 45.88           O  
ATOM   1103  N   PRO H 148      30.883  10.047  26.094  1.00 46.37           N  
ATOM   1104  CA  PRO H 148      31.815   9.266  26.842  1.00 47.10           C  
ATOM   1105  CD  PRO H 148      30.174   9.253  25.103  1.00 47.12           C  
ATOM   1106  CB  PRO H 148      32.079   8.019  26.003  1.00 46.96           C  
ATOM   1107  CG  PRO H 148      30.754   7.831  25.235  1.00 47.28           C  
ATOM   1108  C   PRO H 148      33.023  10.053  27.233  1.00 47.01           C  
ATOM   1109  O   PRO H 148      33.666  10.648  26.372  1.00 47.58           O  
ATOM   1110  N   GLY H 149      33.336  10.060  28.542  1.00 47.54           N  
ATOM   1111  CA  GLY H 149      34.511  10.711  29.037  1.00 47.73           C  
ATOM   1112  C   GLY H 149      34.347  12.200  29.000  1.00 48.01           C  
ATOM   1113  O   GLY H 149      35.330  12.927  29.139  1.00 48.12           O  
ATOM   1114  N   ARG H 150      33.112  12.716  28.833  1.00 47.56           N  
ATOM   1115  CA  ARG H 150      33.014  14.148  28.783  1.00 47.20           C  
ATOM   1116  CB  ARG H 150      32.480  14.736  27.463  1.00 48.30           C  
ATOM   1117  CG  ARG H 150      31.019  14.409  27.169  1.00 50.34           C  
ATOM   1118  CD  ARG H 150      30.420  15.297  26.074  1.00 51.83           C  
ATOM   1119  NE  ARG H 150      28.946  15.322  26.293  1.00 52.78           N  
ATOM   1120  CZ  ARG H 150      28.143  16.162  25.578  1.00 40.12           C  
ATOM   1121  NH1 ARG H 150      28.673  16.945  24.593  1.00 40.07           N1+
ATOM   1122  NH2 ARG H 150      26.808  16.222  25.853  1.00 43.46           N  
ATOM   1123  C   ARG H 150      32.081  14.596  29.867  1.00 46.39           C  
ATOM   1124  O   ARG H 150      31.614  13.793  30.674  1.00 45.69           O  
ATOM   1125  N   GLY H 151      31.818  15.919  29.924  1.00 45.62           N  
ATOM   1126  CA  GLY H 151      31.013  16.501  30.962  1.00 44.91           C  
ATOM   1127  C   GLY H 151      29.551  16.466  30.623  1.00 44.58           C  
ATOM   1128  O   GLY H 151      29.143  16.052  29.540  1.00 44.45           O  
ATOM   1129  N   LEU H 152      28.725  16.926  31.590  1.00 44.13           N  
ATOM   1130  CA  LEU H 152      27.297  16.989  31.476  1.00 43.50           C  
ATOM   1131  CB  LEU H 152      26.592  17.232  32.822  1.00 43.55           C  
ATOM   1132  CG  LEU H 152      26.779  16.102  33.850  1.00 43.23           C  
ATOM   1133  CD1 LEU H 152      26.049  16.425  35.162  1.00 42.00           C  
ATOM   1134  CD2 LEU H 152      26.368  14.740  33.269  1.00 42.47           C  
ATOM   1135  C   LEU H 152      26.948  18.153  30.607  1.00 43.76           C  
ATOM   1136  O   LEU H 152      27.618  19.184  30.638  1.00 43.22           O  
ATOM   1137  N   GLU H 153      25.880  18.007  29.797  1.00 43.49           N  
ATOM   1138  CA  GLU H 153      25.454  19.083  28.950  1.00 43.87           C  
ATOM   1139  CB  GLU H 153      25.833  18.861  27.476  1.00 44.62           C  
ATOM   1140  CG  GLU H 153      25.585  20.074  26.580  1.00 47.39           C  
ATOM   1141  CD  GLU H 153      26.142  19.747  25.203  1.00 48.67           C  
ATOM   1142  OE1 GLU H 153      25.997  18.573  24.773  1.00 50.19           O  
ATOM   1143  OE2 GLU H 153      26.720  20.664  24.562  1.00 50.88           O1-
ATOM   1144  C   GLU H 153      23.956  19.160  29.043  1.00 42.99           C  
ATOM   1145  O   GLU H 153      23.276  18.141  28.944  1.00 43.58           O  
ATOM   1146  N   TRP H 154      23.400  20.379  29.219  1.00 42.51           N  
ATOM   1147  CA  TRP H 154      21.975  20.528  29.369  1.00 42.13           C  
ATOM   1148  CB  TRP H 154      21.590  21.670  30.327  1.00 42.03           C  
ATOM   1149  CG  TRP H 154      20.107  21.894  30.504  1.00 41.53           C  
ATOM   1150  CD2 TRP H 154      19.353  22.888  29.793  1.00 41.22           C  
ATOM   1151  CD1 TRP H 154      19.228  21.266  31.338  1.00 42.08           C  
ATOM   1152  NE1 TRP H 154      17.973  21.808  31.191  1.00 42.09           N  
ATOM   1153  CE2 TRP H 154      18.037  22.807  30.243  1.00 41.52           C  
ATOM   1154  CE3 TRP H 154      19.728  23.797  28.844  1.00 41.97           C  
ATOM   1155  CZ2 TRP H 154      17.070  23.639  29.749  1.00 41.69           C  
ATOM   1156  CZ3 TRP H 154      18.751  24.631  28.346  1.00 42.09           C  
ATOM   1157  CH2 TRP H 154      17.447  24.553  28.791  1.00 41.87           C  
ATOM   1158  C   TRP H 154      21.382  20.843  28.029  1.00 41.81           C  
ATOM   1159  O   TRP H 154      21.706  21.859  27.420  1.00 41.68           O  
ATOM   1160  N   MET H 155      20.584  19.897  27.490  1.00 40.98           N  
ATOM   1161  CA  MET H 155      19.912  20.012  26.222  1.00 40.98           C  
ATOM   1162  CB  MET H 155      19.517  18.632  25.680  1.00 40.68           C  
ATOM   1163  CG  MET H 155      20.744  17.751  25.429  1.00 40.75           C  
ATOM   1164  SD  MET H 155      20.381  16.047  24.917  1.00 41.02           S  
ATOM   1165  CE  MET H 155      19.781  16.498  23.264  1.00 40.75           C  
ATOM   1166  C   MET H 155      18.682  20.886  26.219  1.00 40.79           C  
ATOM   1167  O   MET H 155      18.516  21.715  25.324  1.00 40.75           O  
ATOM   1168  N   GLY H 156      17.784  20.735  27.219  1.00 41.14           N  
ATOM   1169  CA  GLY H 156      16.544  21.473  27.203  1.00 41.06           C  
ATOM   1170  C   GLY H 156      15.579  20.815  28.153  1.00 41.07           C  
ATOM   1171  O   GLY H 156      15.905  19.806  28.776  1.00 40.85           O  
ATOM   1172  N   GLY H 157      14.348  21.366  28.283  1.00 41.38           N  
ATOM   1173  CA  GLY H 157      13.409  20.781  29.203  1.00 41.60           C  
ATOM   1174  C   GLY H 157      12.016  21.244  28.890  1.00 42.11           C  
ATOM   1175  O   GLY H 157      11.814  22.090  28.020  1.00 41.70           O  
ATOM   1176  N   VAL H 158      11.006  20.668  29.590  1.00 42.43           N  
ATOM   1177  CA  VAL H 158       9.640  21.076  29.386  1.00 42.75           C  
ATOM   1178  CB  VAL H 158       8.794  20.152  28.559  1.00 42.85           C  
ATOM   1179  CG1 VAL H 158       9.429  19.953  27.185  1.00 42.42           C  
ATOM   1180  CG2 VAL H 158       8.550  18.862  29.352  1.00 42.71           C  
ATOM   1181  C   VAL H 158       8.920  21.077  30.697  1.00 43.51           C  
ATOM   1182  O   VAL H 158       9.232  20.304  31.603  1.00 43.38           O  
ATOM   1183  N   ILE H 159       7.924  21.977  30.816  1.00 44.00           N  
ATOM   1184  CA  ILE H 159       7.043  21.969  31.947  1.00 44.62           C  
ATOM   1185  CB  ILE H 159       6.788  23.324  32.546  1.00 44.49           C  
ATOM   1186  CG1 ILE H 159       8.087  23.967  33.066  1.00 44.87           C  
ATOM   1187  CG2 ILE H 159       5.724  23.147  33.641  1.00 44.40           C  
ATOM   1188  CD1 ILE H 159       9.045  24.423  31.965  1.00 44.00           C  
ATOM   1189  C   ILE H 159       5.745  21.497  31.367  1.00 44.89           C  
ATOM   1190  O   ILE H 159       5.065  22.227  30.650  1.00 45.33           O  
ATOM   1191  N   PRO H 160       5.340  20.298  31.701  1.00 44.52           N  
ATOM   1192  CA  PRO H 160       4.186  19.685  31.091  1.00 45.57           C  
ATOM   1193  CD  PRO H 160       6.261  19.309  32.236  1.00 44.60           C  
ATOM   1194  CB  PRO H 160       4.155  18.253  31.617  1.00 45.23           C  
ATOM   1195  CG  PRO H 160       5.638  17.944  31.898  1.00 45.44           C  
ATOM   1196  C   PRO H 160       2.865  20.388  31.182  1.00 46.97           C  
ATOM   1197  O   PRO H 160       2.146  20.398  30.185  1.00 47.10           O  
ATOM   1198  N   LEU H 161       2.512  20.995  32.328  1.00 48.05           N  
ATOM   1199  CA  LEU H 161       1.194  21.558  32.421  1.00 49.56           C  
ATOM   1200  CB  LEU H 161       0.913  22.137  33.820  1.00 50.30           C  
ATOM   1201  CG  LEU H 161      -0.491  22.745  33.979  1.00 51.31           C  
ATOM   1202  CD1 LEU H 161      -1.592  21.686  33.787  1.00 51.72           C  
ATOM   1203  CD2 LEU H 161      -0.614  23.486  35.320  1.00 51.30           C  
ATOM   1204  C   LEU H 161       1.038  22.650  31.407  1.00 50.32           C  
ATOM   1205  O   LEU H 161       0.055  22.691  30.670  1.00 50.99           O  
ATOM   1206  N   LEU H 162       2.019  23.568  31.363  1.00 50.61           N  
ATOM   1207  CA  LEU H 162       2.064  24.697  30.475  1.00 51.49           C  
ATOM   1208  CB  LEU H 162       3.064  25.779  30.914  1.00 52.05           C  
ATOM   1209  CG  LEU H 162       2.667  26.457  32.241  1.00 49.67           C  
ATOM   1210  CD1 LEU H 162       3.632  27.597  32.599  1.00 49.71           C  
ATOM   1211  CD2 LEU H 162       1.197  26.907  32.223  1.00 49.87           C  
ATOM   1212  C   LEU H 162       2.409  24.279  29.079  1.00 51.52           C  
ATOM   1213  O   LEU H 162       2.118  25.008  28.133  1.00 51.81           O  
ATOM   1214  N   THR H 163       3.079  23.118  28.919  1.00 51.51           N  
ATOM   1215  CA  THR H 163       3.607  22.665  27.660  1.00 51.17           C  
ATOM   1216  CB  THR H 163       2.607  22.286  26.582  1.00 51.52           C  
ATOM   1217  OG1 THR H 163       1.812  23.386  26.173  1.00 52.25           O  
ATOM   1218  CG2 THR H 163       1.717  21.147  27.106  1.00 50.67           C  
ATOM   1219  C   THR H 163       4.545  23.710  27.156  1.00 50.69           C  
ATOM   1220  O   THR H 163       4.542  24.057  25.976  1.00 50.95           O  
ATOM   1221  N   ILE H 164       5.395  24.235  28.067  1.00 48.54           N  
ATOM   1222  CA  ILE H 164       6.344  25.222  27.651  1.00 47.80           C  
ATOM   1223  CB  ILE H 164       6.447  26.429  28.545  1.00 48.23           C  
ATOM   1224  CG1 ILE H 164       6.816  26.029  29.979  1.00 48.81           C  
ATOM   1225  CG2 ILE H 164       5.165  27.258  28.417  1.00 48.26           C  
ATOM   1226  CD1 ILE H 164       7.153  27.227  30.865  1.00 49.25           C  
ATOM   1227  C   ILE H 164       7.679  24.568  27.615  1.00 47.04           C  
ATOM   1228  O   ILE H 164       8.117  23.941  28.579  1.00 46.91           O  
ATOM   1229  N   THR H 165       8.359  24.692  26.461  1.00 46.18           N  
ATOM   1230  CA  THR H 165       9.621  24.038  26.331  1.00 45.44           C  
ATOM   1231  CB  THR H 165       9.732  23.211  25.086  1.00 45.43           C  
ATOM   1232  OG1 THR H 165       8.665  22.282  25.010  1.00 45.79           O  
ATOM   1233  CG2 THR H 165      11.041  22.428  25.175  1.00 44.92           C  
ATOM   1234  C   THR H 165      10.693  25.080  26.272  1.00 45.20           C  
ATOM   1235  O   THR H 165      10.436  26.240  25.950  1.00 44.95           O  
ATOM   1236  N   ASN H 166      11.928  24.679  26.638  1.00 44.42           N  
ATOM   1237  CA  ASN H 166      13.071  25.547  26.590  1.00 44.25           C  
ATOM   1238  CB  ASN H 166      13.506  26.022  27.988  1.00 43.98           C  
ATOM   1239  CG  ASN H 166      14.628  27.040  27.849  1.00 43.42           C  
ATOM   1240  OD1 ASN H 166      15.119  27.300  26.752  1.00 43.30           O  
ATOM   1241  ND2 ASN H 166      15.059  27.626  28.997  1.00 41.63           N  
ATOM   1242  C   ASN H 166      14.199  24.736  26.024  1.00 44.30           C  
ATOM   1243  O   ASN H 166      14.592  23.728  26.608  1.00 44.53           O  
ATOM   1244  N   TYR H 167      14.780  25.172  24.886  1.00 44.48           N  
ATOM   1245  CA  TYR H 167      15.823  24.382  24.291  1.00 44.79           C  
ATOM   1246  CB  TYR H 167      15.572  23.975  22.825  1.00 44.77           C  
ATOM   1247  CG  TYR H 167      14.330  23.156  22.697  1.00 44.55           C  
ATOM   1248  CD1 TYR H 167      14.320  21.825  23.041  1.00 45.89           C  
ATOM   1249  CD2 TYR H 167      13.168  23.728  22.235  1.00 45.19           C  
ATOM   1250  CE1 TYR H 167      13.173  21.076  22.916  1.00 45.89           C  
ATOM   1251  CE2 TYR H 167      12.017  22.986  22.106  1.00 45.52           C  
ATOM   1252  CZ  TYR H 167      12.019  21.655  22.445  1.00 45.78           C  
ATOM   1253  OH  TYR H 167      10.842  20.890  22.313  1.00 45.78           O  
ATOM   1254  C   TYR H 167      17.081  25.195  24.244  1.00 44.89           C  
ATOM   1255  O   TYR H 167      17.047  26.415  24.091  1.00 45.17           O  
ATOM   1256  N   ALA H 168      18.240  24.522  24.408  1.00 45.14           N  
ATOM   1257  CA  ALA H 168      19.497  25.204  24.299  1.00 45.44           C  
ATOM   1258  CB  ALA H 168      20.690  24.385  24.824  1.00 44.93           C  
ATOM   1259  C   ALA H 168      19.712  25.467  22.840  1.00 45.81           C  
ATOM   1260  O   ALA H 168      19.362  24.650  21.991  1.00 46.31           O  
ATOM   1261  N   PRO H 169      20.292  26.590  22.531  1.00 46.43           N  
ATOM   1262  CA  PRO H 169      20.488  27.018  21.170  1.00 46.85           C  
ATOM   1263  CD  PRO H 169      21.144  27.303  23.466  1.00 46.48           C  
ATOM   1264  CB  PRO H 169      21.273  28.324  21.270  1.00 46.74           C  
ATOM   1265  CG  PRO H 169      22.063  28.161  22.580  1.00 46.81           C  
ATOM   1266  C   PRO H 169      21.207  26.009  20.322  1.00 47.38           C  
ATOM   1267  O   PRO H 169      20.907  25.929  19.132  1.00 47.30           O  
ATOM   1268  N   ARG H 170      22.150  25.228  20.884  1.00 48.20           N  
ATOM   1269  CA  ARG H 170      22.891  24.323  20.049  1.00 49.12           C  
ATOM   1270  CB  ARG H 170      23.899  23.435  20.802  1.00 50.07           C  
ATOM   1271  CG  ARG H 170      25.206  24.111  21.212  1.00 52.00           C  
ATOM   1272  CD  ARG H 170      26.264  23.103  21.672  1.00 53.43           C  
ATOM   1273  NE  ARG H 170      26.736  22.354  20.470  1.00 53.19           N  
ATOM   1274  CZ  ARG H 170      26.103  21.214  20.066  1.00 54.36           C  
ATOM   1275  NH1 ARG H 170      25.023  20.748  20.759  1.00 55.57           N1+
ATOM   1276  NH2 ARG H 170      26.550  20.535  18.969  1.00 54.40           N  
ATOM   1277  C   ARG H 170      21.950  23.356  19.406  1.00 49.06           C  
ATOM   1278  O   ARG H 170      22.083  23.040  18.225  1.00 48.86           O  
ATOM   1279  N   PHE H 171      21.005  22.835  20.204  1.00 48.82           N  
ATOM   1280  CA  PHE H 171      20.048  21.834  19.825  1.00 49.22           C  
ATOM   1281  CB  PHE H 171      19.461  21.100  21.038  1.00 49.02           C  
ATOM   1282  CG  PHE H 171      20.643  20.477  21.694  1.00 49.22           C  
ATOM   1283  CD1 PHE H 171      21.165  19.297  21.220  1.00 49.15           C  
ATOM   1284  CD2 PHE H 171      21.252  21.097  22.761  1.00 50.05           C  
ATOM   1285  CE1 PHE H 171      22.264  18.732  21.821  1.00 49.31           C  
ATOM   1286  CE2 PHE H 171      22.350  20.536  23.366  1.00 50.08           C  
ATOM   1287  CZ  PHE H 171      22.858  19.349  22.896  1.00 49.69           C  
ATOM   1288  C   PHE H 171      18.922  22.363  18.993  1.00 49.58           C  
ATOM   1289  O   PHE H 171      18.301  21.594  18.262  1.00 49.09           O  
ATOM   1290  N   GLN H 172      18.593  23.665  19.127  1.00 49.80           N  
ATOM   1291  CA  GLN H 172      17.456  24.273  18.484  0.80 50.29           C  
ATOM   1292  CB  GLN H 172      17.538  25.811  18.456  0.80 50.46           C  
ATOM   1293  CG  GLN H 172      17.470  26.492  19.821  0.80 51.12           C  
ATOM   1294  CD  GLN H 172      16.044  26.981  20.036  0.80 51.56           C  
ATOM   1295  OE1 GLN H 172      15.796  27.847  20.871  0.80 51.04           O  
ATOM   1296  NE2 GLN H 172      15.083  26.423  19.254  0.80 51.68           N  
ATOM   1297  C   GLN H 172      17.369  23.852  17.049  1.00 50.49           C  
ATOM   1298  O   GLN H 172      18.310  24.026  16.274  1.00 51.19           O  
ATOM   1299  N   GLY H 173      16.200  23.283  16.680  1.00 50.57           N  
ATOM   1300  CA  GLY H 173      15.891  22.859  15.344  1.00 50.62           C  
ATOM   1301  C   GLY H 173      15.934  21.362  15.265  1.00 50.76           C  
ATOM   1302  O   GLY H 173      15.142  20.754  14.546  1.00 50.92           O  
ATOM   1303  N   ARG H 174      16.919  20.740  15.939  1.00 50.55           N  
ATOM   1304  CA  ARG H 174      17.096  19.314  15.992  1.00 50.75           C  
ATOM   1305  CB  ARG H 174      18.553  18.890  16.234  1.00 51.37           C  
ATOM   1306  CG  ARG H 174      19.477  19.305  15.086  1.00 52.67           C  
ATOM   1307  CD  ARG H 174      20.757  18.474  14.987  1.00 52.91           C  
ATOM   1308  NE  ARG H 174      21.526  18.651  16.249  1.00 52.58           N  
ATOM   1309  CZ  ARG H 174      22.215  17.593  16.765  1.00 52.74           C  
ATOM   1310  NH1 ARG H 174      22.153  16.378  16.147  1.00 51.87           N1+
ATOM   1311  NH2 ARG H 174      22.972  17.747  17.890  1.00 52.78           N  
ATOM   1312  C   ARG H 174      16.235  18.622  17.018  1.00 50.02           C  
ATOM   1313  O   ARG H 174      15.926  17.441  16.863  1.00 50.56           O  
ATOM   1314  N   ILE H 175      15.838  19.324  18.102  1.00 49.46           N  
ATOM   1315  CA  ILE H 175      15.276  18.648  19.243  1.00 49.00           C  
ATOM   1316  CB  ILE H 175      16.018  19.012  20.498  1.00 49.39           C  
ATOM   1317  CG1 ILE H 175      15.667  18.077  21.663  1.00 49.43           C  
ATOM   1318  CG2 ILE H 175      15.744  20.499  20.782  1.00 49.51           C  
ATOM   1319  CD1 ILE H 175      16.591  18.264  22.867  1.00 50.98           C  
ATOM   1320  C   ILE H 175      13.830  18.973  19.480  1.00 48.67           C  
ATOM   1321  O   ILE H 175      13.352  20.061  19.163  1.00 48.73           O  
ATOM   1322  N   THR H 176      13.084  17.975  20.013  1.00 48.33           N  
ATOM   1323  CA  THR H 176      11.707  18.156  20.381  1.00 48.18           C  
ATOM   1324  CB  THR H 176      10.753  17.534  19.400  1.00 48.01           C  
ATOM   1325  OG1 THR H 176      10.967  18.076  18.105  1.00 48.49           O  
ATOM   1326  CG2 THR H 176       9.311  17.817  19.854  1.00 48.14           C  
ATOM   1327  C   THR H 176      11.503  17.471  21.704  1.00 47.83           C  
ATOM   1328  O   THR H 176      11.819  16.291  21.851  1.00 47.86           O  
ATOM   1329  N   ILE H 177      10.966  18.193  22.711  1.00 47.85           N  
ATOM   1330  CA  ILE H 177      10.726  17.576  23.986  1.00 47.80           C  
ATOM   1331  CB  ILE H 177      11.402  18.263  25.137  1.00 47.73           C  
ATOM   1332  CG1 ILE H 177      12.927  18.276  24.951  1.00 41.73           C  
ATOM   1333  CG2 ILE H 177      10.960  17.553  26.428  1.00 41.62           C  
ATOM   1334  CD1 ILE H 177      13.646  19.208  25.925  1.00 41.44           C  
ATOM   1335  C   ILE H 177       9.251  17.651  24.230  1.00 48.44           C  
ATOM   1336  O   ILE H 177       8.654  18.724  24.147  1.00 48.55           O  
ATOM   1337  N   THR H 178       8.622  16.497  24.533  1.00 48.77           N  
ATOM   1338  CA  THR H 178       7.203  16.484  24.749  1.00 49.50           C  
ATOM   1339  CB  THR H 178       6.434  15.817  23.646  1.00 49.49           C  
ATOM   1340  OG1 THR H 178       6.839  14.462  23.522  1.00 50.02           O  
ATOM   1341  CG2 THR H 178       6.687  16.570  22.330  1.00 49.08           C  
ATOM   1342  C   THR H 178       6.912  15.713  25.998  1.00 49.89           C  
ATOM   1343  O   THR H 178       7.764  14.981  26.500  1.00 49.71           O  
ATOM   1344  N   ALA H 179       5.691  15.884  26.548  1.00 50.22           N  
ATOM   1345  CA  ALA H 179       5.318  15.167  27.734  1.00 50.78           C  
ATOM   1346  CB  ALA H 179       5.364  16.035  29.003  1.00 50.79           C  
ATOM   1347  C   ALA H 179       3.906  14.685  27.571  1.00 51.54           C  
ATOM   1348  O   ALA H 179       3.056  15.393  27.032  1.00 52.09           O  
ATOM   1349  N   ASP H 180       3.630  13.445  28.035  1.00 52.15           N  
ATOM   1350  CA  ASP H 180       2.310  12.876  27.987  1.00 52.87           C  
ATOM   1351  CB  ASP H 180       2.283  11.463  27.370  1.00 53.33           C  
ATOM   1352  CG  ASP H 180       0.842  11.000  27.170  1.00 54.02           C  
ATOM   1353  OD1 ASP H 180      -0.044  11.406  27.969  1.00 54.28           O  
ATOM   1354  OD2 ASP H 180       0.609  10.228  26.202  1.00 54.53           O1-
ATOM   1355  C   ASP H 180       1.849  12.771  29.410  1.00 53.15           C  
ATOM   1356  O   ASP H 180       2.368  11.974  30.188  1.00 53.25           O  
ATOM   1357  N   ARG H 181       0.843  13.586  29.774  1.00 53.67           N  
ATOM   1358  CA  ARG H 181       0.347  13.696  31.118  1.00 54.26           C  
ATOM   1359  CB  ARG H 181      -0.722  14.790  31.246  1.00 54.84           C  
ATOM   1360  CG  ARG H 181      -0.162  16.198  31.038  1.00 56.31           C  
ATOM   1361  CD  ARG H 181      -1.227  17.294  31.104  1.00 57.25           C  
ATOM   1362  NE  ARG H 181      -1.782  17.308  32.486  1.00 58.44           N  
ATOM   1363  CZ  ARG H 181      -2.845  18.113  32.778  1.00 59.36           C  
ATOM   1364  NH1 ARG H 181      -3.407  18.880  31.798  1.00 59.18           N1+
ATOM   1365  NH2 ARG H 181      -3.345  18.159  34.047  1.00 59.66           N  
ATOM   1366  C   ARG H 181      -0.269  12.410  31.574  1.00 54.17           C  
ATOM   1367  O   ARG H 181      -0.162  12.040  32.742  1.00 54.43           O  
ATOM   1368  N   SER H 182      -0.960  11.705  30.669  1.00 54.22           N  
ATOM   1369  CA  SER H 182      -1.640  10.494  31.028  1.00 54.31           C  
ATOM   1370  CB  SER H 182      -2.311   9.859  29.802  1.00 54.44           C  
ATOM   1371  OG  SER H 182      -2.730   8.543  30.108  1.00 55.42           O  
ATOM   1372  C   SER H 182      -0.656   9.496  31.559  1.00 54.15           C  
ATOM   1373  O   SER H 182      -0.858   8.904  32.619  1.00 54.23           O  
ATOM   1374  N   THR H 183       0.420   9.279  30.785  1.00 53.83           N  
ATOM   1375  CA  THR H 183       1.491   8.347  31.002  1.00 53.45           C  
ATOM   1376  CB  THR H 183       2.283   8.128  29.748  1.00 53.79           C  
ATOM   1377  OG1 THR H 183       3.232   7.095  29.942  1.00 53.45           O  
ATOM   1378  CG2 THR H 183       3.005   9.432  29.377  1.00 53.75           C  
ATOM   1379  C   THR H 183       2.456   8.790  32.070  1.00 53.18           C  
ATOM   1380  O   THR H 183       3.129   7.957  32.677  1.00 53.17           O  
ATOM   1381  N   SER H 184       2.572  10.110  32.320  1.00 52.39           N  
ATOM   1382  CA  SER H 184       3.589  10.604  33.208  1.00 51.94           C  
ATOM   1383  CB  SER H 184       3.554   9.966  34.608  1.00 52.26           C  
ATOM   1384  OG  SER H 184       2.382  10.368  35.302  1.00 52.76           O  
ATOM   1385  C   SER H 184       4.918  10.300  32.585  1.00 51.35           C  
ATOM   1386  O   SER H 184       5.889   9.990  33.274  1.00 51.34           O  
ATOM   1387  N   THR H 185       4.990  10.397  31.240  1.00 50.62           N  
ATOM   1388  CA  THR H 185       6.221  10.112  30.560  1.00 50.19           C  
ATOM   1389  CB  THR H 185       6.118   8.944  29.626  1.00 50.17           C  
ATOM   1390  OG1 THR H 185       5.735   7.781  30.344  1.00 45.02           O  
ATOM   1391  CG2 THR H 185       7.483   8.726  28.952  1.00 44.40           C  
ATOM   1392  C   THR H 185       6.636  11.303  29.750  1.00 49.79           C  
ATOM   1393  O   THR H 185       5.808  11.981  29.142  1.00 49.64           O  
ATOM   1394  N   ALA H 186       7.958  11.581  29.726  1.00 49.39           N  
ATOM   1395  CA  ALA H 186       8.508  12.676  28.974  1.00 49.18           C  
ATOM   1396  CB  ALA H 186       9.439  13.590  29.791  1.00 49.07           C  
ATOM   1397  C   ALA H 186       9.319  12.077  27.868  1.00 49.23           C  
ATOM   1398  O   ALA H 186       9.848  10.976  28.012  1.00 49.18           O  
ATOM   1399  N   TYR H 187       9.417  12.783  26.719  1.00 49.41           N  
ATOM   1400  CA  TYR H 187      10.123  12.227  25.599  1.00 49.92           C  
ATOM   1401  CB  TYR H 187       9.219  11.908  24.394  1.00 50.03           C  
ATOM   1402  CG  TYR H 187       8.171  10.934  24.805  1.00 50.73           C  
ATOM   1403  CD1 TYR H 187       8.399   9.579  24.736  1.00 50.99           C  
ATOM   1404  CD2 TYR H 187       6.954  11.381  25.265  1.00 50.70           C  
ATOM   1405  CE1 TYR H 187       7.424   8.686  25.112  1.00 51.65           C  
ATOM   1406  CE2 TYR H 187       5.978  10.491  25.642  1.00 51.23           C  
ATOM   1407  CZ  TYR H 187       6.211   9.139  25.567  1.00 51.58           C  
ATOM   1408  OH  TYR H 187       5.211   8.222  25.953  1.00 52.55           O  
ATOM   1409  C   TYR H 187      11.113  13.221  25.081  1.00 49.91           C  
ATOM   1410  O   TYR H 187      10.912  14.432  25.167  1.00 50.15           O  
ATOM   1411  N   LEU H 188      12.234  12.702  24.538  1.00 49.91           N  
ATOM   1412  CA  LEU H 188      13.238  13.514  23.917  1.00 50.03           C  
ATOM   1413  CB  LEU H 188      14.609  13.409  24.607  1.00 50.20           C  
ATOM   1414  CG  LEU H 188      15.727  14.196  23.901  1.00 49.93           C  
ATOM   1415  CD1 LEU H 188      15.423  15.701  23.875  1.00 49.18           C  
ATOM   1416  CD2 LEU H 188      17.101  13.875  24.512  1.00 50.33           C  
ATOM   1417  C   LEU H 188      13.415  12.996  22.527  1.00 50.35           C  
ATOM   1418  O   LEU H 188      13.732  11.822  22.337  1.00 50.62           O  
ATOM   1419  N   GLU H 189      13.205  13.852  21.509  1.00 50.78           N  
ATOM   1420  CA  GLU H 189      13.400  13.398  20.163  1.00 51.40           C  
ATOM   1421  CB  GLU H 189      12.174  13.611  19.256  1.00 52.44           C  
ATOM   1422  CG  GLU H 189      12.297  12.925  17.894  1.00 57.29           C  
ATOM   1423  CD  GLU H 189      10.994  13.139  17.137  1.00 58.93           C  
ATOM   1424  OE1 GLU H 189      10.666  14.318  16.839  1.00 59.12           O  
ATOM   1425  OE2 GLU H 189      10.306  12.125  16.850  1.00 59.22           O1-
ATOM   1426  C   GLU H 189      14.540  14.181  19.596  1.00 51.22           C  
ATOM   1427  O   GLU H 189      14.514  15.411  19.573  1.00 51.22           O  
ATOM   1428  N   LEU H 190      15.593  13.476  19.142  1.00 51.15           N  
ATOM   1429  CA  LEU H 190      16.729  14.143  18.578  1.00 51.31           C  
ATOM   1430  CB  LEU H 190      18.030  13.829  19.339  1.00 51.28           C  
ATOM   1431  CG  LEU H 190      19.274  14.573  18.825  1.00 52.06           C  
ATOM   1432  CD1 LEU H 190      19.100  16.096  18.911  1.00 52.07           C  
ATOM   1433  CD2 LEU H 190      20.530  14.109  19.574  1.00 52.09           C  
ATOM   1434  C   LEU H 190      16.843  13.670  17.160  1.00 51.74           C  
ATOM   1435  O   LEU H 190      16.780  12.470  16.893  1.00 51.90           O  
ATOM   1436  N   ASN H 191      17.023  14.609  16.207  1.00 51.95           N  
ATOM   1437  CA  ASN H 191      17.015  14.240  14.817  1.00 52.41           C  
ATOM   1438  CB  ASN H 191      15.987  15.036  13.995  1.00 53.09           C  
ATOM   1439  CG  ASN H 191      14.602  14.698  14.529  1.00 54.10           C  
ATOM   1440  OD1 ASN H 191      14.218  13.532  14.607  1.00 55.42           O  
ATOM   1441  ND2 ASN H 191      13.831  15.746  14.919  1.00 54.11           N  
ATOM   1442  C   ASN H 191      18.360  14.503  14.208  1.00 52.15           C  
ATOM   1443  O   ASN H 191      19.232  15.115  14.819  1.00 52.36           O  
ATOM   1444  N   SER H 192      18.552  14.009  12.966  1.00 52.07           N  
ATOM   1445  CA  SER H 192      19.773  14.201  12.233  1.00 52.14           C  
ATOM   1446  CB  SER H 192      19.979  15.656  11.770  1.00 52.48           C  
ATOM   1447  OG  SER H 192      21.200  15.780  11.055  1.00 54.29           O  
ATOM   1448  C   SER H 192      20.930  13.811  13.095  1.00 51.59           C  
ATOM   1449  O   SER H 192      21.846  14.600  13.318  1.00 51.59           O  
ATOM   1450  N   LEU H 193      20.925  12.556  13.585  1.00 51.63           N  
ATOM   1451  CA  LEU H 193      21.954  12.071  14.464  1.00 51.61           C  
ATOM   1452  CB  LEU H 193      21.691  10.648  14.985  1.00 51.88           C  
ATOM   1453  CG  LEU H 193      20.524  10.549  15.984  1.00 51.68           C  
ATOM   1454  CD1 LEU H 193      20.316   9.102  16.457  1.00 51.76           C  
ATOM   1455  CD2 LEU H 193      20.728  11.520  17.158  1.00 51.70           C  
ATOM   1456  C   LEU H 193      23.278  12.042  13.770  1.00 51.89           C  
ATOM   1457  O   LEU H 193      23.378  11.764  12.575  1.00 52.01           O  
ATOM   1458  N   ARG H 194      24.337  12.350  14.544  1.00 51.97           N  
ATOM   1459  CA  ARG H 194      25.690  12.364  14.069  1.00 52.80           C  
ATOM   1460  CB  ARG H 194      26.289  13.778  14.051  1.00 53.66           C  
ATOM   1461  CG  ARG H 194      25.466  14.755  13.208  1.00 55.66           C  
ATOM   1462  CD  ARG H 194      25.888  16.218  13.357  1.00 58.11           C  
ATOM   1463  NE  ARG H 194      24.909  17.036  12.587  1.00 60.56           N  
ATOM   1464  CZ  ARG H 194      24.708  18.349  12.905  1.00 55.86           C  
ATOM   1465  NH1 ARG H 194      25.430  18.932  13.905  1.00 41.76           N1+
ATOM   1466  NH2 ARG H 194      23.771  19.074  12.226  1.00 43.30           N  
ATOM   1467  C   ARG H 194      26.473  11.556  15.060  1.00 52.85           C  
ATOM   1468  O   ARG H 194      25.992  11.290  16.160  1.00 52.47           O  
ATOM   1469  N   PRO H 195      27.661  11.147  14.718  1.00 53.11           N  
ATOM   1470  CA  PRO H 195      28.432  10.353  15.635  1.00 52.97           C  
ATOM   1471  CD  PRO H 195      27.983  10.838  13.333  1.00 53.61           C  
ATOM   1472  CB  PRO H 195      29.634   9.859  14.834  1.00 53.46           C  
ATOM   1473  CG  PRO H 195      29.083   9.764  13.399  1.00 53.68           C  
ATOM   1474  C   PRO H 195      28.767  11.085  16.897  1.00 52.49           C  
ATOM   1475  O   PRO H 195      29.006  10.434  17.914  1.00 52.44           O  
ATOM   1476  N   GLU H 196      28.803  12.429  16.857  1.00 51.87           N  
ATOM   1477  CA  GLU H 196      29.113  13.201  18.027  1.00 51.58           C  
ATOM   1478  CB  GLU H 196      29.387  14.699  17.773  1.00 52.71           C  
ATOM   1479  CG  GLU H 196      28.327  15.447  16.969  1.00 54.92           C  
ATOM   1480  CD  GLU H 196      28.886  15.656  15.568  1.00 56.43           C  
ATOM   1481  OE1 GLU H 196      29.490  14.698  15.015  1.00 57.05           O  
ATOM   1482  OE2 GLU H 196      28.716  16.785  15.035  1.00 58.02           O1-
ATOM   1483  C   GLU H 196      28.008  13.054  19.028  1.00 50.60           C  
ATOM   1484  O   GLU H 196      28.210  13.282  20.218  1.00 50.40           O  
ATOM   1485  N   ASP H 197      26.798  12.709  18.552  1.00 49.03           N  
ATOM   1486  CA  ASP H 197      25.610  12.535  19.343  1.00 48.21           C  
ATOM   1487  CB  ASP H 197      24.342  12.386  18.485  1.00 48.30           C  
ATOM   1488  CG  ASP H 197      24.033  13.755  17.888  1.00 48.78           C  
ATOM   1489  OD1 ASP H 197      24.324  14.775  18.568  1.00 47.55           O  
ATOM   1490  OD2 ASP H 197      23.506  13.798  16.745  1.00 49.36           O1-
ATOM   1491  C   ASP H 197      25.724  11.340  20.244  1.00 47.47           C  
ATOM   1492  O   ASP H 197      24.899  11.167  21.139  1.00 47.23           O  
ATOM   1493  N   THR H 198      26.686  10.429  19.995  1.00 46.86           N  
ATOM   1494  CA  THR H 198      26.807   9.278  20.849  1.00 46.32           C  
ATOM   1495  CB  THR H 198      27.949   8.379  20.470  1.00 46.42           C  
ATOM   1496  OG1 THR H 198      27.789   7.920  19.136  1.00 46.59           O  
ATOM   1497  CG2 THR H 198      27.985   7.188  21.442  1.00 45.71           C  
ATOM   1498  C   THR H 198      27.032   9.748  22.252  1.00 46.06           C  
ATOM   1499  O   THR H 198      27.991  10.465  22.539  1.00 46.01           O  
ATOM   1500  N   ALA H 199      26.128   9.356  23.175  1.00 45.65           N  
ATOM   1501  CA  ALA H 199      26.277   9.772  24.540  1.00 45.19           C  
ATOM   1502  CB  ALA H 199      26.141  11.292  24.731  1.00 45.15           C  
ATOM   1503  C   ALA H 199      25.194   9.133  25.349  1.00 44.73           C  
ATOM   1504  O   ALA H 199      24.277   8.511  24.812  1.00 44.88           O  
ATOM   1505  N   VAL H 200      25.311   9.244  26.687  1.00 44.71           N  
ATOM   1506  CA  VAL H 200      24.292   8.752  27.563  1.00 44.33           C  
ATOM   1507  CB  VAL H 200      24.819   8.321  28.899  1.00 44.62           C  
ATOM   1508  CG1 VAL H 200      23.633   7.898  29.783  1.00 44.20           C  
ATOM   1509  CG2 VAL H 200      25.867   7.215  28.680  1.00 44.50           C  
ATOM   1510  C   VAL H 200      23.362   9.905  27.782  1.00 44.28           C  
ATOM   1511  O   VAL H 200      23.805  11.017  28.063  1.00 44.59           O  
ATOM   1512  N   TYR H 201      22.039   9.673  27.660  1.00 44.05           N  
ATOM   1513  CA  TYR H 201      21.107  10.753  27.819  1.00 43.81           C  
ATOM   1514  CB  TYR H 201      20.095  10.865  26.664  1.00 43.43           C  
ATOM   1515  CG  TYR H 201      20.815  11.321  25.438  1.00 42.92           C  
ATOM   1516  CD1 TYR H 201      21.590  10.455  24.701  1.00 42.56           C  
ATOM   1517  CD2 TYR H 201      20.700  12.628  25.017  1.00 41.92           C  
ATOM   1518  CE1 TYR H 201      22.244  10.886  23.570  1.00 42.24           C  
ATOM   1519  CE2 TYR H 201      21.353  13.066  23.888  1.00 41.76           C  
ATOM   1520  CZ  TYR H 201      22.128  12.194  23.161  1.00 42.19           C  
ATOM   1521  OH  TYR H 201      22.796  12.642  22.002  1.00 42.48           O  
ATOM   1522  C   TYR H 201      20.333  10.519  29.077  1.00 43.95           C  
ATOM   1523  O   TYR H 201      19.713   9.471  29.253  1.00 44.10           O  
ATOM   1524  N   TYR H 202      20.337  11.519  29.984  1.00 44.01           N  
ATOM   1525  CA  TYR H 202      19.675  11.385  31.252  1.00 44.26           C  
ATOM   1526  CB  TYR H 202      20.512  11.838  32.467  1.00 44.02           C  
ATOM   1527  CG  TYR H 202      21.729  11.001  32.672  1.00 43.52           C  
ATOM   1528  CD1 TYR H 202      22.911  11.313  32.038  1.00 44.12           C  
ATOM   1529  CD2 TYR H 202      21.694   9.916  33.517  1.00 43.82           C  
ATOM   1530  CE1 TYR H 202      24.037  10.549  32.236  1.00 44.32           C  
ATOM   1531  CE2 TYR H 202      22.817   9.148  33.720  1.00 44.43           C  
ATOM   1532  CZ  TYR H 202      23.990   9.464  33.078  1.00 44.47           C  
ATOM   1533  OH  TYR H 202      25.145   8.679  33.283  1.00 45.15           O  
ATOM   1534  C   TYR H 202      18.507  12.323  31.281  1.00 44.28           C  
ATOM   1535  O   TYR H 202      18.559  13.416  30.722  1.00 44.49           O  
ATOM   1536  N   CYS H 203      17.398  11.889  31.915  1.00 45.20           N  
ATOM   1537  CA  CYS H 203      16.287  12.771  32.134  1.00 46.14           C  
ATOM   1538  CB  CYS H 203      14.901  12.132  31.878  1.00 46.76           C  
ATOM   1539  SG  CYS H 203      14.590  10.619  32.836  1.00 49.17           S  
ATOM   1540  C   CYS H 203      16.381  13.168  33.575  1.00 46.36           C  
ATOM   1541  O   CYS H 203      16.690  12.339  34.431  1.00 46.22           O  
ATOM   1542  N   ALA H 204      16.162  14.465  33.885  1.00 46.27           N  
ATOM   1543  CA  ALA H 204      16.297  14.889  35.251  1.00 46.69           C  
ATOM   1544  CB  ALA H 204      17.605  15.652  35.526  1.00 46.32           C  
ATOM   1545  C   ALA H 204      15.165  15.807  35.588  1.00 46.85           C  
ATOM   1546  O   ALA H 204      14.769  16.647  34.783  1.00 47.52           O  
ATOM   1547  N   ARG H 205      14.628  15.678  36.819  1.00 47.05           N  
ATOM   1548  CA  ARG H 205      13.517  16.492  37.222  1.00 47.25           C  
ATOM   1549  CB  ARG H 205      12.282  15.674  37.637  1.00 47.69           C  
ATOM   1550  CG  ARG H 205      10.998  16.502  37.710  1.00 49.73           C  
ATOM   1551  CD  ARG H 205       9.873  15.812  38.481  1.00 52.10           C  
ATOM   1552  NE  ARG H 205      10.104  16.110  39.922  1.00 53.85           N  
ATOM   1553  CZ  ARG H 205       9.180  15.753  40.861  1.00 55.48           C  
ATOM   1554  NH1 ARG H 205       8.057  15.071  40.495  1.00 55.92           N1+
ATOM   1555  NH2 ARG H 205       9.384  16.085  42.170  1.00 55.64           N  
ATOM   1556  C   ARG H 205      13.940  17.296  38.415  1.00 46.83           C  
ATOM   1557  O   ARG H 205      14.726  16.840  39.245  1.00 46.66           O  
ATOM   1558  N   GLU H 206      13.413  18.533  38.524  1.00 46.64           N  
ATOM   1559  CA  GLU H 206      13.760  19.416  39.601  1.00 46.65           C  
ATOM   1560  CB  GLU H 206      13.230  20.849  39.415  1.00 46.59           C  
ATOM   1561  CG  GLU H 206      11.707  20.930  39.284  1.00 46.60           C  
ATOM   1562  CD  GLU H 206      11.328  22.397  39.138  1.00 46.56           C  
ATOM   1563  OE1 GLU H 206      12.068  23.253  39.689  1.00 45.74           O  
ATOM   1564  OE2 GLU H 206      10.296  22.685  38.475  1.00 46.06           O1-
ATOM   1565  C   GLU H 206      13.198  18.872  40.877  1.00 46.81           C  
ATOM   1566  O   GLU H 206      12.185  18.174  40.879  1.00 46.54           O  
ATOM   1567  N   GLY H 207      13.865  19.172  42.016  1.00 41.92           N  
ATOM   1568  CA  GLY H 207      13.435  18.673  43.297  1.00 43.28           C  
ATOM   1569  C   GLY H 207      12.441  19.618  43.900  1.00 44.56           C  
ATOM   1570  O   GLY H 207      12.046  20.609  43.288  1.00 44.04           O  
ATOM   1571  N   THR H 208      11.999  19.304  45.137  1.00 45.80           N  
ATOM   1572  CA  THR H 208      11.059  20.128  45.847  1.00 47.67           C  
ATOM   1573  CB  THR H 208       9.676  19.545  45.916  1.00 47.69           C  
ATOM   1574  OG1 THR H 208       9.693  18.296  46.591  1.00 48.92           O  
ATOM   1575  CG2 THR H 208       9.146  19.368  44.483  1.00 47.86           C  
ATOM   1576  C   THR H 208      11.556  20.286  47.253  1.00 48.99           C  
ATOM   1577  O   THR H 208      12.211  19.397  47.794  1.00 48.46           O  
ATOM   1578  N   THR H 209      11.249  21.439  47.883  1.00 50.75           N  
ATOM   1579  CA  THR H 209      11.711  21.718  49.214  1.00 53.08           C  
ATOM   1580  CB  THR H 209      11.684  23.180  49.546  1.00 53.07           C  
ATOM   1581  OG1 THR H 209      10.347  23.657  49.517  1.00 53.98           O  
ATOM   1582  CG2 THR H 209      12.536  23.943  48.518  1.00 53.39           C  
ATOM   1583  C   THR H 209      10.829  21.029  50.208  1.00 54.53           C  
ATOM   1584  O   THR H 209       9.650  20.787  49.959  1.00 54.95           O  
ATOM   1585  N   GLY H 210      11.412  20.665  51.369  1.00 56.17           N  
ATOM   1586  CA  GLY H 210      10.658  20.076  52.438  1.00 57.86           C  
ATOM   1587  C   GLY H 210      10.376  18.648  52.107  1.00 59.14           C  
ATOM   1588  O   GLY H 210      10.716  18.162  51.029  1.00 59.67           O  
ATOM   1589  N   TRP H 211       9.721  17.938  53.048  1.00 60.36           N  
ATOM   1590  CA  TRP H 211       9.370  16.565  52.829  1.00 61.15           C  
ATOM   1591  CB  TRP H 211       9.092  15.763  54.112  1.00 61.67           C  
ATOM   1592  CG  TRP H 211      10.302  15.531  54.980  1.00 64.49           C  
ATOM   1593  CD2 TRP H 211      10.385  14.507  55.984  1.00 65.38           C  
ATOM   1594  CD1 TRP H 211      11.498  16.187  55.000  1.00 65.05           C  
ATOM   1595  NE1 TRP H 211      12.318  15.639  55.957  1.00 65.27           N  
ATOM   1596  CE2 TRP H 211      11.647  14.601  56.568  1.00 65.55           C  
ATOM   1597  CE3 TRP H 211       9.483  13.562  56.381  1.00 65.85           C  
ATOM   1598  CZ2 TRP H 211      12.028  13.749  57.566  1.00 65.93           C  
ATOM   1599  CZ3 TRP H 211       9.868  12.706  57.388  1.00 66.29           C  
ATOM   1600  CH2 TRP H 211      11.116  12.799  57.968  1.00 66.16           C  
ATOM   1601  C   TRP H 211       8.112  16.557  52.030  1.00 61.44           C  
ATOM   1602  O   TRP H 211       7.389  17.549  51.970  1.00 61.17           O  
ATOM   1603  N   GLY H 212       7.839  15.424  51.357  1.00 61.69           N  
ATOM   1604  CA  GLY H 212       6.645  15.331  50.574  1.00 61.71           C  
ATOM   1605  C   GLY H 212       7.001  15.766  49.191  1.00 61.82           C  
ATOM   1606  O   GLY H 212       8.008  16.433  48.974  1.00 61.83           O  
ATOM   1607  N   TRP H 213       6.190  15.332  48.216  1.00 61.97           N  
ATOM   1608  CA  TRP H 213       6.326  15.606  46.815  1.00 61.74           C  
ATOM   1609  CB  TRP H 213       5.577  14.569  45.975  1.00 62.75           C  
ATOM   1610  CG  TRP H 213       6.176  13.205  46.196  1.00 64.30           C  
ATOM   1611  CD2 TRP H 213       5.812  12.346  47.286  1.00 65.64           C  
ATOM   1612  CD1 TRP H 213       7.156  12.561  45.503  1.00 65.17           C  
ATOM   1613  NE1 TRP H 213       7.428  11.350  46.093  1.00 65.92           N  
ATOM   1614  CE2 TRP H 213       6.608  11.205  47.192  1.00 66.16           C  
ATOM   1615  CE3 TRP H 213       4.897  12.498  48.285  1.00 65.01           C  
ATOM   1616  CZ2 TRP H 213       6.497  10.194  48.105  1.00 65.47           C  
ATOM   1617  CZ3 TRP H 213       4.783  11.475  49.200  1.00 65.21           C  
ATOM   1618  CH2 TRP H 213       5.568  10.344  49.111  1.00 65.40           C  
ATOM   1619  C   TRP H 213       5.859  16.988  46.432  1.00 60.77           C  
ATOM   1620  O   TRP H 213       6.253  17.508  45.391  1.00 61.22           O  
ATOM   1621  N   LEU H 214       4.939  17.564  47.230  1.00 59.16           N  
ATOM   1622  CA  LEU H 214       4.219  18.802  47.033  1.00 57.46           C  
ATOM   1623  CB  LEU H 214       2.983  18.917  47.936  1.00 57.72           C  
ATOM   1624  CG  LEU H 214       1.892  17.897  47.569  1.00 58.00           C  
ATOM   1625  CD1 LEU H 214       0.634  18.087  48.429  1.00 58.02           C  
ATOM   1626  CD2 LEU H 214       1.595  17.920  46.060  1.00 57.06           C  
ATOM   1627  C   LEU H 214       5.012  20.078  47.163  1.00 55.94           C  
ATOM   1628  O   LEU H 214       4.530  21.123  46.726  1.00 56.33           O  
ATOM   1629  N   GLY H 215       6.200  20.068  47.795  1.00 53.81           N  
ATOM   1630  CA  GLY H 215       6.906  21.289  48.103  1.00 51.43           C  
ATOM   1631  C   GLY H 215       7.175  22.126  46.885  1.00 49.65           C  
ATOM   1632  O   GLY H 215       6.893  21.736  45.753  1.00 49.00           O  
ATOM   1633  N   LYS H 216       7.709  23.351  47.122  1.00 47.88           N  
ATOM   1634  CA  LYS H 216       7.975  24.281  46.058  1.00 47.32           C  
ATOM   1635  CB  LYS H 216       8.137  25.745  46.501  1.00 47.71           C  
ATOM   1636  CG  LYS H 216       9.411  26.048  47.283  1.00 49.91           C  
ATOM   1637  CD  LYS H 216       9.674  27.549  47.400  1.00 51.25           C  
ATOM   1638  CE  LYS H 216      10.944  27.893  48.176  1.00 52.68           C  
ATOM   1639  NZ  LYS H 216      11.198  29.347  48.101  1.00 53.85           N1+
ATOM   1640  C   LYS H 216       9.204  23.862  45.309  1.00 45.82           C  
ATOM   1641  O   LYS H 216      10.121  23.247  45.852  1.00 45.80           O  
ATOM   1642  N   PRO H 217       9.200  24.179  44.036  1.00 44.60           N  
ATOM   1643  CA  PRO H 217      10.280  23.776  43.169  1.00 43.59           C  
ATOM   1644  CD  PRO H 217       7.938  24.264  43.317  1.00 44.56           C  
ATOM   1645  CB  PRO H 217       9.759  23.938  41.744  1.00 43.10           C  
ATOM   1646  CG  PRO H 217       8.236  23.777  41.890  1.00 44.42           C  
ATOM   1647  C   PRO H 217      11.581  24.483  43.393  1.00 42.57           C  
ATOM   1648  O   PRO H 217      11.582  25.706  43.522  1.00 42.55           O  
ATOM   1649  N   ILE H 218      12.683  23.709  43.492  1.00 41.48           N  
ATOM   1650  CA  ILE H 218      14.029  24.193  43.622  1.00 41.08           C  
ATOM   1651  CB  ILE H 218      14.928  23.202  44.309  1.00 42.03           C  
ATOM   1652  CG1 ILE H 218      15.054  21.894  43.515  1.00 41.63           C  
ATOM   1653  CG2 ILE H 218      14.375  23.003  45.731  1.00 41.78           C  
ATOM   1654  CD1 ILE H 218      16.107  20.944  44.090  1.00 42.83           C  
ATOM   1655  C   ILE H 218      14.611  24.621  42.301  1.00 40.09           C  
ATOM   1656  O   ILE H 218      15.324  25.615  42.216  1.00 40.56           O  
ATOM   1657  N   GLY H 219      14.362  23.853  41.224  1.00 39.05           N  
ATOM   1658  CA  GLY H 219      14.902  24.181  39.932  1.00 38.40           C  
ATOM   1659  C   GLY H 219      16.052  23.257  39.656  1.00 38.11           C  
ATOM   1660  O   GLY H 219      16.195  22.753  38.543  1.00 37.53           O  
ATOM   1661  N   ALA H 220      16.879  22.976  40.685  1.00 37.79           N  
ATOM   1662  CA  ALA H 220      18.014  22.103  40.532  1.00 37.76           C  
ATOM   1663  CB  ALA H 220      18.946  22.082  41.755  1.00 37.33           C  
ATOM   1664  C   ALA H 220      17.482  20.718  40.335  1.00 37.63           C  
ATOM   1665  O   ALA H 220      16.344  20.432  40.703  1.00 37.66           O  
ATOM   1666  N   PHE H 221      18.293  19.821  39.734  1.00 36.83           N  
ATOM   1667  CA  PHE H 221      17.811  18.507  39.397  1.00 36.86           C  
ATOM   1668  CB  PHE H 221      18.476  17.950  38.130  1.00 35.99           C  
ATOM   1669  CG  PHE H 221      18.136  18.856  36.998  1.00 36.77           C  
ATOM   1670  CD1 PHE H 221      18.866  20.002  36.778  1.00 36.56           C  
ATOM   1671  CD2 PHE H 221      17.095  18.559  36.151  1.00 35.95           C  
ATOM   1672  CE1 PHE H 221      18.558  20.843  35.734  1.00 36.83           C  
ATOM   1673  CE2 PHE H 221      16.782  19.398  35.107  1.00 36.92           C  
ATOM   1674  CZ  PHE H 221      17.515  20.540  34.893  1.00 35.50           C  
ATOM   1675  C   PHE H 221      18.094  17.527  40.498  1.00 37.55           C  
ATOM   1676  O   PHE H 221      19.200  16.996  40.612  1.00 38.04           O  
ATOM   1677  N   ALA H 222      17.084  17.297  41.361  1.00 37.86           N  
ATOM   1678  CA  ALA H 222      17.125  16.335  42.427  1.00 38.16           C  
ATOM   1679  CB  ALA H 222      15.991  16.541  43.448  1.00 38.34           C  
ATOM   1680  C   ALA H 222      17.018  14.922  41.929  1.00 38.90           C  
ATOM   1681  O   ALA H 222      17.694  14.029  42.442  1.00 39.06           O  
ATOM   1682  N   HIS H 223      16.155  14.678  40.917  1.00 43.09           N  
ATOM   1683  CA  HIS H 223      15.862  13.317  40.541  1.00 43.09           C  
ATOM   1684  ND1 HIS H 223      13.796  12.323  42.919  1.00 44.35           N  
ATOM   1685  CG  HIS H 223      13.731  13.224  41.881  1.00 43.85           C  
ATOM   1686  CB  HIS H 223      14.357  13.010  40.535  1.00 43.41           C  
ATOM   1687  NE2 HIS H 223      12.638  14.068  43.665  1.00 44.37           N  
ATOM   1688  CD2 HIS H 223      13.020  14.285  42.354  1.00 43.70           C  
ATOM   1689  CE1 HIS H 223      13.126  12.877  43.962  1.00 43.94           C  
ATOM   1690  C   HIS H 223      16.393  13.035  39.170  1.00 43.09           C  
ATOM   1691  O   HIS H 223      16.258  13.849  38.259  1.00 43.17           O  
ATOM   1692  N   TRP H 224      17.002  11.841  38.993  1.00 42.56           N  
ATOM   1693  CA  TRP H 224      17.618  11.519  37.737  1.00 42.49           C  
ATOM   1694  CB  TRP H 224      19.153  11.513  37.830  1.00 42.21           C  
ATOM   1695  CG  TRP H 224      19.754  12.854  38.173  1.00 41.74           C  
ATOM   1696  CD2 TRP H 224      20.450  13.698  37.242  1.00 41.88           C  
ATOM   1697  CD1 TRP H 224      19.785  13.500  39.375  1.00 42.04           C  
ATOM   1698  NE1 TRP H 224      20.448  14.697  39.250  1.00 41.67           N  
ATOM   1699  CE2 TRP H 224      20.865  14.830  37.942  1.00 41.63           C  
ATOM   1700  CE3 TRP H 224      20.724  13.540  35.913  1.00 42.17           C  
ATOM   1701  CZ2 TRP H 224      21.562  15.826  37.318  1.00 42.12           C  
ATOM   1702  CZ3 TRP H 224      21.425  14.548  35.287  1.00 41.84           C  
ATOM   1703  CH2 TRP H 224      21.835  15.670  35.978  1.00 41.85           C  
ATOM   1704  C   TRP H 224      17.222  10.138  37.312  1.00 42.63           C  
ATOM   1705  O   TRP H 224      16.901   9.280  38.133  1.00 42.92           O  
ATOM   1706  N   GLY H 225      17.226   9.904  35.984  1.00 42.97           N  
ATOM   1707  CA  GLY H 225      16.929   8.607  35.446  1.00 43.49           C  
ATOM   1708  C   GLY H 225      18.218   7.842  35.395  1.00 43.58           C  
ATOM   1709  O   GLY H 225      19.285   8.373  35.694  1.00 43.85           O  
ATOM   1710  N   GLN H 226      18.134   6.559  35.000  1.00 43.84           N  
ATOM   1711  CA  GLN H 226      19.251   5.660  34.902  1.00 44.15           C  
ATOM   1712  CB  GLN H 226      18.802   4.232  34.580  1.00 44.36           C  
ATOM   1713  CG  GLN H 226      18.174   4.127  33.191  1.00 44.90           C  
ATOM   1714  CD  GLN H 226      17.459   2.798  33.125  1.00 46.05           C  
ATOM   1715  OE1 GLN H 226      16.807   2.401  34.087  1.00 47.95           O  
ATOM   1716  NE2 GLN H 226      17.580   2.089  31.971  1.00 46.13           N  
ATOM   1717  C   GLN H 226      20.160   6.094  33.794  1.00 44.29           C  
ATOM   1718  O   GLN H 226      21.372   5.898  33.867  1.00 44.45           O  
ATOM   1719  N   GLY H 227      19.594   6.660  32.712  1.00 44.33           N  
ATOM   1720  CA  GLY H 227      20.386   7.087  31.591  1.00 44.36           C  
ATOM   1721  C   GLY H 227      20.159   6.132  30.457  1.00 44.58           C  
ATOM   1722  O   GLY H 227      19.931   4.943  30.668  1.00 44.65           O  
ATOM   1723  N   THR H 228      20.203   6.650  29.209  1.00 44.39           N  
ATOM   1724  CA  THR H 228      20.019   5.814  28.054  1.00 45.07           C  
ATOM   1725  CB  THR H 228      18.767   6.122  27.284  1.00 44.96           C  
ATOM   1726  OG1 THR H 228      17.625   5.943  28.110  1.00 45.82           O  
ATOM   1727  CG2 THR H 228      18.692   5.188  26.064  1.00 44.70           C  
ATOM   1728  C   THR H 228      21.169   6.041  27.123  1.00 45.33           C  
ATOM   1729  O   THR H 228      21.448   7.171  26.729  1.00 45.25           O  
ATOM   1730  N   LEU H 229      21.851   4.954  26.719  1.00 45.70           N  
ATOM   1731  CA  LEU H 229      22.989   5.086  25.855  1.00 46.06           C  
ATOM   1732  CB  LEU H 229      24.015   3.952  26.037  1.00 46.32           C  
ATOM   1733  CG  LEU H 229      25.247   4.052  25.117  1.00 46.69           C  
ATOM   1734  CD1 LEU H 229      26.050   5.335  25.384  1.00 46.54           C  
ATOM   1735  CD2 LEU H 229      26.112   2.784  25.206  1.00 47.17           C  
ATOM   1736  C   LEU H 229      22.524   5.048  24.438  1.00 46.32           C  
ATOM   1737  O   LEU H 229      21.883   4.094  24.000  1.00 46.86           O  
ATOM   1738  N   VAL H 230      22.828   6.120  23.684  1.00 46.47           N  
ATOM   1739  CA  VAL H 230      22.485   6.144  22.296  1.00 46.84           C  
ATOM   1740  CB  VAL H 230      21.757   7.390  21.884  1.00 46.72           C  
ATOM   1741  CG1 VAL H 230      21.527   7.342  20.364  1.00 42.16           C  
ATOM   1742  CG2 VAL H 230      20.461   7.493  22.704  1.00 41.74           C  
ATOM   1743  C   VAL H 230      23.778   6.127  21.552  1.00 47.65           C  
ATOM   1744  O   VAL H 230      24.603   7.027  21.702  1.00 47.77           O  
ATOM   1745  N   THR H 231      23.987   5.095  20.715  1.00 48.09           N  
ATOM   1746  CA  THR H 231      25.220   5.018  19.992  1.00 48.74           C  
ATOM   1747  CB  THR H 231      25.898   3.684  20.116  1.00 48.97           C  
ATOM   1748  OG1 THR H 231      26.173   3.396  21.480  1.00 49.70           O  
ATOM   1749  CG2 THR H 231      27.205   3.711  19.303  1.00 49.40           C  
ATOM   1750  C   THR H 231      24.914   5.222  18.546  1.00 49.44           C  
ATOM   1751  O   THR H 231      24.005   4.601  17.999  1.00 49.84           O  
ATOM   1752  N   VAL H 232      25.664   6.128  17.891  1.00 50.08           N  
ATOM   1753  CA  VAL H 232      25.452   6.336  16.490  1.00 50.78           C  
ATOM   1754  CB  VAL H 232      25.375   7.780  16.090  1.00 51.09           C  
ATOM   1755  CG1 VAL H 232      25.269   7.851  14.557  1.00 50.72           C  
ATOM   1756  CG2 VAL H 232      24.194   8.436  16.825  1.00 50.74           C  
ATOM   1757  C   VAL H 232      26.626   5.748  15.787  1.00 51.48           C  
ATOM   1758  O   VAL H 232      27.768   6.148  16.014  1.00 51.35           O  
ATOM   1759  N   SER H 233      26.365   4.763  14.910  1.00 51.76           N  
ATOM   1760  CA  SER H 233      27.436   4.146  14.189  1.00 52.83           C  
ATOM   1761  CB  SER H 233      27.669   2.676  14.582  1.00 53.03           C  
ATOM   1762  OG  SER H 233      26.520   1.895  14.290  1.00 50.24           O  
ATOM   1763  C   SER H 233      27.051   4.175  12.716  1.00 52.94           C  
ATOM   1764  O   SER H 233      26.035   3.522  12.352  1.00 53.16           O  
ATOM   1765  OXT SER H 233      27.768   4.854  11.934  1.00  0.00           O1-
TER    1766      SER H 233 
CONECT  162  670
CONECT  670  162
CONECT  965 1539
CONECT 1539  965
END
