# Supplementary material for: Fully automated antibody structure prediction using BIOVIA tools: Validation study
Source: PLoS One. 2017 May 18;12(5):e0177923. doi: 10.1371/journal.pone.0177923 (PMC5436848; doi:10.1371/journal.pone.0177923)
Supplement: S1 Dataset — Predicted structures using the Top5 framework method, Chothia CDR definition with no canonical filtering and generating 50 models. These were used in the detailed discussion of outliers and for comparison against predictions using canonical filtering. (ZIP) [file pone.0177923.s003.zip › 4LLW_BA_FV_FinalModel.pdb]

REMARK   Accelrys Discovery Studio PDB file
REMARK   Created:  2015-05-08T04:59:52Z
SSBOND   1 CYS L   23    CYS L   88                                     
SSBOND   2 CYS H  129    CYS H  203                                     
ATOM      1  N   ASP L   1      26.222  33.151  25.924  1.00 50.10           N1+
ATOM      2  CA  ASP L   1      25.684  32.430  27.097  1.00 50.33           C  
ATOM      3  CB  ASP L   1      25.591  30.920  26.815  1.00 51.18           C  
ATOM      4  CG  ASP L   1      24.457  30.672  25.833  1.00 52.10           C  
ATOM      5  OD1 ASP L   1      23.407  31.357  25.959  1.00 51.76           O  
ATOM      6  OD2 ASP L   1      24.627  29.798  24.943  1.00 52.74           O1-
ATOM      7  C   ASP L   1      26.586  32.609  28.264  1.00 49.87           C  
ATOM      8  O   ASP L   1      27.585  33.323  28.186  1.00 50.13           O  
ATOM      9  N   ILE L   2      26.245  31.956  29.389  1.00 48.91           N  
ATOM     10  CA  ILE L   2      27.068  32.072  30.549  1.00 47.70           C  
ATOM     11  CB  ILE L   2      26.303  32.187  31.835  1.00 47.43           C  
ATOM     12  CG1 ILE L   2      25.536  33.518  31.875  1.00 48.05           C  
ATOM     13  CG2 ILE L   2      27.287  31.998  33.001  1.00 47.76           C  
ATOM     14  CD1 ILE L   2      24.578  33.640  33.055  1.00 49.75           C  
ATOM     15  C   ILE L   2      27.905  30.846  30.613  1.00 46.42           C  
ATOM     16  O   ILE L   2      27.412  29.723  30.518  1.00 47.18           O  
ATOM     17  N   GLN L   3      29.225  31.053  30.748  1.00 44.51           N  
ATOM     18  CA  GLN L   3      30.137  29.956  30.805  1.00 44.23           C  
ATOM     19  CB  GLN L   3      31.460  30.244  30.078  1.00 45.94           C  
ATOM     20  CG  GLN L   3      31.294  30.497  28.579  1.00 48.53           C  
ATOM     21  CD  GLN L   3      32.645  30.922  28.023  0.80 53.78           C  
ATOM     22  OE1 GLN L   3      32.804  31.109  26.819  1.00 61.17           O  
ATOM     23  NE2 GLN L   3      33.652  31.077  28.925  0.80 52.91           N  
ATOM     24  C   GLN L   3      30.478  29.749  32.242  1.00 41.24           C  
ATOM     25  O   GLN L   3      30.621  30.704  33.001  1.00 38.14           O  
ATOM     26  N   MET L   4      30.591  28.474  32.656  1.00 40.48           N  
ATOM     27  CA  MET L   4      30.958  28.177  34.008  1.00 38.89           C  
ATOM     28  CB  MET L   4      30.012  27.170  34.687  1.00 38.19           C  
ATOM     29  CG  MET L   4      28.560  27.649  34.770  1.00 38.92           C  
ATOM     30  SD  MET L   4      28.287  29.119  35.806  1.00 39.08           S  
ATOM     31  CE  MET L   4      28.536  28.258  37.384  1.00 39.45           C  
ATOM     32  C   MET L   4      32.306  27.529  33.927  1.00 37.73           C  
ATOM     33  O   MET L   4      32.473  26.516  33.249  1.00 37.20           O  
ATOM     34  N   THR L   5      33.311  28.100  34.621  1.00 36.31           N  
ATOM     35  CA  THR L   5      34.635  27.547  34.562  1.00 35.70           C  
ATOM     36  CB  THR L   5      35.686  28.573  34.250  1.00 36.09           C  
ATOM     37  OG1 THR L   5      35.398  29.197  33.008  1.00 36.76           O  
ATOM     38  CG2 THR L   5      37.057  27.880  34.183  1.00 37.25           C  
ATOM     39  C   THR L   5      34.943  26.963  35.901  1.00 34.73           C  
ATOM     40  O   THR L   5      34.881  27.647  36.922  1.00 35.14           O  
ATOM     41  N   GLN L   6      35.309  25.667  35.923  1.00 32.42           N  
ATOM     42  CA  GLN L   6      35.527  25.004  37.173  1.00 33.02           C  
ATOM     43  CB  GLN L   6      34.706  23.707  37.259  1.00 33.38           C  
ATOM     44  CG  GLN L   6      34.539  23.149  38.668  1.00 33.31           C  
ATOM     45  CD  GLN L   6      33.467  22.068  38.604  1.00 33.36           C  
ATOM     46  OE1 GLN L   6      32.691  22.000  37.652  1.00 33.46           O  
ATOM     47  NE2 GLN L   6      33.412  21.203  39.650  1.00 32.44           N  
ATOM     48  C   GLN L   6      36.989  24.695  37.308  1.00 32.17           C  
ATOM     49  O   GLN L   6      37.677  24.427  36.323  1.00 29.95           O  
ATOM     50  N   SER L   7      37.511  24.771  38.549  1.00 32.24           N  
ATOM     51  CA  SER L   7      38.901  24.499  38.793  1.00 33.09           C  
ATOM     52  CB  SER L   7      39.733  25.788  38.882  1.00 33.08           C  
ATOM     53  OG  SER L   7      41.089  25.496  39.176  1.00 32.68           O  
ATOM     54  C   SER L   7      38.991  23.819  40.123  1.00 33.30           C  
ATOM     55  O   SER L   7      38.225  24.144  41.030  1.00 33.89           O  
ATOM     56  N   PRO L   8      39.887  22.881  40.301  1.00 33.25           N  
ATOM     57  CA  PRO L   8      40.776  22.412  39.271  1.00 33.06           C  
ATOM     58  CD  PRO L   8      40.413  22.616  41.630  1.00 33.37           C  
ATOM     59  CB  PRO L   8      41.996  21.831  39.989  1.00 33.16           C  
ATOM     60  CG  PRO L   8      41.497  21.548  41.415  1.00 32.96           C  
ATOM     61  C   PRO L   8      40.073  21.386  38.441  1.00 33.60           C  
ATOM     62  O   PRO L   8      39.001  20.928  38.837  1.00 35.19           O  
ATOM     63  N   SER L   9      40.662  21.022  37.287  1.00 33.98           N  
ATOM     64  CA  SER L   9      40.091  20.022  36.438  1.00 34.80           C  
ATOM     65  CB  SER L   9      40.893  19.809  35.146  1.00 37.15           C  
ATOM     66  OG  SER L   9      40.904  21.000  34.374  1.00 39.72           O  
ATOM     67  C   SER L   9      40.096  18.721  37.180  1.00 33.97           C  
ATOM     68  O   SER L   9      39.156  17.938  37.063  1.00 33.16           O  
ATOM     69  N   SER L  10      41.169  18.441  37.949  1.00 33.78           N  
ATOM     70  CA  SER L  10      41.200  17.223  38.711  1.00 34.17           C  
ATOM     71  CB  SER L  10      41.737  16.011  37.931  1.00 34.82           C  
ATOM     72  OG  SER L  10      43.093  16.223  37.569  1.00 34.56           O  
ATOM     73  C   SER L  10      42.099  17.434  39.889  1.00 34.24           C  
ATOM     74  O   SER L  10      42.941  18.330  39.879  1.00 33.78           O  
ATOM     75  N   LEU L  11      41.914  16.631  40.962  1.00 33.38           N  
ATOM     76  CA  LEU L  11      42.785  16.764  42.099  1.00 33.68           C  
ATOM     77  CB  LEU L  11      42.401  17.913  43.056  1.00 34.33           C  
ATOM     78  CG  LEU L  11      41.005  17.814  43.709  1.00 34.92           C  
ATOM     79  CD1 LEU L  11      40.929  16.704  44.769  1.00 37.03           C  
ATOM     80  CD2 LEU L  11      40.561  19.181  44.252  1.00 34.89           C  
ATOM     81  C   LEU L  11      42.813  15.477  42.872  1.00 34.27           C  
ATOM     82  O   LEU L  11      41.888  14.668  42.796  1.00 32.51           O  
ATOM     83  N   SER L  12      43.910  15.253  43.627  1.00 35.55           N  
ATOM     84  CA  SER L  12      44.015  14.092  44.465  1.00 34.94           C  
ATOM     85  CB  SER L  12      45.223  13.191  44.154  1.00 34.77           C  
ATOM     86  OG  SER L  12      45.065  12.568  42.888  1.00 38.93           O  
ATOM     87  C   SER L  12      44.205  14.589  45.865  1.00 33.95           C  
ATOM     88  O   SER L  12      44.986  15.509  46.101  1.00 34.59           O  
ATOM     89  N   ALA L  13      43.480  13.993  46.836  1.00 32.91           N  
ATOM     90  CA  ALA L  13      43.613  14.420  48.201  1.00 34.32           C  
ATOM     91  CB  ALA L  13      42.539  15.434  48.628  1.00 34.93           C  
ATOM     92  C   ALA L  13      43.462  13.220  49.084  1.00 33.17           C  
ATOM     93  O   ALA L  13      42.762  12.266  48.749  1.00 33.64           O  
ATOM     94  N   SER L  14      44.125  13.241  50.259  1.00 33.48           N  
ATOM     95  CA  SER L  14      44.069  12.120  51.154  1.00 33.51           C  
ATOM     96  CB  SER L  14      45.206  12.092  52.189  1.00 33.54           C  
ATOM     97  OG  SER L  14      46.454  11.913  51.535  1.00 33.37           O  
ATOM     98  C   SER L  14      42.780  12.160  51.904  1.00 33.06           C  
ATOM     99  O   SER L  14      42.113  13.191  51.977  1.00 33.50           O  
ATOM    100  N   VAL L  15      42.394  11.009  52.489  1.00 33.22           N  
ATOM    101  CA  VAL L  15      41.167  10.975  53.221  1.00 33.78           C  
ATOM    102  CB  VAL L  15      40.738   9.594  53.634  1.00 35.30           C  
ATOM    103  CG1 VAL L  15      40.387   8.786  52.373  1.00 34.58           C  
ATOM    104  CG2 VAL L  15      41.863   8.956  54.457  1.00 35.20           C  
ATOM    105  C   VAL L  15      41.338  11.818  54.441  1.00 35.01           C  
ATOM    106  O   VAL L  15      42.383  11.799  55.090  1.00 34.25           O  
ATOM    107  N   GLY L  16      40.297  12.610  54.764  1.00 35.41           N  
ATOM    108  CA  GLY L  16      40.334  13.449  55.925  1.00 35.69           C  
ATOM    109  C   GLY L  16      40.756  14.836  55.533  1.00 36.32           C  
ATOM    110  O   GLY L  16      40.697  15.754  56.350  1.00 36.88           O  
ATOM    111  N   ASP L  17      41.187  15.034  54.272  1.00 36.01           N  
ATOM    112  CA  ASP L  17      41.628  16.339  53.862  1.00 36.80           C  
ATOM    113  CB  ASP L  17      42.474  16.341  52.572  1.00 36.71           C  
ATOM    114  CG  ASP L  17      43.855  15.756  52.848  1.00 38.83           C  
ATOM    115  OD1 ASP L  17      44.141  15.428  54.029  1.00 39.86           O  
ATOM    116  OD2 ASP L  17      44.646  15.642  51.874  1.00 39.38           O1-
ATOM    117  C   ASP L  17      40.434  17.195  53.582  1.00 36.74           C  
ATOM    118  O   ASP L  17      39.318  16.709  53.410  1.00 37.02           O  
ATOM    119  N   ARG L  18      40.655  18.525  53.545  1.00 37.12           N  
ATOM    120  CA  ARG L  18      39.603  19.435  53.205  1.00 38.58           C  
ATOM    121  CB  ARG L  18      39.646  20.743  54.014  1.00 38.98           C  
ATOM    122  CG  ARG L  18      38.618  21.782  53.564  1.00 41.82           C  
ATOM    123  CD  ARG L  18      38.227  22.758  54.674  1.00 44.40           C  
ATOM    124  NE  ARG L  18      37.328  22.005  55.594  1.00 46.23           N  
ATOM    125  CZ  ARG L  18      36.821  22.601  56.712  1.00 47.78           C  
ATOM    126  NH1 ARG L  18      37.180  23.876  57.038  1.00 46.97           N1+
ATOM    127  NH2 ARG L  18      35.952  21.915  57.510  1.00 46.96           N  
ATOM    128  C   ARG L  18      39.799  19.744  51.757  1.00 37.82           C  
ATOM    129  O   ARG L  18      40.884  20.148  51.342  1.00 39.32           O  
ATOM    130  N   VAL L  19      38.747  19.530  50.941  1.00 36.76           N  
ATOM    131  CA  VAL L  19      38.874  19.740  49.528  1.00 35.75           C  
ATOM    132  CB  VAL L  19      38.435  18.549  48.725  1.00 36.06           C  
ATOM    133  CG1 VAL L  19      38.520  18.892  47.228  1.00 36.60           C  
ATOM    134  CG2 VAL L  19      39.288  17.341  49.142  1.00 36.21           C  
ATOM    135  C   VAL L  19      37.995  20.885  49.145  1.00 34.42           C  
ATOM    136  O   VAL L  19      36.868  21.005  49.622  1.00 32.62           O  
ATOM    137  N   THR L  20      38.510  21.775  48.272  1.00 34.53           N  
ATOM    138  CA  THR L  20      37.735  22.902  47.849  1.00 34.82           C  
ATOM    139  CB  THR L  20      38.293  24.206  48.345  1.00 35.95           C  
ATOM    140  OG1 THR L  20      38.336  24.212  49.766  1.00 38.65           O  
ATOM    141  CG2 THR L  20      37.407  25.356  47.843  1.00 36.99           C  
ATOM    142  C   THR L  20      37.741  22.931  46.351  1.00 34.12           C  
ATOM    143  O   THR L  20      38.795  22.881  45.718  1.00 32.59           O  
ATOM    144  N   ILE L  21      36.540  23.011  45.746  1.00 33.90           N  
ATOM    145  CA  ILE L  21      36.391  23.065  44.322  1.00 33.45           C  
ATOM    146  CB  ILE L  21      35.498  21.977  43.803  1.00 34.34           C  
ATOM    147  CG1 ILE L  21      36.125  20.604  44.099  1.00 35.12           C  
ATOM    148  CG2 ILE L  21      35.222  22.236  42.314  1.00 34.95           C  
ATOM    149  CD1 ILE L  21      35.155  19.435  43.941  1.00 35.92           C  
ATOM    150  C   ILE L  21      35.738  24.379  44.034  1.00 32.50           C  
ATOM    151  O   ILE L  21      34.807  24.777  44.731  1.00 32.36           O  
ATOM    152  N   THR L  22      36.221  25.098  43.000  1.00 32.73           N  
ATOM    153  CA  THR L  22      35.687  26.403  42.726  1.00 33.25           C  
ATOM    154  CB  THR L  22      36.732  27.480  42.743  1.00 32.26           C  
ATOM    155  OG1 THR L  22      37.683  27.261  41.711  1.00 34.62           O  
ATOM    156  CG2 THR L  22      37.433  27.452  44.110  1.00 31.06           C  
ATOM    157  C   THR L  22      35.066  26.411  41.366  1.00 33.57           C  
ATOM    158  O   THR L  22      35.447  25.647  40.483  1.00 33.61           O  
ATOM    159  N   CYS L  23      34.053  27.283  41.186  1.00 34.61           N  
ATOM    160  CA  CYS L  23      33.363  27.413  39.935  1.00 35.85           C  
ATOM    161  CB  CYS L  23      31.991  26.687  39.974  1.00 38.83           C  
ATOM    162  SG  CYS L  23      31.031  26.729  38.428  1.00 40.69           S  
ATOM    163  C   CYS L  23      33.174  28.889  39.701  1.00 36.39           C  
ATOM    164  O   CYS L  23      32.679  29.605  40.570  1.00 37.66           O  
ATOM    165  N   LYS L  24      33.585  29.385  38.512  1.00 36.60           N  
ATOM    166  CA  LYS L  24      33.503  30.793  38.223  1.00 36.57           C  
ATOM    167  CB  LYS L  24      34.857  31.369  37.779  1.00 38.48           C  
ATOM    168  CG  LYS L  24      34.901  32.892  37.650  1.00 40.97           C  
ATOM    169  CD  LYS L  24      36.331  33.423  37.519  1.00 43.82           C  
ATOM    170  CE  LYS L  24      36.429  34.937  37.312  1.00 30.07           C  
ATOM    171  NZ  LYS L  24      36.501  35.636  38.616  1.00 32.75           N1+
ATOM    172  C   LYS L  24      32.538  30.992  37.096  1.00 35.39           C  
ATOM    173  O   LYS L  24      32.520  30.224  36.137  1.00 36.07           O  
ATOM    174  N   ALA L  25      31.713  32.056  37.181  1.00 35.10           N  
ATOM    175  CA  ALA L  25      30.724  32.314  36.172  1.00 35.58           C  
ATOM    176  CB  ALA L  25      29.332  32.636  36.742  1.00 34.81           C  
ATOM    177  C   ALA L  25      31.171  33.506  35.386  1.00 36.54           C  
ATOM    178  O   ALA L  25      31.766  34.436  35.928  1.00 37.16           O  
ATOM    179  N   SER L  26      30.841  33.507  34.083  1.00 20.12           N  
ATOM    180  CA  SER L  26      31.212  34.568  33.198  1.00 21.53           C  
ATOM    181  CB  SER L  26      30.810  34.293  31.740  1.00 22.33           C  
ATOM    182  OG  SER L  26      31.465  33.126  31.266  1.00 23.54           O  
ATOM    183  C   SER L  26      30.501  35.824  33.596  1.00 22.58           C  
ATOM    184  O   SER L  26      31.010  36.921  33.366  1.00 22.28           O  
ATOM    185  N   GLN L  27      29.297  35.690  34.186  0.83 21.93           N  
ATOM    186  CA  GLN L  27      28.495  36.829  34.545  0.83 22.51           C  
ATOM    187  CB  GLN L  27      27.347  37.057  33.548  0.83 23.35           C  
ATOM    188  CG  GLN L  27      26.455  38.253  33.871  0.83 25.94           C  
ATOM    189  CD  GLN L  27      27.169  39.523  33.439  0.83 28.61           C  
ATOM    190  OE1 GLN L  27      27.907  39.532  32.455  0.83 29.57           O  
ATOM    191  NE2 GLN L  27      26.939  40.632  34.191  0.83 28.27           N  
ATOM    192  C   GLN L  27      27.873  36.575  35.891  0.83 21.65           C  
ATOM    193  O   GLN L  27      27.877  35.449  36.382  0.83 21.38           O  
ATOM    194  N   ASP L  28      27.316  37.642  36.512  1.00 21.07           N  
ATOM    195  CA  ASP L  28      26.729  37.590  37.827  1.00 21.35           C  
ATOM    196  CB  ASP L  28      26.392  38.980  38.394  1.00 23.08           C  
ATOM    197  CG  ASP L  28      25.984  38.828  39.853  1.00 25.68           C  
ATOM    198  OD1 ASP L  28      25.955  37.671  40.350  1.00 27.29           O  
ATOM    199  OD2 ASP L  28      25.693  39.876  40.489  1.00 32.48           O1-
ATOM    200  C   ASP L  28      25.466  36.788  37.795  1.00 21.29           C  
ATOM    201  O   ASP L  28      24.447  37.199  37.242  1.00 22.46           O  
ATOM    202  N   VAL L  29      25.572  35.564  38.331  1.00 18.70           N  
ATOM    203  CA  VAL L  29      24.556  34.564  38.512  1.00 17.25           C  
ATOM    204  CB  VAL L  29      25.081  33.163  38.384  1.00 17.68           C  
ATOM    205  CG1 VAL L  29      25.571  32.968  36.943  1.00 18.83           C  
ATOM    206  CG2 VAL L  29      26.181  32.939  39.424  1.00 17.73           C  
ATOM    207  C   VAL L  29      23.795  34.689  39.800  1.00 16.99           C  
ATOM    208  O   VAL L  29      22.913  33.869  40.051  1.00 16.44           O  
ATOM    209  N   SER L  30      24.210  35.581  40.720  1.00 16.94           N  
ATOM    210  CA  SER L  30      23.539  35.668  41.987  1.00 18.13           C  
ATOM    211  CB  SER L  30      22.037  36.066  41.959  1.00 20.05           C  
ATOM    212  OG  SER L  30      21.174  35.019  41.535  1.00 30.51           O  
ATOM    213  C   SER L  30      23.752  34.351  42.675  1.00 17.69           C  
ATOM    214  O   SER L  30      24.865  33.833  42.701  1.00 18.11           O  
ATOM    215  N   ILE L  31      22.712  33.851  43.362  1.00 16.81           N  
ATOM    216  CA  ILE L  31      22.641  32.601  44.074  1.00 16.78           C  
ATOM    217  CB  ILE L  31      21.600  32.632  45.162  1.00 18.22           C  
ATOM    218  CG1 ILE L  31      20.184  32.854  44.604  1.00 17.28           C  
ATOM    219  CG2 ILE L  31      22.039  33.710  46.170  1.00 18.77           C  
ATOM    220  CD1 ILE L  31      19.594  31.631  43.903  1.00 17.32           C  
ATOM    221  C   ILE L  31      22.446  31.370  43.221  1.00 16.29           C  
ATOM    222  O   ILE L  31      22.734  30.271  43.689  1.00 16.41           O  
ATOM    223  N   GLY L  32      21.856  31.490  42.010  1.00 16.09           N  
ATOM    224  CA  GLY L  32      21.427  30.332  41.258  1.00 14.97           C  
ATOM    225  C   GLY L  32      22.524  29.431  40.768  1.00 15.44           C  
ATOM    226  O   GLY L  32      22.776  29.352  39.565  1.00 14.71           O  
ATOM    227  N   VAL L  33      23.136  28.645  41.680  1.00 31.53           N  
ATOM    228  CA  VAL L  33      24.139  27.690  41.290  1.00 30.86           C  
ATOM    229  CB  VAL L  33      25.539  28.147  41.590  1.00 30.89           C  
ATOM    230  CG1 VAL L  33      26.518  27.006  41.268  1.00 36.82           C  
ATOM    231  CG2 VAL L  33      25.812  29.435  40.791  1.00 34.36           C  
ATOM    232  C   VAL L  33      23.891  26.424  42.066  1.00 31.39           C  
ATOM    233  O   VAL L  33      23.558  26.470  43.250  1.00 31.57           O  
ATOM    234  N   ALA L  34      24.054  25.252  41.411  1.00 30.64           N  
ATOM    235  CA  ALA L  34      23.840  23.981  42.052  1.00 28.35           C  
ATOM    236  CB  ALA L  34      22.640  23.200  41.487  1.00 27.80           C  
ATOM    237  C   ALA L  34      25.069  23.140  41.848  1.00 28.60           C  
ATOM    238  O   ALA L  34      25.869  23.406  40.952  1.00 28.78           O  
ATOM    239  N   TRP L  35      25.271  22.120  42.712  1.00 28.03           N  
ATOM    240  CA  TRP L  35      26.418  21.257  42.603  1.00 28.09           C  
ATOM    241  CB  TRP L  35      27.368  21.367  43.806  1.00 30.12           C  
ATOM    242  CG  TRP L  35      27.998  22.733  43.966  1.00 31.20           C  
ATOM    243  CD2 TRP L  35      29.256  23.116  43.393  1.00 32.38           C  
ATOM    244  CD1 TRP L  35      27.538  23.820  44.648  1.00 32.15           C  
ATOM    245  NE1 TRP L  35      28.430  24.859  44.534  1.00 32.29           N  
ATOM    246  CE2 TRP L  35      29.493  24.439  43.764  1.00 33.11           C  
ATOM    247  CE3 TRP L  35      30.141  22.420  42.618  1.00 32.52           C  
ATOM    248  CZ2 TRP L  35      30.626  25.091  43.363  1.00 32.96           C  
ATOM    249  CZ3 TRP L  35      31.281  23.081  42.219  1.00 32.58           C  
ATOM    250  CH2 TRP L  35      31.517  24.390  42.585  1.00 33.22           C  
ATOM    251  C   TRP L  35      25.933  19.836  42.549  1.00 27.10           C  
ATOM    252  O   TRP L  35      24.989  19.465  43.246  1.00 28.00           O  
ATOM    253  N   TYR L  36      26.576  18.994  41.706  1.00 26.85           N  
ATOM    254  CA  TYR L  36      26.167  17.618  41.591  1.00 26.06           C  
ATOM    255  CB  TYR L  36      25.503  17.253  40.251  1.00 26.57           C  
ATOM    256  CG  TYR L  36      24.282  18.087  40.041  1.00 26.18           C  
ATOM    257  CD1 TYR L  36      23.093  17.793  40.662  1.00 26.02           C  
ATOM    258  CD2 TYR L  36      24.334  19.186  39.221  1.00 25.78           C  
ATOM    259  CE1 TYR L  36      21.976  18.570  40.451  1.00 25.97           C  
ATOM    260  CE2 TYR L  36      23.221  19.964  39.006  1.00 25.99           C  
ATOM    261  CZ  TYR L  36      22.036  19.662  39.625  1.00 26.03           C  
ATOM    262  OH  TYR L  36      20.896  20.462  39.403  1.00 25.62           O  
ATOM    263  C   TYR L  36      27.381  16.738  41.698  1.00 25.44           C  
ATOM    264  O   TYR L  36      28.502  17.156  41.406  1.00 23.64           O  
ATOM    265  N   GLN L  37      27.173  15.479  42.143  1.00 25.94           N  
ATOM    266  CA  GLN L  37      28.241  14.522  42.267  1.00 26.80           C  
ATOM    267  CB  GLN L  37      28.361  13.942  43.689  1.00 26.99           C  
ATOM    268  CG  GLN L  37      29.491  12.924  43.861  1.00 27.62           C  
ATOM    269  CD  GLN L  37      29.311  12.244  45.212  1.00 28.92           C  
ATOM    270  OE1 GLN L  37      28.220  11.783  45.544  1.00 29.93           O  
ATOM    271  NE2 GLN L  37      30.406  12.175  46.015  1.00 25.85           N  
ATOM    272  C   GLN L  37      27.910  13.375  41.360  1.00 28.08           C  
ATOM    273  O   GLN L  37      26.790  12.868  41.380  1.00 30.25           O  
ATOM    274  N   ARG L  38      28.870  12.935  40.520  1.00 26.92           N  
ATOM    275  CA  ARG L  38      28.550  11.830  39.662  1.00 27.18           C  
ATOM    276  CB  ARG L  38      28.382  12.213  38.186  1.00 26.49           C  
ATOM    277  CG  ARG L  38      27.734  11.101  37.360  1.00 27.02           C  
ATOM    278  CD  ARG L  38      27.842  11.318  35.853  1.00 28.01           C  
ATOM    279  NE  ARG L  38      29.242  10.982  35.473  1.00  0.00           N  
ATOM    280  CZ  ARG L  38      29.514  10.462  34.241  1.00  0.00           C  
ATOM    281  NH1 ARG L  38      28.510  10.292  33.331  1.00  0.00           N1+
ATOM    282  NH2 ARG L  38      30.790  10.094  33.931  1.00  0.00           N  
ATOM    283  C   ARG L  38      29.634  10.801  39.728  1.00 28.28           C  
ATOM    284  O   ARG L  38      30.813  11.087  39.523  1.00 29.73           O  
ATOM    285  N   LYS L  39      29.245   9.547  40.020  1.00 30.04           N  
ATOM    286  CA  LYS L  39      30.189   8.469  40.035  1.00 33.29           C  
ATOM    287  CB  LYS L  39      29.886   7.411  41.107  1.00 34.65           C  
ATOM    288  CG  LYS L  39      30.206   7.951  42.505  1.00 37.33           C  
ATOM    289  CD  LYS L  39      29.609   7.163  43.669  1.00 38.65           C  
ATOM    290  CE  LYS L  39      30.041   7.712  45.030  1.00 40.43           C  
ATOM    291  NZ  LYS L  39      29.293   7.045  46.117  1.00 40.72           N1+
ATOM    292  C   LYS L  39      30.182   7.862  38.666  1.00 35.76           C  
ATOM    293  O   LYS L  39      29.257   8.073  37.882  1.00 35.20           O  
ATOM    294  N   PRO L  40      31.208   7.131  38.336  1.00 37.52           N  
ATOM    295  CA  PRO L  40      31.252   6.589  37.013  1.00 37.70           C  
ATOM    296  CD  PRO L  40      32.541   7.429  38.839  1.00 37.89           C  
ATOM    297  CB  PRO L  40      32.675   6.073  36.818  1.00 37.74           C  
ATOM    298  CG  PRO L  40      33.509   7.006  37.720  1.00 38.32           C  
ATOM    299  C   PRO L  40      30.171   5.591  36.771  1.00 37.78           C  
ATOM    300  O   PRO L  40      29.897   4.762  37.636  1.00 36.04           O  
ATOM    301  N   GLY L  41      29.538   5.671  35.589  1.00 38.37           N  
ATOM    302  CA  GLY L  41      28.520   4.743  35.204  1.00 39.02           C  
ATOM    303  C   GLY L  41      27.273   5.035  35.970  1.00 40.30           C  
ATOM    304  O   GLY L  41      26.390   4.182  36.055  1.00 41.32           O  
ATOM    305  N   LYS L  42      27.147   6.246  36.547  1.00 38.78           N  
ATOM    306  CA  LYS L  42      25.960   6.483  37.319  1.00 36.96           C  
ATOM    307  CB  LYS L  42      26.196   6.396  38.835  1.00 39.53           C  
ATOM    308  CG  LYS L  42      26.524   4.987  39.335  1.00 42.66           C  
ATOM    309  CD  LYS L  42      27.077   4.967  40.760  1.00 44.96           C  
ATOM    310  CE  LYS L  42      27.337   3.560  41.299  1.00 48.09           C  
ATOM    311  NZ  LYS L  42      27.872   3.645  42.676  1.00 48.47           N1+
ATOM    312  C   LYS L  42      25.434   7.855  37.051  1.00 33.26           C  
ATOM    313  O   LYS L  42      26.132   8.724  36.531  1.00 32.74           O  
ATOM    314  N   ALA L  43      24.150   8.062  37.412  1.00 31.86           N  
ATOM    315  CA  ALA L  43      23.476   9.316  37.242  1.00 31.62           C  
ATOM    316  CB  ALA L  43      21.948   9.213  37.381  1.00 31.85           C  
ATOM    317  C   ALA L  43      23.973  10.269  38.284  1.00 30.39           C  
ATOM    318  O   ALA L  43      24.405   9.867  39.362  1.00 31.97           O  
ATOM    319  N   PRO L  44      23.924  11.536  37.972  1.00 30.06           N  
ATOM    320  CA  PRO L  44      24.382  12.539  38.896  1.00 30.05           C  
ATOM    321  CD  PRO L  44      24.081  11.956  36.588  1.00 29.45           C  
ATOM    322  CB  PRO L  44      24.500  13.825  38.081  1.00 30.12           C  
ATOM    323  CG  PRO L  44      24.772  13.327  36.651  1.00 30.20           C  
ATOM    324  C   PRO L  44      23.464  12.663  40.075  1.00 30.31           C  
ATOM    325  O   PRO L  44      22.290  12.318  39.956  1.00 30.87           O  
ATOM    326  N   LYS L  45      23.996  13.127  41.227  1.00 32.50           N  
ATOM    327  CA  LYS L  45      23.236  13.324  42.433  1.00 33.20           C  
ATOM    328  CB  LYS L  45      23.869  12.684  43.683  1.00 36.80           C  
ATOM    329  CG  LYS L  45      23.940  11.157  43.757  1.00 42.01           C  
ATOM    330  CD  LYS L  45      22.591  10.451  43.889  1.00 43.87           C  
ATOM    331  CE  LYS L  45      22.706   9.073  44.541  0.80 50.39           C  
ATOM    332  NZ  LYS L  45      23.969   8.420  44.132  1.00 52.51           N1+
ATOM    333  C   LYS L  45      23.307  14.790  42.748  1.00 29.50           C  
ATOM    334  O   LYS L  45      24.353  15.410  42.568  1.00 26.34           O  
ATOM    335  N   LEU L  46      22.202  15.375  43.257  1.00 28.52           N  
ATOM    336  CA  LEU L  46      22.161  16.775  43.610  1.00 27.00           C  
ATOM    337  CB  LEU L  46      20.724  17.330  43.603  1.00 24.97           C  
ATOM    338  CG  LEU L  46      20.589  18.780  44.109  1.00 25.51           C  
ATOM    339  CD1 LEU L  46      21.321  19.769  43.190  1.00 25.83           C  
ATOM    340  CD2 LEU L  46      19.114  19.151  44.333  1.00 26.08           C  
ATOM    341  C   LEU L  46      22.675  16.947  45.013  1.00 27.91           C  
ATOM    342  O   LEU L  46      22.130  16.362  45.948  1.00 28.80           O  
ATOM    343  N   LEU L  47      23.834  17.631  45.177  1.00 28.22           N  
ATOM    344  CA  LEU L  47      24.372  17.958  46.474  1.00 29.88           C  
ATOM    345  CB  LEU L  47      25.902  18.086  46.434  1.00 30.29           C  
ATOM    346  CG  LEU L  47      26.596  16.791  45.966  1.00 30.23           C  
ATOM    347  CD1 LEU L  47      28.124  16.943  45.971  1.00 31.88           C  
ATOM    348  CD2 LEU L  47      26.119  15.572  46.772  1.00 30.70           C  
ATOM    349  C   LEU L  47      23.830  19.236  47.068  1.00 29.85           C  
ATOM    350  O   LEU L  47      23.320  19.245  48.189  1.00 30.35           O  
ATOM    351  N   ILE L  48      23.921  20.356  46.309  1.00 30.23           N  
ATOM    352  CA  ILE L  48      23.576  21.651  46.841  1.00 30.31           C  
ATOM    353  CB  ILE L  48      24.775  22.415  47.322  1.00 31.45           C  
ATOM    354  CG1 ILE L  48      25.426  21.668  48.497  1.00 33.28           C  
ATOM    355  CG2 ILE L  48      24.348  23.850  47.671  1.00 31.37           C  
ATOM    356  CD1 ILE L  48      26.788  22.227  48.899  1.00 35.78           C  
ATOM    357  C   ILE L  48      22.887  22.476  45.795  1.00 29.83           C  
ATOM    358  O   ILE L  48      23.144  22.337  44.600  1.00 28.64           O  
ATOM    359  N   TYR L  49      21.963  23.357  46.238  1.00 28.57           N  
ATOM    360  CA  TYR L  49      21.269  24.242  45.346  1.00 29.15           C  
ATOM    361  CB  TYR L  49      19.830  23.799  45.018  1.00 29.28           C  
ATOM    362  CG  TYR L  49      19.072  23.614  46.289  1.00 29.97           C  
ATOM    363  CD1 TYR L  49      19.081  22.398  46.920  1.00 29.30           C  
ATOM    364  CD2 TYR L  49      18.353  24.631  46.861  1.00 29.85           C  
ATOM    365  CE1 TYR L  49      18.393  22.201  48.091  1.00 30.16           C  
ATOM    366  CE2 TYR L  49      17.658  24.444  48.034  1.00 30.59           C  
ATOM    367  CZ  TYR L  49      17.676  23.223  48.656  1.00 29.80           C  
ATOM    368  OH  TYR L  49      16.970  23.017  49.861  1.00 30.84           O  
ATOM    369  C   TYR L  49      21.241  25.603  45.978  1.00 30.23           C  
ATOM    370  O   TYR L  49      21.464  25.742  47.179  1.00 29.55           O  
ATOM    371  N   SER L  50      20.965  26.651  45.180  1.00 30.15           N  
ATOM    372  CA  SER L  50      20.893  27.980  45.715  1.00 30.96           C  
ATOM    373  CB  SER L  50      19.781  28.151  46.764  1.00 32.98           C  
ATOM    374  OG  SER L  50      18.510  27.960  46.157  1.00 37.29           O  
ATOM    375  C   SER L  50      22.208  28.333  46.317  1.00 30.93           C  
ATOM    376  O   SER L  50      22.289  29.125  47.254  1.00 31.21           O  
ATOM    377  N   ALA L  51      23.275  27.717  45.784  1.00 29.20           N  
ATOM    378  CA  ALA L  51      24.644  27.995  46.109  1.00 29.06           C  
ATOM    379  CB  ALA L  51      24.971  29.499  46.037  1.00 28.90           C  
ATOM    380  C   ALA L  51      25.016  27.511  47.482  1.00 28.43           C  
ATOM    381  O   ALA L  51      26.153  27.081  47.671  1.00 29.92           O  
ATOM    382  N   SER L  52      24.081  27.460  48.457  1.00 29.68           N  
ATOM    383  CA  SER L  52      24.561  27.100  49.768  1.00 29.85           C  
ATOM    384  CB  SER L  52      24.807  28.321  50.671  1.00 30.19           C  
ATOM    385  OG  SER L  52      23.586  29.003  50.913  1.00 36.39           O  
ATOM    386  C   SER L  52      23.592  26.217  50.500  1.00 30.20           C  
ATOM    387  O   SER L  52      23.840  25.860  51.651  1.00 31.68           O  
ATOM    388  N   TYR L  53      22.477  25.815  49.862  1.00 29.90           N  
ATOM    389  CA  TYR L  53      21.548  24.943  50.535  1.00 31.57           C  
ATOM    390  CB  TYR L  53      20.081  25.147  50.122  1.00 33.43           C  
ATOM    391  CG  TYR L  53      19.627  26.454  50.668  1.00 37.92           C  
ATOM    392  CD1 TYR L  53      19.883  27.627  49.998  1.00 38.54           C  
ATOM    393  CD2 TYR L  53      18.940  26.502  51.859  1.00 39.73           C  
ATOM    394  CE1 TYR L  53      19.459  28.831  50.508  1.00 38.99           C  
ATOM    395  CE2 TYR L  53      18.513  27.704  52.374  1.00 39.31           C  
ATOM    396  CZ  TYR L  53      18.775  28.871  51.700  1.00 39.90           C  
ATOM    397  OH  TYR L  53      18.338  30.106  52.228  1.00 39.84           O  
ATOM    398  C   TYR L  53      21.884  23.513  50.259  1.00 31.84           C  
ATOM    399  O   TYR L  53      22.116  23.120  49.117  1.00 32.80           O  
ATOM    400  N   ARG L  54      21.920  22.690  51.326  1.00 30.17           N  
ATOM    401  CA  ARG L  54      22.228  21.300  51.166  1.00 30.26           C  
ATOM    402  CB  ARG L  54      22.947  20.702  52.392  1.00 31.28           C  
ATOM    403  CG  ARG L  54      23.600  19.342  52.135  1.00 33.26           C  
ATOM    404  CD  ARG L  54      23.033  18.211  52.992  1.00 23.96           C  
ATOM    405  NE  ARG L  54      23.438  18.461  54.405  1.00 26.95           N  
ATOM    406  CZ  ARG L  54      22.624  18.049  55.420  1.00 29.25           C  
ATOM    407  NH1 ARG L  54      21.438  17.438  55.132  1.00 29.07           N1+
ATOM    408  NH2 ARG L  54      22.992  18.248  56.719  1.00 31.01           N  
ATOM    409  C   ARG L  54      20.944  20.562  50.929  1.00 30.45           C  
ATOM    410  O   ARG L  54      19.947  20.782  51.617  1.00 29.03           O  
ATOM    411  N   TYR L  55      20.949  19.654  49.933  1.00 30.10           N  
ATOM    412  CA  TYR L  55      19.785  18.897  49.564  1.00 31.24           C  
ATOM    413  CB  TYR L  55      19.890  18.273  48.157  1.00 31.37           C  
ATOM    414  CG  TYR L  55      18.574  17.671  47.790  1.00 32.14           C  
ATOM    415  CD1 TYR L  55      17.517  18.467  47.408  1.00 35.43           C  
ATOM    416  CD2 TYR L  55      18.404  16.308  47.806  1.00 37.15           C  
ATOM    417  CE1 TYR L  55      16.305  17.913  47.064  1.00 37.42           C  
ATOM    418  CE2 TYR L  55      17.195  15.747  47.463  1.00 37.31           C  
ATOM    419  CZ  TYR L  55      16.142  16.550  47.093  1.00 38.03           C  
ATOM    420  OH  TYR L  55      14.902  15.977  46.740  1.00 40.96           O  
ATOM    421  C   TYR L  55      19.606  17.818  50.585  1.00 31.82           C  
ATOM    422  O   TYR L  55      20.571  17.280  51.124  1.00 30.68           O  
ATOM    423  N   THR L  56      18.338  17.490  50.894  1.00 33.45           N  
ATOM    424  CA  THR L  56      18.034  16.547  51.931  1.00 34.76           C  
ATOM    425  CB  THR L  56      16.574  16.224  52.022  1.00 36.82           C  
ATOM    426  OG1 THR L  56      15.830  17.401  52.300  1.00 18.93           O  
ATOM    427  CG2 THR L  56      16.363  15.171  53.123  1.00 21.31           C  
ATOM    428  C   THR L  56      18.745  15.249  51.710  1.00 34.67           C  
ATOM    429  O   THR L  56      18.790  14.722  50.600  1.00 35.28           O  
ATOM    430  N   GLY L  57      19.333  14.709  52.801  1.00 34.53           N  
ATOM    431  CA  GLY L  57      19.955  13.414  52.789  1.00 34.40           C  
ATOM    432  C   GLY L  57      21.416  13.514  52.474  1.00 34.38           C  
ATOM    433  O   GLY L  57      22.132  12.517  52.562  1.00 35.39           O  
ATOM    434  N   VAL L  58      21.911  14.711  52.103  1.00 33.14           N  
ATOM    435  CA  VAL L  58      23.304  14.823  51.766  1.00 32.75           C  
ATOM    436  CB  VAL L  58      23.622  16.028  50.930  1.00 31.69           C  
ATOM    437  CG1 VAL L  58      25.140  16.070  50.673  1.00 31.46           C  
ATOM    438  CG2 VAL L  58      22.777  15.962  49.648  1.00 31.81           C  
ATOM    439  C   VAL L  58      24.095  14.911  53.036  1.00 33.41           C  
ATOM    440  O   VAL L  58      23.638  15.482  54.025  1.00 33.98           O  
ATOM    441  N   PRO L  59      25.284  14.357  53.025  1.00 35.37           N  
ATOM    442  CA  PRO L  59      26.110  14.365  54.205  1.00 35.00           C  
ATOM    443  CD  PRO L  59      25.568  13.217  52.171  1.00 35.26           C  
ATOM    444  CB  PRO L  59      27.259  13.404  53.912  1.00 35.20           C  
ATOM    445  CG  PRO L  59      26.647  12.407  52.910  1.00 35.16           C  
ATOM    446  C   PRO L  59      26.546  15.754  54.551  1.00 35.77           C  
ATOM    447  O   PRO L  59      26.735  16.569  53.650  1.00 35.05           O  
ATOM    448  N   SER L  60      26.740  16.023  55.856  1.00 35.95           N  
ATOM    449  CA  SER L  60      27.036  17.333  56.361  1.00 35.23           C  
ATOM    450  CB  SER L  60      27.021  17.399  57.896  1.00 35.46           C  
ATOM    451  OG  SER L  60      27.322  18.719  58.323  1.00 38.42           O  
ATOM    452  C   SER L  60      28.386  17.806  55.907  1.00 34.82           C  
ATOM    453  O   SER L  60      28.668  19.002  55.957  1.00 34.87           O  
ATOM    454  N   ARG L  61      29.254  16.891  55.441  1.00 34.25           N  
ATOM    455  CA  ARG L  61      30.587  17.266  55.056  1.00 33.34           C  
ATOM    456  CB  ARG L  61      31.520  16.080  54.732  1.00 32.72           C  
ATOM    457  CG  ARG L  61      31.076  15.181  53.579  1.00 33.05           C  
ATOM    458  CD  ARG L  61      32.060  14.035  53.316  1.00 33.52           C  
ATOM    459  NE  ARG L  61      31.484  13.172  52.248  1.00 35.76           N  
ATOM    460  CZ  ARG L  61      30.652  12.146  52.588  1.00 35.38           C  
ATOM    461  NH1 ARG L  61      30.352  11.921  53.901  1.00 35.55           N1+
ATOM    462  NH2 ARG L  61      30.115  11.347  51.620  1.00 34.55           N  
ATOM    463  C   ARG L  61      30.559  18.187  53.870  1.00 31.33           C  
ATOM    464  O   ARG L  61      31.507  18.945  53.660  1.00 30.95           O  
ATOM    465  N   PHE L  62      29.503  18.106  53.031  1.00 30.94           N  
ATOM    466  CA  PHE L  62      29.419  18.929  51.853  1.00 31.24           C  
ATOM    467  CB  PHE L  62      28.532  18.315  50.754  1.00 30.47           C  
ATOM    468  CG  PHE L  62      29.176  17.058  50.279  1.00 28.55           C  
ATOM    469  CD1 PHE L  62      30.161  17.102  49.322  1.00 28.99           C  
ATOM    470  CD2 PHE L  62      28.794  15.837  50.781  1.00 29.98           C  
ATOM    471  CE1 PHE L  62      30.760  15.946  48.878  1.00 29.75           C  
ATOM    472  CE2 PHE L  62      29.388  14.678  50.340  1.00 29.19           C  
ATOM    473  CZ  PHE L  62      30.374  14.729  49.386  1.00 29.04           C  
ATOM    474  C   PHE L  62      28.806  20.255  52.193  1.00 31.55           C  
ATOM    475  O   PHE L  62      27.827  20.333  52.932  1.00 32.41           O  
ATOM    476  N   SER L  63      29.385  21.348  51.647  1.00 31.18           N  
ATOM    477  CA  SER L  63      28.864  22.665  51.881  1.00 30.74           C  
ATOM    478  CB  SER L  63      29.488  23.361  53.103  1.00 31.02           C  
ATOM    479  OG  SER L  63      30.877  23.566  52.893  1.00 31.83           O  
ATOM    480  C   SER L  63      29.185  23.500  50.679  1.00 30.18           C  
ATOM    481  O   SER L  63      30.070  23.162  49.893  1.00 30.38           O  
ATOM    482  N   GLY L  64      28.462  24.626  50.505  1.00 31.37           N  
ATOM    483  CA  GLY L  64      28.701  25.466  49.365  1.00 31.47           C  
ATOM    484  C   GLY L  64      28.583  26.892  49.796  1.00 32.39           C  
ATOM    485  O   GLY L  64      27.870  27.217  50.746  1.00 32.19           O  
ATOM    486  N   SER L  65      29.291  27.788  49.084  1.00 33.53           N  
ATOM    487  CA  SER L  65      29.239  29.174  49.432  1.00 34.81           C  
ATOM    488  CB  SER L  65      30.348  29.580  50.423  1.00 36.62           C  
ATOM    489  OG  SER L  65      30.250  30.960  50.733  1.00 38.48           O  
ATOM    490  C   SER L  65      29.448  29.972  48.189  1.00 34.34           C  
ATOM    491  O   SER L  65      29.772  29.435  47.130  1.00 33.32           O  
ATOM    492  N   GLY L  66      29.245  31.299  48.289  1.00 36.04           N  
ATOM    493  CA  GLY L  66      29.518  32.149  47.168  1.00 37.12           C  
ATOM    494  C   GLY L  66      28.260  32.706  46.592  1.00 37.17           C  
ATOM    495  O   GLY L  66      27.157  32.207  46.814  1.00 37.37           O  
ATOM    496  N   SER L  67      28.429  33.816  45.848  1.00 37.87           N  
ATOM    497  CA  SER L  67      27.358  34.464  45.158  1.00 38.86           C  
ATOM    498  CB  SER L  67      26.552  35.435  46.037  1.00 39.69           C  
ATOM    499  OG  SER L  67      27.381  36.505  46.466  1.00 41.01           O  
ATOM    500  C   SER L  67      28.011  35.258  44.073  1.00 37.71           C  
ATOM    501  O   SER L  67      29.230  35.421  44.066  1.00 35.93           O  
ATOM    502  N   GLY L  68      27.215  35.777  43.121  1.00 37.06           N  
ATOM    503  CA  GLY L  68      27.788  36.545  42.059  1.00 37.22           C  
ATOM    504  C   GLY L  68      28.521  35.629  41.124  1.00 37.18           C  
ATOM    505  O   GLY L  68      27.923  34.781  40.465  1.00 37.37           O  
ATOM    506  N   THR L  69      29.818  35.923  40.922  1.00 36.01           N  
ATOM    507  CA  THR L  69      30.709  35.189  40.067  1.00 36.68           C  
ATOM    508  CB  THR L  69      31.794  36.073  39.532  1.00 38.13           C  
ATOM    509  OG1 THR L  69      32.521  35.401  38.520  1.00 38.23           O  
ATOM    510  CG2 THR L  69      32.727  36.462  40.690  1.00 39.46           C  
ATOM    511  C   THR L  69      31.382  33.980  40.676  1.00 35.39           C  
ATOM    512  O   THR L  69      31.636  33.005  39.969  1.00 35.49           O  
ATOM    513  N   ASP L  70      31.738  34.015  41.982  1.00 34.90           N  
ATOM    514  CA  ASP L  70      32.576  32.973  42.539  1.00 35.84           C  
ATOM    515  CB  ASP L  70      33.752  33.516  43.373  1.00 37.53           C  
ATOM    516  CG  ASP L  70      34.810  34.107  42.450  1.00 39.72           C  
ATOM    517  OD1 ASP L  70      34.876  33.689  41.264  1.00 42.67           O  
ATOM    518  OD2 ASP L  70      35.577  34.983  42.930  1.00 42.09           O1-
ATOM    519  C   ASP L  70      31.817  32.060  43.452  1.00 34.64           C  
ATOM    520  O   ASP L  70      31.148  32.506  44.382  1.00 35.23           O  
ATOM    521  N   PHE L  71      31.947  30.733  43.226  1.00 32.80           N  
ATOM    522  CA  PHE L  71      31.236  29.781  44.035  1.00 32.50           C  
ATOM    523  CB  PHE L  71      30.078  29.094  43.281  1.00 31.30           C  
ATOM    524  CG  PHE L  71      29.100  30.138  42.843  1.00 30.51           C  
ATOM    525  CD1 PHE L  71      29.321  30.858  41.691  1.00 29.47           C  
ATOM    526  CD2 PHE L  71      27.957  30.391  43.569  1.00 30.59           C  
ATOM    527  CE1 PHE L  71      28.432  31.819  41.273  1.00 30.62           C  
ATOM    528  CE2 PHE L  71      27.062  31.351  43.157  1.00 31.93           C  
ATOM    529  CZ  PHE L  71      27.295  32.066  42.006  1.00 30.90           C  
ATOM    530  C   PHE L  71      32.204  28.703  44.431  1.00 32.01           C  
ATOM    531  O   PHE L  71      33.157  28.425  43.705  1.00 32.18           O  
ATOM    532  N   THR L  72      31.991  28.077  45.612  1.00 31.75           N  
ATOM    533  CA  THR L  72      32.879  27.045  46.062  1.00 32.84           C  
ATOM    534  CB  THR L  72      33.809  27.506  47.148  1.00 34.07           C  
ATOM    535  OG1 THR L  72      33.061  27.997  48.250  1.00 37.41           O  
ATOM    536  CG2 THR L  72      34.732  28.602  46.603  1.00 33.13           C  
ATOM    537  C   THR L  72      32.092  25.911  46.644  1.00 33.25           C  
ATOM    538  O   THR L  72      31.079  26.112  47.312  1.00 33.68           O  
ATOM    539  N   LEU L  73      32.556  24.670  46.384  1.00 31.93           N  
ATOM    540  CA  LEU L  73      32.003  23.489  46.979  1.00 32.13           C  
ATOM    541  CB  LEU L  73      31.688  22.378  45.963  1.00 31.62           C  
ATOM    542  CG  LEU L  73      31.150  21.085  46.604  1.00 32.52           C  
ATOM    543  CD1 LEU L  73      29.815  21.320  47.325  1.00 33.14           C  
ATOM    544  CD2 LEU L  73      31.076  19.947  45.576  1.00 33.92           C  
ATOM    545  C   LEU L  73      33.081  22.982  47.884  1.00 32.50           C  
ATOM    546  O   LEU L  73      34.228  22.841  47.464  1.00 33.90           O  
ATOM    547  N   THR L  74      32.752  22.710  49.162  1.00 31.82           N  
ATOM    548  CA  THR L  74      33.792  22.286  50.058  1.00 32.13           C  
ATOM    549  CB  THR L  74      34.037  23.254  51.182  1.00 32.25           C  
ATOM    550  OG1 THR L  74      34.406  24.524  50.667  1.00 32.72           O  
ATOM    551  CG2 THR L  74      35.153  22.701  52.087  1.00 32.15           C  
ATOM    552  C   THR L  74      33.418  20.984  50.688  1.00 33.41           C  
ATOM    553  O   THR L  74      32.274  20.769  51.084  1.00 33.70           O  
ATOM    554  N   ILE L  75      34.404  20.068  50.781  1.00 34.36           N  
ATOM    555  CA  ILE L  75      34.211  18.817  51.454  1.00 33.85           C  
ATOM    556  CB  ILE L  75      34.634  17.633  50.634  1.00 34.73           C  
ATOM    557  CG1 ILE L  75      33.856  17.605  49.307  1.00 35.58           C  
ATOM    558  CG2 ILE L  75      34.429  16.364  51.476  1.00 35.14           C  
ATOM    559  CD1 ILE L  75      34.411  16.607  48.292  1.00 34.56           C  
ATOM    560  C   ILE L  75      35.105  18.899  52.658  1.00 34.14           C  
ATOM    561  O   ILE L  75      36.329  18.896  52.534  1.00 33.22           O  
ATOM    562  N   SER L  76      34.503  18.970  53.862  1.00 35.53           N  
ATOM    563  CA  SER L  76      35.242  19.186  55.077  1.00 36.57           C  
ATOM    564  CB  SER L  76      34.334  19.268  56.317  1.00 36.23           C  
ATOM    565  OG  SER L  76      33.713  18.015  56.559  1.00 36.43           O  
ATOM    566  C   SER L  76      36.222  18.079  55.307  1.00 37.15           C  
ATOM    567  O   SER L  76      37.406  18.342  55.518  1.00 37.28           O  
ATOM    568  N   SER L  77      35.757  16.813  55.295  1.00 37.38           N  
ATOM    569  CA  SER L  77      36.679  15.728  55.481  1.00 35.63           C  
ATOM    570  CB  SER L  77      36.551  15.020  56.843  1.00 35.83           C  
ATOM    571  OG  SER L  77      35.297  14.363  56.951  1.00 36.13           O  
ATOM    572  C   SER L  77      36.394  14.729  54.404  1.00 35.05           C  
ATOM    573  O   SER L  77      35.333  14.105  54.378  1.00 34.38           O  
ATOM    574  N   LEU L  78      37.372  14.519  53.507  1.00 34.65           N  
ATOM    575  CA  LEU L  78      37.181  13.672  52.365  1.00 34.26           C  
ATOM    576  CB  LEU L  78      38.332  13.817  51.354  1.00 34.21           C  
ATOM    577  CG  LEU L  78      38.128  13.068  50.030  1.00 34.83           C  
ATOM    578  CD1 LEU L  78      36.932  13.635  49.246  1.00 34.19           C  
ATOM    579  CD2 LEU L  78      39.421  13.072  49.202  1.00 34.49           C  
ATOM    580  C   LEU L  78      37.092  12.243  52.814  1.00 34.93           C  
ATOM    581  O   LEU L  78      37.810  11.815  53.718  1.00 34.95           O  
ATOM    582  N   GLN L  79      36.190  11.468  52.172  1.00 35.33           N  
ATOM    583  CA  GLN L  79      35.958  10.089  52.515  1.00 35.81           C  
ATOM    584  CB  GLN L  79      34.487   9.811  52.863  1.00 38.49           C  
ATOM    585  CG  GLN L  79      33.952  10.675  54.007  1.00 41.08           C  
ATOM    586  CD  GLN L  79      34.593  10.206  55.302  1.00 44.39           C  
ATOM    587  OE1 GLN L  79      35.809  10.048  55.389  1.00 47.17           O  
ATOM    588  NE2 GLN L  79      33.753   9.965  56.342  0.80 47.74           N  
ATOM    589  C   GLN L  79      36.277   9.259  51.304  1.00 35.62           C  
ATOM    590  O   GLN L  79      36.345   9.770  50.189  1.00 33.38           O  
ATOM    591  N   PRO L  80      36.484   7.983  51.492  1.00 35.19           N  
ATOM    592  CA  PRO L  80      36.814   7.123  50.383  1.00 35.19           C  
ATOM    593  CD  PRO L  80      37.031   7.488  52.745  1.00 34.93           C  
ATOM    594  CB  PRO L  80      37.204   5.786  51.011  1.00 35.54           C  
ATOM    595  CG  PRO L  80      37.769   6.186  52.386  1.00 35.12           C  
ATOM    596  C   PRO L  80      35.721   7.033  49.358  1.00 35.09           C  
ATOM    597  O   PRO L  80      36.015   6.775  48.192  1.00 37.65           O  
ATOM    598  N   GLU L  81      34.462   7.216  49.778  1.00 34.44           N  
ATOM    599  CA  GLU L  81      33.285   7.136  48.958  1.00 34.56           C  
ATOM    600  CB  GLU L  81      32.020   7.068  49.823  1.00 36.09           C  
ATOM    601  CG  GLU L  81      31.900   8.268  50.756  0.80 41.47           C  
ATOM    602  CD  GLU L  81      31.188   7.801  52.012  1.00 45.98           C  
ATOM    603  OE1 GLU L  81      30.050   7.277  51.897  1.00 45.56           O  
ATOM    604  OE2 GLU L  81      31.789   7.952  53.108  1.00 44.81           O1-
ATOM    605  C   GLU L  81      33.187   8.321  48.035  1.00 34.02           C  
ATOM    606  O   GLU L  81      32.501   8.267  47.016  1.00 35.04           O  
ATOM    607  N   ASP L  82      33.850   9.429  48.407  1.00 32.51           N  
ATOM    608  CA  ASP L  82      33.801  10.720  47.773  1.00 32.33           C  
ATOM    609  CB  ASP L  82      34.468  11.809  48.625  1.00 33.27           C  
ATOM    610  CG  ASP L  82      33.551  12.018  49.823  1.00 35.17           C  
ATOM    611  OD1 ASP L  82      32.402  11.502  49.774  1.00 36.32           O  
ATOM    612  OD2 ASP L  82      33.979  12.689  50.799  1.00 37.01           O1-
ATOM    613  C   ASP L  82      34.386  10.756  46.391  1.00 31.15           C  
ATOM    614  O   ASP L  82      34.176  11.728  45.670  1.00 30.30           O  
ATOM    615  N   PHE L  83      35.201   9.764  45.999  1.00 31.11           N  
ATOM    616  CA  PHE L  83      35.759   9.750  44.671  1.00 31.41           C  
ATOM    617  CB  PHE L  83      36.509   8.419  44.452  1.00 33.55           C  
ATOM    618  CG  PHE L  83      36.840   8.167  43.027  1.00 34.77           C  
ATOM    619  CD1 PHE L  83      37.833   8.865  42.384  1.00 36.14           C  
ATOM    620  CD2 PHE L  83      36.169   7.179  42.344  1.00 35.51           C  
ATOM    621  CE1 PHE L  83      38.130   8.601  41.067  1.00 37.42           C  
ATOM    622  CE2 PHE L  83      36.462   6.910  41.029  1.00 35.46           C  
ATOM    623  CZ  PHE L  83      37.447   7.622  40.386  1.00 37.04           C  
ATOM    624  C   PHE L  83      34.645   9.905  43.668  1.00 28.83           C  
ATOM    625  O   PHE L  83      33.672   9.153  43.691  1.00 26.64           O  
ATOM    626  N   ALA L  84      34.756  10.909  42.761  1.00 28.79           N  
ATOM    627  CA  ALA L  84      33.727  11.129  41.774  1.00 29.92           C  
ATOM    628  CB  ALA L  84      32.326  11.311  42.384  1.00 30.29           C  
ATOM    629  C   ALA L  84      34.048  12.392  41.031  1.00 29.88           C  
ATOM    630  O   ALA L  84      35.055  13.047  41.294  1.00 28.47           O  
ATOM    631  N   THR L  85      33.193  12.745  40.048  1.00 29.29           N  
ATOM    632  CA  THR L  85      33.352  13.963  39.307  1.00 29.10           C  
ATOM    633  CB  THR L  85      33.174  13.776  37.827  1.00 29.11           C  
ATOM    634  OG1 THR L  85      34.123  12.839  37.336  1.00 29.82           O  
ATOM    635  CG2 THR L  85      33.355  15.128  37.119  1.00 30.41           C  
ATOM    636  C   THR L  85      32.273  14.883  39.800  1.00 29.12           C  
ATOM    637  O   THR L  85      31.111  14.492  39.891  1.00 30.12           O  
ATOM    638  N   TYR L  86      32.630  16.140  40.136  1.00 27.48           N  
ATOM    639  CA  TYR L  86      31.674  17.062  40.684  1.00 27.75           C  
ATOM    640  CB  TYR L  86      32.179  17.775  41.952  1.00 28.47           C  
ATOM    641  CG  TYR L  86      32.390  16.766  43.030  1.00 28.70           C  
ATOM    642  CD1 TYR L  86      33.536  16.002  43.074  1.00 29.91           C  
ATOM    643  CD2 TYR L  86      31.440  16.593  44.009  1.00 29.18           C  
ATOM    644  CE1 TYR L  86      33.726  15.076  44.075  1.00 29.85           C  
ATOM    645  CE2 TYR L  86      31.623  15.671  45.011  1.00 29.79           C  
ATOM    646  CZ  TYR L  86      32.765  14.908  45.044  1.00 29.96           C  
ATOM    647  OH  TYR L  86      32.946  13.963  46.075  1.00 30.36           O  
ATOM    648  C   TYR L  86      31.431  18.136  39.666  1.00 28.33           C  
ATOM    649  O   TYR L  86      32.372  18.621  39.040  1.00 30.35           O  
ATOM    650  N   TYR L  87      30.147  18.528  39.474  1.00 28.22           N  
ATOM    651  CA  TYR L  87      29.822  19.522  38.484  1.00 27.09           C  
ATOM    652  CB  TYR L  87      28.835  19.064  37.393  1.00 26.24           C  
ATOM    653  CG  TYR L  87      29.266  17.810  36.717  1.00 25.34           C  
ATOM    654  CD1 TYR L  87      30.238  17.814  35.746  1.00 26.36           C  
ATOM    655  CD2 TYR L  87      28.681  16.616  37.065  1.00 24.54           C  
ATOM    656  CE1 TYR L  87      30.618  16.644  35.133  1.00 26.55           C  
ATOM    657  CE2 TYR L  87      29.054  15.442  36.454  1.00 25.80           C  
ATOM    658  CZ  TYR L  87      30.025  15.457  35.482  1.00 26.66           C  
ATOM    659  OH  TYR L  87      30.417  14.258  34.848  1.00 26.56           O  
ATOM    660  C   TYR L  87      29.049  20.635  39.139  1.00 28.08           C  
ATOM    661  O   TYR L  87      28.238  20.401  40.034  1.00 26.65           O  
ATOM    662  N   CYS L  88      29.288  21.886  38.683  1.00 28.87           N  
ATOM    663  CA  CYS L  88      28.539  23.036  39.116  1.00 29.76           C  
ATOM    664  CB  CYS L  88      29.409  24.285  39.424  1.00 32.22           C  
ATOM    665  SG  CYS L  88      30.490  24.794  38.045  1.00 36.28           S  
ATOM    666  C   CYS L  88      27.623  23.375  37.975  1.00 28.42           C  
ATOM    667  O   CYS L  88      27.916  23.050  36.826  1.00 27.88           O  
ATOM    668  N   GLN L  89      26.461  23.995  38.270  1.00 28.09           N  
ATOM    669  CA  GLN L  89      25.521  24.361  37.241  1.00 28.44           C  
ATOM    670  CB  GLN L  89      24.336  23.382  37.128  1.00 28.22           C  
ATOM    671  CG  GLN L  89      23.330  23.763  36.039  1.00 27.34           C  
ATOM    672  CD  GLN L  89      22.021  23.028  36.303  1.00 27.18           C  
ATOM    673  OE1 GLN L  89      21.772  22.543  37.405  1.00 29.01           O  
ATOM    674  NE2 GLN L  89      21.145  22.960  35.265  1.00 25.53           N  
ATOM    675  C   GLN L  89      24.883  25.664  37.622  1.00 30.03           C  
ATOM    676  O   GLN L  89      24.501  25.868  38.772  1.00 31.51           O  
ATOM    677  N   GLN L  90      24.735  26.572  36.638  1.00 30.40           N  
ATOM    678  CA  GLN L  90      24.083  27.845  36.812  1.00 29.71           C  
ATOM    679  CB  GLN L  90      24.844  28.927  36.024  1.00 29.66           C  
ATOM    680  CG  GLN L  90      24.126  30.251  35.824  1.00 30.40           C  
ATOM    681  CD  GLN L  90      23.308  30.126  34.547  1.00 30.08           C  
ATOM    682  OE1 GLN L  90      22.174  30.594  34.483  1.00 30.48           O  
ATOM    683  NE2 GLN L  90      23.893  29.490  33.498  1.00 28.36           N  
ATOM    684  C   GLN L  90      22.713  27.654  36.227  1.00 30.31           C  
ATOM    685  O   GLN L  90      22.593  27.245  35.073  1.00 29.25           O  
ATOM    686  N   TYR L  91      21.640  27.671  37.057  1.00 21.95           N  
ATOM    687  CA  TYR L  91      20.268  27.378  36.670  1.00 22.79           C  
ATOM    688  CB  TYR L  91      19.524  26.465  37.665  1.00 20.73           C  
ATOM    689  CG  TYR L  91      19.760  26.907  39.062  1.00 20.48           C  
ATOM    690  CD1 TYR L  91      19.022  27.922  39.617  1.00 20.79           C  
ATOM    691  CD2 TYR L  91      20.728  26.279  39.814  1.00 20.80           C  
ATOM    692  CE1 TYR L  91      19.255  28.305  40.915  1.00 19.71           C  
ATOM    693  CE2 TYR L  91      20.964  26.656  41.111  1.00 21.69           C  
ATOM    694  CZ  TYR L  91      20.222  27.672  41.656  1.00 21.08           C  
ATOM    695  OH  TYR L  91      20.451  28.073  42.983  1.00 22.56           O  
ATOM    696  C   TYR L  91      19.354  28.459  36.177  1.00 25.63           C  
ATOM    697  O   TYR L  91      18.398  28.159  35.471  1.00 26.23           O  
ATOM    698  N   TYR L  92      19.521  29.720  36.600  1.00 27.44           N  
ATOM    699  CA  TYR L  92      18.513  30.696  36.281  1.00 28.27           C  
ATOM    700  CB  TYR L  92      18.662  32.024  37.046  1.00 29.02           C  
ATOM    701  CG  TYR L  92      18.226  31.790  38.453  1.00 29.66           C  
ATOM    702  CD1 TYR L  92      16.886  31.849  38.767  1.00 19.92           C  
ATOM    703  CD2 TYR L  92      19.126  31.499  39.453  1.00 19.28           C  
ATOM    704  CE1 TYR L  92      16.447  31.636  40.052  1.00 20.90           C  
ATOM    705  CE2 TYR L  92      18.690  31.286  40.741  1.00 21.11           C  
ATOM    706  CZ  TYR L  92      17.352  31.354  41.043  1.00 22.30           C  
ATOM    707  OH  TYR L  92      16.906  31.136  42.365  1.00 23.19           O  
ATOM    708  C   TYR L  92      18.383  31.002  34.825  1.00 28.61           C  
ATOM    709  O   TYR L  92      17.264  31.082  34.320  1.00 30.27           O  
ATOM    710  N   ILE L  93      19.488  31.174  34.082  1.00 27.35           N  
ATOM    711  CA  ILE L  93      19.205  31.608  32.752  1.00 25.98           C  
ATOM    712  CB  ILE L  93      19.779  32.947  32.409  1.00 27.11           C  
ATOM    713  CG1 ILE L  93      21.301  32.961  32.538  1.00 32.35           C  
ATOM    714  CG2 ILE L  93      19.065  33.985  33.285  1.00 34.26           C  
ATOM    715  CD1 ILE L  93      21.901  34.251  31.993  1.00 32.57           C  
ATOM    716  C   ILE L  93      19.580  30.613  31.709  1.00 26.90           C  
ATOM    717  O   ILE L  93      20.605  29.935  31.759  1.00 28.42           O  
ATOM    718  N   TYR L  94      18.669  30.515  30.725  1.00 25.75           N  
ATOM    719  CA  TYR L  94      18.757  29.674  29.577  1.00 26.43           C  
ATOM    720  CB  TYR L  94      17.425  29.708  28.797  1.00 28.68           C  
ATOM    721  CG  TYR L  94      17.510  28.996  27.493  1.00 30.27           C  
ATOM    722  CD1 TYR L  94      17.926  29.686  26.382  1.00 31.75           C  
ATOM    723  CD2 TYR L  94      17.172  27.666  27.368  1.00 41.22           C  
ATOM    724  CE1 TYR L  94      18.010  29.066  25.161  1.00 40.19           C  
ATOM    725  CE2 TYR L  94      17.253  27.038  26.145  1.00 33.28           C  
ATOM    726  CZ  TYR L  94      17.674  27.741  25.040  1.00 41.63           C  
ATOM    727  OH  TYR L  94      17.765  27.116  23.780  1.00 43.31           O  
ATOM    728  C   TYR L  94      19.840  30.255  28.728  1.00 25.80           C  
ATOM    729  O   TYR L  94      19.949  31.474  28.607  1.00 27.12           O  
ATOM    730  N   PRO L  95      20.682  29.419  28.180  1.00 24.47           N  
ATOM    731  CA  PRO L  95      20.588  28.012  28.449  1.00 24.92           C  
ATOM    732  CD  PRO L  95      21.169  29.676  26.834  1.00 24.57           C  
ATOM    733  CB  PRO L  95      21.301  27.303  27.300  1.00 24.20           C  
ATOM    734  CG  PRO L  95      21.214  28.308  26.142  1.00 23.64           C  
ATOM    735  C   PRO L  95      21.220  27.743  29.773  1.00 26.71           C  
ATOM    736  O   PRO L  95      22.085  28.516  30.179  1.00 27.65           O  
ATOM    737  N   TYR L  96      20.821  26.652  30.451  1.00 26.60           N  
ATOM    738  CA  TYR L  96      21.389  26.328  31.721  1.00 27.80           C  
ATOM    739  CB  TYR L  96      20.470  25.376  32.497  1.00 27.83           C  
ATOM    740  CG  TYR L  96      19.098  25.908  32.255  1.00 29.62           C  
ATOM    741  CD1 TYR L  96      18.546  26.894  33.040  1.00 30.66           C  
ATOM    742  CD2 TYR L  96      18.372  25.419  31.192  1.00 31.02           C  
ATOM    743  CE1 TYR L  96      17.281  27.367  32.773  1.00 33.21           C  
ATOM    744  CE2 TYR L  96      17.110  25.888  30.921  1.00 32.61           C  
ATOM    745  CZ  TYR L  96      16.561  26.864  31.715  1.00 34.50           C  
ATOM    746  OH  TYR L  96      15.265  27.352  31.438  1.00 36.95           O  
ATOM    747  C   TYR L  96      22.621  25.564  31.349  1.00 29.08           C  
ATOM    748  O   TYR L  96      22.547  24.561  30.643  1.00 31.89           O  
ATOM    749  N   THR L  97      23.792  26.049  31.798  1.00 31.49           N  
ATOM    750  CA  THR L  97      25.072  25.449  31.537  1.00 32.72           C  
ATOM    751  CB  THR L  97      26.038  26.419  30.928  1.00 35.51           C  
ATOM    752  OG1 THR L  97      26.255  27.509  31.811  1.00 38.13           O  
ATOM    753  CG2 THR L  97      25.454  26.925  29.601  1.00 34.33           C  
ATOM    754  C   THR L  97      25.738  24.870  32.744  1.00 30.96           C  
ATOM    755  O   THR L  97      25.616  25.364  33.863  1.00 32.75           O  
ATOM    756  N   PHE L  98      26.512  23.793  32.494  1.00 29.01           N  
ATOM    757  CA  PHE L  98      27.237  23.079  33.503  1.00 29.48           C  
ATOM    758  CB  PHE L  98      27.150  21.544  33.400  1.00 28.21           C  
ATOM    759  CG  PHE L  98      25.811  21.038  33.814  1.00 27.96           C  
ATOM    760  CD1 PHE L  98      24.742  21.060  32.951  1.00 28.23           C  
ATOM    761  CD2 PHE L  98      25.634  20.510  35.070  1.00 27.19           C  
ATOM    762  CE1 PHE L  98      23.514  20.577  33.345  1.00 28.36           C  
ATOM    763  CE2 PHE L  98      24.409  20.025  35.467  1.00 28.09           C  
ATOM    764  CZ  PHE L  98      23.341  20.059  34.605  1.00 28.12           C  
ATOM    765  C   PHE L  98      28.695  23.372  33.343  1.00 30.25           C  
ATOM    766  O   PHE L  98      29.171  23.718  32.262  1.00 29.80           O  
ATOM    767  N   GLY L  99      29.443  23.240  34.455  1.00 30.08           N  
ATOM    768  CA  GLY L  99      30.862  23.418  34.430  1.00 31.36           C  
ATOM    769  C   GLY L  99      31.448  22.177  33.828  1.00 33.04           C  
ATOM    770  O   GLY L  99      30.756  21.184  33.609  1.00 32.64           O  
ATOM    771  N   GLN L 100      32.766  22.223  33.566  1.00 33.29           N  
ATOM    772  CA  GLN L 100      33.540  21.183  32.943  1.00 34.53           C  
ATOM    773  CB  GLN L 100      35.021  21.562  32.858  1.00 37.85           C  
ATOM    774  CG  GLN L 100      35.282  22.925  32.230  0.80 43.90           C  
ATOM    775  CD  GLN L 100      36.724  23.269  32.565  1.00 47.97           C  
ATOM    776  OE1 GLN L 100      37.477  22.427  33.050  1.00 51.48           O  
ATOM    777  NE2 GLN L 100      37.123  24.540  32.304  1.00 49.15           N  
ATOM    778  C   GLN L 100      33.541  19.973  33.821  1.00 32.78           C  
ATOM    779  O   GLN L 100      33.508  18.844  33.335  1.00 32.03           O  
ATOM    780  N   GLY L 101      33.618  20.185  35.149  1.00 31.03           N  
ATOM    781  CA  GLY L 101      33.650  19.086  36.071  1.00 31.40           C  
ATOM    782  C   GLY L 101      35.007  18.994  36.692  1.00 32.03           C  
ATOM    783  O   GLY L 101      36.005  19.442  36.127  1.00 33.54           O  
ATOM    784  N   THR L 102      35.057  18.424  37.915  1.00 31.21           N  
ATOM    785  CA  THR L 102      36.296  18.248  38.619  1.00 30.66           C  
ATOM    786  CB  THR L 102      36.402  19.109  39.845  1.00 29.32           C  
ATOM    787  OG1 THR L 102      36.301  20.476  39.482  1.00 29.69           O  
ATOM    788  CG2 THR L 102      37.747  18.844  40.543  1.00 29.39           C  
ATOM    789  C   THR L 102      36.359  16.821  39.072  1.00 30.86           C  
ATOM    790  O   THR L 102      35.491  16.353  39.805  1.00 31.08           O  
ATOM    791  N   LYS L 103      37.416  16.097  38.662  1.00 31.12           N  
ATOM    792  CA  LYS L 103      37.546  14.717  39.025  1.00 31.95           C  
ATOM    793  CB  LYS L 103      38.308  13.907  37.963  1.00 34.65           C  
ATOM    794  CG  LYS L 103      38.381  12.404  38.238  1.00 38.21           C  
ATOM    795  CD  LYS L 103      38.933  11.604  37.055  1.00 40.82           C  
ATOM    796  CE  LYS L 103      39.152  10.119  37.352  1.00 43.41           C  
ATOM    797  NZ  LYS L 103      39.764   9.458  36.179  1.00 44.29           N1+
ATOM    798  C   LYS L 103      38.331  14.656  40.299  1.00 31.91           C  
ATOM    799  O   LYS L 103      39.473  15.109  40.362  1.00 31.20           O  
ATOM    800  N   VAL L 104      37.726  14.084  41.360  1.00 32.39           N  
ATOM    801  CA  VAL L 104      38.405  13.999  42.621  1.00 32.75           C  
ATOM    802  CB  VAL L 104      37.550  14.397  43.788  1.00 32.41           C  
ATOM    803  CG1 VAL L 104      38.355  14.189  45.083  1.00 33.03           C  
ATOM    804  CG2 VAL L 104      37.080  15.847  43.580  1.00 32.07           C  
ATOM    805  C   VAL L 104      38.814  12.574  42.832  1.00 33.76           C  
ATOM    806  O   VAL L 104      38.018  11.652  42.654  1.00 33.15           O  
ATOM    807  N   GLU L 105      40.089  12.369  43.216  1.00 35.87           N  
ATOM    808  CA  GLU L 105      40.606  11.051  43.458  1.00 37.17           C  
ATOM    809  CB  GLU L 105      41.789  10.692  42.543  1.00 39.45           C  
ATOM    810  CG  GLU L 105      42.331   9.279  42.761  1.00 44.03           C  
ATOM    811  CD  GLU L 105      43.662   9.166  42.031  1.00 45.44           C  
ATOM    812  OE1 GLU L 105      44.615   9.883  42.438  1.00 47.67           O  
ATOM    813  OE2 GLU L 105      43.744   8.365  41.062  1.00 48.77           O1-
ATOM    814  C   GLU L 105      41.130  11.035  44.867  1.00 35.52           C  
ATOM    815  O   GLU L 105      41.553  12.066  45.387  1.00 32.06           O  
ATOM    816  N   ILE L 106      41.108   9.857  45.528  1.00 35.94           N  
ATOM    817  CA  ILE L 106      41.608   9.774  46.876  1.00 36.41           C  
ATOM    818  CB  ILE L 106      40.876   8.802  47.767  1.00 36.86           C  
ATOM    819  CG1 ILE L 106      39.470   9.313  48.136  1.00 38.27           C  
ATOM    820  CG2 ILE L 106      41.761   8.545  48.998  1.00 37.11           C  
ATOM    821  CD1 ILE L 106      38.464   9.329  46.992  1.00 37.98           C  
ATOM    822  C   ILE L 106      43.045   9.354  46.836  1.00 35.66           C  
ATOM    823  O   ILE L 106      43.407   8.356  46.216  1.00 34.55           O  
ATOM    824  N   LYS L 107      43.901  10.149  47.509  1.00 34.70           N  
ATOM    825  CA  LYS L 107      45.313   9.910  47.582  1.00 35.58           C  
ATOM    826  CB  LYS L 107      46.116  11.209  47.767  1.00 36.93           C  
ATOM    827  CG  LYS L 107      47.627  11.000  47.873  1.00 38.61           C  
ATOM    828  CD  LYS L 107      48.407  12.311  47.984  1.00 40.74           C  
ATOM    829  CE  LYS L 107      48.746  12.951  46.639  1.00 44.06           C  
ATOM    830  NZ  LYS L 107      49.928  12.286  46.050  1.00 46.63           N1+
ATOM    831  C   LYS L 107      45.597   9.062  48.814  1.00 35.00           C  
ATOM    832  O   LYS L 107      44.699   8.954  49.690  1.00 36.09           O  
ATOM    833  OXT LYS L 107      46.734   8.528  48.903  1.00  0.00           O1-
TER     834      LYS L 107 
ATOM    835  N   GLU H 108       9.271   4.656  46.714  1.00 52.50           N1+
ATOM    836  CA  GLU H 108      10.255   5.744  46.521  1.00 52.37           C  
ATOM    837  CB  GLU H 108      11.689   5.182  46.578  1.00 54.25           C  
ATOM    838  CG  GLU H 108      12.791   6.245  46.522  1.00 56.76           C  
ATOM    839  CD  GLU H 108      14.137   5.533  46.589  1.00 58.03           C  
ATOM    840  OE1 GLU H 108      14.147   4.274  46.570  0.80 61.88           O  
ATOM    841  OE2 GLU H 108      15.176   6.243  46.651  1.00 60.53           O1-
ATOM    842  C   GLU H 108      10.040   6.380  45.187  1.00 49.79           C  
ATOM    843  O   GLU H 108       9.304   5.858  44.350  1.00 50.29           O  
ATOM    844  N   VAL H 109      10.666   7.549  44.963  1.00 46.37           N  
ATOM    845  CA  VAL H 109      10.528   8.211  43.701  1.00 44.06           C  
ATOM    846  CB  VAL H 109      10.905   9.665  43.763  1.00 44.00           C  
ATOM    847  CG1 VAL H 109      10.813  10.265  42.350  1.00 44.21           C  
ATOM    848  CG2 VAL H 109       9.999  10.357  44.797  1.00 44.68           C  
ATOM    849  C   VAL H 109      11.456   7.542  42.744  1.00 42.12           C  
ATOM    850  O   VAL H 109      12.615   7.293  43.073  1.00 41.94           O  
ATOM    851  N   GLN H 110      10.962   7.219  41.531  1.00 39.76           N  
ATOM    852  CA  GLN H 110      11.811   6.572  40.576  1.00 38.20           C  
ATOM    853  CB  GLN H 110      11.570   5.063  40.394  1.00 41.11           C  
ATOM    854  CG  GLN H 110      11.992   4.160  41.549  1.00 44.31           C  
ATOM    855  CD  GLN H 110      11.674   2.737  41.111  1.00 47.26           C  
ATOM    856  OE1 GLN H 110      10.564   2.442  40.669  1.00 48.50           O  
ATOM    857  NE2 GLN H 110      12.679   1.829  41.220  1.00 49.05           N  
ATOM    858  C   GLN H 110      11.534   7.124  39.218  1.00 35.22           C  
ATOM    859  O   GLN H 110      10.408   7.495  38.887  1.00 31.49           O  
ATOM    860  N   LEU H 111      12.600   7.195  38.402  1.00 33.20           N  
ATOM    861  CA  LEU H 111      12.508   7.571  37.025  1.00 32.31           C  
ATOM    862  CB  LEU H 111      13.230   8.896  36.722  1.00 32.61           C  
ATOM    863  CG  LEU H 111      12.551  10.115  37.378  1.00 32.60           C  
ATOM    864  CD1 LEU H 111      13.295  11.424  37.062  1.00 33.07           C  
ATOM    865  CD2 LEU H 111      11.064  10.191  36.992  1.00 33.51           C  
ATOM    866  C   LEU H 111      13.200   6.468  36.283  1.00 30.98           C  
ATOM    867  O   LEU H 111      14.362   6.174  36.555  1.00 30.25           O  
ATOM    868  N   VAL H 112      12.497   5.807  35.341  1.00 30.82           N  
ATOM    869  CA  VAL H 112      13.108   4.714  34.638  1.00 31.67           C  
ATOM    870  CB  VAL H 112      12.375   3.419  34.843  1.00 31.00           C  
ATOM    871  CG1 VAL H 112      13.038   2.323  33.993  1.00 31.16           C  
ATOM    872  CG2 VAL H 112      12.360   3.109  36.350  1.00 30.84           C  
ATOM    873  C   VAL H 112      13.077   5.038  33.180  1.00 30.38           C  
ATOM    874  O   VAL H 112      12.021   5.317  32.617  1.00 31.03           O  
ATOM    875  N   GLU H 113      14.250   4.979  32.520  1.00 30.43           N  
ATOM    876  CA  GLU H 113      14.337   5.348  31.137  1.00 32.49           C  
ATOM    877  CB  GLU H 113      15.536   6.259  30.864  1.00 32.47           C  
ATOM    878  CG  GLU H 113      15.476   7.556  31.663  1.00 34.81           C  
ATOM    879  CD  GLU H 113      16.881   8.116  31.660  1.00 35.93           C  
ATOM    880  OE1 GLU H 113      17.569   7.882  30.635  1.00 36.24           O  
ATOM    881  OE2 GLU H 113      17.296   8.757  32.663  1.00 36.93           O1-
ATOM    882  C   GLU H 113      14.529   4.115  30.314  1.00 31.26           C  
ATOM    883  O   GLU H 113      15.019   3.099  30.802  1.00 33.30           O  
ATOM    884  N   SER H 114      14.110   4.178  29.031  1.00 31.08           N  
ATOM    885  CA  SER H 114      14.276   3.063  28.142  1.00 32.10           C  
ATOM    886  CB  SER H 114      13.175   1.997  28.285  1.00 34.01           C  
ATOM    887  OG  SER H 114      11.907   2.548  27.961  1.00 35.01           O  
ATOM    888  C   SER H 114      14.232   3.571  26.730  1.00 31.41           C  
ATOM    889  O   SER H 114      13.899   4.731  26.489  1.00 29.24           O  
ATOM    890  N   GLY H 115      14.577   2.700  25.753  1.00 33.70           N  
ATOM    891  CA  GLY H 115      14.482   3.068  24.364  1.00 35.12           C  
ATOM    892  C   GLY H 115      15.819   3.399  23.761  1.00 37.57           C  
ATOM    893  O   GLY H 115      15.892   3.709  22.573  1.00 40.08           O  
ATOM    894  N   GLY H 116      16.919   3.331  24.534  1.00 36.85           N  
ATOM    895  CA  GLY H 116      18.195   3.670  23.966  1.00 37.75           C  
ATOM    896  C   GLY H 116      18.644   2.547  23.085  1.00 38.29           C  
ATOM    897  O   GLY H 116      18.037   1.477  23.064  1.00 37.42           O  
ATOM    898  N   GLY H 117      19.735   2.766  22.320  1.00 36.64           N  
ATOM    899  CA  GLY H 117      20.192   1.708  21.469  1.00 34.60           C  
ATOM    900  C   GLY H 117      21.089   2.255  20.400  1.00 33.58           C  
ATOM    901  O   GLY H 117      21.580   3.380  20.472  1.00 33.26           O  
ATOM    902  N   LEU H 118      21.315   1.428  19.360  1.00 30.32           N  
ATOM    903  CA  LEU H 118      22.199   1.732  18.270  1.00 29.21           C  
ATOM    904  CB  LEU H 118      22.943   0.457  17.823  1.00 27.20           C  
ATOM    905  CG  LEU H 118      24.088   0.620  16.808  1.00 26.16           C  
ATOM    906  CD1 LEU H 118      23.600   1.206  15.478  1.00 25.40           C  
ATOM    907  CD2 LEU H 118      25.284   1.360  17.423  1.00 28.16           C  
ATOM    908  C   LEU H 118      21.347   2.207  17.128  1.00 30.24           C  
ATOM    909  O   LEU H 118      20.310   1.612  16.838  1.00 28.98           O  
ATOM    910  N   VAL H 119      21.745   3.315  16.464  1.00 30.39           N  
ATOM    911  CA  VAL H 119      20.975   3.814  15.355  1.00 33.24           C  
ATOM    912  CB  VAL H 119      19.993   4.868  15.785  1.00 35.93           C  
ATOM    913  CG1 VAL H 119      20.766   6.065  16.358  1.00 36.91           C  
ATOM    914  CG2 VAL H 119      19.074   5.213  14.608  1.00 37.22           C  
ATOM    915  C   VAL H 119      21.917   4.386  14.330  1.00 32.78           C  
ATOM    916  O   VAL H 119      23.000   4.865  14.659  1.00 30.80           O  
ATOM    917  N   GLN H 120      21.527   4.343  13.039  1.00 33.16           N  
ATOM    918  CA  GLN H 120      22.378   4.837  11.989  1.00 34.26           C  
ATOM    919  CB  GLN H 120      21.995   4.331  10.589  1.00 38.82           C  
ATOM    920  CG  GLN H 120      22.116   2.814  10.437  1.00 43.48           C  
ATOM    921  CD  GLN H 120      21.813   2.462   8.987  1.00 48.12           C  
ATOM    922  OE1 GLN H 120      21.745   1.291   8.618  1.00 51.68           O  
ATOM    923  NE2 GLN H 120      21.631   3.506   8.138  1.00 51.24           N  
ATOM    924  C   GLN H 120      22.281   6.327  11.967  1.00 31.59           C  
ATOM    925  O   GLN H 120      21.329   6.908  12.484  1.00 29.20           O  
ATOM    926  N   PRO H 121      23.258   6.972  11.390  1.00 32.01           N  
ATOM    927  CA  PRO H 121      23.203   8.400  11.326  1.00 31.55           C  
ATOM    928  CD  PRO H 121      24.627   6.480  11.409  1.00 33.01           C  
ATOM    929  CB  PRO H 121      24.576   8.850  10.834  1.00 31.83           C  
ATOM    930  CG  PRO H 121      25.514   7.739  11.349  1.00 32.33           C  
ATOM    931  C   PRO H 121      22.053   8.796  10.461  1.00 31.42           C  
ATOM    932  O   PRO H 121      21.843   8.166   9.426  1.00 31.33           O  
ATOM    933  N   GLY H 122      21.299   9.832  10.873  1.00 31.00           N  
ATOM    934  CA  GLY H 122      20.172  10.281  10.110  1.00 30.30           C  
ATOM    935  C   GLY H 122      18.961   9.504  10.533  1.00 30.82           C  
ATOM    936  O   GLY H 122      17.865   9.740  10.028  1.00 30.95           O  
ATOM    937  N   GLY H 123      19.126   8.563  11.485  1.00 29.84           N  
ATOM    938  CA  GLY H 123      18.034   7.733  11.921  1.00 29.56           C  
ATOM    939  C   GLY H 123      17.292   8.423  13.024  1.00 29.74           C  
ATOM    940  O   GLY H 123      17.582   9.570  13.363  1.00 27.52           O  
ATOM    941  N   SER H 124      16.302   7.720  13.617  1.00 30.78           N  
ATOM    942  CA  SER H 124      15.498   8.302  14.653  1.00 31.93           C  
ATOM    943  CB  SER H 124      14.125   8.762  14.137  1.00 34.10           C  
ATOM    944  OG  SER H 124      13.457   7.684  13.500  1.00 36.61           O  
ATOM    945  C   SER H 124      15.274   7.293  15.739  1.00 30.87           C  
ATOM    946  O   SER H 124      15.354   6.087  15.508  1.00 28.11           O  
ATOM    947  N   LEU H 125      15.022   7.774  16.978  1.00 32.35           N  
ATOM    948  CA  LEU H 125      14.781   6.865  18.063  1.00 33.30           C  
ATOM    949  CB  LEU H 125      16.101   6.388  18.699  1.00 35.33           C  
ATOM    950  CG  LEU H 125      15.976   5.159  19.614  1.00 38.49           C  
ATOM    951  CD1 LEU H 125      15.485   3.932  18.825  1.00 39.75           C  
ATOM    952  CD2 LEU H 125      17.301   4.883  20.340  1.00 39.12           C  
ATOM    953  C   LEU H 125      13.946   7.599  19.077  1.00 32.79           C  
ATOM    954  O   LEU H 125      13.979   8.828  19.142  1.00 33.29           O  
ATOM    955  N   ARG H 126      13.134   6.869  19.876  1.00 32.88           N  
ATOM    956  CA  ARG H 126      12.329   7.539  20.865  1.00 34.83           C  
ATOM    957  CB  ARG H 126      10.812   7.356  20.666  1.00 35.99           C  
ATOM    958  CG  ARG H 126       9.975   8.084  21.722  1.00 38.65           C  
ATOM    959  CD  ARG H 126       8.475   8.126  21.417  1.00 41.59           C  
ATOM    960  NE  ARG H 126       7.962   6.728  21.446  1.00 45.69           N  
ATOM    961  CZ  ARG H 126       6.635   6.492  21.653  1.00 47.11           C  
ATOM    962  NH1 ARG H 126       5.779   7.530  21.876  1.00 47.98           N1+
ATOM    963  NH2 ARG H 126       6.162   5.211  21.627  1.00 47.95           N  
ATOM    964  C   ARG H 126      12.687   7.005  22.222  1.00 35.04           C  
ATOM    965  O   ARG H 126      12.663   5.799  22.461  1.00 35.59           O  
ATOM    966  N   LEU H 127      13.027   7.918  23.151  1.00 34.14           N  
ATOM    967  CA  LEU H 127      13.399   7.548  24.490  1.00 32.77           C  
ATOM    968  CB  LEU H 127      14.533   8.416  25.063  1.00 33.13           C  
ATOM    969  CG  LEU H 127      15.841   8.370  24.245  1.00 33.84           C  
ATOM    970  CD1 LEU H 127      16.927   9.255  24.872  1.00 34.21           C  
ATOM    971  CD2 LEU H 127      16.313   6.928  24.010  1.00 34.90           C  
ATOM    972  C   LEU H 127      12.205   7.786  25.358  1.00 31.67           C  
ATOM    973  O   LEU H 127      11.415   8.691  25.093  1.00 30.53           O  
ATOM    974  N   SER H 128      12.029   6.963  26.413  1.00 31.39           N  
ATOM    975  CA  SER H 128      10.911   7.171  27.289  1.00 31.60           C  
ATOM    976  CB  SER H 128       9.823   6.085  27.189  1.00 31.51           C  
ATOM    977  OG  SER H 128      10.347   4.819  27.547  1.00 35.79           O  
ATOM    978  C   SER H 128      11.404   7.228  28.706  1.00 31.91           C  
ATOM    979  O   SER H 128      12.428   6.640  29.048  1.00 32.70           O  
ATOM    980  N   CYS H 129      10.692   7.991  29.563  1.00 32.43           N  
ATOM    981  CA  CYS H 129      11.049   8.109  30.951  1.00 32.45           C  
ATOM    982  CB  CYS H 129      11.645   9.496  31.299  1.00 34.31           C  
ATOM    983  SG  CYS H 129      12.102   9.688  33.051  1.00 36.82           S  
ATOM    984  C   CYS H 129       9.797   7.908  31.750  1.00 31.41           C  
ATOM    985  O   CYS H 129       8.918   8.767  31.767  1.00 30.51           O  
ATOM    986  N   ALA H 130       9.687   6.761  32.454  1.00 30.63           N  
ATOM    987  CA  ALA H 130       8.501   6.485  33.220  1.00 30.82           C  
ATOM    988  CB  ALA H 130       8.111   4.995  33.232  1.00 30.28           C  
ATOM    989  C   ALA H 130       8.750   6.916  34.632  1.00 31.25           C  
ATOM    990  O   ALA H 130       9.742   6.534  35.251  1.00 30.76           O  
ATOM    991  N   ALA H 131       7.824   7.723  35.184  1.00 30.69           N  
ATOM    992  CA  ALA H 131       8.000   8.269  36.500  1.00 30.96           C  
ATOM    993  CB  ALA H 131       7.804   9.796  36.556  1.00 31.60           C  
ATOM    994  C   ALA H 131       7.003   7.664  37.429  1.00 32.11           C  
ATOM    995  O   ALA H 131       5.905   7.277  37.034  1.00 33.79           O  
ATOM    996  N   SER H 132       7.388   7.529  38.712  1.00 31.31           N  
ATOM    997  CA  SER H 132       6.468   6.991  39.664  1.00 32.31           C  
ATOM    998  CB  SER H 132       6.450   5.452  39.693  1.00 32.75           C  
ATOM    999  OG  SER H 132       7.726   4.955  40.063  1.00 35.28           O  
ATOM   1000  C   SER H 132       6.878   7.462  41.021  1.00 33.20           C  
ATOM   1001  O   SER H 132       8.017   7.874  41.238  1.00 32.19           O  
ATOM   1002  N   GLY H 133       5.927   7.431  41.975  1.00 26.77           N  
ATOM   1003  CA  GLY H 133       6.233   7.790  43.328  1.00 27.02           C  
ATOM   1004  C   GLY H 133       5.831   9.203  43.623  1.00 27.02           C  
ATOM   1005  O   GLY H 133       5.813   9.602  44.787  1.00 27.61           O  
ATOM   1006  N   PHE H 134       5.497  10.014  42.601  1.00 26.38           N  
ATOM   1007  CA  PHE H 134       5.135  11.366  42.917  1.00 26.01           C  
ATOM   1008  CB  PHE H 134       6.334  12.338  42.932  1.00 26.06           C  
ATOM   1009  CG  PHE H 134       6.976  12.363  41.587  1.00 24.75           C  
ATOM   1010  CD1 PHE H 134       7.837  11.364  41.196  1.00 24.27           C  
ATOM   1011  CD2 PHE H 134       6.736  13.399  40.719  1.00 23.57           C  
ATOM   1012  CE1 PHE H 134       8.435  11.386  39.958  1.00 23.84           C  
ATOM   1013  CE2 PHE H 134       7.331  13.427  39.480  1.00 23.50           C  
ATOM   1014  CZ  PHE H 134       8.181  12.421  39.093  1.00 24.05           C  
ATOM   1015  C   PHE H 134       4.118  11.852  41.934  1.00 25.87           C  
ATOM   1016  O   PHE H 134       3.810  11.178  40.951  1.00 26.57           O  
ATOM   1017  N   THR H 135       3.553  13.050  42.193  1.00 26.99           N  
ATOM   1018  CA  THR H 135       2.553  13.573  41.313  1.00 28.00           C  
ATOM   1019  CB  THR H 135       1.744  14.673  41.938  1.00 28.93           C  
ATOM   1020  OG1 THR H 135       1.119  14.200  43.123  1.00 30.13           O  
ATOM   1021  CG2 THR H 135       0.677  15.138  40.935  1.00 28.84           C  
ATOM   1022  C   THR H 135       3.290  14.131  40.138  1.00 27.63           C  
ATOM   1023  O   THR H 135       3.905  15.193  40.205  1.00 26.88           O  
ATOM   1024  N   PHE H 136       3.184  13.425  39.000  1.00 27.41           N  
ATOM   1025  CA  PHE H 136       3.939  13.709  37.815  1.00 27.52           C  
ATOM   1026  CB  PHE H 136       3.617  12.724  36.682  1.00 27.91           C  
ATOM   1027  CG  PHE H 136       4.408  13.032  35.456  1.00 28.38           C  
ATOM   1028  CD1 PHE H 136       5.751  12.734  35.382  1.00 28.06           C  
ATOM   1029  CD2 PHE H 136       3.794  13.591  34.360  1.00 28.09           C  
ATOM   1030  CE1 PHE H 136       6.470  13.011  34.243  1.00 28.76           C  
ATOM   1031  CE2 PHE H 136       4.509  13.871  33.219  1.00 28.72           C  
ATOM   1032  CZ  PHE H 136       5.851  13.584  33.158  1.00 29.14           C  
ATOM   1033  C   PHE H 136       3.661  15.099  37.326  1.00 27.49           C  
ATOM   1034  O   PHE H 136       4.577  15.794  36.897  1.00 27.51           O  
ATOM   1035  N   THR H 137       2.393  15.540  37.384  1.00 26.97           N  
ATOM   1036  CA  THR H 137       1.960  16.816  36.882  1.00 27.18           C  
ATOM   1037  CB  THR H 137       0.466  16.965  36.884  1.00 27.97           C  
ATOM   1038  OG1 THR H 137      -0.035  16.924  38.211  1.00 29.13           O  
ATOM   1039  CG2 THR H 137      -0.140  15.823  36.053  1.00 30.27           C  
ATOM   1040  C   THR H 137       2.531  17.968  37.669  1.00 26.11           C  
ATOM   1041  O   THR H 137       2.595  19.084  37.160  1.00 25.85           O  
ATOM   1042  N   ASP H 138       2.903  17.748  38.944  1.00 26.34           N  
ATOM   1043  CA  ASP H 138       3.381  18.779  39.834  1.00 26.13           C  
ATOM   1044  CB  ASP H 138       3.571  18.293  41.278  1.00 26.85           C  
ATOM   1045  CG  ASP H 138       2.192  18.123  41.896  1.00 29.40           C  
ATOM   1046  OD1 ASP H 138       1.192  18.489  41.224  1.00 31.48           O  
ATOM   1047  OD2 ASP H 138       2.121  17.625  43.049  1.00 29.56           O1-
ATOM   1048  C   ASP H 138       4.695  19.363  39.399  1.00 25.49           C  
ATOM   1049  O   ASP H 138       5.012  20.492  39.773  1.00 25.48           O  
ATOM   1050  N   TYR H 139       5.519  18.623  38.632  1.00 24.37           N  
ATOM   1051  CA  TYR H 139       6.834  19.125  38.340  1.00 23.70           C  
ATOM   1052  CB  TYR H 139       7.930  18.224  38.926  1.00 23.83           C  
ATOM   1053  CG  TYR H 139       7.660  18.087  40.385  1.00 25.57           C  
ATOM   1054  CD1 TYR H 139       6.660  17.247  40.821  1.00 25.82           C  
ATOM   1055  CD2 TYR H 139       8.404  18.773  41.315  1.00 27.32           C  
ATOM   1056  CE1 TYR H 139       6.394  17.100  42.162  1.00 27.68           C  
ATOM   1057  CE2 TYR H 139       8.143  18.631  42.658  1.00 28.19           C  
ATOM   1058  CZ  TYR H 139       7.137  17.795  43.084  1.00 28.80           C  
ATOM   1059  OH  TYR H 139       6.870  17.653  44.463  1.00 30.80           O  
ATOM   1060  C   TYR H 139       7.041  19.123  36.851  1.00 22.52           C  
ATOM   1061  O   TYR H 139       6.168  18.712  36.092  1.00 24.00           O  
ATOM   1062  N   THR H 140       8.211  19.638  36.404  1.00 32.11           N  
ATOM   1063  CA  THR H 140       8.595  19.684  35.023  1.00 30.19           C  
ATOM   1064  CB  THR H 140       9.198  20.997  34.611  1.00 30.65           C  
ATOM   1065  OG1 THR H 140      10.358  21.270  35.383  1.00 31.05           O  
ATOM   1066  CG2 THR H 140       8.152  22.108  34.804  1.00 33.74           C  
ATOM   1067  C   THR H 140       9.641  18.625  34.843  1.00 29.96           C  
ATOM   1068  O   THR H 140      10.344  18.273  35.789  1.00 31.60           O  
ATOM   1069  N   MET H 141       9.759  18.065  33.620  1.00 28.36           N  
ATOM   1070  CA  MET H 141      10.704  17.004  33.408  1.00 27.84           C  
ATOM   1071  CB  MET H 141      10.055  15.700  32.924  1.00 28.46           C  
ATOM   1072  CG  MET H 141       9.078  15.122  33.948  1.00 21.99           C  
ATOM   1073  SD  MET H 141       9.819  14.753  35.567  1.00 24.55           S  
ATOM   1074  CE  MET H 141      10.792  13.336  34.981  1.00 24.93           C  
ATOM   1075  C   MET H 141      11.713  17.422  32.380  1.00 27.65           C  
ATOM   1076  O   MET H 141      11.387  18.112  31.415  1.00 26.49           O  
ATOM   1077  N   ASP H 142      12.983  16.998  32.568  1.00 27.66           N  
ATOM   1078  CA  ASP H 142      14.041  17.421  31.691  1.00 28.59           C  
ATOM   1079  CB  ASP H 142      15.070  18.330  32.384  1.00 30.39           C  
ATOM   1080  CG  ASP H 142      14.395  19.649  32.721  1.00 31.39           C  
ATOM   1081  OD1 ASP H 142      13.750  19.720  33.800  1.00 17.41           O  
ATOM   1082  OD2 ASP H 142      14.518  20.608  31.914  1.00 18.29           O1-
ATOM   1083  C   ASP H 142      14.824  16.256  31.175  1.00 28.79           C  
ATOM   1084  O   ASP H 142      14.758  15.142  31.692  1.00 29.25           O  
ATOM   1085  N   TRP H 143      15.581  16.511  30.086  1.00 28.92           N  
ATOM   1086  CA  TRP H 143      16.486  15.539  29.547  1.00 27.91           C  
ATOM   1087  CB  TRP H 143      16.137  15.100  28.115  1.00 28.74           C  
ATOM   1088  CG  TRP H 143      14.853  14.310  28.020  1.00 28.27           C  
ATOM   1089  CD2 TRP H 143      14.770  12.880  28.137  1.00 28.14           C  
ATOM   1090  CD1 TRP H 143      13.580  14.753  27.820  1.00 29.77           C  
ATOM   1091  NE1 TRP H 143      12.706  13.691  27.801  1.00 27.99           N  
ATOM   1092  CE2 TRP H 143      13.426  12.531  27.998  1.00 28.40           C  
ATOM   1093  CE3 TRP H 143      15.734  11.935  28.347  1.00 28.94           C  
ATOM   1094  CZ2 TRP H 143      13.025  11.226  28.064  1.00 27.02           C  
ATOM   1095  CZ3 TRP H 143      15.326  10.621  28.414  1.00 28.12           C  
ATOM   1096  CH2 TRP H 143      13.997  10.273  28.275  1.00 25.48           C  
ATOM   1097  C   TRP H 143      17.844  16.182  29.529  1.00 27.19           C  
ATOM   1098  O   TRP H 143      17.994  17.325  29.097  1.00 27.27           O  
ATOM   1099  N   VAL H 144      18.866  15.458  30.036  1.00 25.93           N  
ATOM   1100  CA  VAL H 144      20.229  15.929  30.067  1.00 25.87           C  
ATOM   1101  CB  VAL H 144      20.732  16.192  31.461  1.00 26.75           C  
ATOM   1102  CG1 VAL H 144      22.210  16.610  31.388  1.00 28.71           C  
ATOM   1103  CG2 VAL H 144      19.820  17.244  32.119  1.00 27.69           C  
ATOM   1104  C   VAL H 144      21.059  14.823  29.482  1.00 26.23           C  
ATOM   1105  O   VAL H 144      20.767  13.649  29.706  1.00 26.85           O  
ATOM   1106  N   ARG H 145      22.117  15.156  28.708  1.00 26.85           N  
ATOM   1107  CA  ARG H 145      22.872  14.084  28.115  1.00 27.07           C  
ATOM   1108  CB  ARG H 145      22.703  13.931  26.593  1.00 27.12           C  
ATOM   1109  CG  ARG H 145      23.206  15.110  25.763  1.00 26.71           C  
ATOM   1110  CD  ARG H 145      23.022  14.879  24.263  1.00 29.12           C  
ATOM   1111  NE  ARG H 145      23.742  15.958  23.536  1.00 29.73           N  
ATOM   1112  CZ  ARG H 145      23.827  15.901  22.175  1.00 30.66           C  
ATOM   1113  NH1 ARG H 145      23.209  14.891  21.495  1.00 27.66           N1+
ATOM   1114  NH2 ARG H 145      24.536  16.848  21.494  1.00 32.54           N  
ATOM   1115  C   ARG H 145      24.337  14.253  28.379  1.00 27.81           C  
ATOM   1116  O   ARG H 145      24.824  15.344  28.671  1.00 25.89           O  
ATOM   1117  N   TYR H 146      25.067  13.120  28.297  1.00 27.66           N  
ATOM   1118  CA  TYR H 146      26.471  13.047  28.608  1.00 29.29           C  
ATOM   1119  CB  TYR H 146      26.599  12.252  29.924  1.00 28.82           C  
ATOM   1120  CG  TYR H 146      27.986  12.057  30.427  1.00 28.55           C  
ATOM   1121  CD1 TYR H 146      28.775  11.048  29.928  1.00  0.00           C  
ATOM   1122  CD2 TYR H 146      28.485  12.869  31.422  1.00  0.00           C  
ATOM   1123  CE1 TYR H 146      30.050  10.862  30.404  1.00  0.00           C  
ATOM   1124  CE2 TYR H 146      29.758  12.686  31.905  1.00  0.00           C  
ATOM   1125  CZ  TYR H 146      30.545  11.680  31.390  1.00  0.00           C  
ATOM   1126  OH  TYR H 146      31.856  11.486  31.876  1.00  0.00           O  
ATOM   1127  C   TYR H 146      27.186  12.266  27.529  1.00 30.27           C  
ATOM   1128  O   TYR H 146      27.010  11.054  27.425  1.00 27.88           O  
ATOM   1129  N   ALA H 147      28.055  12.923  26.728  1.00 32.41           N  
ATOM   1130  CA  ALA H 147      28.829  12.237  25.722  1.00 35.71           C  
ATOM   1131  CB  ALA H 147      29.571  13.180  24.762  1.00 35.85           C  
ATOM   1132  C   ALA H 147      29.866  11.448  26.465  1.00 37.37           C  
ATOM   1133  O   ALA H 147      30.125  11.727  27.634  1.00 37.16           O  
ATOM   1134  N   PRO H 148      30.487  10.477  25.842  1.00 39.75           N  
ATOM   1135  CA  PRO H 148      31.368   9.601  26.558  0.80 41.61           C  
ATOM   1136  CD  PRO H 148      29.983   9.869  24.621  1.00 40.69           C  
ATOM   1137  CB  PRO H 148      31.871   8.597  25.521  1.00 41.06           C  
ATOM   1138  CG  PRO H 148      30.685   8.499  24.533  1.00 41.89           C  
ATOM   1139  C   PRO H 148      32.395  10.203  27.467  1.00 42.10           C  
ATOM   1140  O   PRO H 148      32.265  10.020  28.668  1.00 42.19           O  
ATOM   1141  N   GLY H 149      33.412  10.915  26.976  1.00 44.05           N  
ATOM   1142  CA  GLY H 149      34.403  11.500  27.841  1.00 44.20           C  
ATOM   1143  C   GLY H 149      33.895  12.725  28.533  1.00 45.00           C  
ATOM   1144  O   GLY H 149      34.333  13.044  29.636  1.00 45.51           O  
ATOM   1145  N   LYS H 150      32.984  13.454  27.859  1.00 44.75           N  
ATOM   1146  CA  LYS H 150      32.582  14.790  28.211  1.00 43.50           C  
ATOM   1147  CB  LYS H 150      31.978  15.562  27.027  1.00 45.39           C  
ATOM   1148  CG  LYS H 150      33.041  15.900  25.983  1.00 48.06           C  
ATOM   1149  CD  LYS H 150      32.489  16.422  24.660  1.00 48.99           C  
ATOM   1150  CE  LYS H 150      33.591  16.777  23.660  1.00 48.99           C  
ATOM   1151  NZ  LYS H 150      32.997  17.278  22.400  1.00 49.85           N1+
ATOM   1152  C   LYS H 150      31.662  14.932  29.380  1.00 40.81           C  
ATOM   1153  O   LYS H 150      31.312  13.974  30.066  1.00 41.18           O  
ATOM   1154  N   GLY H 151      31.316  16.215  29.653  1.00 39.20           N  
ATOM   1155  CA  GLY H 151      30.492  16.659  30.747  1.00 37.96           C  
ATOM   1156  C   GLY H 151      29.039  16.681  30.348  1.00 36.03           C  
ATOM   1157  O   GLY H 151      28.659  16.145  29.310  1.00 35.18           O  
ATOM   1158  N   LEU H 152      28.193  17.341  31.179  1.00 34.24           N  
ATOM   1159  CA  LEU H 152      26.759  17.330  31.037  1.00 31.53           C  
ATOM   1160  CB  LEU H 152      26.054  17.456  32.397  1.00 31.60           C  
ATOM   1161  CG  LEU H 152      26.349  16.274  33.343  1.00 32.20           C  
ATOM   1162  CD1 LEU H 152      25.632  16.436  34.692  1.00 31.72           C  
ATOM   1163  CD2 LEU H 152      26.031  14.930  32.668  1.00 32.76           C  
ATOM   1164  C   LEU H 152      26.255  18.444  30.163  1.00 30.52           C  
ATOM   1165  O   LEU H 152      26.789  19.553  30.165  1.00 29.16           O  
ATOM   1166  N   GLU H 153      25.183  18.152  29.387  1.00 29.48           N  
ATOM   1167  CA  GLU H 153      24.571  19.120  28.515  1.00 29.87           C  
ATOM   1168  CB  GLU H 153      24.910  18.865  27.031  1.00 30.41           C  
ATOM   1169  CG  GLU H 153      24.366  19.909  26.053  1.00 32.22           C  
ATOM   1170  CD  GLU H 153      24.845  19.535  24.653  1.00 34.80           C  
ATOM   1171  OE1 GLU H 153      25.569  18.512  24.528  1.00 33.27           O  
ATOM   1172  OE2 GLU H 153      24.497  20.269  23.690  1.00 36.56           O1-
ATOM   1173  C   GLU H 153      23.077  19.006  28.671  1.00 28.25           C  
ATOM   1174  O   GLU H 153      22.518  17.918  28.542  1.00 26.79           O  
ATOM   1175  N   TRP H 154      22.389  20.139  28.945  1.00 27.32           N  
ATOM   1176  CA  TRP H 154      20.956  20.143  29.124  1.00 27.23           C  
ATOM   1177  CB  TRP H 154      20.480  21.343  29.962  1.00 26.01           C  
ATOM   1178  CG  TRP H 154      18.985  21.489  30.054  1.00 27.05           C  
ATOM   1179  CD2 TRP H 154      18.258  22.492  29.334  1.00 29.45           C  
ATOM   1180  CD1 TRP H 154      18.069  20.791  30.785  1.00 27.33           C  
ATOM   1181  NE1 TRP H 154      16.809  21.292  30.551  1.00 27.98           N  
ATOM   1182  CE2 TRP H 154      16.912  22.342  29.662  1.00 29.50           C  
ATOM   1183  CE3 TRP H 154      18.682  23.459  28.472  1.00 28.82           C  
ATOM   1184  CZ2 TRP H 154      15.962  23.164  29.130  1.00 29.48           C  
ATOM   1185  CZ3 TRP H 154      17.722  24.285  27.935  1.00 29.73           C  
ATOM   1186  CH2 TRP H 154      16.388  24.139  28.257  1.00 29.20           C  
ATOM   1187  C   TRP H 154      20.294  20.200  27.774  1.00 28.18           C  
ATOM   1188  O   TRP H 154      20.599  21.080  26.971  1.00 28.46           O  
ATOM   1189  N   VAL H 155      19.454  19.183  27.458  1.00 26.97           N  
ATOM   1190  CA  VAL H 155      18.724  19.068  26.215  1.00 27.58           C  
ATOM   1191  CB  VAL H 155      18.380  17.643  25.881  1.00 27.89           C  
ATOM   1192  CG1 VAL H 155      17.588  17.623  24.564  1.00 28.54           C  
ATOM   1193  CG2 VAL H 155      19.674  16.821  25.844  1.00 30.23           C  
ATOM   1194  C   VAL H 155      17.427  19.845  26.146  1.00 28.39           C  
ATOM   1195  O   VAL H 155      17.210  20.615  25.209  1.00 28.67           O  
ATOM   1196  N   ALA H 156      16.508  19.657  27.131  1.00 27.91           N  
ATOM   1197  CA  ALA H 156      15.208  20.275  27.017  1.00 28.70           C  
ATOM   1198  CB  ALA H 156      14.419  19.794  25.790  1.00 32.15           C  
ATOM   1199  C   ALA H 156      14.372  19.992  28.234  1.00 29.64           C  
ATOM   1200  O   ALA H 156      14.705  19.138  29.053  1.00 30.30           O  
ATOM   1201  N   ASP H 157      13.247  20.737  28.374  1.00 29.50           N  
ATOM   1202  CA  ASP H 157      12.354  20.637  29.504  1.00 29.57           C  
ATOM   1203  CB  ASP H 157      12.532  21.833  30.462  1.00 30.97           C  
ATOM   1204  CG  ASP H 157      11.573  21.733  31.635  1.00 31.72           C  
ATOM   1205  OD1 ASP H 157      10.438  22.266  31.506  1.00 34.98           O  
ATOM   1206  OD2 ASP H 157      11.969  21.153  32.681  1.00 34.35           O1-
ATOM   1207  C   ASP H 157      10.928  20.649  29.021  1.00 29.85           C  
ATOM   1208  O   ASP H 157      10.617  21.229  27.982  1.00 27.49           O  
ATOM   1209  N   VAL H 158      10.014  19.982  29.765  1.00 30.01           N  
ATOM   1210  CA  VAL H 158       8.622  19.970  29.392  1.00 30.05           C  
ATOM   1211  CB  VAL H 158       8.240  18.724  28.651  1.00 28.98           C  
ATOM   1212  CG1 VAL H 158       8.483  17.522  29.581  1.00 29.72           C  
ATOM   1213  CG2 VAL H 158       6.784  18.851  28.173  1.00 29.80           C  
ATOM   1214  C   VAL H 158       7.780  20.016  30.635  1.00 30.77           C  
ATOM   1215  O   VAL H 158       8.122  19.412  31.651  1.00 30.26           O  
ATOM   1216  N   ASN H 159       6.642  20.744  30.577  1.00 32.20           N  
ATOM   1217  CA  ASN H 159       5.726  20.828  31.686  1.00 33.10           C  
ATOM   1218  CB  ASN H 159       5.178  22.254  31.898  1.00 33.51           C  
ATOM   1219  CG  ASN H 159       4.378  22.349  33.193  1.00 33.20           C  
ATOM   1220  OD1 ASN H 159       3.960  23.437  33.590  1.00 40.29           O  
ATOM   1221  ND2 ASN H 159       4.158  21.193  33.875  1.00 38.81           N  
ATOM   1222  C   ASN H 159       4.570  19.949  31.325  1.00 33.46           C  
ATOM   1223  O   ASN H 159       3.840  20.237  30.382  1.00 34.48           O  
ATOM   1224  N   PRO H 160       4.416  18.883  32.053  1.00 29.12           N  
ATOM   1225  CA  PRO H 160       3.410  17.890  31.807  1.00 30.95           C  
ATOM   1226  CD  PRO H 160       5.264  18.560  33.187  1.00 28.84           C  
ATOM   1227  CB  PRO H 160       3.664  16.784  32.831  1.00 29.92           C  
ATOM   1228  CG  PRO H 160       4.484  17.472  33.939  1.00 30.53           C  
ATOM   1229  C   PRO H 160       2.008  18.416  31.857  1.00 32.18           C  
ATOM   1230  O   PRO H 160       1.135  17.768  31.282  1.00 32.77           O  
ATOM   1231  N   ASN H 161       1.734  19.509  32.598  1.00 33.57           N  
ATOM   1232  CA  ASN H 161       0.387  20.009  32.637  1.00 35.64           C  
ATOM   1233  CB  ASN H 161       0.180  21.087  33.716  1.00 36.65           C  
ATOM   1234  CG  ASN H 161       0.319  20.459  35.093  1.00 39.15           C  
ATOM   1235  OD1 ASN H 161       0.319  19.238  35.240  1.00 39.94           O  
ATOM   1236  ND2 ASN H 161       0.437  21.324  36.136  1.00 39.45           N  
ATOM   1237  C   ASN H 161       0.026  20.663  31.337  1.00 35.46           C  
ATOM   1238  O   ASN H 161      -0.974  20.326  30.705  1.00 35.78           O  
ATOM   1239  N   SER H 162       0.852  21.652  30.941  1.00 34.85           N  
ATOM   1240  CA  SER H 162       0.669  22.482  29.782  1.00 34.48           C  
ATOM   1241  CB  SER H 162       1.502  23.767  29.893  1.00 34.48           C  
ATOM   1242  OG  SER H 162       1.332  24.563  28.734  1.00 48.43           O  
ATOM   1243  C   SER H 162       1.072  21.797  28.513  1.00 34.40           C  
ATOM   1244  O   SER H 162       0.406  21.916  27.486  1.00 34.27           O  
ATOM   1245  N   GLY H 163       2.190  21.056  28.554  1.00 33.47           N  
ATOM   1246  CA  GLY H 163       2.738  20.427  27.391  1.00 32.12           C  
ATOM   1247  C   GLY H 163       3.735  21.379  26.808  1.00 31.45           C  
ATOM   1248  O   GLY H 163       4.370  21.080  25.799  1.00 32.23           O  
ATOM   1249  N   GLY H 164       3.905  22.556  27.443  1.00 38.02           N  
ATOM   1250  CA  GLY H 164       4.832  23.522  26.918  1.00 38.07           C  
ATOM   1251  C   GLY H 164       6.223  23.003  27.113  1.00 37.19           C  
ATOM   1252  O   GLY H 164       6.517  22.340  28.106  1.00 36.53           O  
ATOM   1253  N   SER H 165       7.136  23.327  26.170  1.00 35.56           N  
ATOM   1254  CA  SER H 165       8.476  22.819  26.269  1.00 34.26           C  
ATOM   1255  CB  SER H 165       8.801  21.673  25.292  1.00 34.98           C  
ATOM   1256  OG  SER H 165       8.117  20.483  25.642  1.00 40.25           O  
ATOM   1257  C   SER H 165       9.463  23.883  25.915  1.00 33.58           C  
ATOM   1258  O   SER H 165       9.123  24.907  25.325  1.00 35.07           O  
ATOM   1259  N   ILE H 166      10.733  23.637  26.308  1.00 33.09           N  
ATOM   1260  CA  ILE H 166      11.849  24.489  26.011  1.00 32.80           C  
ATOM   1261  CB  ILE H 166      12.402  25.185  27.219  1.00 33.63           C  
ATOM   1262  CG1 ILE H 166      11.340  26.088  27.866  1.00 36.73           C  
ATOM   1263  CG2 ILE H 166      13.671  25.938  26.789  1.00 35.87           C  
ATOM   1264  CD1 ILE H 166      11.740  26.590  29.252  1.00 37.53           C  
ATOM   1265  C   ILE H 166      12.946  23.595  25.500  1.00 31.06           C  
ATOM   1266  O   ILE H 166      13.129  22.484  25.998  1.00 31.78           O  
ATOM   1267  N   TYR H 167      13.718  24.054  24.491  1.00 30.10           N  
ATOM   1268  CA  TYR H 167      14.743  23.209  23.941  1.00 31.64           C  
ATOM   1269  CB  TYR H 167      14.482  22.789  22.478  1.00 31.67           C  
ATOM   1270  CG  TYR H 167      13.236  21.970  22.386  1.00 29.81           C  
ATOM   1271  CD1 TYR H 167      12.002  22.576  22.310  1.00 29.51           C  
ATOM   1272  CD2 TYR H 167      13.301  20.595  22.362  1.00 28.50           C  
ATOM   1273  CE1 TYR H 167      10.852  21.826  22.218  1.00 30.05           C  
ATOM   1274  CE2 TYR H 167      12.155  19.839  22.269  1.00 28.82           C  
ATOM   1275  CZ  TYR H 167      10.926  20.455  22.201  1.00 28.74           C  
ATOM   1276  OH  TYR H 167       9.751  19.679  22.106  1.00 28.56           O  
ATOM   1277  C   TYR H 167      16.043  23.956  23.904  1.00 32.31           C  
ATOM   1278  O   TYR H 167      16.066  25.181  23.794  1.00 33.76           O  
ATOM   1279  N   ASN H 168      17.168  23.215  24.017  1.00 33.34           N  
ATOM   1280  CA  ASN H 168      18.480  23.784  23.882  1.00 34.23           C  
ATOM   1281  CB  ASN H 168      19.608  22.810  24.278  1.00 33.87           C  
ATOM   1282  CG  ASN H 168      20.936  23.558  24.311  1.00 25.74           C  
ATOM   1283  OD1 ASN H 168      21.428  24.030  23.287  1.00 27.54           O  
ATOM   1284  ND2 ASN H 168      21.536  23.667  25.527  1.00 25.19           N  
ATOM   1285  C   ASN H 168      18.603  24.096  22.423  1.00 35.25           C  
ATOM   1286  O   ASN H 168      18.025  23.410  21.583  1.00 32.30           O  
ATOM   1287  N   GLN H 169      19.382  25.135  22.074  1.00 36.18           N  
ATOM   1288  CA  GLN H 169      19.416  25.607  20.718  1.00 38.26           C  
ATOM   1289  CB  GLN H 169      20.352  26.814  20.538  1.00 41.33           C  
ATOM   1290  CG  GLN H 169      19.879  28.078  21.260  1.00 44.77           C  
ATOM   1291  CD  GLN H 169      18.698  28.650  20.488  1.00 37.83           C  
ATOM   1292  OE1 GLN H 169      18.698  28.680  19.258  1.00 41.97           O  
ATOM   1293  NE2 GLN H 169      17.657  29.113  21.230  0.50 45.16           N  
ATOM   1294  C   GLN H 169      19.870  24.541  19.758  1.00 37.93           C  
ATOM   1295  O   GLN H 169      19.280  24.386  18.690  1.00 37.04           O  
ATOM   1296  N   ARG H 170      20.905  23.754  20.110  1.00 38.32           N  
ATOM   1297  CA  ARG H 170      21.477  22.809  19.183  1.00 38.33           C  
ATOM   1298  CB  ARG H 170      22.645  22.023  19.790  1.00 38.95           C  
ATOM   1299  CG  ARG H 170      23.320  21.107  18.774  0.50 36.32           C  
ATOM   1300  CD  ARG H 170      24.059  19.928  19.405  0.50 39.20           C  
ATOM   1301  NE  ARG H 170      25.033  20.463  20.395  1.00 43.78           N  
ATOM   1302  CZ  ARG H 170      26.157  19.743  20.678  1.00 44.28           C  
ATOM   1303  NH1 ARG H 170      26.425  18.602  19.977  1.00 45.06           N1+
ATOM   1304  NH2 ARG H 170      27.000  20.149  21.670  1.00 44.43           N  
ATOM   1305  C   ARG H 170      20.476  21.774  18.762  1.00 36.97           C  
ATOM   1306  O   ARG H 170      20.428  21.374  17.600  1.00 36.61           O  
ATOM   1307  N   PHE H 171      19.686  21.283  19.727  1.00 35.81           N  
ATOM   1308  CA  PHE H 171      18.736  20.222  19.553  1.00 36.53           C  
ATOM   1309  CB  PHE H 171      18.310  19.623  20.898  1.00 37.82           C  
ATOM   1310  CG  PHE H 171      19.587  19.181  21.516  1.00 22.10           C  
ATOM   1311  CD1 PHE H 171      20.142  17.969  21.181  1.00 22.95           C  
ATOM   1312  CD2 PHE H 171      20.246  20.001  22.402  1.00 20.97           C  
ATOM   1313  CE1 PHE H 171      21.328  17.571  21.749  1.00 21.81           C  
ATOM   1314  CE2 PHE H 171      21.431  19.607  22.973  1.00 22.15           C  
ATOM   1315  CZ  PHE H 171      21.972  18.389  22.643  1.00 20.30           C  
ATOM   1316  C   PHE H 171      17.509  20.662  18.818  1.00 36.87           C  
ATOM   1317  O   PHE H 171      16.826  19.842  18.206  1.00 35.38           O  
ATOM   1318  N   LYS H 172      17.164  21.957  18.907  1.00 38.86           N  
ATOM   1319  CA  LYS H 172      15.934  22.464  18.371  1.00 40.63           C  
ATOM   1320  CB  LYS H 172      15.857  24.001  18.436  1.00 43.55           C  
ATOM   1321  CG  LYS H 172      14.442  24.571  18.321  1.00 46.17           C  
ATOM   1322  CD  LYS H 172      14.389  26.091  18.491  1.00 48.21           C  
ATOM   1323  CE  LYS H 172      15.304  26.633  19.591  1.00 49.09           C  
ATOM   1324  NZ  LYS H 172      14.671  26.473  20.919  1.00 51.61           N1+
ATOM   1325  C   LYS H 172      15.762  22.062  16.939  1.00 39.11           C  
ATOM   1326  O   LYS H 172      16.666  22.189  16.113  1.00 37.99           O  
ATOM   1327  N   GLY H 173      14.554  21.541  16.640  1.00 38.46           N  
ATOM   1328  CA  GLY H 173      14.126  21.164  15.325  1.00 36.65           C  
ATOM   1329  C   GLY H 173      14.184  19.672  15.190  1.00 36.87           C  
ATOM   1330  O   GLY H 173      13.235  19.051  14.713  1.00 38.05           O  
ATOM   1331  N   ARG H 174      15.330  19.073  15.573  1.00 34.51           N  
ATOM   1332  CA  ARG H 174      15.567  17.656  15.482  1.00 34.44           C  
ATOM   1333  CB  ARG H 174      17.067  17.302  15.556  1.00 34.42           C  
ATOM   1334  CG  ARG H 174      17.884  17.973  14.447  1.00 35.30           C  
ATOM   1335  CD  ARG H 174      19.293  17.408  14.235  1.00 34.69           C  
ATOM   1336  NE  ARG H 174      20.087  17.615  15.478  1.00 34.24           N  
ATOM   1337  CZ  ARG H 174      20.339  16.552  16.295  1.00 34.73           C  
ATOM   1338  NH1 ARG H 174      19.853  15.320  15.970  1.00 34.19           N1+
ATOM   1339  NH2 ARG H 174      21.086  16.708  17.426  1.00 34.39           N  
ATOM   1340  C   ARG H 174      14.856  16.867  16.547  1.00 33.39           C  
ATOM   1341  O   ARG H 174      14.341  15.784  16.278  1.00 33.28           O  
ATOM   1342  N   PHE H 175      14.815  17.393  17.789  1.00 32.36           N  
ATOM   1343  CA  PHE H 175      14.303  16.659  18.917  1.00 31.59           C  
ATOM   1344  CB  PHE H 175      15.216  16.804  20.153  1.00 31.65           C  
ATOM   1345  CG  PHE H 175      16.517  16.105  19.929  1.00 31.04           C  
ATOM   1346  CD1 PHE H 175      17.311  16.406  18.845  1.00 31.23           C  
ATOM   1347  CD2 PHE H 175      16.979  15.189  20.846  1.00 32.50           C  
ATOM   1348  CE1 PHE H 175      18.516  15.767  18.658  1.00 31.91           C  
ATOM   1349  CE2 PHE H 175      18.184  14.550  20.665  1.00 31.87           C  
ATOM   1350  CZ  PHE H 175      18.954  14.834  19.565  1.00 31.50           C  
ATOM   1351  C   PHE H 175      12.979  17.231  19.325  1.00 31.58           C  
ATOM   1352  O   PHE H 175      12.749  18.434  19.214  1.00 33.51           O  
ATOM   1353  N   THR H 176      12.054  16.358  19.780  1.00 30.87           N  
ATOM   1354  CA  THR H 176      10.795  16.818  20.297  1.00 31.08           C  
ATOM   1355  CB  THR H 176       9.607  16.561  19.417  1.00 32.03           C  
ATOM   1356  OG1 THR H 176       9.569  15.198  19.024  1.00 31.06           O  
ATOM   1357  CG2 THR H 176       9.637  17.494  18.201  1.00 32.71           C  
ATOM   1358  C   THR H 176      10.520  16.136  21.599  1.00 30.80           C  
ATOM   1359  O   THR H 176      10.595  14.912  21.710  1.00 28.21           O  
ATOM   1360  N   LEU H 177      10.183  16.941  22.627  1.00 30.23           N  
ATOM   1361  CA  LEU H 177       9.833  16.428  23.919  1.00 30.41           C  
ATOM   1362  CB  LEU H 177      10.195  17.345  25.099  1.00 29.75           C  
ATOM   1363  CG  LEU H 177      11.697  17.485  25.371  1.00 30.55           C  
ATOM   1364  CD1 LEU H 177      11.953  18.394  26.585  1.00 29.49           C  
ATOM   1365  CD2 LEU H 177      12.348  16.103  25.511  1.00 32.87           C  
ATOM   1366  C   LEU H 177       8.345  16.342  23.962  1.00 30.78           C  
ATOM   1367  O   LEU H 177       7.650  17.199  23.417  1.00 29.14           O  
ATOM   1368  N   SER H 178       7.820  15.293  24.621  1.00 31.74           N  
ATOM   1369  CA  SER H 178       6.397  15.141  24.727  1.00 32.87           C  
ATOM   1370  CB  SER H 178       5.786  14.327  23.576  1.00 33.33           C  
ATOM   1371  OG  SER H 178       6.278  12.995  23.606  1.00 34.46           O  
ATOM   1372  C   SER H 178       6.113  14.404  25.998  1.00 33.80           C  
ATOM   1373  O   SER H 178       7.026  13.887  26.641  1.00 34.98           O  
ATOM   1374  N   VAL H 179       4.825  14.361  26.411  1.00 34.55           N  
ATOM   1375  CA  VAL H 179       4.486  13.673  27.628  1.00 35.99           C  
ATOM   1376  CB  VAL H 179       4.479  14.568  28.830  1.00 38.17           C  
ATOM   1377  CG1 VAL H 179       3.358  15.608  28.652  1.00 31.35           C  
ATOM   1378  CG2 VAL H 179       4.327  13.697  30.090  1.00 32.29           C  
ATOM   1379  C   VAL H 179       3.104  13.095  27.517  1.00 36.06           C  
ATOM   1380  O   VAL H 179       2.247  13.620  26.805  1.00 36.67           O  
ATOM   1381  N   ASP H 180       2.875  11.963  28.223  1.00 36.23           N  
ATOM   1382  CA  ASP H 180       1.589  11.328  28.302  1.00 35.87           C  
ATOM   1383  CB  ASP H 180       1.571   9.882  27.779  1.00 38.17           C  
ATOM   1384  CG  ASP H 180       0.119   9.426  27.711  1.00 39.39           C  
ATOM   1385  OD1 ASP H 180      -0.776  10.218  28.107  1.00 41.01           O  
ATOM   1386  OD2 ASP H 180      -0.117   8.274  27.260  1.00 40.45           O1-
ATOM   1387  C   ASP H 180       1.258  11.288  29.759  1.00 35.94           C  
ATOM   1388  O   ASP H 180       1.786  10.476  30.515  1.00 33.78           O  
ATOM   1389  N   ARG H 181       0.345  12.176  30.174  1.00 36.42           N  
ATOM   1390  CA  ARG H 181      -0.038  12.399  31.535  1.00 37.12           C  
ATOM   1391  CB  ARG H 181      -1.076  13.529  31.589  1.00 38.06           C  
ATOM   1392  CG  ARG H 181      -1.503  13.982  32.977  1.00 39.51           C  
ATOM   1393  CD  ARG H 181      -2.537  15.112  32.902  1.00 40.27           C  
ATOM   1394  NE  ARG H 181      -2.891  15.524  34.288  1.00 59.39           N  
ATOM   1395  CZ  ARG H 181      -3.964  14.965  34.919  1.00 60.01           C  
ATOM   1396  NH1 ARG H 181      -4.710  14.014  34.286  1.00 60.44           N1+
ATOM   1397  NH2 ARG H 181      -4.292  15.360  36.184  1.00 60.88           N  
ATOM   1398  C   ARG H 181      -0.643  11.159  32.117  1.00 36.72           C  
ATOM   1399  O   ARG H 181      -0.446  10.859  33.294  1.00 38.09           O  
ATOM   1400  N   SER H 182      -1.409  10.416  31.303  1.00 36.15           N  
ATOM   1401  CA  SER H 182      -2.093   9.239  31.756  1.00 36.88           C  
ATOM   1402  CB  SER H 182      -2.863   8.552  30.617  1.00 37.90           C  
ATOM   1403  OG  SER H 182      -3.751   9.473  30.004  1.00 38.74           O  
ATOM   1404  C   SER H 182      -1.085   8.242  32.223  1.00 36.11           C  
ATOM   1405  O   SER H 182      -1.257   7.611  33.264  1.00 37.03           O  
ATOM   1406  N   LYS H 183      -0.037   8.051  31.402  1.00 34.60           N  
ATOM   1407  CA  LYS H 183       1.055   7.143  31.603  1.00 34.36           C  
ATOM   1408  CB  LYS H 183       1.776   6.793  30.290  1.00 35.96           C  
ATOM   1409  CG  LYS H 183       0.889   5.933  29.384  1.00 38.57           C  
ATOM   1410  CD  LYS H 183       1.384   5.786  27.945  1.00 39.53           C  
ATOM   1411  CE  LYS H 183       0.500   4.866  27.097  1.00 41.52           C  
ATOM   1412  NZ  LYS H 183       1.021   4.787  25.715  1.00 42.43           N1+
ATOM   1413  C   LYS H 183       2.050   7.644  32.613  1.00 32.76           C  
ATOM   1414  O   LYS H 183       2.830   6.859  33.148  1.00 31.40           O  
ATOM   1415  N   ASN H 184       2.089   8.964  32.883  1.00 32.06           N  
ATOM   1416  CA  ASN H 184       3.109   9.479  33.754  1.00 31.56           C  
ATOM   1417  CB  ASN H 184       3.123   8.874  35.171  1.00 32.54           C  
ATOM   1418  CG  ASN H 184       2.057   9.549  36.026  1.00 34.10           C  
ATOM   1419  OD1 ASN H 184       1.868  10.763  35.963  1.00 35.14           O  
ATOM   1420  ND2 ASN H 184       1.345   8.744  36.859  1.00 34.43           N  
ATOM   1421  C   ASN H 184       4.422   9.173  33.109  1.00 31.68           C  
ATOM   1422  O   ASN H 184       5.389   8.809  33.777  1.00 31.28           O  
ATOM   1423  N   THR H 185       4.482   9.324  31.770  1.00 31.22           N  
ATOM   1424  CA  THR H 185       5.695   9.021  31.071  1.00 31.27           C  
ATOM   1425  CB  THR H 185       5.544   7.814  30.197  1.00 31.48           C  
ATOM   1426  OG1 THR H 185       6.807   7.228  29.944  1.00 31.42           O  
ATOM   1427  CG2 THR H 185       4.903   8.253  28.872  1.00 32.89           C  
ATOM   1428  C   THR H 185       6.051  10.203  30.210  1.00 30.25           C  
ATOM   1429  O   THR H 185       5.182  10.937  29.741  1.00 32.35           O  
ATOM   1430  N   LEU H 186       7.364  10.408  29.997  1.00 29.40           N  
ATOM   1431  CA  LEU H 186       7.922  11.508  29.260  1.00 30.76           C  
ATOM   1432  CB  LEU H 186       8.984  12.209  30.126  1.00 30.88           C  
ATOM   1433  CG  LEU H 186       9.678  13.424  29.504  1.00 29.78           C  
ATOM   1434  CD1 LEU H 186       8.701  14.596  29.353  1.00 30.71           C  
ATOM   1435  CD2 LEU H 186      10.943  13.799  30.293  1.00 30.81           C  
ATOM   1436  C   LEU H 186       8.625  10.908  28.075  1.00 30.13           C  
ATOM   1437  O   LEU H 186       9.110   9.782  28.167  1.00 30.31           O  
ATOM   1438  N   TYR H 187       8.693  11.621  26.925  1.00 28.75           N  
ATOM   1439  CA  TYR H 187       9.339  11.043  25.772  1.00 28.10           C  
ATOM   1440  CB  TYR H 187       8.378  10.659  24.632  1.00 28.83           C  
ATOM   1441  CG  TYR H 187       7.380   9.664  25.112  1.00 29.36           C  
ATOM   1442  CD1 TYR H 187       7.693   8.329  25.203  1.00 29.81           C  
ATOM   1443  CD2 TYR H 187       6.121  10.075  25.479  1.00 30.70           C  
ATOM   1444  CE1 TYR H 187       6.762   7.419  25.646  1.00 30.66           C  
ATOM   1445  CE2 TYR H 187       5.186   9.172  25.921  1.00 31.91           C  
ATOM   1446  CZ  TYR H 187       5.505   7.840  26.002  1.00 31.59           C  
ATOM   1447  OH  TYR H 187       4.545   6.912  26.456  1.00 31.79           O  
ATOM   1448  C   TYR H 187      10.275  12.032  25.145  1.00 29.34           C  
ATOM   1449  O   TYR H 187      10.094  13.245  25.242  1.00 28.98           O  
ATOM   1450  N   LEU H 188      11.342  11.520  24.498  1.00 28.66           N  
ATOM   1451  CA  LEU H 188      12.221  12.361  23.739  1.00 29.53           C  
ATOM   1452  CB  LEU H 188      13.612  12.531  24.375  1.00 29.72           C  
ATOM   1453  CG  LEU H 188      14.573  13.436  23.579  1.00 30.21           C  
ATOM   1454  CD1 LEU H 188      14.021  14.862  23.426  1.00 31.27           C  
ATOM   1455  CD2 LEU H 188      15.980  13.422  24.194  1.00 30.86           C  
ATOM   1456  C   LEU H 188      12.374  11.731  22.389  1.00 30.95           C  
ATOM   1457  O   LEU H 188      13.047  10.712  22.239  1.00 31.79           O  
ATOM   1458  N   GLN H 189      11.739  12.331  21.363  1.00 30.75           N  
ATOM   1459  CA  GLN H 189      11.836  11.820  20.025  1.00 31.68           C  
ATOM   1460  CB  GLN H 189      10.607  12.136  19.150  1.00 33.21           C  
ATOM   1461  CG  GLN H 189      10.711  11.600  17.719  1.00 34.84           C  
ATOM   1462  CD  GLN H 189      10.574  10.085  17.758  1.00 37.18           C  
ATOM   1463  OE1 GLN H 189      10.376   9.495  18.817  1.00 39.66           O  
ATOM   1464  NE2 GLN H 189      10.684   9.432  16.571  1.00 36.56           N  
ATOM   1465  C   GLN H 189      13.013  12.492  19.403  1.00 30.92           C  
ATOM   1466  O   GLN H 189      13.099  13.718  19.379  1.00 29.88           O  
ATOM   1467  N   MET H 190      13.967  11.692  18.891  1.00 31.79           N  
ATOM   1468  CA  MET H 190      15.142  12.264  18.306  1.00 33.43           C  
ATOM   1469  CB  MET H 190      16.436  11.749  18.953  1.00 33.61           C  
ATOM   1470  CG  MET H 190      16.535  12.060  20.446  1.00 36.76           C  
ATOM   1471  SD  MET H 190      18.004  11.359  21.258  1.00 38.94           S  
ATOM   1472  CE  MET H 190      17.496   9.634  21.039  1.00 39.70           C  
ATOM   1473  C   MET H 190      15.186  11.853  16.865  1.00 33.46           C  
ATOM   1474  O   MET H 190      15.049  10.673  16.544  1.00 33.10           O  
ATOM   1475  N   ASN H 191      15.384  12.832  15.957  1.00 32.43           N  
ATOM   1476  CA  ASN H 191      15.453  12.546  14.552  1.00 33.22           C  
ATOM   1477  CB  ASN H 191      14.276  13.125  13.740  1.00 32.47           C  
ATOM   1478  CG  ASN H 191      13.007  12.379  14.133  1.00 33.45           C  
ATOM   1479  OD1 ASN H 191      13.064  11.273  14.668  1.00 34.25           O  
ATOM   1480  ND2 ASN H 191      11.825  12.990  13.855  1.00 34.60           N  
ATOM   1481  C   ASN H 191      16.712  13.172  14.026  1.00 34.00           C  
ATOM   1482  O   ASN H 191      17.362  13.953  14.717  1.00 33.87           O  
ATOM   1483  N   SER H 192      17.101  12.801  12.788  1.00 33.55           N  
ATOM   1484  CA  SER H 192      18.261  13.352  12.135  1.00 33.02           C  
ATOM   1485  CB  SER H 192      18.078  14.817  11.707  1.00 33.64           C  
ATOM   1486  OG  SER H 192      17.073  14.908  10.710  1.00 33.57           O  
ATOM   1487  C   SER H 192      19.434  13.269  13.057  1.00 32.96           C  
ATOM   1488  O   SER H 192      20.159  14.243  13.247  1.00 31.59           O  
ATOM   1489  N   LEU H 193      19.663  12.075  13.628  1.00 33.57           N  
ATOM   1490  CA  LEU H 193      20.699  11.881  14.599  1.00 32.74           C  
ATOM   1491  CB  LEU H 193      20.586  10.532  15.330  1.00 31.44           C  
ATOM   1492  CG  LEU H 193      19.383  10.463  16.286  1.00 31.35           C  
ATOM   1493  CD1 LEU H 193      19.271   9.089  16.967  1.00 32.05           C  
ATOM   1494  CD2 LEU H 193      19.443  11.607  17.313  1.00 31.89           C  
ATOM   1495  C   LEU H 193      22.055  11.968  13.972  1.00 33.20           C  
ATOM   1496  O   LEU H 193      22.265  11.593  12.820  1.00 32.07           O  
ATOM   1497  N   ARG H 194      23.018  12.487  14.763  1.00 34.03           N  
ATOM   1498  CA  ARG H 194      24.369  12.668  14.324  1.00 36.76           C  
ATOM   1499  CB  ARG H 194      24.792  14.142  14.259  1.00 39.39           C  
ATOM   1500  CG  ARG H 194      23.972  14.973  13.275  1.00 41.76           C  
ATOM   1501  CD  ARG H 194      24.556  16.367  13.051  1.00 44.98           C  
ATOM   1502  NE  ARG H 194      24.516  17.084  14.354  1.00 47.86           N  
ATOM   1503  CZ  ARG H 194      23.542  18.004  14.603  1.00 49.53           C  
ATOM   1504  NH1 ARG H 194      22.608  18.286  13.648  1.00 50.22           N1+
ATOM   1505  NH2 ARG H 194      23.515  18.659  15.800  1.00 50.30           N  
ATOM   1506  C   ARG H 194      25.276  12.011  15.320  1.00 35.49           C  
ATOM   1507  O   ARG H 194      24.860  11.618  16.407  1.00 32.80           O  
ATOM   1508  N   ALA H 195      26.569  11.900  14.956  1.00 35.48           N  
ATOM   1509  CA  ALA H 195      27.567  11.248  15.758  1.00 37.23           C  
ATOM   1510  CB  ALA H 195      28.963  11.275  15.113  1.00 37.34           C  
ATOM   1511  C   ALA H 195      27.677  11.951  17.076  1.00 35.91           C  
ATOM   1512  O   ALA H 195      27.883  11.321  18.112  1.00 31.95           O  
ATOM   1513  N   GLU H 196      27.525  13.284  17.058  1.00 36.69           N  
ATOM   1514  CA  GLU H 196      27.647  14.156  18.192  1.00 37.98           C  
ATOM   1515  CB  GLU H 196      27.335  15.607  17.810  1.00 41.82           C  
ATOM   1516  CG  GLU H 196      28.284  16.174  16.759  0.80 48.45           C  
ATOM   1517  CD  GLU H 196      27.602  17.385  16.149  1.00 50.63           C  
ATOM   1518  OE1 GLU H 196      26.409  17.615  16.481  1.00 52.48           O  
ATOM   1519  OE2 GLU H 196      28.257  18.091  15.337  1.00 56.31           O1-
ATOM   1520  C   GLU H 196      26.622  13.769  19.210  1.00 35.06           C  
ATOM   1521  O   GLU H 196      26.816  13.982  20.403  1.00 34.47           O  
ATOM   1522  N   ASP H 197      25.484  13.236  18.742  1.00 31.19           N  
ATOM   1523  CA  ASP H 197      24.356  12.847  19.540  1.00 30.91           C  
ATOM   1524  CB  ASP H 197      23.130  12.471  18.688  1.00 32.43           C  
ATOM   1525  CG  ASP H 197      22.604  13.744  18.037  1.00 33.76           C  
ATOM   1526  OD1 ASP H 197      22.738  14.827  18.666  1.00 34.72           O  
ATOM   1527  OD2 ASP H 197      22.066  13.656  16.902  1.00 34.49           O1-
ATOM   1528  C   ASP H 197      24.677  11.669  20.415  1.00 30.01           C  
ATOM   1529  O   ASP H 197      23.976  11.435  21.398  1.00 31.12           O  
ATOM   1530  N   THR H 198      25.694  10.852  20.069  1.00 29.05           N  
ATOM   1531  CA  THR H 198      25.961   9.689  20.875  1.00 26.98           C  
ATOM   1532  CB  THR H 198      27.155   8.891  20.443  1.00 26.54           C  
ATOM   1533  OG1 THR H 198      28.327   9.686  20.512  1.00 24.34           O  
ATOM   1534  CG2 THR H 198      26.938   8.413  19.007  1.00 27.10           C  
ATOM   1535  C   THR H 198      26.214  10.122  22.280  1.00 28.10           C  
ATOM   1536  O   THR H 198      27.051  10.984  22.537  1.00 27.39           O  
ATOM   1537  N   ALA H 199      25.464   9.527  23.232  1.00 27.59           N  
ATOM   1538  CA  ALA H 199      25.644   9.894  24.605  1.00 28.04           C  
ATOM   1539  CB  ALA H 199      25.353  11.379  24.879  1.00 27.53           C  
ATOM   1540  C   ALA H 199      24.692   9.105  25.445  1.00 28.42           C  
ATOM   1541  O   ALA H 199      23.851   8.360  24.944  1.00 25.83           O  
ATOM   1542  N   VAL H 200      24.849   9.230  26.777  1.00 28.22           N  
ATOM   1543  CA  VAL H 200      23.942   8.634  27.707  1.00 27.12           C  
ATOM   1544  CB  VAL H 200      24.587   8.270  29.014  1.00 28.39           C  
ATOM   1545  CG1 VAL H 200      23.515   7.687  29.948  1.00 28.99           C  
ATOM   1546  CG2 VAL H 200      25.763   7.316  28.737  1.00 30.13           C  
ATOM   1547  C   VAL H 200      22.941   9.712  27.967  1.00 27.68           C  
ATOM   1548  O   VAL H 200      23.311  10.835  28.306  1.00 28.55           O  
ATOM   1549  N   TYR H 201      21.640   9.402  27.805  1.00 28.61           N  
ATOM   1550  CA  TYR H 201      20.628  10.402  27.995  1.00 28.77           C  
ATOM   1551  CB  TYR H 201      19.531  10.391  26.909  1.00 28.99           C  
ATOM   1552  CG  TYR H 201      20.096  10.885  25.618  1.00 27.93           C  
ATOM   1553  CD1 TYR H 201      20.914  10.092  24.845  1.00 28.03           C  
ATOM   1554  CD2 TYR H 201      19.783  12.149  25.171  1.00 26.85           C  
ATOM   1555  CE1 TYR H 201      21.423  10.562  23.654  1.00 27.92           C  
ATOM   1556  CE2 TYR H 201      20.286  12.625  23.984  1.00 28.00           C  
ATOM   1557  CZ  TYR H 201      21.110  11.831  23.225  1.00 27.27           C  
ATOM   1558  OH  TYR H 201      21.626  12.321  22.007  1.00 26.43           O  
ATOM   1559  C   TYR H 201      19.962  10.126  29.303  1.00 29.00           C  
ATOM   1560  O   TYR H 201      19.575   8.991  29.575  1.00 27.47           O  
ATOM   1561  N   TYR H 202      19.827  11.171  30.151  1.00 27.45           N  
ATOM   1562  CA  TYR H 202      19.219  11.019  31.444  1.00 26.99           C  
ATOM   1563  CB  TYR H 202      20.049  11.549  32.635  1.00 25.74           C  
ATOM   1564  CG  TYR H 202      21.327  10.797  32.791  1.00 25.11           C  
ATOM   1565  CD1 TYR H 202      21.367   9.604  33.474  1.00 27.64           C  
ATOM   1566  CD2 TYR H 202      22.494  11.288  32.254  1.00 24.83           C  
ATOM   1567  CE1 TYR H 202      22.547   8.914  33.622  1.00 28.77           C  
ATOM   1568  CE2 TYR H 202      23.678  10.603  32.399  1.00 26.24           C  
ATOM   1569  CZ  TYR H 202      23.706   9.414  33.084  1.00 27.83           C  
ATOM   1570  OH  TYR H 202      24.919   8.707  33.237  1.00 30.20           O  
ATOM   1571  C   TYR H 202      17.985  11.863  31.470  1.00 27.35           C  
ATOM   1572  O   TYR H 202      17.922  12.913  30.831  1.00 29.26           O  
ATOM   1573  N   CYS H 203      16.945  11.386  32.184  1.00 26.96           N  
ATOM   1574  CA  CYS H 203      15.774  12.186  32.394  1.00 29.03           C  
ATOM   1575  CB  CYS H 203      14.420  11.480  32.118  1.00 31.36           C  
ATOM   1576  SG  CYS H 203      14.126   9.968  33.083  1.00 37.75           S  
ATOM   1577  C   CYS H 203      15.841  12.611  33.829  1.00 28.21           C  
ATOM   1578  O   CYS H 203      16.374  11.887  34.670  1.00 26.42           O  
ATOM   1579  N   ALA H 204      15.341  13.824  34.146  1.00 27.60           N  
ATOM   1580  CA  ALA H 204      15.458  14.288  35.499  1.00 28.13           C  
ATOM   1581  CB  ALA H 204      16.679  15.196  35.729  1.00 29.83           C  
ATOM   1582  C   ALA H 204      14.239  15.075  35.858  1.00 27.39           C  
ATOM   1583  O   ALA H 204      13.554  15.616  34.993  1.00 28.18           O  
ATOM   1584  N   ARG H 205      13.936  15.137  37.172  1.00 26.72           N  
ATOM   1585  CA  ARG H 205      12.807  15.865  37.674  1.00 27.10           C  
ATOM   1586  CB  ARG H 205      12.132  15.180  38.879  1.00 27.43           C  
ATOM   1587  CG  ARG H 205      10.919  15.929  39.442  1.00 31.04           C  
ATOM   1588  CD  ARG H 205      10.238  15.219  40.620  0.80 36.40           C  
ATOM   1589  NE  ARG H 205      11.088  15.400  41.832  1.00 34.73           N  
ATOM   1590  CZ  ARG H 205      10.627  15.004  43.054  1.00 35.21           C  
ATOM   1591  NH1 ARG H 205       9.400  14.415  43.164  1.00 36.68           N1+
ATOM   1592  NH2 ARG H 205      11.394  15.190  44.168  1.00 35.27           N  
ATOM   1593  C   ARG H 205      13.280  17.208  38.123  1.00 26.55           C  
ATOM   1594  O   ARG H 205      14.325  17.337  38.762  1.00 26.92           O  
ATOM   1595  N   ASN H 206      12.500  18.246  37.761  1.00 26.69           N  
ATOM   1596  CA  ASN H 206      12.789  19.609  38.101  1.00 30.38           C  
ATOM   1597  CB  ASN H 206      12.716  20.505  36.851  1.00 35.10           C  
ATOM   1598  CG  ASN H 206      13.080  21.936  37.192  1.00 38.40           C  
ATOM   1599  OD1 ASN H 206      13.156  22.312  38.358  1.00 27.04           O  
ATOM   1600  ND2 ASN H 206      13.295  22.765  36.135  1.00 27.96           N  
ATOM   1601  C   ASN H 206      11.716  20.056  39.056  1.00 32.90           C  
ATOM   1602  O   ASN H 206      10.603  20.365  38.636  1.00 32.57           O  
ATOM   1603  N   LEU H 207      11.997  20.026  40.378  1.00 20.89           N  
ATOM   1604  CA  LEU H 207      10.996  20.423  41.332  1.00 23.37           C  
ATOM   1605  CB  LEU H 207      11.297  19.957  42.768  1.00 25.11           C  
ATOM   1606  CG  LEU H 207      12.563  20.555  43.404  1.00 30.18           C  
ATOM   1607  CD1 LEU H 207      12.752  20.016  44.832  1.00 43.58           C  
ATOM   1608  CD2 LEU H 207      13.807  20.334  42.528  1.00 43.19           C  
ATOM   1609  C   LEU H 207      10.754  21.904  41.372  1.00 25.24           C  
ATOM   1610  O   LEU H 207       9.629  22.350  41.158  1.00 25.05           O  
ATOM   1611  N   GLY H 208      11.809  22.716  41.595  1.00 24.80           N  
ATOM   1612  CA  GLY H 208      11.614  24.133  41.770  1.00 26.78           C  
ATOM   1613  C   GLY H 208      11.558  24.786  40.429  1.00 27.88           C  
ATOM   1614  O   GLY H 208      11.756  24.153  39.397  1.00 26.67           O  
ATOM   1615  N   PRO H 209      11.257  26.055  40.432  1.00 28.88           N  
ATOM   1616  CA  PRO H 209      11.184  26.828  39.222  1.00 31.40           C  
ATOM   1617  CD  PRO H 209      11.424  26.891  41.608  1.00 46.06           C  
ATOM   1618  CB  PRO H 209      10.832  28.240  39.674  1.00 35.19           C  
ATOM   1619  CG  PRO H 209      11.507  28.328  41.058  1.00 36.55           C  
ATOM   1620  C   PRO H 209      12.514  26.828  38.527  1.00 31.34           C  
ATOM   1621  O   PRO H 209      12.544  26.913  37.299  1.00 32.31           O  
ATOM   1622  N   SER H 210      13.620  26.753  39.291  1.00 31.36           N  
ATOM   1623  CA  SER H 210      14.928  26.843  38.710  1.00 28.14           C  
ATOM   1624  CB  SER H 210      16.041  27.076  39.745  1.00 30.41           C  
ATOM   1625  OG  SER H 210      15.844  28.319  40.402  1.00 40.26           O  
ATOM   1626  C   SER H 210      15.225  25.559  38.018  1.00 27.02           C  
ATOM   1627  O   SER H 210      14.462  24.600  38.116  1.00 29.27           O  
ATOM   1628  N   PHE H 211      16.339  25.523  37.258  1.00 24.33           N  
ATOM   1629  CA  PHE H 211      16.648  24.308  36.568  1.00 20.74           C  
ATOM   1630  CB  PHE H 211      17.106  24.488  35.109  1.00 19.72           C  
ATOM   1631  CG  PHE H 211      15.907  24.498  34.225  1.00 22.99           C  
ATOM   1632  CD1 PHE H 211      15.137  25.620  34.039  1.00 24.62           C  
ATOM   1633  CD2 PHE H 211      15.557  23.349  33.559  1.00 21.00           C  
ATOM   1634  CE1 PHE H 211      14.038  25.592  33.213  1.00 24.60           C  
ATOM   1635  CE2 PHE H 211      14.459  23.313  32.732  1.00 23.73           C  
ATOM   1636  CZ  PHE H 211      13.696  24.440  32.557  1.00 22.96           C  
ATOM   1637  C   PHE H 211      17.716  23.519  37.263  1.00 21.44           C  
ATOM   1638  O   PHE H 211      18.806  23.347  36.716  1.00 20.48           O  
ATOM   1639  N   TYR H 212      17.400  22.973  38.460  1.00 19.25           N  
ATOM   1640  CA  TYR H 212      18.297  22.070  39.132  1.00 14.94           C  
ATOM   1641  CB  TYR H 212      18.869  22.547  40.484  1.00 12.92           C  
ATOM   1642  CG  TYR H 212      17.817  22.636  41.535  1.00 15.17           C  
ATOM   1643  CD1 TYR H 212      17.473  21.534  42.280  1.00 16.11           C  
ATOM   1644  CD2 TYR H 212      17.185  23.832  41.785  1.00 17.26           C  
ATOM   1645  CE1 TYR H 212      16.511  21.622  43.259  1.00 15.26           C  
ATOM   1646  CE2 TYR H 212      16.221  23.929  42.760  1.00 17.42           C  
ATOM   1647  CZ  TYR H 212      15.885  22.820  43.501  1.00 18.76           C  
ATOM   1648  OH  TYR H 212      14.901  22.909  44.508  1.00 19.44           O  
ATOM   1649  C   TYR H 212      17.489  20.825  39.333  1.00 17.06           C  
ATOM   1650  O   TYR H 212      16.292  20.895  39.614  1.00 15.92           O  
ATOM   1651  N   PHE H 213      18.119  19.642  39.178  1.00 17.53           N  
ATOM   1652  CA  PHE H 213      17.361  18.418  39.138  1.00 15.84           C  
ATOM   1653  CB  PHE H 213      17.812  17.503  37.992  1.00 14.95           C  
ATOM   1654  CG  PHE H 213      17.706  18.273  36.726  1.00 15.62           C  
ATOM   1655  CD1 PHE H 213      16.507  18.378  36.066  1.00 14.67           C  
ATOM   1656  CD2 PHE H 213      18.813  18.893  36.196  1.00 16.35           C  
ATOM   1657  CE1 PHE H 213      16.421  19.093  34.895  1.00 12.54           C  
ATOM   1658  CE2 PHE H 213      18.733  19.610  35.027  1.00 15.25           C  
ATOM   1659  CZ  PHE H 213      17.532  19.711  34.372  1.00 13.70           C  
ATOM   1660  C   PHE H 213      17.576  17.609  40.378  1.00 12.97           C  
ATOM   1661  O   PHE H 213      18.693  17.185  40.669  1.00 14.08           O  
ATOM   1662  N   ASP H 214      16.492  17.376  41.143  1.00 12.61           N  
ATOM   1663  CA  ASP H 214      16.540  16.573  42.332  1.00 12.69           C  
ATOM   1664  CB  ASP H 214      15.392  16.904  43.309  1.00 10.96           C  
ATOM   1665  CG  ASP H 214      14.044  16.779  42.615  1.00 16.51           C  
ATOM   1666  OD1 ASP H 214      13.993  16.227  41.485  1.00 19.36           O  
ATOM   1667  OD2 ASP H 214      13.043  17.257  43.213  1.00 18.84           O1-
ATOM   1668  C   ASP H 214      16.627  15.080  42.075  1.00 12.43           C  
ATOM   1669  O   ASP H 214      17.322  14.385  42.814  1.00 13.70           O  
ATOM   1670  N   TYR H 215      15.940  14.537  41.037  1.00 27.51           N  
ATOM   1671  CA  TYR H 215      15.888  13.103  40.813  1.00 28.33           C  
ATOM   1672  CB  TYR H 215      14.512  12.450  41.055  1.00 31.28           C  
ATOM   1673  CG  TYR H 215      14.268  12.289  42.517  1.00 34.49           C  
ATOM   1674  CD1 TYR H 215      14.787  11.204  43.186  1.00 36.62           C  
ATOM   1675  CD2 TYR H 215      13.518  13.198  43.225  1.00 36.15           C  
ATOM   1676  CE1 TYR H 215      14.570  11.027  44.532  1.00 37.20           C  
ATOM   1677  CE2 TYR H 215      13.296  13.028  44.573  1.00 36.80           C  
ATOM   1678  CZ  TYR H 215      13.823  11.944  45.231  1.00 37.62           C  
ATOM   1679  OH  TYR H 215      13.598  11.770  46.614  1.00 39.10           O  
ATOM   1680  C   TYR H 215      16.246  12.802  39.393  1.00 28.17           C  
ATOM   1681  O   TYR H 215      15.801  13.488  38.475  1.00 27.87           O  
ATOM   1682  N   TRP H 216      17.037  11.728  39.180  1.00 27.37           N  
ATOM   1683  CA  TRP H 216      17.533  11.405  37.870  1.00 27.54           C  
ATOM   1684  CB  TRP H 216      19.061  11.585  37.791  1.00 27.44           C  
ATOM   1685  CG  TRP H 216      19.551  12.993  38.057  1.00 26.14           C  
ATOM   1686  CD2 TRP H 216      20.298  13.791  37.126  1.00 25.33           C  
ATOM   1687  CD1 TRP H 216      19.447  13.733  39.199  1.00 26.73           C  
ATOM   1688  NE1 TRP H 216      20.069  14.947  39.034  1.00 27.15           N  
ATOM   1689  CE2 TRP H 216      20.602  14.995  37.765  1.00 26.98           C  
ATOM   1690  CE3 TRP H 216      20.704  13.540  35.847  1.00 26.46           C  
ATOM   1691  CZ2 TRP H 216      21.318  15.969  37.130  1.00 26.62           C  
ATOM   1692  CZ3 TRP H 216      21.421  14.528  35.209  1.00 26.21           C  
ATOM   1693  CH2 TRP H 216      21.721  15.719  35.837  1.00 27.81           C  
ATOM   1694  C   TRP H 216      17.281   9.950  37.585  1.00 28.92           C  
ATOM   1695  O   TRP H 216      17.230   9.122  38.493  1.00 28.04           O  
ATOM   1696  N   GLY H 217      17.120   9.601  36.289  1.00 31.21           N  
ATOM   1697  CA  GLY H 217      16.945   8.232  35.889  1.00 32.03           C  
ATOM   1698  C   GLY H 217      18.310   7.617  35.772  1.00 32.67           C  
ATOM   1699  O   GLY H 217      19.321   8.302  35.912  1.00 32.64           O  
ATOM   1700  N   GLN H 218      18.360   6.293  35.508  1.00 32.88           N  
ATOM   1701  CA  GLN H 218      19.586   5.546  35.403  1.00 34.48           C  
ATOM   1702  CB  GLN H 218      19.402   4.020  35.264  1.00 37.80           C  
ATOM   1703  CG  GLN H 218      18.830   3.541  33.925  1.00 41.51           C  
ATOM   1704  CD  GLN H 218      17.311   3.612  33.949  1.00 43.14           C  
ATOM   1705  OE1 GLN H 218      16.651   3.291  32.963  1.00 44.92           O  
ATOM   1706  NE2 GLN H 218      16.739   4.031  35.108  1.00 41.68           N  
ATOM   1707  C   GLN H 218      20.339   5.986  34.187  1.00 33.26           C  
ATOM   1708  O   GLN H 218      21.568   5.979  34.175  1.00 32.09           O  
ATOM   1709  N   GLY H 219      19.614   6.332  33.108  1.00 31.50           N  
ATOM   1710  CA  GLY H 219      20.248   6.769  31.898  1.00 32.30           C  
ATOM   1711  C   GLY H 219      20.222   5.650  30.905  1.00 31.08           C  
ATOM   1712  O   GLY H 219      20.297   4.475  31.262  1.00 32.51           O  
ATOM   1713  N   THR H 220      20.106   6.008  29.611  1.00 29.37           N  
ATOM   1714  CA  THR H 220      20.100   5.041  28.551  1.00 30.66           C  
ATOM   1715  CB  THR H 220      18.779   4.955  27.845  1.00 31.94           C  
ATOM   1716  OG1 THR H 220      18.797   3.913  26.881  1.00 34.03           O  
ATOM   1717  CG2 THR H 220      18.488   6.308  27.176  1.00 33.50           C  
ATOM   1718  C   THR H 220      21.126   5.485  27.555  1.00 31.28           C  
ATOM   1719  O   THR H 220      21.280   6.680  27.307  1.00 30.59           O  
ATOM   1720  N   LEU H 221      21.855   4.532  26.941  1.00 31.91           N  
ATOM   1721  CA  LEU H 221      22.908   4.930  26.049  1.00 31.83           C  
ATOM   1722  CB  LEU H 221      24.155   4.021  26.154  1.00 31.64           C  
ATOM   1723  CG  LEU H 221      25.454   4.535  25.477  1.00 32.59           C  
ATOM   1724  CD1 LEU H 221      26.596   3.521  25.643  1.00 34.51           C  
ATOM   1725  CD2 LEU H 221      25.270   4.924  24.006  1.00 33.06           C  
ATOM   1726  C   LEU H 221      22.402   4.880  24.642  1.00 31.46           C  
ATOM   1727  O   LEU H 221      21.782   3.907  24.215  1.00 30.69           O  
ATOM   1728  N   VAL H 222      22.651   5.968  23.885  1.00 30.87           N  
ATOM   1729  CA  VAL H 222      22.298   6.004  22.497  1.00 28.86           C  
ATOM   1730  CB  VAL H 222      21.422   7.169  22.131  1.00 29.39           C  
ATOM   1731  CG1 VAL H 222      21.203   7.167  20.608  1.00 30.24           C  
ATOM   1732  CG2 VAL H 222      20.116   7.077  22.936  1.00 29.62           C  
ATOM   1733  C   VAL H 222      23.580   6.138  21.734  1.00 29.00           C  
ATOM   1734  O   VAL H 222      24.385   7.028  22.006  1.00 30.23           O  
ATOM   1735  N   THR H 223      23.811   5.232  20.761  1.00 28.83           N  
ATOM   1736  CA  THR H 223      25.017   5.300  19.985  1.00 28.08           C  
ATOM   1737  CB  THR H 223      25.861   4.061  20.067  1.00 29.97           C  
ATOM   1738  OG1 THR H 223      26.232   3.809  21.413  1.00 30.57           O  
ATOM   1739  CG2 THR H 223      27.117   4.258  19.201  1.00 29.71           C  
ATOM   1740  C   THR H 223      24.621   5.470  18.557  1.00 28.11           C  
ATOM   1741  O   THR H 223      23.786   4.731  18.036  1.00 27.58           O  
ATOM   1742  N   VAL H 224      25.223   6.472  17.889  1.00 27.49           N  
ATOM   1743  CA  VAL H 224      24.917   6.755  16.519  1.00 27.80           C  
ATOM   1744  CB  VAL H 224      24.742   8.227  16.285  1.00 28.14           C  
ATOM   1745  CG1 VAL H 224      24.458   8.472  14.796  1.00 29.08           C  
ATOM   1746  CG2 VAL H 224      23.648   8.743  17.233  1.00 27.55           C  
ATOM   1747  C   VAL H 224      26.093   6.325  15.703  1.00 27.87           C  
ATOM   1748  O   VAL H 224      27.147   6.961  15.742  1.00 28.38           O  
ATOM   1749  N   SER H 225      25.938   5.237  14.923  1.00 25.49           N  
ATOM   1750  CA  SER H 225      27.040   4.781  14.127  1.00 26.75           C  
ATOM   1751  CB  SER H 225      28.028   3.879  14.892  1.00 26.33           C  
ATOM   1752  OG  SER H 225      27.393   2.674  15.288  1.00 27.38           O  
ATOM   1753  C   SER H 225      26.499   3.973  12.992  1.00 27.94           C  
ATOM   1754  O   SER H 225      25.368   3.492  13.030  1.00 30.23           O  
ATOM   1755  N   SER H 226      27.318   3.808  11.934  1.00 29.12           N  
ATOM   1756  CA  SER H 226      26.887   3.054  10.797  1.00 30.06           C  
ATOM   1757  CB  SER H 226      27.866   3.116   9.608  1.00 31.92           C  
ATOM   1758  OG  SER H 226      29.117   2.554   9.973  1.00 35.47           O  
ATOM   1759  C   SER H 226      26.733   1.601  11.221  1.00 30.21           C  
ATOM   1760  O   SER H 226      27.775   0.923  11.437  1.00 31.28           O  
ATOM   1761  OXT SER H 226      25.560   1.149  11.321  1.00  0.00           O1-
TER    1762      SER H 226 
CONECT  162  665
CONECT  665  162
CONECT  983 1576
CONECT 1576  983
END
