# Supplementary material for: Fully automated antibody structure prediction using BIOVIA tools: Validation study
Source: PLoS One. 2017 May 18;12(5):e0177923. doi: 10.1371/journal.pone.0177923 (PMC5436848; doi:10.1371/journal.pone.0177923)
Supplement: S1 Dataset — Predicted structures using the Top5 framework method, Chothia CDR definition with no canonical filtering and generating 50 models. These were used in the detailed discussion of outliers and for comparison against predictions using canonical filtering. (ZIP) [file pone.0177923.s003.zip › 4LLY_BA_FV_FinalModel.pdb]

REMARK   Accelrys Discovery Studio PDB file
REMARK   Created:  2015-05-08T05:01:48Z
SSBOND   1 CYS L   23    CYS L   88                                     
SSBOND   2 CYS H  129    CYS H  203                                     
ATOM      1  N   ARG L   1      26.022  33.438  26.107  1.00 52.09           N1+
ATOM      2  CA  ARG L   1      25.549  32.594  27.222  1.00 51.74           C  
ATOM      3  CB  ARG L   1      25.439  31.128  26.761  1.00 52.12           C  
ATOM      4  CG  ARG L   1      24.339  30.897  25.720  1.00 55.64           C  
ATOM      5  CD  ARG L   1      24.364  29.509  25.076  1.00  0.00           C  
ATOM      6  NE  ARG L   1      25.549  29.439  24.172  1.00  0.00           N  
ATOM      7  CZ  ARG L   1      26.766  29.061  24.660  1.00  0.00           C  
ATOM      8  NH1 ARG L   1      26.905  28.752  25.984  1.00  0.00           N1+
ATOM      9  NH2 ARG L   1      27.851  28.997  23.831  1.00  0.00           N  
ATOM     10  C   ARG L   1      26.509  32.667  28.356  1.00 52.61           C  
ATOM     11  O   ARG L   1      27.619  33.172  28.204  1.00 53.20           O  
ATOM     12  N   ILE L   2      26.113  32.170  29.540  1.00 51.65           N  
ATOM     13  CA  ILE L   2      27.067  32.253  30.600  1.00 50.48           C  
ATOM     14  CB  ILE L   2      26.555  32.766  31.923  1.00 50.88           C  
ATOM     15  CG1 ILE L   2      25.437  31.922  32.525  1.00 51.62           C  
ATOM     16  CG2 ILE L   2      26.136  34.222  31.718  1.00 51.06           C  
ATOM     17  CD1 ILE L   2      25.020  32.454  33.898  1.00 53.37           C  
ATOM     18  C   ILE L   2      27.727  30.933  30.745  1.00 50.04           C  
ATOM     19  O   ILE L   2      27.099  29.874  30.752  1.00 50.54           O  
ATOM     20  N   GLN L   3      29.065  30.986  30.801  1.00 47.54           N  
ATOM     21  CA  GLN L   3      29.810  29.778  30.877  1.00 46.48           C  
ATOM     22  CB  GLN L   3      30.925  29.714  29.824  1.00 47.67           C  
ATOM     23  CG  GLN L   3      30.328  29.683  28.412  1.00 52.99           C  
ATOM     24  CD  GLN L   3      31.448  29.648  27.387  0.80 62.71           C  
ATOM     25  OE1 GLN L   3      32.378  30.449  27.435  1.00 68.62           O  
ATOM     26  NE2 GLN L   3      31.352  28.686  26.431  0.80 61.34           N  
ATOM     27  C   GLN L   3      30.364  29.678  32.253  1.00 44.51           C  
ATOM     28  O   GLN L   3      30.633  30.683  32.910  1.00 41.64           O  
ATOM     29  N   MET L   4      30.503  28.433  32.735  1.00 42.77           N  
ATOM     30  CA  MET L   4      30.982  28.211  34.063  1.00 40.88           C  
ATOM     31  CB  MET L   4      30.070  27.271  34.866  1.00 40.49           C  
ATOM     32  CG  MET L   4      28.630  27.778  34.977  1.00 41.66           C  
ATOM     33  SD  MET L   4      28.422  29.281  35.975  1.00 42.07           S  
ATOM     34  CE  MET L   4      28.487  28.407  37.564  1.00 41.60           C  
ATOM     35  C   MET L   4      32.310  27.535  33.939  1.00 40.41           C  
ATOM     36  O   MET L   4      32.454  26.560  33.203  1.00 40.24           O  
ATOM     37  N   THR L   5      33.320  28.048  34.665  1.00 38.71           N  
ATOM     38  CA  THR L   5      34.638  27.486  34.602  1.00 38.47           C  
ATOM     39  CB  THR L   5      35.685  28.514  34.303  1.00 39.57           C  
ATOM     40  OG1 THR L   5      35.398  29.147  33.063  1.00 40.16           O  
ATOM     41  CG2 THR L   5      37.061  27.833  34.246  1.00 39.67           C  
ATOM     42  C   THR L   5      34.945  26.919  35.948  1.00 38.71           C  
ATOM     43  O   THR L   5      34.865  27.610  36.962  1.00 38.92           O  
ATOM     44  N   GLN L   6      35.332  25.632  35.982  1.00 36.69           N  
ATOM     45  CA  GLN L   6      35.555  24.990  37.241  1.00 36.49           C  
ATOM     46  CB  GLN L   6      34.779  23.663  37.327  1.00 36.25           C  
ATOM     47  CG  GLN L   6      34.602  23.109  38.735  1.00 35.86           C  
ATOM     48  CD  GLN L   6      33.668  21.907  38.645  1.00 37.37           C  
ATOM     49  OE1 GLN L   6      32.772  21.858  37.805  1.00 34.94           O  
ATOM     50  NE2 GLN L   6      33.887  20.907  39.537  1.00 35.52           N  
ATOM     51  C   GLN L   6      37.019  24.710  37.371  1.00 37.07           C  
ATOM     52  O   GLN L   6      37.710  24.464  36.382  1.00 35.27           O  
ATOM     53  N   SER L   7      37.544  24.795  38.611  1.00 36.61           N  
ATOM     54  CA  SER L   7      38.927  24.490  38.838  1.00 37.48           C  
ATOM     55  CB  SER L   7      39.835  25.732  38.859  1.00 38.50           C  
ATOM     56  OG  SER L   7      39.473  26.589  39.931  1.00 40.97           O  
ATOM     57  C   SER L   7      39.018  23.830  40.177  1.00 38.01           C  
ATOM     58  O   SER L   7      38.241  24.144  41.080  1.00 38.37           O  
ATOM     59  N   PRO L   8      39.925  22.906  40.355  1.00 36.57           N  
ATOM     60  CA  PRO L   8      40.829  22.433  39.340  1.00 36.34           C  
ATOM     61  CD  PRO L   8      40.350  22.529  41.691  1.00 36.67           C  
ATOM     62  CB  PRO L   8      41.989  21.777  40.092  1.00 36.85           C  
ATOM     63  CG  PRO L   8      41.400  21.431  41.469  1.00 37.03           C  
ATOM     64  C   PRO L   8      40.102  21.455  38.479  1.00 37.33           C  
ATOM     65  O   PRO L   8      38.999  21.052  38.841  1.00 38.35           O  
ATOM     66  N   SER L   9      40.683  21.085  37.324  1.00 37.11           N  
ATOM     67  CA  SER L   9      40.079  20.107  36.467  1.00 37.64           C  
ATOM     68  CB  SER L   9      40.810  19.963  35.121  1.00 40.71           C  
ATOM     69  OG  SER L   9      40.685  21.161  34.370  1.00 47.03           O  
ATOM     70  C   SER L   9      40.116  18.783  37.168  1.00 37.31           C  
ATOM     71  O   SER L   9      39.188  17.985  37.036  1.00 36.60           O  
ATOM     72  N   SER L  10      41.198  18.509  37.928  1.00 36.32           N  
ATOM     73  CA  SER L  10      41.295  17.259  38.632  1.00 36.94           C  
ATOM     74  CB  SER L  10      41.987  16.155  37.815  1.00 37.77           C  
ATOM     75  OG  SER L  10      43.332  16.519  37.542  1.00 39.76           O  
ATOM     76  C   SER L  10      42.117  17.477  39.869  1.00 37.75           C  
ATOM     77  O   SER L  10      42.935  18.395  39.925  1.00 37.91           O  
ATOM     78  N   LEU L  11      41.904  16.645  40.914  1.00 35.79           N  
ATOM     79  CA  LEU L  11      42.674  16.813  42.116  1.00 35.88           C  
ATOM     80  CB  LEU L  11      42.044  17.833  43.091  1.00 35.95           C  
ATOM     81  CG  LEU L  11      40.640  17.475  43.627  1.00 37.54           C  
ATOM     82  CD1 LEU L  11      40.673  16.335  44.658  1.00 39.53           C  
ATOM     83  CD2 LEU L  11      39.915  18.725  44.150  1.00 38.49           C  
ATOM     84  C   LEU L  11      42.808  15.494  42.819  1.00 37.09           C  
ATOM     85  O   LEU L  11      41.968  14.606  42.673  1.00 35.35           O  
ATOM     86  N   SER L  12      43.900  15.337  43.597  1.00 37.76           N  
ATOM     87  CA  SER L  12      44.104  14.154  44.389  1.00 37.02           C  
ATOM     88  CB  SER L  12      45.419  13.415  44.082  1.00 37.39           C  
ATOM     89  OG  SER L  12      45.406  12.892  42.763  1.00 42.75           O  
ATOM     90  C   SER L  12      44.221  14.621  45.806  1.00 36.92           C  
ATOM     91  O   SER L  12      44.988  15.537  46.095  1.00 37.37           O  
ATOM     92  N   ALA L  13      43.468  13.997  46.736  1.00 35.94           N  
ATOM     93  CA  ALA L  13      43.513  14.444  48.102  1.00 36.90           C  
ATOM     94  CB  ALA L  13      42.346  15.387  48.440  1.00 36.94           C  
ATOM     95  C   ALA L  13      43.414  13.247  49.001  1.00 36.90           C  
ATOM     96  O   ALA L  13      42.792  12.245  48.658  1.00 36.08           O  
ATOM     97  N   SER L  14      44.034  13.336  50.196  1.00 36.88           N  
ATOM     98  CA  SER L  14      44.058  12.243  51.127  1.00 37.00           C  
ATOM     99  CB  SER L  14      45.204  12.353  52.146  1.00 37.82           C  
ATOM    100  OG  SER L  14      46.451  12.354  51.469  1.00 39.35           O  
ATOM    101  C   SER L  14      42.777  12.217  51.900  1.00 37.10           C  
ATOM    102  O   SER L  14      42.060  13.212  51.987  1.00 37.22           O  
ATOM    103  N   VAL L  15      42.463  11.050  52.498  1.00 36.24           N  
ATOM    104  CA  VAL L  15      41.264  10.930  53.268  1.00 36.16           C  
ATOM    105  CB  VAL L  15      41.022   9.541  53.781  1.00 37.86           C  
ATOM    106  CG1 VAL L  15      39.773   9.566  54.682  1.00 37.02           C  
ATOM    107  CG2 VAL L  15      40.912   8.590  52.576  1.00 37.19           C  
ATOM    108  C   VAL L  15      41.401  11.826  54.453  1.00 38.57           C  
ATOM    109  O   VAL L  15      42.458  11.886  55.081  1.00 38.57           O  
ATOM    110  N   GLY L  16      40.325  12.572  54.771  1.00 38.05           N  
ATOM    111  CA  GLY L  16      40.323  13.410  55.935  1.00 38.68           C  
ATOM    112  C   GLY L  16      40.703  14.816  55.586  1.00 40.10           C  
ATOM    113  O   GLY L  16      40.573  15.710  56.419  1.00 40.67           O  
ATOM    114  N   ASP L  17      41.187  15.075  54.357  1.00 38.74           N  
ATOM    115  CA  ASP L  17      41.570  16.432  54.090  1.00 39.23           C  
ATOM    116  CB  ASP L  17      42.750  16.576  53.113  1.00 38.61           C  
ATOM    117  CG  ASP L  17      42.404  15.934  51.783  1.00 41.23           C  
ATOM    118  OD1 ASP L  17      41.214  15.574  51.576  1.00 43.00           O  
ATOM    119  OD2 ASP L  17      43.345  15.785  50.960  1.00 41.55           O1-
ATOM    120  C   ASP L  17      40.396  17.238  53.628  1.00 40.48           C  
ATOM    121  O   ASP L  17      39.347  16.704  53.269  1.00 40.26           O  
ATOM    122  N   ARG L  18      40.550  18.579  53.667  1.00 41.07           N  
ATOM    123  CA  ARG L  18      39.512  19.476  53.251  1.00 41.79           C  
ATOM    124  CB  ARG L  18      39.575  20.843  53.954  1.00 42.76           C  
ATOM    125  CG  ARG L  18      38.457  21.814  53.567  1.00 46.53           C  
ATOM    126  CD  ARG L  18      38.643  23.207  54.173  1.00 52.96           C  
ATOM    127  NE  ARG L  18      37.358  23.946  54.031  1.00 59.12           N  
ATOM    128  CZ  ARG L  18      37.128  25.041  54.811  1.00 64.02           C  
ATOM    129  NH1 ARG L  18      38.080  25.452  55.698  1.00 60.54           N1+
ATOM    130  NH2 ARG L  18      35.950  25.723  54.706  1.00 60.29           N  
ATOM    131  C   ARG L  18      39.740  19.720  51.797  1.00 41.50           C  
ATOM    132  O   ARG L  18      40.846  20.071  51.392  1.00 42.70           O  
ATOM    133  N   VAL L  19      38.698  19.528  50.965  1.00 39.39           N  
ATOM    134  CA  VAL L  19      38.864  19.717  49.554  1.00 38.10           C  
ATOM    135  CB  VAL L  19      38.455  18.509  48.755  1.00 38.27           C  
ATOM    136  CG1 VAL L  19      38.567  18.833  47.258  1.00 38.52           C  
ATOM    137  CG2 VAL L  19      39.326  17.314  49.181  1.00 37.68           C  
ATOM    138  C   VAL L  19      38.000  20.867  49.138  1.00 37.98           C  
ATOM    139  O   VAL L  19      36.856  20.987  49.576  1.00 36.82           O  
ATOM    140  N   THR L  20      38.548  21.760  48.284  1.00 37.15           N  
ATOM    141  CA  THR L  20      37.818  22.915  47.848  1.00 37.34           C  
ATOM    142  CB  THR L  20      38.459  24.198  48.298  1.00 40.83           C  
ATOM    143  OG1 THR L  20      38.549  24.232  49.715  1.00 43.82           O  
ATOM    144  CG2 THR L  20      37.623  25.383  47.794  1.00 41.31           C  
ATOM    145  C   THR L  20      37.801  22.937  46.349  1.00 37.62           C  
ATOM    146  O   THR L  20      38.843  22.877  45.700  1.00 37.61           O  
ATOM    147  N   ILE L  21      36.593  23.038  45.762  1.00 36.50           N  
ATOM    148  CA  ILE L  21      36.446  23.096  44.336  1.00 35.48           C  
ATOM    149  CB  ILE L  21      35.569  22.002  43.810  1.00 36.19           C  
ATOM    150  CG1 ILE L  21      36.198  20.636  44.132  1.00 36.98           C  
ATOM    151  CG2 ILE L  21      35.333  22.244  42.311  1.00 36.62           C  
ATOM    152  CD1 ILE L  21      35.234  19.462  43.991  1.00 38.90           C  
ATOM    153  C   ILE L  21      35.775  24.402  44.043  1.00 35.31           C  
ATOM    154  O   ILE L  21      34.823  24.775  44.725  1.00 35.41           O  
ATOM    155  N   THR L  22      36.259  25.139  43.019  1.00 35.11           N  
ATOM    156  CA  THR L  22      35.692  26.430  42.739  1.00 35.29           C  
ATOM    157  CB  THR L  22      36.691  27.553  42.732  1.00 35.87           C  
ATOM    158  OG1 THR L  22      37.671  27.334  41.729  1.00 37.76           O  
ATOM    159  CG2 THR L  22      37.348  27.657  44.117  1.00 34.63           C  
ATOM    160  C   THR L  22      35.052  26.425  41.389  1.00 36.16           C  
ATOM    161  O   THR L  22      35.390  25.625  40.519  1.00 35.68           O  
ATOM    162  N   CYS L  23      34.067  27.328  41.207  1.00 36.44           N  
ATOM    163  CA  CYS L  23      33.369  27.447  39.960  1.00 38.25           C  
ATOM    164  CB  CYS L  23      31.998  26.727  40.009  1.00 39.27           C  
ATOM    165  SG  CYS L  23      31.045  26.763  38.460  1.00 40.87           S  
ATOM    166  C   CYS L  23      33.174  28.919  39.710  1.00 39.94           C  
ATOM    167  O   CYS L  23      32.691  29.645  40.578  1.00 42.13           O  
ATOM    168  N   LYS L  24      33.568  29.397  38.507  1.00 39.42           N  
ATOM    169  CA  LYS L  24      33.485  30.798  38.183  1.00 39.79           C  
ATOM    170  CB  LYS L  24      34.812  31.375  37.657  1.00 41.51           C  
ATOM    171  CG  LYS L  24      34.723  32.863  37.314  1.00 47.61           C  
ATOM    172  CD  LYS L  24      36.064  33.496  36.942  1.00 52.93           C  
ATOM    173  CE  LYS L  24      36.973  33.796  38.135  1.00 30.07           C  
ATOM    174  NZ  LYS L  24      36.429  34.931  38.915  1.00 32.75           N1+
ATOM    175  C   LYS L  24      32.490  30.988  37.079  1.00 39.70           C  
ATOM    176  O   LYS L  24      32.492  30.260  36.089  1.00 39.46           O  
ATOM    177  N   ALA L  25      31.619  32.009  37.220  1.00 38.90           N  
ATOM    178  CA  ALA L  25      30.627  32.291  36.222  1.00 39.13           C  
ATOM    179  CB  ALA L  25      29.249  32.642  36.811  1.00 38.78           C  
ATOM    180  C   ALA L  25      31.106  33.477  35.443  1.00 40.42           C  
ATOM    181  O   ALA L  25      31.764  34.366  35.984  1.00 41.45           O  
ATOM    182  N   SER L  26      30.788  33.494  34.137  1.00 20.12           N  
ATOM    183  CA  SER L  26      31.199  34.540  33.252  1.00 21.53           C  
ATOM    184  CB  SER L  26      30.893  34.215  31.781  1.00 22.33           C  
ATOM    185  OG  SER L  26      31.309  35.291  30.956  1.00 23.54           O  
ATOM    186  C   SER L  26      30.463  35.801  33.592  1.00 22.58           C  
ATOM    187  O   SER L  26      30.919  36.895  33.252  1.00 22.28           O  
ATOM    188  N   GLN L  27      29.295  35.681  34.257  0.83 21.93           N  
ATOM    189  CA  GLN L  27      28.507  36.837  34.575  0.83 22.51           C  
ATOM    190  CB  GLN L  27      27.360  37.018  33.575  0.83 23.35           C  
ATOM    191  CG  GLN L  27      26.470  38.221  33.837  0.83 25.94           C  
ATOM    192  CD  GLN L  27      25.401  38.191  32.759  0.83 28.61           C  
ATOM    193  OE1 GLN L  27      25.691  38.342  31.572  0.83 29.57           O  
ATOM    194  NE2 GLN L  27      24.128  37.955  33.177  0.83 28.27           N  
ATOM    195  C   GLN L  27      27.902  36.632  35.940  0.83 21.65           C  
ATOM    196  O   GLN L  27      27.955  35.531  36.488  0.83 21.38           O  
ATOM    197  N   ASP L  28      27.304  37.694  36.528  1.00 21.07           N  
ATOM    198  CA  ASP L  28      26.777  37.605  37.867  1.00 21.35           C  
ATOM    199  CB  ASP L  28      26.534  38.969  38.534  1.00 23.08           C  
ATOM    200  CG  ASP L  28      26.256  38.719  40.010  1.00 25.68           C  
ATOM    201  OD1 ASP L  28      25.247  38.031  40.322  1.00 27.29           O  
ATOM    202  OD2 ASP L  28      27.070  39.198  40.844  1.00 32.48           O1-
ATOM    203  C   ASP L  28      25.496  36.825  37.867  1.00 21.29           C  
ATOM    204  O   ASP L  28      24.469  37.258  37.347  1.00 22.46           O  
ATOM    205  N   VAL L  29      25.595  35.589  38.382  1.00 18.70           N  
ATOM    206  CA  VAL L  29      24.564  34.606  38.566  1.00 17.25           C  
ATOM    207  CB  VAL L  29      25.066  33.199  38.425  1.00 17.68           C  
ATOM    208  CG1 VAL L  29      25.520  33.007  36.967  1.00 18.83           C  
ATOM    209  CG2 VAL L  29      26.192  32.960  39.439  1.00 17.73           C  
ATOM    210  C   VAL L  29      23.807  34.750  39.855  1.00 16.99           C  
ATOM    211  O   VAL L  29      22.867  33.989  40.093  1.00 16.44           O  
ATOM    212  N   SER L  30      24.271  35.590  40.799  1.00 16.94           N  
ATOM    213  CA  SER L  30      23.523  35.684  42.020  1.00 18.13           C  
ATOM    214  CB  SER L  30      22.014  35.944  41.805  1.00 20.05           C  
ATOM    215  OG  SER L  30      21.355  36.131  43.047  1.00 30.51           O  
ATOM    216  C   SER L  30      23.745  34.376  42.735  1.00 17.69           C  
ATOM    217  O   SER L  30      24.870  33.895  42.819  1.00 18.11           O  
ATOM    218  N   ILE L  31      22.682  33.853  43.373  1.00 16.81           N  
ATOM    219  CA  ILE L  31      22.562  32.612  44.095  1.00 16.78           C  
ATOM    220  CB  ILE L  31      21.385  32.629  45.025  1.00 18.22           C  
ATOM    221  CG1 ILE L  31      20.075  32.783  44.231  1.00 17.28           C  
ATOM    222  CG2 ILE L  31      21.619  33.742  46.060  1.00 18.77           C  
ATOM    223  CD1 ILE L  31      18.826  32.526  45.070  1.00 17.32           C  
ATOM    224  C   ILE L  31      22.421  31.375  43.246  1.00 16.29           C  
ATOM    225  O   ILE L  31      22.720  30.283  43.726  1.00 16.41           O  
ATOM    226  N   GLY L  32      21.862  31.482  42.021  1.00 16.09           N  
ATOM    227  CA  GLY L  32      21.454  30.317  41.266  1.00 14.97           C  
ATOM    228  C   GLY L  32      22.566  29.416  40.792  1.00 15.44           C  
ATOM    229  O   GLY L  32      22.796  29.300  39.585  1.00 14.71           O  
ATOM    230  N   VAL L  33      23.223  28.678  41.720  1.00 34.69           N  
ATOM    231  CA  VAL L  33      24.212  27.716  41.326  1.00 33.32           C  
ATOM    232  CB  VAL L  33      25.615  28.148  41.644  1.00 33.64           C  
ATOM    233  CG1 VAL L  33      26.578  26.986  41.338  1.00 36.87           C  
ATOM    234  CG2 VAL L  33      25.917  29.431  40.850  1.00 34.17           C  
ATOM    235  C   VAL L  33      23.950  26.450  42.086  1.00 34.29           C  
ATOM    236  O   VAL L  33      23.627  26.479  43.272  1.00 34.61           O  
ATOM    237  N   ALA L  34      24.098  25.295  41.402  1.00 32.28           N  
ATOM    238  CA  ALA L  34      23.860  24.014  42.007  1.00 30.27           C  
ATOM    239  CB  ALA L  34      22.686  23.248  41.375  1.00 29.09           C  
ATOM    240  C   ALA L  34      25.093  23.179  41.813  1.00 31.09           C  
ATOM    241  O   ALA L  34      25.912  23.460  40.939  1.00 30.90           O  
ATOM    242  N   TRP L  35      25.270  22.142  42.663  1.00 29.96           N  
ATOM    243  CA  TRP L  35      26.413  21.273  42.565  1.00 29.68           C  
ATOM    244  CB  TRP L  35      27.359  21.377  43.774  1.00 31.05           C  
ATOM    245  CG  TRP L  35      28.011  22.731  43.923  1.00 32.86           C  
ATOM    246  CD2 TRP L  35      29.288  23.095  43.372  1.00 33.81           C  
ATOM    247  CD1 TRP L  35      27.551  23.833  44.583  1.00 34.35           C  
ATOM    248  NE1 TRP L  35      28.460  24.858  44.480  1.00 34.73           N  
ATOM    249  CE2 TRP L  35      29.534  24.419  43.737  1.00 35.04           C  
ATOM    250  CE3 TRP L  35      30.183  22.387  42.621  1.00 34.26           C  
ATOM    251  CZ2 TRP L  35      30.679  25.058  43.356  1.00 35.38           C  
ATOM    252  CZ3 TRP L  35      31.338  23.036  42.244  1.00 34.27           C  
ATOM    253  CH2 TRP L  35      31.585  24.345  42.603  1.00 35.25           C  
ATOM    254  C   TRP L  35      25.922  19.854  42.505  1.00 29.69           C  
ATOM    255  O   TRP L  35      24.975  19.486  43.200  1.00 30.89           O  
ATOM    256  N   TYR L  36      26.568  19.018  41.659  1.00 28.58           N  
ATOM    257  CA  TYR L  36      26.169  17.641  41.521  1.00 27.17           C  
ATOM    258  CB  TYR L  36      25.595  17.268  40.142  1.00 28.08           C  
ATOM    259  CG  TYR L  36      24.414  18.115  39.820  1.00 27.90           C  
ATOM    260  CD1 TYR L  36      23.167  17.823  40.316  1.00 27.86           C  
ATOM    261  CD2 TYR L  36      24.557  19.218  39.018  1.00 28.61           C  
ATOM    262  CE1 TYR L  36      22.083  18.611  40.010  1.00 28.98           C  
ATOM    263  CE2 TYR L  36      23.475  20.010  38.708  1.00 28.70           C  
ATOM    264  CZ  TYR L  36      22.233  19.707  39.201  1.00 28.67           C  
ATOM    265  OH  TYR L  36      21.122  20.517  38.885  1.00 23.89           O  
ATOM    266  C   TYR L  36      27.384  16.771  41.664  1.00 27.44           C  
ATOM    267  O   TYR L  36      28.508  17.191  41.394  1.00 25.42           O  
ATOM    268  N   GLN L  37      27.161  15.516  42.108  1.00 27.22           N  
ATOM    269  CA  GLN L  37      28.198  14.532  42.267  1.00 27.10           C  
ATOM    270  CB  GLN L  37      28.205  13.908  43.672  1.00 27.52           C  
ATOM    271  CG  GLN L  37      29.281  12.842  43.873  1.00 28.23           C  
ATOM    272  CD  GLN L  37      29.066  12.199  45.237  1.00 32.60           C  
ATOM    273  OE1 GLN L  37      27.973  11.732  45.554  1.00 33.38           O  
ATOM    274  NE2 GLN L  37      30.139  12.173  46.071  1.00 28.40           N  
ATOM    275  C   GLN L  37      27.899  13.414  41.314  1.00 29.29           C  
ATOM    276  O   GLN L  37      26.776  12.915  41.270  1.00 31.87           O  
ATOM    277  N   ASP L  38      28.901  12.982  40.521  1.00 27.77           N  
ATOM    278  CA  ASP L  38      28.661  11.936  39.567  1.00 28.03           C  
ATOM    279  CB  ASP L  38      28.917  12.371  38.111  1.00 27.59           C  
ATOM    280  CG  ASP L  38      27.981  13.514  37.752  1.00 27.27           C  
ATOM    281  OD1 ASP L  38      27.313  14.041  38.680  1.00  0.00           O  
ATOM    282  OD2 ASP L  38      27.930  13.882  36.547  1.00  0.00           O1-
ATOM    283  C   ASP L  38      29.641  10.827  39.806  1.00 30.45           C  
ATOM    284  O   ASP L  38      30.844  11.018  39.631  1.00 32.33           O  
ATOM    285  N   LYS L  39      29.155   9.637  40.218  1.00 31.08           N  
ATOM    286  CA  LYS L  39      30.014   8.495  40.372  1.00 33.66           C  
ATOM    287  CB  LYS L  39      29.565   7.516  41.468  1.00 34.80           C  
ATOM    288  CG  LYS L  39      29.793   8.095  42.864  1.00 38.99           C  
ATOM    289  CD  LYS L  39      29.168   7.286  43.997  1.00 41.89           C  
ATOM    290  CE  LYS L  39      29.567   7.795  45.383  1.00 45.88           C  
ATOM    291  NZ  LYS L  39      28.951   6.946  46.427  1.00 45.62           N1+
ATOM    292  C   LYS L  39      30.047   7.783  39.054  1.00 37.58           C  
ATOM    293  O   LYS L  39      29.178   7.973  38.206  1.00 37.41           O  
ATOM    294  N   PRO L  40      31.046   6.970  38.853  1.00 39.31           N  
ATOM    295  CA  PRO L  40      31.182   6.306  37.588  1.00 39.69           C  
ATOM    296  CD  PRO L  40      32.326   7.167  39.511  1.00 40.21           C  
ATOM    297  CB  PRO L  40      32.567   5.661  37.612  1.00 40.18           C  
ATOM    298  CG  PRO L  40      33.374   6.583  38.548  1.00 41.64           C  
ATOM    299  C   PRO L  40      30.061   5.361  37.313  1.00 40.82           C  
ATOM    300  O   PRO L  40      29.709   4.565  38.184  1.00 39.47           O  
ATOM    301  N   GLY L  41      29.495   5.438  36.093  1.00 40.59           N  
ATOM    302  CA  GLY L  41      28.455   4.549  35.676  1.00 40.96           C  
ATOM    303  C   GLY L  41      27.183   4.888  36.386  1.00 42.82           C  
ATOM    304  O   GLY L  41      26.251   4.084  36.388  1.00 43.75           O  
ATOM    305  N   LYS L  42      27.093   6.080  37.011  1.00 40.64           N  
ATOM    306  CA  LYS L  42      25.875   6.389  37.711  1.00 38.50           C  
ATOM    307  CB  LYS L  42      26.019   6.350  39.247  1.00 40.77           C  
ATOM    308  CG  LYS L  42      26.376   4.970  39.809  1.00 45.99           C  
ATOM    309  CD  LYS L  42      25.331   3.888  39.533  1.00 51.11           C  
ATOM    310  CE  LYS L  42      24.156   3.884  40.514  1.00 57.98           C  
ATOM    311  NZ  LYS L  42      24.555   3.240  41.787  1.00 61.08           N1+
ATOM    312  C   LYS L  42      25.421   7.771  37.338  1.00 35.40           C  
ATOM    313  O   LYS L  42      26.188   8.581  36.823  1.00 34.67           O  
ATOM    314  N   ALA L  43      24.124   8.056  37.586  1.00 34.07           N  
ATOM    315  CA  ALA L  43      23.537   9.338  37.301  1.00 33.29           C  
ATOM    316  CB  ALA L  43      21.999   9.339  37.325  1.00 33.93           C  
ATOM    317  C   ALA L  43      24.005  10.319  38.334  1.00 32.75           C  
ATOM    318  O   ALA L  43      24.370   9.952  39.448  1.00 34.96           O  
ATOM    319  N   PRO L  44      23.996  11.574  37.971  1.00 31.67           N  
ATOM    320  CA  PRO L  44      24.448  12.606  38.869  1.00 31.07           C  
ATOM    321  CD  PRO L  44      24.161  11.950  36.576  1.00 30.60           C  
ATOM    322  CB  PRO L  44      24.576  13.863  38.013  1.00 31.36           C  
ATOM    323  CG  PRO L  44      24.862  13.317  36.603  1.00 31.86           C  
ATOM    324  C   PRO L  44      23.507  12.769  40.022  1.00 32.13           C  
ATOM    325  O   PRO L  44      22.316  12.513  39.859  1.00 32.75           O  
ATOM    326  N   LYS L  45      24.025  13.168  41.203  1.00 33.27           N  
ATOM    327  CA  LYS L  45      23.175  13.400  42.337  1.00 33.21           C  
ATOM    328  CB  LYS L  45      23.475  12.528  43.571  1.00 36.16           C  
ATOM    329  CG  LYS L  45      22.870  11.126  43.484  1.00 41.38           C  
ATOM    330  CD  LYS L  45      23.370  10.158  44.557  1.00 44.42           C  
ATOM    331  CE  LYS L  45      24.586   9.339  44.123  0.80 53.07           C  
ATOM    332  NZ  LYS L  45      24.905   8.329  45.155  1.00 57.57           N1+
ATOM    333  C   LYS L  45      23.334  14.827  42.751  1.00 31.21           C  
ATOM    334  O   LYS L  45      24.433  15.378  42.710  1.00 29.14           O  
ATOM    335  N   LEU L  46      22.215  15.458  43.163  1.00 29.84           N  
ATOM    336  CA  LEU L  46      22.195  16.844  43.555  1.00 28.15           C  
ATOM    337  CB  LEU L  46      20.777  17.439  43.514  1.00 27.02           C  
ATOM    338  CG  LEU L  46      20.677  18.918  43.924  1.00 28.09           C  
ATOM    339  CD1 LEU L  46      21.419  19.837  42.943  1.00 27.99           C  
ATOM    340  CD2 LEU L  46      19.210  19.319  44.134  1.00 28.41           C  
ATOM    341  C   LEU L  46      22.682  16.979  44.968  1.00 30.02           C  
ATOM    342  O   LEU L  46      22.117  16.381  45.882  1.00 32.06           O  
ATOM    343  N   LEU L  47      23.843  17.647  45.152  1.00 30.09           N  
ATOM    344  CA  LEU L  47      24.376  17.959  46.451  1.00 31.50           C  
ATOM    345  CB  LEU L  47      25.904  18.109  46.419  1.00 31.76           C  
ATOM    346  CG  LEU L  47      26.630  16.829  45.957  1.00 32.57           C  
ATOM    347  CD1 LEU L  47      28.154  17.030  45.936  1.00 33.77           C  
ATOM    348  CD2 LEU L  47      26.198  15.602  46.778  1.00 33.55           C  
ATOM    349  C   LEU L  47      23.832  19.230  47.045  1.00 32.37           C  
ATOM    350  O   LEU L  47      23.308  19.236  48.158  1.00 32.63           O  
ATOM    351  N   ILE L  48      23.945  20.349  46.289  1.00 32.00           N  
ATOM    352  CA  ILE L  48      23.613  21.650  46.809  1.00 32.05           C  
ATOM    353  CB  ILE L  48      24.824  22.399  47.287  1.00 33.00           C  
ATOM    354  CG1 ILE L  48      25.459  21.640  48.462  1.00 34.58           C  
ATOM    355  CG2 ILE L  48      24.414  23.838  47.632  1.00 33.65           C  
ATOM    356  CD1 ILE L  48      26.803  22.209  48.910  1.00 37.01           C  
ATOM    357  C   ILE L  48      22.939  22.476  45.754  1.00 32.75           C  
ATOM    358  O   ILE L  48      23.195  22.325  44.559  1.00 31.30           O  
ATOM    359  N   TYR L  49      22.025  23.367  46.196  1.00 31.21           N  
ATOM    360  CA  TYR L  49      21.335  24.256  45.305  1.00 31.39           C  
ATOM    361  CB  TYR L  49      19.899  23.810  44.967  1.00 31.59           C  
ATOM    362  CG  TYR L  49      19.100  23.701  46.221  1.00 32.55           C  
ATOM    363  CD1 TYR L  49      19.148  22.560  46.988  1.00 33.17           C  
ATOM    364  CD2 TYR L  49      18.292  24.737  46.626  1.00 32.34           C  
ATOM    365  CE1 TYR L  49      18.408  22.458  48.143  1.00 34.44           C  
ATOM    366  CE2 TYR L  49      17.549  24.642  47.780  1.00 33.42           C  
ATOM    367  CZ  TYR L  49      17.606  23.500  48.541  1.00 34.23           C  
ATOM    368  OH  TYR L  49      16.845  23.395  49.726  1.00 34.40           O  
ATOM    369  C   TYR L  49      21.286  25.609  45.952  1.00 33.14           C  
ATOM    370  O   TYR L  49      21.474  25.741  47.159  1.00 32.13           O  
ATOM    371  N   SER L  50      20.999  26.656  45.156  1.00 30.15           N  
ATOM    372  CA  SER L  50      20.906  27.985  45.687  1.00 30.96           C  
ATOM    373  CB  SER L  50      19.767  28.165  46.708  1.00 32.98           C  
ATOM    374  OG  SER L  50      18.509  28.011  46.066  1.00 37.29           O  
ATOM    375  C   SER L  50      22.208  28.325  46.328  1.00 30.93           C  
ATOM    376  O   SER L  50      22.271  29.090  47.291  1.00 31.21           O  
ATOM    377  N   ALA L  51      23.280  27.721  45.797  1.00 29.20           N  
ATOM    378  CA  ALA L  51      24.642  28.000  46.140  1.00 29.06           C  
ATOM    379  CB  ALA L  51      24.954  29.507  46.102  1.00 28.90           C  
ATOM    380  C   ALA L  51      25.009  27.498  47.503  1.00 28.43           C  
ATOM    381  O   ALA L  51      26.144  27.060  47.688  1.00 29.92           O  
ATOM    382  N   SER L  52      24.076  27.440  48.477  1.00 29.68           N  
ATOM    383  CA  SER L  52      24.561  27.068  49.782  1.00 29.85           C  
ATOM    384  CB  SER L  52      24.811  28.292  50.679  1.00 30.19           C  
ATOM    385  OG  SER L  52      23.600  29.006  50.888  1.00 36.39           O  
ATOM    386  C   SER L  52      23.591  26.180  50.506  1.00 30.20           C  
ATOM    387  O   SER L  52      23.848  25.792  51.646  1.00 31.68           O  
ATOM    388  N   TYR L  53      22.468  25.800  49.868  1.00 33.41           N  
ATOM    389  CA  TYR L  53      21.512  24.951  50.525  1.00 34.46           C  
ATOM    390  CB  TYR L  53      20.062  25.205  50.080  1.00 34.81           C  
ATOM    391  CG  TYR L  53      19.720  26.600  50.477  1.00 42.45           C  
ATOM    392  CD1 TYR L  53      20.070  27.656  49.666  1.00 37.59           C  
ATOM    393  CD2 TYR L  53      19.055  26.852  51.654  1.00 38.17           C  
ATOM    394  CE1 TYR L  53      19.764  28.947  50.020  1.00 38.35           C  
ATOM    395  CE2 TYR L  53      18.744  28.143  52.014  1.00 37.57           C  
ATOM    396  CZ  TYR L  53      19.099  29.190  51.197  1.00 38.86           C  
ATOM    397  OH  TYR L  53      18.783  30.515  51.562  1.00 39.84           O  
ATOM    398  C   TYR L  53      21.842  23.523  50.224  1.00 35.46           C  
ATOM    399  O   TYR L  53      22.148  23.175  49.084  1.00 36.38           O  
ATOM    400  N   ARG L  54      21.808  22.642  51.247  1.00 34.07           N  
ATOM    401  CA  ARG L  54      22.115  21.283  50.916  1.00 33.70           C  
ATOM    402  CB  ARG L  54      23.120  20.566  51.830  1.00 35.43           C  
ATOM    403  CG  ARG L  54      22.707  20.368  53.280  1.00 38.20           C  
ATOM    404  CD  ARG L  54      23.796  19.633  54.058  1.00 23.96           C  
ATOM    405  NE  ARG L  54      23.212  19.211  55.355  1.00 26.95           N  
ATOM    406  CZ  ARG L  54      22.409  18.107  55.390  1.00 29.25           C  
ATOM    407  NH1 ARG L  54      22.041  17.500  54.224  1.00 29.07           N1+
ATOM    408  NH2 ARG L  54      21.974  17.623  56.587  1.00 31.01           N  
ATOM    409  C   ARG L  54      20.848  20.498  50.817  1.00 34.19           C  
ATOM    410  O   ARG L  54      19.917  20.660  51.605  1.00 33.41           O  
ATOM    411  N   TYR L  55      20.803  19.624  49.794  1.00 32.75           N  
ATOM    412  CA  TYR L  55      19.660  18.820  49.477  1.00 33.45           C  
ATOM    413  CB  TYR L  55      19.797  18.074  48.136  1.00 33.52           C  
ATOM    414  CG  TYR L  55      18.475  17.475  47.787  1.00 30.58           C  
ATOM    415  CD1 TYR L  55      17.452  18.280  47.338  1.00 34.18           C  
ATOM    416  CD2 TYR L  55      18.256  16.120  47.883  1.00 37.28           C  
ATOM    417  CE1 TYR L  55      16.229  17.749  47.007  1.00 37.23           C  
ATOM    418  CE2 TYR L  55      17.034  15.582  47.552  1.00 37.59           C  
ATOM    419  CZ  TYR L  55      16.018  16.396  47.114  1.00 38.45           C  
ATOM    420  OH  TYR L  55      14.764  15.843  46.776  1.00 41.31           O  
ATOM    421  C   TYR L  55      19.509  17.827  50.577  1.00 34.84           C  
ATOM    422  O   TYR L  55      20.491  17.370  51.158  1.00 33.36           O  
ATOM    423  N   THR L  56      18.255  17.482  50.919  1.00 35.94           N  
ATOM    424  CA  THR L  56      18.085  16.611  52.040  1.00 37.37           C  
ATOM    425  CB  THR L  56      16.659  16.383  52.446  1.00 40.09           C  
ATOM    426  OG1 THR L  56      16.045  17.618  52.784  1.00 18.93           O  
ATOM    427  CG2 THR L  56      16.648  15.442  53.664  1.00 21.31           C  
ATOM    428  C   THR L  56      18.701  15.278  51.761  1.00 38.30           C  
ATOM    429  O   THR L  56      18.627  14.757  50.649  1.00 38.61           O  
ATOM    430  N   GLY L  57      19.357  14.703  52.792  1.00 38.04           N  
ATOM    431  CA  GLY L  57      19.935  13.394  52.700  1.00 37.83           C  
ATOM    432  C   GLY L  57      21.401  13.481  52.393  1.00 38.55           C  
ATOM    433  O   GLY L  57      22.119  12.494  52.547  1.00 39.69           O  
ATOM    434  N   VAL L  58      21.894  14.658  51.968  1.00 36.56           N  
ATOM    435  CA  VAL L  58      23.286  14.794  51.628  1.00 35.92           C  
ATOM    436  CB  VAL L  58      23.577  16.047  50.852  1.00 34.96           C  
ATOM    437  CG1 VAL L  58      25.094  16.172  50.653  1.00 34.21           C  
ATOM    438  CG2 VAL L  58      22.779  16.011  49.539  1.00 34.52           C  
ATOM    439  C   VAL L  58      24.083  14.845  52.894  1.00 37.30           C  
ATOM    440  O   VAL L  58      23.629  15.394  53.894  1.00 38.23           O  
ATOM    441  N   PRO L  59      25.270  14.289  52.873  1.00 38.65           N  
ATOM    442  CA  PRO L  59      26.100  14.276  54.052  1.00 38.39           C  
ATOM    443  CD  PRO L  59      25.563  13.170  51.990  1.00 38.95           C  
ATOM    444  CB  PRO L  59      27.262  13.340  53.728  1.00 39.03           C  
ATOM    445  CG  PRO L  59      26.664  12.361  52.701  1.00 39.86           C  
ATOM    446  C   PRO L  59      26.521  15.665  54.419  1.00 39.93           C  
ATOM    447  O   PRO L  59      26.694  16.495  53.531  1.00 39.10           O  
ATOM    448  N   SER L  60      26.714  15.920  55.727  1.00 40.14           N  
ATOM    449  CA  SER L  60      27.016  17.226  56.242  1.00 39.27           C  
ATOM    450  CB  SER L  60      26.995  17.280  57.776  1.00 41.04           C  
ATOM    451  OG  SER L  60      27.286  18.600  58.211  1.00 46.32           O  
ATOM    452  C   SER L  60      28.372  17.678  55.789  1.00 39.32           C  
ATOM    453  O   SER L  60      28.675  18.869  55.842  1.00 39.08           O  
ATOM    454  N   ARG L  61      29.214  16.748  55.305  1.00 37.83           N  
ATOM    455  CA  ARG L  61      30.565  17.044  54.908  1.00 36.89           C  
ATOM    456  CB  ARG L  61      31.309  15.815  54.353  1.00 35.70           C  
ATOM    457  CG  ARG L  61      31.490  14.677  55.355  1.00 36.38           C  
ATOM    458  CD  ARG L  61      32.392  13.546  54.849  1.00 34.29           C  
ATOM    459  NE  ARG L  61      31.672  12.824  53.761  1.00 40.12           N  
ATOM    460  CZ  ARG L  61      30.834  11.792  54.073  1.00 41.31           C  
ATOM    461  NH1 ARG L  61      30.622  11.452  55.378  1.00 37.84           N1+
ATOM    462  NH2 ARG L  61      30.196  11.101  53.084  1.00 37.55           N  
ATOM    463  C   ARG L  61      30.561  18.043  53.793  1.00 35.40           C  
ATOM    464  O   ARG L  61      31.498  18.832  53.660  1.00 34.94           O  
ATOM    465  N   PHE L  62      29.524  18.000  52.934  1.00 33.66           N  
ATOM    466  CA  PHE L  62      29.458  18.857  51.784  1.00 33.59           C  
ATOM    467  CB  PHE L  62      28.631  18.244  50.640  1.00 32.54           C  
ATOM    468  CG  PHE L  62      29.317  17.003  50.178  1.00 31.07           C  
ATOM    469  CD1 PHE L  62      30.384  17.071  49.316  1.00 32.32           C  
ATOM    470  CD2 PHE L  62      28.892  15.764  50.600  1.00 32.33           C  
ATOM    471  CE1 PHE L  62      31.015  15.927  48.888  1.00 33.22           C  
ATOM    472  CE2 PHE L  62      29.518  14.615  50.178  1.00 32.08           C  
ATOM    473  CZ  PHE L  62      30.585  14.696  49.319  1.00 31.89           C  
ATOM    474  C   PHE L  62      28.802  20.162  52.133  1.00 34.85           C  
ATOM    475  O   PHE L  62      27.791  20.201  52.832  1.00 35.73           O  
ATOM    476  N   SER L  63      29.379  21.279  51.637  1.00 34.32           N  
ATOM    477  CA  SER L  63      28.829  22.588  51.861  1.00 33.62           C  
ATOM    478  CB  SER L  63      29.406  23.290  53.101  1.00 34.28           C  
ATOM    479  OG  SER L  63      30.796  23.520  52.925  1.00 35.15           O  
ATOM    480  C   SER L  63      29.176  23.429  50.670  1.00 33.29           C  
ATOM    481  O   SER L  63      30.080  23.093  49.907  1.00 33.39           O  
ATOM    482  N   GLY L  64      28.456  24.556  50.473  1.00 33.60           N  
ATOM    483  CA  GLY L  64      28.727  25.399  49.344  1.00 34.01           C  
ATOM    484  C   GLY L  64      28.620  26.821  49.788  1.00 35.49           C  
ATOM    485  O   GLY L  64      27.934  27.137  50.759  1.00 35.60           O  
ATOM    486  N   SER L  65      29.306  27.726  49.062  1.00 36.18           N  
ATOM    487  CA  SER L  65      29.288  29.112  49.423  1.00 37.25           C  
ATOM    488  CB  SER L  65      30.422  29.474  50.394  1.00 38.63           C  
ATOM    489  OG  SER L  65      30.367  30.848  50.736  1.00 42.36           O  
ATOM    490  C   SER L  65      29.482  29.923  48.183  1.00 37.20           C  
ATOM    491  O   SER L  65      29.789  29.393  47.116  1.00 35.92           O  
ATOM    492  N   GLY L  66      29.293  31.251  48.303  1.00 39.29           N  
ATOM    493  CA  GLY L  66      29.549  32.107  47.185  1.00 40.11           C  
ATOM    494  C   GLY L  66      28.288  32.715  46.671  1.00 41.58           C  
ATOM    495  O   GLY L  66      27.176  32.286  46.978  1.00 41.31           O  
ATOM    496  N   SER L  67      28.475  33.786  45.882  1.00 41.75           N  
ATOM    497  CA  SER L  67      27.405  34.495  45.260  1.00 42.58           C  
ATOM    498  CB  SER L  67      26.731  35.500  46.205  1.00 43.93           C  
ATOM    499  OG  SER L  67      25.679  36.164  45.525  1.00 46.89           O  
ATOM    500  C   SER L  67      28.050  35.271  44.160  1.00 41.99           C  
ATOM    501  O   SER L  67      29.271  35.422  44.138  1.00 40.27           O  
ATOM    502  N   GLY L  68      27.253  35.790  43.210  1.00 40.74           N  
ATOM    503  CA  GLY L  68      27.851  36.550  42.154  1.00 41.50           C  
ATOM    504  C   GLY L  68      28.545  35.619  41.208  1.00 42.95           C  
ATOM    505  O   GLY L  68      27.923  34.745  40.607  1.00 43.61           O  
ATOM    506  N   THR L  69      29.829  35.909  40.929  1.00 41.37           N  
ATOM    507  CA  THR L  69      30.659  35.139  40.043  1.00 41.47           C  
ATOM    508  CB  THR L  69      31.725  35.960  39.386  1.00 41.61           C  
ATOM    509  OG1 THR L  69      32.633  36.463  40.355  1.00 41.23           O  
ATOM    510  CG2 THR L  69      31.045  37.119  38.639  1.00 40.68           C  
ATOM    511  C   THR L  69      31.341  33.946  40.658  1.00 41.80           C  
ATOM    512  O   THR L  69      31.580  32.963  39.958  1.00 40.96           O  
ATOM    513  N   ASP L  70      31.720  33.999  41.955  1.00 40.74           N  
ATOM    514  CA  ASP L  70      32.553  32.940  42.476  1.00 41.55           C  
ATOM    515  CB  ASP L  70      33.829  33.447  43.164  1.00 43.78           C  
ATOM    516  CG  ASP L  70      34.786  33.887  42.068  1.00 48.34           C  
ATOM    517  OD1 ASP L  70      35.039  33.065  41.147  1.00 51.20           O  
ATOM    518  OD2 ASP L  70      35.268  35.050  42.127  1.00 51.38           O1-
ATOM    519  C   ASP L  70      31.826  32.060  43.447  1.00 40.57           C  
ATOM    520  O   ASP L  70      31.196  32.529  44.393  1.00 41.70           O  
ATOM    521  N   PHE L  71      31.934  30.728  43.238  1.00 37.15           N  
ATOM    522  CA  PHE L  71      31.242  29.783  44.067  1.00 36.27           C  
ATOM    523  CB  PHE L  71      30.072  29.099  43.331  1.00 35.47           C  
ATOM    524  CG  PHE L  71      29.095  30.149  42.897  1.00 34.79           C  
ATOM    525  CD1 PHE L  71      29.282  30.832  41.714  1.00 34.87           C  
ATOM    526  CD2 PHE L  71      27.992  30.453  43.662  1.00 35.98           C  
ATOM    527  CE1 PHE L  71      28.389  31.794  41.301  1.00 36.15           C  
ATOM    528  CE2 PHE L  71      27.096  31.416  43.253  1.00 37.47           C  
ATOM    529  CZ  PHE L  71      27.293  32.092  42.074  1.00 36.22           C  
ATOM    530  C   PHE L  71      32.216  28.713  44.473  1.00 36.23           C  
ATOM    531  O   PHE L  71      33.194  28.458  43.770  1.00 36.73           O  
ATOM    532  N   THR L  72      31.982  28.069  45.640  1.00 35.52           N  
ATOM    533  CA  THR L  72      32.895  27.065  46.109  1.00 36.38           C  
ATOM    534  CB  THR L  72      33.768  27.582  47.216  1.00 38.58           C  
ATOM    535  OG1 THR L  72      34.491  28.724  46.780  1.00 41.89           O  
ATOM    536  CG2 THR L  72      34.743  26.476  47.641  1.00 37.38           C  
ATOM    537  C   THR L  72      32.123  25.912  46.685  1.00 37.37           C  
ATOM    538  O   THR L  72      31.125  26.095  47.377  1.00 37.64           O  
ATOM    539  N   LEU L  73      32.580  24.676  46.391  1.00 35.88           N  
ATOM    540  CA  LEU L  73      32.033  23.480  46.967  1.00 35.43           C  
ATOM    541  CB  LEU L  73      31.763  22.380  45.928  1.00 35.26           C  
ATOM    542  CG  LEU L  73      31.290  21.051  46.542  1.00 36.00           C  
ATOM    543  CD1 LEU L  73      29.939  21.195  47.253  1.00 36.05           C  
ATOM    544  CD2 LEU L  73      31.298  19.927  45.497  1.00 36.85           C  
ATOM    545  C   LEU L  73      33.103  22.972  47.881  1.00 37.02           C  
ATOM    546  O   LEU L  73      34.259  22.861  47.477  1.00 37.71           O  
ATOM    547  N   THR L  74      32.760  22.663  49.148  1.00 35.97           N  
ATOM    548  CA  THR L  74      33.793  22.235  50.049  1.00 36.00           C  
ATOM    549  CB  THR L  74      34.017  23.191  51.183  1.00 37.63           C  
ATOM    550  OG1 THR L  74      34.322  24.481  50.678  1.00 37.58           O  
ATOM    551  CG2 THR L  74      35.185  22.683  52.043  1.00 37.63           C  
ATOM    552  C   THR L  74      33.417  20.924  50.664  1.00 37.23           C  
ATOM    553  O   THR L  74      32.273  20.699  51.057  1.00 37.75           O  
ATOM    554  N   ILE L  75      34.407  20.014  50.750  1.00 36.86           N  
ATOM    555  CA  ILE L  75      34.223  18.748  51.393  1.00 36.52           C  
ATOM    556  CB  ILE L  75      34.690  17.598  50.547  1.00 37.20           C  
ATOM    557  CG1 ILE L  75      33.908  17.579  49.219  1.00 37.80           C  
ATOM    558  CG2 ILE L  75      34.537  16.304  51.365  1.00 37.67           C  
ATOM    559  CD1 ILE L  75      34.496  16.655  48.157  1.00 39.17           C  
ATOM    560  C   ILE L  75      35.085  18.823  52.617  1.00 38.80           C  
ATOM    561  O   ILE L  75      36.311  18.817  52.527  1.00 38.58           O  
ATOM    562  N   SER L  76      34.452  18.890  53.805  1.00 39.90           N  
ATOM    563  CA  SER L  76      35.167  19.091  55.038  1.00 40.99           C  
ATOM    564  CB  SER L  76      34.234  19.199  56.259  1.00 41.34           C  
ATOM    565  OG  SER L  76      33.555  17.971  56.474  1.00 41.45           O  
ATOM    566  C   SER L  76      36.128  17.970  55.287  1.00 42.75           C  
ATOM    567  O   SER L  76      37.299  18.220  55.570  1.00 43.54           O  
ATOM    568  N   SER L  77      35.664  16.706  55.209  1.00 41.51           N  
ATOM    569  CA  SER L  77      36.563  15.607  55.430  1.00 40.35           C  
ATOM    570  CB  SER L  77      36.273  14.810  56.716  1.00 41.35           C  
ATOM    571  OG  SER L  77      36.462  15.617  57.867  1.00 43.75           O  
ATOM    572  C   SER L  77      36.355  14.639  54.313  1.00 39.53           C  
ATOM    573  O   SER L  77      35.327  13.968  54.248  1.00 38.60           O  
ATOM    574  N   LEU L  78      37.366  14.494  53.440  1.00 38.31           N  
ATOM    575  CA  LEU L  78      37.250  13.643  52.294  1.00 37.79           C  
ATOM    576  CB  LEU L  78      38.465  13.780  51.356  1.00 37.42           C  
ATOM    577  CG  LEU L  78      38.388  12.963  50.055  1.00 38.68           C  
ATOM    578  CD1 LEU L  78      37.271  13.485  49.139  1.00 37.92           C  
ATOM    579  CD2 LEU L  78      39.753  12.924  49.347  1.00 39.00           C  
ATOM    580  C   LEU L  78      37.169  12.218  52.757  1.00 39.47           C  
ATOM    581  O   LEU L  78      37.909  11.795  53.643  1.00 40.01           O  
ATOM    582  N   GLN L  79      36.246  11.439  52.151  1.00 38.07           N  
ATOM    583  CA  GLN L  79      36.068  10.057  52.503  1.00 38.39           C  
ATOM    584  CB  GLN L  79      34.644   9.734  52.987  1.00 41.03           C  
ATOM    585  CG  GLN L  79      34.246  10.499  54.254  1.00 45.44           C  
ATOM    586  CD  GLN L  79      35.063   9.963  55.421  1.00 52.54           C  
ATOM    587  OE1 GLN L  79      35.489   8.810  55.422  1.00 56.02           O  
ATOM    588  NE2 GLN L  79      35.291  10.822  56.450  0.80 50.00           N  
ATOM    589  C   GLN L  79      36.328   9.251  51.265  1.00 38.10           C  
ATOM    590  O   GLN L  79      36.301   9.779  50.157  1.00 35.41           O  
ATOM    591  N   PRO L  80      36.592   7.983  51.424  1.00 37.12           N  
ATOM    592  CA  PRO L  80      36.907   7.139  50.302  1.00 36.68           C  
ATOM    593  CD  PRO L  80      37.139   7.468  52.669  1.00 37.14           C  
ATOM    594  CB  PRO L  80      37.325   5.800  50.906  1.00 37.53           C  
ATOM    595  CG  PRO L  80      37.898   6.188  52.282  1.00 38.00           C  
ATOM    596  C   PRO L  80      35.792   7.042  49.306  1.00 37.47           C  
ATOM    597  O   PRO L  80      36.065   6.823  48.128  1.00 39.49           O  
ATOM    598  N   GLU L  81      34.534   7.177  49.759  1.00 36.32           N  
ATOM    599  CA  GLU L  81      33.366   7.088  48.924  1.00 35.97           C  
ATOM    600  CB  GLU L  81      32.045   6.942  49.710  1.00 37.81           C  
ATOM    601  CG  GLU L  81      31.785   8.025  50.758  0.80 46.22           C  
ATOM    602  CD  GLU L  81      32.221   7.473  52.109  1.00 56.20           C  
ATOM    603  OE1 GLU L  81      33.234   6.726  52.146  1.00 53.20           O  
ATOM    604  OE2 GLU L  81      31.538   7.781  53.122  1.00 55.03           O1-
ATOM    605  C   GLU L  81      33.252   8.287  48.023  1.00 35.38           C  
ATOM    606  O   GLU L  81      32.572   8.233  47.001  1.00 36.01           O  
ATOM    607  N   ASP L  82      33.897   9.404  48.407  1.00 34.30           N  
ATOM    608  CA  ASP L  82      33.814  10.704  47.791  1.00 34.05           C  
ATOM    609  CB  ASP L  82      34.464  11.794  48.667  1.00 35.51           C  
ATOM    610  CG  ASP L  82      33.599  11.950  49.923  1.00 38.10           C  
ATOM    611  OD1 ASP L  82      32.492  11.347  49.956  1.00 38.70           O  
ATOM    612  OD2 ASP L  82      34.026  12.673  50.864  1.00 42.67           O1-
ATOM    613  C   ASP L  82      34.382  10.758  46.395  1.00 34.19           C  
ATOM    614  O   ASP L  82      34.176  11.746  45.693  1.00 33.48           O  
ATOM    615  N   PHE L  83      35.182   9.759  45.971  1.00 34.05           N  
ATOM    616  CA  PHE L  83      35.711   9.737  44.628  1.00 34.24           C  
ATOM    617  CB  PHE L  83      36.410   8.385  44.349  1.00 36.49           C  
ATOM    618  CG  PHE L  83      36.591   8.119  42.893  1.00 38.42           C  
ATOM    619  CD1 PHE L  83      37.454   8.856  42.117  1.00 40.55           C  
ATOM    620  CD2 PHE L  83      35.914   7.072  42.309  1.00 39.81           C  
ATOM    621  CE1 PHE L  83      37.606   8.574  40.778  1.00 41.92           C  
ATOM    622  CE2 PHE L  83      36.064   6.785  40.972  1.00 40.40           C  
ATOM    623  CZ  PHE L  83      36.912   7.539  40.200  1.00 41.54           C  
ATOM    624  C   PHE L  83      34.591   9.943  43.649  1.00 32.47           C  
ATOM    625  O   PHE L  83      33.587   9.235  43.687  1.00 30.84           O  
ATOM    626  N   ALA L  84      34.732  10.943  42.743  1.00 31.73           N  
ATOM    627  CA  ALA L  84      33.693  11.190  41.779  1.00 32.13           C  
ATOM    628  CB  ALA L  84      32.309  11.383  42.423  1.00 32.58           C  
ATOM    629  C   ALA L  84      34.020  12.445  41.027  1.00 32.29           C  
ATOM    630  O   ALA L  84      35.037  13.092  41.277  1.00 31.76           O  
ATOM    631  N   THR L  85      33.165  12.801  40.046  1.00 31.10           N  
ATOM    632  CA  THR L  85      33.345  14.011  39.295  1.00 30.74           C  
ATOM    633  CB  THR L  85      33.183  13.827  37.816  1.00 32.22           C  
ATOM    634  OG1 THR L  85      34.103  12.855  37.343  1.00 34.46           O  
ATOM    635  CG2 THR L  85      33.443  15.175  37.124  1.00 32.60           C  
ATOM    636  C   THR L  85      32.268  14.945  39.756  1.00 31.60           C  
ATOM    637  O   THR L  85      31.093  14.581  39.782  1.00 32.35           O  
ATOM    638  N   TYR L  86      32.640  16.186  40.133  1.00 29.64           N  
ATOM    639  CA  TYR L  86      31.673  17.108  40.664  1.00 30.08           C  
ATOM    640  CB  TYR L  86      32.122  17.775  41.977  1.00 30.22           C  
ATOM    641  CG  TYR L  86      32.233  16.718  43.022  1.00 30.86           C  
ATOM    642  CD1 TYR L  86      33.355  15.922  43.100  1.00 32.31           C  
ATOM    643  CD2 TYR L  86      31.218  16.531  43.931  1.00 31.46           C  
ATOM    644  CE1 TYR L  86      33.461  14.948  44.065  1.00 32.40           C  
ATOM    645  CE2 TYR L  86      31.319  15.559  44.898  1.00 32.26           C  
ATOM    646  CZ  TYR L  86      32.440  14.767  44.966  1.00 34.09           C  
ATOM    647  OH  TYR L  86      32.539  13.771  45.960  1.00 33.88           O  
ATOM    648  C   TYR L  86      31.456  18.204  39.665  1.00 30.81           C  
ATOM    649  O   TYR L  86      32.412  18.729  39.096  1.00 32.62           O  
ATOM    650  N   TYR L  87      30.172  18.568  39.425  1.00 29.97           N  
ATOM    651  CA  TYR L  87      29.859  19.585  38.455  1.00 28.89           C  
ATOM    652  CB  TYR L  87      28.964  19.123  37.286  1.00 27.01           C  
ATOM    653  CG  TYR L  87      29.636  18.091  36.447  1.00 26.22           C  
ATOM    654  CD1 TYR L  87      30.501  18.453  35.441  1.00 27.30           C  
ATOM    655  CD2 TYR L  87      29.395  16.756  36.662  1.00 25.67           C  
ATOM    656  CE1 TYR L  87      31.115  17.503  34.662  1.00 27.73           C  
ATOM    657  CE2 TYR L  87      30.003  15.799  35.886  1.00 26.59           C  
ATOM    658  CZ  TYR L  87      30.866  16.172  34.886  1.00 28.52           C  
ATOM    659  OH  TYR L  87      31.491  15.192  34.090  1.00 28.29           O  
ATOM    660  C   TYR L  87      29.055  20.682  39.096  1.00 30.71           C  
ATOM    661  O   TYR L  87      28.204  20.434  39.950  1.00 29.19           O  
ATOM    662  N   CYS L  88      29.315  21.942  38.678  1.00 30.95           N  
ATOM    663  CA  CYS L  88      28.553  23.081  39.115  1.00 31.46           C  
ATOM    664  CB  CYS L  88      29.424  24.322  39.447  1.00 33.35           C  
ATOM    665  SG  CYS L  88      30.529  24.820  38.086  1.00 36.62           S  
ATOM    666  C   CYS L  88      27.636  23.427  37.980  1.00 31.42           C  
ATOM    667  O   CYS L  88      27.912  23.089  36.832  1.00 30.64           O  
ATOM    668  N   GLN L  89      26.482  24.062  38.274  1.00 30.63           N  
ATOM    669  CA  GLN L  89      25.571  24.429  37.222  1.00 30.84           C  
ATOM    670  CB  GLN L  89      24.417  23.430  37.036  1.00 30.56           C  
ATOM    671  CG  GLN L  89      23.448  23.830  35.921  1.00 30.74           C  
ATOM    672  CD  GLN L  89      22.132  23.087  36.126  1.00 25.89           C  
ATOM    673  OE1 GLN L  89      21.900  22.486  37.174  1.00 27.76           O  
ATOM    674  NE2 GLN L  89      21.234  23.148  35.107  1.00 29.40           N  
ATOM    675  C   GLN L  89      24.894  25.709  37.606  1.00 33.40           C  
ATOM    676  O   GLN L  89      24.502  25.885  38.758  1.00 35.81           O  
ATOM    677  N   GLN L  90      24.723  26.635  36.638  1.00 32.68           N  
ATOM    678  CA  GLN L  90      24.005  27.856  36.898  1.00 32.79           C  
ATOM    679  CB  GLN L  90      24.682  29.108  36.301  1.00 33.65           C  
ATOM    680  CG  GLN L  90      24.753  29.122  34.774  1.00 34.28           C  
ATOM    681  CD  GLN L  90      23.452  29.707  34.250  1.00 36.98           C  
ATOM    682  OE1 GLN L  90      22.722  30.377  34.979  1.00 36.37           O  
ATOM    683  NE2 GLN L  90      23.164  29.463  32.945  1.00 31.00           N  
ATOM    684  C   GLN L  90      22.656  27.659  36.274  1.00 34.47           C  
ATOM    685  O   GLN L  90      22.556  27.259  35.114  1.00 33.18           O  
ATOM    686  N   TYR L  91      21.567  27.697  37.077  1.00 21.95           N  
ATOM    687  CA  TYR L  91      20.199  27.447  36.658  1.00 22.79           C  
ATOM    688  CB  TYR L  91      19.379  26.542  37.605  1.00 20.73           C  
ATOM    689  CG  TYR L  91      19.463  26.979  39.024  1.00 20.48           C  
ATOM    690  CD1 TYR L  91      18.715  28.034  39.486  1.00 20.79           C  
ATOM    691  CD2 TYR L  91      20.275  26.295  39.900  1.00 20.80           C  
ATOM    692  CE1 TYR L  91      18.794  28.417  40.804  1.00 19.71           C  
ATOM    693  CE2 TYR L  91      20.358  26.671  41.218  1.00 21.69           C  
ATOM    694  CZ  TYR L  91      19.619  27.736  41.667  1.00 21.08           C  
ATOM    695  OH  TYR L  91      19.703  28.124  43.019  1.00 22.56           O  
ATOM    696  C   TYR L  91      19.345  28.578  36.151  1.00 25.63           C  
ATOM    697  O   TYR L  91      18.352  28.319  35.486  1.00 26.23           O  
ATOM    698  N   TYR L  92      19.593  29.841  36.537  1.00 27.44           N  
ATOM    699  CA  TYR L  92      18.666  30.884  36.168  1.00 28.27           C  
ATOM    700  CB  TYR L  92      19.003  32.263  36.764  1.00 29.02           C  
ATOM    701  CG  TYR L  92      18.650  32.302  38.207  1.00 29.66           C  
ATOM    702  CD1 TYR L  92      17.360  32.607  38.572  1.00 19.92           C  
ATOM    703  CD2 TYR L  92      19.578  32.036  39.188  1.00 19.28           C  
ATOM    704  CE1 TYR L  92      16.999  32.657  39.898  1.00 20.90           C  
ATOM    705  CE2 TYR L  92      19.220  32.087  40.516  1.00 21.11           C  
ATOM    706  CZ  TYR L  92      17.929  32.398  40.873  1.00 22.30           C  
ATOM    707  OH  TYR L  92      17.554  32.453  42.232  1.00 23.19           O  
ATOM    708  C   TYR L  92      18.573  31.133  34.697  1.00 28.61           C  
ATOM    709  O   TYR L  92      17.472  31.277  34.167  1.00 30.27           O  
ATOM    710  N   ILE L  93      19.706  31.189  33.979  1.00 27.35           N  
ATOM    711  CA  ILE L  93      19.588  31.670  32.637  1.00 25.98           C  
ATOM    712  CB  ILE L  93      20.610  32.716  32.319  1.00 27.11           C  
ATOM    713  CG1 ILE L  93      20.466  33.882  33.310  1.00 32.35           C  
ATOM    714  CG2 ILE L  93      20.433  33.135  30.850  1.00 34.26           C  
ATOM    715  CD1 ILE L  93      21.649  34.841  33.281  1.00 32.57           C  
ATOM    716  C   ILE L  93      19.735  30.572  31.638  1.00 26.90           C  
ATOM    717  O   ILE L  93      20.634  29.736  31.700  1.00 28.42           O  
ATOM    718  N   TYR L  94      18.797  30.579  30.677  1.00 25.75           N  
ATOM    719  CA  TYR L  94      18.754  29.672  29.576  1.00 26.43           C  
ATOM    720  CB  TYR L  94      17.331  29.649  28.976  1.00 28.68           C  
ATOM    721  CG  TYR L  94      17.299  29.041  27.622  1.00 30.27           C  
ATOM    722  CD1 TYR L  94      17.307  27.679  27.431  1.00 41.22           C  
ATOM    723  CD2 TYR L  94      17.225  29.869  26.531  1.00 31.75           C  
ATOM    724  CE1 TYR L  94      17.270  27.159  26.159  1.00 33.28           C  
ATOM    725  CE2 TYR L  94      17.187  29.358  25.259  1.00 40.19           C  
ATOM    726  CZ  TYR L  94      17.212  27.999  25.074  1.00 41.63           C  
ATOM    727  OH  TYR L  94      17.175  27.476  23.767  1.00 43.31           O  
ATOM    728  C   TYR L  94      19.735  30.215  28.588  1.00 25.80           C  
ATOM    729  O   TYR L  94      19.767  31.422  28.364  1.00 27.12           O  
ATOM    730  N   PRO L  95      20.572  29.385  28.015  1.00 24.47           N  
ATOM    731  CA  PRO L  95      20.564  27.983  28.326  1.00 24.92           C  
ATOM    732  CD  PRO L  95      21.008  29.636  26.651  1.00 24.57           C  
ATOM    733  CB  PRO L  95      21.286  27.287  27.174  1.00 24.20           C  
ATOM    734  CG  PRO L  95      21.118  28.254  25.992  1.00 23.64           C  
ATOM    735  C   PRO L  95      21.224  27.752  29.640  1.00 26.71           C  
ATOM    736  O   PRO L  95      22.116  28.517  30.000  1.00 27.65           O  
ATOM    737  N   TYR L  96      20.814  26.688  30.355  1.00 26.60           N  
ATOM    738  CA  TYR L  96      21.384  26.380  31.628  1.00 27.80           C  
ATOM    739  CB  TYR L  96      20.414  25.539  32.462  1.00 27.83           C  
ATOM    740  CG  TYR L  96      19.112  26.230  32.264  1.00 29.62           C  
ATOM    741  CD1 TYR L  96      18.815  27.370  32.962  1.00 30.66           C  
ATOM    742  CD2 TYR L  96      18.199  25.760  31.344  1.00 31.02           C  
ATOM    743  CE1 TYR L  96      17.621  28.023  32.769  1.00 33.21           C  
ATOM    744  CE2 TYR L  96      17.001  26.408  31.145  1.00 32.61           C  
ATOM    745  CZ  TYR L  96      16.707  27.544  31.861  1.00 34.50           C  
ATOM    746  OH  TYR L  96      15.483  28.220  31.665  1.00 36.95           O  
ATOM    747  C   TYR L  96      22.572  25.544  31.280  1.00 29.08           C  
ATOM    748  O   TYR L  96      22.453  24.509  30.625  1.00 31.89           O  
ATOM    749  N   THR L  97      23.756  26.013  31.700  1.00 33.49           N  
ATOM    750  CA  THR L  97      25.023  25.375  31.467  1.00 34.14           C  
ATOM    751  CB  THR L  97      26.022  26.310  30.851  1.00 35.99           C  
ATOM    752  OG1 THR L  97      26.230  27.424  31.706  1.00 35.19           O  
ATOM    753  CG2 THR L  97      25.493  26.787  29.488  1.00 33.11           C  
ATOM    754  C   THR L  97      25.651  24.799  32.699  1.00 34.30           C  
ATOM    755  O   THR L  97      25.430  25.248  33.821  1.00 36.44           O  
ATOM    756  N   PHE L  98      26.490  23.764  32.475  1.00 31.53           N  
ATOM    757  CA  PHE L  98      27.200  23.047  33.496  1.00 31.10           C  
ATOM    758  CB  PHE L  98      27.137  21.509  33.356  1.00 30.17           C  
ATOM    759  CG  PHE L  98      25.768  20.989  33.635  1.00 30.74           C  
ATOM    760  CD1 PHE L  98      24.798  20.974  32.658  1.00 30.81           C  
ATOM    761  CD2 PHE L  98      25.459  20.490  34.879  1.00 29.92           C  
ATOM    762  CE1 PHE L  98      23.539  20.484  32.928  1.00 30.90           C  
ATOM    763  CE2 PHE L  98      24.203  20.001  35.153  1.00 31.06           C  
ATOM    764  CZ  PHE L  98      23.238  19.998  34.177  1.00 30.93           C  
ATOM    765  C   PHE L  98      28.657  23.355  33.339  1.00 32.41           C  
ATOM    766  O   PHE L  98      29.121  23.725  32.261  1.00 31.97           O  
ATOM    767  N   GLY L  99      29.420  23.216  34.440  1.00 31.46           N  
ATOM    768  CA  GLY L  99      30.839  23.409  34.394  1.00 32.24           C  
ATOM    769  C   GLY L  99      31.432  22.166  33.795  1.00 34.33           C  
ATOM    770  O   GLY L  99      30.742  21.169  33.594  1.00 33.77           O  
ATOM    771  N   GLN L 100      32.748  22.214  33.504  1.00 34.39           N  
ATOM    772  CA  GLN L 100      33.484  21.148  32.879  1.00 35.28           C  
ATOM    773  CB  GLN L 100      34.966  21.486  32.642  1.00 38.34           C  
ATOM    774  CG  GLN L 100      35.216  22.804  31.912  0.80 44.91           C  
ATOM    775  CD  GLN L 100      35.392  23.884  32.972  1.00 49.88           C  
ATOM    776  OE1 GLN L 100      35.562  23.585  34.153  1.00 50.77           O  
ATOM    777  NE2 GLN L 100      35.356  25.175  32.548  1.00 49.27           N  
ATOM    778  C   GLN L 100      33.510  19.964  33.793  1.00 34.64           C  
ATOM    779  O   GLN L 100      33.472  18.824  33.336  1.00 34.25           O  
ATOM    780  N   GLY L 101      33.614  20.209  35.115  1.00 32.49           N  
ATOM    781  CA  GLY L 101      33.646  19.135  36.068  1.00 32.52           C  
ATOM    782  C   GLY L 101      35.011  19.039  36.668  1.00 33.96           C  
ATOM    783  O   GLY L 101      35.996  19.500  36.092  1.00 35.01           O  
ATOM    784  N   THR L 102      35.083  18.456  37.885  1.00 32.61           N  
ATOM    785  CA  THR L 102      36.342  18.267  38.538  1.00 31.92           C  
ATOM    786  CB  THR L 102      36.558  19.183  39.716  1.00 31.13           C  
ATOM    787  OG1 THR L 102      37.909  19.110  40.124  1.00 31.39           O  
ATOM    788  CG2 THR L 102      35.651  18.810  40.898  1.00 30.35           C  
ATOM    789  C   THR L 102      36.414  16.841  39.004  1.00 32.86           C  
ATOM    790  O   THR L 102      35.533  16.358  39.712  1.00 33.20           O  
ATOM    791  N   LYS L 103      37.481  16.112  38.620  1.00 32.69           N  
ATOM    792  CA  LYS L 103      37.579  14.745  39.046  1.00 33.25           C  
ATOM    793  CB  LYS L 103      38.431  13.836  38.140  1.00 35.20           C  
ATOM    794  CG  LYS L 103      37.856  13.526  36.759  1.00 42.58           C  
ATOM    795  CD  LYS L 103      38.863  12.828  35.838  1.00 47.92           C  
ATOM    796  CE  LYS L 103      38.266  12.383  34.501  1.00 52.40           C  
ATOM    797  NZ  LYS L 103      39.270  11.632  33.715  1.00 55.58           N1+
ATOM    798  C   LYS L 103      38.297  14.731  40.358  1.00 33.76           C  
ATOM    799  O   LYS L 103      39.405  15.250  40.482  1.00 33.94           O  
ATOM    800  N   VAL L 104      37.676  14.110  41.375  1.00 33.78           N  
ATOM    801  CA  VAL L 104      38.297  14.010  42.662  1.00 34.17           C  
ATOM    802  CB  VAL L 104      37.348  14.291  43.794  1.00 34.95           C  
ATOM    803  CG1 VAL L 104      38.049  13.962  45.123  1.00 35.73           C  
ATOM    804  CG2 VAL L 104      36.875  15.751  43.681  1.00 35.03           C  
ATOM    805  C   VAL L 104      38.761  12.596  42.809  1.00 35.67           C  
ATOM    806  O   VAL L 104      38.008  11.659  42.553  1.00 35.52           O  
ATOM    807  N   GLU L 105      40.035  12.417  43.211  1.00 36.75           N  
ATOM    808  CA  GLU L 105      40.594  11.107  43.395  1.00 38.40           C  
ATOM    809  CB  GLU L 105      41.768  10.821  42.443  1.00 41.02           C  
ATOM    810  CG  GLU L 105      42.336   9.406  42.562  1.00 47.06           C  
ATOM    811  CD  GLU L 105      43.611   9.331  41.731  1.00 51.15           C  
ATOM    812  OE1 GLU L 105      43.499   9.146  40.489  1.00 53.45           O  
ATOM    813  OE2 GLU L 105      44.715   9.463  42.326  1.00 51.51           O1-
ATOM    814  C   GLU L 105      41.143  11.048  44.792  1.00 37.66           C  
ATOM    815  O   GLU L 105      41.583  12.061  45.332  1.00 34.47           O  
ATOM    816  N   ILE L 106      41.122   9.853  45.420  1.00 38.03           N  
ATOM    817  CA  ILE L 106      41.639   9.706  46.757  1.00 38.62           C  
ATOM    818  CB  ILE L 106      41.055   8.550  47.519  1.00 39.41           C  
ATOM    819  CG1 ILE L 106      39.569   8.778  47.823  1.00 40.86           C  
ATOM    820  CG2 ILE L 106      41.911   8.347  48.777  1.00 39.35           C  
ATOM    821  CD1 ILE L 106      38.683   8.749  46.585  1.00 42.15           C  
ATOM    822  C   ILE L 106      43.105   9.444  46.651  1.00 39.63           C  
ATOM    823  O   ILE L 106      43.538   8.586  45.886  1.00 39.62           O  
ATOM    824  N   LYS L 107      43.902  10.196  47.433  1.00 38.02           N  
ATOM    825  CA  LYS L 107      45.331  10.096  47.392  1.00 39.32           C  
ATOM    826  CB  LYS L 107      45.954  11.501  47.240  1.00 40.59           C  
ATOM    827  CG  LYS L 107      47.407  11.588  46.762  1.00 41.72           C  
ATOM    828  CD  LYS L 107      48.470  11.235  47.795  1.00 44.36           C  
ATOM    829  CE  LYS L 107      49.880  11.542  47.293  1.00 52.10           C  
ATOM    830  NZ  LYS L 107      50.837  11.563  48.421  1.00 57.98           N1+
ATOM    831  C   LYS L 107      45.787   9.467  48.708  1.00 39.82           C  
ATOM    832  O   LYS L 107      44.926   9.270  49.607  1.00 40.24           O  
ATOM    833  OXT LYS L 107      47.004   9.167  48.829  1.00  0.00           O1-
TER     834      LYS L 107 
ATOM    835  N   GLU H 108       8.851   5.064  46.832  1.00 54.65           N1+
ATOM    836  CA  GLU H 108       9.973   5.995  46.563  1.00 54.94           C  
ATOM    837  CB  GLU H 108      11.315   5.279  46.778  1.00 56.96           C  
ATOM    838  CG  GLU H 108      11.500   4.066  45.867  1.00 63.55           C  
ATOM    839  CD  GLU H 108      12.808   3.395  46.257  1.00 71.93           C  
ATOM    840  OE1 GLU H 108      12.972   3.089  47.468  1.00 74.81           O  
ATOM    841  OE2 GLU H 108      13.663   3.184  45.356  0.80 75.22           O1-
ATOM    842  C   GLU H 108       9.910   6.510  45.160  1.00 52.48           C  
ATOM    843  O   GLU H 108       9.256   5.922  44.300  1.00 52.84           O  
ATOM    844  N   VAL H 109      10.590   7.643  44.898  1.00 48.21           N  
ATOM    845  CA  VAL H 109      10.554   8.243  43.597  1.00 45.99           C  
ATOM    846  CB  VAL H 109      11.001   9.677  43.596  1.00 46.22           C  
ATOM    847  CG1 VAL H 109      11.076  10.169  42.143  1.00 46.21           C  
ATOM    848  CG2 VAL H 109      10.045  10.492  44.481  1.00 45.87           C  
ATOM    849  C   VAL H 109      11.474   7.503  42.687  1.00 44.79           C  
ATOM    850  O   VAL H 109      12.592   7.151  43.065  1.00 45.21           O  
ATOM    851  N   GLN H 110      11.008   7.244  41.448  1.00 42.60           N  
ATOM    852  CA  GLN H 110      11.836   6.571  40.493  1.00 40.75           C  
ATOM    853  CB  GLN H 110      11.601   5.059  40.367  1.00 43.59           C  
ATOM    854  CG  GLN H 110      12.164   4.224  41.511  1.00 52.16           C  
ATOM    855  CD  GLN H 110      12.040   2.768  41.094  1.00 58.46           C  
ATOM    856  OE1 GLN H 110      10.951   2.197  41.098  1.00 57.68           O  
ATOM    857  NE2 GLN H 110      13.188   2.150  40.710  1.00 57.71           N  
ATOM    858  C   GLN H 110      11.559   7.108  39.129  1.00 39.89           C  
ATOM    859  O   GLN H 110      10.432   7.463  38.787  1.00 37.83           O  
ATOM    860  N   LEU H 111      12.630   7.185  38.320  1.00 36.70           N  
ATOM    861  CA  LEU H 111      12.549   7.573  36.945  1.00 35.53           C  
ATOM    862  CB  LEU H 111      13.324   8.868  36.644  1.00 34.76           C  
ATOM    863  CG  LEU H 111      12.765  10.108  37.371  1.00 34.94           C  
ATOM    864  CD1 LEU H 111      13.583  11.365  37.043  1.00 35.29           C  
ATOM    865  CD2 LEU H 111      11.269  10.297  37.072  1.00 35.92           C  
ATOM    866  C   LEU H 111      13.244   6.476  36.206  1.00 34.77           C  
ATOM    867  O   LEU H 111      14.404   6.183  36.486  1.00 34.70           O  
ATOM    868  N   VAL H 112      12.556   5.815  35.255  1.00 34.58           N  
ATOM    869  CA  VAL H 112      13.210   4.754  34.547  1.00 34.53           C  
ATOM    870  CB  VAL H 112      12.556   3.420  34.752  1.00 34.73           C  
ATOM    871  CG1 VAL H 112      12.823   2.969  36.192  1.00 34.41           C  
ATOM    872  CG2 VAL H 112      11.056   3.574  34.463  1.00 33.37           C  
ATOM    873  C   VAL H 112      13.169   5.060  33.089  1.00 34.55           C  
ATOM    874  O   VAL H 112      12.098   5.178  32.495  1.00 34.99           O  
ATOM    875  N   GLU H 113      14.356   5.198  32.466  1.00 33.64           N  
ATOM    876  CA  GLU H 113      14.375   5.473  31.062  1.00 35.24           C  
ATOM    877  CB  GLU H 113      15.384   6.559  30.627  1.00 34.69           C  
ATOM    878  CG  GLU H 113      16.809   6.405  31.155  1.00 35.35           C  
ATOM    879  CD  GLU H 113      16.953   7.267  32.403  1.00 38.77           C  
ATOM    880  OE1 GLU H 113      16.370   6.893  33.452  1.00 39.75           O  
ATOM    881  OE2 GLU H 113      17.651   8.314  32.323  1.00 42.42           O1-
ATOM    882  C   GLU H 113      14.590   4.207  30.297  1.00 36.10           C  
ATOM    883  O   GLU H 113      15.083   3.215  30.832  1.00 37.29           O  
ATOM    884  N   SER H 114      14.159   4.208  29.016  1.00 36.24           N  
ATOM    885  CA  SER H 114      14.314   3.063  28.163  1.00 37.03           C  
ATOM    886  CB  SER H 114      13.221   1.997  28.352  1.00 37.99           C  
ATOM    887  OG  SER H 114      11.967   2.503  27.918  1.00 40.72           O  
ATOM    888  C   SER H 114      14.219   3.532  26.740  1.00 37.50           C  
ATOM    889  O   SER H 114      13.877   4.685  26.473  1.00 34.64           O  
ATOM    890  N   GLY H 115      14.525   2.628  25.783  1.00 39.47           N  
ATOM    891  CA  GLY H 115      14.408   2.945  24.386  1.00 40.53           C  
ATOM    892  C   GLY H 115      15.743   3.255  23.775  1.00 43.29           C  
ATOM    893  O   GLY H 115      15.827   3.513  22.575  1.00 45.52           O  
ATOM    894  N   GLY H 116      16.833   3.224  24.563  1.00 41.74           N  
ATOM    895  CA  GLY H 116      18.118   3.541  24.002  1.00 42.36           C  
ATOM    896  C   GLY H 116      18.585   2.372  23.196  1.00 43.12           C  
ATOM    897  O   GLY H 116      17.966   1.309  23.198  1.00 43.16           O  
ATOM    898  N   GLY H 117      19.707   2.545  22.469  1.00 40.56           N  
ATOM    899  CA  GLY H 117      20.187   1.445  21.685  1.00 38.80           C  
ATOM    900  C   GLY H 117      21.065   1.968  20.595  1.00 39.01           C  
ATOM    901  O   GLY H 117      21.537   3.103  20.639  1.00 39.12           O  
ATOM    902  N   LEU H 118      21.301   1.125  19.572  1.00 35.91           N  
ATOM    903  CA  LEU H 118      22.166   1.495  18.492  1.00 34.20           C  
ATOM    904  CB  LEU H 118      23.068   0.332  18.039  1.00 32.86           C  
ATOM    905  CG  LEU H 118      24.094   0.705  16.955  1.00 32.67           C  
ATOM    906  CD1 LEU H 118      25.107   1.736  17.474  1.00 31.60           C  
ATOM    907  CD2 LEU H 118      24.778  -0.548  16.389  1.00 34.67           C  
ATOM    908  C   LEU H 118      21.310   1.911  17.334  1.00 35.55           C  
ATOM    909  O   LEU H 118      20.279   1.300  17.056  1.00 34.97           O  
ATOM    910  N   VAL H 119      21.708   3.001  16.642  1.00 35.34           N  
ATOM    911  CA  VAL H 119      20.954   3.459  15.511  1.00 37.29           C  
ATOM    912  CB  VAL H 119      20.061   4.622  15.828  1.00 38.96           C  
ATOM    913  CG1 VAL H 119      19.317   5.035  14.555  1.00 39.26           C  
ATOM    914  CG2 VAL H 119      19.122   4.219  16.970  1.00 40.13           C  
ATOM    915  C   VAL H 119      21.934   3.937  14.483  1.00 37.73           C  
ATOM    916  O   VAL H 119      23.025   4.400  14.811  1.00 35.99           O  
ATOM    917  N   GLN H 120      21.566   3.832  13.193  1.00 38.15           N  
ATOM    918  CA  GLN H 120      22.461   4.273  12.167  1.00 39.09           C  
ATOM    919  CB  GLN H 120      22.253   3.535  10.837  1.00 43.17           C  
ATOM    920  CG  GLN H 120      22.612   2.055  10.998  1.00 51.94           C  
ATOM    921  CD  GLN H 120      22.224   1.286   9.749  1.00 60.18           C  
ATOM    922  OE1 GLN H 120      21.915   1.866   8.709  1.00 61.58           O  
ATOM    923  NE2 GLN H 120      22.241  -0.070   9.858  1.00 61.78           N  
ATOM    924  C   GLN H 120      22.277   5.746  12.009  1.00 38.26           C  
ATOM    925  O   GLN H 120      21.267   6.315  12.420  1.00 36.48           O  
ATOM    926  N   PRO H 121      23.254   6.383  11.436  1.00 37.16           N  
ATOM    927  CA  PRO H 121      23.181   7.804  11.289  1.00 36.38           C  
ATOM    928  CD  PRO H 121      24.627   5.910  11.505  1.00 37.70           C  
ATOM    929  CB  PRO H 121      24.557   8.237  10.787  1.00 36.54           C  
ATOM    930  CG  PRO H 121      25.501   7.171  11.381  1.00 37.52           C  
ATOM    931  C   PRO H 121      22.035   8.176  10.412  1.00 37.14           C  
ATOM    932  O   PRO H 121      21.800   7.497   9.413  1.00 38.23           O  
ATOM    933  N   GLY H 122      21.308   9.249  10.781  1.00 36.26           N  
ATOM    934  CA  GLY H 122      20.178   9.695  10.021  1.00 36.20           C  
ATOM    935  C   GLY H 122      18.961   8.966  10.508  1.00 37.26           C  
ATOM    936  O   GLY H 122      17.851   9.214  10.038  1.00 36.98           O  
ATOM    937  N   GLY H 123      19.137   8.053  11.482  1.00 36.23           N  
ATOM    938  CA  GLY H 123      18.036   7.265  11.964  1.00 35.98           C  
ATOM    939  C   GLY H 123      17.319   8.016  13.038  1.00 36.36           C  
ATOM    940  O   GLY H 123      17.635   9.169  13.330  1.00 33.98           O  
ATOM    941  N   SER H 124      16.319   7.355  13.660  1.00 36.36           N  
ATOM    942  CA  SER H 124      15.529   8.002  14.667  1.00 36.98           C  
ATOM    943  CB  SER H 124      14.138   8.387  14.146  1.00 39.65           C  
ATOM    944  OG  SER H 124      13.432   9.112  15.134  1.00 44.13           O  
ATOM    945  C   SER H 124      15.346   7.059  15.823  1.00 36.99           C  
ATOM    946  O   SER H 124      15.429   5.842  15.670  1.00 35.38           O  
ATOM    947  N   LEU H 125      15.117   7.624  17.030  1.00 37.70           N  
ATOM    948  CA  LEU H 125      14.925   6.860  18.236  1.00 37.53           C  
ATOM    949  CB  LEU H 125      16.151   6.838  19.160  1.00 38.47           C  
ATOM    950  CG  LEU H 125      17.291   5.891  18.772  1.00 41.73           C  
ATOM    951  CD1 LEU H 125      18.513   6.138  19.663  1.00 42.40           C  
ATOM    952  CD2 LEU H 125      16.844   4.424  18.845  1.00 42.09           C  
ATOM    953  C   LEU H 125      13.906   7.548  19.082  1.00 38.05           C  
ATOM    954  O   LEU H 125      13.748   8.764  19.012  1.00 38.87           O  
ATOM    955  N   ARG H 126      13.182   6.771  19.913  1.00 37.73           N  
ATOM    956  CA  ARG H 126      12.288   7.390  20.845  1.00 39.44           C  
ATOM    957  CB  ARG H 126      10.800   7.069  20.598  1.00 41.33           C  
ATOM    958  CG  ARG H 126       9.849   7.833  21.525  1.00 45.44           C  
ATOM    959  CD  ARG H 126       8.362   7.614  21.222  1.00 50.12           C  
ATOM    960  NE  ARG H 126       7.888   6.443  22.015  1.00 53.83           N  
ATOM    961  CZ  ARG H 126       6.558   6.288  22.282  1.00 59.09           C  
ATOM    962  NH1 ARG H 126       5.651   7.204  21.830  1.00 55.87           N1+
ATOM    963  NH2 ARG H 126       6.130   5.218  23.012  1.00 58.51           N  
ATOM    964  C   ARG H 126      12.656   6.878  22.206  1.00 40.84           C  
ATOM    965  O   ARG H 126      12.615   5.673  22.457  1.00 42.21           O  
ATOM    966  N   LEU H 127      13.037   7.787  23.129  1.00 38.98           N  
ATOM    967  CA  LEU H 127      13.374   7.369  24.461  1.00 37.38           C  
ATOM    968  CB  LEU H 127      14.603   8.066  25.074  1.00 37.37           C  
ATOM    969  CG  LEU H 127      15.923   7.748  24.345  1.00 38.99           C  
ATOM    970  CD1 LEU H 127      16.029   8.474  23.000  1.00 39.26           C  
ATOM    971  CD2 LEU H 127      17.135   7.990  25.244  1.00 40.19           C  
ATOM    972  C   LEU H 127      12.204   7.652  25.348  1.00 36.95           C  
ATOM    973  O   LEU H 127      11.438   8.580  25.097  1.00 36.15           O  
ATOM    974  N   SER H 128      12.028   6.830  26.407  1.00 36.20           N  
ATOM    975  CA  SER H 128      10.913   7.011  27.296  1.00 36.25           C  
ATOM    976  CB  SER H 128       9.967   5.800  27.356  1.00 36.80           C  
ATOM    977  OG  SER H 128       9.352   5.583  26.097  1.00 42.79           O  
ATOM    978  C   SER H 128      11.432   7.173  28.691  1.00 37.04           C  
ATOM    979  O   SER H 128      12.491   6.655  29.039  1.00 37.38           O  
ATOM    980  N   CYS H 129      10.687   7.924  29.527  1.00 37.12           N  
ATOM    981  CA  CYS H 129      11.059   8.106  30.901  1.00 36.52           C  
ATOM    982  CB  CYS H 129      11.572   9.532  31.189  1.00 36.74           C  
ATOM    983  SG  CYS H 129      11.971   9.826  32.936  1.00 38.71           S  
ATOM    984  C   CYS H 129       9.835   7.876  31.733  1.00 36.24           C  
ATOM    985  O   CYS H 129       8.961   8.738  31.810  1.00 35.31           O  
ATOM    986  N   ALA H 130       9.750   6.707  32.402  1.00 34.92           N  
ATOM    987  CA  ALA H 130       8.588   6.414  33.196  1.00 34.81           C  
ATOM    988  CB  ALA H 130       8.292   4.908  33.314  1.00 34.25           C  
ATOM    989  C   ALA H 130       8.832   6.928  34.578  1.00 35.94           C  
ATOM    990  O   ALA H 130       9.850   6.630  35.198  1.00 36.28           O  
ATOM    991  N   ALA H 131       7.876   7.714  35.108  1.00 35.24           N  
ATOM    992  CA  ALA H 131       8.035   8.296  36.409  1.00 35.28           C  
ATOM    993  CB  ALA H 131       7.808   9.818  36.430  1.00 35.71           C  
ATOM    994  C   ALA H 131       7.024   7.692  37.330  1.00 37.74           C  
ATOM    995  O   ALA H 131       5.921   7.341  36.915  1.00 39.73           O  
ATOM    996  N   SER H 132       7.395   7.531  38.617  1.00 36.20           N  
ATOM    997  CA  SER H 132       6.477   6.973  39.568  1.00 36.97           C  
ATOM    998  CB  SER H 132       6.520   5.433  39.618  1.00 38.90           C  
ATOM    999  OG  SER H 132       7.803   4.993  40.040  1.00 41.54           O  
ATOM   1000  C   SER H 132       6.856   7.459  40.932  1.00 38.23           C  
ATOM   1001  O   SER H 132       7.986   7.885  41.162  1.00 36.47           O  
ATOM   1002  N   GLY H 133       5.907   7.408  41.886  1.00 26.77           N  
ATOM   1003  CA  GLY H 133       6.223   7.752  43.242  1.00 27.02           C  
ATOM   1004  C   GLY H 133       5.847   9.167  43.550  1.00 27.02           C  
ATOM   1005  O   GLY H 133       5.864   9.569  44.712  1.00 27.61           O  
ATOM   1006  N   PHE H 134       5.496   9.975  42.535  1.00 26.38           N  
ATOM   1007  CA  PHE H 134       5.147  11.328  42.848  1.00 26.01           C  
ATOM   1008  CB  PHE H 134       6.345  12.297  42.813  1.00 26.06           C  
ATOM   1009  CG  PHE H 134       6.957  12.293  41.453  1.00 24.75           C  
ATOM   1010  CD1 PHE H 134       7.786  11.268  41.062  1.00 24.27           C  
ATOM   1011  CD2 PHE H 134       6.724  13.321  40.573  1.00 23.57           C  
ATOM   1012  CE1 PHE H 134       8.359  11.260  39.810  1.00 23.84           C  
ATOM   1013  CE2 PHE H 134       7.296  13.318  39.321  1.00 23.50           C  
ATOM   1014  CZ  PHE H 134       8.114  12.286  38.932  1.00 24.05           C  
ATOM   1015  C   PHE H 134       4.116  11.805  41.880  1.00 25.87           C  
ATOM   1016  O   PHE H 134       3.786  11.123  40.910  1.00 26.57           O  
ATOM   1017  N   THR H 135       3.562  13.008  42.141  1.00 26.99           N  
ATOM   1018  CA  THR H 135       2.560  13.531  41.262  1.00 28.00           C  
ATOM   1019  CB  THR H 135       1.764  14.646  41.868  1.00 28.93           C  
ATOM   1020  OG1 THR H 135       1.123  14.203  43.055  1.00 30.13           O  
ATOM   1021  CG2 THR H 135       0.711  15.107  40.846  1.00 28.84           C  
ATOM   1022  C   THR H 135       3.292  14.067  40.077  1.00 27.63           C  
ATOM   1023  O   THR H 135       3.940  15.111  40.130  1.00 26.88           O  
ATOM   1024  N   PHE H 136       3.139  13.356  38.951  1.00 27.41           N  
ATOM   1025  CA  PHE H 136       3.856  13.579  37.733  1.00 27.52           C  
ATOM   1026  CB  PHE H 136       3.396  12.580  36.660  1.00 27.91           C  
ATOM   1027  CG  PHE H 136       4.153  12.837  35.413  1.00 28.38           C  
ATOM   1028  CD1 PHE H 136       5.480  12.492  35.333  1.00 28.06           C  
ATOM   1029  CD2 PHE H 136       3.529  13.398  34.324  1.00 28.09           C  
ATOM   1030  CE1 PHE H 136       6.185  12.721  34.179  1.00 28.76           C  
ATOM   1031  CE2 PHE H 136       4.233  13.627  33.167  1.00 28.72           C  
ATOM   1032  CZ  PHE H 136       5.563  13.289  33.093  1.00 29.14           C  
ATOM   1033  C   PHE H 136       3.621  14.974  37.233  1.00 27.49           C  
ATOM   1034  O   PHE H 136       4.551  15.647  36.795  1.00 27.51           O  
ATOM   1035  N   THR H 137       2.366  15.441  37.304  1.00 26.97           N  
ATOM   1036  CA  THR H 137       1.930  16.715  36.800  1.00 27.18           C  
ATOM   1037  CB  THR H 137       0.436  16.864  36.854  1.00 27.97           C  
ATOM   1038  OG1 THR H 137      -0.186  15.806  36.142  1.00 29.13           O  
ATOM   1039  CG2 THR H 137       0.053  18.205  36.214  1.00 30.27           C  
ATOM   1040  C   THR H 137       2.521  17.869  37.569  1.00 26.11           C  
ATOM   1041  O   THR H 137       2.610  18.973  37.039  1.00 25.85           O  
ATOM   1042  N   ASP H 138       2.885  17.670  38.850  1.00 26.34           N  
ATOM   1043  CA  ASP H 138       3.365  18.720  39.715  1.00 26.13           C  
ATOM   1044  CB  ASP H 138       3.497  18.288  41.183  1.00 26.85           C  
ATOM   1045  CG  ASP H 138       2.095  18.171  41.765  1.00 29.40           C  
ATOM   1046  OD1 ASP H 138       1.141  18.707  41.142  1.00 31.48           O  
ATOM   1047  OD2 ASP H 138       1.961  17.539  42.845  1.00 29.56           O1-
ATOM   1048  C   ASP H 138       4.694  19.282  39.291  1.00 25.49           C  
ATOM   1049  O   ASP H 138       5.021  20.407  39.667  1.00 25.48           O  
ATOM   1050  N   TYR H 139       5.518  18.534  38.528  1.00 24.37           N  
ATOM   1051  CA  TYR H 139       6.845  19.023  38.257  1.00 23.70           C  
ATOM   1052  CB  TYR H 139       7.926  18.088  38.813  1.00 23.83           C  
ATOM   1053  CG  TYR H 139       7.646  17.912  40.263  1.00 25.57           C  
ATOM   1054  CD1 TYR H 139       6.632  17.077  40.671  1.00 25.82           C  
ATOM   1055  CD2 TYR H 139       8.392  18.569  41.210  1.00 27.32           C  
ATOM   1056  CE1 TYR H 139       6.360  16.896  42.006  1.00 27.68           C  
ATOM   1057  CE2 TYR H 139       8.125  18.393  42.546  1.00 28.19           C  
ATOM   1058  CZ  TYR H 139       7.111  17.558  42.947  1.00 28.80           C  
ATOM   1059  OH  TYR H 139       6.845  17.382  44.320  1.00 30.80           O  
ATOM   1060  C   TYR H 139       7.074  19.058  36.773  1.00 22.52           C  
ATOM   1061  O   TYR H 139       6.199  18.686  35.995  1.00 24.00           O  
ATOM   1062  N   THR H 140       8.263  19.555  36.347  1.00 34.88           N  
ATOM   1063  CA  THR H 140       8.622  19.607  34.959  1.00 32.92           C  
ATOM   1064  CB  THR H 140       9.184  20.936  34.541  1.00 32.43           C  
ATOM   1065  OG1 THR H 140      10.363  21.222  35.278  1.00 31.05           O  
ATOM   1066  CG2 THR H 140       8.125  22.021  34.794  1.00 33.74           C  
ATOM   1067  C   THR H 140       9.687  18.572  34.767  1.00 33.73           C  
ATOM   1068  O   THR H 140      10.427  18.263  35.699  1.00 34.81           O  
ATOM   1069  N   MET H 141       9.787  17.980  33.556  1.00 31.91           N  
ATOM   1070  CA  MET H 141      10.755  16.934  33.370  1.00 31.42           C  
ATOM   1071  CB  MET H 141      10.142  15.590  32.947  1.00 32.36           C  
ATOM   1072  CG  MET H 141       9.195  15.018  34.003  1.00 21.99           C  
ATOM   1073  SD  MET H 141       9.960  14.755  35.630  1.00 24.55           S  
ATOM   1074  CE  MET H 141      11.030  13.384  35.111  1.00 24.93           C  
ATOM   1075  C   MET H 141      11.753  17.343  32.332  1.00 32.00           C  
ATOM   1076  O   MET H 141      11.423  18.021  31.359  1.00 31.15           O  
ATOM   1077  N   ASP H 142      13.025  16.928  32.528  1.00 31.14           N  
ATOM   1078  CA  ASP H 142      14.086  17.361  31.661  1.00 31.23           C  
ATOM   1079  CB  ASP H 142      15.122  18.239  32.380  1.00 32.08           C  
ATOM   1080  CG  ASP H 142      14.470  19.564  32.730  1.00 35.35           C  
ATOM   1081  OD1 ASP H 142      14.438  20.453  31.841  1.00 18.29           O  
ATOM   1082  OD2 ASP H 142      14.007  19.715  33.889  1.00 27.83           O1-
ATOM   1083  C   ASP H 142      14.864  16.204  31.122  1.00 31.32           C  
ATOM   1084  O   ASP H 142      14.811  15.088  31.638  1.00 30.87           O  
ATOM   1085  N   TRP H 143      15.600  16.464  30.020  1.00 31.05           N  
ATOM   1086  CA  TRP H 143      16.505  15.497  29.468  1.00 30.26           C  
ATOM   1087  CB  TRP H 143      16.136  15.028  28.047  1.00 30.35           C  
ATOM   1088  CG  TRP H 143      14.901  14.152  27.989  1.00 30.33           C  
ATOM   1089  CD2 TRP H 143      14.921  12.722  28.137  1.00 29.74           C  
ATOM   1090  CD1 TRP H 143      13.596  14.500  27.794  1.00 32.20           C  
ATOM   1091  NE1 TRP H 143      12.802  13.378  27.808  1.00 30.68           N  
ATOM   1092  CE2 TRP H 143      13.603  12.276  28.018  1.00 30.66           C  
ATOM   1093  CE3 TRP H 143      15.951  11.852  28.348  1.00 31.21           C  
ATOM   1094  CZ2 TRP H 143      13.300  10.947  28.106  1.00 29.32           C  
ATOM   1095  CZ3 TRP H 143      15.642  10.513  28.446  1.00 30.46           C  
ATOM   1096  CH2 TRP H 143      14.341  10.070  28.326  1.00 27.99           C  
ATOM   1097  C   TRP H 143      17.865  16.138  29.429  1.00 31.06           C  
ATOM   1098  O   TRP H 143      18.020  17.272  28.975  1.00 31.10           O  
ATOM   1099  N   VAL H 144      18.885  15.418  29.950  1.00 28.07           N  
ATOM   1100  CA  VAL H 144      20.255  15.872  29.977  1.00 28.24           C  
ATOM   1101  CB  VAL H 144      20.762  16.140  31.370  1.00 29.29           C  
ATOM   1102  CG1 VAL H 144      22.257  16.491  31.295  1.00 30.95           C  
ATOM   1103  CG2 VAL H 144      19.893  17.245  32.003  1.00 29.91           C  
ATOM   1104  C   VAL H 144      21.078  14.759  29.390  1.00 29.62           C  
ATOM   1105  O   VAL H 144      20.787  13.585  29.619  1.00 29.65           O  
ATOM   1106  N   ARG H 145      22.131  15.086  28.604  1.00 29.63           N  
ATOM   1107  CA  ARG H 145      22.885  14.013  28.007  1.00 29.63           C  
ATOM   1108  CB  ARG H 145      22.743  13.906  26.479  1.00 29.74           C  
ATOM   1109  CG  ARG H 145      23.290  15.099  25.696  1.00 30.30           C  
ATOM   1110  CD  ARG H 145      23.124  14.905  24.189  1.00 32.11           C  
ATOM   1111  NE  ARG H 145      23.879  15.981  23.495  1.00 34.30           N  
ATOM   1112  CZ  ARG H 145      23.892  16.003  22.132  1.00 36.84           C  
ATOM   1113  NH1 ARG H 145      23.186  15.065  21.437  1.00 29.46           N1+
ATOM   1114  NH2 ARG H 145      24.602  16.960  21.465  1.00 36.55           N  
ATOM   1115  C   ARG H 145      24.347  14.179  28.288  1.00 31.01           C  
ATOM   1116  O   ARG H 145      24.817  15.272  28.600  1.00 29.26           O  
ATOM   1117  N   LYS H 146      25.103  13.061  28.204  1.00 29.67           N  
ATOM   1118  CA  LYS H 146      26.516  13.096  28.462  1.00 31.11           C  
ATOM   1119  CB  LYS H 146      26.840  12.605  29.886  1.00 30.28           C  
ATOM   1120  CG  LYS H 146      28.318  12.614  30.274  1.00 29.18           C  
ATOM   1121  CD  LYS H 146      28.516  12.471  31.786  1.00 33.56           C  
ATOM   1122  CE  LYS H 146      29.973  12.325  32.221  1.00  0.00           C  
ATOM   1123  NZ  LYS H 146      30.068  12.398  33.696  1.00  0.00           N1+
ATOM   1124  C   LYS H 146      27.216  12.188  27.492  1.00 33.10           C  
ATOM   1125  O   LYS H 146      27.010  10.976  27.504  1.00 31.31           O  
ATOM   1126  N   ALA H 147      28.089  12.759  26.634  1.00 34.85           N  
ATOM   1127  CA  ALA H 147      28.839  11.978  25.685  1.00 37.90           C  
ATOM   1128  CB  ALA H 147      29.547  12.815  24.605  1.00 37.98           C  
ATOM   1129  C   ALA H 147      29.890  11.246  26.463  1.00 41.39           C  
ATOM   1130  O   ALA H 147      30.241  11.652  27.570  1.00 41.40           O  
ATOM   1131  N   PRO H 148      30.411  10.173  25.930  1.00 42.66           N  
ATOM   1132  CA  PRO H 148      31.362   9.418  26.690  0.80 44.76           C  
ATOM   1133  CD  PRO H 148      29.674   9.337  24.996  1.00 43.65           C  
ATOM   1134  CB  PRO H 148      31.579   8.119  25.918  1.00 44.75           C  
ATOM   1135  CG  PRO H 148      30.233   7.915  25.196  1.00 45.82           C  
ATOM   1136  C   PRO H 148      32.596  10.195  26.996  1.00 45.96           C  
ATOM   1137  O   PRO H 148      33.210  10.739  26.079  1.00 45.51           O  
ATOM   1138  N   GLY H 149      32.974  10.251  28.287  1.00 47.04           N  
ATOM   1139  CA  GLY H 149      34.174  10.917  28.697  1.00 47.20           C  
ATOM   1140  C   GLY H 149      33.976  12.404  28.653  1.00 48.62           C  
ATOM   1141  O   GLY H 149      34.942  13.158  28.764  1.00 49.48           O  
ATOM   1142  N   LYS H 150      32.719  12.872  28.508  1.00 47.61           N  
ATOM   1143  CA  LYS H 150      32.463  14.287  28.395  1.00 46.31           C  
ATOM   1144  CB  LYS H 150      31.647  14.674  27.145  1.00 48.09           C  
ATOM   1145  CG  LYS H 150      32.379  14.576  25.803  1.00 52.07           C  
ATOM   1146  CD  LYS H 150      33.533  15.566  25.636  1.00 54.68           C  
ATOM   1147  CE  LYS H 150      34.076  15.628  24.204  1.00 56.97           C  
ATOM   1148  NZ  LYS H 150      34.654  14.322  23.816  1.00 58.17           N1+
ATOM   1149  C   LYS H 150      31.631  14.730  29.563  1.00 44.32           C  
ATOM   1150  O   LYS H 150      31.284  13.933  30.431  1.00 44.67           O  
ATOM   1151  N   GLY H 151      31.305  16.043  29.603  1.00 41.23           N  
ATOM   1152  CA  GLY H 151      30.530  16.652  30.655  1.00 39.58           C  
ATOM   1153  C   GLY H 151      29.063  16.581  30.328  1.00 38.81           C  
ATOM   1154  O   GLY H 151      28.649  15.859  29.424  1.00 37.96           O  
ATOM   1155  N   LEU H 152      28.234  17.364  31.060  1.00 36.10           N  
ATOM   1156  CA  LEU H 152      26.797  17.286  30.943  1.00 33.27           C  
ATOM   1157  CB  LEU H 152      26.100  17.395  32.312  1.00 33.41           C  
ATOM   1158  CG  LEU H 152      26.534  16.312  33.317  1.00 35.24           C  
ATOM   1159  CD1 LEU H 152      25.811  16.473  34.662  1.00 34.77           C  
ATOM   1160  CD2 LEU H 152      26.371  14.903  32.728  1.00 34.82           C  
ATOM   1161  C   LEU H 152      26.249  18.408  30.098  1.00 33.87           C  
ATOM   1162  O   LEU H 152      26.739  19.536  30.141  1.00 34.00           O  
ATOM   1163  N   GLU H 153      25.204  18.101  29.288  1.00 32.36           N  
ATOM   1164  CA  GLU H 153      24.523  19.080  28.473  1.00 32.83           C  
ATOM   1165  CB  GLU H 153      24.609  18.862  26.953  1.00 33.43           C  
ATOM   1166  CG  GLU H 153      25.863  19.369  26.249  1.00 37.23           C  
ATOM   1167  CD  GLU H 153      25.558  19.302  24.758  1.00 43.10           C  
ATOM   1168  OE1 GLU H 153      25.348  18.176  24.237  1.00 40.05           O  
ATOM   1169  OE2 GLU H 153      25.519  20.389  24.120  1.00 41.18           O1-
ATOM   1170  C   GLU H 153      23.047  18.983  28.732  1.00 32.75           C  
ATOM   1171  O   GLU H 153      22.488  17.888  28.760  1.00 31.39           O  
ATOM   1172  N   TRP H 154      22.371  20.141  28.884  1.00 30.35           N  
ATOM   1173  CA  TRP H 154      20.947  20.170  29.091  1.00 29.47           C  
ATOM   1174  CB  TRP H 154      20.500  21.410  29.885  1.00 27.63           C  
ATOM   1175  CG  TRP H 154      19.009  21.588  30.025  1.00 29.05           C  
ATOM   1176  CD2 TRP H 154      18.255  22.578  29.307  1.00 31.49           C  
ATOM   1177  CD1 TRP H 154      18.122  20.929  30.822  1.00 29.92           C  
ATOM   1178  NE1 TRP H 154      16.859  21.440  30.643  1.00 30.94           N  
ATOM   1179  CE2 TRP H 154      16.926  22.456  29.713  1.00 32.62           C  
ATOM   1180  CE3 TRP H 154      18.637  23.509  28.388  1.00 31.29           C  
ATOM   1181  CZ2 TRP H 154      15.954  23.268  29.202  1.00 32.83           C  
ATOM   1182  CZ3 TRP H 154      17.655  24.327  27.875  1.00 32.53           C  
ATOM   1183  CH2 TRP H 154      16.340  24.209  28.275  1.00 31.95           C  
ATOM   1184  C   TRP H 154      20.285  20.221  27.742  1.00 30.57           C  
ATOM   1185  O   TRP H 154      20.580  21.100  26.936  1.00 31.27           O  
ATOM   1186  N   VAL H 155      19.463  19.195  27.431  1.00 29.42           N  
ATOM   1187  CA  VAL H 155      18.719  19.056  26.199  1.00 29.87           C  
ATOM   1188  CB  VAL H 155      18.356  17.621  25.931  1.00 31.15           C  
ATOM   1189  CG1 VAL H 155      17.506  17.555  24.653  1.00 31.20           C  
ATOM   1190  CG2 VAL H 155      19.646  16.788  25.866  1.00 32.69           C  
ATOM   1191  C   VAL H 155      17.432  19.844  26.124  1.00 31.70           C  
ATOM   1192  O   VAL H 155      17.226  20.613  25.184  1.00 32.74           O  
ATOM   1193  N   ALA H 156      16.523  19.670  27.115  1.00 31.11           N  
ATOM   1194  CA  ALA H 156      15.219  20.280  27.003  1.00 32.08           C  
ATOM   1195  CB  ALA H 156      14.434  19.778  25.781  1.00 32.79           C  
ATOM   1196  C   ALA H 156      14.393  19.978  28.225  1.00 33.45           C  
ATOM   1197  O   ALA H 156      14.761  19.146  29.051  1.00 33.74           O  
ATOM   1198  N   ASP H 157      13.235  20.673  28.354  1.00 33.09           N  
ATOM   1199  CA  ASP H 157      12.353  20.565  29.492  1.00 33.14           C  
ATOM   1200  CB  ASP H 157      12.522  21.790  30.412  1.00 34.31           C  
ATOM   1201  CG  ASP H 157      11.630  21.687  31.637  1.00 36.35           C  
ATOM   1202  OD1 ASP H 157      12.052  21.025  32.623  1.00 41.48           O  
ATOM   1203  OD2 ASP H 157      10.528  22.294  31.616  1.00 43.40           O1-
ATOM   1204  C   ASP H 157      10.927  20.556  29.003  1.00 34.45           C  
ATOM   1205  O   ASP H 157      10.616  21.143  27.968  1.00 33.44           O  
ATOM   1206  N   VAL H 158      10.017  19.863  29.728  1.00 34.39           N  
ATOM   1207  CA  VAL H 158       8.633  19.850  29.333  1.00 35.11           C  
ATOM   1208  CB  VAL H 158       8.271  18.627  28.542  1.00 34.81           C  
ATOM   1209  CG1 VAL H 158       8.478  17.385  29.430  1.00 35.51           C  
ATOM   1210  CG2 VAL H 158       6.839  18.791  28.007  1.00 35.68           C  
ATOM   1211  C   VAL H 158       7.770  19.880  30.563  1.00 36.82           C  
ATOM   1212  O   VAL H 158       8.096  19.264  31.577  1.00 35.59           O  
ATOM   1213  N   ASN H 159       6.634  20.611  30.499  1.00 38.23           N  
ATOM   1214  CA  ASN H 159       5.715  20.673  31.606  1.00 38.99           C  
ATOM   1215  CB  ASN H 159       5.133  22.083  31.829  1.00 39.88           C  
ATOM   1216  CG  ASN H 159       4.438  22.159  33.185  1.00 41.89           C  
ATOM   1217  OD1 ASN H 159       4.727  23.040  33.991  1.00 40.29           O  
ATOM   1218  ND2 ASN H 159       3.488  21.225  33.452  1.00 38.81           N  
ATOM   1219  C   ASN H 159       4.579  19.767  31.244  1.00 40.53           C  
ATOM   1220  O   ASN H 159       3.885  19.988  30.252  1.00 41.73           O  
ATOM   1221  N   PRO H 160       4.389  18.768  32.046  1.00 29.12           N  
ATOM   1222  CA  PRO H 160       3.413  17.745  31.801  1.00 30.95           C  
ATOM   1223  CD  PRO H 160       5.341  18.412  33.085  1.00 28.84           C  
ATOM   1224  CB  PRO H 160       3.620  16.712  32.906  1.00 29.92           C  
ATOM   1225  CG  PRO H 160       5.069  16.930  33.378  1.00 30.53           C  
ATOM   1226  C   PRO H 160       2.006  18.252  31.792  1.00 32.18           C  
ATOM   1227  O   PRO H 160       1.145  17.582  31.224  1.00 32.77           O  
ATOM   1228  N   ASN H 161       1.727  19.363  32.493  1.00 33.57           N  
ATOM   1229  CA  ASN H 161       0.392  19.880  32.559  1.00 35.64           C  
ATOM   1230  CB  ASN H 161       0.285  20.983  33.620  1.00 36.65           C  
ATOM   1231  CG  ASN H 161      -1.175  21.200  33.956  1.00 39.15           C  
ATOM   1232  OD1 ASN H 161      -2.054  20.489  33.472  1.00 39.94           O  
ATOM   1233  ND2 ASN H 161      -1.444  22.217  34.817  1.00 39.45           N  
ATOM   1234  C   ASN H 161      -0.019  20.477  31.244  1.00 35.46           C  
ATOM   1235  O   ASN H 161      -1.015  20.072  30.643  1.00 35.78           O  
ATOM   1236  N   SER H 162       0.755  21.486  30.789  1.00 34.85           N  
ATOM   1237  CA  SER H 162       0.507  22.231  29.583  1.00 34.48           C  
ATOM   1238  CB  SER H 162       1.147  23.629  29.629  1.00 34.48           C  
ATOM   1239  OG  SER H 162       2.548  23.523  29.828  1.00 48.43           O  
ATOM   1240  C   SER H 162       1.014  21.525  28.365  1.00 34.40           C  
ATOM   1241  O   SER H 162       0.397  21.581  27.303  1.00 34.27           O  
ATOM   1242  N   GLY H 163       2.162  20.837  28.483  1.00 33.47           N  
ATOM   1243  CA  GLY H 163       2.755  20.205  27.341  1.00 32.12           C  
ATOM   1244  C   GLY H 163       3.739  21.170  26.756  1.00 31.45           C  
ATOM   1245  O   GLY H 163       4.387  20.881  25.751  1.00 32.23           O  
ATOM   1246  N   GLY H 164       3.882  22.350  27.389  1.00 43.57           N  
ATOM   1247  CA  GLY H 164       4.777  23.341  26.868  1.00 43.37           C  
ATOM   1248  C   GLY H 164       6.172  22.840  27.056  1.00 43.22           C  
ATOM   1249  O   GLY H 164       6.468  22.142  28.026  1.00 42.50           O  
ATOM   1250  N   SER H 165       7.086  23.201  26.133  1.00 41.17           N  
ATOM   1251  CA  SER H 165       8.417  22.694  26.272  1.00 39.55           C  
ATOM   1252  CB  SER H 165       8.675  21.438  25.423  1.00 42.06           C  
ATOM   1253  OG  SER H 165       8.536  21.750  24.046  1.00 40.25           O  
ATOM   1254  C   SER H 165       9.406  23.735  25.854  1.00 39.40           C  
ATOM   1255  O   SER H 165       9.079  24.675  25.132  1.00 41.18           O  
ATOM   1256  N   ILE H 166      10.654  23.581  26.346  1.00 37.48           N  
ATOM   1257  CA  ILE H 166      11.742  24.458  26.026  1.00 36.50           C  
ATOM   1258  CB  ILE H 166      12.232  25.245  27.203  1.00 36.19           C  
ATOM   1259  CG1 ILE H 166      11.113  26.162  27.719  1.00 36.73           C  
ATOM   1260  CG2 ILE H 166      13.503  26.001  26.780  1.00 35.87           C  
ATOM   1261  CD1 ILE H 166      11.408  26.791  29.079  1.00 37.53           C  
ATOM   1262  C   ILE H 166      12.873  23.593  25.560  1.00 35.46           C  
ATOM   1263  O   ILE H 166      13.108  22.517  26.107  1.00 35.57           O  
ATOM   1264  N   TYR H 167      13.612  24.047  24.525  1.00 34.91           N  
ATOM   1265  CA  TYR H 167      14.657  23.221  23.996  1.00 36.17           C  
ATOM   1266  CB  TYR H 167      14.431  22.783  22.536  1.00 35.70           C  
ATOM   1267  CG  TYR H 167      13.227  21.907  22.443  1.00 34.44           C  
ATOM   1268  CD1 TYR H 167      11.968  22.450  22.321  1.00 33.84           C  
ATOM   1269  CD2 TYR H 167      13.360  20.539  22.472  1.00 33.22           C  
ATOM   1270  CE1 TYR H 167      10.859  21.641  22.229  1.00 34.15           C  
ATOM   1271  CE2 TYR H 167      12.256  19.725  22.380  1.00 33.88           C  
ATOM   1272  CZ  TYR H 167      11.003  20.275  22.261  1.00 34.82           C  
ATOM   1273  OH  TYR H 167       9.870  19.438  22.168  1.00 34.68           O  
ATOM   1274  C   TYR H 167      15.943  23.984  23.969  1.00 37.77           C  
ATOM   1275  O   TYR H 167      15.957  25.209  23.866  1.00 39.56           O  
ATOM   1276  N   ASN H 168      17.065  23.244  24.095  1.00 37.32           N  
ATOM   1277  CA  ASN H 168      18.375  23.807  23.956  1.00 38.30           C  
ATOM   1278  CB  ASN H 168      19.491  22.811  24.339  1.00 36.78           C  
ATOM   1279  CG  ASN H 168      20.852  23.498  24.293  1.00 36.70           C  
ATOM   1280  OD1 ASN H 168      21.232  24.090  23.284  1.00 34.35           O  
ATOM   1281  ND2 ASN H 168      21.617  23.406  25.413  1.00 33.40           N  
ATOM   1282  C   ASN H 168      18.471  24.129  22.498  1.00 40.68           C  
ATOM   1283  O   ASN H 168      17.945  23.402  21.657  1.00 38.07           O  
ATOM   1284  N   GLN H 169      19.160  25.227  22.153  1.00 41.54           N  
ATOM   1285  CA  GLN H 169      19.158  25.723  20.806  1.00 43.73           C  
ATOM   1286  CB  GLN H 169      19.986  27.010  20.693  1.00 46.41           C  
ATOM   1287  CG  GLN H 169      19.383  28.123  21.552  1.00 54.84           C  
ATOM   1288  CD  GLN H 169      20.401  29.237  21.696  1.00 67.35           C  
ATOM   1289  OE1 GLN H 169      20.858  29.816  20.713  1.00 69.63           O  
ATOM   1290  NE2 GLN H 169      20.771  29.544  22.968  0.67 70.46           N  
ATOM   1291  C   GLN H 169      19.700  24.705  19.849  1.00 44.16           C  
ATOM   1292  O   GLN H 169      19.156  24.524  18.760  1.00 43.35           O  
ATOM   1293  N   GLU H 170      20.767  23.987  20.229  1.00 43.75           N  
ATOM   1294  CA  GLU H 170      21.384  23.067  19.317  1.00 42.95           C  
ATOM   1295  CB  GLU H 170      22.619  22.381  19.925  1.00 43.29           C  
ATOM   1296  CG  GLU H 170      23.788  23.337  20.156  0.67 55.59           C  
ATOM   1297  CD  GLU H 170      24.345  23.718  18.794  0.50 39.20           C  
ATOM   1298  OE1 GLU H 170      23.581  24.327  17.999  1.00  0.00           O  
ATOM   1299  OE2 GLU H 170      25.535  23.401  18.528  1.00  0.00           O1-
ATOM   1300  C   GLU H 170      20.423  21.983  18.926  1.00 42.37           C  
ATOM   1301  O   GLU H 170      20.378  21.572  17.769  1.00 42.11           O  
ATOM   1302  N   PHE H 171      19.641  21.488  19.900  1.00 40.65           N  
ATOM   1303  CA  PHE H 171      18.742  20.374  19.764  1.00 41.02           C  
ATOM   1304  CB  PHE H 171      18.293  19.835  21.131  1.00 41.85           C  
ATOM   1305  CG  PHE H 171      19.533  19.350  21.807  1.00 35.42           C  
ATOM   1306  CD1 PHE H 171      20.032  18.097  21.535  1.00 36.88           C  
ATOM   1307  CD2 PHE H 171      20.215  20.152  22.693  1.00 35.49           C  
ATOM   1308  CE1 PHE H 171      21.178  17.645  22.144  1.00 36.70           C  
ATOM   1309  CE2 PHE H 171      21.362  19.706  23.308  1.00 36.17           C  
ATOM   1310  CZ  PHE H 171      21.845  18.450  23.036  1.00 34.69           C  
ATOM   1311  C   PHE H 171      17.516  20.675  18.947  1.00 42.54           C  
ATOM   1312  O   PHE H 171      16.944  19.770  18.340  1.00 40.21           O  
ATOM   1313  N   LYS H 172      17.044  21.934  18.951  1.00 43.91           N  
ATOM   1314  CA  LYS H 172      15.803  22.281  18.313  1.00 46.07           C  
ATOM   1315  CB  LYS H 172      15.505  23.790  18.315  1.00 49.11           C  
ATOM   1316  CG  LYS H 172      15.285  24.395  19.703  1.00 55.32           C  
ATOM   1317  CD  LYS H 172      15.272  25.927  19.695  1.00 59.29           C  
ATOM   1318  CE  LYS H 172      15.069  26.555  21.073  1.00 61.94           C  
ATOM   1319  NZ  LYS H 172      15.077  28.030  20.957  1.00 65.58           N1+
ATOM   1320  C   LYS H 172      15.779  21.847  16.881  1.00 46.15           C  
ATOM   1321  O   LYS H 172      16.753  21.984  16.141  1.00 45.07           O  
ATOM   1322  N   GLY H 173      14.618  21.291  16.480  1.00 44.56           N  
ATOM   1323  CA  GLY H 173      14.333  20.875  15.141  1.00 43.64           C  
ATOM   1324  C   GLY H 173      14.417  19.383  15.067  1.00 43.89           C  
ATOM   1325  O   GLY H 173      13.514  18.734  14.542  1.00 45.35           O  
ATOM   1326  N   ARG H 174      15.545  18.817  15.537  1.00 40.90           N  
ATOM   1327  CA  ARG H 174      15.794  17.402  15.525  1.00 40.08           C  
ATOM   1328  CB  ARG H 174      17.294  17.078  15.574  1.00 38.82           C  
ATOM   1329  CG  ARG H 174      18.039  17.646  14.361  1.00 37.92           C  
ATOM   1330  CD  ARG H 174      19.456  17.105  14.180  1.00 36.39           C  
ATOM   1331  NE  ARG H 174      20.240  17.491  15.383  1.00 36.82           N  
ATOM   1332  CZ  ARG H 174      20.894  16.526  16.091  1.00 39.50           C  
ATOM   1333  NH1 ARG H 174      20.805  15.225  15.691  1.00 36.20           N1+
ATOM   1334  NH2 ARG H 174      21.623  16.865  17.194  1.00 36.54           N  
ATOM   1335  C   ARG H 174      15.103  16.651  16.631  1.00 40.12           C  
ATOM   1336  O   ARG H 174      14.631  15.536  16.415  1.00 40.38           O  
ATOM   1337  N   PHE H 175      15.035  17.237  17.845  1.00 38.26           N  
ATOM   1338  CA  PHE H 175      14.534  16.549  19.010  1.00 37.55           C  
ATOM   1339  CB  PHE H 175      15.420  16.786  20.246  1.00 36.94           C  
ATOM   1340  CG  PHE H 175      16.726  16.095  20.054  1.00 36.79           C  
ATOM   1341  CD1 PHE H 175      17.587  16.474  19.048  1.00 37.94           C  
ATOM   1342  CD2 PHE H 175      17.110  15.090  20.909  1.00 37.78           C  
ATOM   1343  CE1 PHE H 175      18.795  15.837  18.883  1.00 38.70           C  
ATOM   1344  CE2 PHE H 175      18.316  14.452  20.749  1.00 38.16           C  
ATOM   1345  CZ  PHE H 175      19.161  14.821  19.731  1.00 37.28           C  
ATOM   1346  C   PHE H 175      13.186  17.086  19.376  1.00 38.26           C  
ATOM   1347  O   PHE H 175      12.937  18.287  19.279  1.00 39.52           O  
ATOM   1348  N   THR H 176      12.269  16.192  19.808  1.00 36.08           N  
ATOM   1349  CA  THR H 176      10.972  16.645  20.226  1.00 36.75           C  
ATOM   1350  CB  THR H 176       9.888  16.290  19.251  1.00 36.97           C  
ATOM   1351  OG1 THR H 176      10.177  16.852  17.978  1.00 36.07           O  
ATOM   1352  CG2 THR H 176       8.548  16.834  19.768  1.00 36.48           C  
ATOM   1353  C   THR H 176      10.641  15.996  21.541  1.00 37.42           C  
ATOM   1354  O   THR H 176      10.735  14.778  21.684  1.00 35.29           O  
ATOM   1355  N   LEU H 177      10.236  16.805  22.544  1.00 35.98           N  
ATOM   1356  CA  LEU H 177       9.864  16.283  23.830  1.00 35.97           C  
ATOM   1357  CB  LEU H 177      10.244  17.178  25.020  1.00 35.50           C  
ATOM   1358  CG  LEU H 177      11.748  17.322  25.272  1.00 30.55           C  
ATOM   1359  CD1 LEU H 177      12.013  18.230  26.483  1.00 33.44           C  
ATOM   1360  CD2 LEU H 177      12.419  15.950  25.402  1.00 32.87           C  
ATOM   1361  C   LEU H 177       8.373  16.222  23.873  1.00 37.66           C  
ATOM   1362  O   LEU H 177       7.697  17.119  23.371  1.00 36.45           O  
ATOM   1363  N   SER H 178       7.825  15.152  24.485  1.00 37.78           N  
ATOM   1364  CA  SER H 178       6.399  15.011  24.587  1.00 39.38           C  
ATOM   1365  CB  SER H 178       5.784  14.212  23.426  1.00 40.73           C  
ATOM   1366  OG  SER H 178       6.259  12.875  23.444  1.00 44.40           O  
ATOM   1367  C   SER H 178       6.104  14.276  25.862  1.00 42.19           C  
ATOM   1368  O   SER H 178       7.018  13.809  26.540  1.00 43.31           O  
ATOM   1369  N   VAL H 179       4.810  14.185  26.245  1.00 42.87           N  
ATOM   1370  CA  VAL H 179       4.479  13.502  27.469  1.00 43.56           C  
ATOM   1371  CB  VAL H 179       4.513  14.399  28.672  1.00 44.88           C  
ATOM   1372  CG1 VAL H 179       3.434  15.480  28.502  1.00 31.35           C  
ATOM   1373  CG2 VAL H 179       4.329  13.546  29.940  1.00 32.29           C  
ATOM   1374  C   VAL H 179       3.092  12.934  27.387  1.00 44.20           C  
ATOM   1375  O   VAL H 179       2.233  13.452  26.673  1.00 45.36           O  
ATOM   1376  N   ASP H 180       2.867  11.816  28.116  1.00 43.74           N  
ATOM   1377  CA  ASP H 180       1.577  11.193  28.232  1.00 44.42           C  
ATOM   1378  CB  ASP H 180       1.541   9.739  27.727  1.00 46.51           C  
ATOM   1379  CG  ASP H 180       0.089   9.273  27.675  1.00 47.78           C  
ATOM   1380  OD1 ASP H 180      -0.698   9.634  28.589  1.00 48.70           O  
ATOM   1381  OD2 ASP H 180      -0.258   8.546  26.708  1.00 49.79           O1-
ATOM   1382  C   ASP H 180       1.273  11.181  29.699  1.00 44.87           C  
ATOM   1383  O   ASP H 180       1.820  10.385  30.459  1.00 43.26           O  
ATOM   1384  N   ARG H 181       0.362  12.069  30.124  1.00 45.20           N  
ATOM   1385  CA  ARG H 181       0.029  12.275  31.505  1.00 45.60           C  
ATOM   1386  CB  ARG H 181      -0.996  13.414  31.657  1.00 47.17           C  
ATOM   1387  CG  ARG H 181      -1.418  13.732  33.091  1.00 57.17           C  
ATOM   1388  CD  ARG H 181      -2.587  12.877  33.587  1.00 61.49           C  
ATOM   1389  NE  ARG H 181      -2.998  13.390  34.925  1.00 59.39           N  
ATOM   1390  CZ  ARG H 181      -3.984  14.327  35.027  1.00 60.01           C  
ATOM   1391  NH1 ARG H 181      -4.623  14.782  33.908  1.00 60.44           N1+
ATOM   1392  NH2 ARG H 181      -4.352  14.796  36.256  1.00 60.88           N  
ATOM   1393  C   ARG H 181      -0.548  11.026  32.101  1.00 46.12           C  
ATOM   1394  O   ARG H 181      -0.294  10.714  33.266  1.00 46.74           O  
ATOM   1395  N   SER H 182      -1.350  10.283  31.319  1.00 45.25           N  
ATOM   1396  CA  SER H 182      -2.015   9.103  31.803  1.00 46.10           C  
ATOM   1397  CB  SER H 182      -2.838   8.412  30.706  1.00 47.01           C  
ATOM   1398  OG  SER H 182      -3.754   9.329  30.132  1.00 48.85           O  
ATOM   1399  C   SER H 182      -0.991   8.099  32.236  1.00 46.15           C  
ATOM   1400  O   SER H 182      -1.127   7.470  33.284  1.00 47.00           O  
ATOM   1401  N   LYS H 183       0.027   7.899  31.381  1.00 43.58           N  
ATOM   1402  CA  LYS H 183       1.120   6.981  31.540  1.00 42.13           C  
ATOM   1403  CB  LYS H 183       1.805   6.651  30.203  1.00 43.71           C  
ATOM   1404  CG  LYS H 183       0.848   5.929  29.247  1.00 48.94           C  
ATOM   1405  CD  LYS H 183       1.353   5.779  27.811  1.00 52.20           C  
ATOM   1406  CE  LYS H 183       0.289   5.227  26.858  1.00 55.61           C  
ATOM   1407  NZ  LYS H 183      -0.244   3.944  27.371  1.00 57.65           N1+
ATOM   1408  C   LYS H 183       2.142   7.468  32.530  1.00 40.80           C  
ATOM   1409  O   LYS H 183       2.941   6.677  33.030  1.00 38.81           O  
ATOM   1410  N   ASN H 184       2.185   8.786  32.813  1.00 39.56           N  
ATOM   1411  CA  ASN H 184       3.205   9.314  33.679  1.00 38.13           C  
ATOM   1412  CB  ASN H 184       3.242   8.680  35.085  1.00 38.43           C  
ATOM   1413  CG  ASN H 184       2.145   9.298  35.945  1.00 44.97           C  
ATOM   1414  OD1 ASN H 184       1.682  10.406  35.683  1.00 45.65           O  
ATOM   1415  ND2 ASN H 184       1.726   8.572  37.015  1.00 44.38           N  
ATOM   1416  C   ASN H 184       4.530   9.068  33.030  1.00 38.46           C  
ATOM   1417  O   ASN H 184       5.511   8.751  33.701  1.00 37.80           O  
ATOM   1418  N   THR H 185       4.592   9.221  31.690  1.00 37.52           N  
ATOM   1419  CA  THR H 185       5.823   8.993  30.988  1.00 36.28           C  
ATOM   1420  CB  THR H 185       5.746   7.812  30.063  1.00 37.44           C  
ATOM   1421  OG1 THR H 185       5.387   6.645  30.788  1.00 36.25           O  
ATOM   1422  CG2 THR H 185       7.118   7.615  29.399  1.00 37.40           C  
ATOM   1423  C   THR H 185       6.151  10.201  30.149  1.00 36.36           C  
ATOM   1424  O   THR H 185       5.257  10.883  29.647  1.00 38.73           O  
ATOM   1425  N   LEU H 186       7.465  10.494  29.994  1.00 34.77           N  
ATOM   1426  CA  LEU H 186       7.976  11.563  29.168  1.00 35.98           C  
ATOM   1427  CB  LEU H 186       9.149  12.362  29.772  1.00 35.89           C  
ATOM   1428  CG  LEU H 186       8.865  13.248  30.993  1.00 29.78           C  
ATOM   1429  CD1 LEU H 186       7.981  14.446  30.631  1.00 30.71           C  
ATOM   1430  CD2 LEU H 186       8.320  12.430  32.165  1.00 30.81           C  
ATOM   1431  C   LEU H 186       8.638  10.903  27.998  1.00 35.54           C  
ATOM   1432  O   LEU H 186       9.098   9.767  28.107  1.00 35.67           O  
ATOM   1433  N   TYR H 187       8.715  11.604  26.845  1.00 33.10           N  
ATOM   1434  CA  TYR H 187       9.318  11.005  25.683  1.00 32.40           C  
ATOM   1435  CB  TYR H 187       8.306  10.688  24.568  1.00 33.43           C  
ATOM   1436  CG  TYR H 187       7.234   9.799  25.106  1.00 34.89           C  
ATOM   1437  CD1 TYR H 187       7.429   8.443  25.216  1.00 35.46           C  
ATOM   1438  CD2 TYR H 187       6.030  10.320  25.518  1.00 36.90           C  
ATOM   1439  CE1 TYR H 187       6.442   7.622  25.710  1.00 36.60           C  
ATOM   1440  CE2 TYR H 187       5.038   9.505  26.012  1.00 38.07           C  
ATOM   1441  CZ  TYR H 187       5.241   8.152  26.111  1.00 39.68           C  
ATOM   1442  OH  TYR H 187       4.224   7.315  26.619  1.00 41.22           O  
ATOM   1443  C   TYR H 187      10.292  11.970  25.071  1.00 34.32           C  
ATOM   1444  O   TYR H 187      10.138  13.189  25.171  1.00 34.30           O  
ATOM   1445  N   LEU H 188      11.359  11.431  24.442  1.00 33.33           N  
ATOM   1446  CA  LEU H 188      12.299  12.243  23.722  1.00 33.69           C  
ATOM   1447  CB  LEU H 188      13.683  12.294  24.394  1.00 33.57           C  
ATOM   1448  CG  LEU H 188      14.725  13.153  23.655  1.00 35.15           C  
ATOM   1449  CD1 LEU H 188      14.291  14.621  23.556  1.00 35.92           C  
ATOM   1450  CD2 LEU H 188      16.113  13.004  24.294  1.00 34.74           C  
ATOM   1451  C   LEU H 188      12.459  11.630  22.363  1.00 36.33           C  
ATOM   1452  O   LEU H 188      13.101  10.590  22.207  1.00 37.24           O  
ATOM   1453  N   GLN H 189      11.881  12.277  21.336  1.00 35.83           N  
ATOM   1454  CA  GLN H 189      11.977  11.792  19.988  1.00 36.46           C  
ATOM   1455  CB  GLN H 189      10.785  12.224  19.113  1.00 38.30           C  
ATOM   1456  CG  GLN H 189      10.902  11.833  17.637  1.00 41.57           C  
ATOM   1457  CD  GLN H 189      10.589  10.353  17.496  1.00 48.42           C  
ATOM   1458  OE1 GLN H 189      10.114   9.712  18.431  1.00 47.25           O  
ATOM   1459  NE2 GLN H 189      10.854   9.794  16.285  1.00 49.70           N  
ATOM   1460  C   GLN H 189      13.203  12.410  19.399  1.00 36.80           C  
ATOM   1461  O   GLN H 189      13.371  13.628  19.438  1.00 34.53           O  
ATOM   1462  N   MET H 190      14.108  11.575  18.848  1.00 36.94           N  
ATOM   1463  CA  MET H 190      15.300  12.116  18.265  1.00 38.14           C  
ATOM   1464  CB  MET H 190      16.588  11.581  18.908  1.00 38.21           C  
ATOM   1465  CG  MET H 190      16.672  11.881  20.405  1.00 40.62           C  
ATOM   1466  SD  MET H 190      18.184  11.284  21.215  1.00 43.05           S  
ATOM   1467  CE  MET H 190      17.900   9.538  20.821  1.00 43.26           C  
ATOM   1468  C   MET H 190      15.330  11.697  16.829  1.00 39.14           C  
ATOM   1469  O   MET H 190      15.160  10.519  16.515  1.00 39.34           O  
ATOM   1470  N   ASN H 191      15.565  12.665  15.919  1.00 37.22           N  
ATOM   1471  CA  ASN H 191      15.580  12.384  14.509  1.00 38.77           C  
ATOM   1472  CB  ASN H 191      14.493  13.144  13.729  1.00 38.78           C  
ATOM   1473  CG  ASN H 191      13.121  12.696  14.198  1.00 44.03           C  
ATOM   1474  OD1 ASN H 191      12.844  11.501  14.304  1.00 44.66           O  
ATOM   1475  ND2 ASN H 191      12.234  13.684  14.491  1.00 42.85           N  
ATOM   1476  C   ASN H 191      16.882  12.877  13.955  1.00 39.98           C  
ATOM   1477  O   ASN H 191      17.597  13.632  14.609  1.00 40.00           O  
ATOM   1478  N   SER H 192      17.221  12.431  12.724  1.00 39.39           N  
ATOM   1479  CA  SER H 192      18.397  12.870  12.018  1.00 39.02           C  
ATOM   1480  CB  SER H 192      18.282  14.316  11.505  1.00 40.37           C  
ATOM   1481  OG  SER H 192      17.220  14.416  10.568  1.00 42.62           O  
ATOM   1482  C   SER H 192      19.579  12.782  12.928  1.00 39.11           C  
ATOM   1483  O   SER H 192      20.301  13.758  13.126  1.00 37.70           O  
ATOM   1484  N   LEU H 193      19.812  11.585  13.495  1.00 38.50           N  
ATOM   1485  CA  LEU H 193      20.852  11.389  14.458  1.00 37.05           C  
ATOM   1486  CB  LEU H 193      20.726  10.042  15.186  1.00 35.68           C  
ATOM   1487  CG  LEU H 193      19.496   9.983  16.111  1.00 35.92           C  
ATOM   1488  CD1 LEU H 193      19.389   8.624  16.820  1.00 36.35           C  
ATOM   1489  CD2 LEU H 193      19.504  11.156  17.106  1.00 36.71           C  
ATOM   1490  C   LEU H 193      22.206  11.468  13.823  1.00 37.77           C  
ATOM   1491  O   LEU H 193      22.403  11.098  12.667  1.00 37.25           O  
ATOM   1492  N   ARG H 194      23.182  11.973  14.606  1.00 37.91           N  
ATOM   1493  CA  ARG H 194      24.533  12.153  14.157  1.00 39.69           C  
ATOM   1494  CB  ARG H 194      24.965  13.627  14.111  1.00 41.21           C  
ATOM   1495  CG  ARG H 194      24.157  14.471  13.128  1.00 44.18           C  
ATOM   1496  CD  ARG H 194      24.544  15.950  13.136  1.00 46.56           C  
ATOM   1497  NE  ARG H 194      24.275  16.487  14.500  1.00 51.09           N  
ATOM   1498  CZ  ARG H 194      24.085  17.826  14.676  1.00 54.92           C  
ATOM   1499  NH1 ARG H 194      24.080  18.660  13.595  1.00 53.75           N1+
ATOM   1500  NH2 ARG H 194      23.911  18.337  15.929  1.00 52.19           N  
ATOM   1501  C   ARG H 194      25.432  11.496  15.157  1.00 39.76           C  
ATOM   1502  O   ARG H 194      25.019  11.169  16.267  1.00 37.88           O  
ATOM   1503  N   ALA H 195      26.713  11.318  14.780  1.00 39.07           N  
ATOM   1504  CA  ALA H 195      27.688  10.663  15.607  1.00 39.63           C  
ATOM   1505  CB  ALA H 195      29.081  10.617  14.956  1.00 39.97           C  
ATOM   1506  C   ALA H 195      27.819  11.418  16.896  1.00 38.91           C  
ATOM   1507  O   ALA H 195      27.986  10.822  17.958  1.00 34.65           O  
ATOM   1508  N   GLU H 196      27.721  12.757  16.828  1.00 38.67           N  
ATOM   1509  CA  GLU H 196      27.887  13.641  17.950  1.00 39.39           C  
ATOM   1510  CB  GLU H 196      27.680  15.107  17.554  1.00 42.68           C  
ATOM   1511  CG  GLU H 196      28.709  15.602  16.541  0.80 50.12           C  
ATOM   1512  CD  GLU H 196      28.195  16.914  15.978  1.00 55.47           C  
ATOM   1513  OE1 GLU H 196      27.124  17.384  16.449  1.00 56.39           O  
ATOM   1514  OE2 GLU H 196      28.870  17.466  15.070  1.00 58.30           O1-
ATOM   1515  C   GLU H 196      26.859  13.322  18.988  1.00 37.40           C  
ATOM   1516  O   GLU H 196      27.094  13.533  20.176  1.00 36.51           O  
ATOM   1517  N   ASP H 197      25.682  12.839  18.552  1.00 34.23           N  
ATOM   1518  CA  ASP H 197      24.553  12.526  19.389  1.00 33.63           C  
ATOM   1519  CB  ASP H 197      23.304  12.143  18.581  1.00 35.28           C  
ATOM   1520  CG  ASP H 197      22.800  13.391  17.875  1.00 37.28           C  
ATOM   1521  OD1 ASP H 197      22.962  14.505  18.443  1.00 38.83           O  
ATOM   1522  OD2 ASP H 197      22.248  13.246  16.753  1.00 38.44           O1-
ATOM   1523  C   ASP H 197      24.842  11.378  20.314  1.00 33.27           C  
ATOM   1524  O   ASP H 197      24.148  11.215  21.317  1.00 34.81           O  
ATOM   1525  N   THR H 198      25.823  10.514  19.993  1.00 32.10           N  
ATOM   1526  CA  THR H 198      26.079   9.372  20.831  1.00 30.30           C  
ATOM   1527  CB  THR H 198      27.271   8.570  20.398  1.00 31.83           C  
ATOM   1528  OG1 THR H 198      27.097   8.106  19.067  1.00 30.49           O  
ATOM   1529  CG2 THR H 198      27.429   7.376  21.353  1.00 33.03           C  
ATOM   1530  C   THR H 198      26.326   9.827  22.236  1.00 31.55           C  
ATOM   1531  O   THR H 198      27.229  10.621  22.495  1.00 30.91           O  
ATOM   1532  N   ALA H 199      25.502   9.329  23.188  1.00 30.82           N  
ATOM   1533  CA  ALA H 199      25.678   9.725  24.556  1.00 30.54           C  
ATOM   1534  CB  ALA H 199      25.418  11.222  24.788  1.00 29.93           C  
ATOM   1535  C   ALA H 199      24.706   8.985  25.418  1.00 31.25           C  
ATOM   1536  O   ALA H 199      23.836   8.259  24.936  1.00 28.73           O  
ATOM   1537  N   VAL H 200      24.877   9.124  26.748  1.00 30.09           N  
ATOM   1538  CA  VAL H 200      23.926   8.558  27.649  1.00 29.46           C  
ATOM   1539  CB  VAL H 200      24.502   8.112  28.963  1.00 30.86           C  
ATOM   1540  CG1 VAL H 200      24.875   9.336  29.812  1.00 30.92           C  
ATOM   1541  CG2 VAL H 200      23.496   7.159  29.624  1.00 31.46           C  
ATOM   1542  C   VAL H 200      22.924   9.643  27.879  1.00 31.11           C  
ATOM   1543  O   VAL H 200      23.277  10.795  28.132  1.00 31.84           O  
ATOM   1544  N   TYR H 201      21.630   9.303  27.771  1.00 31.18           N  
ATOM   1545  CA  TYR H 201      20.614  10.296  27.936  1.00 31.29           C  
ATOM   1546  CB  TYR H 201      19.541  10.265  26.832  1.00 31.88           C  
ATOM   1547  CG  TYR H 201      20.141  10.816  25.580  1.00 31.35           C  
ATOM   1548  CD1 TYR H 201      20.995  10.065  24.804  1.00 32.11           C  
ATOM   1549  CD2 TYR H 201      19.831  12.096  25.183  1.00 29.92           C  
ATOM   1550  CE1 TYR H 201      21.535  10.589  23.652  1.00 31.47           C  
ATOM   1551  CE2 TYR H 201      20.366  12.625  24.034  1.00 31.20           C  
ATOM   1552  CZ  TYR H 201      21.223  11.872  23.269  1.00 31.96           C  
ATOM   1553  OH  TYR H 201      21.773  12.416  22.090  1.00 31.94           O  
ATOM   1554  C   TYR H 201      19.945  10.050  29.244  1.00 32.66           C  
ATOM   1555  O   TYR H 201      19.501   8.938  29.532  1.00 31.54           O  
ATOM   1556  N   TYR H 202      19.860  11.117  30.066  1.00 30.84           N  
ATOM   1557  CA  TYR H 202      19.268  11.019  31.366  1.00 29.36           C  
ATOM   1558  CB  TYR H 202      20.112  11.593  32.521  1.00 28.37           C  
ATOM   1559  CG  TYR H 202      21.401  10.862  32.685  1.00 28.47           C  
ATOM   1560  CD1 TYR H 202      21.446   9.655  33.342  1.00 30.79           C  
ATOM   1561  CD2 TYR H 202      22.568  11.380  32.176  1.00 28.66           C  
ATOM   1562  CE1 TYR H 202      22.633   8.982  33.501  1.00 31.85           C  
ATOM   1563  CE2 TYR H 202      23.761  10.712  32.331  1.00 29.45           C  
ATOM   1564  CZ  TYR H 202      23.795   9.508  32.995  1.00 32.23           C  
ATOM   1565  OH  TYR H 202      25.014   8.814  33.160  1.00 34.24           O  
ATOM   1566  C   TYR H 202      18.035  11.860  31.367  1.00 30.33           C  
ATOM   1567  O   TYR H 202      17.944  12.876  30.681  1.00 31.76           O  
ATOM   1568  N   CYS H 203      17.040  11.398  32.140  1.00 29.46           N  
ATOM   1569  CA  CYS H 203      15.790  12.051  32.377  1.00 31.89           C  
ATOM   1570  CB  CYS H 203      14.654  11.014  32.289  1.00 34.08           C  
ATOM   1571  SG  CYS H 203      13.039  11.556  32.894  1.00 39.56           S  
ATOM   1572  C   CYS H 203      15.891  12.546  33.790  1.00 32.12           C  
ATOM   1573  O   CYS H 203      16.447  11.852  34.639  1.00 29.75           O  
ATOM   1574  N   ALA H 204      15.392  13.770  34.084  1.00 31.05           N  
ATOM   1575  CA  ALA H 204      15.529  14.267  35.426  1.00 31.21           C  
ATOM   1576  CB  ALA H 204      16.752  15.179  35.621  1.00 32.36           C  
ATOM   1577  C   ALA H 204      14.316  15.067  35.782  1.00 31.05           C  
ATOM   1578  O   ALA H 204      13.672  15.667  34.923  1.00 30.95           O  
ATOM   1579  N   ARG H 205      13.972  15.079  37.086  1.00 30.19           N  
ATOM   1580  CA  ARG H 205      12.840  15.810  37.577  1.00 30.48           C  
ATOM   1581  CB  ARG H 205      12.162  15.109  38.768  1.00 31.30           C  
ATOM   1582  CG  ARG H 205      10.950  15.853  39.327  1.00 33.39           C  
ATOM   1583  CD  ARG H 205      10.204  15.068  40.409  0.80 38.40           C  
ATOM   1584  NE  ARG H 205      11.096  14.947  41.600  1.00 37.37           N  
ATOM   1585  CZ  ARG H 205      10.600  14.445  42.769  1.00 37.54           C  
ATOM   1586  NH1 ARG H 205       9.298  14.039  42.843  1.00 38.00           N1+
ATOM   1587  NH2 ARG H 205      11.400  14.356  43.871  1.00 35.30           N  
ATOM   1588  C   ARG H 205      13.306  17.160  38.023  1.00 30.09           C  
ATOM   1589  O   ARG H 205      14.359  17.296  38.647  1.00 30.65           O  
ATOM   1590  N   ASN H 206      12.512  18.197  37.685  1.00 28.72           N  
ATOM   1591  CA  ASN H 206      12.801  19.561  38.026  1.00 30.93           C  
ATOM   1592  CB  ASN H 206      12.717  20.463  36.780  1.00 36.85           C  
ATOM   1593  CG  ASN H 206      13.202  21.868  37.100  1.00 33.75           C  
ATOM   1594  OD1 ASN H 206      13.356  22.241  38.261  1.00 27.04           O  
ATOM   1595  ND2 ASN H 206      13.436  22.677  36.032  1.00 27.96           N  
ATOM   1596  C   ASN H 206      11.733  20.008  38.983  1.00 34.05           C  
ATOM   1597  O   ASN H 206      10.623  20.333  38.565  1.00 33.86           O  
ATOM   1598  N   LEU H 207      12.005  19.950  40.308  1.00 20.89           N  
ATOM   1599  CA  LEU H 207      11.008  20.304  41.291  1.00 23.37           C  
ATOM   1600  CB  LEU H 207      11.353  19.831  42.719  1.00 25.11           C  
ATOM   1601  CG  LEU H 207      12.625  20.452  43.329  1.00 30.18           C  
ATOM   1602  CD1 LEU H 207      12.881  19.920  44.748  1.00 43.58           C  
ATOM   1603  CD2 LEU H 207      13.847  20.247  42.422  1.00 43.19           C  
ATOM   1604  C   LEU H 207      10.729  21.776  41.353  1.00 25.24           C  
ATOM   1605  O   LEU H 207       9.593  22.199  41.166  1.00 25.05           O  
ATOM   1606  N   GLY H 208      11.770  22.608  41.562  1.00 24.80           N  
ATOM   1607  CA  GLY H 208      11.540  24.014  41.754  1.00 26.78           C  
ATOM   1608  C   GLY H 208      11.361  24.659  40.420  1.00 27.88           C  
ATOM   1609  O   GLY H 208      11.492  24.027  39.374  1.00 26.67           O  
ATOM   1610  N   PRO H 209      11.038  25.920  40.446  1.00 28.88           N  
ATOM   1611  CA  PRO H 209      10.865  26.685  39.248  1.00 31.40           C  
ATOM   1612  CD  PRO H 209      10.506  26.583  41.621  1.00 46.06           C  
ATOM   1613  CB  PRO H 209      10.233  28.010  39.684  1.00 35.19           C  
ATOM   1614  CG  PRO H 209      10.452  28.062  41.209  1.00 36.55           C  
ATOM   1615  C   PRO H 209      12.166  26.832  38.532  1.00 31.34           C  
ATOM   1616  O   PRO H 209      12.158  26.992  37.313  1.00 32.31           O  
ATOM   1617  N   SER H 210      13.293  26.784  39.264  1.00 31.36           N  
ATOM   1618  CA  SER H 210      14.574  26.960  38.642  1.00 28.14           C  
ATOM   1619  CB  SER H 210      15.690  27.331  39.629  1.00 30.41           C  
ATOM   1620  OG  SER H 210      15.424  28.605  40.195  1.00 40.26           O  
ATOM   1621  C   SER H 210      14.938  25.683  37.969  1.00 27.02           C  
ATOM   1622  O   SER H 210      14.203  24.701  38.053  1.00 29.27           O  
ATOM   1623  N   PHE H 211      16.075  25.671  37.244  1.00 24.33           N  
ATOM   1624  CA  PHE H 211      16.381  24.467  36.533  1.00 20.74           C  
ATOM   1625  CB  PHE H 211      16.746  24.729  35.064  1.00 19.72           C  
ATOM   1626  CG  PHE H 211      15.490  25.166  34.386  1.00 22.99           C  
ATOM   1627  CD1 PHE H 211      15.126  26.493  34.379  1.00 21.00           C  
ATOM   1628  CD2 PHE H 211      14.667  24.250  33.768  1.00 24.62           C  
ATOM   1629  CE1 PHE H 211      13.967  26.903  33.758  1.00 23.73           C  
ATOM   1630  CE2 PHE H 211      13.507  24.655  33.146  1.00 24.60           C  
ATOM   1631  CZ  PHE H 211      13.154  25.984  33.138  1.00 22.96           C  
ATOM   1632  C   PHE H 211      17.492  23.690  37.182  1.00 21.44           C  
ATOM   1633  O   PHE H 211      18.576  23.562  36.611  1.00 20.48           O  
ATOM   1634  N   TYR H 212      17.208  23.096  38.369  1.00 19.25           N  
ATOM   1635  CA  TYR H 212      18.125  22.213  39.049  1.00 14.94           C  
ATOM   1636  CB  TYR H 212      18.652  22.728  40.405  1.00 12.92           C  
ATOM   1637  CG  TYR H 212      17.552  22.894  41.397  1.00 15.17           C  
ATOM   1638  CD1 TYR H 212      17.127  21.836  42.166  1.00 16.11           C  
ATOM   1639  CD2 TYR H 212      16.957  24.122  41.578  1.00 17.26           C  
ATOM   1640  CE1 TYR H 212      16.120  22.001  43.087  1.00 15.26           C  
ATOM   1641  CE2 TYR H 212      15.949  24.292  42.497  1.00 17.42           C  
ATOM   1642  CZ  TYR H 212      15.529  23.227  43.255  1.00 18.76           C  
ATOM   1643  OH  TYR H 212      14.494  23.394  44.200  1.00 19.44           O  
ATOM   1644  C   TYR H 212      17.374  20.924  39.247  1.00 17.06           C  
ATOM   1645  O   TYR H 212      16.186  20.938  39.563  1.00 15.92           O  
ATOM   1646  N   PHE H 213      18.047  19.762  39.070  1.00 17.53           N  
ATOM   1647  CA  PHE H 213      17.315  18.519  39.032  1.00 15.84           C  
ATOM   1648  CB  PHE H 213      17.728  17.655  37.831  1.00 14.95           C  
ATOM   1649  CG  PHE H 213      17.713  18.542  36.634  1.00 15.62           C  
ATOM   1650  CD1 PHE H 213      16.564  18.758  35.915  1.00 16.35           C  
ATOM   1651  CD2 PHE H 213      18.869  19.175  36.240  1.00 14.67           C  
ATOM   1652  CE1 PHE H 213      16.586  19.589  34.817  1.00 15.25           C  
ATOM   1653  CE2 PHE H 213      18.893  20.004  35.144  1.00 12.54           C  
ATOM   1654  CZ  PHE H 213      17.746  20.214  34.424  1.00 13.70           C  
ATOM   1655  C   PHE H 213      17.580  17.682  40.252  1.00 12.97           C  
ATOM   1656  O   PHE H 213      18.714  17.281  40.510  1.00 14.08           O  
ATOM   1657  N   ASP H 214      16.518  17.406  41.043  1.00 12.61           N  
ATOM   1658  CA  ASP H 214      16.581  16.590  42.230  1.00 12.69           C  
ATOM   1659  CB  ASP H 214      15.416  16.874  43.204  1.00 10.96           C  
ATOM   1660  CG  ASP H 214      14.066  16.675  42.524  1.00 16.51           C  
ATOM   1661  OD1 ASP H 214      14.037  16.215  41.352  1.00 19.36           O  
ATOM   1662  OD2 ASP H 214      13.038  17.005  43.173  1.00 18.84           O1-
ATOM   1663  C   ASP H 214      16.706  15.093  41.982  1.00 12.43           C  
ATOM   1664  O   ASP H 214      17.458  14.434  42.699  1.00 13.70           O  
ATOM   1665  N   TYR H 215      15.991  14.502  40.988  1.00 30.44           N  
ATOM   1666  CA  TYR H 215      16.014  13.064  40.788  1.00 30.76           C  
ATOM   1667  CB  TYR H 215      14.703  12.315  41.117  1.00 32.36           C  
ATOM   1668  CG  TYR H 215      14.575  12.101  42.591  1.00 35.06           C  
ATOM   1669  CD1 TYR H 215      14.020  13.051  43.415  1.00 37.78           C  
ATOM   1670  CD2 TYR H 215      15.012  10.922  43.151  1.00 36.20           C  
ATOM   1671  CE1 TYR H 215      13.909  12.826  44.768  1.00 38.33           C  
ATOM   1672  CE2 TYR H 215      14.904  10.692  44.502  1.00 37.22           C  
ATOM   1673  CZ  TYR H 215      14.352  11.648  45.316  1.00 38.98           C  
ATOM   1674  OH  TYR H 215      14.240  11.414  46.703  1.00 40.73           O  
ATOM   1675  C   TYR H 215      16.336  12.757  39.359  1.00 32.17           C  
ATOM   1676  O   TYR H 215      15.877  13.442  38.447  1.00 32.03           O  
ATOM   1677  N   TRP H 216      17.127  11.685  39.130  1.00 31.38           N  
ATOM   1678  CA  TRP H 216      17.569  11.355  37.800  1.00 30.32           C  
ATOM   1679  CB  TRP H 216      19.082  11.578  37.624  1.00 29.49           C  
ATOM   1680  CG  TRP H 216      19.550  13.009  37.779  1.00 28.38           C  
ATOM   1681  CD2 TRP H 216      20.278  13.753  36.786  1.00 27.90           C  
ATOM   1682  CD1 TRP H 216      19.442  13.823  38.868  1.00 29.20           C  
ATOM   1683  NE1 TRP H 216      20.047  15.032  38.614  1.00 29.91           N  
ATOM   1684  CE2 TRP H 216      20.569  15.001  37.337  1.00 29.91           C  
ATOM   1685  CE3 TRP H 216      20.678  13.420  35.523  1.00 28.42           C  
ATOM   1686  CZ2 TRP H 216      21.266  15.941  36.632  1.00 29.26           C  
ATOM   1687  CZ3 TRP H 216      21.375  14.373  34.812  1.00 28.30           C  
ATOM   1688  CH2 TRP H 216      21.662  15.608  35.356  1.00 29.62           C  
ATOM   1689  C   TRP H 216      17.343   9.889  37.552  1.00 32.51           C  
ATOM   1690  O   TRP H 216      17.309   9.082  38.479  1.00 31.32           O  
ATOM   1691  N   GLY H 217      17.174   9.509  36.267  1.00 33.53           N  
ATOM   1692  CA  GLY H 217      17.017   8.124  35.914  1.00 33.82           C  
ATOM   1693  C   GLY H 217      18.390   7.534  35.783  1.00 34.36           C  
ATOM   1694  O   GLY H 217      19.389   8.241  35.896  1.00 33.52           O  
ATOM   1695  N   GLN H 218      18.468   6.208  35.536  1.00 34.99           N  
ATOM   1696  CA  GLN H 218      19.722   5.516  35.407  1.00 36.30           C  
ATOM   1697  CB  GLN H 218      19.611   3.977  35.340  1.00 39.46           C  
ATOM   1698  CG  GLN H 218      18.963   3.416  34.070  1.00 48.80           C  
ATOM   1699  CD  GLN H 218      17.454   3.494  34.214  1.00 54.21           C  
ATOM   1700  OE1 GLN H 218      16.929   3.558  35.323  1.00 53.86           O  
ATOM   1701  NE2 GLN H 218      16.731   3.483  33.062  1.00 52.40           N  
ATOM   1702  C   GLN H 218      20.408   5.972  34.159  1.00 35.84           C  
ATOM   1703  O   GLN H 218      21.636   6.002  34.096  1.00 34.70           O  
ATOM   1704  N   GLY H 219      19.628   6.294  33.112  1.00 34.77           N  
ATOM   1705  CA  GLY H 219      20.196   6.758  31.880  1.00 34.80           C  
ATOM   1706  C   GLY H 219      20.199   5.628  30.900  1.00 35.47           C  
ATOM   1707  O   GLY H 219      20.318   4.461  31.270  1.00 38.27           O  
ATOM   1708  N   THR H 220      20.050   5.962  29.602  1.00 34.00           N  
ATOM   1709  CA  THR H 220      20.105   4.957  28.578  1.00 34.89           C  
ATOM   1710  CB  THR H 220      18.835   4.785  27.799  1.00 36.79           C  
ATOM   1711  OG1 THR H 220      18.500   5.994  27.136  1.00 38.59           O  
ATOM   1712  CG2 THR H 220      17.712   4.368  28.753  1.00 38.17           C  
ATOM   1713  C   THR H 220      21.136   5.394  27.595  1.00 35.68           C  
ATOM   1714  O   THR H 220      21.281   6.585  27.320  1.00 35.67           O  
ATOM   1715  N   LEU H 221      21.878   4.431  27.024  1.00 35.71           N  
ATOM   1716  CA  LEU H 221      22.929   4.781  26.118  1.00 35.34           C  
ATOM   1717  CB  LEU H 221      24.153   3.854  26.216  1.00 35.09           C  
ATOM   1718  CG  LEU H 221      25.292   4.221  25.249  1.00 35.83           C  
ATOM   1719  CD1 LEU H 221      25.889   5.599  25.570  1.00 37.18           C  
ATOM   1720  CD2 LEU H 221      26.354   3.113  25.206  1.00 36.59           C  
ATOM   1721  C   LEU H 221      22.422   4.714  24.716  1.00 35.41           C  
ATOM   1722  O   LEU H 221      21.769   3.754  24.308  1.00 34.90           O  
ATOM   1723  N   VAL H 222      22.701   5.785  23.950  1.00 33.88           N  
ATOM   1724  CA  VAL H 222      22.344   5.841  22.565  1.00 32.44           C  
ATOM   1725  CB  VAL H 222      21.541   7.059  22.214  1.00 32.68           C  
ATOM   1726  CG1 VAL H 222      21.289   7.066  20.697  1.00 33.19           C  
ATOM   1727  CG2 VAL H 222      20.259   7.052  23.064  1.00 33.45           C  
ATOM   1728  C   VAL H 222      23.632   5.917  21.809  1.00 33.70           C  
ATOM   1729  O   VAL H 222      24.467   6.783  22.069  1.00 35.05           O  
ATOM   1730  N   THR H 223      23.834   4.990  20.850  1.00 32.63           N  
ATOM   1731  CA  THR H 223      25.049   4.996  20.088  1.00 31.87           C  
ATOM   1732  CB  THR H 223      25.829   3.721  20.205  1.00 34.23           C  
ATOM   1733  OG1 THR H 223      26.135   3.462  21.565  1.00 33.75           O  
ATOM   1734  CG2 THR H 223      27.127   3.858  19.390  1.00 33.89           C  
ATOM   1735  C   THR H 223      24.663   5.143  18.654  1.00 32.55           C  
ATOM   1736  O   THR H 223      23.847   4.377  18.143  1.00 32.52           O  
ATOM   1737  N   VAL H 224      25.241   6.146  17.964  1.00 30.88           N  
ATOM   1738  CA  VAL H 224      24.899   6.332  16.586  1.00 31.30           C  
ATOM   1739  CB  VAL H 224      24.562   7.753  16.248  1.00 32.06           C  
ATOM   1740  CG1 VAL H 224      24.258   7.834  14.742  1.00 33.27           C  
ATOM   1741  CG2 VAL H 224      23.401   8.209  17.146  1.00 31.37           C  
ATOM   1742  C   VAL H 224      26.089   5.957  15.769  1.00 32.95           C  
ATOM   1743  O   VAL H 224      27.112   6.639  15.790  1.00 32.95           O  
ATOM   1744  N   SER H 225      25.983   4.845  15.020  1.00 31.83           N  
ATOM   1745  CA  SER H 225      27.092   4.465  14.201  1.00 32.30           C  
ATOM   1746  CB  SER H 225      28.242   3.794  14.974  1.00 32.14           C  
ATOM   1747  OG  SER H 225      27.820   2.549  15.509  1.00 35.09           O  
ATOM   1748  C   SER H 225      26.610   3.506  13.170  1.00 35.47           C  
ATOM   1749  O   SER H 225      25.503   2.975  13.254  1.00 37.00           O  
ATOM   1750  N   SER H 226      27.447   3.289  12.140  1.00 35.68           N  
ATOM   1751  CA  SER H 226      27.111   2.372  11.097  1.00 36.65           C  
ATOM   1752  CB  SER H 226      27.569   2.840   9.708  1.00 39.09           C  
ATOM   1753  OG  SER H 226      27.202   1.878   8.728  1.00 44.63           O  
ATOM   1754  C   SER H 226      27.873   1.089  11.397  1.00 37.59           C  
ATOM   1755  O   SER H 226      27.284  -0.009  11.209  1.00 38.72           O  
ATOM   1756  OXT SER H 226      29.057   1.191  11.813  1.00  0.00           O1-
TER    1757      SER H 226 
CONECT  165  665
CONECT  665  165
CONECT  983 1571
CONECT 1571  983
END
