# Supplementary material for: Fully automated antibody structure prediction using BIOVIA tools: Validation study
Source: PLoS One. 2017 May 18;12(5):e0177923. doi: 10.1371/journal.pone.0177923 (PMC5436848; doi:10.1371/journal.pone.0177923)
Supplement: S1 Dataset — Predicted structures using the Top5 framework method, Chothia CDR definition with no canonical filtering and generating 50 models. These were used in the detailed discussion of outliers and for comparison against predictions using canonical filtering. (ZIP) [file pone.0177923.s003.zip › 4LMQ_IE_FV_FinalModel.pdb]

REMARK   Accelrys Discovery Studio PDB file
REMARK   Created:  2015-05-08T05:05:59Z
SSBOND   1 CYS L   23    CYS L   88                                     
SSBOND   2 CYS H  129    CYS H  202                                     
ATOM      1  N   ASP L   1      25.488  32.428  25.908  1.00 40.99           N1+
ATOM      2  CA  ASP L   1      25.282  31.574  27.099  1.00 40.07           C  
ATOM      3  CB  ASP L   1      25.596  30.106  26.768  1.00 40.85           C  
ATOM      4  CG  ASP L   1      24.565  29.622  25.762  1.00 43.72           C  
ATOM      5  OD1 ASP L   1      23.673  30.433  25.399  1.00 42.22           O  
ATOM      6  OD2 ASP L   1      24.656  28.439  25.337  1.00 42.47           O1-
ATOM      7  C   ASP L   1      26.200  32.001  28.189  1.00 39.78           C  
ATOM      8  O   ASP L   1      27.043  32.875  27.997  1.00 40.28           O  
ATOM      9  N   ILE L   2      26.046  31.393  29.378  1.00 36.56           N  
ATOM     10  CA  ILE L   2      26.895  31.715  30.484  1.00 35.04           C  
ATOM     11  CB  ILE L   2      26.164  31.738  31.798  1.00 34.23           C  
ATOM     12  CG1 ILE L   2      25.026  32.776  31.785  1.00 32.94           C  
ATOM     13  CG2 ILE L   2      27.202  31.969  32.906  1.00 32.42           C  
ATOM     14  CD1 ILE L   2      25.502  34.213  31.601  1.00 33.59           C  
ATOM     15  C   ILE L   2      27.896  30.606  30.563  1.00 36.28           C  
ATOM     16  O   ILE L   2      27.542  29.432  30.468  1.00 37.38           O  
ATOM     17  N   GLN L   3      29.193  30.943  30.711  1.00 33.46           N  
ATOM     18  CA  GLN L   3      30.147  29.875  30.753  1.00 34.03           C  
ATOM     19  CB  GLN L   3      31.357  30.079  29.832  1.00 38.32           C  
ATOM     20  CG  GLN L   3      30.938  30.026  28.361  1.00 45.46           C  
ATOM     21  CD  GLN L   3      32.183  30.009  27.497  0.80 58.71           C  
ATOM     22  OE1 GLN L   3      32.952  30.968  27.470  1.00 64.70           O  
ATOM     23  NE2 GLN L   3      32.390  28.881  26.765  0.80 58.10           N  
ATOM     24  C   GLN L   3      30.602  29.666  32.159  1.00 32.99           C  
ATOM     25  O   GLN L   3      30.785  30.613  32.922  1.00 33.24           O  
ATOM     26  N   MET L   4      30.766  28.383  32.542  1.00 31.41           N  
ATOM     27  CA  MET L   4      31.168  28.071  33.882  1.00 30.70           C  
ATOM     28  CB  MET L   4      30.200  27.111  34.594  1.00 30.53           C  
ATOM     29  CG  MET L   4      28.772  27.655  34.681  1.00 30.47           C  
ATOM     30  SD  MET L   4      28.595  29.212  35.603  1.00 32.94           S  
ATOM     31  CE  MET L   4      28.756  28.441  37.237  1.00 32.23           C  
ATOM     32  C   MET L   4      32.500  27.395  33.812  1.00 32.70           C  
ATOM     33  O   MET L   4      32.680  26.424  33.078  1.00 33.00           O  
ATOM     34  N   THR L   5      33.478  27.902  34.590  1.00 31.35           N  
ATOM     35  CA  THR L   5      34.796  27.337  34.562  1.00 30.72           C  
ATOM     36  CB  THR L   5      35.841  28.344  34.184  1.00 32.56           C  
ATOM     37  OG1 THR L   5      35.545  28.896  32.909  1.00 32.98           O  
ATOM     38  CG2 THR L   5      37.212  27.651  34.148  1.00 32.30           C  
ATOM     39  C   THR L   5      35.121  26.834  35.938  1.00 31.78           C  
ATOM     40  O   THR L   5      35.083  27.589  36.909  1.00 32.89           O  
ATOM     41  N   GLN L   6      35.471  25.534  36.048  1.00 31.14           N  
ATOM     42  CA  GLN L   6      35.765  24.956  37.333  1.00 32.13           C  
ATOM     43  CB  GLN L   6      35.163  23.558  37.574  1.00 33.83           C  
ATOM     44  CG  GLN L   6      33.647  23.520  37.754  1.00 34.49           C  
ATOM     45  CD  GLN L   6      33.260  22.071  38.014  1.00 35.51           C  
ATOM     46  OE1 GLN L   6      32.472  21.484  37.276  1.00 34.62           O  
ATOM     47  NE2 GLN L   6      33.832  21.476  39.095  1.00 33.17           N  
ATOM     48  C   GLN L   6      37.242  24.764  37.471  1.00 33.30           C  
ATOM     49  O   GLN L   6      37.955  24.557  36.492  1.00 33.66           O  
ATOM     50  N   SER L   7      37.733  24.855  38.725  1.00 32.10           N  
ATOM     51  CA  SER L   7      39.117  24.616  39.021  1.00 33.14           C  
ATOM     52  CB  SER L   7      39.933  25.898  39.269  1.00 34.45           C  
ATOM     53  OG  SER L   7      40.010  26.683  38.090  1.00 39.94           O  
ATOM     54  C   SER L   7      39.148  23.853  40.308  1.00 34.40           C  
ATOM     55  O   SER L   7      38.335  24.115  41.196  1.00 34.59           O  
ATOM     56  N   PRO L   8      40.042  22.912  40.468  1.00 32.43           N  
ATOM     57  CA  PRO L   8      40.979  22.500  39.455  1.00 31.80           C  
ATOM     58  CD  PRO L   8      40.498  22.564  41.802  1.00 32.34           C  
ATOM     59  CB  PRO L   8      42.172  21.902  40.199  1.00 32.96           C  
ATOM     60  CG  PRO L   8      41.609  21.527  41.578  1.00 34.21           C  
ATOM     61  C   PRO L   8      40.310  21.491  38.578  1.00 31.49           C  
ATOM     62  O   PRO L   8      39.187  21.096  38.882  1.00 31.19           O  
ATOM     63  N   SER L   9      40.959  21.086  37.471  1.00 31.27           N  
ATOM     64  CA  SER L   9      40.396  20.071  36.632  1.00 32.19           C  
ATOM     65  CB  SER L   9      41.128  19.916  35.286  1.00 35.40           C  
ATOM     66  OG  SER L   9      42.485  19.552  35.489  1.00 41.47           O  
ATOM     67  C   SER L   9      40.432  18.759  37.361  1.00 31.89           C  
ATOM     68  O   SER L   9      39.510  17.955  37.238  1.00 30.48           O  
ATOM     69  N   SER L  10      41.502  18.500  38.142  1.00 31.15           N  
ATOM     70  CA  SER L  10      41.588  17.251  38.851  1.00 30.71           C  
ATOM     71  CB  SER L  10      42.306  16.154  38.047  1.00 31.62           C  
ATOM     72  OG  SER L  10      43.624  16.573  37.723  1.00 34.98           O  
ATOM     73  C   SER L  10      42.357  17.469  40.120  1.00 31.57           C  
ATOM     74  O   SER L  10      43.143  18.409  40.226  1.00 31.48           O  
ATOM     75  N   LEU L  11      42.118  16.616  41.142  1.00 29.63           N  
ATOM     76  CA  LEU L  11      42.857  16.751  42.366  1.00 30.32           C  
ATOM     77  CB  LEU L  11      42.252  17.782  43.348  1.00 31.16           C  
ATOM     78  CG  LEU L  11      40.855  17.446  43.914  1.00 33.45           C  
ATOM     79  CD1 LEU L  11      40.896  16.315  44.953  1.00 33.26           C  
ATOM     80  CD2 LEU L  11      40.170  18.710  44.453  1.00 33.82           C  
ATOM     81  C   LEU L  11      42.943  15.419  43.046  1.00 31.70           C  
ATOM     82  O   LEU L  11      42.080  14.558  42.869  1.00 31.32           O  
ATOM     83  N   SER L  12      44.020  15.217  43.835  1.00 29.96           N  
ATOM     84  CA  SER L  12      44.189  14.023  44.615  1.00 30.84           C  
ATOM     85  CB  SER L  12      45.507  13.273  44.347  1.00 33.05           C  
ATOM     86  OG  SER L  12      45.546  12.773  43.021  1.00 40.29           O  
ATOM     87  C   SER L  12      44.282  14.480  46.036  1.00 31.53           C  
ATOM     88  O   SER L  12      45.022  15.415  46.339  1.00 32.77           O  
ATOM     89  N   ALA L  13      43.533  13.830  46.952  1.00 28.84           N  
ATOM     90  CA  ALA L  13      43.592  14.241  48.327  1.00 28.53           C  
ATOM     91  CB  ALA L  13      42.472  15.217  48.723  1.00 27.19           C  
ATOM     92  C   ALA L  13      43.453  13.028  49.196  1.00 29.71           C  
ATOM     93  O   ALA L  13      42.920  12.004  48.776  1.00 29.96           O  
ATOM     94  N   SER L  14      43.957  13.120  50.446  1.00 29.22           N  
ATOM     95  CA  SER L  14      43.908  12.023  51.370  1.00 29.90           C  
ATOM     96  CB  SER L  14      45.032  12.061  52.421  1.00 32.51           C  
ATOM     97  OG  SER L  14      46.296  11.923  51.786  1.00 36.44           O  
ATOM     98  C   SER L  14      42.598  12.056  52.089  1.00 31.01           C  
ATOM     99  O   SER L  14      41.883  13.056  52.066  1.00 30.95           O  
ATOM    100  N   VAL L  15      42.250  10.936  52.758  1.00 30.25           N  
ATOM    101  CA  VAL L  15      40.996  10.883  53.442  1.00 29.70           C  
ATOM    102  CB  VAL L  15      40.593   9.494  53.864  1.00 30.61           C  
ATOM    103  CG1 VAL L  15      41.407   9.077  55.096  1.00 30.67           C  
ATOM    104  CG2 VAL L  15      39.073   9.461  54.080  1.00 30.79           C  
ATOM    105  C   VAL L  15      41.095  11.752  54.656  1.00 31.58           C  
ATOM    106  O   VAL L  15      42.089  11.723  55.382  1.00 32.58           O  
ATOM    107  N   GLY L  16      40.047  12.566  54.897  1.00 31.46           N  
ATOM    108  CA  GLY L  16      40.018  13.422  56.047  1.00 31.76           C  
ATOM    109  C   GLY L  16      40.481  14.801  55.676  1.00 33.69           C  
ATOM    110  O   GLY L  16      40.401  15.720  56.490  1.00 34.62           O  
ATOM    111  N   ASP L  17      40.972  14.995  54.437  1.00 31.61           N  
ATOM    112  CA  ASP L  17      41.444  16.298  54.052  1.00 31.50           C  
ATOM    113  CB  ASP L  17      42.343  16.290  52.802  1.00 32.51           C  
ATOM    114  CG  ASP L  17      43.672  15.631  53.142  1.00 35.45           C  
ATOM    115  OD1 ASP L  17      43.912  15.362  54.349  1.00 36.75           O  
ATOM    116  OD2 ASP L  17      44.469  15.391  52.195  1.00 35.52           O1-
ATOM    117  C   ASP L  17      40.267  17.162  53.728  1.00 32.79           C  
ATOM    118  O   ASP L  17      39.157  16.677  53.511  1.00 33.13           O  
ATOM    119  N   ARG L  18      40.493  18.490  53.702  0.90 32.24           N  
ATOM    120  CA  ARG L  18      39.460  19.414  53.340  0.90 32.36           C  
ATOM    121  CB  ARG L  18      39.560  20.746  54.104  0.90 31.91           C  
ATOM    122  CG  ARG L  18      38.335  21.651  53.967  0.90 32.37           C  
ATOM    123  CD  ARG L  18      38.474  22.961  54.745  0.90 36.69           C  
ATOM    124  NE  ARG L  18      37.218  23.740  54.554  0.90 41.92           N  
ATOM    125  CZ  ARG L  18      36.153  23.506  55.373  0.90 46.18           C  
ATOM    126  NH1 ARG L  18      36.231  22.543  56.338  0.90 41.94           N1+
ATOM    127  NH2 ARG L  18      35.010  24.238  55.233  0.90 43.17           N  
ATOM    128  C   ARG L  18      39.682  19.685  51.885  0.90 33.31           C  
ATOM    129  O   ARG L  18      40.801  19.987  51.475  0.90 34.63           O  
ATOM    130  N   VAL L  19      38.625  19.556  51.056  1.00 32.56           N  
ATOM    131  CA  VAL L  19      38.796  19.754  49.644  1.00 32.85           C  
ATOM    132  CB  VAL L  19      38.345  18.577  48.825  1.00 34.22           C  
ATOM    133  CG1 VAL L  19      38.394  18.953  47.336  1.00 33.87           C  
ATOM    134  CG2 VAL L  19      39.230  17.369  49.174  1.00 32.70           C  
ATOM    135  C   VAL L  19      37.975  20.931  49.226  1.00 34.02           C  
ATOM    136  O   VAL L  19      36.832  21.086  49.652  1.00 33.14           O  
ATOM    137  N   THR L  20      38.557  21.803  48.374  1.00 33.26           N  
ATOM    138  CA  THR L  20      37.863  22.975  47.919  1.00 34.62           C  
ATOM    139  CB  THR L  20      38.544  24.243  48.343  1.00 40.09           C  
ATOM    140  OG1 THR L  20      38.649  24.289  49.759  1.00 43.17           O  
ATOM    141  CG2 THR L  20      37.733  25.446  47.835  1.00 40.01           C  
ATOM    142  C   THR L  20      37.836  22.960  46.416  1.00 35.10           C  
ATOM    143  O   THR L  20      38.873  22.835  45.765  1.00 36.51           O  
ATOM    144  N   ILE L  21      36.627  23.094  45.830  0.90 31.09           N  
ATOM    145  CA  ILE L  21      36.462  23.118  44.403  0.90 30.40           C  
ATOM    146  CB  ILE L  21      35.578  22.017  43.891  0.90 31.44           C  
ATOM    147  CG1 ILE L  21      36.199  20.649  44.218  0.90 31.99           C  
ATOM    148  CG2 ILE L  21      35.344  22.238  42.387  0.90 31.51           C  
ATOM    149  CD1 ILE L  21      35.244  19.476  44.013  0.90 34.96           C  
ATOM    150  C   ILE L  21      35.806  24.423  44.074  0.90 31.51           C  
ATOM    151  O   ILE L  21      34.852  24.831  44.735  0.90 30.66           O  
ATOM    152  N   THR L  22      36.298  25.114  43.026  0.90 31.26           N  
ATOM    153  CA  THR L  22      35.785  26.422  42.727  0.90 30.93           C  
ATOM    154  CB  THR L  22      36.870  27.461  42.796  0.90 32.41           C  
ATOM    155  OG1 THR L  22      36.341  28.760  42.596  0.90 35.23           O  
ATOM    156  CG2 THR L  22      37.944  27.135  41.751  0.90 30.82           C  
ATOM    157  C   THR L  22      35.143  26.434  41.367  0.90 31.12           C  
ATOM    158  O   THR L  22      35.490  25.646  40.488  0.90 28.88           O  
ATOM    159  N   CYS L  23      34.137  27.320  41.183  1.00 30.84           N  
ATOM    160  CA  CYS L  23      33.428  27.440  39.934  1.00 32.23           C  
ATOM    161  CB  CYS L  23      32.042  26.746  39.989  1.00 33.85           C  
ATOM    162  SG  CYS L  23      31.083  26.829  38.444  1.00 37.63           S  
ATOM    163  C   CYS L  23      33.250  28.910  39.650  1.00 34.38           C  
ATOM    164  O   CYS L  23      32.756  29.658  40.493  1.00 34.77           O  
ATOM    165  N   ARG L  24      33.652  29.363  38.438  1.00 33.11           N  
ATOM    166  CA  ARG L  24      33.586  30.761  38.098  1.00 33.92           C  
ATOM    167  CB  ARG L  24      34.949  31.312  37.648  1.00 36.08           C  
ATOM    168  CG  ARG L  24      34.957  32.801  37.297  1.00 42.20           C  
ATOM    169  CD  ARG L  24      36.271  33.253  36.657  1.00 47.27           C  
ATOM    170  NE  ARG L  24      36.169  34.708  36.363  0.80 58.24           N  
ATOM    171  CZ  ARG L  24      36.593  35.620  37.285  0.80 63.70           C  
ATOM    172  NH1 ARG L  24      37.132  35.195  38.464  0.80 60.11           N1+
ATOM    173  NH2 ARG L  24      36.493  36.954  37.018  0.80 62.57           N  
ATOM    174  C   ARG L  24      32.635  30.938  36.948  1.00 32.80           C  
ATOM    175  O   ARG L  24      32.716  30.228  35.947  1.00 32.75           O  
ATOM    176  N   ALA L  25      31.718  31.922  37.061  1.00 31.04           N  
ATOM    177  CA  ALA L  25      30.741  32.172  36.038  1.00 30.42           C  
ATOM    178  CB  ALA L  25      29.342  32.488  36.596  1.00 29.90           C  
ATOM    179  C   ALA L  25      31.188  33.367  35.249  1.00 33.41           C  
ATOM    180  O   ALA L  25      31.797  34.293  35.785  1.00 34.12           O  
ATOM    181  N   SER L  26      30.807  33.416  33.946  1.00 31.87           N  
ATOM    182  CA  SER L  26      31.124  34.488  33.031  1.00 33.07           C  
ATOM    183  CB  SER L  26      30.616  34.209  31.608  1.00 32.98           C  
ATOM    184  OG  SER L  26      30.952  35.291  30.753  1.00 32.61           O  
ATOM    185  C   SER L  26      30.505  35.781  33.488  1.00 35.90           C  
ATOM    186  O   SER L  26      31.117  36.842  33.354  1.00 36.34           O  
ATOM    187  N   GLU L  27      29.260  35.731  34.010  1.00 37.53           N  
ATOM    188  CA  GLU L  27      28.604  36.910  34.510  1.00 38.34           C  
ATOM    189  CB  GLU L  27      27.501  37.449  33.593  1.00 40.17           C  
ATOM    190  CG  GLU L  27      26.370  36.448  33.369  1.00 42.52           C  
ATOM    191  CD  GLU L  27      25.319  37.148  32.528  1.00 44.57           C  
ATOM    192  OE1 GLU L  27      25.706  37.776  31.506  1.00 57.36           O  
ATOM    193  OE2 GLU L  27      24.120  37.078  32.905  1.00 31.32           O1-
ATOM    194  C   GLU L  27      27.957  36.500  35.797  1.00 37.89           C  
ATOM    195  O   GLU L  27      27.897  35.309  36.099  1.00 37.59           O  
ATOM    196  N   SER L  28      27.465  37.472  36.598  0.83 37.58           N  
ATOM    197  CA  SER L  28      26.876  37.131  37.866  0.83 37.23           C  
ATOM    198  CB  SER L  28      26.467  38.336  38.729  0.83 37.21           C  
ATOM    199  OG  SER L  28      27.609  38.977  39.271  0.83 36.57           O  
ATOM    200  C   SER L  28      25.638  36.330  37.653  0.83 38.18           C  
ATOM    201  O   SER L  28      24.811  36.642  36.797  0.83 39.83           O  
ATOM    202  N   ILE L  29      25.499  35.238  38.427  1.00 37.47           N  
ATOM    203  CA  ILE L  29      24.311  34.447  38.325  1.00 36.58           C  
ATOM    204  CB  ILE L  29      24.603  33.012  37.976  1.00 33.54           C  
ATOM    205  CG1 ILE L  29      25.460  32.355  39.078  1.00 13.42           C  
ATOM    206  CG2 ILE L  29      25.245  32.979  36.578  1.00 13.98           C  
ATOM    207  CD1 ILE L  29      25.589  30.834  38.959  1.00 28.95           C  
ATOM    208  C   ILE L  29      23.660  34.434  39.661  1.00 38.39           C  
ATOM    209  O   ILE L  29      23.093  33.409  40.038  1.00 39.29           O  
ATOM    210  N   SER L  30      23.674  35.585  40.368  0.83 38.15           N  
ATOM    211  CA  SER L  30      23.095  35.645  41.676  0.83 38.10           C  
ATOM    212  CB  SER L  30      21.561  35.572  41.680  0.83 38.16           C  
ATOM    213  OG  SER L  30      21.017  36.718  41.039  0.75 19.99           O  
ATOM    214  C   SER L  30      23.657  34.497  42.453  0.83 39.20           C  
ATOM    215  O   SER L  30      24.862  34.240  42.447  0.83 37.94           O  
ATOM    216  N   TYR L  31      22.773  33.779  43.162  1.00 40.60           N  
ATOM    217  CA  TYR L  31      23.190  32.644  43.923  1.00 41.96           C  
ATOM    218  CB  TYR L  31      22.508  32.613  45.307  1.00 44.63           C  
ATOM    219  CG  TYR L  31      22.580  33.957  45.963  1.00 63.32           C  
ATOM    220  CD1 TYR L  31      21.791  34.987  45.492  1.00102.66           C  
ATOM    221  CD2 TYR L  31      23.381  34.193  47.056  1.00104.06           C  
ATOM    222  CE1 TYR L  31      21.815  36.233  46.065  1.00105.77           C  
ATOM    223  CE2 TYR L  31      23.408  35.442  47.638  1.00107.05           C  
ATOM    224  CZ  TYR L  31      22.632  36.463  47.145  1.00107.72           C  
ATOM    225  OH  TYR L  31      22.671  37.739  47.749  1.00107.98           O  
ATOM    226  C   TYR L  31      22.589  31.452  43.227  1.00 39.03           C  
ATOM    227  O   TYR L  31      22.310  30.442  43.871  1.00 39.26           O  
ATOM    228  N   SER L  32      22.416  31.495  41.888  1.00 35.22           N  
ATOM    229  CA  SER L  32      21.736  30.388  41.264  1.00 31.89           C  
ATOM    230  CB  SER L  32      20.862  30.799  40.068  1.00 31.64           C  
ATOM    231  OG  SER L  32      19.814  31.651  40.504  1.00 16.82           O  
ATOM    232  C   SER L  32      22.738  29.420  40.744  1.00 28.84           C  
ATOM    233  O   SER L  32      22.967  29.307  39.540  1.00 28.30           O  
ATOM    234  N   LEU L  33      23.318  28.642  41.662  1.00 28.70           N  
ATOM    235  CA  LEU L  33      24.313  27.678  41.279  1.00 28.11           C  
ATOM    236  CB  LEU L  33      25.733  28.064  41.728  1.00 28.65           C  
ATOM    237  CG  LEU L  33      26.798  27.031  41.315  1.00 41.26           C  
ATOM    238  CD1 LEU L  33      27.094  27.106  39.809  1.00 37.04           C  
ATOM    239  CD2 LEU L  33      28.056  27.112  42.191  1.00 38.54           C  
ATOM    240  C   LEU L  33      24.020  26.385  41.988  1.00 29.81           C  
ATOM    241  O   LEU L  33      23.744  26.385  43.188  1.00 29.70           O  
ATOM    242  N   SER L  34      24.090  25.242  41.265  1.00 28.68           N  
ATOM    243  CA  SER L  34      23.873  23.952  41.878  1.00 26.72           C  
ATOM    244  CB  SER L  34      22.740  23.146  41.228  1.00 26.54           C  
ATOM    245  OG  SER L  34      23.087  22.810  39.893  1.00  0.00           O  
ATOM    246  C   SER L  34      25.121  23.131  41.707  1.00 27.85           C  
ATOM    247  O   SER L  34      25.927  23.385  40.812  1.00 27.42           O  
ATOM    248  N   TRP L  35      25.321  22.125  42.590  1.00 26.76           N  
ATOM    249  CA  TRP L  35      26.475  21.260  42.515  1.00 25.40           C  
ATOM    250  CB  TRP L  35      27.408  21.346  43.740  1.00 24.76           C  
ATOM    251  CG  TRP L  35      28.136  22.661  43.907  1.00 25.16           C  
ATOM    252  CD2 TRP L  35      29.414  22.964  43.322  1.00 25.05           C  
ATOM    253  CD1 TRP L  35      27.761  23.766  44.610  1.00 25.90           C  
ATOM    254  NE1 TRP L  35      28.724  24.741  44.502  1.00 26.22           N  
ATOM    255  CE2 TRP L  35      29.747  24.262  43.710  1.00 26.38           C  
ATOM    256  CE3 TRP L  35      30.241  22.223  42.526  1.00 25.38           C  
ATOM    257  CZ2 TRP L  35      30.917  24.840  43.307  1.00 25.92           C  
ATOM    258  CZ3 TRP L  35      31.419  22.811  42.121  1.00 26.41           C  
ATOM    259  CH2 TRP L  35      31.751  24.093  42.504  1.00 26.00           C  
ATOM    260  C   TRP L  35      26.005  19.836  42.449  1.00 26.79           C  
ATOM    261  O   TRP L  35      25.080  19.447  43.162  1.00 26.94           O  
ATOM    262  N   TYR L  36      26.657  19.015  41.591  1.00 26.49           N  
ATOM    263  CA  TYR L  36      26.286  17.632  41.433  1.00 25.58           C  
ATOM    264  CB  TYR L  36      25.745  17.272  40.034  1.00 24.68           C  
ATOM    265  CG  TYR L  36      24.531  18.076  39.715  1.00 25.82           C  
ATOM    266  CD1 TYR L  36      23.292  17.701  40.171  1.00 24.87           C  
ATOM    267  CD2 TYR L  36      24.628  19.217  38.957  1.00 25.93           C  
ATOM    268  CE1 TYR L  36      22.175  18.443  39.869  1.00 27.99           C  
ATOM    269  CE2 TYR L  36      23.515  19.963  38.651  1.00 27.23           C  
ATOM    270  CZ  TYR L  36      22.281  19.579  39.110  1.00 28.15           C  
ATOM    271  OH  TYR L  36      21.134  20.338  38.802  1.00 24.09           O  
ATOM    272  C   TYR L  36      27.510  16.775  41.597  1.00 27.47           C  
ATOM    273  O   TYR L  36      28.636  17.203  41.336  1.00 27.98           O  
ATOM    274  N   GLN L  37      27.302  15.524  42.063  1.00 24.81           N  
ATOM    275  CA  GLN L  37      28.363  14.565  42.205  1.00 24.18           C  
ATOM    276  CB  GLN L  37      28.430  13.937  43.606  1.00 24.44           C  
ATOM    277  CG  GLN L  37      29.543  12.900  43.762  1.00 25.00           C  
ATOM    278  CD  GLN L  37      29.407  12.261  45.136  1.00 29.83           C  
ATOM    279  OE1 GLN L  37      28.346  11.758  45.498  1.00 31.49           O  
ATOM    280  NE2 GLN L  37      30.513  12.285  45.928  1.00 25.95           N  
ATOM    281  C   GLN L  37      28.054  13.445  41.261  1.00 23.72           C  
ATOM    282  O   GLN L  37      26.925  12.961  41.216  1.00 25.42           O  
ATOM    283  N   GLN L  38      29.048  13.004  40.465  1.00 23.31           N  
ATOM    284  CA  GLN L  38      28.759  11.922  39.566  1.00 25.30           C  
ATOM    285  CB  GLN L  38      28.755  12.322  38.079  1.00 26.03           C  
ATOM    286  CG  GLN L  38      28.367  11.164  37.153  1.00 24.95           C  
ATOM    287  CD  GLN L  38      28.385  11.648  35.709  1.00 28.57           C  
ATOM    288  OE1 GLN L  38      29.045  12.630  35.372  1.00 28.14           O  
ATOM    289  NE2 GLN L  38      27.639  10.933  34.826  1.00 24.77           N  
ATOM    290  C   GLN L  38      29.784  10.844  39.733  1.00 27.95           C  
ATOM    291  O   GLN L  38      30.986  11.076  39.607  1.00 27.63           O  
ATOM    292  N   LYS L  39      29.310   9.616  40.027  1.00 28.83           N  
ATOM    293  CA  LYS L  39      30.168   8.477  40.174  1.00 31.45           C  
ATOM    294  CB  LYS L  39      29.672   7.484  41.236  1.00 32.16           C  
ATOM    295  CG  LYS L  39      29.734   8.059  42.652  1.00 36.84           C  
ATOM    296  CD  LYS L  39      28.907   7.271  43.666  1.00 40.80           C  
ATOM    297  CE  LYS L  39      29.097   7.740  45.108  1.00 45.98           C  
ATOM    298  NZ  LYS L  39      30.427   7.322  45.600  1.00 47.59           N1+
ATOM    299  C   LYS L  39      30.212   7.789  38.846  1.00 35.64           C  
ATOM    300  O   LYS L  39      29.350   8.002  37.993  1.00 36.42           O  
ATOM    301  N   PRO L  40      31.202   6.967  38.636  1.00 37.13           N  
ATOM    302  CA  PRO L  40      31.332   6.343  37.353  1.00 38.29           C  
ATOM    303  CD  PRO L  40      32.487   7.137  39.293  1.00 39.05           C  
ATOM    304  CB  PRO L  40      32.705   5.673  37.357  1.00 39.93           C  
ATOM    305  CG  PRO L  40      33.527   6.557  38.316  1.00 40.33           C  
ATOM    306  C   PRO L  40      30.193   5.434  37.029  1.00 38.80           C  
ATOM    307  O   PRO L  40      29.822   4.608  37.862  1.00 39.20           O  
ATOM    308  N   GLY L  41      29.633   5.575  35.811  1.00 38.06           N  
ATOM    309  CA  GLY L  41      28.584   4.720  35.346  1.00 38.96           C  
ATOM    310  C   GLY L  41      27.281   5.100  35.979  1.00 39.21           C  
ATOM    311  O   GLY L  41      26.305   4.361  35.866  1.00 40.01           O  
ATOM    312  N   LYS L  42      27.211   6.262  36.657  1.00 35.98           N  
ATOM    313  CA  LYS L  42      25.962   6.594  37.283  1.00 33.52           C  
ATOM    314  CB  LYS L  42      26.003   6.458  38.811  1.00 34.98           C  
ATOM    315  CG  LYS L  42      26.168   4.999  39.242  1.00 41.97           C  
ATOM    316  CD  LYS L  42      26.579   4.811  40.702  1.00 46.72           C  
ATOM    317  CE  LYS L  42      26.750   3.344  41.091  1.00 55.38           C  
ATOM    318  NZ  LYS L  42      27.398   3.246  42.415  1.00 58.47           N1+
ATOM    319  C   LYS L  42      25.586   8.001  36.936  1.00 31.69           C  
ATOM    320  O   LYS L  42      26.412   8.783  36.468  1.00 30.41           O  
ATOM    321  N   ALA L  43      24.295   8.341  37.133  1.00 28.86           N  
ATOM    322  CA  ALA L  43      23.793   9.658  36.852  1.00 27.48           C  
ATOM    323  CB  ALA L  43      22.257   9.736  36.793  1.00 28.35           C  
ATOM    324  C   ALA L  43      24.260  10.572  37.944  1.00 26.83           C  
ATOM    325  O   ALA L  43      24.634  10.124  39.025  1.00 27.86           O  
ATOM    326  N   PRO L  44      24.264  11.855  37.671  1.00 24.87           N  
ATOM    327  CA  PRO L  44      24.713  12.829  38.634  1.00 23.49           C  
ATOM    328  CD  PRO L  44      24.390  12.329  36.303  1.00 24.51           C  
ATOM    329  CB  PRO L  44      24.841  14.141  37.860  1.00 24.76           C  
ATOM    330  CG  PRO L  44      25.088  13.695  36.408  1.00 25.44           C  
ATOM    331  C   PRO L  44      23.751  12.926  39.780  1.00 25.18           C  
ATOM    332  O   PRO L  44      22.562  12.687  39.574  1.00 26.94           O  
ATOM    333  N   LYS L  45      24.241  13.255  40.996  1.00 24.34           N  
ATOM    334  CA  LYS L  45      23.363  13.422  42.122  1.00 25.57           C  
ATOM    335  CB  LYS L  45      23.655  12.503  43.320  1.00 28.34           C  
ATOM    336  CG  LYS L  45      23.099  11.090  43.142  1.00 34.60           C  
ATOM    337  CD  LYS L  45      23.528  10.108  44.232  1.00 38.11           C  
ATOM    338  CE  LYS L  45      24.709   9.223  43.834  0.80 48.63           C  
ATOM    339  NZ  LYS L  45      24.870   8.130  44.818  1.00 54.31           N1+
ATOM    340  C   LYS L  45      23.485  14.832  42.606  1.00 26.88           C  
ATOM    341  O   LYS L  45      24.585  15.372  42.711  1.00 27.19           O  
ATOM    342  N   LEU L  46      22.332  15.458  42.920  1.00 25.20           N  
ATOM    343  CA  LEU L  46      22.270  16.830  43.350  1.00 25.08           C  
ATOM    344  CB  LEU L  46      20.835  17.383  43.267  1.00 24.20           C  
ATOM    345  CG  LEU L  46      20.671  18.840  43.729  1.00 26.03           C  
ATOM    346  CD1 LEU L  46      21.445  19.817  42.832  1.00 26.43           C  
ATOM    347  CD2 LEU L  46      19.183  19.205  43.855  1.00 25.88           C  
ATOM    348  C   LEU L  46      22.726  16.945  44.778  1.00 26.21           C  
ATOM    349  O   LEU L  46      22.142  16.332  45.669  1.00 27.62           O  
ATOM    350  N   LEU L  47      23.876  17.619  44.997  1.00 26.02           N  
ATOM    351  CA  LEU L  47      24.397  17.930  46.307  1.00 26.05           C  
ATOM    352  CB  LEU L  47      25.930  18.071  46.287  1.00 24.93           C  
ATOM    353  CG  LEU L  47      26.659  16.780  45.868  1.00 25.96           C  
ATOM    354  CD1 LEU L  47      28.182  16.980  45.870  1.00 27.23           C  
ATOM    355  CD2 LEU L  47      26.230  15.580  46.731  1.00 26.71           C  
ATOM    356  C   LEU L  47      23.854  19.207  46.890  1.00 27.68           C  
ATOM    357  O   LEU L  47      23.336  19.238  48.006  1.00 29.09           O  
ATOM    358  N   ILE L  48      23.965  20.317  46.124  1.00 26.07           N  
ATOM    359  CA  ILE L  48      23.625  21.610  46.653  1.00 26.12           C  
ATOM    360  CB  ILE L  48      24.827  22.388  47.108  1.00 27.40           C  
ATOM    361  CG1 ILE L  48      25.553  21.624  48.227  1.00 28.47           C  
ATOM    362  CG2 ILE L  48      24.373  23.794  47.525  1.00 26.42           C  
ATOM    363  CD1 ILE L  48      26.916  22.207  48.589  1.00 29.90           C  
ATOM    364  C   ILE L  48      22.938  22.412  45.590  1.00 27.06           C  
ATOM    365  O   ILE L  48      23.220  22.266  44.403  1.00 26.98           O  
ATOM    366  N   TYR L  49      21.986  23.273  46.006  1.00 26.15           N  
ATOM    367  CA  TYR L  49      21.315  24.158  45.099  1.00 26.22           C  
ATOM    368  CB  TYR L  49      19.874  23.748  44.740  1.00 26.16           C  
ATOM    369  CG  TYR L  49      19.092  23.495  45.983  1.00 26.92           C  
ATOM    370  CD1 TYR L  49      19.072  22.237  46.540  1.00 27.74           C  
ATOM    371  CD2 TYR L  49      18.382  24.498  46.597  1.00 28.97           C  
ATOM    372  CE1 TYR L  49      18.354  21.971  47.682  1.00 29.44           C  
ATOM    373  CE2 TYR L  49      17.662  24.238  47.742  1.00 30.89           C  
ATOM    374  CZ  TYR L  49      17.642  22.976  48.283  1.00 30.66           C  
ATOM    375  OH  TYR L  49      16.898  22.729  49.460  1.00 29.72           O  
ATOM    376  C   TYR L  49      21.300  25.528  45.711  1.00 27.37           C  
ATOM    377  O   TYR L  49      21.482  25.688  46.918  1.00 27.24           O  
ATOM    378  N   ASN L  50      21.022  26.567  44.898  1.00 55.53           N  
ATOM    379  CA  ASN L  50      20.920  27.908  45.411  1.00 57.34           C  
ATOM    380  CB  ASN L  50      19.792  28.111  46.439  1.00 59.39           C  
ATOM    381  CG  ASN L  50      18.460  28.160  45.707  1.00 66.75           C  
ATOM    382  OD1 ASN L  50      17.420  28.428  46.306  1.00 67.73           O  
ATOM    383  ND2 ASN L  50      18.488  27.904  44.374  1.00  0.00           N  
ATOM    384  C   ASN L  50      22.204  28.285  46.080  1.00 61.87           C  
ATOM    385  O   ASN L  50      22.221  29.088  47.011  1.00 62.54           O  
ATOM    386  N   ALA L  51      23.304  27.676  45.615  1.00 59.57           N  
ATOM    387  CA  ALA L  51      24.664  27.941  45.994  1.00 60.31           C  
ATOM    388  CB  ALA L  51      25.012  29.441  45.936  1.00 60.99           C  
ATOM    389  C   ALA L  51      25.005  27.438  47.375  1.00 64.00           C  
ATOM    390  O   ALA L  51      26.080  26.871  47.562  1.00 63.95           O  
ATOM    391  N   VAL L  52      24.156  27.711  48.392  1.00 62.38           N  
ATOM    392  CA  VAL L  52      24.352  27.270  49.757  1.00 63.97           C  
ATOM    393  CB  VAL L  52      23.956  28.326  50.749  1.00 68.76           C  
ATOM    394  CG1 VAL L  52      24.144  27.772  52.172  1.00  0.00           C  
ATOM    395  CG2 VAL L  52      24.766  29.599  50.451  1.00  0.00           C  
ATOM    396  C   VAL L  52      23.623  26.017  50.186  1.00 66.55           C  
ATOM    397  O   VAL L  52      24.125  25.247  51.004  1.00 67.27           O  
ATOM    398  N   LYS L  53      22.391  25.814  49.673  1.00 30.05           N  
ATOM    399  CA  LYS L  53      21.439  24.892  50.256  1.00 30.64           C  
ATOM    400  CB  LYS L  53      20.019  25.107  49.698  1.00 31.02           C  
ATOM    401  CG  LYS L  53      18.888  24.452  50.495  1.00 41.28           C  
ATOM    402  CD  LYS L  53      18.425  25.252  51.712  1.00  0.00           C  
ATOM    403  CE  LYS L  53      19.284  25.074  52.962  1.00  0.00           C  
ATOM    404  NZ  LYS L  53      18.743  25.909  54.059  1.00  0.00           N1+
ATOM    405  C   LYS L  53      21.780  23.454  50.010  1.00 31.57           C  
ATOM    406  O   LYS L  53      22.015  23.041  48.876  1.00 32.01           O  
ATOM    407  N   LEU L  54      21.782  22.640  51.092  1.00 30.26           N  
ATOM    408  CA  LEU L  54      22.020  21.228  50.950  1.00 30.34           C  
ATOM    409  CB  LEU L  54      22.535  20.505  52.211  1.00 31.73           C  
ATOM    410  CG  LEU L  54      24.035  20.679  52.492  1.00 34.58           C  
ATOM    411  CD1 LEU L  54      24.879  20.002  51.401  1.00 26.16           C  
ATOM    412  CD2 LEU L  54      24.409  22.152  52.709  1.00 34.10           C  
ATOM    413  C   LEU L  54      20.748  20.549  50.569  1.00 32.19           C  
ATOM    414  O   LEU L  54      19.688  20.823  51.129  1.00 32.24           O  
ATOM    415  N   GLU L  55      20.846  19.615  49.603  1.00 30.95           N  
ATOM    416  CA  GLU L  55      19.722  18.841  49.167  1.00 30.95           C  
ATOM    417  CB  GLU L  55      19.981  18.043  47.877  1.00 30.98           C  
ATOM    418  CG  GLU L  55      18.814  17.144  47.457  1.00 18.89           C  
ATOM    419  CD  GLU L  55      17.679  18.011  46.937  1.00 19.34           C  
ATOM    420  OE1 GLU L  55      17.683  19.235  47.234  1.00 20.60           O  
ATOM    421  OE2 GLU L  55      16.790  17.457  46.238  1.00  0.00           O1-
ATOM    422  C   GLU L  55      19.452  17.864  50.258  1.00 32.53           C  
ATOM    423  O   GLU L  55      20.342  17.522  51.034  1.00 31.21           O  
ATOM    424  N   SER L  56      18.196  17.394  50.359  1.00 33.70           N  
ATOM    425  CA  SER L  56      17.888  16.503  51.435  1.00 35.16           C  
ATOM    426  CB  SER L  56      16.390  16.169  51.553  1.00 37.79           C  
ATOM    427  OG  SER L  56      15.964  15.424  50.423  1.00 43.36           O  
ATOM    428  C   SER L  56      18.627  15.214  51.243  1.00 35.10           C  
ATOM    429  O   SER L  56      18.729  14.697  50.131  1.00 35.01           O  
ATOM    430  N   GLY L  57      19.174  14.671  52.349  1.00 34.82           N  
ATOM    431  CA  GLY L  57      19.816  13.386  52.331  1.00 34.84           C  
ATOM    432  C   GLY L  57      21.289  13.502  52.063  1.00 36.12           C  
ATOM    433  O   GLY L  57      21.998  12.498  52.102  1.00 37.13           O  
ATOM    434  N   VAL L  58      21.804  14.716  51.785  1.00 32.73           N  
ATOM    435  CA  VAL L  58      23.210  14.865  51.502  1.00 31.52           C  
ATOM    436  CB  VAL L  58      23.516  16.086  50.679  1.00 31.65           C  
ATOM    437  CG1 VAL L  58      25.039  16.228  50.538  1.00 31.67           C  
ATOM    438  CG2 VAL L  58      22.783  15.963  49.333  1.00 30.47           C  
ATOM    439  C   VAL L  58      23.951  15.000  52.799  1.00 33.24           C  
ATOM    440  O   VAL L  58      23.473  15.649  53.728  1.00 33.29           O  
ATOM    441  N   PRO L  59      25.125  14.415  52.872  1.00 32.76           N  
ATOM    442  CA  PRO L  59      25.911  14.457  54.082  1.00 33.63           C  
ATOM    443  CD  PRO L  59      25.424  13.238  52.072  1.00 34.09           C  
ATOM    444  CB  PRO L  59      27.042  13.454  53.876  1.00 35.04           C  
ATOM    445  CG  PRO L  59      26.450  12.431  52.889  1.00 35.98           C  
ATOM    446  C   PRO L  59      26.381  15.845  54.389  1.00 34.23           C  
ATOM    447  O   PRO L  59      26.632  16.616  53.466  1.00 33.43           O  
ATOM    448  N   SER L  60      26.536  16.164  55.688  1.00 33.01           N  
ATOM    449  CA  SER L  60      26.872  17.484  56.150  1.00 33.34           C  
ATOM    450  CB  SER L  60      26.819  17.611  57.680  1.00 36.02           C  
ATOM    451  OG  SER L  60      27.157  18.936  58.060  1.00 40.97           O  
ATOM    452  C   SER L  60      28.250  17.894  55.725  1.00 32.88           C  
ATOM    453  O   SER L  60      28.557  19.084  55.707  1.00 32.78           O  
ATOM    454  N   ARG L  61      29.119  16.936  55.355  1.00 31.31           N  
ATOM    455  CA  ARG L  61      30.476  17.268  55.008  1.00 31.76           C  
ATOM    456  CB  ARG L  61      31.375  16.042  54.734  1.00 32.16           C  
ATOM    457  CG  ARG L  61      30.917  15.120  53.604  1.00 33.15           C  
ATOM    458  CD  ARG L  61      31.866  13.934  53.400  1.00 32.74           C  
ATOM    459  NE  ARG L  61      31.292  13.054  52.343  1.00 37.47           N  
ATOM    460  CZ  ARG L  61      30.554  11.960  52.690  1.00 40.53           C  
ATOM    461  NH1 ARG L  61      30.394  11.628  54.004  1.00 36.91           N1+
ATOM    462  NH2 ARG L  61      29.980  11.186  51.725  1.00 37.40           N  
ATOM    463  C   ARG L  61      30.480  18.167  53.810  1.00 31.97           C  
ATOM    464  O   ARG L  61      31.425  18.931  53.612  1.00 33.52           O  
ATOM    465  N   PHE L  62      29.441  18.068  52.955  1.00 29.75           N  
ATOM    466  CA  PHE L  62      29.357  18.892  51.779  1.00 28.37           C  
ATOM    467  CB  PHE L  62      28.514  18.249  50.665  1.00 27.79           C  
ATOM    468  CG  PHE L  62      29.268  17.088  50.118  1.00 28.92           C  
ATOM    469  CD1 PHE L  62      29.271  15.862  50.740  1.00 29.44           C  
ATOM    470  CD2 PHE L  62      29.974  17.227  48.952  1.00 28.86           C  
ATOM    471  CE1 PHE L  62      29.972  14.802  50.215  1.00 29.99           C  
ATOM    472  CE2 PHE L  62      30.675  16.170  48.424  1.00 29.17           C  
ATOM    473  CZ  PHE L  62      30.680  14.952  49.051  1.00 29.33           C  
ATOM    474  C   PHE L  62      28.711  20.211  52.110  1.00 30.90           C  
ATOM    475  O   PHE L  62      27.694  20.265  52.799  1.00 31.17           O  
ATOM    476  N   SER L  63      29.303  21.321  51.613  1.00 30.43           N  
ATOM    477  CA  SER L  63      28.757  22.635  51.827  1.00 31.85           C  
ATOM    478  CB  SER L  63      29.358  23.361  53.045  1.00 33.63           C  
ATOM    479  OG  SER L  63      30.743  23.597  52.837  1.00 35.91           O  
ATOM    480  C   SER L  63      29.070  23.467  50.616  1.00 32.37           C  
ATOM    481  O   SER L  63      29.971  23.139  49.845  1.00 32.34           O  
ATOM    482  N   GLY L  64      28.326  24.579  50.417  1.00 31.64           N  
ATOM    483  CA  GLY L  64      28.565  25.422  49.275  1.00 32.53           C  
ATOM    484  C   GLY L  64      28.506  26.857  49.707  1.00 34.07           C  
ATOM    485  O   GLY L  64      27.853  27.193  50.694  1.00 33.59           O  
ATOM    486  N   SER L  65      29.198  27.751  48.962  1.00 33.64           N  
ATOM    487  CA  SER L  65      29.199  29.150  49.301  1.00 36.15           C  
ATOM    488  CB  SER L  65      30.290  29.536  50.313  1.00 38.19           C  
ATOM    489  OG  SER L  65      31.575  29.381  49.731  1.00 44.14           O  
ATOM    490  C   SER L  65      29.461  29.956  48.059  1.00 36.40           C  
ATOM    491  O   SER L  65      29.836  29.415  47.019  1.00 34.70           O  
ATOM    492  N   GLY L  66      29.271  31.293  48.144  1.00 37.10           N  
ATOM    493  CA  GLY L  66      29.562  32.160  47.031  1.00 38.94           C  
ATOM    494  C   GLY L  66      28.323  32.801  46.487  1.00 40.97           C  
ATOM    495  O   GLY L  66      27.204  32.335  46.693  1.00 39.82           O  
ATOM    496  N   SER L  67      28.523  33.944  45.791  1.00 41.35           N  
ATOM    497  CA  SER L  67      27.479  34.683  45.140  1.00 42.17           C  
ATOM    498  CB  SER L  67      26.855  35.794  46.006  1.00 45.11           C  
ATOM    499  OG  SER L  67      26.119  35.231  47.080  1.00 51.08           O  
ATOM    500  C   SER L  67      28.114  35.366  43.970  1.00 43.00           C  
ATOM    501  O   SER L  67      29.331  35.533  43.917  1.00 42.85           O  
ATOM    502  N   GLY L  68      27.297  35.786  42.988  1.00 40.38           N  
ATOM    503  CA  GLY L  68      27.845  36.495  41.869  1.00 38.97           C  
ATOM    504  C   GLY L  68      28.554  35.553  40.940  1.00 39.16           C  
ATOM    505  O   GLY L  68      27.936  34.682  40.332  1.00 38.04           O  
ATOM    506  N   THR L  69      29.843  35.852  40.680  1.00 36.44           N  
ATOM    507  CA  THR L  69      30.724  35.117  39.808  1.00 36.96           C  
ATOM    508  CB  THR L  69      31.798  35.994  39.239  1.00 37.92           C  
ATOM    509  OG1 THR L  69      32.627  36.491  40.280  1.00 37.91           O  
ATOM    510  CG2 THR L  69      31.123  37.159  38.497  1.00 36.23           C  
ATOM    511  C   THR L  69      31.413  33.918  40.414  1.00 37.70           C  
ATOM    512  O   THR L  69      31.675  32.944  39.707  1.00 37.31           O  
ATOM    513  N   ASP L  70      31.781  33.958  41.716  1.00 37.23           N  
ATOM    514  CA  ASP L  70      32.635  32.910  42.218  1.00 37.66           C  
ATOM    515  CB  ASP L  70      33.928  33.446  42.851  1.00 41.26           C  
ATOM    516  CG  ASP L  70      34.773  34.056  41.740  1.00 46.36           C  
ATOM    517  OD1 ASP L  70      34.572  33.674  40.555  1.00 48.34           O  
ATOM    518  OD2 ASP L  70      35.634  34.918  42.060  1.00 49.99           O1-
ATOM    519  C   ASP L  70      31.940  32.070  43.248  1.00 37.24           C  
ATOM    520  O   ASP L  70      31.365  32.588  44.203  1.00 37.34           O  
ATOM    521  N   PHE L  71      32.009  30.728  43.083  1.00 33.73           N  
ATOM    522  CA  PHE L  71      31.354  29.829  43.994  1.00 32.60           C  
ATOM    523  CB  PHE L  71      30.091  29.182  43.404  1.00 32.93           C  
ATOM    524  CG  PHE L  71      29.123  30.281  43.122  1.00 34.02           C  
ATOM    525  CD1 PHE L  71      28.225  30.686  44.082  1.00 34.18           C  
ATOM    526  CD2 PHE L  71      29.118  30.912  41.901  1.00 34.77           C  
ATOM    527  CE1 PHE L  71      27.334  31.700  43.826  1.00 36.11           C  
ATOM    528  CE2 PHE L  71      28.228  31.926  41.638  1.00 36.65           C  
ATOM    529  CZ  PHE L  71      27.332  32.322  42.601  1.00 35.72           C  
ATOM    530  C   PHE L  71      32.296  28.718  44.360  1.00 33.17           C  
ATOM    531  O   PHE L  71      33.222  28.408  43.611  1.00 34.51           O  
ATOM    532  N   THR L  72      32.079  28.098  45.546  0.90 32.49           N  
ATOM    533  CA  THR L  72      32.953  27.047  45.988  0.90 32.07           C  
ATOM    534  CB  THR L  72      33.924  27.508  47.036  0.90 34.71           C  
ATOM    535  OG1 THR L  72      34.702  28.588  46.542  0.90 37.40           O  
ATOM    536  CG2 THR L  72      34.840  26.333  47.411  0.90 32.32           C  
ATOM    537  C   THR L  72      32.152  25.926  46.592  0.90 32.23           C  
ATOM    538  O   THR L  72      31.117  26.141  47.221  0.90 32.45           O  
ATOM    539  N   LEU L  73      32.641  24.683  46.392  1.00 30.61           N  
ATOM    540  CA  LEU L  73      32.075  23.488  46.954  1.00 29.68           C  
ATOM    541  CB  LEU L  73      31.856  22.413  45.862  1.00 28.86           C  
ATOM    542  CG  LEU L  73      31.234  21.060  46.277  1.00 30.32           C  
ATOM    543  CD1 LEU L  73      32.097  20.307  47.286  1.00 31.01           C  
ATOM    544  CD2 LEU L  73      29.779  21.193  46.725  1.00 29.51           C  
ATOM    545  C   LEU L  73      33.130  22.996  47.898  1.00 31.76           C  
ATOM    546  O   LEU L  73      34.299  22.904  47.525  1.00 31.63           O  
ATOM    547  N   THR L  74      32.764  22.695  49.163  1.00 31.40           N  
ATOM    548  CA  THR L  74      33.775  22.257  50.085  1.00 31.81           C  
ATOM    549  CB  THR L  74      34.007  23.215  51.216  1.00 34.52           C  
ATOM    550  OG1 THR L  74      34.384  24.489  50.717  1.00 35.23           O  
ATOM    551  CG2 THR L  74      35.123  22.653  52.112  1.00 33.12           C  
ATOM    552  C   THR L  74      33.372  20.954  50.698  1.00 31.82           C  
ATOM    553  O   THR L  74      32.231  20.768  51.121  1.00 31.77           O  
ATOM    554  N   ILE L  75      34.329  20.007  50.748  1.00 29.20           N  
ATOM    555  CA  ILE L  75      34.130  18.747  51.399  1.00 28.65           C  
ATOM    556  CB  ILE L  75      34.635  17.583  50.596  1.00 29.41           C  
ATOM    557  CG1 ILE L  75      33.920  17.534  49.237  1.00 29.09           C  
ATOM    558  CG2 ILE L  75      34.446  16.302  51.424  1.00 28.49           C  
ATOM    559  CD1 ILE L  75      34.546  16.556  48.248  1.00 31.63           C  
ATOM    560  C   ILE L  75      34.971  18.855  52.633  1.00 30.93           C  
ATOM    561  O   ILE L  75      36.195  18.942  52.554  1.00 31.60           O  
ATOM    562  N   SER L  76      34.318  18.868  53.809  1.00 31.28           N  
ATOM    563  CA  SER L  76      34.975  19.090  55.068  1.00 33.18           C  
ATOM    564  CB  SER L  76      34.002  18.995  56.251  1.00 34.56           C  
ATOM    565  OG  SER L  76      32.943  19.923  56.087  1.00 34.13           O  
ATOM    566  C   SER L  76      36.006  18.034  55.304  1.00 34.80           C  
ATOM    567  O   SER L  76      37.174  18.337  55.541  1.00 36.36           O  
ATOM    568  N   SER L  77      35.587  16.755  55.275  1.00 33.17           N  
ATOM    569  CA  SER L  77      36.530  15.699  55.484  1.00 33.47           C  
ATOM    570  CB  SER L  77      36.366  14.987  56.840  1.00 36.19           C  
ATOM    571  OG  SER L  77      35.099  14.353  56.914  1.00 40.23           O  
ATOM    572  C   SER L  77      36.286  14.697  54.405  1.00 33.39           C  
ATOM    573  O   SER L  77      35.240  14.053  54.357  1.00 34.69           O  
ATOM    574  N   LEU L  78      37.287  14.513  53.528  1.00 31.00           N  
ATOM    575  CA  LEU L  78      37.159  13.664  52.382  1.00 30.85           C  
ATOM    576  CB  LEU L  78      38.393  13.768  51.464  1.00 29.99           C  
ATOM    577  CG  LEU L  78      38.302  12.998  50.137  1.00 30.22           C  
ATOM    578  CD1 LEU L  78      37.201  13.573  49.230  1.00 28.46           C  
ATOM    579  CD2 LEU L  78      39.674  12.946  49.441  1.00 30.72           C  
ATOM    580  C   LEU L  78      37.016  12.247  52.844  1.00 32.27           C  
ATOM    581  O   LEU L  78      37.701  11.810  53.765  1.00 32.26           O  
ATOM    582  N   GLN L  79      36.094  11.494  52.202  1.00 30.72           N  
ATOM    583  CA  GLN L  79      35.849  10.120  52.548  1.00 30.94           C  
ATOM    584  CB  GLN L  79      34.383   9.848  52.923  1.00 32.69           C  
ATOM    585  CG  GLN L  79      33.914  10.627  54.152  1.00 38.06           C  
ATOM    586  CD  GLN L  79      34.576  10.020  55.378  1.00 45.64           C  
ATOM    587  OE1 GLN L  79      35.088   8.903  55.332  1.00 48.35           O  
ATOM    588  NE2 GLN L  79      34.562  10.769  56.511  0.80 43.52           N  
ATOM    589  C   GLN L  79      36.154   9.301  51.328  1.00 30.98           C  
ATOM    590  O   GLN L  79      36.163   9.821  50.214  1.00 29.29           O  
ATOM    591  N   PRO L  80      36.410   8.032  51.491  1.00 29.68           N  
ATOM    592  CA  PRO L  80      36.762   7.211  50.363  1.00 30.16           C  
ATOM    593  CD  PRO L  80      36.949   7.511  52.735  1.00 30.55           C  
ATOM    594  CB  PRO L  80      37.190   5.869  50.953  1.00 31.53           C  
ATOM    595  CG  PRO L  80      37.734   6.247  52.343  1.00 32.84           C  
ATOM    596  C   PRO L  80      35.678   7.123  49.333  1.00 30.38           C  
ATOM    597  O   PRO L  80      35.997   6.936  48.161  1.00 30.49           O  
ATOM    598  N   GLU L  81      34.404   7.237  49.749  1.00 28.49           N  
ATOM    599  CA  GLU L  81      33.261   7.164  48.878  1.00 29.33           C  
ATOM    600  CB  GLU L  81      31.915   6.965  49.605  1.00 31.00           C  
ATOM    601  CG  GLU L  81      31.603   7.992  50.693  0.80 38.52           C  
ATOM    602  CD  GLU L  81      32.076   7.408  52.016  1.00 47.93           C  
ATOM    603  OE1 GLU L  81      32.968   6.520  51.987  1.00 42.55           O  
ATOM    604  OE2 GLU L  81      31.544   7.840  53.074  1.00 47.70           O1-
ATOM    605  C   GLU L  81      33.165   8.391  48.021  1.00 29.01           C  
ATOM    606  O   GLU L  81      32.486   8.382  46.997  1.00 30.03           O  
ATOM    607  N   ASP L  82      33.812   9.490  48.448  1.00 28.78           N  
ATOM    608  CA  ASP L  82      33.761  10.788  47.830  1.00 28.55           C  
ATOM    609  CB  ASP L  82      34.440  11.877  48.675  1.00 29.79           C  
ATOM    610  CG  ASP L  82      33.547  12.091  49.889  1.00 32.07           C  
ATOM    611  OD1 ASP L  82      32.390  11.591  49.852  1.00 31.89           O  
ATOM    612  OD2 ASP L  82      33.998  12.753  50.861  1.00 34.49           O1-
ATOM    613  C   ASP L  82      34.370  10.803  46.458  1.00 30.56           C  
ATOM    614  O   ASP L  82      34.195  11.779  45.731  1.00 32.50           O  
ATOM    615  N   PHE L  83      35.174   9.786  46.093  1.00 30.18           N  
ATOM    616  CA  PHE L  83      35.735   9.716  44.768  1.00 30.62           C  
ATOM    617  CB  PHE L  83      36.397   8.340  44.526  1.00 33.18           C  
ATOM    618  CG  PHE L  83      36.537   8.045  43.072  1.00 36.41           C  
ATOM    619  CD1 PHE L  83      37.514   8.622  42.295  1.00 39.52           C  
ATOM    620  CD2 PHE L  83      35.677   7.142  42.490  1.00 39.06           C  
ATOM    621  CE1 PHE L  83      37.614   8.310  40.957  1.00 41.51           C  
ATOM    622  CE2 PHE L  83      35.773   6.826  41.157  1.00 41.32           C  
ATOM    623  CZ  PHE L  83      36.741   7.416  40.383  1.00 41.75           C  
ATOM    624  C   PHE L  83      34.644   9.924  43.762  1.00 30.27           C  
ATOM    625  O   PHE L  83      33.639   9.213  43.766  1.00 30.94           O  
ATOM    626  N   ALA L  84      34.816  10.930  42.869  1.00 28.61           N  
ATOM    627  CA  ALA L  84      33.812  11.207  41.879  1.00 29.06           C  
ATOM    628  CB  ALA L  84      32.419  11.464  42.481  1.00 27.67           C  
ATOM    629  C   ALA L  84      34.201  12.446  41.130  1.00 30.14           C  
ATOM    630  O   ALA L  84      35.226  13.068  41.405  1.00 31.90           O  
ATOM    631  N   THR L  85      33.384  12.808  40.119  1.00 27.69           N  
ATOM    632  CA  THR L  85      33.579  14.022  39.386  1.00 26.87           C  
ATOM    633  CB  THR L  85      33.417  13.863  37.902  1.00 29.82           C  
ATOM    634  OG1 THR L  85      34.342  12.909  37.404  1.00 33.53           O  
ATOM    635  CG2 THR L  85      33.658  15.226  37.236  1.00 28.56           C  
ATOM    636  C   THR L  85      32.501  14.940  39.873  1.00 27.42           C  
ATOM    637  O   THR L  85      31.350  14.529  40.007  1.00 28.46           O  
ATOM    638  N   TYR L  86      32.849  16.210  40.164  1.00 26.39           N  
ATOM    639  CA  TYR L  86      31.883  17.134  40.697  1.00 25.66           C  
ATOM    640  CB  TYR L  86      32.352  17.856  41.976  1.00 25.36           C  
ATOM    641  CG  TYR L  86      32.503  16.850  43.065  1.00 27.03           C  
ATOM    642  CD1 TYR L  86      33.646  16.093  43.160  1.00 27.49           C  
ATOM    643  CD2 TYR L  86      31.510  16.667  43.999  1.00 27.09           C  
ATOM    644  CE1 TYR L  86      33.796  15.165  44.163  1.00 27.13           C  
ATOM    645  CE2 TYR L  86      31.654  15.741  45.004  1.00 26.47           C  
ATOM    646  CZ  TYR L  86      32.800  14.986  45.087  1.00 28.60           C  
ATOM    647  OH  TYR L  86      32.954  14.033  46.117  1.00 28.13           O  
ATOM    648  C   TYR L  86      31.640  18.198  39.670  1.00 27.28           C  
ATOM    649  O   TYR L  86      32.574  18.663  39.016  1.00 28.77           O  
ATOM    650  N   TYR L  87      30.360  18.603  39.496  1.00 25.93           N  
ATOM    651  CA  TYR L  87      30.044  19.592  38.500  1.00 25.46           C  
ATOM    652  CB  TYR L  87      29.115  19.112  37.367  1.00 25.23           C  
ATOM    653  CG  TYR L  87      29.688  17.961  36.614  1.00 25.37           C  
ATOM    654  CD1 TYR L  87      30.603  18.146  35.604  1.00 25.89           C  
ATOM    655  CD2 TYR L  87      29.296  16.682  36.922  1.00 26.13           C  
ATOM    656  CE1 TYR L  87      31.116  17.072  34.914  1.00 25.46           C  
ATOM    657  CE2 TYR L  87      29.805  15.606  36.235  1.00 25.10           C  
ATOM    658  CZ  TYR L  87      30.717  15.798  35.228  1.00 25.65           C  
ATOM    659  OH  TYR L  87      31.244  14.698  34.518  1.00 27.02           O  
ATOM    660  C   TYR L  87      29.255  20.703  39.129  1.00 27.57           C  
ATOM    661  O   TYR L  87      28.447  20.483  40.030  1.00 26.92           O  
ATOM    662  N   CYS L  88      29.486  21.945  38.653  1.00 26.20           N  
ATOM    663  CA  CYS L  88      28.685  23.065  39.051  1.00 27.38           C  
ATOM    664  CB  CYS L  88      29.492  24.352  39.363  1.00 28.60           C  
ATOM    665  SG  CYS L  88      30.579  24.897  38.005  1.00 32.26           S  
ATOM    666  C   CYS L  88      27.757  23.327  37.899  1.00 28.21           C  
ATOM    667  O   CYS L  88      28.035  22.931  36.768  1.00 28.05           O  
ATOM    668  N   LYS L  89      26.595  23.957  38.168  1.00 27.01           N  
ATOM    669  CA  LYS L  89      25.644  24.239  37.124  1.00 26.53           C  
ATOM    670  CB  LYS L  89      24.517  23.198  37.032  1.00 27.83           C  
ATOM    671  CG  LYS L  89      23.501  23.489  35.927  1.00 29.77           C  
ATOM    672  CD  LYS L  89      22.417  22.418  35.808  1.00 28.06           C  
ATOM    673  CE  LYS L  89      21.317  22.776  34.809  1.00  0.00           C  
ATOM    674  NZ  LYS L  89      21.530  22.047  33.538  1.00  0.00           N1+
ATOM    675  C   LYS L  89      24.979  25.537  37.459  1.00 28.04           C  
ATOM    676  O   LYS L  89      24.692  25.802  38.625  1.00 29.39           O  
ATOM    677  N   GLN L  90      24.712  26.385  36.440  1.00 26.90           N  
ATOM    678  CA  GLN L  90      24.032  27.621  36.723  1.00 25.56           C  
ATOM    679  CB  GLN L  90      24.635  28.858  36.019  1.00 25.94           C  
ATOM    680  CG  GLN L  90      24.592  28.832  34.484  1.00 27.38           C  
ATOM    681  CD  GLN L  90      23.230  29.303  33.979  1.00 31.23           C  
ATOM    682  OE1 GLN L  90      22.406  29.806  34.739  1.00 31.91           O  
ATOM    683  NE2 GLN L  90      22.985  29.129  32.653  1.00 28.63           N  
ATOM    684  C   GLN L  90      22.597  27.494  36.295  1.00 27.61           C  
ATOM    685  O   GLN L  90      22.333  27.018  35.192  1.00 28.39           O  
ATOM    686  N   TYR L  91      21.594  27.944  37.079  1.00 26.23           N  
ATOM    687  CA  TYR L  91      20.306  27.987  36.433  1.00 28.14           C  
ATOM    688  CB  TYR L  91      19.294  26.928  36.902  1.00 28.96           C  
ATOM    689  CG  TYR L  91      19.364  26.801  38.372  1.00 26.60           C  
ATOM    690  CD1 TYR L  91      18.857  27.767  39.203  1.00 26.86           C  
ATOM    691  CD2 TYR L  91      19.979  25.697  38.907  1.00 27.43           C  
ATOM    692  CE1 TYR L  91      18.950  27.618  40.565  1.00 25.08           C  
ATOM    693  CE2 TYR L  91      20.071  25.544  40.267  1.00 27.02           C  
ATOM    694  CZ  TYR L  91      19.555  26.507  41.099  1.00 26.84           C  
ATOM    695  OH  TYR L  91      19.648  26.357  42.499  1.00 30.06           O  
ATOM    696  C   TYR L  91      19.672  29.341  36.536  1.00 29.63           C  
ATOM    697  O   TYR L  91      18.473  29.446  36.796  1.00 30.03           O  
ATOM    698  N   TRP L  92      20.447  30.424  36.330  1.00 27.73           N  
ATOM    699  CA  TRP L  92      19.855  31.726  36.279  1.00 31.71           C  
ATOM    700  CB  TRP L  92      20.848  32.897  36.334  1.00 31.20           C  
ATOM    701  CG  TRP L  92      20.166  34.219  36.072  1.00 34.56           C  
ATOM    702  CD2 TRP L  92      19.126  34.757  36.902  1.00 33.95           C  
ATOM    703  CD1 TRP L  92      20.301  35.078  35.021  1.00 34.04           C  
ATOM    704  NE1 TRP L  92      19.420  36.126  35.152  1.00 36.75           N  
ATOM    705  CE2 TRP L  92      18.684  35.937  36.303  1.00 36.24           C  
ATOM    706  CE3 TRP L  92      18.573  34.296  38.063  1.00 37.09           C  
ATOM    707  CZ2 TRP L  92      17.682  36.677  36.859  1.00 39.26           C  
ATOM    708  CZ3 TRP L  92      17.569  35.051  38.626  1.00 39.32           C  
ATOM    709  CH2 TRP L  92      17.132  36.219  38.037  1.00 40.58           C  
ATOM    710  C   TRP L  92      19.075  31.858  35.019  1.00 32.70           C  
ATOM    711  O   TRP L  92      17.919  32.275  35.040  1.00 35.52           O  
ATOM    712  N   ASN L  93      19.687  31.487  33.876  1.00 31.11           N  
ATOM    713  CA  ASN L  93      18.971  31.669  32.651  1.00 31.79           C  
ATOM    714  CB  ASN L  93      19.300  33.001  31.955  1.00 31.64           C  
ATOM    715  CG  ASN L  93      18.223  33.284  30.916  1.00  0.00           C  
ATOM    716  OD1 ASN L  93      18.304  32.831  29.776  1.00  0.00           O  
ATOM    717  ND2 ASN L  93      17.179  34.054  31.321  1.00  0.00           N  
ATOM    718  C   ASN L  93      19.315  30.562  31.709  1.00 34.38           C  
ATOM    719  O   ASN L  93      20.301  29.851  31.890  1.00 32.73           O  
ATOM    720  N   THR L  94      18.470  30.377  30.678  1.00 36.04           N  
ATOM    721  CA  THR L  94      18.732  29.365  29.701  1.00 36.64           C  
ATOM    722  CB  THR L  94      17.521  28.974  28.906  1.00 38.79           C  
ATOM    723  OG1 THR L  94      17.037  30.093  28.175  1.00 39.84           O  
ATOM    724  CG2 THR L  94      16.436  28.461  29.867  1.00 37.13           C  
ATOM    725  C   THR L  94      19.721  29.929  28.738  1.00 34.75           C  
ATOM    726  O   THR L  94      19.802  31.141  28.536  1.00 34.96           O  
ATOM    727  N   PRO L  95      20.491  29.066  28.138  1.00 30.27           N  
ATOM    728  CA  PRO L  95      20.410  27.662  28.435  1.00 30.30           C  
ATOM    729  CD  PRO L  95      20.966  29.312  26.788  1.00 31.83           C  
ATOM    730  CB  PRO L  95      20.963  26.933  27.208  1.00 31.58           C  
ATOM    731  CG  PRO L  95      21.706  28.021  26.411  1.00 32.84           C  
ATOM    732  C   PRO L  95      21.152  27.347  29.693  1.00 29.51           C  
ATOM    733  O   PRO L  95      22.021  28.124  30.084  1.00 29.64           O  
ATOM    734  N   PHE L  96      20.818  26.215  30.344  1.00 28.06           N  
ATOM    735  CA  PHE L  96      21.516  25.820  31.530  1.00 27.18           C  
ATOM    736  CB  PHE L  96      20.934  24.573  32.218  1.00 26.34           C  
ATOM    737  CG  PHE L  96      19.606  24.909  32.799  1.00 24.72           C  
ATOM    738  CD1 PHE L  96      18.516  25.108  31.987  1.00 22.99           C  
ATOM    739  CD2 PHE L  96      19.444  24.995  34.163  1.00 23.94           C  
ATOM    740  CE1 PHE L  96      17.289  25.413  32.525  1.00 28.47           C  
ATOM    741  CE2 PHE L  96      18.217  25.296  34.703  1.00 35.86           C  
ATOM    742  CZ  PHE L  96      17.137  25.510  33.885  1.00 33.59           C  
ATOM    743  C   PHE L  96      22.889  25.423  31.101  1.00 30.98           C  
ATOM    744  O   PHE L  96      23.064  24.864  30.020  1.00 30.83           O  
ATOM    745  N   THR L  97      23.907  25.715  31.933  1.00 25.50           N  
ATOM    746  CA  THR L  97      25.239  25.340  31.549  1.00 26.97           C  
ATOM    747  CB  THR L  97      26.066  26.493  31.060  1.00 28.80           C  
ATOM    748  OG1 THR L  97      26.079  27.537  32.023  1.00 26.30           O  
ATOM    749  CG2 THR L  97      25.483  26.998  29.731  1.00 23.89           C  
ATOM    750  C   THR L  97      25.923  24.727  32.730  1.00 29.23           C  
ATOM    751  O   THR L  97      25.718  25.141  33.869  1.00 29.72           O  
ATOM    752  N   PHE L  98      26.762  23.704  32.467  1.00 27.94           N  
ATOM    753  CA  PHE L  98      27.473  23.005  33.502  1.00 26.24           C  
ATOM    754  CB  PHE L  98      27.402  21.469  33.384  1.00 26.96           C  
ATOM    755  CG  PHE L  98      26.021  20.944  33.600  1.00 28.21           C  
ATOM    756  CD1 PHE L  98      25.100  20.937  32.578  1.00 28.86           C  
ATOM    757  CD2 PHE L  98      25.653  20.432  34.821  1.00 28.35           C  
ATOM    758  CE1 PHE L  98      23.831  20.440  32.775  1.00 28.89           C  
ATOM    759  CE2 PHE L  98      24.388  19.933  35.024  1.00 28.14           C  
ATOM    760  CZ  PHE L  98      23.472  19.935  34.001  1.00 28.53           C  
ATOM    761  C   PHE L  98      28.930  23.311  33.333  1.00 28.01           C  
ATOM    762  O   PHE L  98      29.379  23.696  32.254  1.00 27.43           O  
ATOM    763  N   GLY L  99      29.707  23.157  34.425  1.00 26.76           N  
ATOM    764  CA  GLY L  99      31.128  23.336  34.360  1.00 27.31           C  
ATOM    765  C   GLY L  99      31.695  22.083  33.757  1.00 29.62           C  
ATOM    766  O   GLY L  99      30.977  21.109  33.544  1.00 28.57           O  
ATOM    767  N   GLN L 100      33.013  22.093  33.458  1.00 29.38           N  
ATOM    768  CA  GLN L 100      33.711  20.993  32.846  1.00 30.97           C  
ATOM    769  CB  GLN L 100      35.149  21.322  32.393  1.00 35.45           C  
ATOM    770  CG  GLN L 100      36.156  21.545  33.526  0.80 41.95           C  
ATOM    771  CD  GLN L 100      36.071  22.980  34.024  1.00 46.93           C  
ATOM    772  OE1 GLN L 100      35.019  23.452  34.448  1.00 43.30           O  
ATOM    773  NE2 GLN L 100      37.223  23.697  33.979  1.00 46.26           N  
ATOM    774  C   GLN L 100      33.806  19.844  33.807  1.00 30.89           C  
ATOM    775  O   GLN L 100      33.853  18.688  33.391  1.00 30.40           O  
ATOM    776  N   GLY L 101      33.897  20.132  35.122  1.00 29.15           N  
ATOM    777  CA  GLY L 101      33.944  19.079  36.101  1.00 28.75           C  
ATOM    778  C   GLY L 101      35.294  19.009  36.744  1.00 30.61           C  
ATOM    779  O   GLY L 101      36.308  19.406  36.171  1.00 28.90           O  
ATOM    780  N   THR L 102      35.313  18.507  37.997  1.00 29.21           N  
ATOM    781  CA  THR L 102      36.547  18.329  38.698  1.00 28.63           C  
ATOM    782  CB  THR L 102      36.697  19.268  39.872  1.00 27.21           C  
ATOM    783  OG1 THR L 102      38.041  19.285  40.306  1.00 28.12           O  
ATOM    784  CG2 THR L 102      35.792  18.852  41.040  1.00 25.01           C  
ATOM    785  C   THR L 102      36.601  16.896  39.152  1.00 30.30           C  
ATOM    786  O   THR L 102      35.707  16.405  39.839  1.00 29.68           O  
ATOM    787  N   LYS L 103      37.665  16.166  38.761  1.00 29.96           N  
ATOM    788  CA  LYS L 103      37.746  14.785  39.144  1.00 32.28           C  
ATOM    789  CB  LYS L 103      38.468  13.885  38.124  1.00 35.96           C  
ATOM    790  CG  LYS L 103      37.681  13.677  36.827  1.00 46.87           C  
ATOM    791  CD  LYS L 103      38.481  13.008  35.706  1.00 54.21           C  
ATOM    792  CE  LYS L 103      38.446  11.479  35.756  1.00 59.66           C  
ATOM    793  NZ  LYS L 103      39.195  10.918  34.608  1.00 62.16           N1+
ATOM    794  C   LYS L 103      38.503  14.707  40.427  1.00 31.81           C  
ATOM    795  O   LYS L 103      39.626  15.193  40.536  1.00 33.07           O  
ATOM    796  N   VAL L 104      37.884  14.076  41.441  1.00 28.80           N  
ATOM    797  CA  VAL L 104      38.513  13.951  42.722  1.00 27.27           C  
ATOM    798  CB  VAL L 104      37.576  14.231  43.862  1.00 28.17           C  
ATOM    799  CG1 VAL L 104      38.289  13.918  45.189  1.00 27.96           C  
ATOM    800  CG2 VAL L 104      37.098  15.690  43.747  1.00 28.05           C  
ATOM    801  C   VAL L 104      38.990  12.538  42.856  1.00 29.26           C  
ATOM    802  O   VAL L 104      38.247  11.590  42.605  1.00 27.99           O  
ATOM    803  N   GLU L 105      40.271  12.382  43.252  0.90 28.95           N  
ATOM    804  CA  GLU L 105      40.901  11.101  43.424  0.90 31.59           C  
ATOM    805  CB  GLU L 105      42.263  10.978  42.724  0.90 34.98           C  
ATOM    806  CG  GLU L 105      42.254  11.045  41.201  0.90 41.35           C  
ATOM    807  CD  GLU L 105      43.715  11.047  40.767  0.90 46.46           C  
ATOM    808  OE1 GLU L 105      44.439  10.074  41.113  0.90 46.76           O  
ATOM    809  OE2 GLU L 105      44.131  12.029  40.098  0.90 47.87           O1-
ATOM    810  C   GLU L 105      41.255  10.986  44.872  0.90 31.18           C  
ATOM    811  O   GLU L 105      41.524  11.989  45.531  0.90 29.45           O  
ATOM    812  N   ILE L 106      41.287   9.745  45.398  1.00 29.95           N  
ATOM    813  CA  ILE L 106      41.613   9.550  46.782  1.00 30.08           C  
ATOM    814  CB  ILE L 106      40.807   8.467  47.439  1.00 30.75           C  
ATOM    815  CG1 ILE L 106      39.306   8.789  47.357  1.00 31.98           C  
ATOM    816  CG2 ILE L 106      41.318   8.305  48.881  1.00 31.01           C  
ATOM    817  CD1 ILE L 106      38.929  10.113  48.019  1.00 33.72           C  
ATOM    818  C   ILE L 106      43.041   9.113  46.850  1.00 30.90           C  
ATOM    819  O   ILE L 106      43.454   8.179  46.165  1.00 30.28           O  
ATOM    820  N   LYS L 107      43.838   9.800  47.687  1.00 30.13           N  
ATOM    821  CA  LYS L 107      45.220   9.452  47.821  1.00 30.71           C  
ATOM    822  CB  LYS L 107      46.113  10.667  48.117  1.00 31.61           C  
ATOM    823  CG  LYS L 107      47.600  10.398  47.891  1.00 35.60           C  
ATOM    824  CD  LYS L 107      48.443  11.673  47.816  1.00 39.66           C  
ATOM    825  CE  LYS L 107      49.898  11.415  47.429  1.00 46.71           C  
ATOM    826  NZ  LYS L 107      49.971  11.001  46.010  1.00 51.03           N1+
ATOM    827  C   LYS L 107      45.317   8.489  48.998  1.00 31.37           C  
ATOM    828  O   LYS L 107      44.825   8.849  50.101  1.00 29.94           O  
ATOM    829  OXT LYS L 107      45.878   7.377  48.805  1.00  0.00           O1-
TER     830      LYS L 107 
ATOM    831  N   GLU H 108       7.981   6.397  45.257  1.00 51.90           N1+
ATOM    832  CA  GLU H 108       9.388   6.586  44.835  1.00 51.50           C  
ATOM    833  CB  GLU H 108      10.113   5.232  44.777  1.00 54.57           C  
ATOM    834  CG  GLU H 108      10.273   4.543  46.133  1.00 63.06           C  
ATOM    835  CD  GLU H 108      10.884   3.175  45.870  1.00 72.81           C  
ATOM    836  OE1 GLU H 108      10.276   2.400  45.086  1.00 75.41           O  
ATOM    837  OE2 GLU H 108      11.967   2.888  46.448  0.80 76.18           O1-
ATOM    838  C   GLU H 108       9.439   7.176  43.464  1.00 47.60           C  
ATOM    839  O   GLU H 108       8.903   6.606  42.516  1.00 47.25           O  
ATOM    840  N   VAL H 109      10.086   8.351  43.324  1.00 42.11           N  
ATOM    841  CA  VAL H 109      10.185   8.969  42.033  1.00 38.90           C  
ATOM    842  CB  VAL H 109      10.633  10.405  42.083  1.00 39.57           C  
ATOM    843  CG1 VAL H 109      10.914  10.888  40.651  1.00 38.84           C  
ATOM    844  CG2 VAL H 109       9.554  11.229  42.807  1.00 39.03           C  
ATOM    845  C   VAL H 109      11.202   8.205  41.244  1.00 38.08           C  
ATOM    846  O   VAL H 109      12.294   7.922  41.735  1.00 37.60           O  
ATOM    847  N   GLN H 110      10.860   7.838  39.989  1.00 36.58           N  
ATOM    848  CA  GLN H 110      11.782   7.110  39.166  1.00 37.03           C  
ATOM    849  CB  GLN H 110      11.494   5.603  39.077  1.00 39.79           C  
ATOM    850  CG  GLN H 110      11.680   4.817  40.372  1.00 50.45           C  
ATOM    851  CD  GLN H 110      11.349   3.362  40.069  1.00 57.97           C  
ATOM    852  OE1 GLN H 110      10.191   2.952  40.112  1.00 58.13           O  
ATOM    853  NE2 GLN H 110      12.395   2.558  39.738  1.00 56.49           N  
ATOM    854  C   GLN H 110      11.636   7.577  37.755  1.00 36.03           C  
ATOM    855  O   GLN H 110      10.537   7.887  37.299  1.00 35.97           O  
ATOM    856  N   LEU H 111      12.768   7.637  37.029  1.00 31.86           N  
ATOM    857  CA  LEU H 111      12.753   7.960  35.631  1.00 31.52           C  
ATOM    858  CB  LEU H 111      13.456   9.291  35.296  1.00 32.37           C  
ATOM    859  CG  LEU H 111      12.767  10.524  35.918  1.00 34.35           C  
ATOM    860  CD1 LEU H 111      13.505  11.821  35.555  1.00 34.19           C  
ATOM    861  CD2 LEU H 111      11.272  10.580  35.561  1.00 37.15           C  
ATOM    862  C   LEU H 111      13.507   6.862  34.944  1.00 31.29           C  
ATOM    863  O   LEU H 111      14.587   6.476  35.389  1.00 31.45           O  
ATOM    864  N   VAL H 112      12.946   6.305  33.849  1.00 30.82           N  
ATOM    865  CA  VAL H 112      13.645   5.247  33.174  1.00 31.59           C  
ATOM    866  CB  VAL H 112      12.931   3.930  33.286  1.00 33.16           C  
ATOM    867  CG1 VAL H 112      13.734   2.859  32.530  1.00 33.21           C  
ATOM    868  CG2 VAL H 112      12.717   3.621  34.778  1.00 33.69           C  
ATOM    869  C   VAL H 112      13.724   5.590  31.718  1.00 32.11           C  
ATOM    870  O   VAL H 112      12.699   5.721  31.049  1.00 31.68           O  
ATOM    871  N   GLU H 113      14.953   5.749  31.182  1.00 31.51           N  
ATOM    872  CA  GLU H 113      15.078   6.035  29.781  1.00 32.19           C  
ATOM    873  CB  GLU H 113      16.164   7.069  29.413  1.00 31.96           C  
ATOM    874  CG  GLU H 113      17.536   6.854  30.045  1.00 30.64           C  
ATOM    875  CD  GLU H 113      17.589   7.636  31.349  1.00 33.65           C  
ATOM    876  OE1 GLU H 113      17.775   8.880  31.288  1.00 36.68           O  
ATOM    877  OE2 GLU H 113      17.442   6.998  32.425  1.00 36.11           O1-
ATOM    878  C   GLU H 113      15.272   4.765  29.013  1.00 34.22           C  
ATOM    879  O   GLU H 113      15.747   3.763  29.547  1.00 32.87           O  
ATOM    880  N   SER H 114      14.860   4.773  27.727  1.00 33.54           N  
ATOM    881  CA  SER H 114      15.002   3.613  26.893  1.00 35.09           C  
ATOM    882  CB  SER H 114      13.821   2.634  27.000  1.00 35.76           C  
ATOM    883  OG  SER H 114      12.625   3.256  26.549  1.00 38.64           O  
ATOM    884  C   SER H 114      15.080   4.063  25.462  1.00 36.66           C  
ATOM    885  O   SER H 114      14.846   5.231  25.153  1.00 35.06           O  
ATOM    886  N   GLY H 115      15.425   3.126  24.548  1.00 36.75           N  
ATOM    887  CA  GLY H 115      15.459   3.424  23.141  1.00 37.29           C  
ATOM    888  C   GLY H 115      16.859   3.668  22.661  1.00 39.06           C  
ATOM    889  O   GLY H 115      17.066   3.905  21.471  1.00 40.19           O  
ATOM    890  N   GLY H 116      17.869   3.601  23.548  1.00 38.16           N  
ATOM    891  CA  GLY H 116      19.212   3.868  23.112  1.00 37.65           C  
ATOM    892  C   GLY H 116      19.723   2.689  22.345  1.00 38.42           C  
ATOM    893  O   GLY H 116      19.115   1.620  22.334  1.00 40.48           O  
ATOM    894  N   GLY H 117      20.877   2.860  21.668  1.00 36.84           N  
ATOM    895  CA  GLY H 117      21.409   1.759  20.923  1.00 35.97           C  
ATOM    896  C   GLY H 117      22.252   2.289  19.805  1.00 36.32           C  
ATOM    897  O   GLY H 117      22.679   3.444  19.813  1.00 35.40           O  
ATOM    898  N   LEU H 118      22.506   1.426  18.799  1.00 32.69           N  
ATOM    899  CA  LEU H 118      23.349   1.768  17.692  1.00 31.33           C  
ATOM    900  CB  LEU H 118      24.099   0.524  17.154  1.00 30.18           C  
ATOM    901  CG  LEU H 118      25.055   0.708  15.956  1.00 31.72           C  
ATOM    902  CD1 LEU H 118      25.858  -0.581  15.724  1.00 32.11           C  
ATOM    903  CD2 LEU H 118      24.333   1.121  14.669  1.00 31.42           C  
ATOM    904  C   LEU H 118      22.507   2.368  16.603  1.00 31.14           C  
ATOM    905  O   LEU H 118      21.409   1.893  16.310  1.00 31.08           O  
ATOM    906  N   VAL H 119      23.013   3.466  15.996  1.00 31.06           N  
ATOM    907  CA  VAL H 119      22.334   4.114  14.908  1.00 32.70           C  
ATOM    908  CB  VAL H 119      21.600   5.353  15.330  1.00 33.90           C  
ATOM    909  CG1 VAL H 119      20.993   6.019  14.086  1.00 34.02           C  
ATOM    910  CG2 VAL H 119      20.546   4.969  16.377  1.00 35.07           C  
ATOM    911  C   VAL H 119      23.386   4.527  13.923  1.00 33.68           C  
ATOM    912  O   VAL H 119      24.504   4.875  14.302  1.00 34.10           O  
ATOM    913  N   GLN H 120      23.054   4.488  12.618  1.00 32.84           N  
ATOM    914  CA  GLN H 120      23.993   4.857  11.595  1.00 33.61           C  
ATOM    915  CB  GLN H 120      23.649   4.261  10.220  1.00 35.61           C  
ATOM    916  CG  GLN H 120      23.775   2.737  10.189  1.00 45.37           C  
ATOM    917  CD  GLN H 120      23.316   2.250   8.825  1.00 53.02           C  
ATOM    918  OE1 GLN H 120      22.136   2.332   8.490  1.00 53.50           O  
ATOM    919  NE2 GLN H 120      24.272   1.726   8.013  1.00 52.92           N  
ATOM    920  C   GLN H 120      23.982   6.346  11.475  1.00 33.91           C  
ATOM    921  O   GLN H 120      23.020   7.005  11.864  1.00 34.35           O  
ATOM    922  N   PRO H 121      25.037   6.904  10.946  1.00 32.72           N  
ATOM    923  CA  PRO H 121      25.080   8.328  10.812  1.00 31.78           C  
ATOM    924  CD  PRO H 121      26.364   6.326  11.091  1.00 32.48           C  
ATOM    925  CB  PRO H 121      26.515   8.662  10.406  1.00 31.90           C  
ATOM    926  CG  PRO H 121      27.336   7.521  11.041  1.00 33.16           C  
ATOM    927  C   PRO H 121      24.025   8.782   9.859  1.00 32.99           C  
ATOM    928  O   PRO H 121      23.817   8.124   8.840  1.00 32.93           O  
ATOM    929  N   GLY H 122      23.348   9.904  10.176  1.00 32.16           N  
ATOM    930  CA  GLY H 122      22.318  10.425   9.326  1.00 32.72           C  
ATOM    931  C   GLY H 122      21.023   9.761   9.686  1.00 34.05           C  
ATOM    932  O   GLY H 122      19.980  10.081   9.119  1.00 33.78           O  
ATOM    933  N   GLY H 123      21.054   8.822  10.652  1.00 32.91           N  
ATOM    934  CA  GLY H 123      19.862   8.110  11.018  1.00 32.80           C  
ATOM    935  C   GLY H 123      19.129   8.878  12.070  1.00 34.50           C  
ATOM    936  O   GLY H 123      19.554   9.956  12.486  1.00 32.64           O  
ATOM    937  N   SER H 124      17.995   8.317  12.535  1.00 34.26           N  
ATOM    938  CA  SER H 124      17.200   8.971  13.534  1.00 34.19           C  
ATOM    939  CB  SER H 124      15.869   9.515  12.989  1.00 35.59           C  
ATOM    940  OG  SER H 124      15.086   8.455  12.462  1.00 40.31           O  
ATOM    941  C   SER H 124      16.891   7.982  14.614  1.00 35.24           C  
ATOM    942  O   SER H 124      16.901   6.772  14.388  1.00 35.57           O  
ATOM    943  N   LEU H 125      16.636   8.482  15.841  1.00 34.24           N  
ATOM    944  CA  LEU H 125      16.359   7.604  16.940  1.00 34.64           C  
ATOM    945  CB  LEU H 125      17.654   7.236  17.690  1.00 34.33           C  
ATOM    946  CG  LEU H 125      17.506   6.192  18.809  1.00 37.17           C  
ATOM    947  CD1 LEU H 125      17.061   4.831  18.251  1.00 39.78           C  
ATOM    948  CD2 LEU H 125      18.800   6.089  19.633  1.00 35.99           C  
ATOM    949  C   LEU H 125      15.440   8.332  17.878  1.00 34.70           C  
ATOM    950  O   LEU H 125      15.524   9.552  18.014  1.00 33.88           O  
ATOM    951  N   ARG H 126      14.511   7.605  18.534  1.00 33.06           N  
ATOM    952  CA  ARG H 126      13.628   8.249  19.467  1.00 34.14           C  
ATOM    953  CB  ARG H 126      12.138   8.096  19.105  1.00 36.50           C  
ATOM    954  CG  ARG H 126      11.205   8.935  19.985  1.00 41.06           C  
ATOM    955  CD  ARG H 126       9.739   8.910  19.535  1.00 47.68           C  
ATOM    956  NE  ARG H 126       9.072   7.755  20.196  1.00 52.27           N  
ATOM    957  CZ  ARG H 126       7.709   7.715  20.268  1.00 57.21           C  
ATOM    958  NH1 ARG H 126       6.969   8.719  19.720  1.00 53.79           N1+
ATOM    959  NH2 ARG H 126       7.088   6.673  20.894  1.00 56.62           N  
ATOM    960  C   ARG H 126      13.843   7.619  20.810  1.00 34.26           C  
ATOM    961  O   ARG H 126      13.765   6.401  20.958  1.00 33.86           O  
ATOM    962  N   LEU H 127      14.122   8.452  21.835  1.00 32.01           N  
ATOM    963  CA  LEU H 127      14.368   7.972  23.169  1.00 30.82           C  
ATOM    964  CB  LEU H 127      15.518   8.705  23.879  1.00 29.19           C  
ATOM    965  CG  LEU H 127      16.892   8.533  23.204  1.00 30.97           C  
ATOM    966  CD1 LEU H 127      17.985   9.286  23.977  1.00 30.61           C  
ATOM    967  CD2 LEU H 127      17.241   7.049  23.004  1.00 31.29           C  
ATOM    968  C   LEU H 127      13.141   8.239  23.985  1.00 32.47           C  
ATOM    969  O   LEU H 127      12.407   9.192  23.724  1.00 32.48           O  
ATOM    970  N   SER H 128      12.890   7.392  25.004  1.00 32.20           N  
ATOM    971  CA  SER H 128      11.728   7.557  25.833  1.00 34.06           C  
ATOM    972  CB  SER H 128      10.776   6.349  25.788  1.00 36.75           C  
ATOM    973  OG  SER H 128      10.274   6.162  24.473  1.00 42.88           O  
ATOM    974  C   SER H 128      12.170   7.692  27.261  1.00 34.43           C  
ATOM    975  O   SER H 128      13.199   7.148  27.658  1.00 34.52           O  
ATOM    976  N   CYS H 129      11.407   8.464  28.062  1.00 33.70           N  
ATOM    977  CA  CYS H 129      11.691   8.596  29.463  1.00 33.14           C  
ATOM    978  CB  CYS H 129      12.248   9.982  29.859  1.00 34.59           C  
ATOM    979  SG  CYS H 129      12.573  10.141  31.644  1.00 38.69           S  
ATOM    980  C   CYS H 129      10.402   8.382  30.192  1.00 33.45           C  
ATOM    981  O   CYS H 129       9.509   9.230  30.164  1.00 32.98           O  
ATOM    982  N   ALA H 130      10.279   7.231  30.884  1.00 31.77           N  
ATOM    983  CA  ALA H 130       9.064   6.914  31.575  1.00 31.90           C  
ATOM    984  CB  ALA H 130       8.760   5.407  31.616  1.00 31.06           C  
ATOM    985  C   ALA H 130       9.206   7.381  32.984  1.00 32.14           C  
ATOM    986  O   ALA H 130      10.201   7.104  33.653  1.00 32.19           O  
ATOM    987  N   ALA H 131       8.190   8.113  33.471  1.00 29.90           N  
ATOM    988  CA  ALA H 131       8.251   8.644  34.799  1.00 30.03           C  
ATOM    989  CB  ALA H 131       7.895  10.138  34.877  1.00 31.09           C  
ATOM    990  C   ALA H 131       7.266   7.905  35.644  1.00 32.16           C  
ATOM    991  O   ALA H 131       6.216   7.474  35.166  1.00 33.43           O  
ATOM    992  N   SER H 132       7.616   7.714  36.931  1.00 31.48           N  
ATOM    993  CA  SER H 132       6.746   7.045  37.846  1.00 34.34           C  
ATOM    994  CB  SER H 132       7.132   5.567  38.032  1.00 36.02           C  
ATOM    995  OG  SER H 132       6.259   4.928  38.948  1.00 41.07           O  
ATOM    996  C   SER H 132       6.883   7.731  39.173  1.00 34.63           C  
ATOM    997  O   SER H 132       7.923   8.313  39.475  1.00 33.74           O  
ATOM    998  N   GLY H 133       5.741   7.966  39.858  1.00 10.60           N  
ATOM    999  CA  GLY H 133       5.804   8.728  41.079  1.00 10.81           C  
ATOM   1000  C   GLY H 133       5.347  10.174  40.935  1.00 11.60           C  
ATOM   1001  O   GLY H 133       5.020  10.789  41.951  1.00 11.26           O  
ATOM   1002  N   PHE H 134       5.308  10.791  39.723  1.00 11.38           N  
ATOM   1003  CA  PHE H 134       4.859  12.168  39.660  1.00 13.35           C  
ATOM   1004  CB  PHE H 134       5.979  13.224  39.813  1.00 11.69           C  
ATOM   1005  CG  PHE H 134       7.019  13.101  38.749  1.00 10.02           C  
ATOM   1006  CD1 PHE H 134       8.094  12.265  38.905  1.00 11.03           C  
ATOM   1007  CD2 PHE H 134       6.938  13.839  37.593  1.00  9.39           C  
ATOM   1008  CE1 PHE H 134       9.057  12.158  37.928  1.00 12.45           C  
ATOM   1009  CE2 PHE H 134       7.898  13.737  36.613  1.00 10.73           C  
ATOM   1010  CZ  PHE H 134       8.965  12.893  36.774  1.00 10.06           C  
ATOM   1011  C   PHE H 134       4.104  12.423  38.380  1.00 16.13           C  
ATOM   1012  O   PHE H 134       3.995  11.541  37.532  1.00 17.12           O  
ATOM   1013  N   SER H 135       3.535  13.646  38.211  1.00 18.45           N  
ATOM   1014  CA  SER H 135       2.733  13.896  37.043  1.00 18.94           C  
ATOM   1015  CB  SER H 135       1.349  14.495  37.352  1.00 22.48           C  
ATOM   1016  OG  SER H 135       1.479  15.800  37.895  1.00 27.03           O  
ATOM   1017  C   SER H 135       3.441  14.836  36.108  1.00 17.29           C  
ATOM   1018  O   SER H 135       3.977  15.868  36.502  1.00 16.65           O  
ATOM   1019  N   LEU H 136       3.444  14.489  34.809  1.00 17.06           N  
ATOM   1020  CA  LEU H 136       4.099  15.264  33.796  1.00 16.22           C  
ATOM   1021  CB  LEU H 136       4.143  14.586  32.412  1.00 18.01           C  
ATOM   1022  CG  LEU H 136       5.186  13.459  32.300  1.00 23.76           C  
ATOM   1023  CD1 LEU H 136       5.168  12.831  30.896  1.00 19.42           C  
ATOM   1024  CD2 LEU H 136       6.587  13.959  32.698  1.00 24.03           C  
ATOM   1025  C   LEU H 136       3.415  16.579  33.622  1.00 16.19           C  
ATOM   1026  O   LEU H 136       4.045  17.572  33.274  1.00 17.75           O  
ATOM   1027  N   THR H 137       2.093  16.628  33.840  1.00 15.78           N  
ATOM   1028  CA  THR H 137       1.394  17.853  33.621  1.00 14.95           C  
ATOM   1029  CB  THR H 137      -0.071  17.739  33.927  1.00 13.65           C  
ATOM   1030  OG1 THR H 137      -0.268  17.419  35.295  1.00 14.19           O  
ATOM   1031  CG2 THR H 137      -0.668  16.639  33.031  1.00 17.54           C  
ATOM   1032  C   THR H 137       1.982  18.910  34.511  1.00 15.65           C  
ATOM   1033  O   THR H 137       2.027  20.083  34.146  1.00 18.02           O  
ATOM   1034  N   VAL H 138       2.360  18.527  35.744  1.00 16.91           N  
ATOM   1035  CA  VAL H 138       2.914  19.407  36.742  1.00 17.36           C  
ATOM   1036  CB  VAL H 138       2.649  18.960  38.156  1.00 19.88           C  
ATOM   1037  CG1 VAL H 138       1.129  18.826  38.342  1.00  0.00           C  
ATOM   1038  CG2 VAL H 138       3.451  17.692  38.471  1.00  0.00           C  
ATOM   1039  C   VAL H 138       4.392  19.739  36.639  1.00 16.41           C  
ATOM   1040  O   VAL H 138       4.785  20.808  37.101  1.00 16.39           O  
ATOM   1041  N   TYR H 139       5.273  18.879  36.075  1.00 14.11           N  
ATOM   1042  CA  TYR H 139       6.695  19.151  36.253  1.00 14.15           C  
ATOM   1043  CB  TYR H 139       7.485  18.041  36.986  1.00 14.85           C  
ATOM   1044  CG  TYR H 139       7.295  18.120  38.462  1.00 14.52           C  
ATOM   1045  CD1 TYR H 139       8.113  18.928  39.220  1.00 16.93           C  
ATOM   1046  CD2 TYR H 139       6.320  17.387  39.093  1.00 17.22           C  
ATOM   1047  CE1 TYR H 139       7.961  19.012  40.584  1.00 20.78           C  
ATOM   1048  CE2 TYR H 139       6.162  17.466  40.457  1.00 19.61           C  
ATOM   1049  CZ  TYR H 139       6.980  18.277  41.204  1.00 21.00           C  
ATOM   1050  OH  TYR H 139       6.808  18.348  42.604  1.00 23.81           O  
ATOM   1051  C   TYR H 139       7.438  19.344  34.972  1.00 13.33           C  
ATOM   1052  O   TYR H 139       6.930  18.965  33.913  1.00 12.68           O  
ATOM   1053  N   SER H 140       8.669  19.955  35.048  1.00 29.51           N  
ATOM   1054  CA  SER H 140       9.342  20.125  33.793  1.00 27.82           C  
ATOM   1055  CB  SER H 140      10.105  21.455  33.669  1.00 31.77           C  
ATOM   1056  OG  SER H 140      10.742  21.538  32.404  1.00  0.00           O  
ATOM   1057  C   SER H 140      10.355  19.029  33.705  1.00 29.00           C  
ATOM   1058  O   SER H 140      10.957  18.640  34.705  1.00 30.23           O  
ATOM   1059  N   VAL H 141      10.554  18.489  32.488  1.00 27.72           N  
ATOM   1060  CA  VAL H 141      11.486  17.418  32.312  1.00 27.22           C  
ATOM   1061  CB  VAL H 141      10.871  16.194  31.699  1.00 28.74           C  
ATOM   1062  CG1 VAL H 141      10.376  16.551  30.287  1.00 34.91           C  
ATOM   1063  CG2 VAL H 141      11.907  15.056  31.728  1.00 33.12           C  
ATOM   1064  C   VAL H 141      12.559  17.896  31.389  1.00 29.09           C  
ATOM   1065  O   VAL H 141      12.295  18.611  30.423  1.00 30.12           O  
ATOM   1066  N   HIS H 142      13.817  17.512  31.677  1.00 26.24           N  
ATOM   1067  CA  HIS H 142      14.908  17.963  30.865  1.00 26.60           C  
ATOM   1068  ND1 HIS H 142      14.570  20.191  33.288  1.00 27.59           N  
ATOM   1069  CG  HIS H 142      15.345  20.099  32.154  1.00 29.26           C  
ATOM   1070  CB  HIS H 142      15.927  18.817  31.638  1.00 25.95           C  
ATOM   1071  NE2 HIS H 142      14.739  22.250  32.468  1.00 27.90           N  
ATOM   1072  CD2 HIS H 142      15.436  21.365  31.666  1.00 26.73           C  
ATOM   1073  CE1 HIS H 142      14.235  21.497  33.428  1.00 26.34           C  
ATOM   1074  C   HIS H 142      15.658  16.789  30.324  1.00 28.11           C  
ATOM   1075  O   HIS H 142      15.585  15.677  30.846  1.00 28.30           O  
ATOM   1076  N   TRP H 143      16.379  17.020  29.209  1.00 27.21           N  
ATOM   1077  CA  TRP H 143      17.232  16.013  28.651  1.00 26.01           C  
ATOM   1078  CB  TRP H 143      16.891  15.655  27.192  1.00 27.54           C  
ATOM   1079  CG  TRP H 143      15.566  14.940  27.044  1.00 28.66           C  
ATOM   1080  CD2 TRP H 143      15.401  13.513  27.128  1.00 29.70           C  
ATOM   1081  CD1 TRP H 143      14.321  15.457  26.824  1.00 30.99           C  
ATOM   1082  NE1 TRP H 143      13.393  14.444  26.766  1.00 31.24           N  
ATOM   1083  CE2 TRP H 143      14.045  13.242  26.952  1.00 30.68           C  
ATOM   1084  CE3 TRP H 143      16.306  12.510  27.337  1.00 30.86           C  
ATOM   1085  CZ2 TRP H 143      13.570  11.961  26.981  1.00 31.50           C  
ATOM   1086  CZ3 TRP H 143      15.826  11.219  27.363  1.00 32.23           C  
ATOM   1087  CH2 TRP H 143      14.484  10.950  27.188  1.00 30.80           C  
ATOM   1088  C   TRP H 143      18.627  16.566  28.706  1.00 27.50           C  
ATOM   1089  O   TRP H 143      18.858  17.720  28.346  1.00 28.78           O  
ATOM   1090  N   VAL H 144      19.588  15.752  29.199  1.00 26.28           N  
ATOM   1091  CA  VAL H 144      20.965  16.156  29.316  1.00 24.90           C  
ATOM   1092  CB  VAL H 144      21.395  16.356  30.742  1.00 24.93           C  
ATOM   1093  CG1 VAL H 144      22.898  16.684  30.768  1.00 24.17           C  
ATOM   1094  CG2 VAL H 144      20.506  17.438  31.384  1.00 24.31           C  
ATOM   1095  C   VAL H 144      21.796  15.042  28.751  1.00 26.44           C  
ATOM   1096  O   VAL H 144      21.482  13.867  28.944  1.00 26.43           O  
ATOM   1097  N   ARG H 145      22.891  15.372  28.030  1.00 26.00           N  
ATOM   1098  CA  ARG H 145      23.675  14.310  27.458  1.00 26.98           C  
ATOM   1099  CB  ARG H 145      23.617  14.238  25.921  1.00 26.71           C  
ATOM   1100  CG  ARG H 145      24.172  15.465  25.199  1.00 29.04           C  
ATOM   1101  CD  ARG H 145      24.089  15.334  23.677  1.00 28.83           C  
ATOM   1102  NE  ARG H 145      24.783  16.507  23.077  1.00 31.12           N  
ATOM   1103  CZ  ARG H 145      25.168  16.462  21.767  1.00 34.07           C  
ATOM   1104  NH1 ARG H 145      24.892  15.356  21.018  1.00 28.44           N1+
ATOM   1105  NH2 ARG H 145      25.837  17.514  21.214  1.00 32.86           N  
ATOM   1106  C   ARG H 145      25.110  14.451  27.855  1.00 28.16           C  
ATOM   1107  O   ARG H 145      25.575  15.541  28.187  1.00 27.85           O  
ATOM   1108  N   GLN H 146      25.843  13.314  27.864  1.00 26.72           N  
ATOM   1109  CA  GLN H 146      27.229  13.344  28.232  1.00 27.98           C  
ATOM   1110  CB  GLN H 146      27.463  12.887  29.684  1.00 27.53           C  
ATOM   1111  CG  GLN H 146      28.916  12.974  30.150  1.00 27.88           C  
ATOM   1112  CD  GLN H 146      28.952  12.576  31.620  1.00 31.94           C  
ATOM   1113  OE1 GLN H 146      28.232  11.676  32.051  1.00 32.26           O  
ATOM   1114  NE2 GLN H 146      29.806  13.272  32.416  1.00 30.36           N  
ATOM   1115  C   GLN H 146      28.001  12.428  27.331  1.00 29.19           C  
ATOM   1116  O   GLN H 146      27.786  11.217  27.326  1.00 28.60           O  
ATOM   1117  N   ALA H 147      28.950  12.996  26.558  1.00 31.17           N  
ATOM   1118  CA  ALA H 147      29.776  12.222  25.673  1.00 33.88           C  
ATOM   1119  CB  ALA H 147      30.592  13.075  24.688  1.00 35.80           C  
ATOM   1120  C   ALA H 147      30.740  11.460  26.525  1.00 37.67           C  
ATOM   1121  O   ALA H 147      31.042  11.866  27.647  1.00 36.83           O  
ATOM   1122  N   PRO H 148      31.237  10.356  26.034  1.00 39.74           N  
ATOM   1123  CA  PRO H 148      32.111   9.575  26.854  0.80 42.17           C  
ATOM   1124  CD  PRO H 148      30.504   9.533  25.085  1.00 40.12           C  
ATOM   1125  CB  PRO H 148      32.325   8.266  26.101  1.00 43.76           C  
ATOM   1126  CG  PRO H 148      31.010   8.095  25.313  1.00 43.51           C  
ATOM   1127  C   PRO H 148      33.352  10.310  27.232  1.00 41.84           C  
ATOM   1128  O   PRO H 148      34.072  10.777  26.349  1.00 41.35           O  
ATOM   1129  N   GLY H 149      33.624  10.397  28.547  1.00 40.62           N  
ATOM   1130  CA  GLY H 149      34.808  11.028  29.047  1.00 40.91           C  
ATOM   1131  C   GLY H 149      34.626  12.516  29.086  1.00 40.98           C  
ATOM   1132  O   GLY H 149      35.556  13.241  29.440  1.00 40.88           O  
ATOM   1133  N   LYS H 150      33.422  13.022  28.749  1.00 39.10           N  
ATOM   1134  CA  LYS H 150      33.233  14.448  28.687  1.00 38.36           C  
ATOM   1135  CB  LYS H 150      32.642  14.942  27.352  1.00 42.16           C  
ATOM   1136  CG  LYS H 150      33.546  14.739  26.130  1.00 48.45           C  
ATOM   1137  CD  LYS H 150      34.884  15.480  26.196  1.00 53.07           C  
ATOM   1138  CE  LYS H 150      35.752  15.277  24.952  1.00 57.58           C  
ATOM   1139  NZ  LYS H 150      37.012  16.044  25.075  1.00 58.99           N1+
ATOM   1140  C   LYS H 150      32.267  14.870  29.753  1.00 36.35           C  
ATOM   1141  O   LYS H 150      31.852  14.072  30.591  1.00 36.44           O  
ATOM   1142  N   GLY H 151      31.908  16.174  29.738  1.00 33.03           N  
ATOM   1143  CA  GLY H 151      31.041  16.768  30.720  1.00 31.67           C  
ATOM   1144  C   GLY H 151      29.604  16.694  30.290  1.00 31.75           C  
ATOM   1145  O   GLY H 151      29.258  16.021  29.322  1.00 32.11           O  
ATOM   1146  N   LEU H 152      28.735  17.433  31.015  1.00 29.85           N  
ATOM   1147  CA  LEU H 152      27.311  17.389  30.835  1.00 28.70           C  
ATOM   1148  CB  LEU H 152      26.576  17.536  32.177  1.00 27.08           C  
ATOM   1149  CG  LEU H 152      26.888  16.397  33.166  1.00 27.48           C  
ATOM   1150  CD1 LEU H 152      26.260  16.657  34.542  1.00 27.24           C  
ATOM   1151  CD2 LEU H 152      26.461  15.041  32.590  1.00 27.27           C  
ATOM   1152  C   LEU H 152      26.866  18.526  29.967  1.00 30.20           C  
ATOM   1153  O   LEU H 152      27.363  19.647  30.078  1.00 31.11           O  
ATOM   1154  N   GLU H 153      25.902  18.246  29.062  1.00 28.80           N  
ATOM   1155  CA  GLU H 153      25.383  19.256  28.183  1.00 29.21           C  
ATOM   1156  CB  GLU H 153      25.808  19.036  26.721  1.00 30.31           C  
ATOM   1157  CG  GLU H 153      25.513  20.212  25.792  1.00 33.83           C  
ATOM   1158  CD  GLU H 153      26.071  19.856  24.421  1.00 41.62           C  
ATOM   1159  OE1 GLU H 153      26.560  18.705  24.266  1.00 38.27           O  
ATOM   1160  OE2 GLU H 153      26.019  20.726  23.512  1.00 40.47           O1-
ATOM   1161  C   GLU H 153      23.882  19.198  28.249  1.00 30.13           C  
ATOM   1162  O   GLU H 153      23.289  18.125  28.152  1.00 29.81           O  
ATOM   1163  N   TRP H 154      23.223  20.366  28.408  1.00 28.64           N  
ATOM   1164  CA  TRP H 154      21.790  20.418  28.515  1.00 27.21           C  
ATOM   1165  CB  TRP H 154      21.313  21.638  29.327  1.00 27.06           C  
ATOM   1166  CG  TRP H 154      19.816  21.813  29.404  1.00 27.25           C  
ATOM   1167  CD2 TRP H 154      19.082  22.799  28.659  1.00 26.84           C  
ATOM   1168  CD1 TRP H 154      18.903  21.138  30.157  1.00 27.76           C  
ATOM   1169  NE1 TRP H 154      17.642  21.631  29.918  1.00 27.59           N  
ATOM   1170  CE2 TRP H 154      17.739  22.657  29.001  1.00 28.16           C  
ATOM   1171  CE3 TRP H 154      19.493  23.742  27.760  1.00 28.24           C  
ATOM   1172  CZ2 TRP H 154      16.781  23.457  28.444  1.00 28.54           C  
ATOM   1173  CZ3 TRP H 154      18.526  24.554  27.210  1.00 28.50           C  
ATOM   1174  CH2 TRP H 154      17.195  24.414  27.545  1.00 28.17           C  
ATOM   1175  C   TRP H 154      21.209  20.512  27.136  1.00 27.42           C  
ATOM   1176  O   TRP H 154      21.575  21.394  26.364  1.00 28.50           O  
ATOM   1177  N   VAL H 155      20.365  19.521  26.774  1.00 26.65           N  
ATOM   1178  CA  VAL H 155      19.670  19.427  25.515  1.00 26.61           C  
ATOM   1179  CB  VAL H 155      19.187  18.026  25.270  1.00 27.77           C  
ATOM   1180  CG1 VAL H 155      18.286  18.007  24.025  1.00 29.78           C  
ATOM   1181  CG2 VAL H 155      20.416  17.106  25.176  1.00 31.43           C  
ATOM   1182  C   VAL H 155      18.466  20.333  25.410  1.00 28.34           C  
ATOM   1183  O   VAL H 155      18.362  21.128  24.477  1.00 28.65           O  
ATOM   1184  N   GLY H 156      17.525  20.250  26.382  1.00 28.16           N  
ATOM   1185  CA  GLY H 156      16.295  21.002  26.272  1.00 28.68           C  
ATOM   1186  C   GLY H 156      15.310  20.542  27.323  1.00 29.56           C  
ATOM   1187  O   GLY H 156      15.642  19.710  28.166  1.00 29.14           O  
ATOM   1188  N   ALA H 157      14.059  21.079  27.293  1.00 28.17           N  
ATOM   1189  CA  ALA H 157      13.077  20.741  28.300  1.00 28.66           C  
ATOM   1190  CB  ALA H 157      13.148  21.645  29.541  1.00 28.25           C  
ATOM   1191  C   ALA H 157      11.670  20.866  27.764  1.00 28.93           C  
ATOM   1192  O   ALA H 157      11.445  21.462  26.711  1.00 29.56           O  
ATOM   1193  N   LEU H 158      10.684  20.265  28.486  1.00 28.35           N  
ATOM   1194  CA  LEU H 158       9.282  20.297  28.109  1.00 28.32           C  
ATOM   1195  CB  LEU H 158       8.823  19.028  27.373  1.00 28.10           C  
ATOM   1196  CG  LEU H 158       7.320  19.021  27.032  1.00  0.00           C  
ATOM   1197  CD1 LEU H 158       6.959  20.145  26.048  1.00 25.42           C  
ATOM   1198  CD2 LEU H 158       6.863  17.633  26.555  1.00  0.00           C  
ATOM   1199  C   LEU H 158       8.384  20.424  29.327  1.00 29.62           C  
ATOM   1200  O   LEU H 158       8.764  19.999  30.418  1.00 29.40           O  
ATOM   1201  N   TRP H 159       7.158  21.015  29.155  1.00 29.93           N  
ATOM   1202  CA  TRP H 159       6.164  21.171  30.212  1.00 31.04           C  
ATOM   1203  CB  TRP H 159       6.165  22.560  30.876  1.00 31.93           C  
ATOM   1204  CG  TRP H 159       5.345  22.611  32.144  1.00 39.03           C  
ATOM   1205  CD2 TRP H 159       4.073  23.262  32.276  1.00 40.42           C  
ATOM   1206  CD1 TRP H 159       5.639  22.088  33.371  1.00 49.01           C  
ATOM   1207  NE1 TRP H 159       4.626  22.364  34.255  1.00  0.00           N  
ATOM   1208  CE2 TRP H 159       3.657  23.090  33.596  1.00 50.49           C  
ATOM   1209  CE3 TRP H 159       3.315  23.952  31.373  1.00  0.00           C  
ATOM   1210  CZ2 TRP H 159       2.471  23.603  34.035  1.00  0.00           C  
ATOM   1211  CZ3 TRP H 159       2.120  24.467  31.819  1.00  0.00           C  
ATOM   1212  CH2 TRP H 159       1.704  24.297  33.123  1.00  0.00           C  
ATOM   1213  C   TRP H 159       4.748  20.893  29.658  1.00 32.42           C  
ATOM   1214  O   TRP H 159       4.619  20.539  28.490  1.00 32.58           O  
ATOM   1215  N   GLY H 160       4.114  20.652  30.812  1.00 28.68           N  
ATOM   1216  CA  GLY H 160       2.933  20.128  31.301  1.00 28.58           C  
ATOM   1217  C   GLY H 160       1.938  20.702  30.395  1.00 29.43           C  
ATOM   1218  O   GLY H 160       0.924  20.078  30.156  1.00 30.47           O  
ATOM   1219  N   SER H 161       2.177  21.936  29.941  1.00 30.20           N  
ATOM   1220  CA  SER H 161       1.427  22.653  28.955  1.00 29.56           C  
ATOM   1221  CB  SER H 161       1.720  24.163  28.906  1.00 30.30           C  
ATOM   1222  OG  SER H 161       0.924  24.775  27.902  1.00  0.00           O  
ATOM   1223  C   SER H 161       1.737  22.110  27.583  1.00 30.09           C  
ATOM   1224  O   SER H 161       0.842  21.823  26.801  1.00 29.71           O  
ATOM   1225  N   GLY H 162       3.033  21.920  27.280  1.00 29.48           N  
ATOM   1226  CA  GLY H 162       3.559  21.282  26.081  1.00 28.54           C  
ATOM   1227  C   GLY H 162       4.699  22.041  25.439  1.00 28.60           C  
ATOM   1228  O   GLY H 162       5.261  21.637  24.422  1.00 28.76           O  
ATOM   1229  N   GLY H 163       5.076  23.150  26.065  1.00 31.61           N  
ATOM   1230  CA  GLY H 163       6.027  24.177  25.762  1.00 32.55           C  
ATOM   1231  C   GLY H 163       7.378  23.548  25.770  1.00 32.79           C  
ATOM   1232  O   GLY H 163       7.690  22.730  26.635  1.00 30.75           O  
ATOM   1233  N   THR H 164       8.229  23.936  24.799  1.00 31.66           N  
ATOM   1234  CA  THR H 164       9.529  23.341  24.738  1.00 32.12           C  
ATOM   1235  CB  THR H 164       9.746  22.453  23.547  1.00 34.91           C  
ATOM   1236  OG1 THR H 164       9.686  23.215  22.351  1.00 36.49           O  
ATOM   1237  CG2 THR H 164       8.673  21.356  23.530  1.00 34.55           C  
ATOM   1238  C   THR H 164      10.548  24.421  24.610  1.00 32.18           C  
ATOM   1239  O   THR H 164      10.249  25.543  24.206  1.00 32.31           O  
ATOM   1240  N   GLU H 165      11.797  24.090  24.988  1.00 29.70           N  
ATOM   1241  CA  GLU H 165      12.895  24.999  24.846  1.00 28.70           C  
ATOM   1242  CB  GLU H 165      13.177  25.818  26.115  1.00 27.07           C  
ATOM   1243  CG  GLU H 165      14.203  26.930  25.906  1.00 33.30           C  
ATOM   1244  CD  GLU H 165      14.143  27.848  27.117  1.00 25.61           C  
ATOM   1245  OE1 GLU H 165      13.170  27.721  27.907  1.00  0.00           O  
ATOM   1246  OE2 GLU H 165      15.067  28.692  27.265  1.00  0.00           O1-
ATOM   1247  C   GLU H 165      14.097  24.158  24.550  1.00 30.68           C  
ATOM   1248  O   GLU H 165      14.236  23.056  25.083  1.00 30.08           O  
ATOM   1249  N   TYR H 166      15.007  24.652  23.685  1.00 31.42           N  
ATOM   1250  CA  TYR H 166      16.122  23.817  23.335  1.00 30.30           C  
ATOM   1251  CB  TYR H 166      16.086  23.292  21.886  1.00 31.38           C  
ATOM   1252  CG  TYR H 166      14.846  22.500  21.640  1.00 32.24           C  
ATOM   1253  CD1 TYR H 166      14.744  21.196  22.060  1.00 33.19           C  
ATOM   1254  CD2 TYR H 166      13.773  23.069  20.991  1.00 33.09           C  
ATOM   1255  CE1 TYR H 166      13.599  20.471  21.828  1.00 34.33           C  
ATOM   1256  CE2 TYR H 166      12.625  22.348  20.754  1.00 34.18           C  
ATOM   1257  CZ  TYR H 166      12.536  21.044  21.172  1.00 34.25           C  
ATOM   1258  OH  TYR H 166      11.361  20.300  20.931  1.00 35.53           O  
ATOM   1259  C   TYR H 166      17.399  24.597  23.432  1.00 31.81           C  
ATOM   1260  O   TYR H 166      17.404  25.827  23.450  1.00 31.66           O  
ATOM   1261  N   ASN H 167      18.528  23.864  23.535  1.00 29.49           N  
ATOM   1262  CA  ASN H 167      19.830  24.459  23.494  1.00 30.97           C  
ATOM   1263  CB  ASN H 167      20.949  23.502  23.955  1.00 30.76           C  
ATOM   1264  CG  ASN H 167      22.255  24.274  24.101  1.00 38.42           C  
ATOM   1265  OD1 ASN H 167      22.747  24.882  23.152  1.00 33.97           O  
ATOM   1266  ND2 ASN H 167      22.838  24.244  25.329  1.00 33.96           N  
ATOM   1267  C   ASN H 167      20.042  24.789  22.049  1.00 33.58           C  
ATOM   1268  O   ASN H 167      19.579  24.067  21.169  1.00 32.43           O  
ATOM   1269  N   SER H 168      20.763  25.886  21.760  1.00 35.24           N  
ATOM   1270  CA  SER H 168      20.895  26.348  20.407  1.00 38.94           C  
ATOM   1271  CB  SER H 168      21.744  27.627  20.297  1.00 41.74           C  
ATOM   1272  OG  SER H 168      21.115  28.695  20.989  1.00  0.00           O  
ATOM   1273  C   SER H 168      21.553  25.307  19.556  1.00 38.81           C  
ATOM   1274  O   SER H 168      21.240  25.181  18.373  1.00 39.43           O  
ATOM   1275  N   ASN H 169      22.477  24.521  20.131  1.00 38.00           N  
ATOM   1276  CA  ASN H 169      23.205  23.570  19.340  1.00 39.66           C  
ATOM   1277  CB  ASN H 169      24.232  22.783  20.170  1.00 40.08           C  
ATOM   1278  CG  ASN H 169      25.306  23.755  20.635  0.50 63.24           C  
ATOM   1279  OD1 ASN H 169      25.825  24.543  19.848  1.00 87.91           O  
ATOM   1280  ND2 ASN H 169      25.648  23.704  21.950  1.00 91.00           N  
ATOM   1281  C   ASN H 169      22.271  22.559  18.736  1.00 39.61           C  
ATOM   1282  O   ASN H 169      22.414  22.200  17.567  1.00 39.63           O  
ATOM   1283  N   LEU H 170      21.323  22.046  19.545  1.00 37.30           N  
ATOM   1284  CA  LEU H 170      20.380  21.018  19.186  1.00 36.29           C  
ATOM   1285  CB  LEU H 170      19.810  20.235  20.378  1.00 37.10           C  
ATOM   1286  CG  LEU H 170      20.867  19.301  20.997  1.00 41.83           C  
ATOM   1287  CD1 LEU H 170      21.948  20.089  21.752  1.00 43.17           C  
ATOM   1288  CD2 LEU H 170      20.229  18.175  21.820  1.00 44.19           C  
ATOM   1289  C   LEU H 170      19.247  21.446  18.303  1.00 37.63           C  
ATOM   1290  O   LEU H 170      18.666  20.594  17.632  1.00 37.95           O  
ATOM   1291  N   LYS H 171      18.870  22.742  18.313  1.00 38.21           N  
ATOM   1292  CA  LYS H 171      17.724  23.241  17.595  1.00 40.04           C  
ATOM   1293  CB  LYS H 171      17.726  24.771  17.420  1.00 43.64           C  
ATOM   1294  CG  LYS H 171      17.422  25.587  18.677  1.00 50.66           C  
ATOM   1295  CD  LYS H 171      15.980  25.468  19.167  1.00 54.83           C  
ATOM   1296  CE  LYS H 171      15.641  26.473  20.271  1.00 60.01           C  
ATOM   1297  NZ  LYS H 171      15.739  27.853  19.743  1.00 62.44           N1+
ATOM   1298  C   LYS H 171      17.654  22.679  16.202  1.00 39.74           C  
ATOM   1299  O   LYS H 171      18.650  22.585  15.487  1.00 38.61           O  
ATOM   1300  N   SER H 172      16.419  22.290  15.822  1.00 38.20           N  
ATOM   1301  CA  SER H 172      15.994  21.765  14.552  1.00 38.44           C  
ATOM   1302  CB  SER H 172      16.579  22.539  13.358  1.00 51.85           C  
ATOM   1303  OG  SER H 172      16.120  21.970  12.140  1.00  0.00           O  
ATOM   1304  C   SER H 172      16.366  20.319  14.380  1.00 36.89           C  
ATOM   1305  O   SER H 172      15.701  19.622  13.615  1.00 36.72           O  
ATOM   1306  N   ARG H 173      17.445  19.828  15.023  1.00 34.95           N  
ATOM   1307  CA  ARG H 173      17.759  18.423  14.931  1.00 34.21           C  
ATOM   1308  CB  ARG H 173      19.248  18.106  15.128  1.00 32.68           C  
ATOM   1309  CG  ARG H 173      20.115  18.667  14.000  1.00 34.17           C  
ATOM   1310  CD  ARG H 173      21.435  17.919  13.814  1.00 31.15           C  
ATOM   1311  NE  ARG H 173      22.206  18.030  15.081  1.00 31.67           N  
ATOM   1312  CZ  ARG H 173      22.813  16.923  15.598  1.00 34.17           C  
ATOM   1313  NH1 ARG H 173      22.676  15.716  14.977  1.00 29.97           N1+
ATOM   1314  NH2 ARG H 173      23.555  17.023  16.739  1.00 30.73           N  
ATOM   1315  C   ARG H 173      16.976  17.594  15.912  1.00 34.80           C  
ATOM   1316  O   ARG H 173      16.491  16.513  15.580  1.00 35.99           O  
ATOM   1317  N   PHE H 174      16.830  18.097  17.158  1.00 33.66           N  
ATOM   1318  CA  PHE H 174      16.249  17.323  18.226  1.00 33.43           C  
ATOM   1319  CB  PHE H 174      17.073  17.388  19.528  1.00 33.34           C  
ATOM   1320  CG  PHE H 174      18.364  16.661  19.358  1.00 34.45           C  
ATOM   1321  CD1 PHE H 174      19.318  17.107  18.471  1.00 35.50           C  
ATOM   1322  CD2 PHE H 174      18.644  15.552  20.122  1.00 35.85           C  
ATOM   1323  CE1 PHE H 174      20.512  16.437  18.329  1.00 37.81           C  
ATOM   1324  CE2 PHE H 174      19.837  14.882  19.984  1.00 37.79           C  
ATOM   1325  CZ  PHE H 174      20.776  15.321  19.085  1.00 36.60           C  
ATOM   1326  C   PHE H 174      14.908  17.888  18.568  1.00 33.67           C  
ATOM   1327  O   PHE H 174      14.717  19.103  18.563  1.00 33.35           O  
ATOM   1328  N   THR H 175      13.936  17.001  18.869  1.00 30.90           N  
ATOM   1329  CA  THR H 175      12.624  17.459  19.227  1.00 31.39           C  
ATOM   1330  CB  THR H 175      11.605  17.192  18.157  1.00 32.83           C  
ATOM   1331  OG1 THR H 175      12.002  17.812  16.942  1.00 34.20           O  
ATOM   1332  CG2 THR H 175      10.248  17.756  18.610  1.00 32.53           C  
ATOM   1333  C   THR H 175      12.189  16.713  20.452  1.00 32.56           C  
ATOM   1334  O   THR H 175      12.367  15.500  20.549  1.00 31.78           O  
ATOM   1335  N   ILE H 176      11.600  17.424  21.435  0.90 31.25           N  
ATOM   1336  CA  ILE H 176      11.133  16.750  22.611  0.90 31.08           C  
ATOM   1337  CB  ILE H 176      11.776  17.208  23.889  0.90 31.33           C  
ATOM   1338  CG1 ILE H 176      11.593  18.707  24.109  0.90 30.94           C  
ATOM   1339  CG2 ILE H 176      13.246  16.778  23.866  0.90 31.40           C  
ATOM   1340  CD1 ILE H 176      12.228  19.173  25.415  0.90 29.07           C  
ATOM   1341  C   ILE H 176       9.649  16.874  22.687  0.90 32.82           C  
ATOM   1342  O   ILE H 176       9.076  17.935  22.442  0.90 32.36           O  
ATOM   1343  N   SER H 177       8.989  15.740  22.996  1.00 32.76           N  
ATOM   1344  CA  SER H 177       7.558  15.670  23.061  1.00 33.79           C  
ATOM   1345  CB  SER H 177       6.945  14.916  21.868  1.00 34.55           C  
ATOM   1346  OG  SER H 177       7.476  13.600  21.799  1.00 36.18           O  
ATOM   1347  C   SER H 177       7.192  14.933  24.313  1.00 34.96           C  
ATOM   1348  O   SER H 177       8.060  14.444  25.035  1.00 35.13           O  
ATOM   1349  N   ARG H 178       5.880  14.877  24.630  1.00 34.79           N  
ATOM   1350  CA  ARG H 178       5.448  14.210  25.829  1.00 35.14           C  
ATOM   1351  CB  ARG H 178       5.247  15.160  27.012  1.00 34.35           C  
ATOM   1352  CG  ARG H 178       4.113  16.132  26.704  1.00 81.22           C  
ATOM   1353  CD  ARG H 178       3.681  17.026  27.858  1.00 96.49           C  
ATOM   1354  NE  ARG H 178       2.385  17.613  27.430  1.00107.35           N  
ATOM   1355  CZ  ARG H 178       1.369  17.766  28.325  1.00132.00           C  
ATOM   1356  NH1 ARG H 178       1.596  17.602  29.661  1.00122.29           N1+
ATOM   1357  NH2 ARG H 178       0.106  18.010  27.874  1.00126.94           N  
ATOM   1358  C   ARG H 178       4.081  13.649  25.592  1.00 37.70           C  
ATOM   1359  O   ARG H 178       3.298  14.186  24.811  1.00 37.56           O  
ATOM   1360  N   ASP H 179       3.767  12.540  26.287  1.00 35.75           N  
ATOM   1361  CA  ASP H 179       2.472  11.932  26.216  1.00 36.73           C  
ATOM   1362  CB  ASP H 179       2.543  10.487  25.691  1.00 37.29           C  
ATOM   1363  CG  ASP H 179       1.152  10.004  25.305  1.00 39.78           C  
ATOM   1364  OD1 ASP H 179       0.152  10.611  25.770  1.00 39.98           O  
ATOM   1365  OD2 ASP H 179       1.075   9.012  24.531  1.00 41.48           O1-
ATOM   1366  C   ASP H 179       1.980  11.903  27.631  1.00 38.04           C  
ATOM   1367  O   ASP H 179       2.459  11.120  28.448  1.00 38.05           O  
ATOM   1368  N   THR H 180       1.001  12.764  27.963  1.00 38.61           N  
ATOM   1369  CA  THR H 180       0.525  12.867  29.313  1.00 39.85           C  
ATOM   1370  CB  THR H 180      -0.547  13.904  29.493  1.00 41.71           C  
ATOM   1371  OG1 THR H 180      -1.685  13.582  28.706  1.00 38.09           O  
ATOM   1372  CG2 THR H 180       0.008  15.274  29.092  1.00 36.62           C  
ATOM   1373  C   THR H 180      -0.082  11.572  29.755  1.00 41.07           C  
ATOM   1374  O   THR H 180       0.092  11.167  30.901  1.00 42.04           O  
ATOM   1375  N   SER H 181      -0.827  10.891  28.866  1.00 39.13           N  
ATOM   1376  CA  SER H 181      -1.505   9.684  29.256  1.00 40.51           C  
ATOM   1377  CB  SER H 181      -2.381   9.093  28.136  1.00 42.11           C  
ATOM   1378  OG  SER H 181      -1.573   8.654  27.055  1.00 46.43           O  
ATOM   1379  C   SER H 181      -0.505   8.640  29.654  1.00 39.82           C  
ATOM   1380  O   SER H 181      -0.720   7.907  30.618  1.00 41.29           O  
ATOM   1381  N   LYS H 182       0.589   8.528  28.878  1.00 36.49           N  
ATOM   1382  CA  LYS H 182       1.665   7.598  29.090  1.00 35.81           C  
ATOM   1383  CB  LYS H 182       2.538   7.398  27.842  1.00 35.96           C  
ATOM   1384  CG  LYS H 182       1.805   6.626  26.742  1.00 41.02           C  
ATOM   1385  CD  LYS H 182       2.505   6.660  25.384  1.00 44.97           C  
ATOM   1386  CE  LYS H 182       1.760   5.880  24.300  1.00 48.96           C  
ATOM   1387  NZ  LYS H 182       1.763   4.439  24.624  1.00 51.98           N1+
ATOM   1388  C   LYS H 182       2.542   8.012  30.238  1.00 35.83           C  
ATOM   1389  O   LYS H 182       3.227   7.176  30.828  1.00 36.07           O  
ATOM   1390  N   ASN H 183       2.575   9.317  30.577  1.00 33.63           N  
ATOM   1391  CA  ASN H 183       3.447   9.785  31.620  1.00 32.19           C  
ATOM   1392  CB  ASN H 183       3.251   9.022  32.942  1.00 32.01           C  
ATOM   1393  CG  ASN H 183       3.926   9.796  34.064  1.00 37.76           C  
ATOM   1394  OD1 ASN H 183       4.628  10.777  33.827  1.00 37.10           O  
ATOM   1395  ND2 ASN H 183       3.714   9.342  35.327  1.00 36.24           N  
ATOM   1396  C   ASN H 183       4.857   9.590  31.152  1.00 32.88           C  
ATOM   1397  O   ASN H 183       5.755   9.276  31.934  1.00 32.09           O  
ATOM   1398  N   THR H 184       5.081   9.796  29.837  1.00 30.72           N  
ATOM   1399  CA  THR H 184       6.390   9.606  29.285  1.00 31.08           C  
ATOM   1400  CB  THR H 184       6.472   8.401  28.396  1.00 31.73           C  
ATOM   1401  OG1 THR H 184       6.087   7.240  29.116  1.00 31.84           O  
ATOM   1402  CG2 THR H 184       7.917   8.251  27.895  1.00 31.14           C  
ATOM   1403  C   THR H 184       6.763  10.806  28.462  1.00 33.33           C  
ATOM   1404  O   THR H 184       5.910  11.488  27.895  1.00 34.69           O  
ATOM   1405  N   VAL H 185       8.080  11.099  28.400  1.00 32.04           N  
ATOM   1406  CA  VAL H 185       8.596  12.187  27.615  1.00 31.88           C  
ATOM   1407  CB  VAL H 185       9.458  13.135  28.393  1.00 31.93           C  
ATOM   1408  CG1 VAL H 185      10.010  14.194  27.423  1.00  0.00           C  
ATOM   1409  CG2 VAL H 185       8.629  13.713  29.554  1.00  0.00           C  
ATOM   1410  C   VAL H 185       9.462  11.566  26.562  1.00 31.61           C  
ATOM   1411  O   VAL H 185       9.977  10.467  26.764  1.00 30.63           O  
ATOM   1412  N   TYR H 186       9.629  12.232  25.396  1.00 29.58           N  
ATOM   1413  CA  TYR H 186      10.402  11.624  24.348  1.00 29.30           C  
ATOM   1414  CB  TYR H 186       9.577  11.165  23.132  1.00 29.42           C  
ATOM   1415  CG  TYR H 186       8.519  10.212  23.570  1.00 31.51           C  
ATOM   1416  CD1 TYR H 186       8.841   8.965  24.048  1.00 30.84           C  
ATOM   1417  CD2 TYR H 186       7.196  10.579  23.536  1.00 32.25           C  
ATOM   1418  CE1 TYR H 186       7.860   8.093  24.455  1.00 32.92           C  
ATOM   1419  CE2 TYR H 186       6.208   9.713  23.939  1.00 34.88           C  
ATOM   1420  CZ  TYR H 186       6.541   8.463  24.397  1.00 36.00           C  
ATOM   1421  OH  TYR H 186       5.535   7.566  24.814  1.00 38.04           O  
ATOM   1422  C   TYR H 186      11.395  12.604  23.800  1.00 31.26           C  
ATOM   1423  O   TYR H 186      11.195  13.817  23.850  1.00 32.19           O  
ATOM   1424  N   LEU H 187      12.521  12.074  23.275  1.00 28.24           N  
ATOM   1425  CA  LEU H 187      13.520  12.882  22.637  1.00 28.28           C  
ATOM   1426  CB  LEU H 187      14.869  12.836  23.376  1.00 27.59           C  
ATOM   1427  CG  LEU H 187      15.982  13.680  22.729  1.00 27.83           C  
ATOM   1428  CD1 LEU H 187      15.609  15.174  22.696  1.00 26.73           C  
ATOM   1429  CD2 LEU H 187      17.334  13.428  23.413  1.00 28.22           C  
ATOM   1430  C   LEU H 187      13.728  12.315  21.265  1.00 31.13           C  
ATOM   1431  O   LEU H 187      14.231  11.201  21.107  1.00 32.09           O  
ATOM   1432  N   GLN H 188      13.347  13.083  20.224  1.00 29.88           N  
ATOM   1433  CA  GLN H 188      13.514  12.633  18.870  1.00 31.26           C  
ATOM   1434  CB  GLN H 188      12.372  13.070  17.935  1.00 33.17           C  
ATOM   1435  CG  GLN H 188      12.586  12.674  16.471  1.00 37.08           C  
ATOM   1436  CD  GLN H 188      12.551  11.157  16.351  1.00 43.18           C  
ATOM   1437  OE1 GLN H 188      11.593  10.512  16.774  1.00 41.77           O  
ATOM   1438  NE2 GLN H 188      13.624  10.572  15.751  1.00 43.53           N  
ATOM   1439  C   GLN H 188      14.780  13.240  18.356  1.00 33.19           C  
ATOM   1440  O   GLN H 188      14.960  14.455  18.393  1.00 33.57           O  
ATOM   1441  N   MET H 189      15.706  12.391  17.861  1.00 32.50           N  
ATOM   1442  CA  MET H 189      16.954  12.901  17.369  1.00 33.34           C  
ATOM   1443  CB  MET H 189      18.170  12.285  18.085  1.00 33.95           C  
ATOM   1444  CG  MET H 189      18.140  12.491  19.603  1.00 38.67           C  
ATOM   1445  SD  MET H 189      19.594  11.863  20.499  1.00 43.48           S  
ATOM   1446  CE  MET H 189      19.414  10.130  20.004  1.00 39.93           C  
ATOM   1447  C   MET H 189      17.064  12.543  15.919  1.00 34.74           C  
ATOM   1448  O   MET H 189      16.913  11.380  15.543  1.00 35.34           O  
ATOM   1449  N   ASN H 190      17.350  13.547  15.063  1.00 33.79           N  
ATOM   1450  CA  ASN H 190      17.432  13.307  13.649  1.00 33.77           C  
ATOM   1451  CB  ASN H 190      16.412  14.117  12.831  1.00 35.54           C  
ATOM   1452  CG  ASN H 190      15.015  13.612  13.165  1.00 42.66           C  
ATOM   1453  OD1 ASN H 190      14.733  12.418  13.080  1.00 42.32           O  
ATOM   1454  ND2 ASN H 190      14.116  14.550  13.565  1.00 42.36           N  
ATOM   1455  C   ASN H 190      18.787  13.731  13.170  1.00 33.19           C  
ATOM   1456  O   ASN H 190      19.487  14.486  13.843  1.00 32.79           O  
ATOM   1457  N   SER H 191      19.184  13.234  11.978  1.00 32.72           N  
ATOM   1458  CA  SER H 191      20.430  13.595  11.361  1.00 32.69           C  
ATOM   1459  CB  SER H 191      20.452  15.046  10.846  1.00 34.93           C  
ATOM   1460  OG  SER H 191      19.472  15.221   9.833  1.00 38.08           O  
ATOM   1461  C   SER H 191      21.541  13.440  12.348  1.00 33.05           C  
ATOM   1462  O   SER H 191      22.287  14.383  12.605  1.00 32.83           O  
ATOM   1463  N   LEU H 192      21.686  12.227  12.913  1.00 31.87           N  
ATOM   1464  CA  LEU H 192      22.673  11.956  13.922  1.00 31.55           C  
ATOM   1465  CB  LEU H 192      22.434  10.617  14.641  1.00 30.84           C  
ATOM   1466  CG  LEU H 192      21.179  10.627  15.535  1.00 30.59           C  
ATOM   1467  CD1 LEU H 192      20.952   9.266  16.208  1.00 31.80           C  
ATOM   1468  CD2 LEU H 192      21.254  11.764  16.570  1.00 31.31           C  
ATOM   1469  C   LEU H 192      24.059  11.947  13.345  1.00 33.20           C  
ATOM   1470  O   LEU H 192      24.275  11.581  12.189  1.00 32.72           O  
ATOM   1471  N   ARG H 193      25.038  12.364  14.180  0.90 34.03           N  
ATOM   1472  CA  ARG H 193      26.423  12.464  13.801  0.90 34.66           C  
ATOM   1473  CB  ARG H 193      26.921  13.916  13.778  0.90 36.35           C  
ATOM   1474  CG  ARG H 193      26.074  14.822  12.889  0.90 40.46           C  
ATOM   1475  CD  ARG H 193      26.405  16.307  13.030  0.90 41.61           C  
ATOM   1476  NE  ARG H 193      25.324  17.060  12.335  0.90 44.69           N  
ATOM   1477  CZ  ARG H 193      25.284  18.423  12.402  0.90 44.85           C  
ATOM   1478  NH1 ARG H 193      26.263  19.101  13.070  0.90 44.26           N1+
ATOM   1479  NH2 ARG H 193      24.268  19.106  11.801  0.90 39.94           N  
ATOM   1480  C   ARG H 193      27.233  11.761  14.851  0.90 35.15           C  
ATOM   1481  O   ARG H 193      26.732  11.401  15.914  0.90 33.39           O  
ATOM   1482  N   ALA H 194      28.539  11.573  14.575  1.00 34.93           N  
ATOM   1483  CA  ALA H 194      29.431  10.866  15.454  1.00 34.22           C  
ATOM   1484  CB  ALA H 194      30.866  10.787  14.905  1.00 34.26           C  
ATOM   1485  C   ALA H 194      29.491  11.569  16.777  1.00 34.33           C  
ATOM   1486  O   ALA H 194      29.534  10.923  17.822  1.00 34.42           O  
ATOM   1487  N   GLU H 195      29.472  12.916  16.765  1.00 32.76           N  
ATOM   1488  CA  GLU H 195      29.605  13.715  17.954  1.00 34.29           C  
ATOM   1489  CB  GLU H 195      29.600  15.232  17.691  1.00 37.51           C  
ATOM   1490  CG  GLU H 195      30.796  15.728  16.874  0.80 43.52           C  
ATOM   1491  CD  GLU H 195      30.366  15.821  15.418  1.00 47.39           C  
ATOM   1492  OE1 GLU H 195      29.597  16.767  15.099  1.00 48.95           O  
ATOM   1493  OE2 GLU H 195      30.793  14.956  14.609  1.00 45.88           O1-
ATOM   1494  C   GLU H 195      28.467  13.439  18.888  1.00 34.68           C  
ATOM   1495  O   GLU H 195      28.595  13.633  20.095  1.00 34.23           O  
ATOM   1496  N   ASP H 196      27.311  13.019  18.344  1.00 32.75           N  
ATOM   1497  CA  ASP H 196      26.108  12.751  19.089  1.00 31.77           C  
ATOM   1498  CB  ASP H 196      24.892  12.459  18.193  1.00 32.03           C  
ATOM   1499  CG  ASP H 196      24.463  13.770  17.547  1.00 33.13           C  
ATOM   1500  OD1 ASP H 196      24.547  14.824  18.234  1.00 33.52           O  
ATOM   1501  OD2 ASP H 196      24.050  13.737  16.358  1.00 33.85           O1-
ATOM   1502  C   ASP H 196      26.288  11.580  20.013  1.00 31.94           C  
ATOM   1503  O   ASP H 196      25.483  11.394  20.924  1.00 32.18           O  
ATOM   1504  N   THR H 197      27.295  10.716  19.782  1.00 30.39           N  
ATOM   1505  CA  THR H 197      27.459   9.573  20.644  1.00 29.71           C  
ATOM   1506  CB  THR H 197      28.675   8.750  20.321  1.00 31.50           C  
ATOM   1507  OG1 THR H 197      28.604   8.271  18.986  1.00 31.62           O  
ATOM   1508  CG2 THR H 197      28.758   7.567  21.300  1.00 31.80           C  
ATOM   1509  C   THR H 197      27.585  10.046  22.061  1.00 30.53           C  
ATOM   1510  O   THR H 197      28.481  10.821  22.392  1.00 30.71           O  
ATOM   1511  N   ALA H 198      26.662   9.590  22.941  1.00 29.07           N  
ATOM   1512  CA  ALA H 198      26.717  10.006  24.315  1.00 28.59           C  
ATOM   1513  CB  ALA H 198      26.438  11.506  24.510  1.00 28.64           C  
ATOM   1514  C   ALA H 198      25.666   9.277  25.091  1.00 29.22           C  
ATOM   1515  O   ALA H 198      24.803   8.604  24.527  1.00 30.28           O  
ATOM   1516  N   VAL H 199      25.757   9.364  26.435  1.00 26.90           N  
ATOM   1517  CA  VAL H 199      24.743   8.821  27.287  1.00 27.04           C  
ATOM   1518  CB  VAL H 199      25.233   8.500  28.671  1.00 27.76           C  
ATOM   1519  CG1 VAL H 199      24.047   7.993  29.512  1.00 26.99           C  
ATOM   1520  CG2 VAL H 199      26.393   7.496  28.564  1.00 27.23           C  
ATOM   1521  C   VAL H 199      23.719   9.908  27.402  1.00 28.37           C  
ATOM   1522  O   VAL H 199      24.067  11.072  27.597  1.00 28.67           O  
ATOM   1523  N   TYR H 200      22.423   9.562  27.281  1.00 27.38           N  
ATOM   1524  CA  TYR H 200      21.401  10.569  27.345  1.00 27.82           C  
ATOM   1525  CB  TYR H 200      20.426  10.543  26.152  1.00 28.02           C  
ATOM   1526  CG  TYR H 200      21.133  11.065  24.947  1.00 29.27           C  
ATOM   1527  CD1 TYR H 200      21.992  10.273  24.221  1.00 29.51           C  
ATOM   1528  CD2 TYR H 200      20.922  12.362  24.540  1.00 30.52           C  
ATOM   1529  CE1 TYR H 200      22.634  10.773  23.110  1.00 30.81           C  
ATOM   1530  CE2 TYR H 200      21.561  12.867  23.432  1.00 31.09           C  
ATOM   1531  CZ  TYR H 200      22.420  12.072  22.714  1.00 32.28           C  
ATOM   1532  OH  TYR H 200      23.078  12.585  21.577  1.00 33.65           O  
ATOM   1533  C   TYR H 200      20.598  10.347  28.581  1.00 28.78           C  
ATOM   1534  O   TYR H 200      20.127   9.240  28.840  1.00 29.07           O  
ATOM   1535  N   TYR H 201      20.415  11.423  29.375  1.00 28.00           N  
ATOM   1536  CA  TYR H 201      19.679  11.306  30.600  1.00 27.02           C  
ATOM   1537  CB  TYR H 201      20.402  11.825  31.860  1.00 27.34           C  
ATOM   1538  CG  TYR H 201      21.681  11.109  32.124  1.00 28.33           C  
ATOM   1539  CD1 TYR H 201      21.705   9.915  32.802  1.00 27.80           C  
ATOM   1540  CD2 TYR H 201      22.872  11.641  31.698  1.00 27.77           C  
ATOM   1541  CE1 TYR H 201      22.891   9.265  33.050  1.00 29.53           C  
ATOM   1542  CE2 TYR H 201      24.062  10.999  31.945  1.00 28.40           C  
ATOM   1543  CZ  TYR H 201      24.076   9.806  32.624  1.00 29.84           C  
ATOM   1544  OH  TYR H 201      25.295   9.144  32.881  1.00 31.45           O  
ATOM   1545  C   TYR H 201      18.494  12.208  30.516  1.00 29.33           C  
ATOM   1546  O   TYR H 201      18.520  13.250  29.861  1.00 29.66           O  
ATOM   1547  N   CYS H 202      17.393  11.779  31.158  0.90 28.54           N  
ATOM   1548  CA  CYS H 202      16.263  12.633  31.345  0.90 30.02           C  
ATOM   1549  CB  CYS H 202      14.907  11.984  30.976  0.90 32.37           C  
ATOM   1550  SG  CYS H 202      14.588  10.403  31.811  0.90 36.44           S  
ATOM   1551  C   CYS H 202      16.294  12.964  32.807  0.90 30.25           C  
ATOM   1552  O   CYS H 202      16.750  12.156  33.617  0.90 27.94           O  
ATOM   1553  N   ALA H 203      15.869  14.190  33.182  1.00 29.37           N  
ATOM   1554  CA  ALA H 203      15.910  14.565  34.566  1.00 27.60           C  
ATOM   1555  CB  ALA H 203      17.193  15.317  34.955  1.00 28.42           C  
ATOM   1556  C   ALA H 203      14.753  15.469  34.851  1.00 28.54           C  
ATOM   1557  O   ALA H 203      14.267  16.188  33.980  1.00 28.00           O  
ATOM   1558  N   ARG H 204      14.291  15.448  36.114  1.00 27.16           N  
ATOM   1559  CA  ARG H 204      13.161  16.222  36.539  1.00 27.89           C  
ATOM   1560  CB  ARG H 204      12.329  15.461  37.588  1.00 28.28           C  
ATOM   1561  CG  ARG H 204      11.101  16.205  38.105  1.00 29.36           C  
ATOM   1562  CD  ARG H 204      10.313  15.406  39.146  0.80 33.48           C  
ATOM   1563  NE  ARG H 204      10.922  15.665  40.481  1.00 34.73           N  
ATOM   1564  CZ  ARG H 204      10.172  15.476  41.605  1.00 35.24           C  
ATOM   1565  NH1 ARG H 204       8.886  15.033  41.499  1.00 34.13           N1+
ATOM   1566  NH2 ARG H 204      10.699  15.741  42.835  1.00 30.34           N  
ATOM   1567  C   ARG H 204      13.668  17.477  37.181  1.00 29.45           C  
ATOM   1568  O   ARG H 204      14.612  17.444  37.969  1.00 29.86           O  
ATOM   1569  N   ASP H 205      13.049  18.630  36.849  1.00 27.53           N  
ATOM   1570  CA  ASP H 205      13.453  19.884  37.424  1.00 28.47           C  
ATOM   1571  CB  ASP H 205      12.980  21.101  36.612  1.00 32.53           C  
ATOM   1572  CG  ASP H 205      13.653  22.348  37.166  1.00 26.43           C  
ATOM   1573  OD1 ASP H 205      14.493  22.205  38.095  1.00  0.00           O  
ATOM   1574  OD2 ASP H 205      13.336  23.459  36.666  1.00  0.00           O1-
ATOM   1575  C   ASP H 205      12.817  19.963  38.777  1.00 31.16           C  
ATOM   1576  O   ASP H 205      11.619  19.720  38.908  1.00 31.49           O  
ATOM   1577  N   GLN H 206      13.448  20.532  39.802  1.00 16.70           N  
ATOM   1578  CA  GLN H 206      12.710  20.604  41.040  1.00 17.56           C  
ATOM   1579  CB  GLN H 206      13.574  21.062  42.224  1.00 17.24           C  
ATOM   1580  CG  GLN H 206      12.859  20.905  43.565  1.00 17.51           C  
ATOM   1581  CD  GLN H 206      13.902  20.972  44.667  1.00 16.65           C  
ATOM   1582  OE1 GLN H 206      14.747  21.865  44.695  1.00  0.00           O  
ATOM   1583  NE2 GLN H 206      13.849  19.980  45.597  1.00  0.00           N  
ATOM   1584  C   GLN H 206      11.438  21.463  40.994  1.00 19.71           C  
ATOM   1585  O   GLN H 206      10.449  21.109  41.639  1.00 21.42           O  
ATOM   1586  N   GLY H 207      11.381  22.592  40.243  1.00 20.94           N  
ATOM   1587  CA  GLY H 207      10.200  23.422  40.357  1.00 23.32           C  
ATOM   1588  C   GLY H 207       9.325  23.385  39.136  1.00 25.07           C  
ATOM   1589  O   GLY H 207       9.795  23.387  38.000  1.00 25.28           O  
ATOM   1590  N   LEU H 208       7.996  23.446  39.391  1.00 25.09           N  
ATOM   1591  CA  LEU H 208       6.915  23.386  38.445  1.00 25.43           C  
ATOM   1592  CB  LEU H 208       5.551  23.435  39.173  1.00 26.40           C  
ATOM   1593  CG  LEU H 208       4.275  23.212  38.325  1.00  0.00           C  
ATOM   1594  CD1 LEU H 208       3.025  23.267  39.219  1.00 32.94           C  
ATOM   1595  CD2 LEU H 208       4.157  24.185  37.140  1.00  0.00           C  
ATOM   1596  C   LEU H 208       7.049  24.567  37.538  1.00 24.67           C  
ATOM   1597  O   LEU H 208       6.766  24.493  36.342  1.00 24.28           O  
ATOM   1598  N   ASN H 209       7.501  25.692  38.112  1.00 25.01           N  
ATOM   1599  CA  ASN H 209       7.708  26.937  37.438  1.00 24.33           C  
ATOM   1600  CB  ASN H 209       8.243  28.022  38.385  1.00 27.51           C  
ATOM   1601  CG  ASN H 209       7.151  28.338  39.399  1.00 37.86           C  
ATOM   1602  OD1 ASN H 209       6.315  29.212  39.177  1.00  0.00           O  
ATOM   1603  ND2 ASN H 209       7.154  27.602  40.543  1.00  0.00           N  
ATOM   1604  C   ASN H 209       8.727  26.720  36.379  1.00 24.70           C  
ATOM   1605  O   ASN H 209       8.724  27.435  35.379  1.00 24.09           O  
ATOM   1606  N   TYR H 210       9.668  25.780  36.602  1.00 23.50           N  
ATOM   1607  CA  TYR H 210      10.583  25.440  35.557  1.00 24.22           C  
ATOM   1608  CB  TYR H 210       9.871  25.278  34.179  1.00 23.99           C  
ATOM   1609  CG  TYR H 210      10.875  25.302  33.078  1.00 19.12           C  
ATOM   1610  CD1 TYR H 210      11.574  24.177  32.709  1.00 19.07           C  
ATOM   1611  CD2 TYR H 210      11.107  26.477  32.400  1.00 19.67           C  
ATOM   1612  CE1 TYR H 210      12.491  24.225  31.684  1.00 20.33           C  
ATOM   1613  CE2 TYR H 210      12.020  26.536  31.374  1.00 23.57           C  
ATOM   1614  CZ  TYR H 210      12.713  25.404  31.017  1.00 21.77           C  
ATOM   1615  OH  TYR H 210      13.653  25.454  29.965  1.00  0.00           O  
ATOM   1616  C   TYR H 210      11.794  26.346  35.475  1.00 22.91           C  
ATOM   1617  O   TYR H 210      11.727  27.548  35.716  1.00 25.66           O  
ATOM   1618  N   GLY H 211      12.974  25.742  35.199  1.00 22.09           N  
ATOM   1619  CA  GLY H 211      14.233  26.416  34.980  1.00 21.71           C  
ATOM   1620  C   GLY H 211      15.071  26.279  36.204  1.00 21.62           C  
ATOM   1621  O   GLY H 211      15.110  27.200  37.020  1.00 24.37           O  
ATOM   1622  N   SER H 212      15.802  25.144  36.347  1.00 20.47           N  
ATOM   1623  CA  SER H 212      16.617  25.037  37.526  1.00 19.08           C  
ATOM   1624  CB  SER H 212      15.877  25.321  38.850  1.00 20.05           C  
ATOM   1625  OG  SER H 212      14.660  24.602  38.915  1.00 23.23           O  
ATOM   1626  C   SER H 212      17.419  23.774  37.662  1.00 19.26           C  
ATOM   1627  O   SER H 212      17.934  23.229  36.690  1.00 21.07           O  
ATOM   1628  N   LEU H 213      17.643  23.356  38.930  1.00 17.27           N  
ATOM   1629  CA  LEU H 213      18.431  22.192  39.252  1.00 18.68           C  
ATOM   1630  CB  LEU H 213      19.068  22.235  40.654  1.00 18.64           C  
ATOM   1631  CG  LEU H 213      18.083  22.397  41.829  1.00 21.71           C  
ATOM   1632  CD1 LEU H 213      17.313  23.721  41.737  1.00  0.00           C  
ATOM   1633  CD2 LEU H 213      17.172  21.171  41.995  1.00  0.00           C  
ATOM   1634  C   LEU H 213      17.605  20.947  39.089  1.00 18.20           C  
ATOM   1635  O   LEU H 213      16.386  20.978  39.229  1.00 18.32           O  
ATOM   1636  N   PHE H 214      18.252  19.800  38.783  1.00 16.80           N  
ATOM   1637  CA  PHE H 214      17.497  18.599  38.510  1.00 18.10           C  
ATOM   1638  CB  PHE H 214      18.032  17.824  37.296  1.00 18.08           C  
ATOM   1639  CG  PHE H 214      18.206  18.801  36.184  1.00 20.12           C  
ATOM   1640  CD1 PHE H 214      17.123  19.408  35.591  1.00 16.77           C  
ATOM   1641  CD2 PHE H 214      19.470  19.101  35.726  1.00 17.74           C  
ATOM   1642  CE1 PHE H 214      17.303  20.306  34.566  1.00 15.27           C  
ATOM   1643  CE2 PHE H 214      19.656  19.997  34.700  1.00 18.01           C  
ATOM   1644  CZ  PHE H 214      18.569  20.604  34.119  1.00 16.85           C  
ATOM   1645  C   PHE H 214      17.618  17.652  39.672  1.00 20.48           C  
ATOM   1646  O   PHE H 214      18.704  17.159  39.976  1.00 20.18           O  
ATOM   1647  N   ASP H 215      16.486  17.381  40.357  1.00 20.28           N  
ATOM   1648  CA  ASP H 215      16.468  16.524  41.516  1.00 20.04           C  
ATOM   1649  CB  ASP H 215      15.279  16.814  42.456  1.00 17.98           C  
ATOM   1650  CG  ASP H 215      13.953  16.689  41.728  1.00 18.83           C  
ATOM   1651  OD1 ASP H 215      13.926  16.129  40.601  1.00 19.77           O  
ATOM   1652  OD2 ASP H 215      12.940  17.175  42.299  1.00 22.19           O1-
ATOM   1653  C   ASP H 215      16.600  15.034  41.252  1.00 20.50           C  
ATOM   1654  O   ASP H 215      17.315  14.357  41.989  1.00 22.14           O  
ATOM   1655  N   TYR H 216      15.929  14.473  40.218  1.00 25.97           N  
ATOM   1656  CA  TYR H 216      15.949  13.056  39.941  1.00 26.82           C  
ATOM   1657  CB  TYR H 216      14.575  12.365  40.063  1.00 28.26           C  
ATOM   1658  CG  TYR H 216      14.187  12.283  41.501  1.00 29.99           C  
ATOM   1659  CD1 TYR H 216      13.503  13.304  42.123  1.00 32.15           C  
ATOM   1660  CD2 TYR H 216      14.510  11.168  42.236  1.00 30.08           C  
ATOM   1661  CE1 TYR H 216      13.152  13.208  43.450  1.00 34.01           C  
ATOM   1662  CE2 TYR H 216      14.162  11.065  43.561  1.00 32.39           C  
ATOM   1663  CZ  TYR H 216      13.480  12.087  44.172  1.00 34.42           C  
ATOM   1664  OH  TYR H 216      13.120  11.985  45.533  1.00 35.76           O  
ATOM   1665  C   TYR H 216      16.401  12.846  38.532  1.00 29.44           C  
ATOM   1666  O   TYR H 216      16.049  13.611  37.636  1.00 28.96           O  
ATOM   1667  N   TRP H 217      17.190  11.774  38.304  1.00 28.10           N  
ATOM   1668  CA  TRP H 217      17.722  11.502  36.998  1.00 27.57           C  
ATOM   1669  CB  TRP H 217      19.252  11.681  36.942  1.00 26.91           C  
ATOM   1670  CG  TRP H 217      19.756  13.072  37.247  1.00 26.53           C  
ATOM   1671  CD2 TRP H 217      20.487  13.900  36.327  1.00 26.65           C  
ATOM   1672  CD1 TRP H 217      19.682  13.768  38.418  1.00 26.20           C  
ATOM   1673  NE1 TRP H 217      20.315  14.981  38.284  1.00 27.43           N  
ATOM   1674  CE2 TRP H 217      20.818  15.076  37.004  1.00 28.18           C  
ATOM   1675  CE3 TRP H 217      20.862  13.696  35.029  1.00 26.19           C  
ATOM   1676  CZ2 TRP H 217      21.529  16.068  36.392  1.00 28.19           C  
ATOM   1677  CZ3 TRP H 217      21.571  14.704  34.412  1.00 28.51           C  
ATOM   1678  CH2 TRP H 217      21.897  15.866  35.079  1.00 29.17           C  
ATOM   1679  C   TRP H 217      17.491  10.055  36.688  1.00 28.60           C  
ATOM   1680  O   TRP H 217      17.405   9.216  37.584  1.00 29.16           O  
ATOM   1681  N   GLY H 218      17.378   9.724  35.386  1.00 27.71           N  
ATOM   1682  CA  GLY H 218      17.231   8.355  34.983  1.00 28.43           C  
ATOM   1683  C   GLY H 218      18.609   7.762  34.943  1.00 30.39           C  
ATOM   1684  O   GLY H 218      19.597   8.463  35.158  1.00 31.46           O  
ATOM   1685  N   GLN H 219      18.701   6.442  34.667  1.00 30.36           N  
ATOM   1686  CA  GLN H 219      19.958   5.741  34.621  1.00 30.92           C  
ATOM   1687  CB  GLN H 219      19.843   4.206  34.499  1.00 32.25           C  
ATOM   1688  CG  GLN H 219      19.345   3.691  33.147  1.00 41.57           C  
ATOM   1689  CD  GLN H 219      17.852   3.934  33.038  1.00 47.41           C  
ATOM   1690  OE1 GLN H 219      17.213   4.383  33.986  1.00 46.40           O  
ATOM   1691  NE2 GLN H 219      17.279   3.631  31.841  1.00 43.37           N  
ATOM   1692  C   GLN H 219      20.746   6.219  33.441  1.00 33.17           C  
ATOM   1693  O   GLN H 219      21.976   6.218  33.468  1.00 33.29           O  
ATOM   1694  N   GLY H 220      20.051   6.591  32.348  1.00 32.91           N  
ATOM   1695  CA  GLY H 220      20.708   7.069  31.165  1.00 33.09           C  
ATOM   1696  C   GLY H 220      20.736   5.960  30.161  1.00 35.92           C  
ATOM   1697  O   GLY H 220      20.772   4.784  30.514  1.00 37.34           O  
ATOM   1698  N   THR H 221      20.706   6.324  28.862  1.00 34.57           N  
ATOM   1699  CA  THR H 221      20.762   5.344  27.815  1.00 34.91           C  
ATOM   1700  CB  THR H 221      19.481   5.242  27.036  1.00 37.70           C  
ATOM   1701  OG1 THR H 221      19.503   4.107  26.186  1.00 38.28           O  
ATOM   1702  CG2 THR H 221      19.292   6.530  26.217  1.00 37.40           C  
ATOM   1703  C   THR H 221      21.855   5.763  26.881  1.00 34.44           C  
ATOM   1704  O   THR H 221      22.006   6.947  26.583  1.00 33.02           O  
ATOM   1705  N   LEU H 222      22.648   4.793  26.376  1.00 32.35           N  
ATOM   1706  CA  LEU H 222      23.764   5.136  25.545  1.00 31.38           C  
ATOM   1707  CB  LEU H 222      24.985   4.215  25.750  1.00 32.09           C  
ATOM   1708  CG  LEU H 222      26.194   4.571  24.866  1.00 33.59           C  
ATOM   1709  CD1 LEU H 222      26.726   5.979  25.176  1.00 33.26           C  
ATOM   1710  CD2 LEU H 222      27.288   3.495  24.957  1.00 35.10           C  
ATOM   1711  C   LEU H 222      23.380   5.062  24.105  1.00 31.22           C  
ATOM   1712  O   LEU H 222      22.814   4.074  23.642  1.00 31.57           O  
ATOM   1713  N   VAL H 223      23.672   6.147  23.360  1.00 29.43           N  
ATOM   1714  CA  VAL H 223      23.410   6.176  21.952  1.00 27.90           C  
ATOM   1715  CB  VAL H 223      22.666   7.402  21.510  1.00 29.11           C  
ATOM   1716  CG1 VAL H 223      22.552   7.386  19.977  1.00 29.21           C  
ATOM   1717  CG2 VAL H 223      21.307   7.437  22.232  1.00 27.31           C  
ATOM   1718  C   VAL H 223      24.747   6.197  21.285  1.00 27.95           C  
ATOM   1719  O   VAL H 223      25.586   7.048  21.575  1.00 28.41           O  
ATOM   1720  N   THR H 224      24.991   5.234  20.376  1.00 26.55           N  
ATOM   1721  CA  THR H 224      26.259   5.215  19.713  1.00 26.71           C  
ATOM   1722  CB  THR H 224      27.038   3.949  19.970  1.00 27.37           C  
ATOM   1723  OG1 THR H 224      28.384   4.113  19.561  1.00 26.24           O  
ATOM   1724  CG2 THR H 224      26.394   2.763  19.236  1.00 25.94           C  
ATOM   1725  C   THR H 224      25.997   5.375  18.247  1.00 28.61           C  
ATOM   1726  O   THR H 224      25.198   4.651  17.656  1.00 29.06           O  
ATOM   1727  N   VAL H 225      26.657   6.372  17.622  1.00 27.23           N  
ATOM   1728  CA  VAL H 225      26.448   6.606  16.223  1.00 27.93           C  
ATOM   1729  CB  VAL H 225      26.266   8.059  15.892  1.00 28.40           C  
ATOM   1730  CG1 VAL H 225      26.146   8.207  14.367  1.00 28.04           C  
ATOM   1731  CG2 VAL H 225      25.052   8.588  16.675  1.00 27.61           C  
ATOM   1732  C   VAL H 225      27.669   6.138  15.500  1.00 29.99           C  
ATOM   1733  O   VAL H 225      28.749   6.713  15.641  1.00 29.97           O  
ATOM   1734  N   SER H 226      27.523   5.068  14.694  1.00 30.67           N  
ATOM   1735  CA  SER H 226      28.648   4.572  13.960  1.00 32.66           C  
ATOM   1736  CB  SER H 226      29.518   3.579  14.749  1.00 33.25           C  
ATOM   1737  OG  SER H 226      28.793   2.383  14.993  1.00 35.10           O  
ATOM   1738  C   SER H 226      28.123   3.826  12.778  1.00 34.93           C  
ATOM   1739  O   SER H 226      26.968   3.402  12.758  1.00 34.14           O  
ATOM   1740  N   SER H 227      28.972   3.647  11.748  1.00 36.43           N  
ATOM   1741  CA  SER H 227      28.538   2.926  10.591  1.00 38.67           C  
ATOM   1742  CB  SER H 227      29.439   3.135   9.361  1.00 41.26           C  
ATOM   1743  OG  SER H 227      30.745   2.643   9.620  1.00 47.02           O  
ATOM   1744  C   SER H 227      28.546   1.448  10.949  1.00 39.07           C  
ATOM   1745  O   SER H 227      29.202   0.662  10.215  1.00 39.73           O  
ATOM   1746  OXT SER H 227      27.888   1.084  11.961  1.00  0.00           O1-
TER    1747      SER H 227 
CONECT  162  665
CONECT  665  162
CONECT  979 1550
CONECT 1550  979
END
