# Supplementary material for: Fully automated antibody structure prediction using BIOVIA tools: Validation study
Source: PLoS One. 2017 May 18;12(5):e0177923. doi: 10.1371/journal.pone.0177923 (PMC5436848; doi:10.1371/journal.pone.0177923)
Supplement: S1 Dataset — Predicted structures using the Top5 framework method, Chothia CDR definition with no canonical filtering and generating 50 models. These were used in the detailed discussion of outliers and for comparison against predictions using canonical filtering. (ZIP) [file pone.0177923.s003.zip › 4LQF_LH_FV_FinalModel.pdb]

REMARK   Accelrys Discovery Studio PDB file
REMARK   Created:  2015-05-08T05:07:20Z
SSBOND   1 CYS L   23    CYS L   93                                     
SSBOND   2 CYS H  134    CYS H  208                                     
ATOM      1  N   ASP L   1      25.986  32.298  25.810  1.00 59.60           N1+
ATOM      2  CA  ASP L   1      25.559  31.644  27.063  1.00 58.40           C  
ATOM      3  CB  ASP L   1      25.453  30.121  26.881  1.00 59.18           C  
ATOM      4  CG  ASP L   1      26.836  29.560  26.579  1.00 60.54           C  
ATOM      5  OD1 ASP L   1      27.494  30.062  25.629  1.00 66.39           O  
ATOM      6  OD2 ASP L   1      27.249  28.607  27.293  1.00 61.98           O1-
ATOM      7  C   ASP L   1      26.528  31.928  28.160  1.00 57.10           C  
ATOM      8  O   ASP L   1      27.540  32.596  27.958  1.00 58.59           O  
ATOM      9  N   VAL L   2      26.225  31.431  29.373  1.00 54.01           N  
ATOM     10  CA  VAL L   2      27.096  31.669  30.483  1.00 52.63           C  
ATOM     11  CB  VAL L   2      26.383  31.721  31.801  1.00 51.60           C  
ATOM     12  CG1 VAL L   2      27.422  31.885  32.926  1.00 51.21           C  
ATOM     13  CG2 VAL L   2      25.340  32.847  31.737  1.00 52.43           C  
ATOM     14  C   VAL L   2      28.061  30.538  30.543  1.00 51.45           C  
ATOM     15  O   VAL L   2      27.677  29.370  30.508  1.00 51.58           O  
ATOM     16  N   VAL L   3      29.360  30.867  30.644  1.00 51.13           N  
ATOM     17  CA  VAL L   3      30.353  29.841  30.679  1.00 50.11           C  
ATOM     18  CB  VAL L   3      31.625  30.225  29.976  1.00 51.49           C  
ATOM     19  CG1 VAL L   3      32.645  29.085  30.137  1.00 54.39           C  
ATOM     20  CG2 VAL L   3      31.293  30.565  28.513  1.00 55.78           C  
ATOM     21  C   VAL L   3      30.692  29.603  32.111  1.00 49.31           C  
ATOM     22  O   VAL L   3      30.912  30.544  32.872  1.00 50.18           O  
ATOM     23  N   MET L   4      30.722  28.319  32.514  1.00 46.86           N  
ATOM     24  CA  MET L   4      31.050  27.986  33.868  1.00 46.35           C  
ATOM     25  CB  MET L   4      30.080  26.971  34.496  1.00 45.17           C  
ATOM     26  CG  MET L   4      28.628  27.455  34.515  1.00 44.80           C  
ATOM     27  SD  MET L   4      28.343  28.981  35.459  1.00 46.36           S  
ATOM     28  CE  MET L   4      28.488  28.193  37.087  1.00 46.17           C  
ATOM     29  C   MET L   4      32.401  27.344  33.827  1.00 47.19           C  
ATOM     30  O   MET L   4      32.619  26.394  33.077  1.00 47.17           O  
ATOM     31  N   THR L   5      33.351  27.858  34.635  1.00 48.08           N  
ATOM     32  CA  THR L   5      34.679  27.313  34.610  1.00 48.50           C  
ATOM     33  CB  THR L   5      35.718  28.338  34.252  1.00 50.35           C  
ATOM     34  OG1 THR L   5      35.424  28.908  32.985  1.00 50.66           O  
ATOM     35  CG2 THR L   5      37.092  27.652  34.210  1.00 49.98           C  
ATOM     36  C   THR L   5      35.005  26.802  35.981  1.00 47.58           C  
ATOM     37  O   THR L   5      34.812  27.501  36.975  1.00 47.85           O  
ATOM     38  N   GLN L   6      35.524  25.557  36.069  1.00 46.38           N  
ATOM     39  CA  GLN L   6      35.826  25.017  37.366  1.00 46.75           C  
ATOM     40  CB  GLN L   6      35.129  23.680  37.681  1.00 45.37           C  
ATOM     41  CG  GLN L   6      33.613  23.808  37.843  1.00 44.41           C  
ATOM     42  CD  GLN L   6      33.082  22.464  38.317  1.00 42.93           C  
ATOM     43  OE1 GLN L   6      32.062  21.974  37.834  1.00 42.10           O  
ATOM     44  NE2 GLN L   6      33.792  21.851  39.301  1.00 42.33           N  
ATOM     45  C   GLN L   6      37.298  24.793  37.497  1.00 49.18           C  
ATOM     46  O   GLN L   6      37.998  24.513  36.523  1.00 50.25           O  
ATOM     47  N   THR L   7      37.807  24.956  38.736  1.00 51.00           N  
ATOM     48  CA  THR L   7      39.197  24.739  39.019  1.00 53.43           C  
ATOM     49  CB  THR L   7      39.957  26.021  39.212  1.00 56.18           C  
ATOM     50  OG1 THR L   7      39.851  26.838  38.055  1.00 59.80           O  
ATOM     51  CG2 THR L   7      41.432  25.690  39.489  1.00 60.38           C  
ATOM     52  C   THR L   7      39.260  24.000  40.320  1.00 53.15           C  
ATOM     53  O   THR L   7      38.470  24.277  41.222  1.00 52.32           O  
ATOM     54  N   PRO L   8      40.151  23.058  40.476  1.00 52.58           N  
ATOM     55  CA  PRO L   8      41.066  22.620  39.456  1.00 52.64           C  
ATOM     56  CD  PRO L   8      40.608  22.701  41.808  1.00 52.43           C  
ATOM     57  CB  PRO L   8      42.261  22.014  40.192  1.00 53.36           C  
ATOM     58  CG  PRO L   8      41.700  21.648  41.575  1.00 52.90           C  
ATOM     59  C   PRO L   8      40.360  21.603  38.619  1.00 52.50           C  
ATOM     60  O   PRO L   8      39.225  21.262  38.940  1.00 52.52           O  
ATOM     61  N   LEU L   9      40.990  21.147  37.521  1.00 53.58           N  
ATOM     62  CA  LEU L   9      40.434  20.113  36.702  1.00 53.09           C  
ATOM     63  CB  LEU L   9      41.240  19.902  35.412  1.00 54.94           C  
ATOM     64  CG  LEU L   9      41.242  21.144  34.501  1.00 57.74           C  
ATOM     65  CD1 LEU L   9      42.059  20.895  33.228  1.00 57.77           C  
ATOM     66  CD2 LEU L   9      39.812  21.625  34.201  1.00 58.89           C  
ATOM     67  C   LEU L   9      40.443  18.829  37.480  1.00 51.82           C  
ATOM     68  O   LEU L   9      39.475  18.070  37.448  1.00 47.95           O  
ATOM     69  N   SER L  10      41.551  18.543  38.196  1.00 51.49           N  
ATOM     70  CA  SER L  10      41.631  17.334  38.978  1.00 52.10           C  
ATOM     71  CB  SER L  10      42.629  16.290  38.445  1.00 52.82           C  
ATOM     72  OG  SER L  10      42.113  15.649  37.289  1.00 53.84           O  
ATOM     73  C   SER L  10      42.111  17.695  40.347  1.00 50.92           C  
ATOM     74  O   SER L  10      42.906  18.620  40.512  1.00 52.13           O  
ATOM     75  N   LEU L  11      41.624  16.968  41.376  1.00 49.18           N  
ATOM     76  CA  LEU L  11      42.040  17.262  42.717  1.00 49.52           C  
ATOM     77  CB  LEU L  11      40.944  18.003  43.509  1.00 50.04           C  
ATOM     78  CG  LEU L  11      41.323  18.355  44.958  1.00 51.31           C  
ATOM     79  CD1 LEU L  11      42.490  19.350  45.010  1.00 52.53           C  
ATOM     80  CD2 LEU L  11      40.093  18.836  45.747  1.00 51.02           C  
ATOM     81  C   LEU L  11      42.323  15.974  43.444  1.00 49.64           C  
ATOM     82  O   LEU L  11      41.400  15.220  43.748  1.00 49.34           O  
ATOM     83  N   PRO L  12      43.579  15.692  43.709  1.00 49.19           N  
ATOM     84  CA  PRO L  12      43.925  14.517  44.479  1.00 49.65           C  
ATOM     85  CD  PRO L  12      44.608  16.014  42.733  1.00 49.54           C  
ATOM     86  CB  PRO L  12      45.374  14.186  44.133  1.00 50.73           C  
ATOM     87  CG  PRO L  12      45.587  14.828  42.754  1.00 51.17           C  
ATOM     88  C   PRO L  12      43.770  14.813  45.939  1.00 50.65           C  
ATOM     89  O   PRO L  12      44.053  15.941  46.338  1.00 52.85           O  
ATOM     90  N   VAL L  13      43.368  13.832  46.772  1.00 50.14           N  
ATOM     91  CA  VAL L  13      43.238  14.154  48.166  1.00 50.09           C  
ATOM     92  CB  VAL L  13      41.936  14.849  48.435  1.00 50.77           C  
ATOM     93  CG1 VAL L  13      40.808  13.924  47.963  1.00 51.88           C  
ATOM     94  CG2 VAL L  13      41.847  15.242  49.913  1.00 50.48           C  
ATOM     95  C   VAL L  13      43.294  12.883  48.962  1.00 49.99           C  
ATOM     96  O   VAL L  13      42.857  11.833  48.499  1.00 49.19           O  
ATOM     97  N   SER L  14      43.865  12.946  50.185  1.00 50.78           N  
ATOM     98  CA  SER L  14      43.925  11.788  51.035  1.00 51.91           C  
ATOM     99  CB  SER L  14      45.114  11.798  52.010  1.00 53.71           C  
ATOM    100  OG  SER L  14      46.330  11.737  51.278  1.00 54.55           O  
ATOM    101  C   SER L  14      42.665  11.761  51.840  1.00 51.26           C  
ATOM    102  O   SER L  14      42.016  12.789  52.021  1.00 52.27           O  
ATOM    103  N   LEU L  15      42.286  10.579  52.364  1.00 50.79           N  
ATOM    104  CA  LEU L  15      41.059  10.518  53.104  1.00 51.74           C  
ATOM    105  CB  LEU L  15      40.579   9.090  53.429  1.00 52.12           C  
ATOM    106  CG  LEU L  15      40.079   8.317  52.193  1.00 51.82           C  
ATOM    107  CD1 LEU L  15      39.607   6.904  52.569  1.00 52.02           C  
ATOM    108  CD2 LEU L  15      38.994   9.113  51.446  1.00 50.77           C  
ATOM    109  C   LEU L  15      41.217  11.267  54.384  1.00 53.54           C  
ATOM    110  O   LEU L  15      42.272  11.241  55.018  1.00 53.64           O  
ATOM    111  N   GLY L  16      40.147  11.982  54.777  1.00 54.63           N  
ATOM    112  CA  GLY L  16      40.141  12.723  56.002  1.00 55.40           C  
ATOM    113  C   GLY L  16      40.540  14.133  55.708  1.00 56.98           C  
ATOM    114  O   GLY L  16      40.251  15.040  56.486  1.00 59.06           O  
ATOM    115  N   ASP L  17      41.193  14.364  54.554  1.00 57.41           N  
ATOM    116  CA  ASP L  17      41.630  15.693  54.235  1.00 58.27           C  
ATOM    117  CB  ASP L  17      42.723  15.753  53.155  1.00 59.06           C  
ATOM    118  CG  ASP L  17      44.033  15.254  53.756  1.00 61.83           C  
ATOM    119  OD1 ASP L  17      44.046  14.921  54.972  1.00 61.94           O  
ATOM    120  OD2 ASP L  17      45.044  15.207  53.005  1.00 63.18           O1-
ATOM    121  C   ASP L  17      40.452  16.465  53.736  1.00 57.00           C  
ATOM    122  O   ASP L  17      39.357  15.928  53.585  1.00 56.21           O  
ATOM    123  N   GLN L  18      40.656  17.776  53.494  1.00 57.44           N  
ATOM    124  CA  GLN L  18      39.595  18.630  53.044  1.00 57.18           C  
ATOM    125  CB  GLN L  18      39.524  19.956  53.813  1.00 60.39           C  
ATOM    126  CG  GLN L  18      40.763  20.827  53.592  1.00 63.99           C  
ATOM    127  CD  GLN L  18      40.594  22.106  54.393  1.00 67.16           C  
ATOM    128  OE1 GLN L  18      39.568  22.779  54.300  1.00 73.11           O  
ATOM    129  NE2 GLN L  18      41.626  22.454  55.203  1.00 73.35           N  
ATOM    130  C   GLN L  18      39.850  18.982  51.611  1.00 54.67           C  
ATOM    131  O   GLN L  18      40.994  18.994  51.160  1.00 53.88           O  
ATOM    132  N   ALA L  19      38.772  19.273  50.851  1.00 52.65           N  
ATOM    133  CA  ALA L  19      38.945  19.609  49.467  1.00 51.83           C  
ATOM    134  CB  ALA L  19      38.476  18.496  48.514  1.00 50.98           C  
ATOM    135  C   ALA L  19      38.128  20.826  49.159  1.00 50.22           C  
ATOM    136  O   ALA L  19      37.075  21.049  49.755  1.00 47.64           O  
ATOM    137  N   SER L  20      38.616  21.660  48.215  1.00 49.04           N  
ATOM    138  CA  SER L  20      37.898  22.841  47.824  1.00 48.73           C  
ATOM    139  CB  SER L  20      38.561  24.158  48.263  1.00 50.07           C  
ATOM    140  OG  SER L  20      38.494  24.308  49.672  1.00 49.51           O  
ATOM    141  C   SER L  20      37.866  22.883  46.330  1.00 47.70           C  
ATOM    142  O   SER L  20      38.883  22.683  45.669  1.00 48.73           O  
ATOM    143  N   ILE L  21      36.680  23.162  45.756  1.00 47.37           N  
ATOM    144  CA  ILE L  21      36.560  23.229  44.328  1.00 47.22           C  
ATOM    145  CB  ILE L  21      35.639  22.179  43.775  1.00 46.66           C  
ATOM    146  CG1 ILE L  21      36.154  20.777  44.139  1.00 46.35           C  
ATOM    147  CG2 ILE L  21      35.504  22.413  42.263  1.00 46.93           C  
ATOM    148  CD1 ILE L  21      35.129  19.667  43.915  1.00 46.20           C  
ATOM    149  C   ILE L  21      35.970  24.567  44.001  1.00 47.22           C  
ATOM    150  O   ILE L  21      35.026  25.011  44.653  1.00 46.42           O  
ATOM    151  N   SER L  22      36.517  25.251  42.973  1.00 48.29           N  
ATOM    152  CA  SER L  22      36.031  26.557  42.614  1.00 48.92           C  
ATOM    153  CB  SER L  22      37.134  27.587  42.299  1.00 49.75           C  
ATOM    154  OG  SER L  22      37.847  27.952  43.469  1.00 51.73           O  
ATOM    155  C   SER L  22      35.228  26.452  41.357  1.00 47.76           C  
ATOM    156  O   SER L  22      35.466  25.587  40.515  1.00 47.29           O  
ATOM    157  N   CYS L  23      34.223  27.342  41.228  1.00 47.97           N  
ATOM    158  CA  CYS L  23      33.385  27.428  40.065  1.00 48.92           C  
ATOM    159  CB  CYS L  23      32.003  26.769  40.283  1.00 47.72           C  
ATOM    160  SG  CYS L  23      30.825  27.042  38.923  1.00 49.01           S  
ATOM    161  C   CYS L  23      33.147  28.888  39.812  1.00 49.96           C  
ATOM    162  O   CYS L  23      32.686  29.605  40.697  1.00 49.05           O  
ATOM    163  N   ARG L  24      33.453  29.379  38.592  0.90 50.97           N  
ATOM    164  CA  ARG L  24      33.206  30.773  38.348  0.90 53.29           C  
ATOM    165  CB  ARG L  24      34.468  31.645  38.249  0.90 56.33           C  
ATOM    166  CG  ARG L  24      35.437  31.260  37.139  0.90 59.72           C  
ATOM    167  CD  ARG L  24      36.774  31.980  37.283  0.90 63.85           C  
ATOM    168  NE  ARG L  24      37.422  31.419  38.500  0.90 66.00           N  
ATOM    169  CZ  ARG L  24      38.554  31.995  38.993  0.90 67.88           C  
ATOM    170  NH1 ARG L  24      39.079  33.092  38.377  0.90 68.78           N1+
ATOM    171  NH2 ARG L  24      39.162  31.475  40.099  0.90 69.42           N  
ATOM    172  C   ARG L  24      32.407  30.912  37.092  0.90 51.53           C  
ATOM    173  O   ARG L  24      32.540  30.119  36.162  0.90 51.60           O  
ATOM    174  N   SER L  25      31.540  31.942  37.041  1.00 51.21           N  
ATOM    175  CA  SER L  25      30.666  32.121  35.919  1.00 51.58           C  
ATOM    176  CB  SER L  25      29.192  32.284  36.330  1.00 50.09           C  
ATOM    177  OG  SER L  25      29.039  33.406  37.189  1.00 50.93           O  
ATOM    178  C   SER L  25      31.084  33.347  35.170  1.00 53.34           C  
ATOM    179  O   SER L  25      31.672  34.269  35.731  1.00 55.38           O  
ATOM    180  N   SER L  26      30.754  33.417  33.868  1.00 30.34           N  
ATOM    181  CA  SER L  26      31.095  34.585  33.111  1.00 33.20           C  
ATOM    182  CB  SER L  26      30.818  34.426  31.610  1.00 32.16           C  
ATOM    183  OG  SER L  26      31.314  35.557  30.911  1.00 32.91           O  
ATOM    184  C   SER L  26      30.301  35.760  33.617  1.00 35.17           C  
ATOM    185  O   SER L  26      30.830  36.868  33.713  1.00 36.34           O  
ATOM    186  N   GLN L  27      29.006  35.559  33.959  1.00 35.82           N  
ATOM    187  CA  GLN L  27      28.208  36.670  34.411  1.00 33.90           C  
ATOM    188  CB  GLN L  27      27.141  37.127  33.396  1.00 33.76           C  
ATOM    189  CG  GLN L  27      27.769  37.708  32.120  1.00 35.61           C  
ATOM    190  CD  GLN L  27      26.666  38.230  31.210  1.00 38.12           C  
ATOM    191  OE1 GLN L  27      25.509  38.329  31.618  1.00 38.95           O  
ATOM    192  NE2 GLN L  27      27.022  38.584  29.946  1.00 39.60           N  
ATOM    193  C   GLN L  27      27.554  36.322  35.721  1.00 33.65           C  
ATOM    194  O   GLN L  27      27.486  35.159  36.110  1.00 35.08           O  
ATOM    195  N   SER L  28      27.072  37.352  36.450  1.00 32.39           N  
ATOM    196  CA  SER L  28      26.508  37.156  37.757  1.00 30.89           C  
ATOM    197  CB  SER L  28      26.096  38.461  38.456  1.00 27.69           C  
ATOM    198  OG  SER L  28      25.545  38.163  39.731  1.00 29.37           O  
ATOM    199  C   SER L  28      25.294  36.289  37.681  1.00 29.53           C  
ATOM    200  O   SER L  28      24.434  36.443  36.817  1.00 29.36           O  
ATOM    201  N   LEU L  29      25.264  35.307  38.600  1.00 28.12           N  
ATOM    202  CA  LEU L  29      24.245  34.321  38.800  1.00 27.03           C  
ATOM    203  CB  LEU L  29      24.750  33.088  39.557  1.00 26.27           C  
ATOM    204  CG  LEU L  29      25.823  32.349  38.739  1.00 23.45           C  
ATOM    205  CD1 LEU L  29      26.279  31.060  39.435  1.00 24.42           C  
ATOM    206  CD2 LEU L  29      25.349  32.127  37.293  1.00 19.69           C  
ATOM    207  C   LEU L  29      23.061  34.890  39.502  1.00 27.78           C  
ATOM    208  O   LEU L  29      22.008  34.260  39.541  1.00 29.16           O  
ATOM    209  N   ILE L  30      23.232  36.036  40.177  1.00 26.48           N  
ATOM    210  CA  ILE L  30      22.140  36.611  40.898  1.00 25.52           C  
ATOM    211  CB  ILE L  30      22.534  37.897  41.551  1.00 23.74           C  
ATOM    212  CG1 ILE L  30      23.618  37.634  42.603  1.00 26.10           C  
ATOM    213  CG2 ILE L  30      21.280  38.581  42.106  1.00 25.00           C  
ATOM    214  CD1 ILE L  30      24.262  38.910  43.144  1.00 29.70           C  
ATOM    215  C   ILE L  30      21.024  36.894  39.945  1.00 26.16           C  
ATOM    216  O   ILE L  30      21.196  37.584  38.941  1.00 27.94           O  
ATOM    217  N   HIS L  31      19.830  36.358  40.258  1.00 26.41           N  
ATOM    218  CA  HIS L  31      18.672  36.529  39.430  1.00 30.86           C  
ATOM    219  ND1 HIS L  31      16.771  34.745  37.285  1.00 31.06           N  
ATOM    220  CG  HIS L  31      16.616  35.364  38.504  1.00 29.42           C  
ATOM    221  CB  HIS L  31      17.662  35.379  39.574  1.00 28.90           C  
ATOM    222  NE2 HIS L  31      14.742  35.652  37.284  1.00 28.94           N  
ATOM    223  CD2 HIS L  31      15.371  35.912  38.487  1.00 30.06           C  
ATOM    224  CE1 HIS L  31      15.621  34.948  36.595  1.00 29.57           C  
ATOM    225  C   HIS L  31      17.995  37.806  39.828  1.00 32.68           C  
ATOM    226  O   HIS L  31      18.315  38.384  40.864  1.00 33.47           O  
ATOM    227  N   THR L  32      17.040  38.275  38.997  1.00 32.43           N  
ATOM    228  CA  THR L  32      16.311  39.486  39.246  1.00 33.42           C  
ATOM    229  CB  THR L  32      15.280  39.754  38.189  1.00 31.49           C  
ATOM    230  OG1 THR L  32      15.899  39.869  36.916  1.00  0.00           O  
ATOM    231  CG2 THR L  32      14.522  41.047  38.544  1.00  0.00           C  
ATOM    232  C   THR L  32      15.578  39.327  40.538  1.00 33.77           C  
ATOM    233  O   THR L  32      15.495  40.260  41.335  1.00 34.26           O  
ATOM    234  N   ASN L  33      15.029  38.125  40.779  1.00 29.61           N  
ATOM    235  CA  ASN L  33      14.275  37.871  41.972  1.00 27.67           C  
ATOM    236  CB  ASN L  33      13.461  36.557  41.966  1.00 27.03           C  
ATOM    237  CG  ASN L  33      14.365  35.346  41.874  1.00 28.89           C  
ATOM    238  OD1 ASN L  33      15.524  35.433  41.477  1.00 28.21           O  
ATOM    239  ND2 ASN L  33      13.805  34.165  42.239  1.00 25.40           N  
ATOM    240  C   ASN L  33      15.178  37.949  43.166  1.00 28.67           C  
ATOM    241  O   ASN L  33      14.713  38.113  44.290  1.00 30.74           O  
ATOM    242  N   GLY L  34      16.503  37.804  42.980  1.00 30.05           N  
ATOM    243  CA  GLY L  34      17.365  37.958  44.119  1.00 29.65           C  
ATOM    244  C   GLY L  34      17.969  36.637  44.469  1.00 30.55           C  
ATOM    245  O   GLY L  34      18.866  36.563  45.308  1.00 31.60           O  
ATOM    246  N   ASN L  35      17.488  35.546  43.847  1.00 30.85           N  
ATOM    247  CA  ASN L  35      18.049  34.263  44.151  1.00 29.53           C  
ATOM    248  CB  ASN L  35      17.036  33.120  44.022  1.00 27.58           C  
ATOM    249  CG  ASN L  35      16.015  33.329  45.128  1.00 27.68           C  
ATOM    250  OD1 ASN L  35      16.230  34.118  46.049  1.00 30.63           O  
ATOM    251  ND2 ASN L  35      14.872  32.599  45.048  1.00 25.21           N  
ATOM    252  C   ASN L  35      19.192  33.980  43.224  1.00 29.59           C  
ATOM    253  O   ASN L  35      19.304  34.578  42.154  1.00 26.03           O  
ATOM    254  N   THR L  36      20.100  33.071  43.638  1.00 28.72           N  
ATOM    255  CA  THR L  36      21.203  32.695  42.803  1.00 25.86           C  
ATOM    256  CB  THR L  36      22.539  32.934  43.432  1.00 25.25           C  
ATOM    257  OG1 THR L  36      22.680  34.315  43.724  1.00 26.45           O  
ATOM    258  CG2 THR L  36      23.646  32.478  42.464  1.00 23.74           C  
ATOM    259  C   THR L  36      21.071  31.233  42.560  1.00 24.66           C  
ATOM    260  O   THR L  36      21.223  30.429  43.482  1.00 23.08           O  
ATOM    261  N   TYR L  37      20.824  30.848  41.293  1.00 24.32           N  
ATOM    262  CA  TYR L  37      20.582  29.461  41.026  1.00 23.82           C  
ATOM    263  CB  TYR L  37      19.549  29.242  39.916  1.00 25.99           C  
ATOM    264  CG  TYR L  37      18.283  29.907  40.319  1.00 29.28           C  
ATOM    265  CD1 TYR L  37      18.054  31.225  39.998  1.00 31.48           C  
ATOM    266  CD2 TYR L  37      17.330  29.210  41.022  1.00 29.63           C  
ATOM    267  CE1 TYR L  37      16.879  31.837  40.366  1.00 31.74           C  
ATOM    268  CE2 TYR L  37      16.157  29.820  41.391  1.00 30.90           C  
ATOM    269  CZ  TYR L  37      15.928  31.133  41.062  1.00 31.71           C  
ATOM    270  OH  TYR L  37      14.721  31.754  41.441  1.00 32.31           O  
ATOM    271  C   TYR L  37      21.846  28.838  40.532  1.00 21.11           C  
ATOM    272  O   TYR L  37      22.065  28.647  39.340  1.00 19.19           O  
ATOM    273  N   LEU L  38      22.700  28.467  41.486  1.00 38.89           N  
ATOM    274  CA  LEU L  38      23.962  27.821  41.278  1.00 37.62           C  
ATOM    275  CB  LEU L  38      25.120  28.681  41.826  1.00 38.64           C  
ATOM    276  CG  LEU L  38      26.537  28.097  41.669  1.00 38.86           C  
ATOM    277  CD1 LEU L  38      26.772  26.908  42.613  1.00 38.61           C  
ATOM    278  CD2 LEU L  38      26.844  27.770  40.203  1.00 38.69           C  
ATOM    279  C   LEU L  38      23.905  26.531  42.035  1.00 36.81           C  
ATOM    280  O   LEU L  38      23.677  26.532  43.244  1.00 35.93           O  
ATOM    281  N   HIS L  39      24.132  25.391  41.347  1.00 36.03           N  
ATOM    282  CA  HIS L  39      23.977  24.136  42.030  1.00 35.92           C  
ATOM    283  ND1 HIS L  39      20.926  24.749  42.456  1.00 41.34           N  
ATOM    284  CG  HIS L  39      21.536  24.124  41.394  1.00 37.27           C  
ATOM    285  CB  HIS L  39      22.794  23.313  41.495  1.00 36.07           C  
ATOM    286  NE2 HIS L  39      19.695  25.205  40.661  1.00 41.51           N  
ATOM    287  CD2 HIS L  39      20.771  24.411  40.304  1.00 41.11           C  
ATOM    288  CE1 HIS L  39      19.831  25.382  41.964  1.00 42.08           C  
ATOM    289  C   HIS L  39      25.214  23.303  41.851  1.00 35.04           C  
ATOM    290  O   HIS L  39      26.043  23.573  40.982  1.00 34.46           O  
ATOM    291  N   TRP L  40      25.373  22.268  42.708  1.00 34.97           N  
ATOM    292  CA  TRP L  40      26.499  21.373  42.647  1.00 34.48           C  
ATOM    293  CB  TRP L  40      27.361  21.422  43.918  1.00 35.45           C  
ATOM    294  CG  TRP L  40      28.031  22.758  44.121  1.00 35.96           C  
ATOM    295  CD2 TRP L  40      29.344  23.090  43.641  1.00 36.82           C  
ATOM    296  CD1 TRP L  40      27.559  23.872  44.752  1.00 36.58           C  
ATOM    297  NE1 TRP L  40      28.493  24.878  44.691  1.00 36.86           N  
ATOM    298  CE2 TRP L  40      29.597  24.410  44.011  1.00 37.06           C  
ATOM    299  CE3 TRP L  40      30.260  22.354  42.948  1.00 37.09           C  
ATOM    300  CZ2 TRP L  40      30.776  25.018  43.694  1.00 37.68           C  
ATOM    301  CZ3 TRP L  40      31.449  22.971  42.630  1.00 37.87           C  
ATOM    302  CH2 TRP L  40      31.703  24.277  42.995  1.00 37.71           C  
ATOM    303  C   TRP L  40      25.963  19.976  42.519  1.00 33.53           C  
ATOM    304  O   TRP L  40      25.004  19.598  43.193  1.00 32.97           O  
ATOM    305  N   TYR L  41      26.580  19.172  41.627  1.00 33.16           N  
ATOM    306  CA  TYR L  41      26.173  17.810  41.406  1.00 31.55           C  
ATOM    307  CB  TYR L  41      25.637  17.523  39.988  1.00 30.62           C  
ATOM    308  CG  TYR L  41      24.382  18.279  39.717  1.00 30.54           C  
ATOM    309  CD1 TYR L  41      24.427  19.560  39.218  1.00 30.89           C  
ATOM    310  CD2 TYR L  41      23.159  17.697  39.948  1.00 30.14           C  
ATOM    311  CE1 TYR L  41      23.266  20.250  38.961  1.00 30.90           C  
ATOM    312  CE2 TYR L  41      21.995  18.380  39.694  1.00 30.18           C  
ATOM    313  CZ  TYR L  41      22.047  19.660  39.199  1.00 30.53           C  
ATOM    314  OH  TYR L  41      20.853  20.365  38.937  1.00 31.75           O  
ATOM    315  C   TYR L  41      27.397  16.953  41.500  1.00 32.26           C  
ATOM    316  O   TYR L  41      28.505  17.385  41.185  1.00 32.30           O  
ATOM    317  N   LEU L  42      27.209  15.702  41.962  1.00 32.23           N  
ATOM    318  CA  LEU L  42      28.267  14.736  42.024  1.00 33.33           C  
ATOM    319  CB  LEU L  42      28.474  14.153  43.437  1.00 33.81           C  
ATOM    320  CG  LEU L  42      29.458  12.967  43.507  1.00 34.51           C  
ATOM    321  CD1 LEU L  42      30.870  13.358  43.051  1.00 34.73           C  
ATOM    322  CD2 LEU L  42      29.450  12.325  44.903  1.00 34.56           C  
ATOM    323  C   LEU L  42      27.864  13.602  41.136  1.00 33.13           C  
ATOM    324  O   LEU L  42      26.714  13.164  41.164  1.00 31.98           O  
ATOM    325  N   GLN L  43      28.802  13.126  40.291  1.00 32.47           N  
ATOM    326  CA  GLN L  43      28.521  11.992  39.461  1.00 32.69           C  
ATOM    327  CB  GLN L  43      28.609  12.286  37.950  1.00 32.12           C  
ATOM    328  CG  GLN L  43      28.252  11.078  37.077  1.00 31.31           C  
ATOM    329  CD  GLN L  43      28.320  11.492  35.613  1.00 30.97           C  
ATOM    330  OE1 GLN L  43      28.981  12.466  35.257  1.00 32.12           O  
ATOM    331  NE2 GLN L  43      27.616  10.728  34.734  1.00 30.76           N  
ATOM    332  C   GLN L  43      29.551  10.957  39.785  1.00 33.16           C  
ATOM    333  O   GLN L  43      30.750  11.171  39.604  1.00 32.53           O  
ATOM    334  N   LYS L  44      29.096   9.798  40.295  1.00 36.42           N  
ATOM    335  CA  LYS L  44      29.995   8.739  40.645  1.00 39.66           C  
ATOM    336  CB  LYS L  44      29.436   7.812  41.731  1.00 41.00           C  
ATOM    337  CG  LYS L  44      29.227   8.540  43.056  1.00 43.03           C  
ATOM    338  CD  LYS L  44      28.329   7.786  44.034  1.00 45.07           C  
ATOM    339  CE  LYS L  44      28.075   8.550  45.332  1.00 46.96           C  
ATOM    340  NZ  LYS L  44      27.211   7.748  46.223  1.00 48.36           N1+
ATOM    341  C   LYS L  44      30.216   7.935  39.415  1.00 40.85           C  
ATOM    342  O   LYS L  44      29.437   7.999  38.465  1.00 40.52           O  
ATOM    343  N   PRO L  45      31.267   7.174  39.393  1.00 42.99           N  
ATOM    344  CA  PRO L  45      31.511   6.408  38.215  1.00 44.54           C  
ATOM    345  CD  PRO L  45      32.496   7.518  40.089  1.00 44.32           C  
ATOM    346  CB  PRO L  45      32.905   5.815  38.388  1.00 44.93           C  
ATOM    347  CG  PRO L  45      33.621   6.865  39.264  1.00 46.24           C  
ATOM    348  C   PRO L  45      30.409   5.426  38.011  1.00 42.99           C  
ATOM    349  O   PRO L  45      30.055   4.717  38.952  1.00 42.66           O  
ATOM    350  N   GLY L  46      29.859   5.375  36.782  1.00 42.19           N  
ATOM    351  CA  GLY L  46      28.838   4.428  36.450  1.00 42.63           C  
ATOM    352  C   GLY L  46      27.481   4.907  36.882  1.00 44.78           C  
ATOM    353  O   GLY L  46      26.530   4.126  36.870  1.00 46.31           O  
ATOM    354  N   GLN L  47      27.322   6.191  37.266  1.00 44.91           N  
ATOM    355  CA  GLN L  47      26.008   6.587  37.698  1.00 43.66           C  
ATOM    356  CB  GLN L  47      25.841   6.631  39.227  1.00 46.82           C  
ATOM    357  CG  GLN L  47      25.895   5.244  39.872  1.00 50.18           C  
ATOM    358  CD  GLN L  47      25.718   5.419  41.372  1.00 54.18           C  
ATOM    359  OE1 GLN L  47      26.122   6.432  41.941  1.00 53.88           O  
ATOM    360  NE2 GLN L  47      25.090   4.411  42.034  1.00 56.22           N  
ATOM    361  C   GLN L  47      25.660   7.942  37.160  1.00 40.20           C  
ATOM    362  O   GLN L  47      26.467   8.610  36.517  1.00 39.32           O  
ATOM    363  N   SER L  48      24.395   8.354  37.392  1.00 39.08           N  
ATOM    364  CA  SER L  48      23.878   9.617  36.950  1.00 39.01           C  
ATOM    365  CB  SER L  48      22.353   9.616  36.945  1.00 40.52           C  
ATOM    366  OG  SER L  48      21.925   8.393  36.377  1.00 43.91           O  
ATOM    367  C   SER L  48      24.296  10.648  37.946  1.00 38.06           C  
ATOM    368  O   SER L  48      24.641  10.329  39.081  1.00 37.40           O  
ATOM    369  N   PRO L  49      24.263  11.889  37.545  1.00 36.24           N  
ATOM    370  CA  PRO L  49      24.612  12.944  38.451  1.00 36.84           C  
ATOM    371  CD  PRO L  49      24.532  12.240  36.159  1.00 35.85           C  
ATOM    372  CB  PRO L  49      24.746  14.196  37.589  1.00 36.48           C  
ATOM    373  CG  PRO L  49      25.152  13.647  36.208  1.00 36.05           C  
ATOM    374  C   PRO L  49      23.566  13.054  39.518  1.00 37.97           C  
ATOM    375  O   PRO L  49      22.389  12.827  39.233  1.00 39.41           O  
ATOM    376  N   LYS L  50      23.986  13.387  40.754  1.00 38.71           N  
ATOM    377  CA  LYS L  50      23.071  13.550  41.847  1.00 39.64           C  
ATOM    378  CB  LYS L  50      23.253  12.505  42.959  1.00 40.81           C  
ATOM    379  CG  LYS L  50      22.821  11.104  42.523  1.00 44.39           C  
ATOM    380  CD  LYS L  50      23.305   9.985  43.443  1.00 51.71           C  
ATOM    381  CE  LYS L  50      22.810   8.607  43.007  1.00 54.18           C  
ATOM    382  NZ  LYS L  50      23.253   8.332  41.622  1.00 55.53           N1+
ATOM    383  C   LYS L  50      23.346  14.894  42.438  1.00 38.19           C  
ATOM    384  O   LYS L  50      24.489  15.340  42.499  1.00 36.08           O  
ATOM    385  N   LEU L  51      22.284  15.580  42.891  1.00 38.02           N  
ATOM    386  CA  LEU L  51      22.417  16.914  43.405  1.00 37.52           C  
ATOM    387  CB  LEU L  51      21.060  17.640  43.393  1.00 37.55           C  
ATOM    388  CG  LEU L  51      21.056  19.044  44.015  1.00 38.49           C  
ATOM    389  CD1 LEU L  51      21.946  20.018  43.228  1.00 37.83           C  
ATOM    390  CD2 LEU L  51      19.615  19.556  44.180  1.00 38.51           C  
ATOM    391  C   LEU L  51      22.903  16.917  44.823  1.00 37.25           C  
ATOM    392  O   LEU L  51      22.318  16.249  45.674  1.00 36.66           O  
ATOM    393  N   LEU L  52      24.070  17.560  45.074  1.00 37.15           N  
ATOM    394  CA  LEU L  52      24.587  17.789  46.398  1.00 39.31           C  
ATOM    395  CB  LEU L  52      26.114  17.949  46.379  1.00 40.40           C  
ATOM    396  CG  LEU L  52      26.847  16.670  45.934  1.00 40.73           C  
ATOM    397  CD1 LEU L  52      28.365  16.881  45.909  1.00 41.11           C  
ATOM    398  CD2 LEU L  52      26.457  15.463  46.801  1.00 41.07           C  
ATOM    399  C   LEU L  52      24.015  19.026  47.037  1.00 40.06           C  
ATOM    400  O   LEU L  52      23.400  18.971  48.101  1.00 40.02           O  
ATOM    401  N   ILE L  53      24.184  20.191  46.361  1.00 39.15           N  
ATOM    402  CA  ILE L  53      23.791  21.451  46.932  1.00 39.54           C  
ATOM    403  CB  ILE L  53      24.956  22.243  47.453  1.00 40.23           C  
ATOM    404  CG1 ILE L  53      25.636  21.487  48.606  1.00 40.47           C  
ATOM    405  CG2 ILE L  53      24.455  23.643  47.845  1.00 41.05           C  
ATOM    406  CD1 ILE L  53      26.979  22.087  49.012  1.00 42.00           C  
ATOM    407  C   ILE L  53      23.106  22.285  45.895  1.00 39.16           C  
ATOM    408  O   ILE L  53      23.501  22.288  44.730  1.00 38.36           O  
ATOM    409  N   TYR L  54      22.054  23.026  46.312  1.00 39.66           N  
ATOM    410  CA  TYR L  54      21.327  23.854  45.392  1.00 39.97           C  
ATOM    411  CB  TYR L  54      19.912  23.335  45.069  1.00 40.09           C  
ATOM    412  CG  TYR L  54      19.105  23.253  46.320  1.00 41.42           C  
ATOM    413  CD1 TYR L  54      19.142  22.124  47.101  1.00 42.89           C  
ATOM    414  CD2 TYR L  54      18.311  24.299  46.719  1.00 42.36           C  
ATOM    415  CE1 TYR L  54      18.400  22.035  48.254  1.00 43.96           C  
ATOM    416  CE2 TYR L  54      17.564  24.218  47.870  1.00 44.18           C  
ATOM    417  CZ  TYR L  54      17.606  23.083  48.642  1.00 44.87           C  
ATOM    418  OH  TYR L  54      16.841  22.994  49.823  1.00 46.06           O  
ATOM    419  C   TYR L  54      21.228  25.234  45.966  1.00 41.38           C  
ATOM    420  O   TYR L  54      21.283  25.425  47.180  1.00 41.02           O  
ATOM    421  N   LYS L  55      21.102  26.238  45.069  1.00 17.88           N  
ATOM    422  CA  LYS L  55      20.991  27.619  45.440  1.00 16.07           C  
ATOM    423  CB  LYS L  55      19.676  27.951  46.168  1.00 16.43           C  
ATOM    424  CG  LYS L  55      19.360  29.447  46.167  1.00 17.49           C  
ATOM    425  CD  LYS L  55      17.895  29.772  46.476  1.00 18.74           C  
ATOM    426  CE  LYS L  55      17.601  30.005  47.960  1.00 19.62           C  
ATOM    427  NZ  LYS L  55      16.178  30.381  48.146  1.00 20.73           N1+
ATOM    428  C   LYS L  55      22.154  28.012  46.293  1.00 16.36           C  
ATOM    429  O   LYS L  55      21.995  28.626  47.346  1.00 16.48           O  
ATOM    430  N   VAL L  56      23.356  27.614  45.848  1.00 14.44           N  
ATOM    431  CA  VAL L  56      24.640  27.974  46.381  1.00 14.73           C  
ATOM    432  CB  VAL L  56      24.766  29.450  46.604  1.00 16.81           C  
ATOM    433  CG1 VAL L  56      26.125  29.706  47.273  1.00 14.42           C  
ATOM    434  CG2 VAL L  56      24.572  30.186  45.266  1.00 17.20           C  
ATOM    435  C   VAL L  56      24.979  27.300  47.682  1.00 16.20           C  
ATOM    436  O   VAL L  56      26.130  26.899  47.852  1.00 17.04           O  
ATOM    437  N   SER L  57      24.028  27.072  48.614  1.00 17.73           N  
ATOM    438  CA  SER L  57      24.526  26.487  49.830  1.00 17.44           C  
ATOM    439  CB  SER L  57      24.988  27.541  50.851  1.00 17.65           C  
ATOM    440  OG  SER L  57      23.893  28.355  51.246  1.00 20.38           O  
ATOM    441  C   SER L  57      23.488  25.651  50.517  1.00 17.62           C  
ATOM    442  O   SER L  57      23.662  25.316  51.690  1.00 19.05           O  
ATOM    443  N   ASN L  58      22.403  25.247  49.830  1.00 41.59           N  
ATOM    444  CA  ASN L  58      21.427  24.456  50.524  1.00 42.56           C  
ATOM    445  CB  ASN L  58      19.982  24.744  50.087  1.00 43.24           C  
ATOM    446  CG  ASN L  58      19.614  26.141  50.565  1.00 43.70           C  
ATOM    447  OD1 ASN L  58      19.993  27.141  49.960  1.00 43.82           O  
ATOM    448  ND2 ASN L  58      18.843  26.216  51.681  1.00 42.96           N  
ATOM    449  C   ASN L  58      21.703  23.015  50.236  1.00 43.46           C  
ATOM    450  O   ASN L  58      21.801  22.610  49.080  1.00 42.42           O  
ATOM    451  N   ARG L  59      21.836  22.202  51.304  1.00 44.75           N  
ATOM    452  CA  ARG L  59      22.131  20.807  51.147  1.00 45.70           C  
ATOM    453  CB  ARG L  59      22.649  20.130  52.428  1.00 47.57           C  
ATOM    454  CG  ARG L  59      23.990  20.669  52.924  1.00 49.54           C  
ATOM    455  CD  ARG L  59      24.551  19.885  54.114  1.00 52.06           C  
ATOM    456  NE  ARG L  59      25.791  20.577  54.562  1.00 55.37           N  
ATOM    457  CZ  ARG L  59      25.706  21.577  55.487  1.00 58.27           C  
ATOM    458  NH1 ARG L  59      24.497  21.898  56.035  1.00 58.83           N1+
ATOM    459  NH2 ARG L  59      26.828  22.256  55.866  1.00 58.96           N  
ATOM    460  C   ARG L  59      20.879  20.085  50.768  1.00 45.34           C  
ATOM    461  O   ARG L  59      19.806  20.331  51.316  1.00 45.46           O  
ATOM    462  N   PHE L  60      21.016  19.145  49.814  1.00 44.42           N  
ATOM    463  CA  PHE L  60      19.947  18.326  49.323  1.00 44.32           C  
ATOM    464  CB  PHE L  60      20.351  17.650  47.996  1.00 43.50           C  
ATOM    465  CG  PHE L  60      19.195  16.960  47.362  1.00 43.88           C  
ATOM    466  CD1 PHE L  60      18.170  17.685  46.802  1.00 44.35           C  
ATOM    467  CD2 PHE L  60      19.156  15.586  47.290  1.00 44.04           C  
ATOM    468  CE1 PHE L  60      17.109  17.046  46.205  1.00 43.81           C  
ATOM    469  CE2 PHE L  60      18.097  14.945  46.693  1.00 43.66           C  
ATOM    470  CZ  PHE L  60      17.066  15.674  46.152  1.00 43.77           C  
ATOM    471  C   PHE L  60      19.695  17.290  50.373  1.00 44.11           C  
ATOM    472  O   PHE L  60      20.600  16.931  51.120  1.00 41.48           O  
ATOM    473  N   SER L  61      18.449  16.788  50.478  1.00 46.03           N  
ATOM    474  CA  SER L  61      18.171  15.848  51.527  1.00 49.97           C  
ATOM    475  CB  SER L  61      16.702  15.393  51.566  1.00 51.62           C  
ATOM    476  OG  SER L  61      16.368  14.720  50.361  1.00 55.12           O  
ATOM    477  C   SER L  61      19.029  14.639  51.332  1.00 48.64           C  
ATOM    478  O   SER L  61      19.119  14.094  50.234  1.00 49.60           O  
ATOM    479  N   GLY L  62      19.674  14.187  52.428  1.00 48.59           N  
ATOM    480  CA  GLY L  62      20.497  13.011  52.405  1.00 46.43           C  
ATOM    481  C   GLY L  62      21.947  13.384  52.308  1.00 45.88           C  
ATOM    482  O   GLY L  62      22.814  12.540  52.534  1.00 47.60           O  
ATOM    483  N   VAL L  63      22.258  14.654  51.979  1.00 43.42           N  
ATOM    484  CA  VAL L  63      23.636  15.049  51.844  1.00 42.65           C  
ATOM    485  CB  VAL L  63      23.811  16.262  50.973  1.00 41.73           C  
ATOM    486  CG1 VAL L  63      25.296  16.657  50.949  1.00 40.71           C  
ATOM    487  CG2 VAL L  63      23.235  15.947  49.582  1.00 40.54           C  
ATOM    488  C   VAL L  63      24.187  15.369  53.204  1.00 45.62           C  
ATOM    489  O   VAL L  63      23.593  16.113  53.983  1.00 44.06           O  
ATOM    490  N   PRO L  64      25.343  14.832  53.487  1.00 48.43           N  
ATOM    491  CA  PRO L  64      25.976  15.014  54.768  1.00 50.33           C  
ATOM    492  CD  PRO L  64      25.786  13.616  52.831  1.00 49.59           C  
ATOM    493  CB  PRO L  64      27.042  13.921  54.874  1.00 51.09           C  
ATOM    494  CG  PRO L  64      27.163  13.347  53.450  1.00 50.75           C  
ATOM    495  C   PRO L  64      26.506  16.402  54.951  1.00 51.32           C  
ATOM    496  O   PRO L  64      26.737  17.104  53.971  1.00 48.69           O  
ATOM    497  N   ASP L  65      26.729  16.779  56.219  1.00 52.26           N  
ATOM    498  CA  ASP L  65      27.157  18.066  56.691  1.00 53.61           C  
ATOM    499  CB  ASP L  65      27.236  18.077  58.226  1.00 57.46           C  
ATOM    500  CG  ASP L  65      27.334  19.502  58.737  1.00 59.98           C  
ATOM    501  OD1 ASP L  65      28.355  20.186  58.462  1.00 62.90           O  
ATOM    502  OD2 ASP L  65      26.374  19.920  59.436  1.00 59.60           O1-
ATOM    503  C   ASP L  65      28.523  18.372  56.161  1.00 52.42           C  
ATOM    504  O   ASP L  65      28.920  19.533  56.077  1.00 51.89           O  
ATOM    505  N   ARG L  66      29.283  17.331  55.789  1.00 50.99           N  
ATOM    506  CA  ARG L  66      30.640  17.497  55.354  1.00 50.21           C  
ATOM    507  CB  ARG L  66      31.275  16.174  54.894  1.00 50.83           C  
ATOM    508  CG  ARG L  66      31.249  15.069  55.953  1.00 52.86           C  
ATOM    509  CD  ARG L  66      32.178  13.898  55.625  1.00 53.00           C  
ATOM    510  NE  ARG L  66      31.856  13.433  54.246  1.00 56.56           N  
ATOM    511  CZ  ARG L  66      31.040  12.358  54.041  1.00 52.88           C  
ATOM    512  NH1 ARG L  66      30.526  11.675  55.102  1.00 51.20           N1+
ATOM    513  NH2 ARG L  66      30.744  11.958  52.771  1.00 49.39           N  
ATOM    514  C   ARG L  66      30.669  18.431  54.174  1.00 47.76           C  
ATOM    515  O   ARG L  66      31.627  19.185  54.008  1.00 45.63           O  
ATOM    516  N   PHE L  67      29.635  18.381  53.305  1.00 46.56           N  
ATOM    517  CA  PHE L  67      29.605  19.190  52.117  1.00 46.54           C  
ATOM    518  CB  PHE L  67      28.710  18.601  51.014  1.00 46.46           C  
ATOM    519  CG  PHE L  67      29.274  17.281  50.611  1.00 46.44           C  
ATOM    520  CD1 PHE L  67      30.287  17.201  49.685  1.00 46.17           C  
ATOM    521  CD2 PHE L  67      28.780  16.121  51.161  1.00 46.99           C  
ATOM    522  CE1 PHE L  67      30.800  15.980  49.316  1.00 45.42           C  
ATOM    523  CE2 PHE L  67      29.290  14.897  50.795  1.00 47.56           C  
ATOM    524  CZ  PHE L  67      30.304  14.825  49.870  1.00 46.24           C  
ATOM    525  C   PHE L  67      29.043  20.546  52.431  1.00 46.55           C  
ATOM    526  O   PHE L  67      28.051  20.675  53.150  1.00 46.69           O  
ATOM    527  N   SER L  68      29.669  21.606  51.874  1.00 45.64           N  
ATOM    528  CA  SER L  68      29.206  22.944  52.120  1.00 46.21           C  
ATOM    529  CB  SER L  68      29.959  23.597  53.294  1.00 47.40           C  
ATOM    530  OG  SER L  68      29.489  24.914  53.520  1.00 47.52           O  
ATOM    531  C   SER L  68      29.478  23.764  50.889  1.00 45.45           C  
ATOM    532  O   SER L  68      30.488  23.564  50.217  1.00 45.78           O  
ATOM    533  N   GLY L  69      28.584  24.727  50.564  1.00 44.84           N  
ATOM    534  CA  GLY L  69      28.799  25.539  49.398  1.00 45.27           C  
ATOM    535  C   GLY L  69      28.651  26.975  49.794  1.00 45.61           C  
ATOM    536  O   GLY L  69      27.882  27.305  50.697  1.00 45.84           O  
ATOM    537  N   SER L  70      29.395  27.874  49.114  1.00 45.15           N  
ATOM    538  CA  SER L  70      29.325  29.269  49.440  1.00 46.87           C  
ATOM    539  CB  SER L  70      30.254  29.668  50.600  1.00 46.99           C  
ATOM    540  OG  SER L  70      31.608  29.435  50.241  1.00 48.07           O  
ATOM    541  C   SER L  70      29.750  30.062  48.241  1.00 47.21           C  
ATOM    542  O   SER L  70      30.231  29.511  47.253  1.00 45.74           O  
ATOM    543  N   GLY L  71      29.544  31.396  48.293  1.00 49.33           N  
ATOM    544  CA  GLY L  71      29.977  32.239  47.212  1.00 49.01           C  
ATOM    545  C   GLY L  71      28.862  33.167  46.848  1.00 48.98           C  
ATOM    546  O   GLY L  71      27.753  33.060  47.367  1.00 47.28           O  
ATOM    547  N   SER L  72      29.144  34.120  45.935  1.00 50.23           N  
ATOM    548  CA  SER L  72      28.128  35.038  45.517  1.00 51.16           C  
ATOM    549  CB  SER L  72      27.989  36.257  46.444  1.00 53.37           C  
ATOM    550  OG  SER L  72      29.178  37.033  46.411  1.00 54.65           O  
ATOM    551  C   SER L  72      28.490  35.554  44.161  1.00 51.26           C  
ATOM    552  O   SER L  72      29.651  35.527  43.757  1.00 52.03           O  
ATOM    553  N   GLY L  73      27.476  36.037  43.418  1.00 51.85           N  
ATOM    554  CA  GLY L  73      27.710  36.630  42.135  1.00 51.30           C  
ATOM    555  C   GLY L  73      28.289  35.620  41.191  1.00 51.01           C  
ATOM    556  O   GLY L  73      27.589  34.728  40.713  1.00 50.41           O  
ATOM    557  N   THR L  74      29.545  35.883  40.772  1.00 51.68           N  
ATOM    558  CA  THR L  74      30.355  35.106  39.870  1.00 51.88           C  
ATOM    559  CB  THR L  74      31.344  35.952  39.122  1.00 53.12           C  
ATOM    560  OG1 THR L  74      32.288  36.521  40.016  1.00 54.11           O  
ATOM    561  CG2 THR L  74      30.575  37.067  38.392  1.00 53.34           C  
ATOM    562  C   THR L  74      31.136  33.973  40.489  1.00 51.99           C  
ATOM    563  O   THR L  74      31.435  32.999  39.798  1.00 50.03           O  
ATOM    564  N   ASP L  75      31.557  34.074  41.771  1.00 52.77           N  
ATOM    565  CA  ASP L  75      32.471  33.076  42.280  1.00 53.92           C  
ATOM    566  CB  ASP L  75      33.745  33.668  42.906  1.00 57.38           C  
ATOM    567  CG  ASP L  75      34.616  34.186  41.775  1.00 60.96           C  
ATOM    568  OD1 ASP L  75      34.431  33.709  40.623  1.00 62.22           O  
ATOM    569  OD2 ASP L  75      35.482  35.060  42.042  1.00 64.24           O1-
ATOM    570  C   ASP L  75      31.830  32.209  43.317  1.00 51.50           C  
ATOM    571  O   ASP L  75      31.131  32.693  44.205  1.00 50.93           O  
ATOM    572  N   PHE L  76      32.074  30.880  43.229  1.00 49.52           N  
ATOM    573  CA  PHE L  76      31.483  29.978  44.174  1.00 47.42           C  
ATOM    574  CB  PHE L  76      30.197  29.319  43.644  1.00 46.52           C  
ATOM    575  CG  PHE L  76      29.217  30.410  43.380  1.00 46.51           C  
ATOM    576  CD1 PHE L  76      29.250  31.099  42.189  1.00 46.21           C  
ATOM    577  CD2 PHE L  76      28.266  30.749  44.314  1.00 47.26           C  
ATOM    578  CE1 PHE L  76      28.351  32.107  41.933  1.00 46.75           C  
ATOM    579  CE2 PHE L  76      27.365  31.756  44.063  1.00 48.29           C  
ATOM    580  CZ  PHE L  76      27.405  32.439  42.872  1.00 47.75           C  
ATOM    581  C   PHE L  76      32.458  28.876  44.473  1.00 46.73           C  
ATOM    582  O   PHE L  76      33.318  28.555  43.653  1.00 46.80           O  
ATOM    583  N   THR L  77      32.354  28.277  45.679  1.00 47.40           N  
ATOM    584  CA  THR L  77      33.245  27.210  46.024  1.00 47.30           C  
ATOM    585  CB  THR L  77      34.375  27.665  46.905  1.00 48.93           C  
ATOM    586  OG1 THR L  77      35.233  26.578  47.215  1.00 53.26           O  
ATOM    587  CG2 THR L  77      33.797  28.289  48.186  1.00 49.28           C  
ATOM    588  C   THR L  77      32.478  26.143  46.750  1.00 45.47           C  
ATOM    589  O   THR L  77      31.498  26.422  47.442  1.00 46.15           O  
ATOM    590  N   LEU L  78      32.903  24.873  46.573  1.00 44.74           N  
ATOM    591  CA  LEU L  78      32.317  23.754  47.257  1.00 44.38           C  
ATOM    592  CB  LEU L  78      31.866  22.622  46.318  1.00 42.49           C  
ATOM    593  CG  LEU L  78      31.246  21.418  47.050  1.00 42.13           C  
ATOM    594  CD1 LEU L  78      29.972  21.812  47.815  1.00 41.94           C  
ATOM    595  CD2 LEU L  78      31.028  20.243  46.086  1.00 41.85           C  
ATOM    596  C   LEU L  78      33.387  23.196  48.136  1.00 45.55           C  
ATOM    597  O   LEU L  78      34.526  23.034  47.697  1.00 45.17           O  
ATOM    598  N   LYS L  79      33.055  22.888  49.406  1.00 46.38           N  
ATOM    599  CA  LYS L  79      34.103  22.432  50.271  1.00 48.47           C  
ATOM    600  CB  LYS L  79      34.449  23.497  51.327  1.00 51.19           C  
ATOM    601  CG  LYS L  79      35.881  23.427  51.852  1.00 54.40           C  
ATOM    602  CD  LYS L  79      36.353  24.734  52.499  1.00 57.59           C  
ATOM    603  CE  LYS L  79      36.157  24.800  54.015  1.00 59.65           C  
ATOM    604  NZ  LYS L  79      36.656  26.097  54.529  1.00 60.86           N1+
ATOM    605  C   LYS L  79      33.672  21.160  50.943  1.00 47.60           C  
ATOM    606  O   LYS L  79      32.519  21.019  51.347  1.00 46.01           O  
ATOM    607  N   ILE L  80      34.603  20.182  51.042  1.00 48.79           N  
ATOM    608  CA  ILE L  80      34.336  18.920  51.677  1.00 49.72           C  
ATOM    609  CB  ILE L  80      34.579  17.755  50.761  1.00 48.31           C  
ATOM    610  CG1 ILE L  80      33.739  17.920  49.481  1.00 47.74           C  
ATOM    611  CG2 ILE L  80      34.243  16.463  51.523  1.00 48.80           C  
ATOM    612  CD1 ILE L  80      34.142  16.976  48.350  1.00 47.01           C  
ATOM    613  C   ILE L  80      35.291  18.825  52.834  1.00 52.12           C  
ATOM    614  O   ILE L  80      36.506  18.787  52.644  1.00 52.47           O  
ATOM    615  N   SER L  81      34.753  18.791  54.072  1.00 54.62           N  
ATOM    616  CA  SER L  81      35.554  18.831  55.269  1.00 56.68           C  
ATOM    617  CB  SER L  81      34.708  19.022  56.540  1.00 56.80           C  
ATOM    618  OG  SER L  81      33.815  17.931  56.703  1.00 56.50           O  
ATOM    619  C   SER L  81      36.407  17.612  55.455  1.00 58.31           C  
ATOM    620  O   SER L  81      37.614  17.737  55.658  1.00 60.27           O  
ATOM    621  N   ARG L  82      35.805  16.406  55.420  1.00 58.62           N  
ATOM    622  CA  ARG L  82      36.548  15.188  55.594  1.00 59.92           C  
ATOM    623  CB  ARG L  82      36.085  14.381  56.818  1.00 63.57           C  
ATOM    624  CG  ARG L  82      36.217  15.130  58.145  1.00 67.83           C  
ATOM    625  CD  ARG L  82      35.505  14.440  59.313  1.00 70.85           C  
ATOM    626  NE  ARG L  82      34.036  14.532  59.065  0.73 72.29           N  
ATOM    627  CZ  ARG L  82      33.157  14.093  60.012  1.00 74.54           C  
ATOM    628  NH1 ARG L  82      33.625  13.578  61.186  1.00 75.84           N1+
ATOM    629  NH2 ARG L  82      31.813  14.175  59.788  1.00 73.31           N  
ATOM    630  C   ARG L  82      36.210  14.352  54.407  1.00 56.72           C  
ATOM    631  O   ARG L  82      35.072  13.916  54.252  1.00 55.90           O  
ATOM    632  N   VAL L  83      37.195  14.090  53.534  1.00 53.68           N  
ATOM    633  CA  VAL L  83      36.892  13.344  52.351  1.00 50.99           C  
ATOM    634  CB  VAL L  83      37.901  13.529  51.254  1.00 50.19           C  
ATOM    635  CG1 VAL L  83      37.553  12.575  50.100  1.00 48.82           C  
ATOM    636  CG2 VAL L  83      37.912  15.012  50.844  1.00 49.06           C  
ATOM    637  C   VAL L  83      36.848  11.889  52.675  1.00 50.97           C  
ATOM    638  O   VAL L  83      37.734  11.354  53.342  1.00 51.89           O  
ATOM    639  N   GLU L  84      35.787  11.214  52.192  1.00 50.33           N  
ATOM    640  CA  GLU L  84      35.654   9.800  52.368  1.00 51.03           C  
ATOM    641  CB  GLU L  84      34.311   9.379  52.987  1.00 52.61           C  
ATOM    642  CG  GLU L  84      34.197   9.844  54.440  1.00 55.09           C  
ATOM    643  CD  GLU L  84      32.926   9.278  55.049  1.00 56.75           C  
ATOM    644  OE1 GLU L  84      32.443   8.228  54.551  1.00 56.68           O  
ATOM    645  OE2 GLU L  84      32.426   9.890  56.031  1.00 58.03           O1-
ATOM    646  C   GLU L  84      35.788   9.200  51.004  1.00 49.72           C  
ATOM    647  O   GLU L  84      35.737   9.907  50.000  1.00 46.52           O  
ATOM    648  N   ALA L  85      35.984   7.870  50.943  1.00 49.86           N  
ATOM    649  CA  ALA L  85      36.217   7.175  49.707  1.00 49.84           C  
ATOM    650  CB  ALA L  85      36.453   5.667  49.910  1.00 49.78           C  
ATOM    651  C   ALA L  85      35.036   7.328  48.798  1.00 48.91           C  
ATOM    652  O   ALA L  85      35.188   7.480  47.588  1.00 48.70           O  
ATOM    653  N   GLU L  86      33.823   7.311  49.368  1.00 49.98           N  
ATOM    654  CA  GLU L  86      32.593   7.350  48.631  1.00 50.38           C  
ATOM    655  CB  GLU L  86      31.376   7.165  49.545  1.00 55.17           C  
ATOM    656  CG  GLU L  86      31.369   5.767  50.166  1.00 59.83           C  
ATOM    657  CD  GLU L  86      30.157   5.623  51.069  1.00 61.56           C  
ATOM    658  OE1 GLU L  86      29.315   6.558  51.088  1.00 63.83           O  
ATOM    659  OE2 GLU L  86      30.062   4.569  51.754  1.00 60.71           O1-
ATOM    660  C   GLU L  86      32.464   8.640  47.872  1.00 47.72           C  
ATOM    661  O   GLU L  86      31.750   8.705  46.875  1.00 48.75           O  
ATOM    662  N   ASP L  87      33.132   9.703  48.347  1.00 45.57           N  
ATOM    663  CA  ASP L  87      33.080  11.040  47.809  1.00 43.87           C  
ATOM    664  CB  ASP L  87      33.799  12.048  48.718  1.00 45.30           C  
ATOM    665  CG  ASP L  87      33.031  12.115  50.030  1.00 45.51           C  
ATOM    666  OD1 ASP L  87      31.905  11.549  50.095  1.00 44.90           O  
ATOM    667  OD2 ASP L  87      33.564  12.731  50.990  1.00 46.93           O1-
ATOM    668  C   ASP L  87      33.690  11.133  46.433  1.00 42.50           C  
ATOM    669  O   ASP L  87      33.464  12.109  45.720  1.00 41.59           O  
ATOM    670  N   LEU L  88      34.525  10.158  46.038  1.00 42.26           N  
ATOM    671  CA  LEU L  88      35.213  10.211  44.775  1.00 41.74           C  
ATOM    672  CB  LEU L  88      36.166   9.002  44.619  1.00 43.01           C  
ATOM    673  CG  LEU L  88      36.966   8.884  43.306  1.00 43.95           C  
ATOM    674  CD1 LEU L  88      38.058   7.810  43.433  1.00 46.34           C  
ATOM    675  CD2 LEU L  88      36.063   8.559  42.106  1.00 44.55           C  
ATOM    676  C   LEU L  88      34.230  10.251  43.643  1.00 39.32           C  
ATOM    677  O   LEU L  88      33.191   9.593  43.669  1.00 37.82           O  
ATOM    678  N   GLY L  89      34.554  11.056  42.604  1.00 38.12           N  
ATOM    679  CA  GLY L  89      33.715  11.176  41.443  1.00 36.82           C  
ATOM    680  C   GLY L  89      33.999  12.502  40.804  1.00 35.87           C  
ATOM    681  O   GLY L  89      35.006  13.147  41.095  1.00 36.74           O  
ATOM    682  N   VAL L  90      33.102  12.932  39.893  1.00 34.25           N  
ATOM    683  CA  VAL L  90      33.280  14.191  39.230  1.00 33.98           C  
ATOM    684  CB  VAL L  90      33.097  14.109  37.745  1.00 34.24           C  
ATOM    685  CG1 VAL L  90      33.308  15.505  37.139  1.00 34.47           C  
ATOM    686  CG2 VAL L  90      34.062  13.047  37.196  1.00 33.85           C  
ATOM    687  C   VAL L  90      32.233  15.127  39.761  1.00 34.30           C  
ATOM    688  O   VAL L  90      31.052  14.787  39.818  1.00 33.06           O  
ATOM    689  N   TYR L  91      32.652  16.352  40.149  1.00 34.69           N  
ATOM    690  CA  TYR L  91      31.748  17.321  40.705  1.00 34.47           C  
ATOM    691  CB  TYR L  91      32.305  18.047  41.945  1.00 35.04           C  
ATOM    692  CG  TYR L  91      32.391  17.092  43.090  1.00 34.33           C  
ATOM    693  CD1 TYR L  91      33.436  16.200  43.199  1.00 34.91           C  
ATOM    694  CD2 TYR L  91      31.422  17.100  44.067  1.00 35.01           C  
ATOM    695  CE1 TYR L  91      33.503  15.331  44.264  1.00 35.55           C  
ATOM    696  CE2 TYR L  91      31.484  16.234  45.133  1.00 35.40           C  
ATOM    697  CZ  TYR L  91      32.527  15.348  45.231  1.00 35.35           C  
ATOM    698  OH  TYR L  91      32.593  14.459  46.324  1.00 36.01           O  
ATOM    699  C   TYR L  91      31.492  18.371  39.670  1.00 35.34           C  
ATOM    700  O   TYR L  91      32.423  18.913  39.072  1.00 36.06           O  
ATOM    701  N   PHE L  92      30.197  18.670  39.425  1.00 36.21           N  
ATOM    702  CA  PHE L  92      29.838  19.649  38.440  1.00 36.23           C  
ATOM    703  CB  PHE L  92      28.901  19.141  37.327  1.00 36.27           C  
ATOM    704  CG  PHE L  92      29.559  18.105  36.484  1.00 36.71           C  
ATOM    705  CD1 PHE L  92      30.329  18.462  35.401  1.00 37.84           C  
ATOM    706  CD2 PHE L  92      29.398  16.771  36.770  1.00 36.88           C  
ATOM    707  CE1 PHE L  92      30.932  17.503  34.622  1.00 37.62           C  
ATOM    708  CE2 PHE L  92      29.998  15.808  35.993  1.00 37.86           C  
ATOM    709  CZ  PHE L  92      30.766  16.172  34.914  1.00 37.14           C  
ATOM    710  C   PHE L  92      29.047  20.733  39.101  1.00 37.45           C  
ATOM    711  O   PHE L  92      28.243  20.493  39.997  1.00 36.05           O  
ATOM    712  N   CYS L  93      29.272  21.968  38.631  1.00 38.92           N  
ATOM    713  CA  CYS L  93      28.608  23.168  39.037  1.00 38.79           C  
ATOM    714  CB  CYS L  93      29.691  24.262  39.170  1.00 41.14           C  
ATOM    715  SG  CYS L  93      29.170  25.970  39.450  1.00 43.56           S  
ATOM    716  C   CYS L  93      27.689  23.472  37.885  1.00 38.40           C  
ATOM    717  O   CYS L  93      28.045  23.202  36.740  1.00 37.86           O  
ATOM    718  N   SER L  94      26.458  23.974  38.142  1.00 37.48           N  
ATOM    719  CA  SER L  94      25.575  24.304  37.052  1.00 37.61           C  
ATOM    720  CB  SER L  94      24.494  23.244  36.774  1.00 37.38           C  
ATOM    721  OG  SER L  94      23.569  23.189  37.848  1.00 42.44           O  
ATOM    722  C   SER L  94      24.863  25.567  37.420  1.00 37.71           C  
ATOM    723  O   SER L  94      24.815  25.932  38.595  1.00 38.32           O  
ATOM    724  N   GLN L  95      24.319  26.290  36.417  1.00 37.05           N  
ATOM    725  CA  GLN L  95      23.592  27.492  36.717  1.00 37.63           C  
ATOM    726  CB  GLN L  95      24.359  28.785  36.371  1.00 37.97           C  
ATOM    727  CG  GLN L  95      24.656  28.973  34.880  1.00 37.98           C  
ATOM    728  CD  GLN L  95      23.432  29.581  34.214  1.00 38.52           C  
ATOM    729  OE1 GLN L  95      22.628  30.252  34.858  1.00 40.70           O  
ATOM    730  NE2 GLN L  95      23.275  29.334  32.887  1.00 37.63           N  
ATOM    731  C   GLN L  95      22.316  27.471  35.936  1.00 37.64           C  
ATOM    732  O   GLN L  95      22.302  27.141  34.751  1.00 37.64           O  
ATOM    733  N   SER L  96      21.224  27.877  36.625  1.00 39.69           N  
ATOM    734  CA  SER L  96      19.929  27.933  36.016  1.00 40.71           C  
ATOM    735  CB  SER L  96      18.909  27.046  36.750  1.00 38.90           C  
ATOM    736  OG  SER L  96      19.416  25.732  36.914  1.00 25.24           O  
ATOM    737  C   SER L  96      19.383  29.330  36.168  1.00 41.40           C  
ATOM    738  O   SER L  96      18.168  29.517  36.156  1.00 41.50           O  
ATOM    739  N   THR L  97      20.251  30.349  36.354  1.00 41.93           N  
ATOM    740  CA  THR L  97      19.798  31.713  36.502  1.00 43.33           C  
ATOM    741  CB  THR L  97      20.890  32.605  36.999  1.00 43.63           C  
ATOM    742  OG1 THR L  97      21.358  32.128  38.252  1.00 18.62           O  
ATOM    743  CG2 THR L  97      20.341  34.034  37.139  1.00 19.59           C  
ATOM    744  C   THR L  97      19.322  32.265  35.195  1.00 43.88           C  
ATOM    745  O   THR L  97      18.218  32.799  35.094  1.00 43.69           O  
ATOM    746  N   HIS L  98      20.154  32.139  34.144  1.00 44.94           N  
ATOM    747  CA  HIS L  98      19.775  32.631  32.851  1.00 47.16           C  
ATOM    748  ND1 HIS L  98      20.913  35.744  33.008  1.00 27.54           N  
ATOM    749  CG  HIS L  98      21.486  34.499  32.903  1.00 51.76           C  
ATOM    750  CB  HIS L  98      20.914  33.358  32.114  1.00 48.97           C  
ATOM    751  NE2 HIS L  98      22.771  35.796  34.226  1.00 28.21           N  
ATOM    752  CD2 HIS L  98      22.624  34.549  33.653  1.00 26.01           C  
ATOM    753  CE1 HIS L  98      21.723  36.483  33.811  1.00 28.10           C  
ATOM    754  C   HIS L  98      19.453  31.399  32.071  1.00 46.81           C  
ATOM    755  O   HIS L  98      20.352  30.635  31.720  1.00 47.23           O  
ATOM    756  N   ILE L  99      18.153  31.159  31.791  1.00 47.59           N  
ATOM    757  CA  ILE L  99      17.815  29.895  31.195  1.00 49.18           C  
ATOM    758  CB  ILE L  99      17.507  28.864  32.248  1.00 50.76           C  
ATOM    759  CG1 ILE L  99      16.254  29.264  33.044  1.00 21.74           C  
ATOM    760  CG2 ILE L  99      18.759  28.682  33.120  1.00 24.07           C  
ATOM    761  CD1 ILE L  99      15.672  28.125  33.880  1.00 69.68           C  
ATOM    762  C   ILE L  99      16.564  29.987  30.378  1.00 48.72           C  
ATOM    763  O   ILE L  99      15.788  30.937  30.466  1.00 46.72           O  
ATOM    764  N   PRO L 100      16.382  28.980  29.555  1.00 48.10           N  
ATOM    765  CA  PRO L 100      17.459  28.039  29.400  1.00 47.84           C  
ATOM    766  CD  PRO L 100      15.103  28.290  29.648  1.00 48.93           C  
ATOM    767  CB  PRO L 100      16.843  26.653  29.221  1.00 48.61           C  
ATOM    768  CG  PRO L 100      15.449  26.805  29.849  1.00 47.51           C  
ATOM    769  C   PRO L 100      18.273  28.615  28.288  1.00 48.21           C  
ATOM    770  O   PRO L 100      17.853  29.667  27.802  1.00 48.56           O  
ATOM    771  N   PRO L 101      19.365  28.060  27.835  1.00 47.50           N  
ATOM    772  CA  PRO L 101      19.873  26.800  28.299  1.00 47.31           C  
ATOM    773  CD  PRO L 101      19.870  28.398  26.514  1.00 47.43           C  
ATOM    774  CB  PRO L 101      20.828  26.295  27.211  1.00 47.02           C  
ATOM    775  CG  PRO L 101      21.133  27.539  26.361  1.00 48.32           C  
ATOM    776  C   PRO L 101      20.546  26.844  29.629  1.00 46.48           C  
ATOM    777  O   PRO L 101      21.100  27.877  30.001  1.00 46.28           O  
ATOM    778  N   TRP L 102      20.517  25.709  30.349  1.00 44.73           N  
ATOM    779  CA  TRP L 102      21.234  25.614  31.579  1.00 42.73           C  
ATOM    780  CB  TRP L 102      20.806  24.460  32.487  1.00 42.53           C  
ATOM    781  CG  TRP L 102      19.469  24.665  33.140  1.00 43.46           C  
ATOM    782  CD2 TRP L 102      19.012  23.896  34.260  1.00 41.71           C  
ATOM    783  CD1 TRP L 102      18.489  25.570  32.859  1.00 42.09           C  
ATOM    784  NE1 TRP L 102      17.441  25.407  33.733  1.00 53.14           N  
ATOM    785  CE2 TRP L 102      17.754  24.381  34.601  1.00 52.70           C  
ATOM    786  CE3 TRP L 102      19.604  22.873  34.950  1.00 53.35           C  
ATOM    787  CZ2 TRP L 102      17.054  23.845  35.645  1.00 53.20           C  
ATOM    788  CZ3 TRP L 102      18.895  22.333  36.000  1.00 55.32           C  
ATOM    789  CH2 TRP L 102      17.646  22.812  36.337  1.00 53.30           C  
ATOM    790  C   TRP L 102      22.644  25.357  31.202  1.00 43.02           C  
ATOM    791  O   TRP L 102      22.920  24.831  30.124  1.00 43.17           O  
ATOM    792  N   THR L 103      23.595  25.729  32.076  1.00 38.20           N  
ATOM    793  CA  THR L 103      24.916  25.523  31.577  1.00 37.67           C  
ATOM    794  CB  THR L 103      25.677  26.785  31.283  1.00 39.76           C  
ATOM    795  OG1 THR L 103      25.839  27.552  32.467  1.00 40.09           O  
ATOM    796  CG2 THR L 103      24.904  27.594  30.227  1.00 38.86           C  
ATOM    797  C   THR L 103      25.620  24.814  32.691  1.00 37.12           C  
ATOM    798  O   THR L 103      25.310  25.031  33.862  1.00 37.02           O  
ATOM    799  N   PHE L 104      26.572  23.926  32.357  1.00 35.25           N  
ATOM    800  CA  PHE L 104      27.257  23.190  33.381  1.00 34.87           C  
ATOM    801  CB  PHE L 104      27.155  21.660  33.231  1.00 33.36           C  
ATOM    802  CG  PHE L 104      25.766  21.181  33.468  1.00 32.18           C  
ATOM    803  CD1 PHE L 104      24.812  21.255  32.480  1.00 32.52           C  
ATOM    804  CD2 PHE L 104      25.429  20.629  34.683  1.00 31.44           C  
ATOM    805  CE1 PHE L 104      23.535  20.798  32.711  1.00 32.51           C  
ATOM    806  CE2 PHE L 104      24.155  20.172  34.919  1.00 31.92           C  
ATOM    807  CZ  PHE L 104      23.204  20.256  33.931  1.00 31.89           C  
ATOM    808  C   PHE L 104      28.717  23.460  33.228  1.00 35.49           C  
ATOM    809  O   PHE L 104      29.188  23.819  32.149  1.00 36.30           O  
ATOM    810  N   GLY L 105      29.470  23.302  34.333  1.00 36.10           N  
ATOM    811  CA  GLY L 105      30.894  23.432  34.273  1.00 36.95           C  
ATOM    812  C   GLY L 105      31.415  22.126  33.746  1.00 37.54           C  
ATOM    813  O   GLY L 105      30.683  21.141  33.665  1.00 35.98           O  
ATOM    814  N   GLY L 106      32.714  22.102  33.390  1.00 38.31           N  
ATOM    815  CA  GLY L 106      33.413  20.977  32.827  1.00 38.82           C  
ATOM    816  C   GLY L 106      33.508  19.850  33.812  1.00 39.78           C  
ATOM    817  O   GLY L 106      33.611  18.690  33.419  1.00 38.43           O  
ATOM    818  N   GLY L 107      33.565  20.162  35.120  1.00 39.32           N  
ATOM    819  CA  GLY L 107      33.628  19.124  36.109  1.00 38.72           C  
ATOM    820  C   GLY L 107      34.999  19.074  36.698  1.00 40.00           C  
ATOM    821  O   GLY L 107      35.994  19.403  36.052  1.00 40.97           O  
ATOM    822  N   THR L 108      35.068  18.666  37.980  1.00 39.52           N  
ATOM    823  CA  THR L 108      36.325  18.532  38.647  1.00 40.53           C  
ATOM    824  CB  THR L 108      36.493  19.496  39.792  1.00 40.74           C  
ATOM    825  OG1 THR L 108      37.843  19.511  40.216  1.00 41.31           O  
ATOM    826  CG2 THR L 108      35.587  19.099  40.967  1.00 41.15           C  
ATOM    827  C   THR L 108      36.370  17.126  39.159  1.00 40.64           C  
ATOM    828  O   THR L 108      35.416  16.647  39.769  1.00 40.12           O  
ATOM    829  N   LYS L 109      37.481  16.408  38.911  1.00 42.00           N  
ATOM    830  CA  LYS L 109      37.510  15.041  39.332  1.00 42.80           C  
ATOM    831  CB  LYS L 109      38.205  14.102  38.330  1.00 44.02           C  
ATOM    832  CG  LYS L 109      38.028  12.618  38.657  1.00 46.00           C  
ATOM    833  CD  LYS L 109      38.378  11.684  37.497  1.00 48.48           C  
ATOM    834  CE  LYS L 109      38.189  10.203  37.835  1.00 49.71           C  
ATOM    835  NZ  LYS L 109      38.414   9.370  36.634  1.00 51.03           N1+
ATOM    836  C   LYS L 109      38.226  14.954  40.637  1.00 43.38           C  
ATOM    837  O   LYS L 109      39.345  15.442  40.794  1.00 42.37           O  
ATOM    838  N   LEU L 110      37.571  14.314  41.621  1.00 44.06           N  
ATOM    839  CA  LEU L 110      38.149  14.174  42.920  1.00 44.42           C  
ATOM    840  CB  LEU L 110      37.089  14.249  44.033  1.00 45.27           C  
ATOM    841  CG  LEU L 110      37.653  14.270  45.462  1.00 46.98           C  
ATOM    842  CD1 LEU L 110      38.415  15.579  45.726  1.00 48.19           C  
ATOM    843  CD2 LEU L 110      36.555  13.995  46.502  1.00 47.57           C  
ATOM    844  C   LEU L 110      38.752  12.807  42.953  1.00 44.51           C  
ATOM    845  O   LEU L 110      38.055  11.808  42.788  1.00 43.20           O  
ATOM    846  N   GLU L 111      40.080  12.721  43.143  0.90 46.06           N  
ATOM    847  CA  GLU L 111      40.677  11.423  43.184  0.90 47.24           C  
ATOM    848  CB  GLU L 111      41.672  11.159  42.037  0.90 49.56           C  
ATOM    849  CG  GLU L 111      42.775  12.203  41.877  0.90 53.34           C  
ATOM    850  CD  GLU L 111      43.505  11.884  40.579  0.90 57.03           C  
ATOM    851  OE1 GLU L 111      42.839  11.376  39.637  0.90 57.82           O  
ATOM    852  OE2 GLU L 111      44.735  12.141  40.510  0.90 59.08           O1-
ATOM    853  C   GLU L 111      41.325  11.253  44.516  0.90 47.86           C  
ATOM    854  O   GLU L 111      41.820  12.206  45.115  0.90 48.42           O  
ATOM    855  N   ILE L 112      41.303  10.009  45.030  1.00 47.13           N  
ATOM    856  CA  ILE L 112      41.830   9.750  46.335  1.00 48.31           C  
ATOM    857  CB  ILE L 112      41.110   8.658  47.059  1.00 48.64           C  
ATOM    858  CG1 ILE L 112      39.646   9.075  47.269  1.00 51.95           C  
ATOM    859  CG2 ILE L 112      41.871   8.357  48.362  1.00 52.08           C  
ATOM    860  CD1 ILE L 112      38.743   7.944  47.746  1.00 50.25           C  
ATOM    861  C   ILE L 112      43.257   9.359  46.190  1.00 49.59           C  
ATOM    862  O   ILE L 112      43.617   8.572  45.316  1.00 49.36           O  
ATOM    863  N   LYS L 113      44.114   9.938  47.050  1.00 50.68           N  
ATOM    864  CA  LYS L 113      45.516   9.682  46.954  1.00 52.01           C  
ATOM    865  CB  LYS L 113      46.353  10.963  47.089  1.00 54.51           C  
ATOM    866  CG  LYS L 113      47.824  10.786  46.718  1.00 55.78           C  
ATOM    867  CD  LYS L 113      48.539  12.117  46.474  1.00 58.63           C  
ATOM    868  CE  LYS L 113      48.285  13.153  47.569  1.00 59.93           C  
ATOM    869  NZ  LYS L 113      49.008  14.406  47.259  1.00 61.32           N1+
ATOM    870  C   LYS L 113      45.942   8.721  48.050  1.00 51.47           C  
ATOM    871  O   LYS L 113      47.161   8.404  48.094  1.00 52.25           O  
ATOM    872  OXT LYS L 113      45.069   8.292  48.851  1.00  0.00           O1-
TER     873      LYS L 113 
ATOM    874  N   VAL H 114      10.864   7.338  43.727  1.00 52.97           N1+
ATOM    875  CA  VAL H 114      10.907   8.080  42.446  1.00 51.07           C  
ATOM    876  CB  VAL H 114      11.295   9.506  42.697  1.00 50.10           C  
ATOM    877  CG1 VAL H 114      11.446  10.223  41.346  1.00 48.46           C  
ATOM    878  CG2 VAL H 114      10.259  10.144  43.638  1.00 51.10           C  
ATOM    879  C   VAL H 114      11.927   7.488  41.535  1.00 49.96           C  
ATOM    880  O   VAL H 114      13.111   7.446  41.872  1.00 46.20           O  
ATOM    881  N   LYS H 115      11.491   6.996  40.356  1.00 51.00           N  
ATOM    882  CA  LYS H 115      12.453   6.440  39.455  1.00 50.64           C  
ATOM    883  CB  LYS H 115      12.594   4.913  39.560  1.00 55.29           C  
ATOM    884  CG  LYS H 115      13.805   4.391  38.791  1.00 59.53           C  
ATOM    885  CD  LYS H 115      14.189   2.949  39.119  1.00 65.28           C  
ATOM    886  CE  LYS H 115      15.399   2.464  38.317  1.00 66.45           C  
ATOM    887  NZ  LYS H 115      15.744   1.079  38.700  1.00 66.55           N1+
ATOM    888  C   LYS H 115      12.066   6.768  38.045  1.00 47.41           C  
ATOM    889  O   LYS H 115      10.884   6.811  37.702  1.00 47.07           O  
ATOM    890  N   LEU H 116      13.080   7.034  37.195  1.00 44.35           N  
ATOM    891  CA  LEU H 116      12.862   7.329  35.805  1.00 42.26           C  
ATOM    892  CB  LEU H 116      13.402   8.705  35.364  1.00 40.60           C  
ATOM    893  CG  LEU H 116      12.815   9.919  36.110  1.00 40.79           C  
ATOM    894  CD1 LEU H 116      11.309  10.072  35.873  1.00 40.11           C  
ATOM    895  CD2 LEU H 116      13.169   9.889  37.599  1.00 41.16           C  
ATOM    896  C   LEU H 116      13.658   6.323  35.026  1.00 40.95           C  
ATOM    897  O   LEU H 116      14.812   6.058  35.358  1.00 41.00           O  
ATOM    898  N   VAL H 117      13.064   5.717  33.974  1.00 40.20           N  
ATOM    899  CA  VAL H 117      13.829   4.773  33.208  1.00 40.42           C  
ATOM    900  CB  VAL H 117      13.321   3.365  33.333  1.00 41.85           C  
ATOM    901  CG1 VAL H 117      14.129   2.454  32.394  1.00 41.30           C  
ATOM    902  CG2 VAL H 117      13.396   2.953  34.812  1.00 41.89           C  
ATOM    903  C   VAL H 117      13.749   5.158  31.761  1.00 39.94           C  
ATOM    904  O   VAL H 117      12.670   5.183  31.171  1.00 40.05           O  
ATOM    905  N   GLU H 118      14.907   5.465  31.144  1.00 38.68           N  
ATOM    906  CA  GLU H 118      14.920   5.843  29.757  1.00 38.90           C  
ATOM    907  CB  GLU H 118      15.875   7.006  29.440  1.00 38.08           C  
ATOM    908  CG  GLU H 118      17.249   6.868  30.092  1.00 38.75           C  
ATOM    909  CD  GLU H 118      17.115   7.324  31.540  1.00 38.55           C  
ATOM    910  OE1 GLU H 118      16.886   8.543  31.761  1.00 36.52           O  
ATOM    911  OE2 GLU H 118      17.234   6.461  32.449  1.00 39.26           O1-
ATOM    912  C   GLU H 118      15.252   4.660  28.904  1.00 39.23           C  
ATOM    913  O   GLU H 118      15.869   3.697  29.356  1.00 39.44           O  
ATOM    914  N   SER H 119      14.813   4.704  27.628  1.00 39.25           N  
ATOM    915  CA  SER H 119      15.055   3.612  26.732  1.00 39.13           C  
ATOM    916  CB  SER H 119      14.030   2.483  26.918  1.00 39.90           C  
ATOM    917  OG  SER H 119      14.286   1.423  26.013  1.00 41.02           O  
ATOM    918  C   SER H 119      14.924   4.122  25.327  1.00 38.37           C  
ATOM    919  O   SER H 119      14.508   5.258  25.105  1.00 38.94           O  
ATOM    920  N   GLY H 120      15.282   3.275  24.334  1.00 39.37           N  
ATOM    921  CA  GLY H 120      15.140   3.641  22.951  1.00 38.94           C  
ATOM    922  C   GLY H 120      16.463   3.994  22.338  1.00 38.44           C  
ATOM    923  O   GLY H 120      16.534   4.256  21.138  1.00 42.13           O  
ATOM    924  N   GLY H 121      17.556   3.987  23.122  1.00 37.95           N  
ATOM    925  CA  GLY H 121      18.822   4.374  22.565  1.00 37.46           C  
ATOM    926  C   GLY H 121      19.295   3.312  21.623  1.00 37.96           C  
ATOM    927  O   GLY H 121      18.813   2.181  21.643  1.00 38.87           O  
ATOM    928  N   GLY H 122      20.275   3.664  20.765  1.00 37.98           N  
ATOM    929  CA  GLY H 122      20.786   2.715  19.818  1.00 37.86           C  
ATOM    930  C   GLY H 122      21.622   3.454  18.819  1.00 38.59           C  
ATOM    931  O   GLY H 122      21.920   4.635  18.986  1.00 38.67           O  
ATOM    932  N   LEU H 123      22.016   2.754  17.736  1.00 38.93           N  
ATOM    933  CA  LEU H 123      22.842   3.340  16.719  1.00 39.29           C  
ATOM    934  CB  LEU H 123      23.858   2.339  16.132  1.00 39.68           C  
ATOM    935  CG  LEU H 123      24.772   2.910  15.029  1.00 41.59           C  
ATOM    936  CD1 LEU H 123      25.676   4.040  15.550  1.00 42.59           C  
ATOM    937  CD2 LEU H 123      25.566   1.785  14.342  1.00 43.55           C  
ATOM    938  C   LEU H 123      21.955   3.802  15.601  1.00 39.47           C  
ATOM    939  O   LEU H 123      20.989   3.130  15.243  1.00 39.34           O  
ATOM    940  N   VAL H 124      22.256   4.997  15.044  1.00 39.72           N  
ATOM    941  CA  VAL H 124      21.510   5.535  13.941  1.00 40.93           C  
ATOM    942  CB  VAL H 124      20.512   6.592  14.320  1.00 41.45           C  
ATOM    943  CG1 VAL H 124      19.324   5.936  15.030  1.00 43.28           C  
ATOM    944  CG2 VAL H 124      21.226   7.621  15.208  1.00 41.90           C  
ATOM    945  C   VAL H 124      22.464   6.166  12.978  1.00 42.16           C  
ATOM    946  O   VAL H 124      23.533   6.645  13.352  1.00 40.59           O  
ATOM    947  N   GLN H 125      22.068   6.178  11.690  1.00 42.77           N  
ATOM    948  CA  GLN H 125      22.862   6.732  10.633  1.00 44.21           C  
ATOM    949  CB  GLN H 125      22.377   6.312   9.234  1.00 47.53           C  
ATOM    950  CG  GLN H 125      22.324   4.797   9.024  1.00 45.66           C  
ATOM    951  CD  GLN H 125      23.736   4.240   9.121  1.00 49.76           C  
ATOM    952  OE1 GLN H 125      24.277   4.078  10.212  1.00  0.00           O  
ATOM    953  NE2 GLN H 125      24.348   3.929   7.948  1.00  0.00           N  
ATOM    954  C   GLN H 125      22.727   8.217  10.720  1.00 42.55           C  
ATOM    955  O   GLN H 125      21.765   8.733  11.283  1.00 41.86           O  
ATOM    956  N   PRO H 126      23.681   8.924  10.179  1.00 43.17           N  
ATOM    957  CA  PRO H 126      23.619  10.355  10.238  1.00 44.24           C  
ATOM    958  CD  PRO H 126      25.050   8.440  10.136  1.00 28.54           C  
ATOM    959  CB  PRO H 126      24.989  10.848   9.779  1.00 46.18           C  
ATOM    960  CG  PRO H 126      25.933   9.700  10.187  1.00 48.12           C  
ATOM    961  C   PRO H 126      22.465  10.871   9.448  1.00 45.17           C  
ATOM    962  O   PRO H 126      22.172  10.322   8.387  1.00 46.93           O  
ATOM    963  N   GLY H 127      21.790  11.920   9.957  1.00 45.16           N  
ATOM    964  CA  GLY H 127      20.675  12.498   9.269  1.00 44.79           C  
ATOM    965  C   GLY H 127      19.443  11.706   9.590  1.00 43.77           C  
ATOM    966  O   GLY H 127      18.366  12.002   9.078  1.00 43.70           O  
ATOM    967  N   GLY H 128      19.564  10.690  10.467  1.00 42.50           N  
ATOM    968  CA  GLY H 128      18.443   9.838  10.760  1.00 42.33           C  
ATOM    969  C   GLY H 128      17.648  10.395  11.900  1.00 42.27           C  
ATOM    970  O   GLY H 128      17.884  11.513  12.356  1.00 41.24           O  
ATOM    971  N   SER H 129      16.665   9.601  12.384  1.00 42.17           N  
ATOM    972  CA  SER H 129      15.813  10.023  13.461  1.00 42.32           C  
ATOM    973  CB  SER H 129      14.394  10.402  13.010  1.00 43.19           C  
ATOM    974  OG  SER H 129      14.436  11.534  12.153  1.00 46.04           O  
ATOM    975  C   SER H 129      15.658   8.890  14.433  1.00 41.18           C  
ATOM    976  O   SER H 129      15.820   7.724  14.079  1.00 40.66           O  
ATOM    977  N   LEU H 130      15.358   9.217  15.710  1.00 40.94           N  
ATOM    978  CA  LEU H 130      15.178   8.184  16.689  1.00 40.43           C  
ATOM    979  CB  LEU H 130      16.542   7.723  17.258  1.00 40.84           C  
ATOM    980  CG  LEU H 130      16.601   6.388  18.040  1.00 41.46           C  
ATOM    981  CD1 LEU H 130      18.040   6.092  18.486  1.00 42.66           C  
ATOM    982  CD2 LEU H 130      15.645   6.338  19.233  1.00 41.05           C  
ATOM    983  C   LEU H 130      14.313   8.772  17.773  1.00 39.82           C  
ATOM    984  O   LEU H 130      14.346   9.979  18.012  1.00 39.82           O  
ATOM    985  N   THR H 131      13.475   7.938  18.429  1.00 40.48           N  
ATOM    986  CA  THR H 131      12.632   8.430  19.486  1.00 41.64           C  
ATOM    987  CB  THR H 131      11.169   8.162  19.259  1.00 44.51           C  
ATOM    988  OG1 THR H 131      10.398   8.742  20.303  1.00  0.00           O  
ATOM    989  CG2 THR H 131      10.935   6.642  19.191  1.00  0.00           C  
ATOM    990  C   THR H 131      13.023   7.771  20.777  1.00 41.20           C  
ATOM    991  O   THR H 131      13.094   6.548  20.876  1.00 41.51           O  
ATOM    992  N   LEU H 132      13.284   8.590  21.817  1.00 40.30           N  
ATOM    993  CA  LEU H 132      13.661   8.081  23.108  1.00 40.15           C  
ATOM    994  CB  LEU H 132      14.789   8.890  23.768  1.00 38.48           C  
ATOM    995  CG  LEU H 132      16.113   8.860  22.986  1.00 37.22           C  
ATOM    996  CD1 LEU H 132      17.197   9.683  23.697  1.00 36.51           C  
ATOM    997  CD2 LEU H 132      16.568   7.421  22.705  1.00 36.42           C  
ATOM    998  C   LEU H 132      12.467   8.191  23.999  1.00 40.59           C  
ATOM    999  O   LEU H 132      11.626   9.069  23.813  1.00 41.16           O  
ATOM   1000  N   SER H 133      12.360   7.280  24.989  1.00 41.55           N  
ATOM   1001  CA  SER H 133      11.243   7.288  25.893  1.00 42.85           C  
ATOM   1002  CB  SER H 133      10.361   6.033  25.784  1.00 43.89           C  
ATOM   1003  OG  SER H 133       9.739   5.975  24.509  1.00 47.22           O  
ATOM   1004  C   SER H 133      11.772   7.302  27.295  1.00 41.54           C  
ATOM   1005  O   SER H 133      12.922   6.942  27.540  1.00 41.56           O  
ATOM   1006  N   CYS H 134      10.933   7.753  28.251  1.00 41.29           N  
ATOM   1007  CA  CYS H 134      11.307   7.790  29.637  1.00 41.86           C  
ATOM   1008  CB  CYS H 134      11.766   9.197  30.078  1.00 42.23           C  
ATOM   1009  SG  CYS H 134      12.023   9.382  31.869  1.00 44.73           S  
ATOM   1010  C   CYS H 134      10.088   7.424  30.431  1.00 42.10           C  
ATOM   1011  O   CYS H 134       9.057   8.089  30.341  1.00 41.76           O  
ATOM   1012  N   ALA H 135      10.177   6.354  31.246  1.00 41.99           N  
ATOM   1013  CA  ALA H 135       9.036   5.942  32.013  1.00 43.25           C  
ATOM   1014  CB  ALA H 135       8.873   4.414  32.097  1.00 43.55           C  
ATOM   1015  C   ALA H 135       9.225   6.461  33.400  1.00 44.12           C  
ATOM   1016  O   ALA H 135      10.294   6.323  33.989  1.00 45.26           O  
ATOM   1017  N   THR H 136       8.173   7.086  33.962  1.00 44.32           N  
ATOM   1018  CA  THR H 136       8.295   7.638  35.278  1.00 45.16           C  
ATOM   1019  CB  THR H 136       7.902   9.080  35.362  1.00 44.06           C  
ATOM   1020  OG1 THR H 136       6.534   9.222  35.019  1.00  0.00           O  
ATOM   1021  CG2 THR H 136       8.769   9.893  34.391  1.00  0.00           C  
ATOM   1022  C   THR H 136       7.377   6.898  36.190  1.00 46.65           C  
ATOM   1023  O   THR H 136       6.305   6.441  35.789  1.00 48.07           O  
ATOM   1024  N   SER H 137       7.809   6.741  37.457  1.00 46.08           N  
ATOM   1025  CA  SER H 137       6.995   6.071  38.426  1.00 47.02           C  
ATOM   1026  CB  SER H 137       7.216   4.549  38.451  1.00 48.09           C  
ATOM   1027  OG  SER H 137       8.556   4.260  38.823  1.00 48.80           O  
ATOM   1028  C   SER H 137       7.391   6.579  39.776  1.00 46.55           C  
ATOM   1029  O   SER H 137       8.475   7.136  39.945  1.00 44.29           O  
ATOM   1030  N   GLY H 138       6.473   6.448  40.755  1.00 38.95           N  
ATOM   1031  CA  GLY H 138       6.750   6.827  42.111  1.00 37.73           C  
ATOM   1032  C   GLY H 138       6.178   8.179  42.427  1.00 36.77           C  
ATOM   1033  O   GLY H 138       6.005   8.513  43.597  1.00 38.49           O  
ATOM   1034  N   PHE H 139       5.864   9.003  41.410  1.00 32.75           N  
ATOM   1035  CA  PHE H 139       5.349  10.312  41.709  1.00 30.13           C  
ATOM   1036  CB  PHE H 139       6.403  11.441  41.624  1.00 27.75           C  
ATOM   1037  CG  PHE H 139       7.139  11.344  40.326  1.00 24.83           C  
ATOM   1038  CD1 PHE H 139       6.509  11.478  39.113  1.00 23.46           C  
ATOM   1039  CD2 PHE H 139       8.499  11.155  40.323  1.00 20.33           C  
ATOM   1040  CE1 PHE H 139       7.206  11.387  37.931  1.00 16.47           C  
ATOM   1041  CE2 PHE H 139       9.204  11.067  39.144  1.00 15.48           C  
ATOM   1042  CZ  PHE H 139       8.561  11.178  37.939  1.00 17.50           C  
ATOM   1043  C   PHE H 139       4.231  10.657  40.774  1.00 32.39           C  
ATOM   1044  O   PHE H 139       4.006   9.984  39.768  1.00 33.69           O  
ATOM   1045  N   THR H 140       3.487  11.738  41.093  1.00 34.07           N  
ATOM   1046  CA  THR H 140       2.443  12.127  40.196  1.00 37.01           C  
ATOM   1047  CB  THR H 140       1.366  12.969  40.823  1.00 38.49           C  
ATOM   1048  OG1 THR H 140       0.764  12.260  41.896  1.00 41.02           O  
ATOM   1049  CG2 THR H 140       0.303  13.278  39.757  1.00 38.24           C  
ATOM   1050  C   THR H 140       3.123  12.921  39.131  1.00 36.09           C  
ATOM   1051  O   THR H 140       3.427  14.101  39.289  1.00 36.45           O  
ATOM   1052  N   PHE H 141       3.326  12.255  37.983  1.00 33.86           N  
ATOM   1053  CA  PHE H 141       4.073  12.739  36.860  1.00 33.71           C  
ATOM   1054  CB  PHE H 141       4.084  11.694  35.728  1.00 34.52           C  
ATOM   1055  CG  PHE H 141       4.914  12.153  34.579  1.00 29.48           C  
ATOM   1056  CD1 PHE H 141       6.286  12.177  34.675  1.00 29.22           C  
ATOM   1057  CD2 PHE H 141       4.325  12.515  33.391  1.00 26.46           C  
ATOM   1058  CE1 PHE H 141       7.059  12.582  33.613  1.00 28.97           C  
ATOM   1059  CE2 PHE H 141       5.094  12.919  32.325  1.00 26.58           C  
ATOM   1060  CZ  PHE H 141       6.463  12.956  32.434  1.00 27.38           C  
ATOM   1061  C   PHE H 141       3.433  13.999  36.361  1.00 34.07           C  
ATOM   1062  O   PHE H 141       4.122  14.922  35.929  1.00 32.70           O  
ATOM   1063  N   SER H 142       2.092  14.073  36.434  1.00 32.76           N  
ATOM   1064  CA  SER H 142       1.353  15.179  35.894  1.00 32.31           C  
ATOM   1065  CB  SER H 142      -0.160  15.042  36.123  1.00 33.04           C  
ATOM   1066  OG  SER H 142      -0.623  13.807  35.599  1.00 35.98           O  
ATOM   1067  C   SER H 142       1.755  16.471  36.550  1.00 30.80           C  
ATOM   1068  O   SER H 142       1.514  17.544  36.003  1.00 29.85           O  
ATOM   1069  N   ASP H 143       2.306  16.412  37.770  1.00 30.61           N  
ATOM   1070  CA  ASP H 143       2.698  17.559  38.550  1.00 33.86           C  
ATOM   1071  CB  ASP H 143       2.762  17.240  40.054  1.00 39.27           C  
ATOM   1072  CG  ASP H 143       1.327  17.202  40.553  1.00 42.59           C  
ATOM   1073  OD1 ASP H 143       0.574  18.141  40.182  1.00 44.80           O  
ATOM   1074  OD2 ASP H 143       0.960  16.253  41.299  1.00 45.24           O1-
ATOM   1075  C   ASP H 143       3.995  18.219  38.152  1.00 33.75           C  
ATOM   1076  O   ASP H 143       4.197  19.378  38.517  1.00 33.63           O  
ATOM   1077  N   TYR H 144       4.921  17.537  37.443  1.00 32.32           N  
ATOM   1078  CA  TYR H 144       6.250  18.102  37.340  1.00 29.36           C  
ATOM   1079  CB  TYR H 144       7.331  17.123  37.821  1.00 27.95           C  
ATOM   1080  CG  TYR H 144       7.102  16.796  39.256  1.00 30.82           C  
ATOM   1081  CD1 TYR H 144       6.074  15.963  39.643  1.00 32.90           C  
ATOM   1082  CD2 TYR H 144       7.938  17.305  40.220  1.00 33.39           C  
ATOM   1083  CE1 TYR H 144       5.874  15.656  40.971  1.00 35.07           C  
ATOM   1084  CE2 TYR H 144       7.746  17.002  41.546  1.00 36.23           C  
ATOM   1085  CZ  TYR H 144       6.716  16.176  41.925  1.00 36.43           C  
ATOM   1086  OH  TYR H 144       6.527  15.869  43.291  1.00 38.51           O  
ATOM   1087  C   TYR H 144       6.671  18.430  35.934  1.00 29.24           C  
ATOM   1088  O   TYR H 144       6.191  17.861  34.965  1.00 29.75           O  
ATOM   1089  N   TYR H 145       7.586  19.413  35.802  1.00 41.25           N  
ATOM   1090  CA  TYR H 145       8.277  19.722  34.576  1.00 40.34           C  
ATOM   1091  CB  TYR H 145       9.108  21.018  34.615  1.00 41.67           C  
ATOM   1092  CG  TYR H 145       8.286  22.227  34.340  1.00 43.45           C  
ATOM   1093  CD1 TYR H 145       7.383  22.735  35.244  1.00 44.81           C  
ATOM   1094  CD2 TYR H 145       8.469  22.877  33.143  1.00 44.39           C  
ATOM   1095  CE1 TYR H 145       6.664  23.870  34.939  1.00 46.28           C  
ATOM   1096  CE2 TYR H 145       7.757  24.007  32.833  1.00 45.75           C  
ATOM   1097  CZ  TYR H 145       6.851  24.505  33.732  1.00 46.81           C  
ATOM   1098  OH  TYR H 145       6.125  25.669  33.405  1.00 19.20           O  
ATOM   1099  C   TYR H 145       9.294  18.641  34.370  1.00 38.97           C  
ATOM   1100  O   TYR H 145       9.798  18.076  35.338  1.00 38.20           O  
ATOM   1101  N   ILE H 146       9.597  18.287  33.102  1.00 37.95           N  
ATOM   1102  CA  ILE H 146      10.586  17.267  32.871  1.00 37.15           C  
ATOM   1103  CB  ILE H 146      10.028  15.972  32.362  1.00 38.19           C  
ATOM   1104  CG1 ILE H 146      11.072  14.852  32.523  1.00  0.00           C  
ATOM   1105  CG2 ILE H 146       9.562  16.191  30.916  1.00  0.00           C  
ATOM   1106  CD1 ILE H 146      10.488  13.447  32.385  1.00 25.62           C  
ATOM   1107  C   ILE H 146      11.601  17.765  31.876  1.00 37.52           C  
ATOM   1108  O   ILE H 146      11.344  18.714  31.140  1.00 37.88           O  
ATOM   1109  N   TYR H 147      12.816  17.164  31.862  1.00 35.47           N  
ATOM   1110  CA  TYR H 147      13.844  17.640  30.968  1.00 34.43           C  
ATOM   1111  CB  TYR H 147      14.947  18.460  31.666  1.00 35.16           C  
ATOM   1112  CG  TYR H 147      14.394  19.570  32.492  1.00 16.89           C  
ATOM   1113  CD1 TYR H 147      13.985  20.755  31.926  1.00 17.28           C  
ATOM   1114  CD2 TYR H 147      14.317  19.421  33.858  1.00 17.03           C  
ATOM   1115  CE1 TYR H 147      13.488  21.768  32.713  1.00 18.15           C  
ATOM   1116  CE2 TYR H 147      13.821  20.429  34.651  1.00 17.91           C  
ATOM   1117  CZ  TYR H 147      13.407  21.607  34.075  1.00 17.84           C  
ATOM   1118  OH  TYR H 147      12.898  22.649  34.879  1.00 24.95           O  
ATOM   1119  C   TYR H 147      14.630  16.478  30.448  1.00 33.61           C  
ATOM   1120  O   TYR H 147      14.568  15.370  30.981  1.00 32.31           O  
ATOM   1121  N   TRP H 148      15.399  16.736  29.368  1.00 32.12           N  
ATOM   1122  CA  TRP H 148      16.353  15.795  28.854  1.00 31.27           C  
ATOM   1123  CB  TRP H 148      16.107  15.369  27.398  1.00 31.31           C  
ATOM   1124  CG  TRP H 148      14.918  14.459  27.203  1.00 31.27           C  
ATOM   1125  CD2 TRP H 148      14.979  13.029  27.319  1.00 31.28           C  
ATOM   1126  CD1 TRP H 148      13.626  14.770  26.897  1.00 31.83           C  
ATOM   1127  NE1 TRP H 148      12.875  13.622  26.819  1.00 32.44           N  
ATOM   1128  CE2 TRP H 148      13.696  12.543  27.075  1.00 31.85           C  
ATOM   1129  CE3 TRP H 148      16.017  12.190  27.609  1.00 30.83           C  
ATOM   1130  CZ2 TRP H 148      13.431  11.204  27.116  1.00 32.09           C  
ATOM   1131  CZ3 TRP H 148      15.749  10.838  27.644  1.00 31.32           C  
ATOM   1132  CH2 TRP H 148      14.480  10.357  27.403  1.00 32.00           C  
ATOM   1133  C   TRP H 148      17.679  16.493  28.896  1.00 29.91           C  
ATOM   1134  O   TRP H 148      17.797  17.647  28.489  1.00 30.35           O  
ATOM   1135  N   VAL H 149      18.713  15.813  29.431  1.00 29.00           N  
ATOM   1136  CA  VAL H 149      20.039  16.360  29.494  1.00 29.27           C  
ATOM   1137  CB  VAL H 149      20.507  16.636  30.894  1.00 29.00           C  
ATOM   1138  CG1 VAL H 149      21.967  17.119  30.851  1.00 28.54           C  
ATOM   1139  CG2 VAL H 149      19.538  17.639  31.541  1.00 28.91           C  
ATOM   1140  C   VAL H 149      20.926  15.299  28.932  1.00 29.19           C  
ATOM   1141  O   VAL H 149      20.677  14.114  29.141  1.00 30.02           O  
ATOM   1142  N   ARG H 150      21.986  15.685  28.194  1.00 30.00           N  
ATOM   1143  CA  ARG H 150      22.809  14.656  27.622  1.00 30.19           C  
ATOM   1144  CB  ARG H 150      22.806  14.622  26.083  1.00 30.20           C  
ATOM   1145  CG  ARG H 150      23.339  15.904  25.445  1.00 31.11           C  
ATOM   1146  CD  ARG H 150      23.761  15.742  23.983  1.00 31.17           C  
ATOM   1147  NE  ARG H 150      22.611  16.102  23.113  1.00 32.20           N  
ATOM   1148  CZ  ARG H 150      22.837  16.797  21.960  1.00 33.53           C  
ATOM   1149  NH1 ARG H 150      24.076  17.306  21.700  1.00 33.97           N1+
ATOM   1150  NH2 ARG H 150      21.823  16.976  21.065  1.00 32.92           N  
ATOM   1151  C   ARG H 150      24.229  14.851  28.045  1.00 30.36           C  
ATOM   1152  O   ARG H 150      24.642  15.949  28.411  1.00 30.78           O  
ATOM   1153  N   GLN H 151      25.009  13.749  28.027  1.00 31.89           N  
ATOM   1154  CA  GLN H 151      26.393  13.798  28.399  1.00 32.28           C  
ATOM   1155  CB  GLN H 151      26.699  12.943  29.643  1.00 31.77           C  
ATOM   1156  CG  GLN H 151      28.140  13.053  30.138  1.00 31.90           C  
ATOM   1157  CD  GLN H 151      28.221  12.382  31.503  1.00 32.70           C  
ATOM   1158  OE1 GLN H 151      27.676  11.300  31.716  1.00 32.93           O  
ATOM   1159  NE2 GLN H 151      28.921  13.049  32.459  1.00 33.69           N  
ATOM   1160  C   GLN H 151      27.187  13.272  27.241  1.00 33.46           C  
ATOM   1161  O   GLN H 151      26.966  12.158  26.770  1.00 33.85           O  
ATOM   1162  N   THR H 152      28.156  14.077  26.763  1.00 36.67           N  
ATOM   1163  CA  THR H 152      28.951  13.734  25.617  1.00 39.03           C  
ATOM   1164  CB  THR H 152      29.643  14.925  25.016  1.00 39.90           C  
ATOM   1165  OG1 THR H 152      30.485  15.536  25.981  1.00 42.43           O  
ATOM   1166  CG2 THR H 152      28.587  15.928  24.531  1.00 39.72           C  
ATOM   1167  C   THR H 152      30.013  12.756  26.018  1.00 40.26           C  
ATOM   1168  O   THR H 152      30.220  12.469  27.196  1.00 37.77           O  
ATOM   1169  N   PRO H 153      30.679  12.217  25.029  1.00 43.25           N  
ATOM   1170  CA  PRO H 153      31.745  11.289  25.283  1.00 44.28           C  
ATOM   1171  CD  PRO H 153      30.067  12.001  23.728  1.00 43.13           C  
ATOM   1172  CB  PRO H 153      32.133  10.727  23.917  1.00 44.00           C  
ATOM   1173  CG  PRO H 153      30.820  10.808  23.112  1.00 43.96           C  
ATOM   1174  C   PRO H 153      32.849  11.988  26.014  1.00 44.85           C  
ATOM   1175  O   PRO H 153      33.631  11.324  26.692  1.00 44.65           O  
ATOM   1176  N   GLU H 154      32.930  13.322  25.861  1.00 47.60           N  
ATOM   1177  CA  GLU H 154      33.870  14.184  26.520  1.00 49.84           C  
ATOM   1178  CB  GLU H 154      33.859  15.643  26.015  1.00 52.75           C  
ATOM   1179  CG  GLU H 154      34.394  15.842  24.592  1.00 56.20           C  
ATOM   1180  CD  GLU H 154      33.227  15.995  23.624  1.00 56.87           C  
ATOM   1181  OE1 GLU H 154      32.439  16.961  23.805  1.00 57.13           O  
ATOM   1182  OE2 GLU H 154      33.114  15.165  22.683  1.00 56.81           O1-
ATOM   1183  C   GLU H 154      33.492  14.213  27.973  1.00 48.31           C  
ATOM   1184  O   GLU H 154      34.288  14.604  28.826  1.00 46.52           O  
ATOM   1185  N   LYS H 155      32.245  13.800  28.283  1.00 47.36           N  
ATOM   1186  CA  LYS H 155      31.707  13.817  29.618  1.00 47.07           C  
ATOM   1187  CB  LYS H 155      32.696  13.301  30.679  1.00 48.78           C  
ATOM   1188  CG  LYS H 155      32.846  11.779  30.675  1.00 51.42           C  
ATOM   1189  CD  LYS H 155      31.560  11.051  31.065  1.00 54.03           C  
ATOM   1190  CE  LYS H 155      31.629   9.532  30.909  1.00 62.89           C  
ATOM   1191  NZ  LYS H 155      31.326   9.153  29.511  1.00 63.60           N1+
ATOM   1192  C   LYS H 155      31.257  15.188  30.018  1.00 46.44           C  
ATOM   1193  O   LYS H 155      31.195  15.502  31.205  1.00 45.52           O  
ATOM   1194  N   ARG H 156      30.913  16.045  29.038  1.00 45.44           N  
ATOM   1195  CA  ARG H 156      30.351  17.323  29.375  1.00 44.90           C  
ATOM   1196  CB  ARG H 156      30.760  18.456  28.423  1.00 48.24           C  
ATOM   1197  CG  ARG H 156      32.263  18.696  28.489  1.00 53.43           C  
ATOM   1198  CD  ARG H 156      32.768  19.925  27.743  1.00 58.92           C  
ATOM   1199  NE  ARG H 156      34.241  19.931  27.950  1.00 63.39           N  
ATOM   1200  CZ  ARG H 156      35.058  20.617  27.102  1.00 65.29           C  
ATOM   1201  NH1 ARG H 156      34.524  21.374  26.101  1.00 64.57           N1+
ATOM   1202  NH2 ARG H 156      36.412  20.537  27.253  1.00 66.01           N  
ATOM   1203  C   ARG H 156      28.862  17.179  29.344  1.00 42.16           C  
ATOM   1204  O   ARG H 156      28.323  16.330  28.635  1.00 40.30           O  
ATOM   1205  N   LEU H 157      28.158  18.014  30.135  1.00 38.90           N  
ATOM   1206  CA  LEU H 157      26.728  17.927  30.242  1.00 37.00           C  
ATOM   1207  CB  LEU H 157      26.247  18.024  31.702  1.00 36.50           C  
ATOM   1208  CG  LEU H 157      26.652  16.811  32.563  1.00 36.48           C  
ATOM   1209  CD1 LEU H 157      26.244  16.995  34.031  1.00 36.91           C  
ATOM   1210  CD2 LEU H 157      26.082  15.509  31.984  1.00 36.22           C  
ATOM   1211  C   LEU H 157      26.114  19.058  29.477  1.00 36.61           C  
ATOM   1212  O   LEU H 157      26.632  20.174  29.470  1.00 36.36           O  
ATOM   1213  N   GLU H 158      24.988  18.768  28.792  1.00 35.67           N  
ATOM   1214  CA  GLU H 158      24.300  19.746  28.001  1.00 35.79           C  
ATOM   1215  CB  GLU H 158      24.604  19.615  26.498  1.00 38.39           C  
ATOM   1216  CG  GLU H 158      23.994  20.726  25.642  1.00 41.99           C  
ATOM   1217  CD  GLU H 158      24.178  20.362  24.174  1.00 45.86           C  
ATOM   1218  OE1 GLU H 158      24.549  19.189  23.894  1.00 46.67           O  
ATOM   1219  OE2 GLU H 158      23.944  21.250  23.312  1.00 47.31           O1-
ATOM   1220  C   GLU H 158      22.823  19.527  28.160  1.00 33.91           C  
ATOM   1221  O   GLU H 158      22.333  18.404  28.053  1.00 33.37           O  
ATOM   1222  N   TRP H 159      22.073  20.618  28.410  1.00 33.34           N  
ATOM   1223  CA  TRP H 159      20.641  20.572  28.546  1.00 33.87           C  
ATOM   1224  CB  TRP H 159      20.132  21.756  29.380  1.00 33.60           C  
ATOM   1225  CG  TRP H 159      18.675  22.063  29.190  1.00 34.10           C  
ATOM   1226  CD2 TRP H 159      18.250  23.074  28.272  1.00 35.53           C  
ATOM   1227  CD1 TRP H 159      17.550  21.533  29.745  1.00 33.98           C  
ATOM   1228  NE1 TRP H 159      16.438  22.147  29.212  1.00 16.20           N  
ATOM   1229  CE2 TRP H 159      16.857  23.097  28.305  1.00 16.82           C  
ATOM   1230  CE3 TRP H 159      18.968  23.911  27.468  1.00 16.75           C  
ATOM   1231  CZ2 TRP H 159      16.156  23.966  27.524  1.00 17.09           C  
ATOM   1232  CZ3 TRP H 159      18.263  24.784  26.678  1.00 17.20           C  
ATOM   1233  CH2 TRP H 159      16.887  24.801  26.710  1.00 17.35           C  
ATOM   1234  C   TRP H 159      20.032  20.646  27.174  1.00 34.18           C  
ATOM   1235  O   TRP H 159      20.307  21.583  26.432  1.00 35.28           O  
ATOM   1236  N   VAL H 160      19.304  19.581  26.758  1.00 33.46           N  
ATOM   1237  CA  VAL H 160      18.638  19.482  25.480  1.00 34.25           C  
ATOM   1238  CB  VAL H 160      18.692  18.101  24.883  1.00 36.57           C  
ATOM   1239  CG1 VAL H 160      20.162  17.774  24.598  1.00 37.93           C  
ATOM   1240  CG2 VAL H 160      18.016  17.091  25.816  1.00 36.58           C  
ATOM   1241  C   VAL H 160      17.214  19.988  25.388  1.00 33.63           C  
ATOM   1242  O   VAL H 160      16.832  20.518  24.345  1.00 33.36           O  
ATOM   1243  N   ALA H 161      16.354  19.795  26.420  1.00 32.52           N  
ATOM   1244  CA  ALA H 161      14.977  20.209  26.233  1.00 33.52           C  
ATOM   1245  CB  ALA H 161      14.195  19.291  25.277  1.00 32.63           C  
ATOM   1246  C   ALA H 161      14.216  20.222  27.534  1.00 33.81           C  
ATOM   1247  O   ALA H 161      14.543  19.487  28.466  1.00 34.15           O  
ATOM   1248  N   TYR H 162      13.165  21.080  27.629  1.00 34.72           N  
ATOM   1249  CA  TYR H 162      12.370  21.086  28.832  1.00 34.98           C  
ATOM   1250  CB  TYR H 162      12.610  22.282  29.779  1.00 35.77           C  
ATOM   1251  CG  TYR H 162      11.543  23.309  29.588  1.00  0.00           C  
ATOM   1252  CD1 TYR H 162      11.608  24.276  28.613  1.00  0.00           C  
ATOM   1253  CD2 TYR H 162      10.445  23.281  30.423  1.00  0.00           C  
ATOM   1254  CE1 TYR H 162      10.588  25.193  28.490  1.00  0.00           C  
ATOM   1255  CE2 TYR H 162       9.428  24.195  30.300  1.00  0.00           C  
ATOM   1256  CZ  TYR H 162       9.501  25.157  29.328  1.00  0.00           C  
ATOM   1257  OH  TYR H 162       8.465  26.104  29.188  1.00  0.00           O  
ATOM   1258  C   TYR H 162      10.927  21.181  28.417  1.00 35.83           C  
ATOM   1259  O   TYR H 162      10.609  21.777  27.389  1.00 36.23           O  
ATOM   1260  N   ILE H 163      10.016  20.575  29.214  1.00 36.27           N  
ATOM   1261  CA  ILE H 163       8.606  20.650  28.942  1.00 38.26           C  
ATOM   1262  CB  ILE H 163       8.035  19.399  28.336  1.00 38.15           C  
ATOM   1263  CG1 ILE H 163       6.599  19.645  27.844  1.00 38.21           C  
ATOM   1264  CG2 ILE H 163       8.153  18.267  29.367  1.00 38.81           C  
ATOM   1265  CD1 ILE H 163       6.072  18.539  26.931  1.00 38.46           C  
ATOM   1266  C   ILE H 163       7.882  20.900  30.234  1.00 39.81           C  
ATOM   1267  O   ILE H 163       8.280  20.409  31.290  1.00 39.96           O  
ATOM   1268  N   SER H 164       6.781  21.676  30.172  1.00 40.81           N  
ATOM   1269  CA  SER H 164       6.011  22.002  31.341  1.00 41.75           C  
ATOM   1270  CB  SER H 164       5.060  23.193  31.126  1.00 42.38           C  
ATOM   1271  OG  SER H 164       4.126  22.895  30.099  1.00 20.57           O  
ATOM   1272  C   SER H 164       5.188  20.810  31.729  1.00 42.41           C  
ATOM   1273  O   SER H 164       5.130  19.810  31.018  1.00 41.50           O  
ATOM   1274  N   ASN H 165       4.370  21.100  32.752  1.00 62.15           N  
ATOM   1275  CA  ASN H 165       3.470  20.186  33.361  1.00 62.66           C  
ATOM   1276  CB  ASN H 165       2.645  20.866  34.465  1.00 62.93           C  
ATOM   1277  CG  ASN H 165       3.559  21.216  35.626  1.00 41.14           C  
ATOM   1278  OD1 ASN H 165       4.223  20.348  36.186  1.00 39.19           O  
ATOM   1279  ND2 ASN H 165       3.601  22.521  36.001  1.00 37.40           N  
ATOM   1280  C   ASN H 165       2.480  19.659  32.369  1.00 63.18           C  
ATOM   1281  O   ASN H 165       2.351  18.450  32.204  1.00 63.81           O  
ATOM   1282  N   SER H 166       1.740  20.567  31.704  1.00 64.07           N  
ATOM   1283  CA  SER H 166       0.695  20.222  30.777  1.00 64.13           C  
ATOM   1284  CB  SER H 166      -0.375  21.315  30.653  1.00  0.00           C  
ATOM   1285  OG  SER H 166      -1.052  21.459  31.892  1.00  0.00           O  
ATOM   1286  C   SER H 166       1.214  19.949  29.402  1.00 66.13           C  
ATOM   1287  O   SER H 166       0.467  19.481  28.540  1.00 67.35           O  
ATOM   1288  N   GLY H 167       2.488  20.289  29.133  1.00 65.06           N  
ATOM   1289  CA  GLY H 167       3.029  20.044  27.830  1.00 64.01           C  
ATOM   1290  C   GLY H 167       2.707  21.195  26.951  1.00 64.34           C  
ATOM   1291  O   GLY H 167       2.988  21.164  25.758  1.00 63.91           O  
ATOM   1292  N   GLY H 168       2.097  22.250  27.504  1.00 65.46           N  
ATOM   1293  CA  GLY H 168       1.785  23.372  26.680  1.00 67.15           C  
ATOM   1294  C   GLY H 168       3.058  23.974  26.219  1.00 66.99           C  
ATOM   1295  O   GLY H 168       3.186  24.383  25.067  1.00 68.47           O  
ATOM   1296  N   ASN H 169       4.069  24.027  27.094  1.00 49.43           N  
ATOM   1297  CA  ASN H 169       5.165  24.821  26.604  1.00 48.22           C  
ATOM   1298  CB  ASN H 169       5.394  26.084  27.456  1.00 49.55           C  
ATOM   1299  CG  ASN H 169       6.175  27.094  26.629  1.00 51.81           C  
ATOM   1300  OD1 ASN H 169       6.450  26.871  25.452  1.00 81.59           O  
ATOM   1301  ND2 ASN H 169       6.538  28.243  27.258  1.00 80.18           N  
ATOM   1302  C   ASN H 169       6.440  24.027  26.619  1.00 46.37           C  
ATOM   1303  O   ASN H 169       6.637  23.151  27.460  1.00 45.58           O  
ATOM   1304  N   THR H 170       7.350  24.318  25.661  1.00 43.96           N  
ATOM   1305  CA  THR H 170       8.603  23.615  25.599  1.00 41.57           C  
ATOM   1306  CB  THR H 170       8.643  22.574  24.520  1.00 42.19           C  
ATOM   1307  OG1 THR H 170       8.465  23.185  23.250  1.00 44.52           O  
ATOM   1308  CG2 THR H 170       7.527  21.551  24.774  1.00 41.87           C  
ATOM   1309  C   THR H 170       9.703  24.588  25.289  1.00 40.75           C  
ATOM   1310  O   THR H 170       9.457  25.661  24.741  1.00 39.50           O  
ATOM   1311  N   TYR H 171      10.955  24.248  25.671  1.00 40.36           N  
ATOM   1312  CA  TYR H 171      12.065  25.094  25.325  1.00 39.31           C  
ATOM   1313  CB  TYR H 171      12.488  26.083  26.433  1.00 39.27           C  
ATOM   1314  CG  TYR H 171      13.707  26.845  26.028  1.00 39.91           C  
ATOM   1315  CD1 TYR H 171      13.766  27.589  24.868  1.00 40.12           C  
ATOM   1316  CD2 TYR H 171      14.794  26.867  26.868  1.00 40.25           C  
ATOM   1317  CE1 TYR H 171      14.907  28.289  24.532  1.00 40.02           C  
ATOM   1318  CE2 TYR H 171      15.931  27.565  26.538  1.00 41.24           C  
ATOM   1319  CZ  TYR H 171      15.996  28.276  25.369  1.00 40.91           C  
ATOM   1320  OH  TYR H 171      17.168  28.987  25.039  1.00 41.73           O  
ATOM   1321  C   TYR H 171      13.223  24.240  24.910  1.00 38.30           C  
ATOM   1322  O   TYR H 171      13.383  23.113  25.380  1.00 36.36           O  
ATOM   1323  N   TYR H 172      14.038  24.754  23.963  1.00 37.81           N  
ATOM   1324  CA  TYR H 172      15.172  24.015  23.488  1.00 37.86           C  
ATOM   1325  CB  TYR H 172      14.978  23.414  22.084  1.00 38.02           C  
ATOM   1326  CG  TYR H 172      13.676  22.690  21.997  1.00 38.13           C  
ATOM   1327  CD1 TYR H 172      13.475  21.484  22.624  1.00 37.42           C  
ATOM   1328  CD2 TYR H 172      12.633  23.243  21.294  1.00 38.91           C  
ATOM   1329  CE1 TYR H 172      12.266  20.833  22.529  1.00 38.33           C  
ATOM   1330  CE2 TYR H 172      11.422  22.597  21.194  1.00 37.27           C  
ATOM   1331  CZ  TYR H 172      11.237  21.386  21.812  1.00 38.66           C  
ATOM   1332  OH  TYR H 172       9.997  20.718  21.714  1.00 38.32           O  
ATOM   1333  C   TYR H 172      16.295  24.995  23.313  1.00 38.61           C  
ATOM   1334  O   TYR H 172      16.065  26.178  23.073  1.00 41.17           O  
ATOM   1335  N   SER H 173      17.555  24.528  23.426  1.00 37.90           N  
ATOM   1336  CA  SER H 173      18.671  25.392  23.169  1.00 38.54           C  
ATOM   1337  CB  SER H 173      20.002  24.886  23.749  1.00 37.44           C  
ATOM   1338  OG  SER H 173      21.044  25.804  23.446  1.00  0.00           O  
ATOM   1339  C   SER H 173      18.803  25.458  21.679  1.00 40.74           C  
ATOM   1340  O   SER H 173      18.157  24.702  20.959  1.00 40.03           O  
ATOM   1341  N   ASP H 174      19.648  26.376  21.178  1.00 42.81           N  
ATOM   1342  CA  ASP H 174      19.801  26.593  19.765  1.00 45.60           C  
ATOM   1343  CB  ASP H 174      20.705  27.793  19.445  1.00 47.17           C  
ATOM   1344  CG  ASP H 174      19.924  29.051  19.802  1.00 49.68           C  
ATOM   1345  OD1 ASP H 174      18.667  29.004  19.735  1.00 49.08           O  
ATOM   1346  OD2 ASP H 174      20.570  30.075  20.147  1.00 51.47           O1-
ATOM   1347  C   ASP H 174      20.373  25.390  19.079  1.00 45.12           C  
ATOM   1348  O   ASP H 174      20.030  25.115  17.930  1.00 44.98           O  
ATOM   1349  N   ALA H 175      21.256  24.629  19.750  1.00 44.27           N  
ATOM   1350  CA  ALA H 175      21.917  23.551  19.068  1.00 43.92           C  
ATOM   1351  CB  ALA H 175      22.897  22.789  19.977  1.00 44.16           C  
ATOM   1352  C   ALA H 175      20.923  22.551  18.544  1.00 42.13           C  
ATOM   1353  O   ALA H 175      21.081  22.044  17.433  1.00 40.87           O  
ATOM   1354  N   VAL H 176      19.937  22.171  19.378  1.00 41.11           N  
ATOM   1355  CA  VAL H 176      18.906  21.215  19.065  1.00 40.76           C  
ATOM   1356  CB  VAL H 176      18.503  20.400  20.261  1.00 40.63           C  
ATOM   1357  CG1 VAL H 176      19.746  19.620  20.729  1.00 38.56           C  
ATOM   1358  CG2 VAL H 176      17.896  21.311  21.335  1.00 39.10           C  
ATOM   1359  C   VAL H 176      17.673  21.769  18.401  1.00 41.34           C  
ATOM   1360  O   VAL H 176      16.923  21.015  17.781  1.00 41.44           O  
ATOM   1361  N   LYS H 177      17.387  23.077  18.549  1.00 42.49           N  
ATOM   1362  CA  LYS H 177      16.120  23.609  18.113  1.00 44.73           C  
ATOM   1363  CB  LYS H 177      16.006  25.136  18.273  1.00 46.57           C  
ATOM   1364  CG  LYS H 177      14.633  25.696  17.892  1.00 48.63           C  
ATOM   1365  CD  LYS H 177      14.403  27.126  18.385  1.00 49.74           C  
ATOM   1366  CE  LYS H 177      14.181  27.218  19.897  1.00 50.99           C  
ATOM   1367  NZ  LYS H 177      14.051  28.634  20.305  1.00 50.63           N1+
ATOM   1368  C   LYS H 177      15.824  23.276  16.683  1.00 45.53           C  
ATOM   1369  O   LYS H 177      16.664  23.419  15.797  1.00 45.10           O  
ATOM   1370  N   GLY H 178      14.582  22.793  16.456  1.00 46.02           N  
ATOM   1371  CA  GLY H 178      14.049  22.483  15.161  1.00 46.40           C  
ATOM   1372  C   GLY H 178      14.163  21.009  14.925  1.00 46.03           C  
ATOM   1373  O   GLY H 178      13.274  20.395  14.338  1.00 46.61           O  
ATOM   1374  N   ARG H 179      15.313  20.429  15.319  1.00 44.87           N  
ATOM   1375  CA  ARG H 179      15.602  19.029  15.166  1.00 43.57           C  
ATOM   1376  CB  ARG H 179      17.118  18.762  15.156  1.00 43.04           C  
ATOM   1377  CG  ARG H 179      17.803  19.512  14.007  1.00 43.94           C  
ATOM   1378  CD  ARG H 179      19.220  19.049  13.651  1.00 44.15           C  
ATOM   1379  NE  ARG H 179      20.161  19.496  14.718  1.00 44.27           N  
ATOM   1380  CZ  ARG H 179      20.541  18.639  15.711  1.00 42.92           C  
ATOM   1381  NH1 ARG H 179      20.019  17.381  15.767  1.00 42.66           N1+
ATOM   1382  NH2 ARG H 179      21.457  19.029  16.645  1.00 42.38           N  
ATOM   1383  C   ARG H 179      14.948  18.153  16.207  1.00 42.11           C  
ATOM   1384  O   ARG H 179      14.491  17.053  15.894  1.00 41.51           O  
ATOM   1385  N   PHE H 180      14.886  18.621  17.473  1.00 41.24           N  
ATOM   1386  CA  PHE H 180      14.427  17.815  18.579  1.00 40.16           C  
ATOM   1387  CB  PHE H 180      15.336  17.954  19.814  1.00 39.52           C  
ATOM   1388  CG  PHE H 180      16.588  17.177  19.601  1.00 39.56           C  
ATOM   1389  CD1 PHE H 180      17.304  17.281  18.432  1.00 40.36           C  
ATOM   1390  CD2 PHE H 180      17.081  16.381  20.609  1.00 38.96           C  
ATOM   1391  CE1 PHE H 180      18.466  16.566  18.253  1.00 40.52           C  
ATOM   1392  CE2 PHE H 180      18.244  15.667  20.437  1.00 39.09           C  
ATOM   1393  CZ  PHE H 180      18.936  15.754  19.255  1.00 39.44           C  
ATOM   1394  C   PHE H 180      13.070  18.262  19.018  1.00 39.32           C  
ATOM   1395  O   PHE H 180      12.737  19.443  18.956  1.00 39.61           O  
ATOM   1396  N   THR H 181      12.232  17.298  19.457  1.00 40.00           N  
ATOM   1397  CA  THR H 181      10.934  17.639  19.959  1.00 40.94           C  
ATOM   1398  CB  THR H 181       9.826  17.307  19.001  1.00 42.73           C  
ATOM   1399  OG1 THR H 181      10.016  18.004  17.779  1.00 43.77           O  
ATOM   1400  CG2 THR H 181       8.482  17.707  19.634  1.00 41.82           C  
ATOM   1401  C   THR H 181      10.700  16.849  21.213  1.00 40.88           C  
ATOM   1402  O   THR H 181      10.791  15.622  21.216  1.00 40.91           O  
ATOM   1403  N   ILE H 182      10.373  17.547  22.317  1.00 39.85           N  
ATOM   1404  CA  ILE H 182      10.090  16.912  23.574  1.00 39.22           C  
ATOM   1405  CB  ILE H 182      10.624  17.676  24.754  1.00 38.48           C  
ATOM   1406  CG1 ILE H 182      10.459  16.865  26.049  1.00 37.99           C  
ATOM   1407  CG2 ILE H 182       9.942  19.054  24.783  1.00 39.12           C  
ATOM   1408  CD1 ILE H 182      11.231  17.441  27.236  1.00 37.38           C  
ATOM   1409  C   ILE H 182       8.597  16.856  23.712  1.00 40.85           C  
ATOM   1410  O   ILE H 182       7.909  17.815  23.368  1.00 41.59           O  
ATOM   1411  N   SER H 183       8.051  15.706  24.174  1.00 41.24           N  
ATOM   1412  CA  SER H 183       6.624  15.564  24.339  1.00 42.19           C  
ATOM   1413  CB  SER H 183       5.934  14.796  23.197  1.00 42.59           C  
ATOM   1414  OG  SER H 183       6.029  15.510  21.976  1.00 42.94           O  
ATOM   1415  C   SER H 183       6.369  14.731  25.559  1.00 43.21           C  
ATOM   1416  O   SER H 183       7.290  14.140  26.120  1.00 43.38           O  
ATOM   1417  N   ARG H 184       5.096  14.682  26.017  1.00 44.40           N  
ATOM   1418  CA  ARG H 184       4.770  13.870  27.159  1.00 44.84           C  
ATOM   1419  CB  ARG H 184       4.708  14.609  28.507  1.00 43.93           C  
ATOM   1420  CG  ARG H 184       6.025  15.213  28.962  1.00 44.62           C  
ATOM   1421  CD  ARG H 184       6.240  15.166  30.474  1.00 45.85           C  
ATOM   1422  NE  ARG H 184       5.198  15.981  31.155  1.00 44.00           N  
ATOM   1423  CZ  ARG H 184       5.425  16.354  32.448  1.00 43.18           C  
ATOM   1424  NH1 ARG H 184       6.633  16.090  33.022  1.00 41.12           N1+
ATOM   1425  NH2 ARG H 184       4.456  16.972  33.179  1.00 43.43           N  
ATOM   1426  C   ARG H 184       3.388  13.323  27.013  1.00 46.62           C  
ATOM   1427  O   ARG H 184       2.511  13.945  26.414  1.00 45.46           O  
ATOM   1428  N   ASP H 185       3.171  12.116  27.576  1.00 49.69           N  
ATOM   1429  CA  ASP H 185       1.860  11.541  27.646  1.00 52.64           C  
ATOM   1430  CB  ASP H 185       1.755  10.155  26.990  1.00 53.11           C  
ATOM   1431  CG  ASP H 185       0.281   9.772  26.923  1.00 41.77           C  
ATOM   1432  OD1 ASP H 185      -0.529  10.370  27.680  1.00 41.67           O  
ATOM   1433  OD2 ASP H 185      -0.056   8.872  26.109  1.00 44.36           O1-
ATOM   1434  C   ASP H 185       1.596  11.383  29.108  1.00 52.31           C  
ATOM   1435  O   ASP H 185       1.999  10.398  29.726  1.00 50.97           O  
ATOM   1436  N   ASN H 186       0.893  12.361  29.701  1.00 53.59           N  
ATOM   1437  CA  ASN H 186       0.680  12.370  31.117  1.00 54.49           C  
ATOM   1438  CB  ASN H 186       0.043  13.676  31.621  1.00 53.14           C  
ATOM   1439  CG  ASN H 186       1.142  14.736  31.576  1.00 38.76           C  
ATOM   1440  OD1 ASN H 186       2.302  14.454  31.873  1.00 38.41           O  
ATOM   1441  ND2 ASN H 186       0.776  15.988  31.195  1.00 38.01           N  
ATOM   1442  C   ASN H 186      -0.130  11.185  31.545  1.00 57.36           C  
ATOM   1443  O   ASN H 186       0.043  10.691  32.657  1.00 58.90           O  
ATOM   1444  N   ALA H 187      -1.062  10.700  30.705  1.00 57.86           N  
ATOM   1445  CA  ALA H 187      -1.837   9.560  31.115  1.00 59.83           C  
ATOM   1446  CB  ALA H 187      -2.908   9.169  30.084  1.00 60.36           C  
ATOM   1447  C   ALA H 187      -0.927   8.373  31.291  1.00 59.61           C  
ATOM   1448  O   ALA H 187      -1.053   7.617  32.253  1.00 61.05           O  
ATOM   1449  N   LYS H 188       0.001   8.183  30.334  1.00 57.95           N  
ATOM   1450  CA  LYS H 188       0.948   7.100  30.258  1.00 56.79           C  
ATOM   1451  CB  LYS H 188       1.576   6.932  28.867  1.00 59.20           C  
ATOM   1452  CG  LYS H 188       0.586   6.420  27.822  1.00 62.40           C  
ATOM   1453  CD  LYS H 188       1.151   6.410  26.401  1.00 65.48           C  
ATOM   1454  CE  LYS H 188       2.144   5.274  26.154  1.00 43.07           C  
ATOM   1455  NZ  LYS H 188       1.433   3.976  26.157  1.00 44.13           N1+
ATOM   1456  C   LYS H 188       2.077   7.212  31.249  1.00 53.92           C  
ATOM   1457  O   LYS H 188       2.746   6.217  31.521  1.00 52.58           O  
ATOM   1458  N   ASN H 189       2.360   8.413  31.788  1.00 51.05           N  
ATOM   1459  CA  ASN H 189       3.497   8.585  32.656  1.00 49.54           C  
ATOM   1460  CB  ASN H 189       3.552   7.596  33.837  1.00 49.73           C  
ATOM   1461  CG  ASN H 189       2.550   8.034  34.897  1.00 51.52           C  
ATOM   1462  OD1 ASN H 189       2.044   9.154  34.869  1.00 50.80           O  
ATOM   1463  ND2 ASN H 189       2.267   7.132  35.875  1.00 52.82           N  
ATOM   1464  C   ASN H 189       4.750   8.399  31.854  1.00 47.17           C  
ATOM   1465  O   ASN H 189       5.734   7.838  32.337  1.00 45.90           O  
ATOM   1466  N   THR H 190       4.748   8.884  30.594  1.00 45.86           N  
ATOM   1467  CA  THR H 190       5.920   8.742  29.781  1.00 44.42           C  
ATOM   1468  CB  THR H 190       5.721   7.791  28.643  1.00 45.70           C  
ATOM   1469  OG1 THR H 190       5.341   6.518  29.147  1.00 58.13           O  
ATOM   1470  CG2 THR H 190       7.037   7.674  27.858  1.00 57.05           C  
ATOM   1471  C   THR H 190       6.312  10.073  29.204  1.00 43.14           C  
ATOM   1472  O   THR H 190       5.467  10.918  28.912  1.00 42.44           O  
ATOM   1473  N   LEU H 191       7.639  10.279  29.050  1.00 41.71           N  
ATOM   1474  CA  LEU H 191       8.233  11.456  28.468  1.00 40.16           C  
ATOM   1475  CB  LEU H 191       9.291  12.104  29.378  1.00 38.46           C  
ATOM   1476  CG  LEU H 191       9.993  13.327  28.758  1.00 37.84           C  
ATOM   1477  CD1 LEU H 191       9.020  14.498  28.566  1.00 38.18           C  
ATOM   1478  CD2 LEU H 191      11.253  13.709  29.552  1.00 36.95           C  
ATOM   1479  C   LEU H 191       8.944  10.990  27.232  1.00 40.18           C  
ATOM   1480  O   LEU H 191       9.477   9.880  27.210  1.00 41.65           O  
ATOM   1481  N   PHE H 192       8.975  11.822  26.166  1.00 39.09           N  
ATOM   1482  CA  PHE H 192       9.564  11.393  24.927  1.00 39.45           C  
ATOM   1483  CB  PHE H 192       8.548  11.282  23.776  1.00 41.25           C  
ATOM   1484  CG  PHE H 192       7.460  10.328  24.122  1.00 42.54           C  
ATOM   1485  CD1 PHE H 192       7.645   8.971  24.000  1.00 43.88           C  
ATOM   1486  CD2 PHE H 192       6.241  10.802  24.548  1.00 43.99           C  
ATOM   1487  CE1 PHE H 192       6.632   8.095  24.315  1.00 45.49           C  
ATOM   1488  CE2 PHE H 192       5.224   9.932  24.863  1.00 45.78           C  
ATOM   1489  CZ  PHE H 192       5.419   8.577  24.745  1.00 46.94           C  
ATOM   1490  C   PHE H 192      10.511  12.440  24.429  1.00 38.32           C  
ATOM   1491  O   PHE H 192      10.458  13.603  24.826  1.00 39.40           O  
ATOM   1492  N   LEU H 193      11.442  12.022  23.548  1.00 36.94           N  
ATOM   1493  CA  LEU H 193      12.301  12.951  22.876  1.00 35.84           C  
ATOM   1494  CB  LEU H 193      13.720  13.014  23.462  1.00 33.60           C  
ATOM   1495  CG  LEU H 193      14.637  14.013  22.736  1.00 33.46           C  
ATOM   1496  CD1 LEU H 193      14.131  15.454  22.895  1.00 33.27           C  
ATOM   1497  CD2 LEU H 193      16.098  13.843  23.180  1.00 32.14           C  
ATOM   1498  C   LEU H 193      12.429  12.458  21.471  1.00 37.31           C  
ATOM   1499  O   LEU H 193      13.036  11.415  21.226  1.00 37.43           O  
ATOM   1500  N   GLN H 194      11.860  13.204  20.507  1.00 38.24           N  
ATOM   1501  CA  GLN H 194      11.947  12.823  19.128  1.00 39.64           C  
ATOM   1502  CB  GLN H 194      10.714  13.254  18.311  1.00 41.70           C  
ATOM   1503  CG  GLN H 194      10.809  12.965  16.811  1.00 43.41           C  
ATOM   1504  CD  GLN H 194      10.724  11.464  16.590  1.00 43.88           C  
ATOM   1505  OE1 GLN H 194       9.826  10.795  17.098  1.00 45.00           O  
ATOM   1506  NE2 GLN H 194      11.695  10.915  15.810  1.00 43.79           N  
ATOM   1507  C   GLN H 194      13.133  13.542  18.579  1.00 39.22           C  
ATOM   1508  O   GLN H 194      13.277  14.749  18.764  1.00 39.27           O  
ATOM   1509  N   MET H 195      14.029  12.802  17.900  1.00 38.62           N  
ATOM   1510  CA  MET H 195      15.215  13.404  17.369  1.00 40.27           C  
ATOM   1511  CB  MET H 195      16.499  12.725  17.875  1.00 40.08           C  
ATOM   1512  CG  MET H 195      16.691  12.870  19.387  1.00 41.21           C  
ATOM   1513  SD  MET H 195      18.159  12.034  20.055  1.00 41.07           S  
ATOM   1514  CE  MET H 195      17.425  10.375  19.993  1.00 40.56           C  
ATOM   1515  C   MET H 195      15.176  13.248  15.881  1.00 41.98           C  
ATOM   1516  O   MET H 195      14.668  12.252  15.366  1.00 44.00           O  
ATOM   1517  N   SER H 196      15.698  14.257  15.151  1.00 43.94           N  
ATOM   1518  CA  SER H 196      15.728  14.210  13.715  1.00 45.76           C  
ATOM   1519  CB  SER H 196      14.596  15.006  13.040  1.00 48.38           C  
ATOM   1520  OG  SER H 196      13.331  14.450  13.362  1.00 57.83           O  
ATOM   1521  C   SER H 196      17.004  14.861  13.274  1.00 44.94           C  
ATOM   1522  O   SER H 196      17.644  15.572  14.046  1.00 44.22           O  
ATOM   1523  N   ARG H 197      17.406  14.612  12.009  1.00 44.75           N  
ATOM   1524  CA  ARG H 197      18.585  15.199  11.430  1.00 44.83           C  
ATOM   1525  CB  ARG H 197      18.473  16.714  11.177  1.00 46.35           C  
ATOM   1526  CG  ARG H 197      17.407  17.135  10.164  1.00  0.00           C  
ATOM   1527  CD  ARG H 197      15.977  16.998  10.683  1.00  0.00           C  
ATOM   1528  NE  ARG H 197      15.087  17.717   9.728  1.00  0.00           N  
ATOM   1529  CZ  ARG H 197      13.735  17.722   9.922  1.00  0.00           C  
ATOM   1530  NH1 ARG H 197      13.194  17.023  10.961  1.00  0.00           N1+
ATOM   1531  NH2 ARG H 197      12.928  18.430   9.079  1.00  0.00           N  
ATOM   1532  C   ARG H 197      19.737  15.010  12.363  1.00 44.61           C  
ATOM   1533  O   ARG H 197      20.442  15.965  12.681  1.00 43.78           O  
ATOM   1534  N   LEU H 198      19.978  13.765  12.810  1.00 45.19           N  
ATOM   1535  CA  LEU H 198      21.010  13.531  13.777  1.00 44.30           C  
ATOM   1536  CB  LEU H 198      20.973  12.102  14.345  1.00 43.80           C  
ATOM   1537  CG  LEU H 198      19.734  11.839  15.219  1.00 44.55           C  
ATOM   1538  CD1 LEU H 198      19.718  10.407  15.764  1.00 44.71           C  
ATOM   1539  CD2 LEU H 198      19.631  12.872  16.350  1.00 43.56           C  
ATOM   1540  C   LEU H 198      22.359  13.774  13.184  1.00 45.32           C  
ATOM   1541  O   LEU H 198      22.630  13.443  12.031  1.00 46.89           O  
ATOM   1542  N   LYS H 199      23.241  14.389  13.998  1.00 44.80           N  
ATOM   1543  CA  LYS H 199      24.590  14.648  13.598  1.00 45.25           C  
ATOM   1544  CB  LYS H 199      25.000  16.125  13.695  1.00 46.28           C  
ATOM   1545  CG  LYS H 199      24.198  17.055  12.783  1.00 49.16           C  
ATOM   1546  CD  LYS H 199      24.609  18.527  12.884  1.00 49.91           C  
ATOM   1547  CE  LYS H 199      24.637  19.100  14.302  1.00 53.15           C  
ATOM   1548  NZ  LYS H 199      25.252  20.449  14.278  1.00 56.19           N1+
ATOM   1549  C   LYS H 199      25.461  13.872  14.537  1.00 44.51           C  
ATOM   1550  O   LYS H 199      24.976  13.302  15.513  1.00 43.68           O  
ATOM   1551  N   SER H 200      26.775  13.812  14.248  1.00 45.94           N  
ATOM   1552  CA  SER H 200      27.699  13.060  15.054  1.00 47.63           C  
ATOM   1553  CB  SER H 200      29.123  13.040  14.468  1.00 49.02           C  
ATOM   1554  OG  SER H 200      29.677  14.348  14.463  1.00 51.49           O  
ATOM   1555  C   SER H 200      27.789  13.668  16.422  1.00 45.95           C  
ATOM   1556  O   SER H 200      27.973  12.956  17.408  1.00 46.25           O  
ATOM   1557  N   GLU H 201      27.640  15.002  16.517  1.00 46.17           N  
ATOM   1558  CA  GLU H 201      27.756  15.704  17.766  1.00 45.83           C  
ATOM   1559  CB  GLU H 201      27.798  17.238  17.620  1.00 49.78           C  
ATOM   1560  CG  GLU H 201      26.897  17.800  16.524  1.00 49.68           C  
ATOM   1561  CD  GLU H 201      27.769  17.901  15.273  1.00 54.50           C  
ATOM   1562  OE1 GLU H 201      28.794  18.628  15.331  1.00 57.21           O  
ATOM   1563  OE2 GLU H 201      27.434  17.249  14.248  1.00 55.06           O1-
ATOM   1564  C   GLU H 201      26.678  15.284  18.718  1.00 42.37           C  
ATOM   1565  O   GLU H 201      26.813  15.461  19.925  1.00 41.68           O  
ATOM   1566  N   ASP H 202      25.559  14.759  18.191  1.00 39.87           N  
ATOM   1567  CA  ASP H 202      24.436  14.297  18.960  1.00 38.38           C  
ATOM   1568  CB  ASP H 202      23.204  13.997  18.088  1.00 38.48           C  
ATOM   1569  CG  ASP H 202      22.665  15.331  17.584  1.00 40.60           C  
ATOM   1570  OD1 ASP H 202      22.759  16.329  18.347  1.00 40.33           O  
ATOM   1571  OD2 ASP H 202      22.159  15.372  16.431  1.00 40.78           O1-
ATOM   1572  C   ASP H 202      24.771  13.054  19.745  1.00 36.45           C  
ATOM   1573  O   ASP H 202      24.015  12.674  20.637  1.00 35.78           O  
ATOM   1574  N   THR H 203      25.857  12.326  19.408  1.00 35.70           N  
ATOM   1575  CA  THR H 203      26.138  11.122  20.151  1.00 34.39           C  
ATOM   1576  CB  THR H 203      27.356  10.375  19.697  1.00 34.30           C  
ATOM   1577  OG1 THR H 203      28.505  11.200  19.790  1.00 35.72           O  
ATOM   1578  CG2 THR H 203      27.153   9.923  18.250  1.00 33.26           C  
ATOM   1579  C   THR H 203      26.357  11.470  21.585  1.00 33.13           C  
ATOM   1580  O   THR H 203      27.121  12.379  21.906  1.00 34.40           O  
ATOM   1581  N   ALA H 204      25.673  10.745  22.497  1.00 31.72           N  
ATOM   1582  CA  ALA H 204      25.839  11.029  23.893  1.00 31.80           C  
ATOM   1583  CB  ALA H 204      25.504  12.485  24.255  1.00 36.92           C  
ATOM   1584  C   ALA H 204      24.897  10.166  24.672  1.00 30.80           C  
ATOM   1585  O   ALA H 204      24.069   9.453  24.108  1.00 30.04           O  
ATOM   1586  N   VAL H 205      25.034  10.195  26.015  1.00 30.19           N  
ATOM   1587  CA  VAL H 205      24.125   9.485  26.866  1.00 30.20           C  
ATOM   1588  CB  VAL H 205      24.719   9.081  28.182  1.00 30.45           C  
ATOM   1589  CG1 VAL H 205      23.619   8.412  29.023  1.00  0.00           C  
ATOM   1590  CG2 VAL H 205      25.942   8.185  27.922  1.00  0.00           C  
ATOM   1591  C   VAL H 205      23.013  10.444  27.151  1.00 29.68           C  
ATOM   1592  O   VAL H 205      23.258  11.605  27.479  1.00 30.84           O  
ATOM   1593  N   TYR H 206      21.751   9.982  27.045  1.00 28.79           N  
ATOM   1594  CA  TYR H 206      20.644  10.879  27.228  1.00 29.03           C  
ATOM   1595  CB  TYR H 206      19.582  10.784  26.115  1.00 28.94           C  
ATOM   1596  CG  TYR H 206      20.118  11.446  24.888  1.00 28.83           C  
ATOM   1597  CD1 TYR H 206      21.078  10.845  24.107  1.00 28.67           C  
ATOM   1598  CD2 TYR H 206      19.638  12.680  24.514  1.00 29.55           C  
ATOM   1599  CE1 TYR H 206      21.554  11.471  22.978  1.00 27.98           C  
ATOM   1600  CE2 TYR H 206      20.108  13.311  23.387  1.00 29.35           C  
ATOM   1601  CZ  TYR H 206      21.071  12.706  22.616  1.00 28.74           C  
ATOM   1602  OH  TYR H 206      21.558  13.347  21.457  1.00 29.34           O  
ATOM   1603  C   TYR H 206      19.965  10.574  28.524  1.00 29.91           C  
ATOM   1604  O   TYR H 206      19.548   9.445  28.777  1.00 31.30           O  
ATOM   1605  N   TYR H 207      19.824  11.612  29.377  1.00 29.64           N  
ATOM   1606  CA  TYR H 207      19.229  11.422  30.668  1.00 30.02           C  
ATOM   1607  CB  TYR H 207      20.044  11.972  31.856  1.00 29.42           C  
ATOM   1608  CG  TYR H 207      21.289  11.186  32.106  1.00 29.11           C  
ATOM   1609  CD1 TYR H 207      21.234   9.948  32.707  1.00 29.36           C  
ATOM   1610  CD2 TYR H 207      22.521  11.708  31.781  1.00 28.96           C  
ATOM   1611  CE1 TYR H 207      22.384   9.232  32.953  1.00 29.04           C  
ATOM   1612  CE2 TYR H 207      23.673  10.999  32.025  1.00 28.75           C  
ATOM   1613  CZ  TYR H 207      23.607   9.759  32.612  1.00 28.81           C  
ATOM   1614  OH  TYR H 207      24.791   9.031  32.863  1.00 30.46           O  
ATOM   1615  C   TYR H 207      17.929  12.158  30.735  1.00 31.76           C  
ATOM   1616  O   TYR H 207      17.777  13.265  30.220  1.00 32.30           O  
ATOM   1617  N   CYS H 208      16.948  11.506  31.382  1.00 32.75           N  
ATOM   1618  CA  CYS H 208      15.642  12.014  31.666  1.00 34.50           C  
ATOM   1619  CB  CYS H 208      14.652  10.831  31.709  1.00 38.16           C  
ATOM   1620  SG  CYS H 208      12.914  11.206  32.054  1.00 44.26           S  
ATOM   1621  C   CYS H 208      15.772  12.616  33.035  1.00 33.97           C  
ATOM   1622  O   CYS H 208      16.376  12.010  33.921  1.00 33.74           O  
ATOM   1623  N   ALA H 209      15.250  13.841  33.249  1.00 33.70           N  
ATOM   1624  CA  ALA H 209      15.434  14.432  34.547  1.00 34.64           C  
ATOM   1625  CB  ALA H 209      16.582  15.454  34.597  1.00 34.47           C  
ATOM   1626  C   ALA H 209      14.183  15.151  34.949  1.00 34.84           C  
ATOM   1627  O   ALA H 209      13.421  15.638  34.115  1.00 34.19           O  
ATOM   1628  N   ARG H 210      13.953  15.249  36.272  1.00 36.13           N  
ATOM   1629  CA  ARG H 210      12.761  15.865  36.774  1.00 36.27           C  
ATOM   1630  CB  ARG H 210      12.008  14.968  37.773  1.00 36.78           C  
ATOM   1631  CG  ARG H 210      10.727  15.590  38.332  1.00 38.87           C  
ATOM   1632  CD  ARG H 210       9.991  14.683  39.320  1.00 39.41           C  
ATOM   1633  NE  ARG H 210      10.735  14.723  40.610  1.00 39.28           N  
ATOM   1634  CZ  ARG H 210      10.099  14.387  41.769  1.00 40.43           C  
ATOM   1635  NH1 ARG H 210       8.781  14.042  41.750  1.00 39.95           N1+
ATOM   1636  NH2 ARG H 210      10.762  14.396  42.959  1.00 40.59           N  
ATOM   1637  C   ARG H 210      13.118  17.131  37.489  1.00 36.98           C  
ATOM   1638  O   ARG H 210      14.153  17.211  38.149  1.00 37.38           O  
ATOM   1639  N   GLN H 211      12.264  18.168  37.338  1.00 37.63           N  
ATOM   1640  CA  GLN H 211      12.453  19.419  38.030  1.00 38.90           C  
ATOM   1641  CB  GLN H 211      11.800  20.627  37.336  1.00 38.74           C  
ATOM   1642  CG  GLN H 211      12.006  21.933  38.108  1.00 38.29           C  
ATOM   1643  CD  GLN H 211      11.116  23.009  37.499  1.00 46.60           C  
ATOM   1644  OE1 GLN H 211      10.758  22.950  36.325  1.00  0.00           O  
ATOM   1645  NE2 GLN H 211      10.741  24.022  38.326  1.00  0.00           N  
ATOM   1646  C   GLN H 211      11.743  19.299  39.342  1.00 40.75           C  
ATOM   1647  O   GLN H 211      10.674  18.699  39.425  1.00 41.75           O  
ATOM   1648  N   TRP H 212      12.353  19.906  40.389  1.00 30.87           N  
ATOM   1649  CA  TRP H 212      11.720  20.034  41.671  1.00 34.38           C  
ATOM   1650  CB  TRP H 212      11.784  18.778  42.552  1.00 33.19           C  
ATOM   1651  CG  TRP H 212      11.107  18.981  43.887  1.00 41.25           C  
ATOM   1652  CD2 TRP H 212      11.780  19.460  45.062  1.00 43.82           C  
ATOM   1653  CD1 TRP H 212       9.804  18.795  44.238  1.00 40.20           C  
ATOM   1654  NE1 TRP H 212       9.620  19.134  45.559  1.00 40.29           N  
ATOM   1655  CE2 TRP H 212      10.831  19.549  46.077  1.00 42.98           C  
ATOM   1656  CE3 TRP H 212      13.084  19.809  45.270  1.00 43.16           C  
ATOM   1657  CZ2 TRP H 212      11.172  19.988  47.327  1.00 42.81           C  
ATOM   1658  CZ3 TRP H 212      13.429  20.246  46.528  1.00 43.18           C  
ATOM   1659  CH2 TRP H 212      12.490  20.335  47.537  1.00 42.67           C  
ATOM   1660  C   TRP H 212      12.390  21.131  42.453  1.00 39.48           C  
ATOM   1661  O   TRP H 212      13.615  21.220  42.516  1.00 42.12           O  
ATOM   1662  N   GLY H 213      11.589  22.025  43.059  1.00 42.81           N  
ATOM   1663  CA  GLY H 213      12.137  23.012  43.947  1.00 44.51           C  
ATOM   1664  C   GLY H 213      13.160  23.832  43.229  1.00 46.50           C  
ATOM   1665  O   GLY H 213      14.115  24.291  43.842  1.00 55.04           O  
ATOM   1666  N   GLY H 214      13.009  24.049  41.911  1.00 38.57           N  
ATOM   1667  CA  GLY H 214      13.950  24.917  41.257  1.00 38.04           C  
ATOM   1668  C   GLY H 214      15.232  24.212  40.914  1.00 36.40           C  
ATOM   1669  O   GLY H 214      16.281  24.854  40.861  1.00 32.75           O  
ATOM   1670  N   ALA H 215      15.207  22.880  40.678  1.00 36.80           N  
ATOM   1671  CA  ALA H 215      16.426  22.202  40.299  1.00 34.35           C  
ATOM   1672  CB  ALA H 215      17.390  21.974  41.471  1.00 33.39           C  
ATOM   1673  C   ALA H 215      16.072  20.854  39.735  1.00 33.39           C  
ATOM   1674  O   ALA H 215      14.907  20.464  39.735  1.00 32.43           O  
ATOM   1675  N   MET H 216      17.073  20.119  39.196  1.00 31.70           N  
ATOM   1676  CA  MET H 216      16.824  18.799  38.686  1.00 33.46           C  
ATOM   1677  CB  MET H 216      17.773  18.380  37.543  1.00 33.05           C  
ATOM   1678  CG  MET H 216      17.634  19.195  36.258  1.00 34.06           C  
ATOM   1679  SD  MET H 216      18.828  18.727  34.972  1.00 40.86           S  
ATOM   1680  CE  MET H 216      18.252  19.966  33.778  1.00 27.13           C  
ATOM   1681  C   MET H 216      17.113  17.876  39.811  1.00 33.45           C  
ATOM   1682  O   MET H 216      18.234  17.397  39.972  1.00 34.62           O  
ATOM   1683  N   ASP H 217      16.093  17.611  40.636  1.00 35.13           N  
ATOM   1684  CA  ASP H 217      16.294  16.760  41.759  1.00 36.00           C  
ATOM   1685  CB  ASP H 217      15.144  16.821  42.799  1.00 36.05           C  
ATOM   1686  CG  ASP H 217      13.779  16.472  42.202  1.00 37.22           C  
ATOM   1687  OD1 ASP H 217      13.650  16.393  40.950  1.00 41.42           O  
ATOM   1688  OD2 ASP H 217      12.838  16.277  43.015  1.00 39.37           O1-
ATOM   1689  C   ASP H 217      16.495  15.394  41.259  1.00 37.78           C  
ATOM   1690  O   ASP H 217      17.339  14.647  41.761  1.00 42.95           O  
ATOM   1691  N   TYR H 218      15.753  15.019  40.207  1.00 39.24           N  
ATOM   1692  CA  TYR H 218      16.067  13.595  39.945  1.00 39.08           C  
ATOM   1693  CB  TYR H 218      14.884  12.655  40.256  1.00 41.01           C  
ATOM   1694  CG  TYR H 218      14.710  12.536  41.731  1.00 43.23           C  
ATOM   1695  CD1 TYR H 218      14.223  13.580  42.483  1.00 43.91           C  
ATOM   1696  CD2 TYR H 218      15.010  11.357  42.369  1.00 44.14           C  
ATOM   1697  CE1 TYR H 218      14.059  13.460  43.843  1.00 45.34           C  
ATOM   1698  CE2 TYR H 218      14.848  11.227  43.726  1.00 44.94           C  
ATOM   1699  CZ  TYR H 218      14.374  12.279  44.468  1.00 46.85           C  
ATOM   1700  OH  TYR H 218      14.208  12.146  45.863  1.00 49.29           O  
ATOM   1701  C   TYR H 218      16.474  13.255  38.520  1.00 37.50           C  
ATOM   1702  O   TYR H 218      16.085  13.936  37.575  1.00 35.48           O  
ATOM   1703  N   TRP H 219      17.267  12.148  38.347  1.00 36.23           N  
ATOM   1704  CA  TRP H 219      17.796  11.702  37.065  1.00 34.66           C  
ATOM   1705  CB  TRP H 219      19.321  11.906  36.957  1.00 32.73           C  
ATOM   1706  CG  TRP H 219      19.821  13.331  37.048  1.00 32.61           C  
ATOM   1707  CD2 TRP H 219      20.549  14.011  36.010  1.00 31.88           C  
ATOM   1708  CD1 TRP H 219      19.760  14.194  38.102  1.00 32.46           C  
ATOM   1709  NE1 TRP H 219      20.399  15.369  37.786  1.00 32.40           N  
ATOM   1710  CE2 TRP H 219      20.892  15.269  36.503  1.00 32.38           C  
ATOM   1711  CE3 TRP H 219      20.914  13.614  34.756  1.00 31.30           C  
ATOM   1712  CZ2 TRP H 219      21.606  16.155  35.748  1.00 32.18           C  
ATOM   1713  CZ3 TRP H 219      21.624  14.516  33.992  1.00 31.66           C  
ATOM   1714  CH2 TRP H 219      21.964  15.761  34.478  1.00 31.89           C  
ATOM   1715  C   TRP H 219      17.618  10.204  36.894  1.00 34.83           C  
ATOM   1716  O   TRP H 219      17.577   9.457  37.871  1.00 35.95           O  
ATOM   1717  N   GLY H 220      17.513   9.728  35.624  1.00 35.20           N  
ATOM   1718  CA  GLY H 220      17.413   8.320  35.308  1.00 35.31           C  
ATOM   1719  C   GLY H 220      18.792   7.812  35.003  1.00 36.04           C  
ATOM   1720  O   GLY H 220      19.752   8.574  35.048  1.00 35.21           O  
ATOM   1721  N   GLN H 221      18.913   6.503  34.685  1.00 36.02           N  
ATOM   1722  CA  GLN H 221      20.154   5.838  34.366  1.00 38.28           C  
ATOM   1723  CB  GLN H 221      20.013   4.311  34.272  1.00 42.94           C  
ATOM   1724  CG  GLN H 221      19.746   3.662  35.629  1.00 48.60           C  
ATOM   1725  CD  GLN H 221      20.963   3.934  36.505  1.00 52.74           C  
ATOM   1726  OE1 GLN H 221      22.102   3.743  36.082  1.00 53.80           O  
ATOM   1727  NE2 GLN H 221      20.720   4.410  37.755  1.00 51.41           N  
ATOM   1728  C   GLN H 221      20.701   6.330  33.057  1.00 37.03           C  
ATOM   1729  O   GLN H 221      21.915   6.441  32.894  1.00 35.88           O  
ATOM   1730  N   GLY H 222      19.822   6.601  32.074  1.00 36.67           N  
ATOM   1731  CA  GLY H 222      20.256   7.138  30.811  1.00 36.22           C  
ATOM   1732  C   GLY H 222      20.282   6.077  29.752  1.00 35.34           C  
ATOM   1733  O   GLY H 222      20.422   4.888  30.035  1.00 35.18           O  
ATOM   1734  N   THR H 223      20.130   6.513  28.480  1.00 34.88           N  
ATOM   1735  CA  THR H 223      20.181   5.644  27.336  1.00 34.04           C  
ATOM   1736  CB  THR H 223      18.867   5.521  26.621  1.00 34.86           C  
ATOM   1737  OG1 THR H 223      18.942   4.525  25.612  1.00 35.13           O  
ATOM   1738  CG2 THR H 223      18.500   6.884  26.014  1.00 34.40           C  
ATOM   1739  C   THR H 223      21.186   6.237  26.392  1.00 33.90           C  
ATOM   1740  O   THR H 223      21.295   7.457  26.280  1.00 33.07           O  
ATOM   1741  N   SER H 224      21.947   5.392  25.666  1.00 33.95           N  
ATOM   1742  CA  SER H 224      23.002   5.922  24.848  1.00 33.48           C  
ATOM   1743  CB  SER H 224      24.299   5.100  24.925  1.00 34.12           C  
ATOM   1744  OG  SER H 224      24.825   5.146  26.243  1.00 20.04           O  
ATOM   1745  C   SER H 224      22.590   5.961  23.412  1.00 34.29           C  
ATOM   1746  O   SER H 224      21.940   5.049  22.904  1.00 35.20           O  
ATOM   1747  N   VAL H 225      22.965   7.058  22.724  1.00 34.52           N  
ATOM   1748  CA  VAL H 225      22.669   7.190  21.329  1.00 35.65           C  
ATOM   1749  CB  VAL H 225      21.775   8.356  21.016  1.00 36.09           C  
ATOM   1750  CG1 VAL H 225      21.627   8.469  19.489  1.00 22.64           C  
ATOM   1751  CG2 VAL H 225      20.438   8.155  21.752  1.00 22.36           C  
ATOM   1752  C   VAL H 225      23.966   7.404  20.617  1.00 36.09           C  
ATOM   1753  O   VAL H 225      24.795   8.211  21.038  1.00 35.56           O  
ATOM   1754  N   THR H 226      24.180   6.653  19.519  1.00 35.63           N  
ATOM   1755  CA  THR H 226      25.374   6.816  18.744  1.00 36.45           C  
ATOM   1756  CB  THR H 226      26.252   5.600  18.724  1.00 35.84           C  
ATOM   1757  OG1 THR H 226      25.503   4.475  18.292  1.00 39.11           O  
ATOM   1758  CG2 THR H 226      26.828   5.361  20.125  1.00 39.66           C  
ATOM   1759  C   THR H 226      24.968   7.099  17.337  1.00 37.34           C  
ATOM   1760  O   THR H 226      24.092   6.439  16.781  1.00 38.69           O  
ATOM   1761  N   VAL H 227      25.601   8.121  16.733  1.00 38.37           N  
ATOM   1762  CA  VAL H 227      25.312   8.478  15.379  1.00 38.93           C  
ATOM   1763  CB  VAL H 227      25.032   9.946  15.222  1.00 39.10           C  
ATOM   1764  CG1 VAL H 227      24.835  10.267  13.731  1.00 40.82           C  
ATOM   1765  CG2 VAL H 227      23.828  10.308  16.106  1.00 39.20           C  
ATOM   1766  C   VAL H 227      26.538   8.177  14.587  1.00 39.10           C  
ATOM   1767  O   VAL H 227      27.575   8.817  14.763  1.00 40.01           O  
ATOM   1768  N   SER H 228      26.454   7.182  13.684  1.00 39.86           N  
ATOM   1769  CA  SER H 228      27.597   6.865  12.881  1.00 40.79           C  
ATOM   1770  CB  SER H 228      28.625   5.965  13.587  1.00 40.26           C  
ATOM   1771  OG  SER H 228      29.195   6.645  14.693  1.00 40.00           O  
ATOM   1772  C   SER H 228      27.116   6.107  11.691  1.00 41.00           C  
ATOM   1773  O   SER H 228      26.025   5.543  11.692  1.00 39.78           O  
ATOM   1774  N   SER H 229      27.939   6.079  10.627  1.00 41.60           N  
ATOM   1775  CA  SER H 229      27.548   5.355   9.457  1.00 43.79           C  
ATOM   1776  CB  SER H 229      28.235   5.845   8.171  1.00 44.91           C  
ATOM   1777  OG  SER H 229      27.807   7.164   7.860  1.00 46.21           O  
ATOM   1778  C   SER H 229      27.959   3.905   9.672  1.00 43.29           C  
ATOM   1779  O   SER H 229      28.647   3.359   8.772  1.00 44.39           O  
ATOM   1780  OXT SER H 229      27.594   3.323  10.728  1.00  0.00           O1-
TER    1781      SER H 229 
CONECT  160  715
CONECT  715  160
CONECT 1009 1620
CONECT 1620 1009
END
