# Supplementary material for: Fully automated antibody structure prediction using BIOVIA tools: Validation study
Source: PLoS One. 2017 May 18;12(5):e0177923. doi: 10.1371/journal.pone.0177923 (PMC5436848; doi:10.1371/journal.pone.0177923)
Supplement: S1 Dataset — Predicted structures using the Top5 framework method, Chothia CDR definition with no canonical filtering and generating 50 models. These were used in the detailed discussion of outliers and for comparison against predictions using canonical filtering. (ZIP) [file pone.0177923.s003.zip › 4LSS_LH_FV_FinalModel.pdb]

REMARK   Accelrys Discovery Studio PDB file
REMARK   Created:  2015-05-08T05:02:43Z
SSBOND   1 CYS L   21    CYS L   84                                     
SSBOND   2 CYS H  121    CYS H  195                                     
SSBOND   3 CYS H  131    CYS H  201                                     
ATOM      1  N   VAL L   1      30.527  30.155  30.036  1.00112.19           N1+
ATOM      2  CA  VAL L   1      30.045  31.093  31.072  1.00110.71           C  
ATOM      3  CB  VAL L   1      28.544  31.144  31.046  1.00111.14           C  
ATOM      4  CG1 VAL L   1      28.003  29.754  31.413  1.00105.22           C  
ATOM      5  CG2 VAL L   1      28.069  32.254  31.997  1.00110.70           C  
ATOM      6  C   VAL L   1      30.480  30.597  32.409  1.00101.68           C  
ATOM      7  O   VAL L   1      30.784  31.382  33.306  1.00102.75           O  
ATOM      8  N   LEU L   2      30.535  29.261  32.569  1.00 92.44           N  
ATOM      9  CA  LEU L   2      30.918  28.700  33.830  1.00 84.63           C  
ATOM     10  CB  LEU L   2      30.018  27.538  34.273  1.00 75.71           C  
ATOM     11  CG  LEU L   2      28.558  27.959  34.516  1.00 70.07           C  
ATOM     12  CD1 LEU L   2      27.698  26.762  34.950  1.00 72.36           C  
ATOM     13  CD2 LEU L   2      28.474  29.140  35.495  1.00 74.37           C  
ATOM     14  C   LEU L   2      32.301  28.154  33.701  1.00 90.76           C  
ATOM     15  O   LEU L   2      32.570  27.294  32.862  1.00 93.01           O  
ATOM     16  N   THR L   3      33.219  28.648  34.556  1.00 92.02           N  
ATOM     17  CA  THR L   3      34.577  28.192  34.537  1.00 93.12           C  
ATOM     18  CB  THR L   3      35.565  29.323  34.514  1.00103.03           C  
ATOM     19  OG1 THR L   3      35.341  30.151  33.383  1.00107.84           O  
ATOM     20  CG2 THR L   3      36.985  28.740  34.458  1.00104.67           C  
ATOM     21  C   THR L   3      34.794  27.457  35.821  1.00 87.99           C  
ATOM     22  O   THR L   3      34.703  28.039  36.901  1.00 91.64           O  
ATOM     23  N   GLN L   4      35.101  26.149  35.738  1.00 82.15           N  
ATOM     24  CA  GLN L   4      35.256  25.378  36.935  1.00 82.67           C  
ATOM     25  CB  GLN L   4      34.387  24.110  36.928  1.00 81.26           C  
ATOM     26  CG  GLN L   4      34.379  23.342  38.246  1.00 79.73           C  
ATOM     27  CD  GLN L   4      33.434  22.163  38.071  1.00 81.33           C  
ATOM     28  OE1 GLN L   4      32.784  22.026  37.036  1.00 84.97           O  
ATOM     29  NE2 GLN L   4      33.355  21.286  39.107  1.00 80.79           N  
ATOM     30  C   GLN L   4      36.686  24.957  37.044  1.00 88.86           C  
ATOM     31  O   GLN L   4      37.321  24.618  36.047  1.00 93.63           O  
ATOM     32  N   SER L   5      37.240  24.995  38.275  1.00 89.17           N  
ATOM     33  CA  SER L   5      38.601  24.580  38.472  1.00 91.11           C  
ATOM     34  CB  SER L   5      39.620  25.725  38.331  1.00 91.86           C  
ATOM     35  OG  SER L   5      39.398  26.702  39.338  1.00 97.08           O  
ATOM     36  C   SER L   5      38.716  24.047  39.866  1.00 92.41           C  
ATOM     37  O   SER L   5      37.899  24.373  40.727  1.00 96.12           O  
ATOM     38  N   PRO L   6      39.697  23.224  40.137  1.00 88.38           N  
ATOM     39  CA  PRO L   6      40.655  22.769  39.160  1.00 86.37           C  
ATOM     40  CD  PRO L   6      40.229  23.151  41.488  1.00 85.20           C  
ATOM     41  CB  PRO L   6      41.912  22.384  39.943  1.00 87.11           C  
ATOM     42  CG  PRO L   6      41.424  22.192  41.387  1.00 87.05           C  
ATOM     43  C   PRO L   6      40.089  21.622  38.387  1.00 88.18           C  
ATOM     44  O   PRO L   6      39.018  21.133  38.743  1.00 94.20           O  
ATOM     45  N   GLY L   7      40.775  21.207  37.302  1.00 86.76           N  
ATOM     46  CA  GLY L   7      40.330  20.103  36.501  1.00 88.98           C  
ATOM     47  C   GLY L   7      40.390  18.830  37.291  1.00 92.03           C  
ATOM     48  O   GLY L   7      39.460  18.026  37.247  1.00 92.97           O  
ATOM     49  N   THR L   8      41.498  18.599  38.026  1.00 91.10           N  
ATOM     50  CA  THR L   8      41.618  17.383  38.785  1.00 89.48           C  
ATOM     51  CB  THR L   8      42.598  16.396  38.219  1.00 91.84           C  
ATOM     52  OG1 THR L   8      43.880  16.994  38.094  1.00 94.47           O  
ATOM     53  CG2 THR L   8      42.094  15.901  36.855  1.00 89.17           C  
ATOM     54  C   THR L   8      42.083  17.716  40.162  1.00 90.27           C  
ATOM     55  O   THR L   8      42.770  18.714  40.379  1.00 93.35           O  
ATOM     56  N   LEU L   9      41.694  16.879  41.145  1.00 87.85           N  
ATOM     57  CA  LEU L   9      42.099  17.141  42.493  1.00 88.91           C  
ATOM     58  CB  LEU L   9      40.970  17.804  43.300  1.00 85.44           C  
ATOM     59  CG  LEU L   9      41.387  18.334  44.678  1.00 89.80           C  
ATOM     60  CD1 LEU L   9      42.475  19.412  44.543  1.00 90.10           C  
ATOM     61  CD2 LEU L   9      40.166  18.842  45.462  1.00 87.58           C  
ATOM     62  C   LEU L   9      42.453  15.825  43.120  1.00 93.77           C  
ATOM     63  O   LEU L   9      41.609  14.937  43.231  1.00 96.77           O  
ATOM     64  N   SER L  10      43.721  15.667  43.556  1.00 94.39           N  
ATOM     65  CA  SER L  10      44.129  14.420  44.144  1.00 93.35           C  
ATOM     66  CB  SER L  10      45.482  13.923  43.614  1.00 97.13           C  
ATOM     67  OG  SER L  10      45.390  13.640  42.227  1.00101.40           O  
ATOM     68  C   SER L  10      44.281  14.638  45.618  1.00 96.43           C  
ATOM     69  O   SER L  10      45.139  15.402  46.060  1.00 98.03           O  
ATOM     70  N   LEU L  11      43.446  13.951  46.424  1.00 97.70           N  
ATOM     71  CA  LEU L  11      43.498  14.157  47.841  1.00 99.24           C  
ATOM     72  CB  LEU L  11      42.360  15.044  48.368  1.00 96.03           C  
ATOM     73  CG  LEU L  11      42.432  16.500  47.878  1.00 98.86           C  
ATOM     74  CD1 LEU L  11      41.266  17.328  48.441  1.00 99.49           C  
ATOM     75  CD2 LEU L  11      43.804  17.125  48.175  1.00102.01           C  
ATOM     76  C   LEU L  11      43.382  12.846  48.550  1.00 99.20           C  
ATOM     77  O   LEU L  11      42.890  11.861  48.003  1.00 96.06           O  
ATOM     78  N   SER L  12      43.876  12.813  49.803  1.00101.98           N  
ATOM     79  CA  SER L  12      43.797  11.643  50.629  1.00104.69           C  
ATOM     80  CB  SER L  12      44.977  11.528  51.612  1.00109.57           C  
ATOM     81  OG  SER L  12      46.201  11.465  50.898  1.00114.29           O  
ATOM     82  C   SER L  12      42.544  11.760  51.437  1.00102.74           C  
ATOM     83  O   SER L  12      42.001  12.850  51.605  1.00102.72           O  
ATOM     84  N   PRO L  13      42.062  10.666  51.954  1.00 99.36           N  
ATOM     85  CA  PRO L  13      40.873  10.718  52.749  1.00 96.53           C  
ATOM     86  CD  PRO L  13      42.257   9.361  51.351  1.00 99.11           C  
ATOM     87  CB  PRO L  13      40.405   9.268  52.913  1.00 94.45           C  
ATOM     88  CG  PRO L  13      41.555   8.415  52.337  1.00 95.54           C  
ATOM     89  C   PRO L  13      41.152  11.446  54.022  1.00101.12           C  
ATOM     90  O   PRO L  13      42.194  11.208  54.630  1.00107.78           O  
ATOM     91  N   GLY L  14      40.223  12.321  54.454  1.00 96.39           N  
ATOM     92  CA  GLY L  14      40.418  13.067  55.662  1.00 98.28           C  
ATOM     93  C   GLY L  14      40.738  14.497  55.331  1.00102.30           C  
ATOM     94  O   GLY L  14      40.536  15.382  56.160  1.00104.17           O  
ATOM     95  N   GLU L  15      41.230  14.767  54.106  1.00103.48           N  
ATOM     96  CA  GLU L  15      41.574  16.106  53.715  1.00107.03           C  
ATOM     97  CB  GLU L  15      42.551  16.169  52.528  1.00109.13           C  
ATOM     98  CG  GLU L  15      43.950  15.640  52.856  1.00120.39           C  
ATOM     99  CD  GLU L  15      44.802  15.763  51.600  1.00122.19           C  
ATOM    100  OE1 GLU L  15      44.326  15.331  50.518  1.00125.60           O  
ATOM    101  OE2 GLU L  15      45.936  16.305  51.707  1.00121.93           O1-
ATOM    102  C   GLU L  15      40.314  16.802  53.304  1.00103.30           C  
ATOM    103  O   GLU L  15      39.243  16.201  53.322  1.00 97.48           O  
ATOM    104  N   THR L  16      40.400  18.113  52.987  1.00100.77           N  
ATOM    105  CA  THR L  16      39.233  18.834  52.561  1.00 99.35           C  
ATOM    106  CB  THR L  16      39.023  20.133  53.283  1.00101.87           C  
ATOM    107  OG1 THR L  16      40.100  21.022  53.027  1.00109.64           O  
ATOM    108  CG2 THR L  16      38.919  19.846  54.786  1.00101.08           C  
ATOM    109  C   THR L  16      39.402  19.192  51.118  1.00 94.12           C  
ATOM    110  O   THR L  16      40.465  19.644  50.697  1.00 90.23           O  
ATOM    111  N   ALA L  17      38.335  19.005  50.316  1.00 91.51           N  
ATOM    112  CA  ALA L  17      38.431  19.306  48.920  1.00 88.34           C  
ATOM    113  CB  ALA L  17      37.829  18.218  48.014  1.00 80.25           C  
ATOM    114  C   ALA L  17      37.677  20.569  48.659  1.00 90.93           C  
ATOM    115  O   ALA L  17      36.538  20.739  49.093  1.00 94.55           O  
ATOM    116  N   ILE L  18      38.325  21.512  47.955  1.00 89.79           N  
ATOM    117  CA  ILE L  18      37.663  22.730  47.615  1.00 89.12           C  
ATOM    118  CB  ILE L  18      38.218  23.919  48.335  1.00 86.52           C  
ATOM    119  CG1 ILE L  18      39.739  23.971  48.168  1.00 91.19           C  
ATOM    120  CG2 ILE L  18      37.730  23.891  49.785  1.00 83.15           C  
ATOM    121  CD1 ILE L  18      40.365  25.165  48.880  1.00 94.89           C  
ATOM    122  C   ILE L  18      37.716  22.925  46.139  1.00 90.10           C  
ATOM    123  O   ILE L  18      38.784  23.055  45.541  1.00 96.71           O  
ATOM    124  N   ILE L  19      36.526  22.947  45.514  1.00 82.87           N  
ATOM    125  CA  ILE L  19      36.437  23.137  44.100  1.00 79.66           C  
ATOM    126  CB  ILE L  19      35.763  22.007  43.371  1.00 78.49           C  
ATOM    127  CG1 ILE L  19      34.327  21.805  43.855  1.00 79.13           C  
ATOM    128  CG2 ILE L  19      36.628  20.752  43.526  1.00 73.84           C  
ATOM    129  CD1 ILE L  19      33.579  20.757  43.031  1.00 84.57           C  
ATOM    130  C   ILE L  19      35.665  24.394  43.873  1.00 79.40           C  
ATOM    131  O   ILE L  19      34.735  24.703  44.615  1.00 79.04           O  
ATOM    132  N   SER L  20      36.054  25.171  42.841  1.00 78.47           N  
ATOM    133  CA  SER L  20      35.405  26.434  42.643  1.00 85.22           C  
ATOM    134  CB  SER L  20      36.347  27.636  42.836  1.00 92.27           C  
ATOM    135  OG  SER L  20      37.407  27.581  41.896  1.00100.49           O  
ATOM    136  C   SER L  20      34.810  26.523  41.269  1.00 82.66           C  
ATOM    137  O   SER L  20      35.183  25.789  40.355  1.00 84.13           O  
ATOM    138  N   CYS L  21      33.816  27.427  41.116  1.00 81.96           N  
ATOM    139  CA  CYS L  21      33.145  27.638  39.862  1.00 82.27           C  
ATOM    140  CB  CYS L  21      31.795  26.868  39.807  1.00 80.06           C  
ATOM    141  SG  CYS L  21      30.890  26.938  38.227  1.00117.04           S  
ATOM    142  C   CYS L  21      32.904  29.119  39.737  1.00 85.69           C  
ATOM    143  O   CYS L  21      32.345  29.745  40.635  1.00 92.30           O  
ATOM    144  N   ARG L  22      33.333  29.732  38.613  1.00 84.55           N  
ATOM    145  CA  ARG L  22      33.168  31.155  38.444  1.00 92.74           C  
ATOM    146  CB  ARG L  22      34.447  31.837  37.926  1.00103.03           C  
ATOM    147  CG  ARG L  22      34.338  33.351  37.741  1.00116.54           C  
ATOM    148  CD  ARG L  22      35.506  33.927  36.936  1.00129.31           C  
ATOM    149  NE  ARG L  22      35.336  35.403  36.869  1.00139.01           N  
ATOM    150  CZ  ARG L  22      35.885  36.185  37.843  1.00144.97           C  
ATOM    151  NH1 ARG L  22      36.591  35.609  38.859  1.00146.43           N1+
ATOM    152  NH2 ARG L  22      35.731  37.540  37.805  1.00145.41           N  
ATOM    153  C   ARG L  22      32.106  31.371  37.407  1.00 90.97           C  
ATOM    154  O   ARG L  22      32.148  30.761  36.340  1.00 91.61           O  
ATOM    155  N   THR L  23      31.125  32.258  37.695  1.00 91.73           N  
ATOM    156  CA  THR L  23      30.045  32.497  36.769  1.00 90.69           C  
ATOM    157  CB  THR L  23      28.675  32.220  37.321  1.00 91.37           C  
ATOM    158  OG1 THR L  23      28.350  33.178  38.317  1.00101.04           O  
ATOM    159  CG2 THR L  23      28.638  30.812  37.930  1.00 85.73           C  
ATOM    160  C   THR L  23      29.999  33.956  36.421  1.00 98.13           C  
ATOM    161  O   THR L  23      30.275  34.819  37.251  1.00101.07           O  
ATOM    162  N   SER L  24      29.701  34.256  35.146  1.00124.79           N  
ATOM    163  CA  SER L  24      29.562  35.608  34.688  1.00131.05           C  
ATOM    164  CB  SER L  24      29.644  35.726  33.158  1.00133.91           C  
ATOM    165  OG  SER L  24      30.931  35.337  32.706  1.00135.91           O  
ATOM    166  C   SER L  24      28.228  36.160  35.096  1.00134.01           C  
ATOM    167  O   SER L  24      28.125  37.327  35.474  1.00136.11           O  
ATOM    168  N   GLN L  25      27.169  35.324  35.027  1.00132.05           N  
ATOM    169  CA  GLN L  25      25.837  35.795  35.282  1.00133.75           C  
ATOM    170  CB  GLN L  25      24.812  35.354  34.221  1.00139.30           C  
ATOM    171  CG  GLN L  25      23.487  36.111  34.321  1.00148.04           C  
ATOM    172  CD  GLN L  25      23.724  37.532  33.831  1.00154.38           C  
ATOM    173  OE1 GLN L  25      24.027  37.756  32.660  1.00162.53           O  
ATOM    174  NE2 GLN L  25      23.584  38.523  34.753  1.00146.63           N  
ATOM    175  C   GLN L  25      25.391  35.251  36.602  1.00132.30           C  
ATOM    176  O   GLN L  25      26.124  34.524  37.267  1.00129.29           O  
ATOM    177  N   TYR L  26      24.166  35.615  37.025  1.00133.69           N  
ATOM    178  CA  TYR L  26      23.679  35.202  38.309  1.00135.80           C  
ATOM    179  CB  TYR L  26      23.337  36.417  39.199  1.00145.47           C  
ATOM    180  CG  TYR L  26      22.785  35.970  40.510  1.00156.95           C  
ATOM    181  CD1 TYR L  26      23.610  35.460  41.487  1.00164.31           C  
ATOM    182  CD2 TYR L  26      21.437  36.081  40.769  1.00158.98           C  
ATOM    183  CE1 TYR L  26      23.089  35.056  42.695  1.00167.89           C  
ATOM    184  CE2 TYR L  26      20.914  35.679  41.973  1.00161.50           C  
ATOM    185  CZ  TYR L  26      21.740  35.164  42.940  1.00165.79           C  
ATOM    186  OH  TYR L  26      21.204  34.750  44.178  1.00167.73           O  
ATOM    187  C   TYR L  26      22.442  34.380  38.108  1.00129.74           C  
ATOM    188  O   TYR L  26      21.619  34.653  37.236  1.00128.93           O  
ATOM    189  N   GLY L  27      22.314  33.312  38.915  1.00120.70           N  
ATOM    190  CA  GLY L  27      21.195  32.414  38.882  1.00101.58           C  
ATOM    191  C   GLY L  27      21.497  31.394  39.933  1.00 93.85           C  
ATOM    192  O   GLY L  27      22.625  31.333  40.417  1.00 99.29           O  
ATOM    193  N   SER L  28      20.518  30.555  40.316  1.00 87.88           N  
ATOM    194  CA  SER L  28      20.820  29.609  41.346  1.00 91.68           C  
ATOM    195  CB  SER L  28      19.633  28.722  41.762  1.00101.03           C  
ATOM    196  OG  SER L  28      18.616  29.507  42.365  1.00111.51           O  
ATOM    197  C   SER L  28      21.894  28.717  40.824  1.00 91.04           C  
ATOM    198  O   SER L  28      21.835  28.243  39.693  1.00 89.40           O  
ATOM    199  N   LEU L  29      22.924  28.465  41.650  1.00 75.37           N  
ATOM    200  CA  LEU L  29      23.994  27.622  41.205  1.00 66.94           C  
ATOM    201  CB  LEU L  29      25.369  28.316  41.337  1.00 64.21           C  
ATOM    202  CG  LEU L  29      26.596  27.503  40.884  1.00 67.53           C  
ATOM    203  CD1 LEU L  29      27.841  28.399  40.788  1.00 76.20           C  
ATOM    204  CD2 LEU L  29      26.869  26.314  41.817  1.00 63.36           C  
ATOM    205  C   LEU L  29      23.937  26.360  42.018  1.00 65.99           C  
ATOM    206  O   LEU L  29      23.704  26.395  43.225  1.00 69.75           O  
ATOM    207  N   ALA L  30      24.138  25.196  41.359  1.00 60.86           N  
ATOM    208  CA  ALA L  30      24.018  23.939  42.051  1.00 60.60           C  
ATOM    209  CB  ALA L  30      22.782  23.127  41.627  1.00 58.18           C  
ATOM    210  C   ALA L  30      25.218  23.085  41.768  1.00 62.94           C  
ATOM    211  O   ALA L  30      25.958  23.322  40.814  1.00 66.20           O  
ATOM    212  N   TRP L  31      25.454  22.069  42.629  1.00 63.70           N  
ATOM    213  CA  TRP L  31      26.584  21.197  42.453  1.00 63.01           C  
ATOM    214  CB  TRP L  31      27.583  21.265  43.620  1.00 63.64           C  
ATOM    215  CG  TRP L  31      28.249  22.612  43.765  1.00 68.67           C  
ATOM    216  CD2 TRP L  31      29.422  23.012  43.040  1.00 69.93           C  
ATOM    217  CD1 TRP L  31      27.898  23.672  44.549  1.00 75.43           C  
ATOM    218  NE1 TRP L  31      28.782  24.708  44.358  1.00 74.55           N  
ATOM    219  CE2 TRP L  31      29.725  24.315  43.433  1.00 70.04           C  
ATOM    220  CE3 TRP L  31      30.183  22.348  42.122  1.00 68.18           C  
ATOM    221  CZ2 TRP L  31      30.799  24.977  42.909  1.00 76.16           C  
ATOM    222  CZ3 TRP L  31      31.268  23.018  41.601  1.00 72.05           C  
ATOM    223  CH2 TRP L  31      31.570  24.307  41.985  1.00 74.01           C  
ATOM    224  C   TRP L  31      26.092  19.782  42.379  1.00 64.86           C  
ATOM    225  O   TRP L  31      25.141  19.411  43.065  1.00 68.95           O  
ATOM    226  N   TYR L  32      26.743  18.949  41.533  1.00 62.78           N  
ATOM    227  CA  TYR L  32      26.336  17.575  41.378  1.00 59.53           C  
ATOM    228  CB  TYR L  32      25.780  17.237  39.981  1.00 56.19           C  
ATOM    229  CG  TYR L  32      24.523  18.004  39.745  1.00 58.15           C  
ATOM    230  CD1 TYR L  32      24.564  19.267  39.198  1.00 56.12           C  
ATOM    231  CD2 TYR L  32      23.302  17.460  40.069  1.00 60.17           C  
ATOM    232  CE1 TYR L  32      23.405  19.973  38.976  1.00 56.42           C  
ATOM    233  CE2 TYR L  32      22.139  18.160  39.850  1.00 60.28           C  
ATOM    234  CZ  TYR L  32      22.190  19.420  39.301  1.00 59.42           C  
ATOM    235  OH  TYR L  32      21.002  20.147  39.073  1.00 61.45           O  
ATOM    236  C   TYR L  32      27.524  16.677  41.575  1.00 63.26           C  
ATOM    237  O   TYR L  32      28.664  17.055  41.306  1.00 70.42           O  
ATOM    238  N   GLN L  33      27.275  15.445  42.075  1.00 65.86           N  
ATOM    239  CA  GLN L  33      28.324  14.479  42.282  1.00 64.62           C  
ATOM    240  CB  GLN L  33      28.402  13.947  43.722  1.00 67.61           C  
ATOM    241  CG  GLN L  33      29.516  12.917  43.927  1.00 72.07           C  
ATOM    242  CD  GLN L  33      29.330  12.265  45.292  1.00 85.60           C  
ATOM    243  OE1 GLN L  33      28.233  12.249  45.847  1.00 86.88           O  
ATOM    244  NE2 GLN L  33      30.435  11.696  45.843  1.00 95.23           N  
ATOM    245  C   GLN L  33      28.044  13.279  41.430  1.00 67.53           C  
ATOM    246  O   GLN L  33      26.933  12.749  41.432  1.00 71.99           O  
ATOM    247  N   GLN L  34      29.056  12.805  40.678  1.00 68.10           N  
ATOM    248  CA  GLN L  34      28.839  11.644  39.863  1.00 71.08           C  
ATOM    249  CB  GLN L  34      29.036  11.929  38.362  1.00 68.17           C  
ATOM    250  CG  GLN L  34      28.812  10.720  37.451  1.00 75.34           C  
ATOM    251  CD  GLN L  34      29.040  11.170  36.015  1.00 78.91           C  
ATOM    252  OE1 GLN L  34      29.622  12.224  35.763  1.00 83.49           O  
ATOM    253  NE2 GLN L  34      28.569  10.346  35.041  1.00 75.10           N  
ATOM    254  C   GLN L  34      29.843  10.600  40.259  1.00 79.17           C  
ATOM    255  O   GLN L  34      31.047  10.780  40.079  1.00 85.90           O  
ATOM    256  N   ARG L  35      29.362   9.471  40.825  1.00 79.97           N  
ATOM    257  CA  ARG L  35      30.218   8.374  41.184  1.00 82.55           C  
ATOM    258  CB  ARG L  35      29.633   7.442  42.262  1.00 86.82           C  
ATOM    259  CG  ARG L  35      29.490   8.057  43.660  1.00 95.20           C  
ATOM    260  CD  ARG L  35      29.093   7.010  44.709  1.00111.00           C  
ATOM    261  NE  ARG L  35      28.981   7.663  46.046  1.00122.58           N  
ATOM    262  CZ  ARG L  35      27.784   8.141  46.496  1.00129.09           C  
ATOM    263  NH1 ARG L  35      26.683   8.126  45.689  1.00132.12           N1+
ATOM    264  NH2 ARG L  35      27.684   8.609  47.774  1.00127.03           N  
ATOM    265  C   ARG L  35      30.404   7.558  39.941  1.00 86.56           C  
ATOM    266  O   ARG L  35      29.590   7.625  39.020  1.00 88.58           O  
ATOM    267  N   PRO L  36      31.448   6.778  39.871  1.00 92.22           N  
ATOM    268  CA  PRO L  36      31.668   6.047  38.660  1.00 94.85           C  
ATOM    269  CD  PRO L  36      32.695   7.075  40.559  1.00 94.04           C  
ATOM    270  CB  PRO L  36      33.055   5.427  38.795  1.00 97.59           C  
ATOM    271  CG  PRO L  36      33.799   6.434  39.696  1.00 96.57           C  
ATOM    272  C   PRO L  36      30.570   5.088  38.328  1.00 95.59           C  
ATOM    273  O   PRO L  36      30.249   4.224  39.143  1.00 98.33           O  
ATOM    274  N   GLY L  37      29.996   5.228  37.117  1.00 92.61           N  
ATOM    275  CA  GLY L  37      29.004   4.321  36.617  1.00 95.18           C  
ATOM    276  C   GLY L  37      27.644   4.641  37.156  1.00 97.42           C  
ATOM    277  O   GLY L  37      26.686   3.925  36.864  1.00 98.74           O  
ATOM    278  N   GLN L  38      27.493   5.723  37.942  1.00 94.69           N  
ATOM    279  CA  GLN L  38      26.185   5.971  38.479  1.00 89.69           C  
ATOM    280  CB  GLN L  38      26.131   5.985  40.017  1.00 93.09           C  
ATOM    281  CG  GLN L  38      26.432   4.615  40.632  1.00102.40           C  
ATOM    282  CD  GLN L  38      26.293   4.716  42.144  1.00115.55           C  
ATOM    283  OE1 GLN L  38      25.952   5.769  42.681  1.00118.98           O  
ATOM    284  NE2 GLN L  38      26.557   3.585  42.852  1.00118.94           N  
ATOM    285  C   GLN L  38      25.693   7.296  37.987  1.00 84.05           C  
ATOM    286  O   GLN L  38      26.425   8.053  37.352  1.00 84.12           O  
ATOM    287  N   ALA L  39      24.398   7.581  38.238  1.00 75.71           N  
ATOM    288  CA  ALA L  39      23.797   8.817  37.824  1.00 71.09           C  
ATOM    289  CB  ALA L  39      22.259   8.788  37.844  1.00 70.02           C  
ATOM    290  C   ALA L  39      24.242   9.898  38.761  1.00 73.60           C  
ATOM    291  O   ALA L  39      24.562   9.639  39.919  1.00 81.28           O  
ATOM    292  N   PRO L  40      24.256  11.114  38.279  1.00 72.75           N  
ATOM    293  CA  PRO L  40      24.678  12.233  39.079  1.00 68.10           C  
ATOM    294  CD  PRO L  40      24.445  11.352  36.857  1.00 74.20           C  
ATOM    295  CB  PRO L  40      24.803  13.405  38.108  1.00 65.87           C  
ATOM    296  CG  PRO L  40      25.110  12.736  36.756  1.00 69.52           C  
ATOM    297  C   PRO L  40      23.700  12.475  40.188  1.00 70.53           C  
ATOM    298  O   PRO L  40      22.539  12.100  40.043  1.00 72.62           O  
ATOM    299  N   ARG L  41      24.154  13.069  41.314  1.00 70.04           N  
ATOM    300  CA  ARG L  41      23.249  13.335  42.397  1.00 68.23           C  
ATOM    301  CB  ARG L  41      23.513  12.495  43.659  1.00 70.88           C  
ATOM    302  CG  ARG L  41      24.888  12.727  44.277  1.00 82.65           C  
ATOM    303  CD  ARG L  41      25.199  11.790  45.445  1.00 97.61           C  
ATOM    304  NE  ARG L  41      24.242  12.104  46.541  1.00109.69           N  
ATOM    305  CZ  ARG L  41      24.401  11.519  47.763  1.00117.54           C  
ATOM    306  NH1 ARG L  41      25.444  10.665  47.978  1.00115.82           N1+
ATOM    307  NH2 ARG L  41      23.523  11.788  48.773  1.00122.81           N  
ATOM    308  C   ARG L  41      23.385  14.779  42.773  1.00 70.38           C  
ATOM    309  O   ARG L  41      24.473  15.350  42.725  1.00 75.27           O  
ATOM    310  N   LEU L  42      22.258  15.405  43.164  1.00 65.56           N  
ATOM    311  CA  LEU L  42      22.234  16.796  43.528  1.00 63.45           C  
ATOM    312  CB  LEU L  42      20.799  17.351  43.547  1.00 58.00           C  
ATOM    313  CG  LEU L  42      20.685  18.828  43.957  1.00 60.68           C  
ATOM    314  CD1 LEU L  42      21.405  19.744  42.958  1.00 60.46           C  
ATOM    315  CD2 LEU L  42      19.217  19.225  44.186  1.00 60.29           C  
ATOM    316  C   LEU L  42      22.787  16.940  44.915  1.00 72.00           C  
ATOM    317  O   LEU L  42      22.224  16.401  45.867  1.00 74.55           O  
ATOM    318  N   VAL L  43      23.983  17.558  45.038  1.00 69.44           N  
ATOM    319  CA  VAL L  43      24.592  17.835  46.313  1.00 68.35           C  
ATOM    320  CB  VAL L  43      26.085  17.922  46.224  1.00 61.66           C  
ATOM    321  CG1 VAL L  43      26.630  18.337  47.600  1.00 71.11           C  
ATOM    322  CG2 VAL L  43      26.620  16.569  45.723  1.00 59.70           C  
ATOM    323  C   VAL L  43      24.117  19.111  46.949  1.00 70.83           C  
ATOM    324  O   VAL L  43      23.719  19.129  48.113  1.00 70.98           O  
ATOM    325  N   ILE L  44      24.174  20.234  46.194  1.00 72.10           N  
ATOM    326  CA  ILE L  44      23.836  21.512  46.759  1.00 68.48           C  
ATOM    327  CB  ILE L  44      25.034  22.273  47.251  1.00 68.18           C  
ATOM    328  CG1 ILE L  44      25.683  21.521  48.423  1.00 70.93           C  
ATOM    329  CG2 ILE L  44      24.605  23.709  47.597  1.00 68.90           C  
ATOM    330  CD1 ILE L  44      27.041  22.083  48.834  1.00 76.41           C  
ATOM    331  C   ILE L  44      23.168  22.339  45.708  1.00 70.28           C  
ATOM    332  O   ILE L  44      23.467  22.215  44.521  1.00 75.84           O  
ATOM    333  N   TYR L  45      22.215  23.199  46.128  1.00 64.11           N  
ATOM    334  CA  TYR L  45      21.557  24.063  45.194  1.00 64.46           C  
ATOM    335  CB  TYR L  45      20.192  23.546  44.692  1.00 62.32           C  
ATOM    336  CG  TYR L  45      19.260  23.266  45.824  1.00 64.51           C  
ATOM    337  CD1 TYR L  45      19.336  22.077  46.514  1.00 65.74           C  
ATOM    338  CD2 TYR L  45      18.290  24.178  46.181  1.00 65.17           C  
ATOM    339  CE1 TYR L  45      18.472  21.805  47.551  1.00 67.46           C  
ATOM    340  CE2 TYR L  45      17.424  23.911  47.217  1.00 66.95           C  
ATOM    341  CZ  TYR L  45      17.514  22.724  47.905  1.00 71.71           C  
ATOM    342  OH  TYR L  45      16.626  22.449  48.965  1.00 77.26           O  
ATOM    343  C   TYR L  45      21.388  25.414  45.814  1.00 71.13           C  
ATOM    344  O   TYR L  45      21.512  25.579  47.025  1.00 76.55           O  
ATOM    345  N   SER L  46      21.096  26.422  44.971  1.00 93.10           N  
ATOM    346  CA  SER L  46      20.879  27.769  45.413  1.00 93.00           C  
ATOM    347  CB  SER L  46      19.800  27.878  46.506  1.00 91.64           C  
ATOM    348  OG  SER L  46      19.632  29.234  46.890  1.00103.08           O  
ATOM    349  C   SER L  46      22.164  28.325  45.949  1.00 95.95           C  
ATOM    350  O   SER L  46      22.184  29.398  46.549  1.00101.84           O  
ATOM    351  N   GLY L  47      23.281  27.604  45.738  1.00 91.00           N  
ATOM    352  CA  GLY L  47      24.573  28.121  46.096  1.00 92.03           C  
ATOM    353  C   GLY L  47      25.058  27.530  47.382  1.00100.88           C  
ATOM    354  O   GLY L  47      26.225  27.147  47.480  1.00102.56           O  
ATOM    355  N   SER L  48      24.187  27.431  48.406  1.00104.38           N  
ATOM    356  CA  SER L  48      24.707  26.909  49.631  1.00102.53           C  
ATOM    357  CB  SER L  48      25.160  28.018  50.590  1.00105.18           C  
ATOM    358  OG  SER L  48      24.039  28.797  50.978  1.00115.12           O  
ATOM    359  C   SER L  48      23.673  26.103  50.361  1.00 98.85           C  
ATOM    360  O   SER L  48      23.817  25.883  51.563  1.00102.17           O  
ATOM    361  N   THR L  49      22.633  25.582  49.680  1.00 75.87           N  
ATOM    362  CA  THR L  49      21.688  24.829  50.454  1.00 73.71           C  
ATOM    363  CB  THR L  49      20.249  25.185  50.198  1.00 82.48           C  
ATOM    364  OG1 THR L  49      19.438  24.712  51.263  1.00 79.69           O  
ATOM    365  CG2 THR L  49      19.790  24.544  48.884  1.00 68.78           C  
ATOM    366  C   THR L  49      21.895  23.376  50.155  1.00 81.71           C  
ATOM    367  O   THR L  49      22.033  22.974  49.001  1.00 83.82           O  
ATOM    368  N   ARG L  50      21.946  22.548  51.219  1.00 81.77           N  
ATOM    369  CA  ARG L  50      22.205  21.144  51.056  1.00 83.41           C  
ATOM    370  CB  ARG L  50      22.670  20.429  52.334  1.00 87.19           C  
ATOM    371  CG  ARG L  50      23.998  20.918  52.906  1.00 90.20           C  
ATOM    372  CD  ARG L  50      24.467  20.070  54.089  1.00 92.80           C  
ATOM    373  NE  ARG L  50      25.496  20.849  54.830  1.00 95.52           N  
ATOM    374  CZ  ARG L  50      25.090  21.752  55.770  1.00101.44           C  
ATOM    375  NH1 ARG L  50      23.755  21.950  55.982  1.00102.26           N1+
ATOM    376  NH2 ARG L  50      26.012  22.454  56.491  1.00101.13           N  
ATOM    377  C   ARG L  50      20.952  20.444  50.640  1.00 79.09           C  
ATOM    378  O   ARG L  50      19.846  20.816  51.030  1.00 84.90           O  
ATOM    379  N   ALA L  51      21.119  19.388  49.821  1.00 76.11           N  
ATOM    380  CA  ALA L  51      20.038  18.572  49.351  1.00 74.91           C  
ATOM    381  CB  ALA L  51      20.346  17.837  48.033  1.00 74.07           C  
ATOM    382  C   ALA L  51      19.741  17.542  50.390  1.00 83.76           C  
ATOM    383  O   ALA L  51      20.474  17.390  51.366  1.00 94.16           O  
ATOM    384  N   ALA L  52      18.621  16.816  50.215  1.00 87.02           N  
ATOM    385  CA  ALA L  52      18.243  15.828  51.181  1.00 91.04           C  
ATOM    386  CB  ALA L  52      16.838  15.244  50.940  1.00 84.52           C  
ATOM    387  C   ALA L  52      19.219  14.693  51.147  1.00 96.36           C  
ATOM    388  O   ALA L  52      19.618  14.227  50.082  1.00100.73           O  
ATOM    389  N   GLY L  53      19.627  14.218  52.342  1.00 95.39           N  
ATOM    390  CA  GLY L  53      20.500  13.083  52.443  1.00 96.13           C  
ATOM    391  C   GLY L  53      21.936  13.509  52.402  1.00 98.33           C  
ATOM    392  O   GLY L  53      22.828  12.674  52.545  1.00103.98           O  
ATOM    393  N   ILE L  54      22.212  14.816  52.219  1.00 91.92           N  
ATOM    394  CA  ILE L  54      23.583  15.251  52.166  1.00 87.03           C  
ATOM    395  CB  ILE L  54      23.829  16.388  51.211  1.00 84.15           C  
ATOM    396  CG1 ILE L  54      23.754  15.907  49.751  1.00 80.14           C  
ATOM    397  CG2 ILE L  54      25.187  17.018  51.564  1.00 82.39           C  
ATOM    398  CD1 ILE L  54      22.384  15.422  49.291  1.00 75.32           C  
ATOM    399  C   ILE L  54      24.019  15.678  53.535  1.00 90.64           C  
ATOM    400  O   ILE L  54      23.344  16.437  54.227  1.00 91.68           O  
ATOM    401  N   PRO L  55      25.164  15.170  53.921  1.00 90.31           N  
ATOM    402  CA  PRO L  55      25.744  15.432  55.214  1.00 91.81           C  
ATOM    403  CD  PRO L  55      25.686  13.952  53.328  1.00 90.40           C  
ATOM    404  CB  PRO L  55      26.799  14.344  55.439  1.00 92.67           C  
ATOM    405  CG  PRO L  55      27.023  13.727  54.047  1.00 91.16           C  
ATOM    406  C   PRO L  55      26.293  16.821  55.320  1.00 96.63           C  
ATOM    407  O   PRO L  55      26.534  17.463  54.300  1.00 99.52           O  
ATOM    408  N   ASP L  56      26.527  17.273  56.564  1.00104.02           N  
ATOM    409  CA  ASP L  56      26.992  18.583  56.920  1.00108.62           C  
ATOM    410  CB  ASP L  56      27.173  18.751  58.439  1.00119.58           C  
ATOM    411  CG  ASP L  56      25.814  18.715  59.115  1.00132.68           C  
ATOM    412  OD1 ASP L  56      24.793  18.896  58.400  1.00137.52           O  
ATOM    413  OD2 ASP L  56      25.777  18.516  60.359  1.00136.85           O1-
ATOM    414  C   ASP L  56      28.346  18.799  56.324  1.00103.83           C  
ATOM    415  O   ASP L  56      28.773  19.936  56.131  1.00100.66           O  
ATOM    416  N   ARG L  57      29.067  17.706  56.033  1.00103.71           N  
ATOM    417  CA  ARG L  57      30.419  17.790  55.565  1.00100.08           C  
ATOM    418  CB  ARG L  57      31.025  16.400  55.307  1.00 97.00           C  
ATOM    419  CG  ARG L  57      31.070  15.561  56.590  1.00105.76           C  
ATOM    420  CD  ARG L  57      31.830  14.238  56.482  1.00108.54           C  
ATOM    421  NE  ARG L  57      31.119  13.378  55.496  1.00103.97           N  
ATOM    422  CZ  ARG L  57      31.547  13.341  54.202  1.00 97.10           C  
ATOM    423  NH1 ARG L  57      32.650  14.054  53.830  1.00 95.86           N1+
ATOM    424  NH2 ARG L  57      30.885  12.581  53.282  1.00 93.60           N  
ATOM    425  C   ARG L  57      30.473  18.604  54.306  1.00 99.38           C  
ATOM    426  O   ARG L  57      31.449  19.319  54.081  1.00 98.26           O  
ATOM    427  N   PHE L  58      29.445  18.499  53.436  1.00 91.31           N  
ATOM    428  CA  PHE L  58      29.422  19.268  52.219  1.00 87.84           C  
ATOM    429  CB  PHE L  58      28.485  18.675  51.150  1.00 86.24           C  
ATOM    430  CG  PHE L  58      29.007  17.343  50.732  1.00 86.81           C  
ATOM    431  CD1 PHE L  58      28.773  16.225  51.499  1.00 90.52           C  
ATOM    432  CD2 PHE L  58      29.716  17.209  49.561  1.00 84.58           C  
ATOM    433  CE1 PHE L  58      29.251  14.996  51.110  1.00 92.25           C  
ATOM    434  CE2 PHE L  58      30.196  15.983  49.168  1.00 86.78           C  
ATOM    435  CZ  PHE L  58      29.964  14.873  49.943  1.00 89.83           C  
ATOM    436  C   PHE L  58      28.892  20.644  52.525  1.00 90.29           C  
ATOM    437  O   PHE L  58      27.908  20.791  53.249  1.00 95.32           O  
ATOM    438  N   SER L  59      29.538  21.698  51.973  1.00 88.21           N  
ATOM    439  CA  SER L  59      29.083  23.048  52.189  1.00 86.72           C  
ATOM    440  CB  SER L  59      29.763  23.758  53.371  1.00 87.18           C  
ATOM    441  OG  SER L  59      29.409  23.150  54.602  1.00 97.66           O  
ATOM    442  C   SER L  59      29.443  23.867  50.989  1.00 85.95           C  
ATOM    443  O   SER L  59      30.441  23.599  50.319  1.00 86.90           O  
ATOM    444  N   GLY L  60      28.642  24.918  50.701  1.00 83.45           N  
ATOM    445  CA  GLY L  60      28.928  25.768  49.579  1.00 83.06           C  
ATOM    446  C   GLY L  60      28.900  27.187  50.059  1.00 85.88           C  
ATOM    447  O   GLY L  60      28.189  27.517  51.008  1.00 90.30           O  
ATOM    448  N   SER L  61      29.687  28.068  49.401  1.00 84.84           N  
ATOM    449  CA  SER L  61      29.735  29.457  49.776  1.00 92.15           C  
ATOM    450  CB  SER L  61      30.967  29.837  50.619  1.00 96.62           C  
ATOM    451  OG  SER L  61      30.930  29.192  51.881  1.00101.73           O  
ATOM    452  C   SER L  61      29.839  30.275  48.529  1.00 89.68           C  
ATOM    453  O   SER L  61      30.191  29.765  47.467  1.00 88.57           O  
ATOM    454  N   ARG L  62      29.506  31.581  48.614  1.00 93.56           N  
ATOM    455  CA  ARG L  62      29.662  32.354  47.419  1.00 92.81           C  
ATOM    456  CB  ARG L  62      28.382  32.586  46.598  1.00 94.43           C  
ATOM    457  CG  ARG L  62      27.345  33.472  47.286  1.00 97.88           C  
ATOM    458  CD  ARG L  62      26.079  33.687  46.453  1.00101.52           C  
ATOM    459  NE  ARG L  62      26.394  34.604  45.320  1.00105.05           N  
ATOM    460  CZ  ARG L  62      25.946  35.895  45.354  1.00108.70           C  
ATOM    461  NH1 ARG L  62      25.252  36.345  46.438  1.00110.01           N1+
ATOM    462  NH2 ARG L  62      26.176  36.732  44.300  1.00108.40           N  
ATOM    463  C   ARG L  62      30.139  33.710  47.772  1.00100.95           C  
ATOM    464  O   ARG L  62      29.790  34.276  48.808  1.00105.59           O  
ATOM    465  N   TRP L  63      31.001  34.259  46.908  1.00105.16           N  
ATOM    466  CA  TRP L  63      31.376  35.610  47.117  1.00113.38           C  
ATOM    467  CB  TRP L  63      32.655  35.710  47.955  1.00124.13           C  
ATOM    468  CG  TRP L  63      32.966  37.079  48.493  1.00135.86           C  
ATOM    469  CD2 TRP L  63      34.231  37.714  48.308  1.00140.11           C  
ATOM    470  CD1 TRP L  63      32.225  37.910  49.284  1.00146.75           C  
ATOM    471  NE1 TRP L  63      32.952  39.032  49.594  1.00149.66           N  
ATOM    472  CE2 TRP L  63      34.191  38.923  49.003  1.00144.54           C  
ATOM    473  CE3 TRP L  63      35.338  37.311  47.623  1.00138.03           C  
ATOM    474  CZ2 TRP L  63      35.270  39.755  49.021  1.00146.23           C  
ATOM    475  CZ3 TRP L  63      36.419  38.159  47.634  1.00139.99           C  
ATOM    476  CH2 TRP L  63      36.385  39.357  48.320  1.00144.78           C  
ATOM    477  C   TRP L  63      31.554  36.161  45.744  1.00111.60           C  
ATOM    478  O   TRP L  63      32.500  35.824  45.035  1.00110.32           O  
ATOM    479  N   GLY L  64      30.619  37.028  45.321  1.00111.02           N  
ATOM    480  CA  GLY L  64      30.699  37.554  43.992  1.00108.97           C  
ATOM    481  C   GLY L  64      30.360  36.453  43.031  1.00105.05           C  
ATOM    482  O   GLY L  64      29.452  35.650  43.241  1.00101.42           O  
ATOM    483  N   PRO L  65      31.065  36.475  41.934  1.00105.99           N  
ATOM    484  CA  PRO L  65      30.880  35.486  40.901  1.00104.04           C  
ATOM    485  CD  PRO L  65      31.496  37.751  41.388  1.00146.11           C  
ATOM    486  CB  PRO L  65      31.530  36.063  39.646  1.00102.32           C  
ATOM    487  CG  PRO L  65      31.458  37.584  39.861  1.00147.57           C  
ATOM    488  C   PRO L  65      31.431  34.141  41.265  1.00105.28           C  
ATOM    489  O   PRO L  65      31.090  33.166  40.594  1.00104.56           O  
ATOM    490  N   ASP L  66      32.291  34.060  42.298  1.00101.85           N  
ATOM    491  CA  ASP L  66      32.946  32.820  42.597  1.00100.33           C  
ATOM    492  CB  ASP L  66      34.361  33.016  43.164  1.00110.45           C  
ATOM    493  CG  ASP L  66      35.228  33.615  42.060  1.00117.23           C  
ATOM    494  OD1 ASP L  66      35.295  33.011  40.956  1.00116.45           O  
ATOM    495  OD2 ASP L  66      35.824  34.697  42.307  1.00120.25           O1-
ATOM    496  C   ASP L  66      32.155  32.035  43.600  1.00 96.25           C  
ATOM    497  O   ASP L  66      31.655  32.576  44.585  1.00 98.76           O  
ATOM    498  N   TYR L  67      32.025  30.712  43.349  1.00 86.39           N  
ATOM    499  CA  TYR L  67      31.308  29.822  44.220  1.00 80.56           C  
ATOM    500  CB  TYR L  67      30.077  29.151  43.574  1.00 73.93           C  
ATOM    501  CG  TYR L  67      28.979  30.151  43.402  1.00 75.40           C  
ATOM    502  CD1 TYR L  67      28.949  31.008  42.328  1.00 79.05           C  
ATOM    503  CD2 TYR L  67      27.958  30.219  44.321  1.00 78.85           C  
ATOM    504  CE1 TYR L  67      27.930  31.919  42.179  1.00 82.22           C  
ATOM    505  CE2 TYR L  67      26.936  31.128  44.181  1.00 81.73           C  
ATOM    506  CZ  TYR L  67      26.921  31.985  43.107  1.00 82.11           C  
ATOM    507  OH  TYR L  67      25.874  32.919  42.956  1.00 81.22           O  
ATOM    508  C   TYR L  67      32.239  28.715  44.605  1.00 82.45           C  
ATOM    509  O   TYR L  67      33.035  28.253  43.789  1.00 84.56           O  
ATOM    510  N   THR L  68      32.172  28.266  45.877  1.00 88.72           N  
ATOM    511  CA  THR L  68      33.050  27.212  46.290  1.00 90.12           C  
ATOM    512  CB  THR L  68      34.031  27.631  47.345  1.00125.14           C  
ATOM    513  OG1 THR L  68      33.345  28.018  48.528  1.00  0.00           O  
ATOM    514  CG2 THR L  68      34.854  28.810  46.804  1.00  0.00           C  
ATOM    515  C   THR L  68      32.251  26.093  46.878  1.00 82.92           C  
ATOM    516  O   THR L  68      31.282  26.309  47.606  1.00 86.08           O  
ATOM    517  N   LEU L  69      32.646  24.851  46.536  1.00 79.72           N  
ATOM    518  CA  LEU L  69      32.063  23.671  47.102  1.00 80.50           C  
ATOM    519  CB  LEU L  69      31.600  22.649  46.047  1.00 78.24           C  
ATOM    520  CG  LEU L  69      31.065  21.331  46.642  1.00 73.10           C  
ATOM    521  CD1 LEU L  69      29.845  21.566  47.545  1.00 70.44           C  
ATOM    522  CD2 LEU L  69      30.788  20.299  45.537  1.00 70.21           C  
ATOM    523  C   LEU L  69      33.154  23.037  47.901  1.00 83.25           C  
ATOM    524  O   LEU L  69      34.206  22.698  47.359  1.00 91.30           O  
ATOM    525  N   THR L  70      32.936  22.865  49.219  1.00 84.78           N  
ATOM    526  CA  THR L  70      33.975  22.320  50.043  1.00 85.41           C  
ATOM    527  CB  THR L  70      34.425  23.264  51.120  1.00 86.10           C  
ATOM    528  OG1 THR L  70      35.503  22.702  51.855  1.00113.31           O  
ATOM    529  CG2 THR L  70      33.231  23.565  52.044  1.00104.47           C  
ATOM    530  C   THR L  70      33.478  21.078  50.708  1.00 87.54           C  
ATOM    531  O   THR L  70      32.375  21.035  51.249  1.00 88.81           O  
ATOM    532  N   ILE L  71      34.307  20.017  50.673  1.00 87.50           N  
ATOM    533  CA  ILE L  71      33.954  18.772  51.281  1.00 92.66           C  
ATOM    534  CB  ILE L  71      34.012  17.645  50.299  1.00 89.76           C  
ATOM    535  CG1 ILE L  71      33.041  17.925  49.142  1.00 83.70           C  
ATOM    536  CG2 ILE L  71      33.729  16.332  51.047  1.00 89.84           C  
ATOM    537  CD1 ILE L  71      33.267  17.045  47.916  1.00 80.00           C  
ATOM    538  C   ILE L  71      34.966  18.504  52.344  1.00101.05           C  
ATOM    539  O   ILE L  71      36.153  18.356  52.057  1.00104.53           O  
ATOM    540  N   SER L  72      34.521  18.454  53.613  1.00102.92           N  
ATOM    541  CA  SER L  72      35.447  18.186  54.669  1.00107.68           C  
ATOM    542  CB  SER L  72      35.097  18.897  55.988  1.00109.52           C  
ATOM    543  OG  SER L  72      33.814  18.489  56.432  1.00117.40           O  
ATOM    544  C   SER L  72      35.460  16.710  54.908  1.00113.14           C  
ATOM    545  O   SER L  72      34.494  16.009  54.617  1.00116.23           O  
ATOM    546  N   ASN L  73      36.578  16.206  55.462  1.00112.28           N  
ATOM    547  CA  ASN L  73      36.738  14.816  55.789  1.00111.89           C  
ATOM    548  CB  ASN L  73      36.055  14.391  57.097  1.00122.80           C  
ATOM    549  CG  ASN L  73      36.922  14.897  58.238  1.00135.08           C  
ATOM    550  OD1 ASN L  73      37.805  15.733  58.047  1.00141.18           O  
ATOM    551  ND2 ASN L  73      36.675  14.363  59.463  1.00137.09           N  
ATOM    552  C   ASN L  73      36.275  13.915  54.685  1.00106.25           C  
ATOM    553  O   ASN L  73      35.288  13.197  54.833  1.00106.07           O  
ATOM    554  N   LEU L  74      37.013  13.899  53.557  1.00104.00           N  
ATOM    555  CA  LEU L  74      36.646  13.071  52.440  1.00101.16           C  
ATOM    556  CB  LEU L  74      37.600  13.152  51.229  1.00 99.70           C  
ATOM    557  CG  LEU L  74      37.441  14.405  50.345  1.00 97.35           C  
ATOM    558  CD1 LEU L  74      37.707  15.705  51.114  1.00 99.49           C  
ATOM    559  CD2 LEU L  74      38.314  14.297  49.087  1.00 98.17           C  
ATOM    560  C   LEU L  74      36.595  11.637  52.858  1.00100.54           C  
ATOM    561  O   LEU L  74      37.356  11.185  53.713  1.00107.49           O  
ATOM    562  N   GLU L  75      35.641  10.898  52.251  1.00 97.28           N  
ATOM    563  CA  GLU L  75      35.415   9.502  52.499  1.00100.49           C  
ATOM    564  CB  GLU L  75      34.055   9.214  53.151  1.00103.15           C  
ATOM    565  CG  GLU L  75      33.921   9.837  54.539  1.00110.85           C  
ATOM    566  CD  GLU L  75      32.546   9.493  55.087  1.00114.75           C  
ATOM    567  OE1 GLU L  75      31.862   8.627  54.479  1.00115.72           O  
ATOM    568  OE2 GLU L  75      32.166  10.089  56.129  1.00111.67           O1-
ATOM    569  C   GLU L  75      35.424   8.814  51.167  1.00104.38           C  
ATOM    570  O   GLU L  75      35.387   9.458  50.122  1.00102.65           O  
ATOM    571  N   SER L  76      35.452   7.468  51.170  1.00108.94           N  
ATOM    572  CA  SER L  76      35.567   6.718  49.948  1.00112.02           C  
ATOM    573  CB  SER L  76      35.557   5.198  50.186  1.00117.09           C  
ATOM    574  OG  SER L  76      34.337   4.807  50.794  1.00125.50           O  
ATOM    575  C   SER L  76      34.438   7.052  49.012  1.00109.98           C  
ATOM    576  O   SER L  76      34.637   7.132  47.801  1.00111.50           O  
ATOM    577  N   GLY L  77      33.222   7.258  49.548  1.00105.59           N  
ATOM    578  CA  GLY L  77      32.047   7.536  48.763  1.00101.33           C  
ATOM    579  C   GLY L  77      32.151   8.858  48.065  1.00 99.02           C  
ATOM    580  O   GLY L  77      31.551   9.054  47.009  1.00101.29           O  
ATOM    581  N   ASP L  78      32.870   9.813  48.676  1.00 94.84           N  
ATOM    582  CA  ASP L  78      32.978  11.178  48.237  1.00 86.21           C  
ATOM    583  CB  ASP L  78      33.738  12.044  49.257  1.00 87.97           C  
ATOM    584  CG  ASP L  78      32.899  12.107  50.529  1.00100.23           C  
ATOM    585  OD1 ASP L  78      31.719  11.669  50.477  1.00102.03           O  
ATOM    586  OD2 ASP L  78      33.423  12.590  51.569  1.00100.52           O1-
ATOM    587  C   ASP L  78      33.682  11.312  46.913  1.00 82.57           C  
ATOM    588  O   ASP L  78      33.443  12.279  46.192  1.00 78.09           O  
ATOM    589  N   PHE L  79      34.591  10.382  46.562  1.00 85.02           N  
ATOM    590  CA  PHE L  79      35.361  10.513  45.353  1.00 87.70           C  
ATOM    591  CB  PHE L  79      36.483   9.464  45.230  1.00 93.40           C  
ATOM    592  CG  PHE L  79      37.473   9.705  46.320  1.00101.41           C  
ATOM    593  CD1 PHE L  79      38.476  10.636  46.167  1.00100.97           C  
ATOM    594  CD2 PHE L  79      37.402   8.994  47.496  1.00102.63           C  
ATOM    595  CE1 PHE L  79      39.389  10.854  47.172  1.00101.41           C  
ATOM    596  CE2 PHE L  79      38.312   9.210  48.504  1.00104.88           C  
ATOM    597  CZ  PHE L  79      39.309  10.142  48.344  1.00105.26           C  
ATOM    598  C   PHE L  79      34.482  10.377  44.145  1.00 89.96           C  
ATOM    599  O   PHE L  79      33.508   9.624  44.143  1.00 93.77           O  
ATOM    600  N   GLY L  80      34.822  11.126  43.071  1.00 85.56           N  
ATOM    601  CA  GLY L  80      34.070  11.089  41.846  1.00 77.40           C  
ATOM    602  C   GLY L  80      34.326  12.376  41.122  1.00 77.52           C  
ATOM    603  O   GLY L  80      35.363  13.009  41.311  1.00 86.71           O  
ATOM    604  N   VAL L  81      33.386  12.786  40.246  1.00 73.20           N  
ATOM    605  CA  VAL L  81      33.536  14.019  39.524  1.00 74.09           C  
ATOM    606  CB  VAL L  81      33.560  13.823  38.038  1.00 74.78           C  
ATOM    607  CG1 VAL L  81      32.302  13.042  37.630  1.00 82.27           C  
ATOM    608  CG2 VAL L  81      33.684  15.198  37.359  1.00 70.98           C  
ATOM    609  C   VAL L  81      32.384  14.918  39.874  1.00 72.10           C  
ATOM    610  O   VAL L  81      31.241  14.469  39.959  1.00 71.85           O  
ATOM    611  N   TYR L  82      32.662  16.228  40.072  1.00 71.64           N  
ATOM    612  CA  TYR L  82      31.638  17.154  40.480  1.00 66.88           C  
ATOM    613  CB  TYR L  82      31.960  17.911  41.787  1.00 65.13           C  
ATOM    614  CG  TYR L  82      31.883  16.980  42.954  1.00 67.69           C  
ATOM    615  CD1 TYR L  82      32.924  16.133  43.263  1.00 66.70           C  
ATOM    616  CD2 TYR L  82      30.762  16.970  43.754  1.00 69.40           C  
ATOM    617  CE1 TYR L  82      32.840  15.285  44.345  1.00 66.56           C  
ATOM    618  CE2 TYR L  82      30.672  16.125  44.836  1.00 71.90           C  
ATOM    619  CZ  TYR L  82      31.713  15.281  45.132  1.00 70.66           C  
ATOM    620  OH  TYR L  82      31.622  14.413  46.242  1.00 72.84           O  
ATOM    621  C   TYR L  82      31.447  18.200  39.418  1.00 68.92           C  
ATOM    622  O   TYR L  82      32.401  18.641  38.781  1.00 71.69           O  
ATOM    623  N   TYR L  83      30.178  18.617  39.203  1.00 65.83           N  
ATOM    624  CA  TYR L  83      29.881  19.599  38.196  1.00 61.33           C  
ATOM    625  CB  TYR L  83      28.998  19.065  37.052  1.00 59.08           C  
ATOM    626  CG  TYR L  83      29.706  17.973  36.324  1.00 62.82           C  
ATOM    627  CD1 TYR L  83      30.675  18.257  35.391  1.00 64.87           C  
ATOM    628  CD2 TYR L  83      29.383  16.656  36.563  1.00 62.98           C  
ATOM    629  CE1 TYR L  83      31.322  17.245  34.717  1.00 66.58           C  
ATOM    630  CE2 TYR L  83      30.024  15.641  35.893  1.00 63.69           C  
ATOM    631  CZ  TYR L  83      30.996  15.933  34.968  1.00 67.55           C  
ATOM    632  OH  TYR L  83      31.653  14.891  34.282  1.00 68.73           O  
ATOM    633  C   TYR L  83      29.089  20.714  38.816  1.00 65.49           C  
ATOM    634  O   TYR L  83      28.264  20.486  39.701  1.00 70.46           O  
ATOM    635  N   CYS L  84      29.342  21.967  38.368  1.00 69.11           N  
ATOM    636  CA  CYS L  84      28.564  23.095  38.807  1.00 68.61           C  
ATOM    637  CB  CYS L  84      29.384  24.382  39.117  1.00 63.06           C  
ATOM    638  SG  CYS L  84      30.432  24.996  37.757  1.00 86.39           S  
ATOM    639  C   CYS L  84      27.573  23.386  37.719  1.00 68.70           C  
ATOM    640  O   CYS L  84      27.827  23.112  36.546  1.00 71.41           O  
ATOM    641  N   GLN L  85      26.387  23.919  38.086  1.00 63.69           N  
ATOM    642  CA  GLN L  85      25.380  24.144  37.087  1.00 58.88           C  
ATOM    643  CB  GLN L  85      24.286  23.068  37.080  1.00 60.92           C  
ATOM    644  CG  GLN L  85      23.218  23.314  36.015  1.00 63.74           C  
ATOM    645  CD  GLN L  85      21.968  22.550  36.425  1.00 68.28           C  
ATOM    646  OE1 GLN L  85      21.869  22.055  37.547  1.00 72.69           O  
ATOM    647  NE2 GLN L  85      20.979  22.469  35.496  1.00 71.63           N  
ATOM    648  C   GLN L  85      24.651  25.419  37.363  1.00 63.72           C  
ATOM    649  O   GLN L  85      24.356  25.759  38.507  1.00 68.38           O  
ATOM    650  N   GLN L  86      24.336  26.165  36.287  1.00 64.29           N  
ATOM    651  CA  GLN L  86      23.541  27.348  36.411  1.00 64.73           C  
ATOM    652  CB  GLN L  86      24.376  28.642  36.311  1.00 66.53           C  
ATOM    653  CG  GLN L  86      23.577  29.928  36.531  1.00 76.10           C  
ATOM    654  CD  GLN L  86      24.542  31.107  36.469  1.00 81.66           C  
ATOM    655  OE1 GLN L  86      25.734  30.966  36.738  1.00 86.20           O  
ATOM    656  NE2 GLN L  86      24.016  32.309  36.111  1.00 83.87           N  
ATOM    657  C   GLN L  86      22.588  27.293  35.265  1.00 68.32           C  
ATOM    658  O   GLN L  86      23.001  27.413  34.112  1.00 72.40           O  
ATOM    659  N   TYR L  87      21.270  27.118  35.520  1.00 75.18           N  
ATOM    660  CA  TYR L  87      20.451  27.036  34.346  1.00 70.69           C  
ATOM    661  CB  TYR L  87      20.494  28.283  33.441  1.00 68.61           C  
ATOM    662  CG  TYR L  87      19.722  29.362  34.120  1.00 73.37           C  
ATOM    663  CD1 TYR L  87      20.289  30.166  35.085  1.00 81.46           C  
ATOM    664  CD2 TYR L  87      18.407  29.562  33.776  1.00 73.03           C  
ATOM    665  CE1 TYR L  87      19.548  31.155  35.693  1.00 83.60           C  
ATOM    666  CE2 TYR L  87      17.664  30.548  34.380  1.00 78.34           C  
ATOM    667  CZ  TYR L  87      18.233  31.347  35.341  1.00 87.01           C  
ATOM    668  OH  TYR L  87      17.468  32.359  35.960  1.00 97.12           O  
ATOM    669  C   TYR L  87      20.878  25.827  33.570  1.00 80.34           C  
ATOM    670  O   TYR L  87      21.328  24.833  34.131  1.00 83.65           O  
ATOM    671  N   GLU L  88      20.658  25.864  32.251  1.00 78.75           N  
ATOM    672  CA  GLU L  88      21.011  24.783  31.384  1.00 68.71           C  
ATOM    673  CB  GLU L  88      20.535  24.985  29.932  1.00 66.55           C  
ATOM    674  CG  GLU L  88      21.043  26.264  29.265  1.00 73.38           C  
ATOM    675  CD  GLU L  88      20.088  27.393  29.629  1.00 88.01           C  
ATOM    676  OE1 GLU L  88      18.952  27.084  30.076  1.00 98.69           O  
ATOM    677  OE2 GLU L  88      20.480  28.579  29.461  1.00 87.66           O1-
ATOM    678  C   GLU L  88      22.498  24.522  31.361  1.00 73.46           C  
ATOM    679  O   GLU L  88      22.888  23.407  31.021  1.00 77.29           O  
ATOM    680  N   PHE L  89      23.378  25.509  31.674  1.00 61.14           N  
ATOM    681  CA  PHE L  89      24.788  25.272  31.473  1.00 61.54           C  
ATOM    682  CB  PHE L  89      25.573  26.567  31.212  1.00 63.83           C  
ATOM    683  CG  PHE L  89      25.007  27.176  29.975  1.00 67.62           C  
ATOM    684  CD1 PHE L  89      25.496  26.835  28.736  1.00 65.70           C  
ATOM    685  CD2 PHE L  89      23.974  28.082  30.056  1.00 73.01           C  
ATOM    686  CE1 PHE L  89      24.969  27.398  27.596  1.00 67.75           C  
ATOM    687  CE2 PHE L  89      23.443  28.648  28.920  1.00 70.77           C  
ATOM    688  CZ  PHE L  89      23.942  28.308  27.687  1.00 69.80           C  
ATOM    689  C   PHE L  89      25.442  24.566  32.630  1.00 65.20           C  
ATOM    690  O   PHE L  89      25.045  24.711  33.785  1.00 70.41           O  
ATOM    691  N   PHE L  90      26.496  23.771  32.315  1.00 62.40           N  
ATOM    692  CA  PHE L  90      27.243  23.014  33.287  1.00 62.29           C  
ATOM    693  CB  PHE L  90      27.186  21.489  33.071  1.00 61.54           C  
ATOM    694  CG  PHE L  90      25.834  20.965  33.414  1.00 56.75           C  
ATOM    695  CD1 PHE L  90      24.782  21.076  32.533  1.00 58.58           C  
ATOM    696  CD2 PHE L  90      25.631  20.338  34.621  1.00 55.22           C  
ATOM    697  CE1 PHE L  90      23.542  20.578  32.861  1.00 61.86           C  
ATOM    698  CE2 PHE L  90      24.396  19.839  34.954  1.00 58.65           C  
ATOM    699  CZ  PHE L  90      23.347  19.959  34.073  1.00 61.83           C  
ATOM    700  C   PHE L  90      28.697  23.362  33.153  1.00 68.30           C  
ATOM    701  O   PHE L  90      29.122  23.951  32.160  1.00 74.95           O  
ATOM    702  N   GLY L  91      29.497  23.020  34.188  1.00 65.07           N  
ATOM    703  CA  GLY L  91      30.914  23.249  34.162  1.00 68.35           C  
ATOM    704  C   GLY L  91      31.573  22.053  33.538  1.00 73.60           C  
ATOM    705  O   GLY L  91      30.937  21.032  33.283  1.00 75.23           O  
ATOM    706  N   GLN L  92      32.897  22.153  33.309  1.00 75.45           N  
ATOM    707  CA  GLN L  92      33.697  21.128  32.694  1.00 79.73           C  
ATOM    708  CB  GLN L  92      35.169  21.525  32.480  1.00 85.53           C  
ATOM    709  CG  GLN L  92      35.385  22.783  31.647  1.00 98.98           C  
ATOM    710  CD  GLN L  92      35.404  23.968  32.604  1.00109.94           C  
ATOM    711  OE1 GLN L  92      34.419  24.273  33.274  1.00109.13           O  
ATOM    712  NE2 GLN L  92      36.566  24.665  32.680  1.00117.03           N  
ATOM    713  C   GLN L  92      33.740  19.951  33.611  1.00 80.32           C  
ATOM    714  O   GLN L  92      33.881  18.813  33.166  1.00 84.99           O  
ATOM    715  N   GLY L  93      33.684  20.200  34.932  1.00 74.47           N  
ATOM    716  CA  GLY L  93      33.717  19.118  35.876  1.00 72.17           C  
ATOM    717  C   GLY L  93      35.066  19.073  36.522  1.00 74.82           C  
ATOM    718  O   GLY L  93      36.056  19.546  35.966  1.00 81.22           O  
ATOM    719  N   THR L  94      35.115  18.516  37.753  1.00 74.52           N  
ATOM    720  CA  THR L  94      36.347  18.368  38.476  1.00 75.31           C  
ATOM    721  CB  THR L  94      36.442  19.266  39.677  1.00 74.18           C  
ATOM    722  OG1 THR L  94      36.347  20.627  39.285  1.00 79.42           O  
ATOM    723  CG2 THR L  94      37.783  19.013  40.385  1.00 71.71           C  
ATOM    724  C   THR L  94      36.404  16.960  38.987  1.00 80.58           C  
ATOM    725  O   THR L  94      35.488  16.507  39.671  1.00 83.42           O  
ATOM    726  N   LYS L  95      37.498  16.230  38.686  1.00 77.67           N  
ATOM    727  CA  LYS L  95      37.575  14.873  39.144  1.00 77.72           C  
ATOM    728  CB  LYS L  95      38.315  13.922  38.186  1.00 78.48           C  
ATOM    729  CG  LYS L  95      38.379  12.484  38.709  1.00 84.84           C  
ATOM    730  CD  LYS L  95      38.896  11.463  37.695  1.00 95.49           C  
ATOM    731  CE  LYS L  95      38.946  10.036  38.250  1.00106.01           C  
ATOM    732  NZ  LYS L  95      39.569   9.128  37.262  1.00110.29           N1+
ATOM    733  C   LYS L  95      38.323  14.855  40.438  1.00 79.84           C  
ATOM    734  O   LYS L  95      39.474  15.289  40.510  1.00 87.73           O  
ATOM    735  N   VAL L  96      37.670  14.344  41.501  1.00 75.74           N  
ATOM    736  CA  VAL L  96      38.308  14.257  42.784  1.00 78.27           C  
ATOM    737  CB  VAL L  96      37.391  14.660  43.904  1.00 77.82           C  
ATOM    738  CG1 VAL L  96      38.146  14.528  45.233  1.00 75.95           C  
ATOM    739  CG2 VAL L  96      36.855  16.071  43.626  1.00 81.61           C  
ATOM    740  C   VAL L  96      38.643  12.807  42.972  1.00 83.69           C  
ATOM    741  O   VAL L  96      37.755  11.954  43.007  1.00 86.16           O  
ATOM    742  N   GLN L  97      39.946  12.486  43.103  1.00 87.90           N  
ATOM    743  CA  GLN L  97      40.345  11.111  43.189  1.00 89.14           C  
ATOM    744  CB  GLN L  97      41.097  10.652  41.925  1.00 91.24           C  
ATOM    745  CG  GLN L  97      42.372  11.455  41.649  1.00 96.29           C  
ATOM    746  CD  GLN L  97      42.865  11.094  40.254  1.00 98.68           C  
ATOM    747  OE1 GLN L  97      42.382  10.146  39.635  1.00 96.49           O  
ATOM    748  NE2 GLN L  97      43.855  11.873  39.740  1.00101.52           N  
ATOM    749  C   GLN L  97      41.225  10.903  44.386  1.00 92.22           C  
ATOM    750  O   GLN L  97      41.825  11.839  44.912  1.00 90.59           O  
ATOM    751  N   VAL L  98      41.298   9.640  44.856  1.00 95.24           N  
ATOM    752  CA  VAL L  98      42.068   9.299  46.018  1.00101.46           C  
ATOM    753  CB  VAL L  98      41.665   7.984  46.619  1.00112.74           C  
ATOM    754  CG1 VAL L  98      41.808   6.892  45.548  1.00112.96           C  
ATOM    755  CG2 VAL L  98      42.518   7.732  47.873  1.00111.20           C  
ATOM    756  C   VAL L  98      43.514   9.219  45.647  1.00103.79           C  
ATOM    757  O   VAL L  98      43.866   8.704  44.587  1.00101.35           O  
ATOM    758  N   ASP L  99      44.396   9.742  46.526  1.00106.34           N  
ATOM    759  CA  ASP L  99      45.800   9.720  46.240  1.00108.60           C  
ATOM    760  CB  ASP L  99      46.344  11.102  45.830  1.00113.94           C  
ATOM    761  CG  ASP L  99      47.739  10.925  45.247  1.00119.87           C  
ATOM    762  OD1 ASP L  99      48.346   9.843  45.465  1.00116.27           O  
ATOM    763  OD2 ASP L  99      48.217  11.875  44.571  1.00124.94           O1-
ATOM    764  C   ASP L  99      46.537   9.287  47.504  1.00108.23           C  
ATOM    765  O   ASP L  99      46.464  10.026  48.522  1.00108.35           O  
ATOM    766  OXT ASP L  99      47.191   8.211  47.464  1.00  0.00           O1-
TER     767      ASP L  99 
ATOM    768  N   GLN H 100       8.504   7.012  46.029  1.00 90.70           N1+
ATOM    769  CA  GLN H 100       8.343   8.450  45.736  1.00 83.75           C  
ATOM    770  CB  GLN H 100       9.328   9.284  46.573  1.00 89.69           C  
ATOM    771  CG  GLN H 100       9.037   9.253  48.075  1.00100.35           C  
ATOM    772  CD  GLN H 100      10.096  10.099  48.771  1.00107.69           C  
ATOM    773  OE1 GLN H 100      11.084  10.504  48.160  1.00144.74           O  
ATOM    774  NE2 GLN H 100       9.885  10.383  50.084  1.00137.65           N  
ATOM    775  C   GLN H 100       8.584   8.720  44.287  1.00 76.98           C  
ATOM    776  O   GLN H 100       8.235   7.913  43.427  1.00 79.65           O  
ATOM    777  N   VAL H 101       9.194   9.878  43.977  1.00 89.84           N  
ATOM    778  CA  VAL H 101       9.409  10.229  42.604  1.00 75.40           C  
ATOM    779  CB  VAL H 101       9.868  11.648  42.426  1.00 68.03           C  
ATOM    780  CG1 VAL H 101      10.182  11.892  40.941  1.00 60.28           C  
ATOM    781  CG2 VAL H 101       8.790  12.583  43.001  1.00 69.03           C  
ATOM    782  C   VAL H 101      10.465   9.332  42.045  1.00 75.21           C  
ATOM    783  O   VAL H 101      11.538   9.171  42.626  1.00 78.72           O  
ATOM    784  N   GLN H 102      10.180   8.717  40.880  1.00 74.66           N  
ATOM    785  CA  GLN H 102      11.154   7.841  40.300  1.00 71.04           C  
ATOM    786  CB  GLN H 102      10.934   6.368  40.693  1.00 77.04           C  
ATOM    787  CG  GLN H 102      12.022   5.425  40.183  1.00 93.59           C  
ATOM    788  CD  GLN H 102      11.747   4.044  40.760  1.00103.25           C  
ATOM    789  OE1 GLN H 102      10.798   3.851  41.518  1.00138.38           O  
ATOM    790  NE2 GLN H 102      12.605   3.056  40.392  1.00150.10           N  
ATOM    791  C   GLN H 102      11.077   7.954  38.804  1.00 69.61           C  
ATOM    792  O   GLN H 102       9.995   8.034  38.224  1.00 77.65           O  
ATOM    793  N   LEU H 103      12.251   7.974  38.140  1.00 65.28           N  
ATOM    794  CA  LEU H 103      12.310   8.078  36.707  1.00 58.46           C  
ATOM    795  CB  LEU H 103      13.245   9.210  36.245  1.00 52.71           C  
ATOM    796  CG  LEU H 103      12.755  10.611  36.658  1.00 53.57           C  
ATOM    797  CD1 LEU H 103      13.733  11.710  36.224  1.00 59.67           C  
ATOM    798  CD2 LEU H 103      11.337  10.876  36.130  1.00 51.74           C  
ATOM    799  C   LEU H 103      12.877   6.792  36.184  1.00 64.98           C  
ATOM    800  O   LEU H 103      14.004   6.425  36.512  1.00 70.11           O  
ATOM    801  N   VAL H 104      12.110   6.075  35.333  1.00 60.98           N  
ATOM    802  CA  VAL H 104      12.582   4.817  34.822  1.00 59.17           C  
ATOM    803  CB  VAL H 104      11.547   3.728  34.891  1.00 63.32           C  
ATOM    804  CG1 VAL H 104      12.118   2.456  34.241  1.00 86.89           C  
ATOM    805  CG2 VAL H 104      11.124   3.542  36.357  1.00 65.11           C  
ATOM    806  C   VAL H 104      12.930   5.001  33.378  1.00 62.61           C  
ATOM    807  O   VAL H 104      12.109   5.466  32.587  1.00 69.19           O  
ATOM    808  N   GLN H 105      14.163   4.612  32.992  1.00 59.68           N  
ATOM    809  CA  GLN H 105      14.600   4.808  31.636  1.00 57.86           C  
ATOM    810  CB  GLN H 105      15.957   5.533  31.521  1.00 50.48           C  
ATOM    811  CG  GLN H 105      15.920   6.982  32.008  1.00 55.81           C  
ATOM    812  CD  GLN H 105      17.314   7.568  31.838  1.00 58.02           C  
ATOM    813  OE1 GLN H 105      17.845   8.207  32.744  1.00 65.45           O  
ATOM    814  NE2 GLN H 105      17.916   7.359  30.637  1.00 56.06           N  
ATOM    815  C   GLN H 105      14.749   3.486  30.945  1.00 64.43           C  
ATOM    816  O   GLN H 105      14.828   2.432  31.573  1.00 68.16           O  
ATOM    817  N   SER H 106      14.775   3.533  29.596  1.00 64.04           N  
ATOM    818  CA  SER H 106      14.935   2.360  28.783  1.00 62.30           C  
ATOM    819  CB  SER H 106      14.564   2.572  27.303  1.00 66.38           C  
ATOM    820  OG  SER H 106      15.421   3.536  26.709  1.00 70.80           O  
ATOM    821  C   SER H 106      16.378   1.973  28.856  1.00 65.29           C  
ATOM    822  O   SER H 106      17.176   2.649  29.497  1.00 68.77           O  
ATOM    823  N   GLY H 107      16.753   0.851  28.215  1.00 70.05           N  
ATOM    824  CA  GLY H 107      18.107   0.375  28.303  1.00 72.26           C  
ATOM    825  C   GLY H 107      18.982   1.081  27.314  1.00 71.89           C  
ATOM    826  O   GLY H 107      18.526   1.906  26.524  1.00 73.63           O  
ATOM    827  N   GLY H 108      20.291   0.745  27.348  1.00 71.00           N  
ATOM    828  CA  GLY H 108      21.270   1.350  26.487  1.00 69.78           C  
ATOM    829  C   GLY H 108      21.169   0.734  25.128  1.00 72.29           C  
ATOM    830  O   GLY H 108      20.552  -0.316  24.952  1.00 81.68           O  
ATOM    831  N   GLN H 109      21.797   1.378  24.121  1.00 71.78           N  
ATOM    832  CA  GLN H 109      21.698   0.869  22.783  1.00 70.85           C  
ATOM    833  CB  GLN H 109      20.585   1.560  21.978  1.00 67.14           C  
ATOM    834  CG  GLN H 109      19.191   1.314  22.552  1.00 70.15           C  
ATOM    835  CD  GLN H 109      18.209   2.216  21.820  1.00 78.40           C  
ATOM    836  OE1 GLN H 109      18.608   3.117  21.083  1.00 78.14           O  
ATOM    837  NE2 GLN H 109      16.889   1.969  22.032  1.00 84.61           N  
ATOM    838  C   GLN H 109      22.980   1.129  22.054  1.00 69.91           C  
ATOM    839  O   GLN H 109      23.740   2.035  22.394  1.00 71.72           O  
ATOM    840  N   MET H 110      23.258   0.304  21.024  1.00 68.92           N  
ATOM    841  CA  MET H 110      24.417   0.516  20.205  1.00 67.78           C  
ATOM    842  CB  MET H 110      25.309  -0.722  20.024  1.00 69.57           C  
ATOM    843  CG  MET H 110      26.028  -1.146  21.305  1.00 76.12           C  
ATOM    844  SD  MET H 110      27.262  -2.454  21.060  1.00120.47           S  
ATOM    845  CE  MET H 110      28.382  -1.393  20.102  1.00 99.25           C  
ATOM    846  C   MET H 110      23.905   0.897  18.855  1.00 69.12           C  
ATOM    847  O   MET H 110      23.039   0.225  18.295  1.00 73.95           O  
ATOM    848  N   LYS H 111      24.426   2.005  18.294  1.00 71.90           N  
ATOM    849  CA  LYS H 111      23.926   2.442  17.023  1.00 73.13           C  
ATOM    850  CB  LYS H 111      23.134   3.761  17.091  1.00 70.16           C  
ATOM    851  CG  LYS H 111      21.818   3.658  17.868  1.00 71.36           C  
ATOM    852  CD  LYS H 111      20.861   2.598  17.315  1.00 76.71           C  
ATOM    853  CE  LYS H 111      19.481   2.587  17.975  1.00 76.93           C  
ATOM    854  NZ  LYS H 111      18.660   1.497  17.403  1.00 72.02           N1+
ATOM    855  C   LYS H 111      25.065   2.652  16.077  1.00 75.01           C  
ATOM    856  O   LYS H 111      26.234   2.665  16.462  1.00 79.79           O  
ATOM    857  N   LYS H 112      24.724   2.797  14.780  1.00 72.16           N  
ATOM    858  CA  LYS H 112      25.689   3.039  13.747  1.00 74.50           C  
ATOM    859  CB  LYS H 112      25.496   2.134  12.519  1.00 75.30           C  
ATOM    860  CG  LYS H 112      25.657   0.643  12.832  1.00 83.08           C  
ATOM    861  CD  LYS H 112      25.148  -0.273  11.719  1.00 87.89           C  
ATOM    862  CE  LYS H 112      26.032  -0.260  10.470  1.00 93.09           C  
ATOM    863  NZ  LYS H 112      25.468  -1.159   9.439  1.00102.44           N1+
ATOM    864  C   LYS H 112      25.471   4.452  13.310  1.00 74.46           C  
ATOM    865  O   LYS H 112      24.414   5.032  13.555  1.00 69.60           O  
ATOM    866  N   PRO H 113      26.446   5.038  12.675  1.00 76.27           N  
ATOM    867  CA  PRO H 113      26.303   6.404  12.260  1.00 74.06           C  
ATOM    868  CD  PRO H 113      27.835   4.671  12.897  1.00 80.45           C  
ATOM    869  CB  PRO H 113      27.691   6.841  11.798  1.00 76.31           C  
ATOM    870  CG  PRO H 113      28.644   5.952  12.622  1.00 79.00           C  
ATOM    871  C   PRO H 113      25.239   6.526  11.219  1.00 73.94           C  
ATOM    872  O   PRO H 113      25.161   5.664  10.346  1.00 78.63           O  
ATOM    873  N   GLY H 114      24.415   7.592  11.297  1.00 71.56           N  
ATOM    874  CA  GLY H 114      23.392   7.825  10.316  1.00 71.64           C  
ATOM    875  C   GLY H 114      22.074   7.329  10.830  1.00 74.36           C  
ATOM    876  O   GLY H 114      21.022   7.765  10.364  1.00 77.51           O  
ATOM    877  N   GLU H 115      22.092   6.418  11.820  1.00 73.03           N  
ATOM    878  CA  GLU H 115      20.879   5.862  12.354  1.00 73.35           C  
ATOM    879  CB  GLU H 115      21.076   4.521  13.083  1.00 72.95           C  
ATOM    880  CG  GLU H 115      21.400   3.353  12.149  1.00 82.49           C  
ATOM    881  CD  GLU H 115      21.633   2.121  13.011  1.00 94.45           C  
ATOM    882  OE1 GLU H 115      21.788   2.292  14.250  1.00 97.28           O  
ATOM    883  OE2 GLU H 115      21.658   0.994  12.448  1.00 99.82           O1-
ATOM    884  C   GLU H 115      20.303   6.826  13.345  1.00 72.74           C  
ATOM    885  O   GLU H 115      20.900   7.857  13.649  1.00 78.39           O  
ATOM    886  N   SER H 116      19.080   6.527  13.834  1.00 66.16           N  
ATOM    887  CA  SER H 116      18.434   7.356  14.809  1.00 64.28           C  
ATOM    888  CB  SER H 116      17.102   7.943  14.317  1.00 67.86           C  
ATOM    889  OG  SER H 116      16.203   6.896  13.982  1.00 76.46           O  
ATOM    890  C   SER H 116      18.136   6.506  16.006  1.00 65.98           C  
ATOM    891  O   SER H 116      18.067   5.282  15.904  1.00 73.20           O  
ATOM    892  N   MET H 117      17.964   7.139  17.188  1.00 63.22           N  
ATOM    893  CA  MET H 117      17.714   6.376  18.380  1.00 63.16           C  
ATOM    894  CB  MET H 117      18.868   6.418  19.397  1.00 64.29           C  
ATOM    895  CG  MET H 117      19.060   7.794  20.034  1.00 67.24           C  
ATOM    896  SD  MET H 117      20.383   7.868  21.280  1.00 95.34           S  
ATOM    897  CE  MET H 117      20.150   9.626  21.656  1.00174.18           C  
ATOM    898  C   MET H 117      16.509   6.922  19.081  1.00 63.30           C  
ATOM    899  O   MET H 117      16.153   8.088  18.920  1.00 63.41           O  
ATOM    900  N   ARG H 118      15.833   6.056  19.867  1.00 63.56           N  
ATOM    901  CA  ARG H 118      14.681   6.453  20.625  1.00 64.33           C  
ATOM    902  CB  ARG H 118      13.366   5.860  20.093  1.00 66.63           C  
ATOM    903  CG  ARG H 118      12.834   6.522  18.819  1.00 79.25           C  
ATOM    904  CD  ARG H 118      11.564   7.345  19.053  1.00 86.49           C  
ATOM    905  NE  ARG H 118      10.511   6.406  19.536  1.00 89.43           N  
ATOM    906  CZ  ARG H 118       9.265   6.866  19.854  1.00 88.86           C  
ATOM    907  NH1 ARG H 118       8.964   8.191  19.719  1.00 81.13           N1+
ATOM    908  NH2 ARG H 118       8.314   5.999  20.311  1.00 89.17           N  
ATOM    909  C   ARG H 118      14.842   5.921  22.017  1.00 64.68           C  
ATOM    910  O   ARG H 118      15.116   4.738  22.211  1.00 68.31           O  
ATOM    911  N   ILE H 119      14.669   6.794  23.029  1.00 56.92           N  
ATOM    912  CA  ILE H 119      14.763   6.364  24.395  1.00 54.88           C  
ATOM    913  CB  ILE H 119      16.040   6.786  25.070  1.00 60.31           C  
ATOM    914  CG1 ILE H 119      16.203   8.313  25.053  1.00 88.35           C  
ATOM    915  CG2 ILE H 119      17.197   6.019  24.406  1.00 88.44           C  
ATOM    916  CD1 ILE H 119      17.413   8.798  25.851  1.00 60.28           C  
ATOM    917  C   ILE H 119      13.571   6.880  25.140  1.00 53.20           C  
ATOM    918  O   ILE H 119      13.007   7.917  24.791  1.00 56.98           O  
ATOM    919  N   SER H 120      13.130   6.140  26.178  1.00 53.69           N  
ATOM    920  CA  SER H 120      11.951   6.546  26.890  1.00 56.26           C  
ATOM    921  CB  SER H 120      10.800   5.531  26.799  1.00 57.60           C  
ATOM    922  OG  SER H 120      11.167   4.315  27.433  1.00 66.83           O  
ATOM    923  C   SER H 120      12.273   6.734  28.342  1.00 59.59           C  
ATOM    924  O   SER H 120      13.227   6.161  28.865  1.00 63.75           O  
ATOM    925  N   CYS H 121      11.479   7.592  29.020  1.00 59.66           N  
ATOM    926  CA  CYS H 121      11.648   7.848  30.422  1.00 56.21           C  
ATOM    927  CB  CYS H 121      12.329   9.217  30.691  1.00 58.07           C  
ATOM    928  SG  CYS H 121      12.574   9.618  32.450  1.00 75.98           S  
ATOM    929  C   CYS H 121      10.278   7.848  31.039  1.00 60.30           C  
ATOM    930  O   CYS H 121       9.459   8.722  30.758  1.00 65.20           O  
ATOM    931  N   ARG H 122       9.994   6.860  31.913  1.00 60.54           N  
ATOM    932  CA  ARG H 122       8.697   6.759  32.526  1.00 58.31           C  
ATOM    933  CB  ARG H 122       8.250   5.311  32.780  1.00 63.77           C  
ATOM    934  CG  ARG H 122       6.865   5.216  33.420  1.00 67.96           C  
ATOM    935  CD  ARG H 122       6.670   3.969  34.279  1.00 70.67           C  
ATOM    936  NE  ARG H 122       6.984   2.779  33.445  1.00 70.47           N  
ATOM    937  CZ  ARG H 122       7.541   1.684  34.038  1.00 80.52           C  
ATOM    938  NH1 ARG H 122       7.793   1.695  35.379  1.00 84.45           N1+
ATOM    939  NH2 ARG H 122       7.859   0.589  33.288  1.00 83.84           N  
ATOM    940  C   ARG H 122       8.787   7.393  33.877  1.00 61.34           C  
ATOM    941  O   ARG H 122       9.737   7.154  34.620  1.00 71.62           O  
ATOM    942  N   ALA H 123       7.782   8.213  34.238  1.00 59.21           N  
ATOM    943  CA  ALA H 123       7.819   8.875  35.510  1.00 59.30           C  
ATOM    944  CB  ALA H 123       7.568  10.389  35.422  1.00 61.46           C  
ATOM    945  C   ALA H 123       6.747   8.305  36.379  1.00 66.73           C  
ATOM    946  O   ALA H 123       5.737   7.803  35.889  1.00 69.46           O  
ATOM    947  N   SER H 124       6.976   8.330  37.710  1.00 68.50           N  
ATOM    948  CA  SER H 124       5.984   7.846  38.625  1.00 70.88           C  
ATOM    949  CB  SER H 124       6.076   6.331  38.867  1.00 75.32           C  
ATOM    950  OG  SER H 124       7.335   6.006  39.438  1.00 76.97           O  
ATOM    951  C   SER H 124       6.195   8.522  39.942  1.00 66.19           C  
ATOM    952  O   SER H 124       7.285   9.010  40.237  1.00 73.33           O  
ATOM    953  N   GLY H 125       5.133   8.579  40.769  1.00 75.33           N  
ATOM    954  CA  GLY H 125       5.255   9.154  42.075  1.00 76.18           C  
ATOM    955  C   GLY H 125       4.693  10.539  42.105  1.00 81.26           C  
ATOM    956  O   GLY H 125       4.441  11.075  43.185  1.00 89.72           O  
ATOM    957  N   TYR H 126       4.483  11.175  40.937  1.00 80.86           N  
ATOM    958  CA  TYR H 126       3.953  12.509  40.991  1.00 79.97           C  
ATOM    959  CB  TYR H 126       5.042  13.598  41.029  1.00 73.36           C  
ATOM    960  CG  TYR H 126       5.794  13.571  39.744  1.00 69.98           C  
ATOM    961  CD1 TYR H 126       6.769  12.628  39.511  1.00 70.29           C  
ATOM    962  CD2 TYR H 126       5.524  14.505  38.771  1.00 66.20           C  
ATOM    963  CE1 TYR H 126       7.458  12.618  38.320  1.00 61.95           C  
ATOM    964  CE2 TYR H 126       6.207  14.500  37.579  1.00 62.80           C  
ATOM    965  CZ  TYR H 126       7.176  13.554  37.355  1.00 62.22           C  
ATOM    966  OH  TYR H 126       7.879  13.549  36.131  1.00 64.92           O  
ATOM    967  C   TYR H 126       3.084  12.758  39.798  1.00 83.43           C  
ATOM    968  O   TYR H 126       2.984  11.926  38.896  1.00 84.79           O  
ATOM    969  N   GLU H 127       2.403  13.924  39.792  1.00 83.99           N  
ATOM    970  CA  GLU H 127       1.566  14.287  38.685  1.00 81.84           C  
ATOM    971  CB  GLU H 127       0.644  15.479  38.982  1.00 89.39           C  
ATOM    972  CG  GLU H 127      -0.274  15.837  37.815  1.00101.15           C  
ATOM    973  CD  GLU H 127      -1.332  14.751  37.703  1.00109.24           C  
ATOM    974  OE1 GLU H 127      -1.438  13.928  38.652  1.00110.28           O  
ATOM    975  OE2 GLU H 127      -2.049  14.728  36.668  1.00111.34           O1-
ATOM    976  C   GLU H 127       2.469  14.671  37.555  1.00 78.85           C  
ATOM    977  O   GLU H 127       3.260  15.606  37.660  1.00 79.36           O  
ATOM    978  N   PHE H 128       2.324  13.958  36.423  1.00 76.25           N  
ATOM    979  CA  PHE H 128       3.170  14.070  35.267  1.00 70.05           C  
ATOM    980  CB  PHE H 128       2.830  12.995  34.214  1.00 65.16           C  
ATOM    981  CG  PHE H 128       3.909  12.946  33.186  1.00 58.83           C  
ATOM    982  CD1 PHE H 128       5.134  12.401  33.495  1.00 60.78           C  
ATOM    983  CD2 PHE H 128       3.698  13.413  31.908  1.00 57.50           C  
ATOM    984  CE1 PHE H 128       6.140  12.341  32.560  1.00 61.45           C  
ATOM    985  CE2 PHE H 128       4.701  13.352  30.968  1.00 58.87           C  
ATOM    986  CZ  PHE H 128       5.924  12.821  31.291  1.00 60.53           C  
ATOM    987  C   PHE H 128       3.055  15.427  34.633  1.00 74.02           C  
ATOM    988  O   PHE H 128       4.052  15.993  34.186  1.00 78.07           O  
ATOM    989  N   ILE H 129       1.829  15.978  34.564  1.00 71.87           N  
ATOM    990  CA  ILE H 129       1.567  17.230  33.906  1.00 70.45           C  
ATOM    991  CB  ILE H 129       0.104  17.542  33.753  1.00 71.45           C  
ATOM    992  CG1 ILE H 129      -0.579  17.723  35.117  1.00 88.83           C  
ATOM    993  CG2 ILE H 129      -0.514  16.432  32.886  1.00 87.30           C  
ATOM    994  CD1 ILE H 129      -1.954  18.383  35.016  1.00 80.10           C  
ATOM    995  C   ILE H 129       2.223  18.374  34.618  1.00 76.90           C  
ATOM    996  O   ILE H 129       2.561  19.380  34.002  1.00 80.48           O  
ATOM    997  N   ASP H 130       2.357  18.290  35.949  1.00 76.76           N  
ATOM    998  CA  ASP H 130       2.839  19.405  36.716  1.00 77.39           C  
ATOM    999  CB  ASP H 130       2.763  19.145  38.231  1.00 84.82           C  
ATOM   1000  CG  ASP H 130       1.292  19.209  38.626  1.00 94.82           C  
ATOM   1001  OD1 ASP H 130       0.495  19.790  37.842  1.00 95.47           O  
ATOM   1002  OD2 ASP H 130       0.945  18.685  39.719  1.00122.90           O1-
ATOM   1003  C   ASP H 130       4.249  19.834  36.383  1.00 77.32           C  
ATOM   1004  O   ASP H 130       4.485  21.029  36.202  1.00 82.98           O  
ATOM   1005  N   CYS H 131       5.226  18.908  36.265  1.00 71.07           N  
ATOM   1006  CA  CYS H 131       6.594  19.348  36.097  1.00 68.86           C  
ATOM   1007  CB  CYS H 131       7.585  18.664  37.060  1.00 69.21           C  
ATOM   1008  SG  CYS H 131       7.723  19.415  38.716  1.00 88.09           S  
ATOM   1009  C   CYS H 131       7.105  19.081  34.705  1.00 64.33           C  
ATOM   1010  O   CYS H 131       6.604  18.214  33.996  1.00 66.05           O  
ATOM   1011  N   THR H 132       8.127  19.860  34.275  1.00 56.63           N  
ATOM   1012  CA  THR H 132       8.755  19.691  32.991  1.00 55.16           C  
ATOM   1013  CB  THR H 132       9.385  20.941  32.448  1.00 53.42           C  
ATOM   1014  OG1 THR H 132      10.451  21.361  33.286  1.00 75.75           O  
ATOM   1015  CG2 THR H 132       8.311  22.038  32.361  1.00 74.90           C  
ATOM   1016  C   THR H 132       9.838  18.660  33.125  1.00 56.94           C  
ATOM   1017  O   THR H 132      10.400  18.474  34.202  1.00 61.26           O  
ATOM   1018  N   LEU H 133      10.148  17.945  32.017  1.00 56.87           N  
ATOM   1019  CA  LEU H 133      11.187  16.950  32.037  1.00 54.08           C  
ATOM   1020  CB  LEU H 133      10.755  15.555  31.557  1.00 53.89           C  
ATOM   1021  CG  LEU H 133       9.913  14.792  32.594  1.00 73.67           C  
ATOM   1022  CD1 LEU H 133       8.623  15.551  32.935  1.00 70.32           C  
ATOM   1023  CD2 LEU H 133       9.662  13.342  32.156  1.00 83.44           C  
ATOM   1024  C   LEU H 133      12.307  17.406  31.159  1.00 58.28           C  
ATOM   1025  O   LEU H 133      12.094  18.116  30.177  1.00 65.39           O  
ATOM   1026  N   ASN H 134      13.548  17.003  31.503  1.00 56.89           N  
ATOM   1027  CA  ASN H 134      14.697  17.446  30.763  1.00 54.15           C  
ATOM   1028  CB  ASN H 134      15.666  18.287  31.613  1.00 51.02           C  
ATOM   1029  CG  ASN H 134      14.953  19.559  32.047  1.00 56.54           C  
ATOM   1030  OD1 ASN H 134      15.027  20.589  31.379  1.00 58.66           O  
ATOM   1031  ND2 ASN H 134      14.230  19.485  33.196  1.00 60.22           N  
ATOM   1032  C   ASN H 134      15.479  16.253  30.301  1.00 54.68           C  
ATOM   1033  O   ASN H 134      15.328  15.151  30.826  1.00 57.02           O  
ATOM   1034  N   TRP H 135      16.319  16.448  29.262  1.00 55.56           N  
ATOM   1035  CA  TRP H 135      17.182  15.398  28.799  1.00 51.20           C  
ATOM   1036  CB  TRP H 135      16.853  14.914  27.377  1.00 51.76           C  
ATOM   1037  CG  TRP H 135      15.534  14.183  27.292  1.00 56.56           C  
ATOM   1038  CD2 TRP H 135      15.371  12.779  27.553  1.00 54.75           C  
ATOM   1039  CD1 TRP H 135      14.294  14.665  26.988  1.00 54.30           C  
ATOM   1040  NE1 TRP H 135      13.369  13.648  27.045  1.00 53.04           N  
ATOM   1041  CE2 TRP H 135      14.019  12.482  27.390  1.00 53.88           C  
ATOM   1042  CE3 TRP H 135      16.274  11.818  27.903  1.00 54.30           C  
ATOM   1043  CZ2 TRP H 135      13.548  11.211  27.574  1.00 53.32           C  
ATOM   1044  CZ3 TRP H 135      15.795  10.539  28.087  1.00 50.57           C  
ATOM   1045  CH2 TRP H 135      14.460  10.240  27.925  1.00 54.87           C  
ATOM   1046  C   TRP H 135      18.588  15.926  28.817  1.00 57.27           C  
ATOM   1047  O   TRP H 135      18.874  16.979  28.248  1.00 61.95           O  
ATOM   1048  N   ILE H 136      19.508  15.191  29.481  1.00 55.08           N  
ATOM   1049  CA  ILE H 136      20.871  15.631  29.622  1.00 47.39           C  
ATOM   1050  CB  ILE H 136      21.243  15.880  31.056  1.00 55.20           C  
ATOM   1051  CG1 ILE H 136      20.242  16.818  31.753  1.00 59.21           C  
ATOM   1052  CG2 ILE H 136      22.683  16.421  31.072  1.00 54.53           C  
ATOM   1053  CD1 ILE H 136      20.183  18.228  31.178  1.00 70.47           C  
ATOM   1054  C   ILE H 136      21.764  14.504  29.187  1.00 53.93           C  
ATOM   1055  O   ILE H 136      21.511  13.346  29.516  1.00 64.60           O  
ATOM   1056  N   ARG H 137      22.851  14.806  28.442  1.00 53.51           N  
ATOM   1057  CA  ARG H 137      23.751  13.762  28.024  1.00 55.97           C  
ATOM   1058  CB  ARG H 137      23.954  13.683  26.500  1.00 54.99           C  
ATOM   1059  CG  ARG H 137      24.512  14.977  25.907  1.00 58.07           C  
ATOM   1060  CD  ARG H 137      25.105  14.823  24.504  1.00 60.52           C  
ATOM   1061  NE  ARG H 137      24.009  14.448  23.573  1.00 60.52           N  
ATOM   1062  CZ  ARG H 137      24.043  14.868  22.275  1.00 62.32           C  
ATOM   1063  NH1 ARG H 137      25.050  15.679  21.840  1.00 54.75           N1+
ATOM   1064  NH2 ARG H 137      23.065  14.479  21.407  1.00 67.41           N  
ATOM   1065  C   ARG H 137      25.098  14.028  28.627  1.00 58.02           C  
ATOM   1066  O   ARG H 137      25.553  15.169  28.684  1.00 62.71           O  
ATOM   1067  N   LEU H 138      25.771  12.960  29.108  1.00 63.12           N  
ATOM   1068  CA  LEU H 138      27.070  13.082  29.712  1.00 61.57           C  
ATOM   1069  CB  LEU H 138      27.074  12.561  31.159  1.00 58.45           C  
ATOM   1070  CG  LEU H 138      26.341  13.475  32.156  1.00 66.23           C  
ATOM   1071  CD1 LEU H 138      26.093  12.759  33.486  1.00 56.51           C  
ATOM   1072  CD2 LEU H 138      27.126  14.776  32.383  1.00 65.95           C  
ATOM   1073  C   LEU H 138      28.032  12.220  28.953  1.00 69.11           C  
ATOM   1074  O   LEU H 138      27.910  10.996  28.946  1.00 69.98           O  
ATOM   1075  N   ALA H 139      29.035  12.840  28.301  1.00 71.47           N  
ATOM   1076  CA  ALA H 139      30.036  12.086  27.605  1.00 77.65           C  
ATOM   1077  CB  ALA H 139      30.341  12.619  26.195  1.00 76.08           C  
ATOM   1078  C   ALA H 139      31.278  12.215  28.422  1.00 83.19           C  
ATOM   1079  O   ALA H 139      31.611  13.301  28.898  1.00 82.13           O  
ATOM   1080  N   PRO H 140      31.967  11.125  28.603  1.00 92.31           N  
ATOM   1081  CA  PRO H 140      33.132  11.108  29.439  1.00 93.29           C  
ATOM   1082  CD  PRO H 140      31.973  10.049  27.626  1.00 95.29           C  
ATOM   1083  CB  PRO H 140      33.720   9.708  29.276  1.00 90.45           C  
ATOM   1084  CG  PRO H 140      33.319   9.332  27.836  1.00 95.10           C  
ATOM   1085  C   PRO H 140      34.107  12.160  29.019  1.00 94.88           C  
ATOM   1086  O   PRO H 140      34.450  12.219  27.839  1.00 90.93           O  
ATOM   1087  N   GLY H 141      34.577  12.982  29.978  1.00 95.49           N  
ATOM   1088  CA  GLY H 141      35.576  13.970  29.696  1.00 96.88           C  
ATOM   1089  C   GLY H 141      34.982  15.136  28.962  1.00 95.89           C  
ATOM   1090  O   GLY H 141      35.706  15.871  28.293  1.00101.46           O  
ATOM   1091  N   LYS H 142      33.654  15.343  29.045  1.00 89.02           N  
ATOM   1092  CA  LYS H 142      33.094  16.483  28.367  1.00 84.52           C  
ATOM   1093  CB  LYS H 142      32.381  16.168  27.039  1.00 85.19           C  
ATOM   1094  CG  LYS H 142      33.329  15.902  25.868  1.00 93.89           C  
ATOM   1095  CD  LYS H 142      32.615  15.394  24.614  1.00102.49           C  
ATOM   1096  CE  LYS H 142      31.683  16.433  23.985  1.00118.95           C  
ATOM   1097  NZ  LYS H 142      31.028  15.871  22.782  1.00119.67           N1+
ATOM   1098  C   LYS H 142      32.079  17.130  29.257  1.00 78.76           C  
ATOM   1099  O   LYS H 142      31.584  16.519  30.201  1.00 77.13           O  
ATOM   1100  N   ARG H 143      31.750  18.407  28.960  1.00 74.20           N  
ATOM   1101  CA  ARG H 143      30.794  19.149  29.733  1.00 70.56           C  
ATOM   1102  CB  ARG H 143      30.562  20.588  29.245  1.00 65.99           C  
ATOM   1103  CG  ARG H 143      31.760  21.535  29.264  1.00 65.98           C  
ATOM   1104  CD  ARG H 143      31.415  22.871  28.598  1.00 67.71           C  
ATOM   1105  NE  ARG H 143      32.611  23.759  28.642  1.00 74.75           N  
ATOM   1106  CZ  ARG H 143      32.764  24.657  29.658  1.00 84.93           C  
ATOM   1107  NH1 ARG H 143      31.861  24.697  30.679  1.00 88.30           N1+
ATOM   1108  NH2 ARG H 143      33.818  25.524  29.648  1.00 85.01           N  
ATOM   1109  C   ARG H 143      29.465  18.499  29.530  1.00 70.85           C  
ATOM   1110  O   ARG H 143      29.131  18.078  28.424  1.00 75.19           O  
ATOM   1111  N   PRO H 144      28.685  18.435  30.572  1.00 61.41           N  
ATOM   1112  CA  PRO H 144      27.376  17.858  30.467  1.00 55.59           C  
ATOM   1113  CD  PRO H 144      29.217  18.358  31.923  1.00 60.73           C  
ATOM   1114  CB  PRO H 144      26.855  17.759  31.899  1.00 49.74           C  
ATOM   1115  CG  PRO H 144      28.139  17.626  32.743  1.00 57.15           C  
ATOM   1116  C   PRO H 144      26.568  18.733  29.562  1.00 60.39           C  
ATOM   1117  O   PRO H 144      26.745  19.950  29.602  1.00 67.65           O  
ATOM   1118  N   GLU H 145      25.679  18.138  28.742  1.00 56.59           N  
ATOM   1119  CA  GLU H 145      24.964  18.939  27.796  1.00 56.24           C  
ATOM   1120  CB  GLU H 145      25.258  18.515  26.348  1.00 55.97           C  
ATOM   1121  CG  GLU H 145      24.806  19.520  25.294  1.00 67.89           C  
ATOM   1122  CD  GLU H 145      25.171  18.947  23.934  1.00 78.87           C  
ATOM   1123  OE1 GLU H 145      25.823  17.869  23.896  1.00 82.30           O  
ATOM   1124  OE2 GLU H 145      24.802  19.584  22.912  1.00 80.81           O1-
ATOM   1125  C   GLU H 145      23.491  18.793  28.021  1.00 59.57           C  
ATOM   1126  O   GLU H 145      22.957  17.686  28.076  1.00 63.97           O  
ATOM   1127  N   TRP H 146      22.793  19.940  28.143  1.00 59.00           N  
ATOM   1128  CA  TRP H 146      21.371  19.961  28.333  1.00 54.88           C  
ATOM   1129  CB  TRP H 146      20.927  21.194  29.138  1.00 55.96           C  
ATOM   1130  CG  TRP H 146      19.440  21.385  29.253  1.00 57.20           C  
ATOM   1131  CD2 TRP H 146      18.707  22.289  28.417  1.00 55.66           C  
ATOM   1132  CD1 TRP H 146      18.535  20.821  30.103  1.00 56.56           C  
ATOM   1133  NE1 TRP H 146      17.280  21.319  29.845  1.00 59.20           N  
ATOM   1134  CE2 TRP H 146      17.372  22.225  28.810  1.00 57.20           C  
ATOM   1135  CE3 TRP H 146      19.116  23.112  27.406  1.00 56.35           C  
ATOM   1136  CZ2 TRP H 146      16.421  22.984  28.193  1.00 57.76           C  
ATOM   1137  CZ3 TRP H 146      18.153  23.873  26.783  1.00 57.25           C  
ATOM   1138  CH2 TRP H 146      16.830  23.811  27.169  1.00 55.96           C  
ATOM   1139  C   TRP H 146      20.755  20.033  26.969  1.00 60.01           C  
ATOM   1140  O   TRP H 146      20.953  21.006  26.245  1.00 64.72           O  
ATOM   1141  N   MET H 147      20.062  18.948  26.567  1.00 55.87           N  
ATOM   1142  CA  MET H 147      19.423  18.805  25.286  1.00 50.92           C  
ATOM   1143  CB  MET H 147      19.041  17.340  25.019  1.00 50.62           C  
ATOM   1144  CG  MET H 147      20.263  16.418  24.974  1.00 53.58           C  
ATOM   1145  SD  MET H 147      19.883  14.656  24.742  1.00 61.80           S  
ATOM   1146  CE  MET H 147      19.290  14.834  23.035  1.00 68.63           C  
ATOM   1147  C   MET H 147      18.188  19.649  25.144  1.00 52.98           C  
ATOM   1148  O   MET H 147      17.982  20.280  24.108  1.00 54.67           O  
ATOM   1149  N   GLY H 148      17.320  19.684  26.179  1.00 56.19           N  
ATOM   1150  CA  GLY H 148      16.103  20.445  26.075  1.00 52.88           C  
ATOM   1151  C   GLY H 148      15.110  19.930  27.078  1.00 58.01           C  
ATOM   1152  O   GLY H 148      15.319  18.894  27.707  1.00 62.71           O  
ATOM   1153  N   TRP H 149      13.980  20.654  27.240  1.00 58.27           N  
ATOM   1154  CA  TRP H 149      12.967  20.250  28.174  1.00 54.19           C  
ATOM   1155  CB  TRP H 149      12.787  21.218  29.362  1.00 54.07           C  
ATOM   1156  CG  TRP H 149      12.657  22.679  29.002  1.00 54.88           C  
ATOM   1157  CD2 TRP H 149      11.458  23.310  28.525  1.00 57.31           C  
ATOM   1158  CD1 TRP H 149      13.611  23.654  29.053  1.00 52.08           C  
ATOM   1159  NE1 TRP H 149      13.081  24.854  28.644  1.00 55.40           N  
ATOM   1160  CE2 TRP H 149      11.755  24.657  28.315  1.00 56.59           C  
ATOM   1161  CE3 TRP H 149      10.210  22.809  28.284  1.00 60.84           C  
ATOM   1162  CZ2 TRP H 149      10.808  25.526  27.856  1.00 54.48           C  
ATOM   1163  CZ3 TRP H 149       9.258  23.689  27.821  1.00 59.61           C  
ATOM   1164  CH2 TRP H 149       9.549  25.021  27.612  1.00 55.14           C  
ATOM   1165  C   TRP H 149      11.653  20.103  27.469  1.00 56.01           C  
ATOM   1166  O   TRP H 149      11.453  20.636  26.379  1.00 59.38           O  
ATOM   1167  N   LEU H 150      10.739  19.314  28.078  1.00 58.94           N  
ATOM   1168  CA  LEU H 150       9.430  19.059  27.539  1.00 52.38           C  
ATOM   1169  CB  LEU H 150       9.245  17.592  27.122  1.00 49.29           C  
ATOM   1170  CG  LEU H 150       7.831  17.247  26.615  1.00 53.59           C  
ATOM   1171  CD1 LEU H 150       7.575  17.801  25.205  1.00 60.58           C  
ATOM   1172  CD2 LEU H 150       7.540  15.745  26.749  1.00 52.75           C  
ATOM   1173  C   LEU H 150       8.417  19.282  28.623  1.00 57.36           C  
ATOM   1174  O   LEU H 150       8.607  18.846  29.757  1.00 61.52           O  
ATOM   1175  N   LYS H 151       7.300  19.962  28.296  1.00 57.75           N  
ATOM   1176  CA  LYS H 151       6.254  20.155  29.264  1.00 52.50           C  
ATOM   1177  CB  LYS H 151       5.597  21.540  29.180  1.00 48.22           C  
ATOM   1178  CG  LYS H 151       6.560  22.714  29.348  1.00 52.31           C  
ATOM   1179  CD  LYS H 151       5.944  24.031  28.873  1.00 53.28           C  
ATOM   1180  CE  LYS H 151       6.898  25.224  28.902  1.00 60.27           C  
ATOM   1181  NZ  LYS H 151       6.245  26.396  28.278  1.00 69.39           N1+
ATOM   1182  C   LYS H 151       5.178  19.179  28.896  1.00 60.32           C  
ATOM   1183  O   LYS H 151       4.565  19.293  27.836  1.00 66.25           O  
ATOM   1184  N   PRO H 152       4.888  18.255  29.758  1.00 66.18           N  
ATOM   1185  CA  PRO H 152       3.946  17.218  29.441  1.00 66.81           C  
ATOM   1186  CD  PRO H 152       5.827  17.854  30.793  1.00 61.72           C  
ATOM   1187  CB  PRO H 152       3.985  16.270  30.630  1.00 62.49           C  
ATOM   1188  CG  PRO H 152       5.427  16.414  31.157  1.00 58.35           C  
ATOM   1189  C   PRO H 152       2.589  17.740  29.112  1.00 68.82           C  
ATOM   1190  O   PRO H 152       1.837  17.035  28.440  1.00 67.98           O  
ATOM   1191  N   ARG H 153       2.237  18.951  29.578  1.00 69.17           N  
ATOM   1192  CA  ARG H 153       0.942  19.454  29.234  1.00 71.81           C  
ATOM   1193  CB  ARG H 153       0.361  20.421  30.281  1.00 75.52           C  
ATOM   1194  CG  ARG H 153      -1.028  20.948  29.921  1.00 82.43           C  
ATOM   1195  CD  ARG H 153      -1.457  22.168  30.738  1.00 84.88           C  
ATOM   1196  NE  ARG H 153      -1.456  21.782  32.178  1.00 91.89           N  
ATOM   1197  CZ  ARG H 153      -0.314  21.902  32.913  1.00 99.56           C  
ATOM   1198  NH1 ARG H 153       0.826  22.373  32.330  1.00100.43           N1+
ATOM   1199  NH2 ARG H 153      -0.311  21.559  34.235  1.00 99.14           N  
ATOM   1200  C   ARG H 153       1.106  20.243  27.973  1.00 72.84           C  
ATOM   1201  O   ARG H 153       1.756  21.287  27.955  1.00 75.93           O  
ATOM   1202  N   GLY H 154       0.529  19.739  26.866  1.00 67.12           N  
ATOM   1203  CA  GLY H 154       0.575  20.444  25.621  1.00 67.63           C  
ATOM   1204  C   GLY H 154       1.737  19.943  24.828  1.00 66.41           C  
ATOM   1205  O   GLY H 154       1.725  19.996  23.599  1.00 70.94           O  
ATOM   1206  N   GLY H 155       2.773  19.425  25.512  1.00 59.10           N  
ATOM   1207  CA  GLY H 155       3.908  18.900  24.813  1.00 57.44           C  
ATOM   1208  C   GLY H 155       4.815  20.013  24.372  1.00 61.02           C  
ATOM   1209  O   GLY H 155       5.655  19.804  23.497  1.00 65.95           O  
ATOM   1210  N   ALA H 156       4.702  21.221  24.968  1.00 59.58           N  
ATOM   1211  CA  ALA H 156       5.558  22.290  24.537  1.00 55.33           C  
ATOM   1212  CB  ALA H 156       5.322  23.617  25.275  1.00 56.49           C  
ATOM   1213  C   ALA H 156       6.969  21.865  24.787  1.00 57.31           C  
ATOM   1214  O   ALA H 156       7.246  21.123  25.728  1.00 63.15           O  
ATOM   1215  N   VAL H 157       7.907  22.315  23.926  1.00 61.65           N  
ATOM   1216  CA  VAL H 157       9.258  21.866  24.094  1.00 55.13           C  
ATOM   1217  CB  VAL H 157       9.583  20.715  23.187  1.00 52.96           C  
ATOM   1218  CG1 VAL H 157       9.544  21.203  21.732  1.00 54.23           C  
ATOM   1219  CG2 VAL H 157      10.924  20.111  23.621  1.00 64.04           C  
ATOM   1220  C   VAL H 157      10.213  22.985  23.800  1.00 60.85           C  
ATOM   1221  O   VAL H 157       9.865  23.968  23.146  1.00 64.10           O  
ATOM   1222  N   ASN H 158      11.449  22.868  24.337  1.00 60.93           N  
ATOM   1223  CA  ASN H 158      12.488  23.836  24.113  1.00 56.91           C  
ATOM   1224  CB  ASN H 158      12.730  24.729  25.345  1.00 53.19           C  
ATOM   1225  CG  ASN H 158      13.673  25.859  24.969  1.00 60.95           C  
ATOM   1226  OD1 ASN H 158      14.629  25.665  24.221  1.00 71.42           O  
ATOM   1227  ND2 ASN H 158      13.397  27.079  25.502  1.00 60.39           N  
ATOM   1228  C   ASN H 158      13.749  23.062  23.857  1.00 56.67           C  
ATOM   1229  O   ASN H 158      14.195  22.295  24.708  1.00 60.44           O  
ATOM   1230  N   TYR H 159      14.390  23.272  22.688  1.00 59.20           N  
ATOM   1231  CA  TYR H 159      15.544  22.478  22.366  1.00 54.79           C  
ATOM   1232  CB  TYR H 159      15.520  21.847  20.961  1.00 55.04           C  
ATOM   1233  CG  TYR H 159      14.315  20.989  20.795  1.00 54.68           C  
ATOM   1234  CD1 TYR H 159      14.133  19.859  21.558  1.00 53.51           C  
ATOM   1235  CD2 TYR H 159      13.381  21.304  19.834  1.00 55.86           C  
ATOM   1236  CE1 TYR H 159      13.020  19.070  21.381  1.00 55.40           C  
ATOM   1237  CE2 TYR H 159      12.268  20.520  19.652  1.00 57.02           C  
ATOM   1238  CZ  TYR H 159      12.086  19.400  20.428  1.00 56.51           C  
ATOM   1239  OH  TYR H 159      10.945  18.591  20.244  1.00 57.57           O  
ATOM   1240  C   TYR H 159      16.739  23.374  22.341  1.00 58.59           C  
ATOM   1241  O   TYR H 159      16.644  24.548  21.993  1.00 64.56           O  
ATOM   1242  N   ALA H 160      17.908  22.825  22.733  1.00 56.24           N  
ATOM   1243  CA  ALA H 160      19.126  23.580  22.689  1.00 55.86           C  
ATOM   1244  CB  ALA H 160      20.330  22.861  23.322  1.00 48.10           C  
ATOM   1245  C   ALA H 160      19.433  23.815  21.244  1.00 65.64           C  
ATOM   1246  O   ALA H 160      19.058  23.028  20.377  1.00 69.63           O  
ATOM   1247  N   ARG H 161      20.139  24.919  20.949  1.00 68.71           N  
ATOM   1248  CA  ARG H 161      20.384  25.295  19.587  1.00 74.80           C  
ATOM   1249  CB  ARG H 161      21.142  26.623  19.444  1.00 84.23           C  
ATOM   1250  CG  ARG H 161      20.258  27.836  19.726  1.00 97.80           C  
ATOM   1251  CD  ARG H 161      20.861  29.157  19.253  1.00109.96           C  
ATOM   1252  NE  ARG H 161      19.786  30.184  19.333  1.00117.84           N  
ATOM   1253  CZ  ARG H 161      19.717  31.164  18.386  1.00118.73           C  
ATOM   1254  NH1 ARG H 161      20.643  31.200  17.384  1.00117.91           N1+
ATOM   1255  NH2 ARG H 161      18.723  32.100  18.433  1.00117.02           N  
ATOM   1256  C   ARG H 161      21.167  24.247  18.860  1.00 73.77           C  
ATOM   1257  O   ARG H 161      20.859  23.957  17.705  1.00 80.48           O  
ATOM   1258  N   PRO H 162      22.158  23.650  19.453  1.00 67.88           N  
ATOM   1259  CA  PRO H 162      22.934  22.714  18.694  1.00 69.65           C  
ATOM   1260  CD  PRO H 162      22.940  24.287  20.500  1.00 77.64           C  
ATOM   1261  CB  PRO H 162      24.136  22.378  19.572  1.00 68.96           C  
ATOM   1262  CG  PRO H 162      24.342  23.662  20.399  1.00 74.86           C  
ATOM   1263  C   PRO H 162      22.148  21.535  18.214  1.00 72.68           C  
ATOM   1264  O   PRO H 162      22.488  20.975  17.174  1.00 79.12           O  
ATOM   1265  N   LEU H 163      21.144  21.108  18.996  1.00 69.63           N  
ATOM   1266  CA  LEU H 163      20.292  19.984  18.730  1.00 66.48           C  
ATOM   1267  CB  LEU H 163      19.655  19.433  20.013  1.00 59.90           C  
ATOM   1268  CG  LEU H 163      20.729  18.929  20.992  1.00 60.46           C  
ATOM   1269  CD1 LEU H 163      20.110  18.337  22.266  1.00 63.39           C  
ATOM   1270  CD2 LEU H 163      21.705  17.969  20.292  1.00 60.99           C  
ATOM   1271  C   LEU H 163      19.204  20.250  17.736  1.00 68.18           C  
ATOM   1272  O   LEU H 163      18.714  19.315  17.106  1.00 70.89           O  
ATOM   1273  N   GLN H 164      18.758  21.514  17.602  1.00 66.83           N  
ATOM   1274  CA  GLN H 164      17.588  21.816  16.823  1.00 69.61           C  
ATOM   1275  CB  GLN H 164      17.321  23.324  16.674  1.00 71.05           C  
ATOM   1276  CG  GLN H 164      17.004  24.015  18.002  1.00 81.69           C  
ATOM   1277  CD  GLN H 164      16.753  25.490  17.721  1.00 93.00           C  
ATOM   1278  OE1 GLN H 164      16.942  25.962  16.601  1.00 96.86           O  
ATOM   1279  NE2 GLN H 164      16.311  26.237  18.767  1.00 93.99           N  
ATOM   1280  C   GLN H 164      17.659  21.221  15.451  1.00 70.81           C  
ATOM   1281  O   GLN H 164      18.636  21.385  14.721  1.00 73.89           O  
ATOM   1282  N   GLY H 165      16.576  20.496  15.092  1.00 68.60           N  
ATOM   1283  CA  GLY H 165      16.388  19.871  13.815  1.00 68.41           C  
ATOM   1284  C   GLY H 165      16.602  18.394  13.956  1.00 73.55           C  
ATOM   1285  O   GLY H 165      15.890  17.597  13.344  1.00 78.37           O  
ATOM   1286  N   ARG H 166      17.640  18.000  14.719  1.00 68.85           N  
ATOM   1287  CA  ARG H 166      17.967  16.620  14.956  1.00 67.53           C  
ATOM   1288  CB  ARG H 166      19.426  16.404  15.385  1.00 67.91           C  
ATOM   1289  CG  ARG H 166      20.426  16.685  14.264  1.00 72.23           C  
ATOM   1290  CD  ARG H 166      21.834  16.173  14.567  1.00 74.07           C  
ATOM   1291  NE  ARG H 166      22.352  16.929  15.741  1.00 74.51           N  
ATOM   1292  CZ  ARG H 166      23.084  16.290  16.698  1.00 72.66           C  
ATOM   1293  NH1 ARG H 166      23.308  14.946  16.609  1.00 67.76           N1+
ATOM   1294  NH2 ARG H 166      23.598  17.001  17.743  1.00 73.01           N  
ATOM   1295  C   ARG H 166      17.099  15.962  15.991  1.00 67.07           C  
ATOM   1296  O   ARG H 166      16.795  14.777  15.872  1.00 73.10           O  
ATOM   1297  N   VAL H 167      16.684  16.706  17.039  1.00 60.43           N  
ATOM   1298  CA  VAL H 167      16.054  16.073  18.167  1.00 55.55           C  
ATOM   1299  CB  VAL H 167      16.622  16.540  19.476  1.00 54.82           C  
ATOM   1300  CG1 VAL H 167      16.304  18.037  19.642  1.00 59.12           C  
ATOM   1301  CG2 VAL H 167      16.060  15.662  20.604  1.00 55.47           C  
ATOM   1302  C   VAL H 167      14.578  16.323  18.211  1.00 59.98           C  
ATOM   1303  O   VAL H 167      14.089  17.351  17.748  1.00 62.59           O  
ATOM   1304  N   THR H 168      13.826  15.333  18.749  1.00 59.24           N  
ATOM   1305  CA  THR H 168      12.405  15.476  18.910  1.00 60.51           C  
ATOM   1306  CB  THR H 168      11.596  14.736  17.882  1.00 63.56           C  
ATOM   1307  OG1 THR H 168      11.917  15.201  16.580  1.00 71.52           O  
ATOM   1308  CG2 THR H 168      10.101  14.965  18.175  1.00 56.66           C  
ATOM   1309  C   THR H 168      12.023  14.920  20.251  1.00 59.80           C  
ATOM   1310  O   THR H 168      12.417  13.811  20.613  1.00 63.78           O  
ATOM   1311  N   MET H 169      11.226  15.687  21.024  1.00 55.76           N  
ATOM   1312  CA  MET H 169      10.812  15.242  22.323  1.00 53.29           C  
ATOM   1313  CB  MET H 169      11.246  16.190  23.455  1.00 50.63           C  
ATOM   1314  CG  MET H 169      12.767  16.286  23.600  1.00 50.63           C  
ATOM   1315  SD  MET H 169      13.345  17.392  24.923  1.00 58.17           S  
ATOM   1316  CE  MET H 169      15.109  17.107  24.598  1.00 62.62           C  
ATOM   1317  C   MET H 169       9.316  15.175  22.332  1.00 55.95           C  
ATOM   1318  O   MET H 169       8.635  16.129  21.956  1.00 63.52           O  
ATOM   1319  N   THR H 170       8.768  14.027  22.772  1.00 56.75           N  
ATOM   1320  CA  THR H 170       7.348  13.826  22.776  1.00 59.25           C  
ATOM   1321  CB  THR H 170       6.919  12.989  21.609  1.00 64.19           C  
ATOM   1322  OG1 THR H 170       5.517  12.793  21.618  1.00 66.72           O  
ATOM   1323  CG2 THR H 170       7.659  11.645  21.673  1.00 63.59           C  
ATOM   1324  C   THR H 170       6.989  13.110  24.043  1.00 61.18           C  
ATOM   1325  O   THR H 170       7.874  12.683  24.785  1.00 60.91           O  
ATOM   1326  N   ARG H 171       5.677  12.994  24.360  1.00 61.33           N  
ATOM   1327  CA  ARG H 171       5.326  12.297  25.568  1.00 62.50           C  
ATOM   1328  CB  ARG H 171       5.182  13.203  26.806  1.00 62.10           C  
ATOM   1329  CG  ARG H 171       3.982  14.154  26.761  1.00 63.67           C  
ATOM   1330  CD  ARG H 171       3.752  14.843  25.415  1.00 62.54           C  
ATOM   1331  NE  ARG H 171       2.542  15.703  25.561  1.00 60.19           N  
ATOM   1332  CZ  ARG H 171       1.723  15.931  24.492  1.00 62.28           C  
ATOM   1333  NH1 ARG H 171       1.997  15.353  23.287  1.00 61.54           N1+
ATOM   1334  NH2 ARG H 171       0.626  16.733  24.625  1.00 67.91           N  
ATOM   1335  C   ARG H 171       3.989  11.647  25.388  1.00 62.81           C  
ATOM   1336  O   ARG H 171       3.215  12.004  24.502  1.00 69.82           O  
ATOM   1337  N   ASP H 172       3.710  10.639  26.239  1.00 63.51           N  
ATOM   1338  CA  ASP H 172       2.449   9.950  26.259  1.00 62.22           C  
ATOM   1339  CB  ASP H 172       2.617   8.428  26.110  1.00 67.63           C  
ATOM   1340  CG  ASP H 172       1.249   7.783  25.947  1.00 82.41           C  
ATOM   1341  OD1 ASP H 172       0.239   8.403  26.372  1.00 89.30           O  
ATOM   1342  OD2 ASP H 172       1.198   6.652  25.393  1.00 88.72           O1-
ATOM   1343  C   ASP H 172       1.881  10.216  27.620  1.00 67.35           C  
ATOM   1344  O   ASP H 172       2.308   9.618  28.606  1.00 74.15           O  
ATOM   1345  N   VAL H 173       0.882  11.111  27.700  1.00 66.92           N  
ATOM   1346  CA  VAL H 173       0.354  11.549  28.962  1.00 67.55           C  
ATOM   1347  CB  VAL H 173      -0.701  12.611  28.821  1.00 68.74           C  
ATOM   1348  CG1 VAL H 173      -1.199  12.993  30.222  1.00 67.47           C  
ATOM   1349  CG2 VAL H 173      -0.126  13.800  28.037  1.00 68.04           C  
ATOM   1350  C   VAL H 173      -0.245  10.389  29.706  1.00 69.46           C  
ATOM   1351  O   VAL H 173      -0.116  10.302  30.926  1.00 72.99           O  
ATOM   1352  N   TYR H 174      -0.922   9.461  29.000  1.00 71.16           N  
ATOM   1353  CA  TYR H 174      -1.551   8.350  29.669  1.00 74.21           C  
ATOM   1354  CB  TYR H 174      -2.228   7.357  28.704  1.00 78.28           C  
ATOM   1355  CG  TYR H 174      -3.519   7.890  28.193  1.00 85.32           C  
ATOM   1356  CD1 TYR H 174      -3.579   8.795  27.157  1.00 91.19           C  
ATOM   1357  CD2 TYR H 174      -4.689   7.449  28.760  1.00 86.15           C  
ATOM   1358  CE1 TYR H 174      -4.794   9.258  26.707  1.00 94.31           C  
ATOM   1359  CE2 TYR H 174      -5.904   7.907  28.315  1.00 88.61           C  
ATOM   1360  CZ  TYR H 174      -5.959   8.813  27.285  1.00 95.55           C  
ATOM   1361  OH  TYR H 174      -7.207   9.284  26.825  1.00103.57           O  
ATOM   1362  C   TYR H 174      -0.518   7.531  30.381  1.00 78.90           C  
ATOM   1363  O   TYR H 174      -0.697   7.166  31.542  1.00 80.21           O  
ATOM   1364  N   SER H 175       0.581   7.207  29.673  1.00 73.36           N  
ATOM   1365  CA  SER H 175       1.657   6.376  30.142  1.00 69.34           C  
ATOM   1366  CB  SER H 175       2.582   5.877  29.019  1.00 65.77           C  
ATOM   1367  OG  SER H 175       1.897   4.988  28.155  1.00 91.31           O  
ATOM   1368  C   SER H 175       2.575   7.105  31.072  1.00 72.74           C  
ATOM   1369  O   SER H 175       3.387   6.475  31.748  1.00 72.48           O  
ATOM   1370  N   ASP H 176       2.512   8.446  31.124  1.00 70.70           N  
ATOM   1371  CA  ASP H 176       3.451   9.162  31.941  1.00 64.42           C  
ATOM   1372  CB  ASP H 176       3.387   8.770  33.430  1.00 67.84           C  
ATOM   1373  CG  ASP H 176       2.092   9.315  34.023  1.00 86.40           C  
ATOM   1374  OD1 ASP H 176       1.376  10.066  33.307  1.00 94.31           O  
ATOM   1375  OD2 ASP H 176       1.807   8.992  35.208  1.00 90.50           O1-
ATOM   1376  C   ASP H 176       4.834   8.861  31.438  1.00 64.49           C  
ATOM   1377  O   ASP H 176       5.789   8.805  32.212  1.00 68.29           O  
ATOM   1378  N   THR H 177       4.987   8.686  30.110  1.00 61.65           N  
ATOM   1379  CA  THR H 177       6.283   8.378  29.579  1.00 59.78           C  
ATOM   1380  CB  THR H 177       6.314   7.074  28.835  1.00 61.33           C  
ATOM   1381  OG1 THR H 177       5.921   6.016  29.697  1.00 71.42           O  
ATOM   1382  CG2 THR H 177       7.740   6.832  28.316  1.00 56.11           C  
ATOM   1383  C   THR H 177       6.701   9.468  28.632  1.00 58.48           C  
ATOM   1384  O   THR H 177       5.892   9.993  27.869  1.00 59.08           O  
ATOM   1385  N   ALA H 178       8.002   9.836  28.669  1.00 58.37           N  
ATOM   1386  CA  ALA H 178       8.534  10.863  27.815  1.00 55.04           C  
ATOM   1387  CB  ALA H 178       9.364  11.922  28.563  1.00 51.81           C  
ATOM   1388  C   ALA H 178       9.446  10.200  26.827  1.00 59.48           C  
ATOM   1389  O   ALA H 178      10.055   9.174  27.124  1.00 66.79           O  
ATOM   1390  N   PHE H 179       9.557  10.772  25.607  1.00 59.85           N  
ATOM   1391  CA  PHE H 179      10.343  10.135  24.585  1.00 57.05           C  
ATOM   1392  CB  PHE H 179       9.515   9.725  23.355  1.00 54.27           C  
ATOM   1393  CG  PHE H 179       8.438   8.795  23.791  1.00 56.00           C  
ATOM   1394  CD1 PHE H 179       8.656   7.438  23.825  1.00 60.90           C  
ATOM   1395  CD2 PHE H 179       7.208   9.283  24.168  1.00 56.91           C  
ATOM   1396  CE1 PHE H 179       7.658   6.579  24.227  1.00 62.21           C  
ATOM   1397  CE2 PHE H 179       6.207   8.429  24.570  1.00 57.98           C  
ATOM   1398  CZ  PHE H 179       6.430   7.073  24.600  1.00 59.19           C  
ATOM   1399  C   PHE H 179      11.366  11.094  24.058  1.00 57.12           C  
ATOM   1400  O   PHE H 179      11.150  12.305  24.016  1.00 62.08           O  
ATOM   1401  N   LEU H 180      12.527  10.548  23.639  1.00 54.67           N  
ATOM   1402  CA  LEU H 180      13.585  11.331  23.062  1.00 52.35           C  
ATOM   1403  CB  LEU H 180      14.836  11.388  23.955  1.00 59.23           C  
ATOM   1404  CG  LEU H 180      15.987  12.214  23.355  1.00 58.56           C  
ATOM   1405  CD1 LEU H 180      15.643  13.711  23.313  1.00 61.68           C  
ATOM   1406  CD2 LEU H 180      17.317  11.912  24.061  1.00 61.42           C  
ATOM   1407  C   LEU H 180      14.015  10.654  21.798  1.00 54.13           C  
ATOM   1408  O   LEU H 180      14.262   9.449  21.785  1.00 61.60           O  
ATOM   1409  N   GLU H 181      14.120  11.419  20.694  1.00 56.94           N  
ATOM   1410  CA  GLU H 181      14.566  10.838  19.460  1.00 59.82           C  
ATOM   1411  CB  GLU H 181      13.464  10.780  18.387  1.00 62.93           C  
ATOM   1412  CG  GLU H 181      13.915  10.154  17.066  1.00 77.32           C  
ATOM   1413  CD  GLU H 181      12.704  10.094  16.144  1.00 91.95           C  
ATOM   1414  OE1 GLU H 181      11.564  10.213  16.665  1.00 99.13           O  
ATOM   1415  OE2 GLU H 181      12.902   9.926  14.911  1.00 92.00           O1-
ATOM   1416  C   GLU H 181      15.670  11.700  18.933  1.00 61.47           C  
ATOM   1417  O   GLU H 181      15.556  12.925  18.917  1.00 64.60           O  
ATOM   1418  N   LEU H 182      16.786  11.074  18.510  1.00 59.90           N  
ATOM   1419  CA  LEU H 182      17.874  11.838  17.969  1.00 57.24           C  
ATOM   1420  CB  LEU H 182      19.126  11.810  18.864  1.00 54.18           C  
ATOM   1421  CG  LEU H 182      20.265  12.721  18.376  1.00 62.49           C  
ATOM   1422  CD1 LEU H 182      19.842  14.199  18.404  1.00 60.46           C  
ATOM   1423  CD2 LEU H 182      21.554  12.457  19.169  1.00 61.66           C  
ATOM   1424  C   LEU H 182      18.224  11.227  16.643  1.00 61.59           C  
ATOM   1425  O   LEU H 182      18.490  10.029  16.554  1.00 65.74           O  
ATOM   1426  N   ARG H 183      18.243  12.046  15.571  1.00 61.59           N  
ATOM   1427  CA  ARG H 183      18.492  11.523  14.255  1.00 67.11           C  
ATOM   1428  CB  ARG H 183      17.530  12.059  13.183  1.00 66.34           C  
ATOM   1429  CG  ARG H 183      16.119  11.480  13.265  1.00 74.25           C  
ATOM   1430  CD  ARG H 183      15.120  12.232  12.385  1.00 77.57           C  
ATOM   1431  NE  ARG H 183      14.917  13.561  13.028  1.00 79.99           N  
ATOM   1432  CZ  ARG H 183      13.889  13.731  13.909  1.00 74.79           C  
ATOM   1433  NH1 ARG H 183      12.970  12.739  14.086  1.00 63.55           N1+
ATOM   1434  NH2 ARG H 183      13.782  14.890  14.620  1.00 72.40           N  
ATOM   1435  C   ARG H 183      19.876  11.877  13.807  1.00 75.49           C  
ATOM   1436  O   ARG H 183      20.573  12.667  14.442  1.00 73.00           O  
ATOM   1437  N   SER H 184      20.305  11.264  12.683  1.00 77.72           N  
ATOM   1438  CA  SER H 184      21.585  11.533  12.089  1.00 76.76           C  
ATOM   1439  CB  SER H 184      21.685  12.945  11.490  1.00 82.01           C  
ATOM   1440  OG  SER H 184      20.711  13.121  10.474  1.00 86.95           O  
ATOM   1441  C   SER H 184      22.656  11.420  13.126  1.00 73.79           C  
ATOM   1442  O   SER H 184      23.382  12.378  13.380  1.00 73.06           O  
ATOM   1443  N   LEU H 185      22.791  10.230  13.738  1.00 70.08           N  
ATOM   1444  CA  LEU H 185      23.742  10.027  14.794  1.00 64.42           C  
ATOM   1445  CB  LEU H 185      23.556   8.686  15.522  1.00 62.78           C  
ATOM   1446  CG  LEU H 185      22.218   8.558  16.277  1.00 60.11           C  
ATOM   1447  CD1 LEU H 185      22.105   7.198  16.979  1.00 57.14           C  
ATOM   1448  CD2 LEU H 185      22.010   9.734  17.241  1.00 57.59           C  
ATOM   1449  C   LEU H 185      25.146  10.047  14.270  1.00 67.89           C  
ATOM   1450  O   LEU H 185      25.423   9.656  13.136  1.00 70.92           O  
ATOM   1451  N   THR H 186      26.074  10.538  15.120  1.00 69.18           N  
ATOM   1452  CA  THR H 186      27.473  10.580  14.809  1.00 71.85           C  
ATOM   1453  CB  THR H 186      27.996  11.961  14.548  1.00 76.53           C  
ATOM   1454  OG1 THR H 186      27.893  12.753  15.722  1.00 79.89           O  
ATOM   1455  CG2 THR H 186      27.175  12.598  13.414  1.00 74.65           C  
ATOM   1456  C   THR H 186      28.183  10.075  16.028  1.00 68.98           C  
ATOM   1457  O   THR H 186      27.565   9.813  17.058  1.00 69.67           O  
ATOM   1458  N   VAL H 187      29.516   9.932  15.934  1.00 69.70           N  
ATOM   1459  CA  VAL H 187      30.327   9.437  17.012  1.00 70.57           C  
ATOM   1460  CB  VAL H 187      31.778   9.334  16.648  1.00 75.74           C  
ATOM   1461  CG1 VAL H 187      32.561   8.937  17.909  1.00 99.46           C  
ATOM   1462  CG2 VAL H 187      31.925   8.339  15.485  1.00 91.90           C  
ATOM   1463  C   VAL H 187      30.232  10.388  18.166  1.00 73.86           C  
ATOM   1464  O   VAL H 187      30.323   9.989  19.326  1.00 76.59           O  
ATOM   1465  N   ASP H 188      30.052  11.683  17.869  1.00 77.57           N  
ATOM   1466  CA  ASP H 188      30.007  12.703  18.877  0.80 78.62           C  
ATOM   1467  CB  ASP H 188      29.789  14.110  18.292  0.80 85.85           C  
ATOM   1468  CG  ASP H 188      31.047  14.532  17.545  0.80 98.87           C  
ATOM   1469  OD1 ASP H 188      32.054  13.776  17.593  0.80102.13           O  
ATOM   1470  OD2 ASP H 188      31.020  15.625  16.920  0.80102.98           O1-
ATOM   1471  C   ASP H 188      28.859  12.430  19.800  1.00 74.73           C  
ATOM   1472  O   ASP H 188      28.896  12.800  20.971  1.00 77.96           O  
ATOM   1473  N   ASP H 189      27.802  11.788  19.275  1.00 70.38           N  
ATOM   1474  CA  ASP H 189      26.589  11.488  19.981  1.00 63.96           C  
ATOM   1475  CB  ASP H 189      25.460  11.013  19.051  1.00 62.10           C  
ATOM   1476  CG  ASP H 189      24.990  12.229  18.256  1.00 66.26           C  
ATOM   1477  OD1 ASP H 189      24.953  13.342  18.845  1.00 62.18           O  
ATOM   1478  OD2 ASP H 189      24.665  12.062  17.050  1.00 72.82           O1-
ATOM   1479  C   ASP H 189      26.801  10.467  21.063  1.00 62.65           C  
ATOM   1480  O   ASP H 189      25.923  10.282  21.903  1.00 59.49           O  
ATOM   1481  N   THR H 190      27.923   9.721  21.046  1.00 58.67           N  
ATOM   1482  CA  THR H 190      28.129   8.720  22.060  1.00 56.85           C  
ATOM   1483  CB  THR H 190      29.426   7.984  21.901  1.00 62.73           C  
ATOM   1484  OG1 THR H 190      29.480   7.359  20.626  1.00 65.94           O  
ATOM   1485  CG2 THR H 190      29.529   6.930  23.017  1.00 50.02           C  
ATOM   1486  C   THR H 190      28.134   9.371  23.413  1.00 59.25           C  
ATOM   1487  O   THR H 190      28.891  10.308  23.665  1.00 67.18           O  
ATOM   1488  N   ALA H 191      27.265   8.881  24.328  1.00 55.19           N  
ATOM   1489  CA  ALA H 191      27.204   9.433  25.654  1.00 55.58           C  
ATOM   1490  CB  ALA H 191      26.838  10.926  25.682  1.00 55.89           C  
ATOM   1491  C   ALA H 191      26.142   8.705  26.420  1.00 57.91           C  
ATOM   1492  O   ALA H 191      25.464   7.828  25.888  1.00 63.28           O  
ATOM   1493  N   VAL H 192      26.000   9.038  27.721  1.00 54.64           N  
ATOM   1494  CA  VAL H 192      24.980   8.448  28.539  1.00 54.70           C  
ATOM   1495  CB  VAL H 192      25.435   8.166  29.942  1.00 54.35           C  
ATOM   1496  CG1 VAL H 192      24.241   7.628  30.746  1.00 53.80           C  
ATOM   1497  CG2 VAL H 192      26.633   7.206  29.881  1.00 49.58           C  
ATOM   1498  C   VAL H 192      23.872   9.453  28.617  1.00 59.13           C  
ATOM   1499  O   VAL H 192      24.091  10.597  29.013  1.00 62.10           O  
ATOM   1500  N   TYR H 193      22.639   9.046  28.256  1.00 58.90           N  
ATOM   1501  CA  TYR H 193      21.542   9.975  28.211  1.00 54.31           C  
ATOM   1502  CB  TYR H 193      20.621   9.765  26.998  1.00 49.19           C  
ATOM   1503  CG  TYR H 193      21.386  10.129  25.774  1.00 49.11           C  
ATOM   1504  CD1 TYR H 193      22.345   9.284  25.261  1.00 47.69           C  
ATOM   1505  CD2 TYR H 193      21.130  11.315  25.128  1.00 54.13           C  
ATOM   1506  CE1 TYR H 193      23.044   9.624  24.127  1.00 50.56           C  
ATOM   1507  CE2 TYR H 193      21.825  11.660  23.995  1.00 50.82           C  
ATOM   1508  CZ  TYR H 193      22.785  10.816  23.493  1.00 49.42           C  
ATOM   1509  OH  TYR H 193      23.500  11.170  22.329  1.00 56.47           O  
ATOM   1510  C   TYR H 193      20.691   9.819  29.432  1.00 55.62           C  
ATOM   1511  O   TYR H 193      20.298   8.711  29.793  1.00 60.93           O  
ATOM   1512  N   PHE H 194      20.378  10.955  30.094  1.00 51.71           N  
ATOM   1513  CA  PHE H 194      19.597  10.934  31.301  1.00 51.78           C  
ATOM   1514  CB  PHE H 194      20.333  11.527  32.515  1.00 50.42           C  
ATOM   1515  CG  PHE H 194      21.516  10.692  32.876  1.00 50.50           C  
ATOM   1516  CD1 PHE H 194      21.384   9.601  33.704  1.00 52.07           C  
ATOM   1517  CD2 PHE H 194      22.767  11.016  32.399  1.00 52.25           C  
ATOM   1518  CE1 PHE H 194      22.478   8.839  34.040  1.00 52.72           C  
ATOM   1519  CE2 PHE H 194      23.864  10.259  32.733  1.00 53.25           C  
ATOM   1520  CZ  PHE H 194      23.721   9.166  33.555  1.00 52.23           C  
ATOM   1521  C   PHE H 194      18.386  11.808  31.131  1.00 57.44           C  
ATOM   1522  O   PHE H 194      18.375  12.733  30.321  1.00 59.23           O  
ATOM   1523  N   CYS H 195      17.313  11.497  31.892  1.00 57.81           N  
ATOM   1524  CA  CYS H 195      16.141  12.330  31.956  1.00 58.30           C  
ATOM   1525  CB  CYS H 195      14.815  11.584  31.649  1.00 54.78           C  
ATOM   1526  SG  CYS H 195      14.555  10.087  32.653  1.00 87.15           S  
ATOM   1527  C   CYS H 195      16.107  12.855  33.366  1.00 59.47           C  
ATOM   1528  O   CYS H 195      16.372  12.111  34.310  1.00 60.81           O  
ATOM   1529  N   THR H 196      15.805  14.162  33.550  1.00 58.30           N  
ATOM   1530  CA  THR H 196      15.862  14.724  34.874  1.00 56.94           C  
ATOM   1531  CB  THR H 196      17.047  15.622  35.074  1.00 59.88           C  
ATOM   1532  OG1 THR H 196      16.976  16.731  34.188  1.00 71.38           O  
ATOM   1533  CG2 THR H 196      18.327  14.815  34.802  1.00 58.78           C  
ATOM   1534  C   THR H 196      14.645  15.556  35.145  1.00 56.56           C  
ATOM   1535  O   THR H 196      13.936  15.971  34.229  1.00 58.06           O  
ATOM   1536  N   ARG H 197      14.366  15.795  36.446  1.00 53.55           N  
ATOM   1537  CA  ARG H 197      13.262  16.621  36.846  1.00 52.39           C  
ATOM   1538  CB  ARG H 197      12.032  15.828  37.315  1.00 53.74           C  
ATOM   1539  CG  ARG H 197      10.759  16.670  37.366  1.00 53.85           C  
ATOM   1540  CD  ARG H 197       9.700  16.112  38.315  1.00 54.30           C  
ATOM   1541  NE  ARG H 197      10.085  16.561  39.682  1.00 55.16           N  
ATOM   1542  CZ  ARG H 197       9.300  16.259  40.756  1.00 61.76           C  
ATOM   1543  NH1 ARG H 197       8.177  15.502  40.590  1.00 59.33           N1+
ATOM   1544  NH2 ARG H 197       9.640  16.716  41.995  1.00 66.18           N  
ATOM   1545  C   ARG H 197      13.735  17.453  38.004  1.00 59.15           C  
ATOM   1546  O   ARG H 197      14.596  17.033  38.775  1.00 65.11           O  
ATOM   1547  N   GLY H 198      13.164  18.664  38.161  1.00 53.76           N  
ATOM   1548  CA  GLY H 198      13.593  19.561  39.199  1.00 56.14           C  
ATOM   1549  C   GLY H 198      13.099  19.068  40.525  1.00 59.97           C  
ATOM   1550  O   GLY H 198      12.248  18.186  40.606  1.00 61.51           O  
ATOM   1551  N   LYS H 199      13.666  19.645  41.600  1.00 48.87           N  
ATOM   1552  CA  LYS H 199      13.270  19.273  42.918  1.00 47.26           C  
ATOM   1553  CB  LYS H 199      14.038  20.026  44.013  1.00 45.43           C  
ATOM   1554  CG  LYS H 199      13.634  19.596  45.423  1.00 47.51           C  
ATOM   1555  CD  LYS H 199      14.600  20.071  46.506  1.00 54.67           C  
ATOM   1556  CE  LYS H 199      14.184  19.639  47.912  1.00 59.02           C  
ATOM   1557  NZ  LYS H 199      15.201  20.073  48.892  1.00 58.69           N1+
ATOM   1558  C   LYS H 199      11.829  19.639  43.055  1.00 48.41           C  
ATOM   1559  O   LYS H 199      11.034  18.867  43.586  1.00 55.33           O  
ATOM   1560  N   ASN H 200      11.455  20.839  42.564  1.00 49.15           N  
ATOM   1561  CA  ASN H 200      10.089  21.270  42.640  1.00 59.11           C  
ATOM   1562  CB  ASN H 200       9.857  22.449  43.598  1.00 61.18           C  
ATOM   1563  CG  ASN H 200      10.029  21.950  45.020  1.00 69.48           C  
ATOM   1564  OD1 ASN H 200       9.621  20.839  45.356  1.00 82.75           O  
ATOM   1565  ND2 ASN H 200      10.654  22.796  45.881  1.00 67.90           N  
ATOM   1566  C   ASN H 200       9.685  21.754  41.284  1.00 59.38           C  
ATOM   1567  O   ASN H 200      10.522  22.125  40.462  1.00 60.94           O  
ATOM   1568  N   CYS H 201       8.362  21.767  41.032  1.00 62.11           N  
ATOM   1569  CA  CYS H 201       7.817  22.189  39.774  1.00 62.57           C  
ATOM   1570  CB  CYS H 201       6.304  21.936  39.618  1.00 64.30           C  
ATOM   1571  SG  CYS H 201       5.907  20.228  39.121  1.00275.83           S  
ATOM   1572  C   CYS H 201       8.083  23.649  39.564  1.00 61.12           C  
ATOM   1573  O   CYS H 201       8.204  24.102  38.426  1.00 64.30           O  
ATOM   1574  N   ASP H 202       8.155  24.439  40.651  1.00 61.61           N  
ATOM   1575  CA  ASP H 202       8.359  25.856  40.514  1.00 65.37           C  
ATOM   1576  CB  ASP H 202       8.346  26.608  41.858  1.00 77.69           C  
ATOM   1577  CG  ASP H 202       6.935  26.562  42.428  1.00 88.07           C  
ATOM   1578  OD1 ASP H 202       6.093  25.800  41.882  1.00 91.23           O  
ATOM   1579  OD2 ASP H 202       6.679  27.299  43.417  1.00 94.81           O1-
ATOM   1580  C   ASP H 202       9.686  26.127  39.871  1.00 64.11           C  
ATOM   1581  O   ASP H 202       9.794  27.026  39.036  1.00 67.62           O  
ATOM   1582  N   TYR H 203      10.741  25.369  40.242  1.00 55.54           N  
ATOM   1583  CA  TYR H 203      12.036  25.643  39.675  1.00 49.59           C  
ATOM   1584  CB  TYR H 203      13.075  25.986  40.761  1.00 48.79           C  
ATOM   1585  CG  TYR H 203      14.321  26.518  40.139  1.00 45.08           C  
ATOM   1586  CD1 TYR H 203      14.409  27.852  39.813  1.00 51.24           C  
ATOM   1587  CD2 TYR H 203      15.396  25.700  39.881  1.00 45.01           C  
ATOM   1588  CE1 TYR H 203      15.548  28.366  39.244  1.00 41.94           C  
ATOM   1589  CE2 TYR H 203      16.542  26.206  39.313  1.00 48.51           C  
ATOM   1590  CZ  TYR H 203      16.618  27.542  38.994  1.00 48.76           C  
ATOM   1591  OH  TYR H 203      17.792  28.064  38.410  1.00 53.23           O  
ATOM   1592  C   TYR H 203      12.476  24.417  38.931  1.00 49.65           C  
ATOM   1593  O   TYR H 203      12.597  23.329  39.492  1.00 53.37           O  
ATOM   1594  N   ASN H 204      12.689  24.575  37.614  1.00 42.81           N  
ATOM   1595  CA  ASN H 204      13.026  23.502  36.727  1.00 38.59           C  
ATOM   1596  CB  ASN H 204      12.847  23.928  35.258  1.00 43.93           C  
ATOM   1597  CG  ASN H 204      13.038  22.726  34.346  1.00 54.56           C  
ATOM   1598  OD1 ASN H 204      12.853  21.578  34.745  1.00 50.89           O  
ATOM   1599  ND2 ASN H 204      13.420  23.005  33.072  1.00 58.49           N  
ATOM   1600  C   ASN H 204      14.437  22.995  36.874  1.00 43.81           C  
ATOM   1601  O   ASN H 204      14.678  21.793  36.831  1.00 46.25           O  
ATOM   1602  N   TRP H 205      15.401  23.908  37.062  1.00 48.72           N  
ATOM   1603  CA  TRP H 205      16.809  23.638  36.911  1.00 46.57           C  
ATOM   1604  CB  TRP H 205      17.582  24.943  36.698  1.00 41.25           C  
ATOM   1605  CG  TRP H 205      16.992  25.645  35.495  1.00 46.15           C  
ATOM   1606  CD2 TRP H 205      17.092  25.166  34.143  1.00 38.89           C  
ATOM   1607  CD1 TRP H 205      16.195  26.753  35.452  1.00 43.47           C  
ATOM   1608  NE1 TRP H 205      15.790  26.991  34.163  1.00 41.51           N  
ATOM   1609  CE2 TRP H 205      16.335  26.021  33.345  1.00 40.48           C  
ATOM   1610  CE3 TRP H 205      17.748  24.092  33.611  1.00 34.35           C  
ATOM   1611  CZ2 TRP H 205      16.221  25.814  31.999  1.00 41.16           C  
ATOM   1612  CZ3 TRP H 205      17.643  23.895  32.251  1.00 35.77           C  
ATOM   1613  CH2 TRP H 205      16.893  24.740  31.459  1.00 38.60           C  
ATOM   1614  C   TRP H 205      17.472  22.765  37.942  1.00 48.01           C  
ATOM   1615  O   TRP H 205      18.449  22.095  37.611  1.00 53.02           O  
ATOM   1616  N   ASP H 206      17.041  22.760  39.217  1.00 42.83           N  
ATOM   1617  CA  ASP H 206      17.765  21.946  40.161  1.00 42.78           C  
ATOM   1618  CB  ASP H 206      17.497  22.351  41.621  1.00 48.56           C  
ATOM   1619  CG  ASP H 206      18.061  23.751  41.814  1.00 60.14           C  
ATOM   1620  OD1 ASP H 206      19.138  24.041  41.228  1.00 58.45           O  
ATOM   1621  OD2 ASP H 206      17.414  24.553  42.539  1.00 68.49           O1-
ATOM   1622  C   ASP H 206      17.333  20.521  39.979  1.00 46.52           C  
ATOM   1623  O   ASP H 206      16.262  20.129  40.439  1.00 49.23           O  
ATOM   1624  N   PHE H 207      18.183  19.689  39.335  1.00 40.66           N  
ATOM   1625  CA  PHE H 207      17.762  18.352  39.013  1.00 33.57           C  
ATOM   1626  CB  PHE H 207      18.477  17.741  37.792  1.00 35.85           C  
ATOM   1627  CG  PHE H 207      18.205  18.608  36.610  1.00 38.36           C  
ATOM   1628  CD1 PHE H 207      16.917  18.852  36.196  1.00 41.66           C  
ATOM   1629  CD2 PHE H 207      19.247  19.145  35.890  1.00 40.39           C  
ATOM   1630  CE1 PHE H 207      16.671  19.646  35.102  1.00 43.55           C  
ATOM   1631  CE2 PHE H 207      19.009  19.938  34.793  1.00 42.28           C  
ATOM   1632  CZ  PHE H 207      17.718  20.194  34.400  1.00 46.01           C  
ATOM   1633  C   PHE H 207      18.029  17.430  40.162  1.00 40.19           C  
ATOM   1634  O   PHE H 207      19.128  16.899  40.315  1.00 43.30           O  
ATOM   1635  N   GLU H 208      17.006  17.240  41.018  1.00 37.66           N  
ATOM   1636  CA  GLU H 208      17.056  16.340  42.134  1.00 41.87           C  
ATOM   1637  CB  GLU H 208      15.928  16.605  43.145  1.00 46.43           C  
ATOM   1638  CG  GLU H 208      16.147  15.909  44.487  1.00 50.03           C  
ATOM   1639  CD  GLU H 208      17.137  16.750  45.282  1.00 62.24           C  
ATOM   1640  OE1 GLU H 208      16.797  17.920  45.601  1.00 69.75           O  
ATOM   1641  OE2 GLU H 208      18.247  16.232  45.576  1.00128.23           O1-
ATOM   1642  C   GLU H 208      16.921  14.916  41.665  1.00 44.24           C  
ATOM   1643  O   GLU H 208      17.563  14.021  42.210  1.00 48.29           O  
ATOM   1644  N   HIS H 209      16.080  14.679  40.630  1.00 64.13           N  
ATOM   1645  CA  HIS H 209      15.740  13.346  40.213  1.00 61.10           C  
ATOM   1646  ND1 HIS H 209      13.131  14.613  41.834  1.00 62.52           N  
ATOM   1647  CG  HIS H 209      13.483  13.371  41.352  1.00 60.41           C  
ATOM   1648  CB  HIS H 209      14.222  13.143  40.068  1.00 56.49           C  
ATOM   1649  NE2 HIS H 209      12.410  13.127  43.321  1.00 72.88           N  
ATOM   1650  CD2 HIS H 209      13.035  12.476  42.272  1.00 63.32           C  
ATOM   1651  CE1 HIS H 209      12.492  14.408  43.013  1.00 68.73           C  
ATOM   1652  C   HIS H 209      16.350  13.047  38.882  1.00 63.61           C  
ATOM   1653  O   HIS H 209      16.187  13.796  37.920  1.00 65.77           O  
ATOM   1654  N   TRP H 210      17.061  11.904  38.801  1.00 63.19           N  
ATOM   1655  CA  TRP H 210      17.691  11.501  37.577  1.00 57.09           C  
ATOM   1656  CB  TRP H 210      19.229  11.534  37.654  1.00 53.98           C  
ATOM   1657  CG  TRP H 210      19.833  12.915  37.768  1.00 56.51           C  
ATOM   1658  CD2 TRP H 210      20.658  13.526  36.763  1.00 55.96           C  
ATOM   1659  CD1 TRP H 210      19.765  13.801  38.802  1.00 56.46           C  
ATOM   1660  NE1 TRP H 210      20.484  14.933  38.499  1.00 58.29           N  
ATOM   1661  CE2 TRP H 210      21.044  14.776  37.248  1.00 56.26           C  
ATOM   1662  CE3 TRP H 210      21.067  13.082  35.537  1.00 54.06           C  
ATOM   1663  CZ2 TRP H 210      21.844  15.603  36.513  1.00 52.78           C  
ATOM   1664  CZ3 TRP H 210      21.871  13.920  34.797  1.00 53.71           C  
ATOM   1665  CH2 TRP H 210      22.253  15.157  35.275  1.00 51.79           C  
ATOM   1666  C   TRP H 210      17.320  10.076  37.314  1.00 60.60           C  
ATOM   1667  O   TRP H 210      16.995   9.319  38.230  1.00 61.91           O  
ATOM   1668  N   GLY H 211      17.324   9.683  36.026  1.00 56.74           N  
ATOM   1669  CA  GLY H 211      17.080   8.318  35.673  1.00 57.47           C  
ATOM   1670  C   GLY H 211      18.402   7.626  35.791  1.00 62.12           C  
ATOM   1671  O   GLY H 211      19.431   8.269  35.984  1.00 64.53           O  
ATOM   1672  N   ARG H 212      18.404   6.290  35.648  1.00 64.30           N  
ATOM   1673  CA  ARG H 212      19.587   5.482  35.761  1.00 61.78           C  
ATOM   1674  CB  ARG H 212      19.284   3.985  35.594  1.00 64.90           C  
ATOM   1675  CG  ARG H 212      18.384   3.430  36.695  1.00 77.65           C  
ATOM   1676  CD  ARG H 212      19.150   2.723  37.812  1.00 96.97           C  
ATOM   1677  NE  ARG H 212      18.164   2.364  38.867  1.00108.19           N  
ATOM   1678  CZ  ARG H 212      17.440   1.209  38.777  1.00110.90           C  
ATOM   1679  NH1 ARG H 212      17.587   0.390  37.694  1.00111.07           N1+
ATOM   1680  NH2 ARG H 212      16.571   0.872  39.773  1.00109.74           N  
ATOM   1681  C   ARG H 212      20.525   5.869  34.663  1.00 61.83           C  
ATOM   1682  O   ARG H 212      21.743   5.821  34.825  1.00 65.53           O  
ATOM   1683  N   GLY H 213      19.969   6.230  33.493  1.00 60.88           N  
ATOM   1684  CA  GLY H 213      20.774   6.632  32.376  1.00 55.60           C  
ATOM   1685  C   GLY H 213      20.767   5.541  31.353  1.00 62.50           C  
ATOM   1686  O   GLY H 213      20.614   4.364  31.675  1.00 69.13           O  
ATOM   1687  N   THR H 214      20.914   5.926  30.066  1.00 61.07           N  
ATOM   1688  CA  THR H 214      20.955   4.957  29.008  1.00 62.30           C  
ATOM   1689  CB  THR H 214      19.775   5.063  28.078  1.00 62.21           C  
ATOM   1690  OG1 THR H 214      19.777   6.302  27.385  1.00 99.31           O  
ATOM   1691  CG2 THR H 214      18.500   4.973  28.925  1.00 85.49           C  
ATOM   1692  C   THR H 214      22.207   5.197  28.211  1.00 62.42           C  
ATOM   1693  O   THR H 214      22.343   6.211  27.529  1.00 67.05           O  
ATOM   1694  N   PRO H 215      23.142   4.289  28.285  1.00 60.47           N  
ATOM   1695  CA  PRO H 215      24.351   4.471  27.529  1.00 57.36           C  
ATOM   1696  CD  PRO H 215      23.389   3.591  29.536  1.00 61.19           C  
ATOM   1697  CB  PRO H 215      25.368   3.502  28.124  1.00 54.23           C  
ATOM   1698  CG  PRO H 215      24.909   3.356  29.586  1.00 58.84           C  
ATOM   1699  C   PRO H 215      24.114   4.275  26.069  1.00 59.92           C  
ATOM   1700  O   PRO H 215      23.476   3.291  25.697  1.00 61.42           O  
ATOM   1701  N   VAL H 216      24.636   5.180  25.220  1.00 57.98           N  
ATOM   1702  CA  VAL H 216      24.463   5.012  23.806  1.00 54.67           C  
ATOM   1703  CB  VAL H 216      23.556   6.039  23.189  1.00 55.03           C  
ATOM   1704  CG1 VAL H 216      23.581   5.865  21.662  1.00 56.36           C  
ATOM   1705  CG2 VAL H 216      22.154   5.885  23.805  1.00 52.68           C  
ATOM   1706  C   VAL H 216      25.804   5.158  23.164  1.00 61.37           C  
ATOM   1707  O   VAL H 216      26.480   6.171  23.335  1.00 64.02           O  
ATOM   1708  N   ILE H 217      26.222   4.142  22.383  1.00 63.41           N  
ATOM   1709  CA  ILE H 217      27.505   4.212  21.743  1.00 64.50           C  
ATOM   1710  CB  ILE H 217      28.382   3.033  22.048  1.00 68.49           C  
ATOM   1711  CG1 ILE H 217      28.646   2.921  23.557  1.00 72.51           C  
ATOM   1712  CG2 ILE H 217      29.664   3.159  21.209  1.00 71.60           C  
ATOM   1713  CD1 ILE H 217      29.270   1.583  23.954  1.00 73.64           C  
ATOM   1714  C   ILE H 217      27.278   4.196  20.264  1.00 70.19           C  
ATOM   1715  O   ILE H 217      26.590   3.320  19.745  1.00 70.84           O  
ATOM   1716  N   VAL H 218      27.846   5.182  19.544  1.00 67.48           N  
ATOM   1717  CA  VAL H 218      27.682   5.201  18.119  1.00 64.63           C  
ATOM   1718  CB  VAL H 218      27.226   6.531  17.592  1.00 66.19           C  
ATOM   1719  CG1 VAL H 218      27.094   6.442  16.063  1.00 66.72           C  
ATOM   1720  CG2 VAL H 218      25.924   6.919  18.308  1.00 70.10           C  
ATOM   1721  C   VAL H 218      29.018   4.922  17.510  1.00 71.29           C  
ATOM   1722  O   VAL H 218      29.938   5.733  17.609  1.00 75.29           O  
ATOM   1723  N   SER H 219      29.151   3.761  16.840  1.00 81.47           N  
ATOM   1724  CA  SER H 219      30.412   3.426  16.246  1.00 84.66           C  
ATOM   1725  CB  SER H 219      31.201   2.366  17.029  1.00 86.51           C  
ATOM   1726  OG  SER H 219      31.533   2.859  18.317  1.00 91.89           O  
ATOM   1727  C   SER H 219      30.139   2.836  14.901  1.00 88.26           C  
ATOM   1728  O   SER H 219      29.035   2.371  14.626  1.00 86.25           O  
ATOM   1729  N   SER H 220      31.151   2.862  14.013  1.00 93.67           N  
ATOM   1730  CA  SER H 220      30.985   2.304  12.702  1.00 97.91           C  
ATOM   1731  CB  SER H 220      31.941   2.915  11.661  1.00 99.21           C  
ATOM   1732  OG  SER H 220      31.728   2.320  10.390  1.00100.74           O  
ATOM   1733  C   SER H 220      31.306   0.820  12.819  1.00100.24           C  
ATOM   1734  O   SER H 220      31.279   0.115  11.773  1.00102.37           O  
ATOM   1735  OXT SER H 220      31.591   0.371  13.961  1.00  0.00           O1-
TER    1736      SER H 220 
CONECT  141  638
CONECT  638  141
CONECT  928 1526
CONECT 1008 1571
CONECT 1526  928
CONECT 1571 1008
END
