# Supplementary material for: Fully automated antibody structure prediction using BIOVIA tools: Validation study
Source: PLoS One. 2017 May 18;12(5):e0177923. doi: 10.1371/journal.pone.0177923 (PMC5436848; doi:10.1371/journal.pone.0177923)
Supplement: S1 Dataset — Predicted structures using the Top5 framework method, Chothia CDR definition with no canonical filtering and generating 50 models. These were used in the detailed discussion of outliers and for comparison against predictions using canonical filtering. (ZIP) [file pone.0177923.s003.zip › 4LSU_LH_FV_FinalModel.pdb]

REMARK   Accelrys Discovery Studio PDB file
REMARK   Created:  2015-05-08T05:08:31Z
SSBOND   1 CYS L   21    CYS L   83                                     
SSBOND   2 CYS H  121    CYS H  195                                     
ATOM      1  N   SER L   1      31.796  25.044  29.980  1.00 52.94           N1+
ATOM      2  CA  SER L   1      30.959  26.029  29.266  1.00 46.69           C  
ATOM      3  CB  SER L   1      29.472  25.647  29.386  1.00 56.06           C  
ATOM      4  OG  SER L   1      28.673  26.490  28.567  1.00 63.48           O  
ATOM      5  C   SER L   1      31.173  27.387  29.854  1.00 47.90           C  
ATOM      6  O   SER L   1      32.308  27.816  30.052  1.00 54.90           O  
ATOM      7  N   ALA L   2      30.072  28.099  30.153  1.00 51.65           N  
ATOM      8  CA  ALA L   2      30.138  29.423  30.689  1.00 46.68           C  
ATOM      9  CB  ALA L   2      28.750  30.046  30.909  1.00 45.51           C  
ATOM     10  C   ALA L   2      30.818  29.363  32.018  1.00 45.12           C  
ATOM     11  O   ALA L   2      31.614  30.237  32.360  1.00 46.43           O  
ATOM     12  N   LEU L   3      30.520  28.318  32.810  1.00 43.34           N  
ATOM     13  CA  LEU L   3      31.099  28.227  34.118  1.00 39.71           C  
ATOM     14  CB  LEU L   3      30.233  27.429  35.108  1.00 37.47           C  
ATOM     15  CG  LEU L   3      28.842  28.052  35.341  1.00 36.25           C  
ATOM     16  CD1 LEU L   3      28.016  27.225  36.341  1.00 33.65           C  
ATOM     17  CD2 LEU L   3      28.951  29.532  35.736  1.00 38.12           C  
ATOM     18  C   LEU L   3      32.412  27.522  34.003  1.00 40.46           C  
ATOM     19  O   LEU L   3      32.526  26.507  33.317  1.00 40.30           O  
ATOM     20  N   THR L   4      33.452  28.050  34.681  1.00 37.52           N  
ATOM     21  CA  THR L   4      34.737  27.421  34.590  1.00 35.83           C  
ATOM     22  CB  THR L   4      35.854  28.346  34.205  1.00 37.19           C  
ATOM     23  OG1 THR L   4      35.987  29.384  35.164  1.00 41.37           O  
ATOM     24  CG2 THR L   4      35.567  28.932  32.816  1.00 35.99           C  
ATOM     25  C   THR L   4      35.101  26.863  35.924  1.00 35.56           C  
ATOM     26  O   THR L   4      34.947  27.513  36.959  1.00 36.06           O  
ATOM     27  N   GLN L   5      35.584  25.608  35.913  1.00 35.19           N  
ATOM     28  CA  GLN L   5      36.045  24.957  37.098  1.00 34.47           C  
ATOM     29  CB  GLN L   5      34.970  24.077  37.764  1.00 35.47           C  
ATOM     30  CG  GLN L   5      34.326  23.031  36.855  1.00 34.94           C  
ATOM     31  CD  GLN L   5      33.245  22.339  37.675  1.00 34.12           C  
ATOM     32  OE1 GLN L   5      32.434  21.579  37.150  1.00 37.59           O  
ATOM     33  NE2 GLN L   5      33.234  22.614  39.006  1.00 30.74           N  
ATOM     34  C   GLN L   5      37.286  24.203  36.743  1.00 36.07           C  
ATOM     35  O   GLN L   5      37.552  23.952  35.567  1.00 36.60           O  
ATOM     36  N   PRO L   6      38.089  23.866  37.717  1.00 36.37           N  
ATOM     37  CA  PRO L   6      39.329  23.195  37.431  1.00 37.28           C  
ATOM     38  CD  PRO L   6      38.152  24.631  38.952  1.00 37.64           C  
ATOM     39  CB  PRO L   6      40.124  23.216  38.734  1.00 38.17           C  
ATOM     40  CG  PRO L   6      39.596  24.468  39.459  1.00 39.24           C  
ATOM     41  C   PRO L   6      39.063  21.822  36.914  1.00 37.39           C  
ATOM     42  O   PRO L   6      38.124  21.187  37.383  1.00 37.44           O  
ATOM     43  N   PRO L   7      39.841  21.352  35.985  1.00 37.68           N  
ATOM     44  CA  PRO L   7      39.606  20.040  35.460  1.00 39.25           C  
ATOM     45  CD  PRO L   7      40.473  22.224  35.008  1.00 29.53           C  
ATOM     46  CB  PRO L   7      40.501  19.918  34.229  1.00 40.77           C  
ATOM     47  CG  PRO L   7      40.626  21.371  33.736  1.00 34.01           C  
ATOM     48  C   PRO L   7      39.816  18.970  36.477  1.00 39.25           C  
ATOM     49  O   PRO L   7      39.143  17.943  36.395  1.00 38.81           O  
ATOM     50  N   SER L   8      40.740  19.163  37.438  1.00 37.82           N  
ATOM     51  CA  SER L   8      40.946  18.101  38.377  1.00 38.40           C  
ATOM     52  CB  SER L   8      41.969  17.057  37.901  1.00 39.45           C  
ATOM     53  OG  SER L   8      43.253  17.652  37.783  1.00 45.03           O  
ATOM     54  C   SER L   8      41.470  18.658  39.659  1.00 39.02           C  
ATOM     55  O   SER L   8      42.101  19.714  39.690  1.00 39.54           O  
ATOM     56  N   VAL L   9      41.194  17.937  40.764  1.00 38.54           N  
ATOM     57  CA  VAL L   9      41.683  18.298  42.063  1.00 39.86           C  
ATOM     58  CB  VAL L   9      40.702  19.097  42.872  1.00 37.36           C  
ATOM     59  CG1 VAL L   9      40.515  20.467  42.199  1.00 38.90           C  
ATOM     60  CG2 VAL L   9      39.398  18.292  42.994  1.00 38.93           C  
ATOM     61  C   VAL L   9      41.955  17.025  42.806  1.00 41.57           C  
ATOM     62  O   VAL L   9      41.375  15.984  42.501  1.00 40.01           O  
ATOM     63  N   SER L  10      42.872  17.070  43.797  1.00 39.89           N  
ATOM     64  CA  SER L  10      43.172  15.883  44.547  1.00 40.69           C  
ATOM     65  CB  SER L  10      44.444  15.161  44.067  1.00 40.63           C  
ATOM     66  OG  SER L  10      45.576  16.004  44.222  1.00 44.32           O  
ATOM     67  C   SER L  10      43.369  16.258  45.987  1.00 41.79           C  
ATOM     68  O   SER L  10      43.712  17.397  46.299  1.00 42.56           O  
ATOM     69  N   GLY L  11      43.140  15.294  46.908  1.00 41.47           N  
ATOM     70  CA  GLY L  11      43.311  15.553  48.312  1.00 42.99           C  
ATOM     71  C   GLY L  11      43.484  14.248  49.031  1.00 46.13           C  
ATOM     72  O   GLY L  11      43.190  13.179  48.499  1.00 44.70           O  
ATOM     73  N   SER L  12      43.988  14.319  50.281  1.00 46.25           N  
ATOM     74  CA  SER L  12      44.205  13.145  51.080  1.00 46.41           C  
ATOM     75  CB  SER L  12      45.417  13.272  52.017  1.00 50.61           C  
ATOM     76  OG  SER L  12      46.597  13.494  51.260  1.00 58.96           O  
ATOM     77  C   SER L  12      43.005  12.947  51.947  1.00 44.51           C  
ATOM     78  O   SER L  12      42.287  13.890  52.270  1.00 45.76           O  
ATOM     79  N   PRO L  13      42.780  11.726  52.343  1.00 44.57           N  
ATOM     80  CA  PRO L  13      41.667  11.391  53.183  1.00 45.59           C  
ATOM     81  CD  PRO L  13      43.813  10.706  52.356  1.00 45.72           C  
ATOM     82  CB  PRO L  13      41.817   9.901  53.475  1.00 46.59           C  
ATOM     83  CG  PRO L  13      43.341   9.683  53.403  1.00 47.97           C  
ATOM     84  C   PRO L  13      41.741  12.196  54.440  1.00 45.51           C  
ATOM     85  O   PRO L  13      42.828  12.335  54.998  1.00 45.77           O  
ATOM     86  N   GLY L  14      40.596  12.747  54.889  1.00 44.97           N  
ATOM     87  CA  GLY L  14      40.539  13.459  56.131  1.00 46.19           C  
ATOM     88  C   GLY L  14      40.717  14.926  55.898  1.00 46.30           C  
ATOM     89  O   GLY L  14      40.246  15.738  56.694  1.00 48.86           O  
ATOM     90  N   GLN L  15      41.380  15.326  54.798  1.00 45.99           N  
ATOM     91  CA  GLN L  15      41.576  16.737  54.615  1.00 45.60           C  
ATOM     92  CB  GLN L  15      42.809  17.142  53.785  1.00 46.61           C  
ATOM     93  CG  GLN L  15      42.746  16.794  52.299  1.00 51.44           C  
ATOM     94  CD  GLN L  15      44.010  17.355  51.660  1.00 54.98           C  
ATOM     95  OE1 GLN L  15      44.986  17.658  52.345  1.00 56.04           O  
ATOM     96  NE2 GLN L  15      43.992  17.507  50.308  1.00 53.31           N  
ATOM     97  C   GLN L  15      40.366  17.290  53.940  1.00 49.20           C  
ATOM     98  O   GLN L  15      39.472  16.548  53.538  1.00 48.02           O  
ATOM     99  N   SER L  16      40.285  18.630  53.838  1.00 45.18           N  
ATOM    100  CA  SER L  16      39.149  19.207  53.186  1.00 46.46           C  
ATOM    101  CB  SER L  16      38.412  20.255  54.033  1.00 46.20           C  
ATOM    102  OG  SER L  16      39.235  21.395  54.227  1.00 48.71           O  
ATOM    103  C   SER L  16      39.625  19.899  51.949  1.00 45.63           C  
ATOM    104  O   SER L  16      40.717  20.466  51.920  1.00 45.56           O  
ATOM    105  N   ILE L  17      38.817  19.840  50.871  1.00 42.49           N  
ATOM    106  CA  ILE L  17      39.185  20.494  49.649  1.00 42.03           C  
ATOM    107  CB  ILE L  17      39.716  19.565  48.595  1.00 44.42           C  
ATOM    108  CG1 ILE L  17      38.687  18.482  48.244  1.00 45.71           C  
ATOM    109  CG2 ILE L  17      41.075  19.028  49.069  1.00 47.00           C  
ATOM    110  CD1 ILE L  17      39.106  17.623  47.054  1.00 51.90           C  
ATOM    111  C   ILE L  17      38.002  21.235  49.110  1.00 42.58           C  
ATOM    112  O   ILE L  17      36.856  20.952  49.458  1.00 42.77           O  
ATOM    113  N   THR L  18      38.270  22.251  48.265  1.00 40.90           N  
ATOM    114  CA  THR L  18      37.203  23.034  47.719  1.00 39.96           C  
ATOM    115  CB  THR L  18      37.162  24.408  48.321  1.00 40.80           C  
ATOM    116  OG1 THR L  18      36.101  25.173  47.771  1.00 44.54           O  
ATOM    117  CG2 THR L  18      38.521  25.085  48.092  1.00 40.71           C  
ATOM    118  C   THR L  18      37.386  23.131  46.230  1.00 39.83           C  
ATOM    119  O   THR L  18      38.511  23.178  45.730  1.00 40.14           O  
ATOM    120  N   LEU L  19      36.261  23.131  45.480  1.00 39.75           N  
ATOM    121  CA  LEU L  19      36.295  23.229  44.044  1.00 38.21           C  
ATOM    122  CB  LEU L  19      35.459  22.147  43.338  1.00 37.18           C  
ATOM    123  CG  LEU L  19      35.833  20.705  43.725  1.00  0.00           C  
ATOM    124  CD1 LEU L  19      37.287  20.374  43.351  1.00 36.07           C  
ATOM    125  CD2 LEU L  19      35.501  20.419  45.197  1.00  0.00           C  
ATOM    126  C   LEU L  19      35.651  24.535  43.682  1.00 38.10           C  
ATOM    127  O   LEU L  19      34.539  24.823  44.121  1.00 38.99           O  
ATOM    128  N   SER L  20      36.335  25.364  42.863  1.00 39.08           N  
ATOM    129  CA  SER L  20      35.803  26.651  42.505  1.00 39.48           C  
ATOM    130  CB  SER L  20      36.877  27.721  42.245  1.00 39.35           C  
ATOM    131  OG  SER L  20      37.594  28.011  43.433  1.00 43.60           O  
ATOM    132  C   SER L  20      35.019  26.552  41.236  1.00 38.29           C  
ATOM    133  O   SER L  20      35.251  25.678  40.404  1.00 39.48           O  
ATOM    134  N   CYS L  21      34.046  27.471  41.073  1.00 38.68           N  
ATOM    135  CA  CYS L  21      33.270  27.562  39.870  1.00 39.21           C  
ATOM    136  CB  CYS L  21      31.886  26.881  39.995  1.00 39.42           C  
ATOM    137  SG  CYS L  21      30.868  26.976  38.489  1.00 40.88           S  
ATOM    138  C   CYS L  21      33.065  29.028  39.616  1.00 41.05           C  
ATOM    139  O   CYS L  21      32.406  29.707  40.396  1.00 42.82           O  
ATOM    140  N   THR L  22      33.618  29.574  38.511  1.00 41.42           N  
ATOM    141  CA  THR L  22      33.454  30.992  38.306  1.00 42.45           C  
ATOM    142  CB  THR L  22      34.734  31.728  38.033  1.00 44.00           C  
ATOM    143  OG1 THR L  22      35.289  31.313  36.795  1.00 48.91           O  
ATOM    144  CG2 THR L  22      35.724  31.436  39.175  1.00 47.26           C  
ATOM    145  C   THR L  22      32.545  31.213  37.131  1.00 41.64           C  
ATOM    146  O   THR L  22      32.630  30.498  36.133  1.00 40.65           O  
ATOM    147  N   GLY L  23      32.011  32.456  37.155  1.00 35.10           N  
ATOM    148  CA  GLY L  23      31.261  33.018  36.080  1.00 36.02           C  
ATOM    149  C   GLY L  23      29.803  32.976  36.379  1.00 38.09           C  
ATOM    150  O   GLY L  23      29.002  33.268  35.496  1.00 40.07           O  
ATOM    151  N   ALA L  24      29.410  32.641  37.625  1.00 35.80           N  
ATOM    152  CA  ALA L  24      28.001  32.522  37.896  1.00 40.86           C  
ATOM    153  CB  ALA L  24      27.658  31.357  38.843  1.00 42.80           C  
ATOM    154  C   ALA L  24      27.452  33.772  38.521  1.00 39.52           C  
ATOM    155  O   ALA L  24      27.822  34.150  39.630  1.00 36.25           O  
ATOM    156  N   SER L  25      26.535  34.448  37.796  1.00 40.69           N  
ATOM    157  CA  SER L  25      25.876  35.636  38.267  1.00 41.51           C  
ATOM    158  CB  SER L  25      25.189  36.426  37.139  1.00 44.13           C  
ATOM    159  OG  SER L  25      26.154  36.897  36.209  1.00 42.24           O  
ATOM    160  C   SER L  25      24.812  35.297  39.277  1.00 42.72           C  
ATOM    161  O   SER L  25      24.617  36.041  40.239  1.00 43.54           O  
ATOM    162  N   THR L  26      24.077  34.178  39.085  1.00 28.61           N  
ATOM    163  CA  THR L  26      22.990  33.899  39.989  1.00 29.37           C  
ATOM    164  CB  THR L  26      21.708  33.565  39.287  1.00 31.84           C  
ATOM    165  OG1 THR L  26      21.887  32.417  38.471  1.00 19.07           O  
ATOM    166  CG2 THR L  26      21.281  34.765  38.428  1.00 24.55           C  
ATOM    167  C   THR L  26      23.306  32.755  40.910  1.00 26.46           C  
ATOM    168  O   THR L  26      24.460  32.452  41.207  1.00 27.41           O  
ATOM    169  N   SER L  27      22.230  32.099  41.404  1.00 26.50           N  
ATOM    170  CA  SER L  27      22.341  31.024  42.352  1.00 24.94           C  
ATOM    171  CB  SER L  27      21.014  30.621  43.018  1.00 26.40           C  
ATOM    172  OG  SER L  27      20.147  30.029  42.064  1.00  0.00           O  
ATOM    173  C   SER L  27      22.879  29.831  41.647  1.00 24.05           C  
ATOM    174  O   SER L  27      22.876  29.742  40.427  1.00 23.63           O  
ATOM    175  N   VAL L  28      23.320  28.844  42.427  1.00 35.56           N  
ATOM    176  CA  VAL L  28      24.148  27.808  41.882  1.00 35.26           C  
ATOM    177  CB  VAL L  28      25.615  28.122  41.951  1.00 34.46           C  
ATOM    178  CG1 VAL L  28      25.899  29.331  41.045  1.00 34.88           C  
ATOM    179  CG2 VAL L  28      25.999  28.357  43.422  1.00 35.81           C  
ATOM    180  C   VAL L  28      23.920  26.523  42.610  1.00 36.08           C  
ATOM    181  O   VAL L  28      23.580  26.507  43.793  1.00 34.38           O  
ATOM    182  N   ALA L  29      24.106  25.397  41.890  1.00 33.39           N  
ATOM    183  CA  ALA L  29      23.910  24.099  42.471  1.00 33.76           C  
ATOM    184  CB  ALA L  29      22.655  23.374  41.953  1.00 33.41           C  
ATOM    185  C   ALA L  29      25.092  23.245  42.130  1.00 33.55           C  
ATOM    186  O   ALA L  29      25.853  23.554  41.213  1.00 34.72           O  
ATOM    187  N   TRP L  30      25.295  22.155  42.902  1.00 33.96           N  
ATOM    188  CA  TRP L  30      26.401  21.273  42.652  1.00 33.07           C  
ATOM    189  CB  TRP L  30      27.461  21.308  43.762  1.00 33.58           C  
ATOM    190  CG  TRP L  30      28.256  22.592  43.772  1.00 34.90           C  
ATOM    191  CD2 TRP L  30      29.530  22.739  43.127  1.00 34.56           C  
ATOM    192  CD1 TRP L  30      27.968  23.797  44.343  1.00 33.47           C  
ATOM    193  NE1 TRP L  30      28.984  24.689  44.088  1.00 34.56           N  
ATOM    194  CE2 TRP L  30      29.952  24.050  43.342  1.00 34.89           C  
ATOM    195  CE3 TRP L  30      30.284  21.853  42.413  1.00 32.96           C  
ATOM    196  CZ2 TRP L  30      31.142  24.498  42.843  1.00 36.47           C  
ATOM    197  CZ3 TRP L  30      31.483  22.306  41.911  1.00 33.37           C  
ATOM    198  CH2 TRP L  30      31.903  23.603  42.122  1.00 34.58           C  
ATOM    199  C   TRP L  30      25.900  19.866  42.524  1.00 33.31           C  
ATOM    200  O   TRP L  30      25.013  19.433  43.258  1.00 33.48           O  
ATOM    201  N   TYR L  31      26.477  19.112  41.565  1.00 33.16           N  
ATOM    202  CA  TYR L  31      26.081  17.749  41.333  1.00 32.67           C  
ATOM    203  CB  TYR L  31      25.512  17.484  39.926  1.00 32.33           C  
ATOM    204  CG  TYR L  31      24.201  18.168  39.767  1.00 32.10           C  
ATOM    205  CD1 TYR L  31      24.135  19.495  39.417  1.00 31.49           C  
ATOM    206  CD2 TYR L  31      23.030  17.476  39.955  1.00 31.82           C  
ATOM    207  CE1 TYR L  31      22.921  20.120  39.267  1.00 33.66           C  
ATOM    208  CE2 TYR L  31      21.811  18.095  39.806  1.00 31.10           C  
ATOM    209  CZ  TYR L  31      21.755  19.424  39.464  1.00 32.79           C  
ATOM    210  OH  TYR L  31      20.511  20.072  39.308  1.00 35.31           O  
ATOM    211  C   TYR L  31      27.287  16.873  41.421  1.00 33.33           C  
ATOM    212  O   TYR L  31      28.391  17.269  41.046  1.00 34.13           O  
ATOM    213  N   GLN L  32      27.107  15.643  41.949  1.00 33.69           N  
ATOM    214  CA  GLN L  32      28.219  14.742  41.958  1.00 32.63           C  
ATOM    215  CB  GLN L  32      28.762  14.409  43.362  1.00 32.38           C  
ATOM    216  CG  GLN L  32      27.857  13.610  44.283  1.00 33.58           C  
ATOM    217  CD  GLN L  32      28.512  12.269  44.485  1.00 37.58           C  
ATOM    218  OE1 GLN L  32      28.059  11.270  43.934  1.00 36.59           O  
ATOM    219  NE2 GLN L  32      29.611  12.248  45.290  1.00 37.89           N  
ATOM    220  C   GLN L  32      27.848  13.536  41.158  1.00 33.94           C  
ATOM    221  O   GLN L  32      26.710  13.067  41.197  1.00 34.25           O  
ATOM    222  N   GLN L  33      28.810  13.046  40.347  1.00 32.84           N  
ATOM    223  CA  GLN L  33      28.521  11.933  39.494  1.00 32.89           C  
ATOM    224  CB  GLN L  33      28.463  12.300  38.006  1.00 31.74           C  
ATOM    225  CG  GLN L  33      28.271  11.076  37.106  1.00 31.71           C  
ATOM    226  CD  GLN L  33      28.226  11.563  35.672  1.00 34.80           C  
ATOM    227  OE1 GLN L  33      28.799  10.964  34.764  1.00 35.01           O  
ATOM    228  NE2 GLN L  33      27.506  12.692  35.466  1.00 34.16           N  
ATOM    229  C   GLN L  33      29.587  10.891  39.606  1.00 35.03           C  
ATOM    230  O   GLN L  33      30.769  11.160  39.398  1.00 35.87           O  
ATOM    231  N   TYR L  34      29.151   9.656  39.918  1.00 36.04           N  
ATOM    232  CA  TYR L  34      29.990   8.496  39.975  1.00 37.47           C  
ATOM    233  CB  TYR L  34      29.519   7.410  40.956  1.00 36.49           C  
ATOM    234  CG  TYR L  34      29.667   7.916  42.349  1.00 37.41           C  
ATOM    235  CD1 TYR L  34      30.922   8.070  42.895  1.00 23.09           C  
ATOM    236  CD2 TYR L  34      28.563   8.205  43.117  1.00 40.17           C  
ATOM    237  CE1 TYR L  34      31.078   8.525  44.182  1.00 39.00           C  
ATOM    238  CE2 TYR L  34      28.717   8.658  44.407  1.00 29.79           C  
ATOM    239  CZ  TYR L  34      29.973   8.824  44.940  1.00 26.42           C  
ATOM    240  OH  TYR L  34      30.131   9.291  46.261  1.00  0.00           O  
ATOM    241  C   TYR L  34      29.915   7.888  38.611  1.00 40.27           C  
ATOM    242  O   TYR L  34      28.919   8.057  37.911  1.00 39.96           O  
ATOM    243  N   ALA L  35      30.980   7.179  38.189  1.00 41.59           N  
ATOM    244  CA  ALA L  35      31.022   6.619  36.870  1.00 43.66           C  
ATOM    245  CB  ALA L  35      32.239   5.713  36.628  1.00 48.12           C  
ATOM    246  C   ALA L  35      29.790   5.804  36.615  1.00 42.32           C  
ATOM    247  O   ALA L  35      29.258   5.142  37.504  1.00 42.29           O  
ATOM    248  N   ASP L  36      29.294   5.914  35.364  1.00 42.94           N  
ATOM    249  CA  ASP L  36      28.166   5.248  34.770  1.00 41.97           C  
ATOM    250  CB  ASP L  36      28.364   3.749  34.442  1.00  0.00           C  
ATOM    251  CG  ASP L  36      28.512   2.903  35.701  1.00  0.00           C  
ATOM    252  OD1 ASP L  36      29.607   2.936  36.321  1.00  0.00           O  
ATOM    253  OD2 ASP L  36      27.527   2.198  36.049  1.00  0.00           O1-
ATOM    254  C   ASP L  36      26.920   5.411  35.579  1.00 44.54           C  
ATOM    255  O   ASP L  36      26.040   4.552  35.538  1.00 43.86           O  
ATOM    256  N   LYS L  37      26.776   6.540  36.299  1.00 41.50           N  
ATOM    257  CA  LYS L  37      25.567   6.748  37.047  1.00 38.69           C  
ATOM    258  CB  LYS L  37      25.722   6.611  38.572  1.00 43.73           C  
ATOM    259  CG  LYS L  37      25.841   5.162  39.054  1.00 55.29           C  
ATOM    260  CD  LYS L  37      26.207   5.042  40.533  1.00 59.10           C  
ATOM    261  CE  LYS L  37      26.100   3.617  41.076  1.00 62.41           C  
ATOM    262  NZ  LYS L  37      26.490   3.589  42.503  1.00 63.63           N1+
ATOM    263  C   LYS L  37      25.100   8.143  36.771  1.00 37.70           C  
ATOM    264  O   LYS L  37      25.844   8.962  36.236  1.00 37.62           O  
ATOM    265  N   ALA L  38      23.829   8.440  37.107  1.00 36.90           N  
ATOM    266  CA  ALA L  38      23.292   9.754  36.882  1.00 36.48           C  
ATOM    267  CB  ALA L  38      21.754   9.804  36.917  1.00 35.72           C  
ATOM    268  C   ALA L  38      23.815  10.672  37.945  1.00 35.99           C  
ATOM    269  O   ALA L  38      24.208  10.231  39.023  1.00 35.84           O  
ATOM    270  N   PRO L  39      23.829  11.950  37.649  1.00 35.05           N  
ATOM    271  CA  PRO L  39      24.321  12.938  38.577  1.00 35.37           C  
ATOM    272  CD  PRO L  39      23.970  12.385  36.267  1.00 34.51           C  
ATOM    273  CB  PRO L  39      24.445  14.232  37.773  1.00 35.06           C  
ATOM    274  CG  PRO L  39      24.683  13.747  36.333  1.00 34.62           C  
ATOM    275  C   PRO L  39      23.421  13.057  39.766  1.00 36.30           C  
ATOM    276  O   PRO L  39      22.223  12.802  39.635  1.00 36.11           O  
ATOM    277  N   ARG L  40      23.983  13.436  40.936  1.00 34.27           N  
ATOM    278  CA  ARG L  40      23.204  13.534  42.139  1.00 34.90           C  
ATOM    279  CB  ARG L  40      23.671  12.524  43.205  1.00 35.49           C  
ATOM    280  CG  ARG L  40      22.576  12.086  44.178  1.00 39.80           C  
ATOM    281  CD  ARG L  40      22.985  10.909  45.066  1.00 44.85           C  
ATOM    282  NE  ARG L  40      21.737  10.261  45.568  1.00  0.00           N  
ATOM    283  CZ  ARG L  40      21.189   9.199  44.902  1.00  0.00           C  
ATOM    284  NH1 ARG L  40      21.800   8.686  43.795  1.00  0.00           N1+
ATOM    285  NH2 ARG L  40      20.030   8.638  45.355  1.00  0.00           N  
ATOM    286  C   ARG L  40      23.389  14.925  42.682  1.00 35.27           C  
ATOM    287  O   ARG L  40      24.508  15.430  42.764  1.00 35.61           O  
ATOM    288  N   LEU L  41      22.273  15.581  43.066  1.00 34.78           N  
ATOM    289  CA  LEU L  41      22.308  16.940  43.541  1.00 33.02           C  
ATOM    290  CB  LEU L  41      20.909  17.581  43.554  1.00 32.13           C  
ATOM    291  CG  LEU L  41      20.880  19.036  44.043  1.00 33.25           C  
ATOM    292  CD1 LEU L  41      21.689  19.948  43.107  1.00 32.09           C  
ATOM    293  CD2 LEU L  41      19.434  19.520  44.238  1.00 32.07           C  
ATOM    294  C   LEU L  41      22.858  16.972  44.939  1.00 34.08           C  
ATOM    295  O   LEU L  41      22.325  16.333  45.845  1.00 35.06           O  
ATOM    296  N   ILE L  42      24.041  17.602  45.104  1.00 33.81           N  
ATOM    297  CA  ILE L  42      24.685  17.811  46.371  1.00 34.36           C  
ATOM    298  CB  ILE L  42      26.185  17.750  46.208  1.00 35.61           C  
ATOM    299  CG1 ILE L  42      26.911  17.520  47.544  1.00  0.00           C  
ATOM    300  CG2 ILE L  42      26.643  19.005  45.447  1.00  0.00           C  
ATOM    301  CD1 ILE L  42      26.753  18.653  48.547  1.00 25.20           C  
ATOM    302  C   ILE L  42      24.271  19.086  47.076  1.00 34.30           C  
ATOM    303  O   ILE L  42      23.996  19.073  48.276  1.00 35.42           O  
ATOM    304  N   VAL L  43      24.275  20.237  46.356  1.00 33.76           N  
ATOM    305  CA  VAL L  43      24.013  21.509  46.979  1.00 34.18           C  
ATOM    306  CB  VAL L  43      25.251  22.311  47.267  1.00 36.13           C  
ATOM    307  CG1 VAL L  43      24.818  23.687  47.803  1.00 34.64           C  
ATOM    308  CG2 VAL L  43      26.153  21.521  48.230  1.00 35.68           C  
ATOM    309  C   VAL L  43      23.191  22.335  46.044  1.00 35.84           C  
ATOM    310  O   VAL L  43      23.389  22.299  44.830  1.00 35.05           O  
ATOM    311  N   PHE L  44      22.249  23.122  46.607  1.00 33.70           N  
ATOM    312  CA  PHE L  44      21.399  23.950  45.806  1.00 34.60           C  
ATOM    313  CB  PHE L  44      20.000  23.357  45.593  1.00 34.88           C  
ATOM    314  CG  PHE L  44      19.268  23.148  46.879  1.00 37.00           C  
ATOM    315  CD1 PHE L  44      19.497  22.034  47.650  1.00 36.39           C  
ATOM    316  CD2 PHE L  44      18.345  24.064  47.318  1.00 37.73           C  
ATOM    317  CE1 PHE L  44      18.823  21.835  48.832  1.00 36.60           C  
ATOM    318  CE2 PHE L  44      17.665  23.873  48.499  1.00 38.65           C  
ATOM    319  CZ  PHE L  44      17.902  22.756  49.259  1.00 37.96           C  
ATOM    320  C   PHE L  44      21.277  25.282  46.465  1.00 36.19           C  
ATOM    321  O   PHE L  44      21.628  25.446  47.632  1.00 35.13           O  
ATOM    322  N   ASP L  45      20.770  26.326  45.771  1.00 29.69           N  
ATOM    323  CA  ASP L  45      20.595  27.594  46.451  1.00 30.83           C  
ATOM    324  CB  ASP L  45      19.733  27.508  47.733  1.00 32.70           C  
ATOM    325  CG  ASP L  45      18.267  27.276  47.435  1.00 37.94           C  
ATOM    326  OD1 ASP L  45      17.859  27.463  46.261  1.00 40.32           O  
ATOM    327  OD2 ASP L  45      17.530  26.915  48.392  1.00 39.73           O1-
ATOM    328  C   ASP L  45      21.906  28.050  47.009  1.00 32.77           C  
ATOM    329  O   ASP L  45      21.941  28.611  48.103  1.00 33.11           O  
ATOM    330  N   GLY L  46      23.019  27.800  46.306  1.00 31.41           N  
ATOM    331  CA  GLY L  46      24.262  28.213  46.888  1.00 31.00           C  
ATOM    332  C   GLY L  46      24.688  27.303  48.015  1.00 31.70           C  
ATOM    333  O   GLY L  46      25.656  26.558  47.872  1.00 31.48           O  
ATOM    334  N   ASN L  47      24.036  27.364  49.197  1.00 31.25           N  
ATOM    335  CA  ASN L  47      24.591  26.574  50.263  1.00 31.17           C  
ATOM    336  CB  ASN L  47      25.164  27.448  51.387  1.00 32.38           C  
ATOM    337  CG  ASN L  47      23.999  28.230  51.978  1.00 42.53           C  
ATOM    338  OD1 ASN L  47      23.198  27.696  52.741  1.00 34.57           O  
ATOM    339  ND2 ASN L  47      23.896  29.535  51.612  1.00 45.22           N  
ATOM    340  C   ASN L  47      23.591  25.680  50.914  1.00 32.11           C  
ATOM    341  O   ASN L  47      23.781  25.295  52.069  1.00 33.49           O  
ATOM    342  N   LYS L  48      22.523  25.272  50.214  1.00 38.57           N  
ATOM    343  CA  LYS L  48      21.633  24.402  50.928  1.00 38.32           C  
ATOM    344  CB  LYS L  48      20.140  24.732  50.752  1.00 41.02           C  
ATOM    345  CG  LYS L  48      19.681  25.883  51.647  1.00 42.34           C  
ATOM    346  CD  LYS L  48      19.851  25.573  53.136  1.00 38.19           C  
ATOM    347  CE  LYS L  48      19.455  26.721  54.065  1.00  0.00           C  
ATOM    348  NZ  LYS L  48      19.658  26.321  55.475  1.00  0.00           N1+
ATOM    349  C   LYS L  48      21.854  22.990  50.486  1.00 41.42           C  
ATOM    350  O   LYS L  48      22.210  22.727  49.339  1.00 40.10           O  
ATOM    351  N   ARG L  49      21.631  22.040  51.418  1.00 40.56           N  
ATOM    352  CA  ARG L  49      21.856  20.644  51.169  1.00 40.16           C  
ATOM    353  CB  ARG L  49      22.548  19.936  52.347  1.00 41.61           C  
ATOM    354  CG  ARG L  49      23.860  20.595  52.780  1.00 45.36           C  
ATOM    355  CD  ARG L  49      24.644  19.804  53.833  1.00 47.22           C  
ATOM    356  NE  ARG L  49      23.736  19.541  54.984  1.00 51.35           N  
ATOM    357  CZ  ARG L  49      23.748  20.364  56.071  1.00 54.46           C  
ATOM    358  NH1 ARG L  49      24.594  21.435  56.108  1.00 52.28           N1+
ATOM    359  NH2 ARG L  49      22.920  20.109  57.126  1.00 54.16           N  
ATOM    360  C   ARG L  49      20.512  19.989  51.007  1.00 42.45           C  
ATOM    361  O   ARG L  49      19.546  20.329  51.688  1.00 43.89           O  
ATOM    362  N   PRO L  50      20.422  19.056  50.100  1.00 43.90           N  
ATOM    363  CA  PRO L  50      19.191  18.340  49.930  1.00 43.72           C  
ATOM    364  CD  PRO L  50      21.175  19.150  48.859  1.00 41.88           C  
ATOM    365  CB  PRO L  50      19.325  17.595  48.605  1.00 43.28           C  
ATOM    366  CG  PRO L  50      20.299  18.469  47.794  1.00 42.08           C  
ATOM    367  C   PRO L  50      19.028  17.459  51.107  1.00 46.70           C  
ATOM    368  O   PRO L  50      20.021  17.184  51.776  1.00 45.61           O  
ATOM    369  N   SER L  51      17.795  17.020  51.402  1.00 49.37           N  
ATOM    370  CA  SER L  51      17.659  16.177  52.544  1.00 50.64           C  
ATOM    371  CB  SER L  51      16.195  15.819  52.860  1.00 52.02           C  
ATOM    372  OG  SER L  51      15.596  15.164  51.751  1.00 55.02           O  
ATOM    373  C   SER L  51      18.433  14.923  52.272  1.00 50.53           C  
ATOM    374  O   SER L  51      18.444  14.408  51.156  1.00 49.25           O  
ATOM    375  N   ASP L  52      19.084  14.392  53.323  1.00 49.91           N  
ATOM    376  CA  ASP L  52      19.878  13.193  53.284  1.00 47.45           C  
ATOM    377  CB  ASP L  52      19.144  12.001  52.643  1.00 39.12           C  
ATOM    378  CG  ASP L  52      18.122  11.484  53.643  1.00  0.00           C  
ATOM    379  OD1 ASP L  52      18.312  11.738  54.863  1.00  0.00           O  
ATOM    380  OD2 ASP L  52      17.143  10.823  53.205  1.00  0.00           O1-
ATOM    381  C   ASP L  52      21.196  13.344  52.574  1.00 46.91           C  
ATOM    382  O   ASP L  52      21.831  12.340  52.256  1.00 49.84           O  
ATOM    383  N   ILE L  53      21.694  14.574  52.344  1.00 45.86           N  
ATOM    384  CA  ILE L  53      23.016  14.650  51.776  1.00 45.94           C  
ATOM    385  CB  ILE L  53      23.172  15.698  50.699  1.00 45.96           C  
ATOM    386  CG1 ILE L  53      23.042  17.130  51.236  1.00 44.49           C  
ATOM    387  CG2 ILE L  53      22.157  15.361  49.596  1.00 45.28           C  
ATOM    388  CD1 ILE L  53      24.335  17.642  51.863  1.00  0.00           C  
ATOM    389  C   ILE L  53      23.924  14.940  52.937  1.00 47.56           C  
ATOM    390  O   ILE L  53      23.568  15.709  53.827  1.00 46.71           O  
ATOM    391  N   SER L  54      25.113  14.304  52.981  1.00 46.92           N  
ATOM    392  CA  SER L  54      25.990  14.444  54.114  1.00 48.86           C  
ATOM    393  CB  SER L  54      27.288  13.632  53.987  1.00 48.18           C  
ATOM    394  OG  SER L  54      28.100  13.828  55.135  1.00 60.69           O  
ATOM    395  C   SER L  54      26.366  15.885  54.304  1.00 50.29           C  
ATOM    396  O   SER L  54      26.542  16.635  53.346  1.00 47.74           O  
ATOM    397  N   SER L  55      26.501  16.290  55.586  1.00 47.74           N  
ATOM    398  CA  SER L  55      26.783  17.635  56.018  1.00 48.08           C  
ATOM    399  CB  SER L  55      26.560  17.830  57.527  1.00 53.97           C  
ATOM    400  OG  SER L  55      27.496  17.055  58.263  1.00  0.00           O  
ATOM    401  C   SER L  55      28.201  18.028  55.724  1.00 46.16           C  
ATOM    402  O   SER L  55      28.555  19.203  55.812  1.00 48.33           O  
ATOM    403  N   ARG L  56      29.067  17.059  55.390  1.00 45.38           N  
ATOM    404  CA  ARG L  56      30.442  17.356  55.114  1.00 45.22           C  
ATOM    405  CB  ARG L  56      31.351  16.115  55.104  1.00 44.98           C  
ATOM    406  CG  ARG L  56      30.859  14.968  54.238  1.00 46.12           C  
ATOM    407  CD  ARG L  56      31.534  13.647  54.606  1.00 46.98           C  
ATOM    408  NE  ARG L  56      30.695  12.576  54.017  1.00 42.74           N  
ATOM    409  CZ  ARG L  56      30.851  12.244  52.706  1.00 44.12           C  
ATOM    410  NH1 ARG L  56      31.812  12.860  51.961  1.00 45.42           N1+
ATOM    411  NH2 ARG L  56      30.033  11.309  52.146  1.00 41.84           N  
ATOM    412  C   ARG L  56      30.552  18.182  53.871  1.00 43.81           C  
ATOM    413  O   ARG L  56      31.571  18.836  53.646  1.00 43.19           O  
ATOM    414  N   PHE L  57      29.517  18.142  53.010  1.00 42.36           N  
ATOM    415  CA  PHE L  57      29.532  18.928  51.810  1.00 41.76           C  
ATOM    416  CB  PHE L  57      28.685  18.307  50.704  1.00 39.18           C  
ATOM    417  CG  PHE L  57      29.214  16.979  50.274  1.00 38.02           C  
ATOM    418  CD1 PHE L  57      30.150  16.879  49.270  1.00 40.99           C  
ATOM    419  CD2 PHE L  57      28.754  15.823  50.866  1.00 39.69           C  
ATOM    420  CE1 PHE L  57      30.627  15.652  48.872  1.00 39.92           C  
ATOM    421  CE2 PHE L  57      29.228  14.594  50.471  1.00 40.38           C  
ATOM    422  CZ  PHE L  57      30.165  14.505  49.470  1.00 35.48           C  
ATOM    423  C   PHE L  57      28.915  20.267  52.107  1.00 39.42           C  
ATOM    424  O   PHE L  57      27.827  20.351  52.677  1.00 42.21           O  
ATOM    425  N   SER L  58      29.600  21.364  51.715  1.00 39.39           N  
ATOM    426  CA  SER L  58      29.087  22.683  51.963  1.00 40.38           C  
ATOM    427  CB  SER L  58      29.793  23.406  53.124  1.00 41.94           C  
ATOM    428  OG  SER L  58      31.158  23.629  52.802  1.00 45.13           O  
ATOM    429  C   SER L  58      29.313  23.509  50.735  1.00 41.71           C  
ATOM    430  O   SER L  58      30.177  23.204  49.916  1.00 41.39           O  
ATOM    431  N   GLY L  59      28.521  24.590  50.574  1.00 40.35           N  
ATOM    432  CA  GLY L  59      28.688  25.414  49.416  1.00 39.87           C  
ATOM    433  C   GLY L  59      28.722  26.836  49.861  1.00 41.98           C  
ATOM    434  O   GLY L  59      28.099  27.212  50.854  1.00 43.26           O  
ATOM    435  N   SER L  60      29.473  27.668  49.120  1.00 42.05           N  
ATOM    436  CA  SER L  60      29.548  29.058  49.442  1.00 42.45           C  
ATOM    437  CB  SER L  60      30.781  29.438  50.279  1.00 41.73           C  
ATOM    438  OG  SER L  60      31.964  29.249  49.518  1.00 45.95           O  
ATOM    439  C   SER L  60      29.652  29.780  48.148  1.00 43.08           C  
ATOM    440  O   SER L  60      29.984  29.193  47.119  1.00 40.05           O  
ATOM    441  N   GLN L  61      29.323  31.080  48.148  1.00 41.14           N  
ATOM    442  CA  GLN L  61      29.482  31.768  46.916  1.00 43.94           C  
ATOM    443  CB  GLN L  61      28.244  31.665  46.009  1.00 43.27           C  
ATOM    444  CG  GLN L  61      26.976  32.266  46.613  1.00 45.59           C  
ATOM    445  CD  GLN L  61      25.809  31.817  45.747  1.00 45.92           C  
ATOM    446  OE1 GLN L  61      24.871  31.183  46.227  1.00  0.00           O  
ATOM    447  NE2 GLN L  61      25.869  32.143  44.428  1.00  0.00           N  
ATOM    448  C   GLN L  61      29.788  33.201  47.182  1.00 45.30           C  
ATOM    449  O   GLN L  61      28.975  33.929  47.748  1.00 45.32           O  
ATOM    450  N   SER L  62      31.008  33.622  46.794  1.00 44.81           N  
ATOM    451  CA  SER L  62      31.362  35.006  46.850  1.00 45.22           C  
ATOM    452  CB  SER L  62      32.876  35.274  46.930  1.00 44.92           C  
ATOM    453  OG  SER L  62      33.387  34.854  48.186  1.00 49.68           O  
ATOM    454  C   SER L  62      30.873  35.510  45.540  1.00 45.45           C  
ATOM    455  O   SER L  62      30.490  34.707  44.694  1.00 45.09           O  
ATOM    456  N   GLY L  63      30.870  36.834  45.315  1.00 43.34           N  
ATOM    457  CA  GLY L  63      30.316  37.316  44.082  1.00 43.97           C  
ATOM    458  C   GLY L  63      31.064  36.717  42.929  1.00 43.99           C  
ATOM    459  O   GLY L  63      32.285  36.633  42.949  1.00 44.63           O  
ATOM    460  N   GLY L  64      30.325  36.214  41.920  1.00 43.51           N  
ATOM    461  CA  GLY L  64      30.881  35.776  40.669  1.00 46.33           C  
ATOM    462  C   GLY L  64      31.473  34.395  40.730  1.00 45.85           C  
ATOM    463  O   GLY L  64      31.683  33.779  39.684  1.00 42.69           O  
ATOM    464  N   THR L  65      31.770  33.856  41.931  1.00 44.05           N  
ATOM    465  CA  THR L  65      32.367  32.546  41.970  1.00 44.67           C  
ATOM    466  CB  THR L  65      33.830  32.542  42.299  1.00 46.48           C  
ATOM    467  OG1 THR L  65      34.040  32.974  43.635  1.00 51.61           O  
ATOM    468  CG2 THR L  65      34.554  33.481  41.319  1.00 51.02           C  
ATOM    469  C   THR L  65      31.691  31.753  43.044  1.00 44.02           C  
ATOM    470  O   THR L  65      31.245  32.291  44.055  1.00 42.62           O  
ATOM    471  N   ALA L  66      31.613  30.423  42.850  1.00 41.57           N  
ATOM    472  CA  ALA L  66      30.978  29.572  43.813  1.00 38.79           C  
ATOM    473  CB  ALA L  66      29.781  28.791  43.241  1.00 36.59           C  
ATOM    474  C   ALA L  66      31.998  28.575  44.229  1.00 37.59           C  
ATOM    475  O   ALA L  66      32.949  28.321  43.494  1.00 37.81           O  
ATOM    476  N   SER L  67      31.852  28.014  45.445  1.00 37.95           N  
ATOM    477  CA  SER L  67      32.825  27.055  45.868  0.92 41.06           C  
ATOM    478  CB  SER L  67      33.871  27.644  46.829  0.92 40.96           C  
ATOM    479  OG  SER L  67      34.612  28.664  46.175  0.92 42.41           O  
ATOM    480  C   SER L  67      32.137  25.935  46.586  1.00 39.59           C  
ATOM    481  O   SER L  67      31.208  26.148  47.365  1.00 40.54           O  
ATOM    482  N   LEU L  68      32.592  24.694  46.320  1.00 38.58           N  
ATOM    483  CA  LEU L  68      32.069  23.540  46.988  1.00 37.61           C  
ATOM    484  CB  LEU L  68      31.713  22.387  46.028  1.00 37.20           C  
ATOM    485  CG  LEU L  68      31.150  21.136  46.728  1.00 37.21           C  
ATOM    486  CD1 LEU L  68      29.797  21.442  47.400  1.00 36.36           C  
ATOM    487  CD2 LEU L  68      31.089  19.934  45.770  1.00 38.68           C  
ATOM    488  C   LEU L  68      33.171  23.056  47.873  1.00 38.84           C  
ATOM    489  O   LEU L  68      34.318  22.951  47.437  1.00 39.54           O  
ATOM    490  N   THR L  69      32.861  22.778  49.155  1.00 39.44           N  
ATOM    491  CA  THR L  69      33.898  22.318  50.029  1.00 39.11           C  
ATOM    492  CB  THR L  69      34.177  23.260  51.164  1.00 39.04           C  
ATOM    493  OG1 THR L  69      34.547  24.534  50.660  1.00 47.88           O  
ATOM    494  CG2 THR L  69      35.320  22.686  52.017  1.00 45.31           C  
ATOM    495  C   THR L  69      33.485  21.001  50.609  1.00 38.46           C  
ATOM    496  O   THR L  69      32.369  20.847  51.104  1.00 39.06           O  
ATOM    497  N   ILE L  70      34.388  20.000  50.541  1.00 40.06           N  
ATOM    498  CA  ILE L  70      34.104  18.725  51.134  1.00 40.71           C  
ATOM    499  CB  ILE L  70      34.299  17.523  50.241  1.00 40.90           C  
ATOM    500  CG1 ILE L  70      33.391  17.548  48.997  1.00 42.16           C  
ATOM    501  CG2 ILE L  70      34.054  16.275  51.106  1.00 41.74           C  
ATOM    502  CD1 ILE L  70      33.916  18.386  47.833  1.00 41.66           C  
ATOM    503  C   ILE L  70      35.067  18.570  52.270  1.00 43.15           C  
ATOM    504  O   ILE L  70      36.277  18.708  52.097  1.00 41.84           O  
ATOM    505  N   SER L  71      34.542  18.284  53.479  1.00 43.66           N  
ATOM    506  CA  SER L  71      35.390  18.145  54.629  1.00 46.97           C  
ATOM    507  CB  SER L  71      34.877  18.894  55.869  1.00 45.17           C  
ATOM    508  OG  SER L  71      34.814  20.287  55.613  1.00 48.17           O  
ATOM    509  C   SER L  71      35.418  16.700  55.003  1.00 48.62           C  
ATOM    510  O   SER L  71      34.500  15.949  54.678  1.00 49.25           O  
ATOM    511  N   GLY L  72      36.501  16.263  55.677  1.00 47.27           N  
ATOM    512  CA  GLY L  72      36.562  14.899  56.117  1.00 45.29           C  
ATOM    513  C   GLY L  72      36.461  14.034  54.908  1.00 45.18           C  
ATOM    514  O   GLY L  72      35.689  13.077  54.877  1.00 44.95           O  
ATOM    515  N   LEU L  73      37.272  14.355  53.888  1.00 44.72           N  
ATOM    516  CA  LEU L  73      37.227  13.700  52.617  1.00 44.02           C  
ATOM    517  CB  LEU L  73      38.337  14.230  51.686  1.00 41.38           C  
ATOM    518  CG  LEU L  73      38.279  13.751  50.227  1.00 42.85           C  
ATOM    519  CD1 LEU L  73      37.011  14.257  49.524  1.00 43.13           C  
ATOM    520  CD2 LEU L  73      39.560  14.150  49.475  1.00 42.69           C  
ATOM    521  C   LEU L  73      37.405  12.229  52.813  1.00 44.61           C  
ATOM    522  O   LEU L  73      38.265  11.773  53.564  1.00 45.46           O  
ATOM    523  N   GLN L  74      36.546  11.445  52.133  1.00 44.33           N  
ATOM    524  CA  GLN L  74      36.591  10.017  52.213  1.00 42.80           C  
ATOM    525  CB  GLN L  74      35.402   9.438  52.999  1.00 43.44           C  
ATOM    526  CG  GLN L  74      34.038   9.886  52.500  1.00 46.95           C  
ATOM    527  CD  GLN L  74      33.051   9.480  53.577  1.00 51.65           C  
ATOM    528  OE1 GLN L  74      33.351   9.524  54.767  1.00 55.75           O  
ATOM    529  NE2 GLN L  74      31.830   9.062  53.167  1.00 53.61           N  
ATOM    530  C   GLN L  74      36.686   9.479  50.820  1.00 44.16           C  
ATOM    531  O   GLN L  74      36.411  10.183  49.851  1.00 42.86           O  
ATOM    532  N   SER L  75      37.106   8.207  50.689  1.00 42.98           N  
ATOM    533  CA  SER L  75      37.405   7.629  49.408  1.00 43.25           C  
ATOM    534  CB  SER L  75      37.971   6.199  49.510  1.00 43.09           C  
ATOM    535  OG  SER L  75      37.051   5.339  50.161  1.00 48.24           O  
ATOM    536  C   SER L  75      36.209   7.621  48.505  1.00 43.89           C  
ATOM    537  O   SER L  75      36.350   7.753  47.291  1.00 42.10           O  
ATOM    538  N   GLU L  76      34.999   7.493  49.067  1.00 43.10           N  
ATOM    539  CA  GLU L  76      33.799   7.429  48.281  1.00 44.08           C  
ATOM    540  CB  GLU L  76      32.538   7.161  49.102  1.00 43.88           C  
ATOM    541  CG  GLU L  76      32.408   8.154  50.241  1.00 48.75           C  
ATOM    542  CD  GLU L  76      30.941   8.291  50.564  1.00 56.61           C  
ATOM    543  OE1 GLU L  76      30.323   7.314  51.066  1.00 57.48           O  
ATOM    544  OE2 GLU L  76      30.427   9.413  50.329  1.00 56.21           O1-
ATOM    545  C   GLU L  76      33.581   8.722  47.547  1.00 42.67           C  
ATOM    546  O   GLU L  76      32.913   8.740  46.516  1.00 44.11           O  
ATOM    547  N   ASP L  77      34.114   9.839  48.075  1.00 40.75           N  
ATOM    548  CA  ASP L  77      33.921  11.146  47.510  1.00 40.44           C  
ATOM    549  CB  ASP L  77      34.516  12.275  48.369  1.00 40.31           C  
ATOM    550  CG  ASP L  77      33.661  12.387  49.622  1.00 43.04           C  
ATOM    551  OD1 ASP L  77      32.499  11.902  49.575  1.00 44.60           O  
ATOM    552  OD2 ASP L  77      34.153  12.952  50.636  1.00 42.23           O1-
ATOM    553  C   ASP L  77      34.517  11.219  46.131  1.00 39.42           C  
ATOM    554  O   ASP L  77      34.215  12.140  45.375  1.00 40.30           O  
ATOM    555  N   GLU L  78      35.438  10.303  45.783  1.00 39.69           N  
ATOM    556  CA  GLU L  78      36.043  10.329  44.480  1.00 38.97           C  
ATOM    557  CB  GLU L  78      37.025   9.151  44.330  1.00 38.85           C  
ATOM    558  CG  GLU L  78      38.025   9.241  43.183  1.00 42.34           C  
ATOM    559  CD  GLU L  78      39.144   8.261  43.517  1.00 51.46           C  
ATOM    560  OE1 GLU L  78      40.087   8.677  44.242  1.00 48.82           O  
ATOM    561  OE2 GLU L  78      39.064   7.083  43.075  1.00 57.73           O1-
ATOM    562  C   GLU L  78      34.959  10.242  43.439  1.00 40.35           C  
ATOM    563  O   GLU L  78      34.231   9.253  43.359  1.00 39.50           O  
ATOM    564  N   ALA L  79      34.841  11.293  42.593  1.00 39.09           N  
ATOM    565  CA  ALA L  79      33.806  11.345  41.589  1.00 36.41           C  
ATOM    566  CB  ALA L  79      32.382  11.388  42.179  1.00 35.93           C  
ATOM    567  C   ALA L  79      34.001  12.607  40.799  1.00 38.89           C  
ATOM    568  O   ALA L  79      34.977  13.328  40.993  1.00 38.98           O  
ATOM    569  N   TYR L  80      33.058  12.903  39.875  1.00 36.90           N  
ATOM    570  CA  TYR L  80      33.130  14.082  39.059  1.00 36.32           C  
ATOM    571  CB  TYR L  80      32.613  13.884  37.618  1.00 37.14           C  
ATOM    572  CG  TYR L  80      33.365  12.795  36.939  1.00 42.45           C  
ATOM    573  CD1 TYR L  80      34.661  12.991  36.528  1.00  0.00           C  
ATOM    574  CD2 TYR L  80      32.757  11.589  36.683  1.00  0.00           C  
ATOM    575  CE1 TYR L  80      35.344  11.981  35.892  1.00  0.00           C  
ATOM    576  CE2 TYR L  80      33.435  10.579  36.047  1.00  0.00           C  
ATOM    577  CZ  TYR L  80      34.733  10.775  35.650  1.00  0.00           C  
ATOM    578  OH  TYR L  80      35.440   9.743  34.996  1.00  0.00           O  
ATOM    579  C   TYR L  80      32.150  15.041  39.662  1.00 35.80           C  
ATOM    580  O   TYR L  80      31.064  14.636  40.071  1.00 35.76           O  
ATOM    581  N   TYR L  81      32.516  16.338  39.761  1.00 34.01           N  
ATOM    582  CA  TYR L  81      31.616  17.297  40.348  1.00 33.95           C  
ATOM    583  CB  TYR L  81      32.161  17.951  41.637  1.00 31.91           C  
ATOM    584  CG  TYR L  81      32.221  16.914  42.713  1.00 33.16           C  
ATOM    585  CD1 TYR L  81      33.294  16.057  42.816  1.00 31.35           C  
ATOM    586  CD2 TYR L  81      31.207  16.801  43.641  1.00 32.15           C  
ATOM    587  CE1 TYR L  81      33.343  15.107  43.809  1.00 30.76           C  
ATOM    588  CE2 TYR L  81      31.252  15.851  44.636  1.00 32.49           C  
ATOM    589  CZ  TYR L  81      32.326  15.001  44.722  1.00 33.37           C  
ATOM    590  OH  TYR L  81      32.382  14.025  45.736  1.00 33.46           O  
ATOM    591  C   TYR L  81      31.333  18.388  39.352  1.00 34.55           C  
ATOM    592  O   TYR L  81      32.237  18.890  38.684  1.00 35.97           O  
ATOM    593  N   HIS L  82      30.043  18.778  39.223  1.00 33.51           N  
ATOM    594  CA  HIS L  82      29.674  19.819  38.299  1.00 34.19           C  
ATOM    595  ND1 HIS L  82      29.922  19.193  34.872  1.00  0.00           N  
ATOM    596  CG  HIS L  82      29.546  18.611  36.063  1.00 32.63           C  
ATOM    597  CB  HIS L  82      28.785  19.335  37.135  1.00 33.19           C  
ATOM    598  NE2 HIS L  82      30.686  17.108  34.829  1.00  0.00           N  
ATOM    599  CD2 HIS L  82      30.021  17.337  36.020  1.00 30.91           C  
ATOM    600  CE1 HIS L  82      30.601  18.251  34.174  1.00 34.21           C  
ATOM    601  C   HIS L  82      28.909  20.888  39.012  1.00 33.64           C  
ATOM    602  O   HIS L  82      28.088  20.612  39.885  1.00 34.74           O  
ATOM    603  N   CYS L  83      29.193  22.156  38.657  1.00 33.63           N  
ATOM    604  CA  CYS L  83      28.460  23.271  39.181  1.00 34.45           C  
ATOM    605  CB  CYS L  83      29.337  24.512  39.480  1.00 35.34           C  
ATOM    606  SG  CYS L  83      30.352  25.048  38.068  1.00 41.60           S  
ATOM    607  C   CYS L  83      27.441  23.624  38.141  1.00 34.08           C  
ATOM    608  O   CYS L  83      27.637  23.359  36.955  1.00 34.63           O  
ATOM    609  N   ASN L  84      26.302  24.210  38.568  1.00 33.51           N  
ATOM    610  CA  ASN L  84      25.236  24.486  37.645  1.00 33.09           C  
ATOM    611  CB  ASN L  84      24.099  23.453  37.811  1.00 32.04           C  
ATOM    612  CG  ASN L  84      23.100  23.469  36.660  1.00 42.52           C  
ATOM    613  OD1 ASN L  84      22.234  22.600  36.574  1.00  0.00           O  
ATOM    614  ND2 ASN L  84      23.211  24.467  35.747  1.00  0.00           N  
ATOM    615  C   ASN L  84      24.691  25.826  38.001  1.00 33.98           C  
ATOM    616  O   ASN L  84      24.548  26.167  39.175  1.00 35.07           O  
ATOM    617  N   ALA L  85      24.365  26.624  36.975  1.00 34.26           N  
ATOM    618  CA  ALA L  85      23.833  27.925  37.208  1.00 34.55           C  
ATOM    619  CB  ALA L  85      24.744  29.070  36.722  1.00 33.52           C  
ATOM    620  C   ALA L  85      22.591  27.999  36.419  1.00 37.22           C  
ATOM    621  O   ALA L  85      22.283  27.120  35.610  1.00 35.61           O  
ATOM    622  N   PHE L  86      21.839  29.082  36.655  1.00 36.77           N  
ATOM    623  CA  PHE L  86      20.639  29.286  35.926  1.00 35.10           C  
ATOM    624  CB  PHE L  86      19.943  30.593  36.327  1.00 33.56           C  
ATOM    625  CG  PHE L  86      18.469  30.368  36.281  1.00 34.09           C  
ATOM    626  CD1 PHE L  86      17.917  29.466  37.163  1.00 35.27           C  
ATOM    627  CD2 PHE L  86      17.638  31.058  35.430  1.00 32.73           C  
ATOM    628  CE1 PHE L  86      16.567  29.220  37.180  1.00  0.00           C  
ATOM    629  CE2 PHE L  86      16.282  30.816  35.443  1.00 33.66           C  
ATOM    630  CZ  PHE L  86      15.746  29.898  36.314  1.00  0.00           C  
ATOM    631  C   PHE L  86      21.178  29.379  34.535  1.00 37.72           C  
ATOM    632  O   PHE L  86      20.542  28.917  33.596  1.00 37.49           O  
ATOM    633  N   GLU L  87      22.405  29.942  34.404  1.00 36.76           N  
ATOM    634  CA  GLU L  87      23.105  30.109  33.159  1.00 38.48           C  
ATOM    635  CB  GLU L  87      24.525  30.682  33.351  1.00 37.64           C  
ATOM    636  CG  GLU L  87      24.584  32.144  33.793  1.00 43.41           C  
ATOM    637  CD  GLU L  87      24.467  33.009  32.547  1.00  0.00           C  
ATOM    638  OE1 GLU L  87      23.411  32.925  31.865  1.00  0.00           O  
ATOM    639  OE2 GLU L  87      25.437  33.760  32.254  1.00  0.00           O1-
ATOM    640  C   GLU L  87      23.298  28.777  32.401  1.00 39.31           C  
ATOM    641  O   GLU L  87      22.777  28.674  31.297  1.00 36.98           O  
ATOM    642  N   PHE L  88      23.981  27.717  32.946  1.00 33.11           N  
ATOM    643  CA  PHE L  88      24.345  26.450  32.300  1.00 33.02           C  
ATOM    644  CB  PHE L  88      25.303  26.568  31.094  1.00 33.09           C  
ATOM    645  CG  PHE L  88      24.620  27.049  29.858  1.00  0.00           C  
ATOM    646  CD1 PHE L  88      23.857  26.172  29.121  1.00  0.00           C  
ATOM    647  CD2 PHE L  88      24.744  28.350  29.427  1.00  0.00           C  
ATOM    648  CE1 PHE L  88      23.221  26.585  27.976  1.00  0.00           C  
ATOM    649  CE2 PHE L  88      24.107  28.769  28.282  1.00  0.00           C  
ATOM    650  CZ  PHE L  88      23.346  27.886  27.553  1.00  0.00           C  
ATOM    651  C   PHE L  88      25.142  25.615  33.289  1.00 32.91           C  
ATOM    652  O   PHE L  88      25.089  25.855  34.492  1.00 32.83           O  
ATOM    653  N   PHE L  89      25.912  24.600  32.795  1.00 33.52           N  
ATOM    654  CA  PHE L  89      26.731  23.721  33.615  1.00 33.05           C  
ATOM    655  CB  PHE L  89      26.677  22.228  33.224  1.00 32.27           C  
ATOM    656  CG  PHE L  89      25.453  21.555  33.742  1.00 32.03           C  
ATOM    657  CD1 PHE L  89      24.260  21.609  33.061  1.00 32.09           C  
ATOM    658  CD2 PHE L  89      25.516  20.842  34.917  1.00 30.81           C  
ATOM    659  CE1 PHE L  89      23.145  20.972  33.556  1.00 32.09           C  
ATOM    660  CE2 PHE L  89      24.405  20.203  35.415  1.00 31.23           C  
ATOM    661  CZ  PHE L  89      23.215  20.267  34.734  1.00 31.33           C  
ATOM    662  C   PHE L  89      28.190  24.064  33.469  1.00 34.50           C  
ATOM    663  O   PHE L  89      28.611  24.651  32.475  1.00 35.52           O  
ATOM    664  N   GLY L  90      28.999  23.699  34.494  1.00 32.90           N  
ATOM    665  CA  GLY L  90      30.423  23.895  34.472  1.00 33.37           C  
ATOM    666  C   GLY L  90      31.039  22.735  33.740  1.00 34.79           C  
ATOM    667  O   GLY L  90      30.365  21.761  33.413  1.00 34.49           O  
ATOM    668  N   GLY L  91      32.360  22.820  33.482  1.00 33.34           N  
ATOM    669  CA  GLY L  91      33.116  21.835  32.757  1.00 33.34           C  
ATOM    670  C   GLY L  91      33.169  20.537  33.504  1.00 32.56           C  
ATOM    671  O   GLY L  91      33.223  19.468  32.898  1.00 32.50           O  
ATOM    672  N   GLY L  92      33.207  20.588  34.845  1.00 31.87           N  
ATOM    673  CA  GLY L  92      33.293  19.375  35.609  1.00 32.41           C  
ATOM    674  C   GLY L  92      34.673  19.274  36.177  1.00 33.96           C  
ATOM    675  O   GLY L  92      35.651  19.697  35.561  1.00 34.84           O  
ATOM    676  N   THR L  93      34.776  18.714  37.400  1.00 34.13           N  
ATOM    677  CA  THR L  93      36.060  18.561  38.025  1.00 34.11           C  
ATOM    678  CB  THR L  93      36.244  19.434  39.235  1.00 33.42           C  
ATOM    679  OG1 THR L  93      36.070  20.801  38.892  1.00 32.96           O  
ATOM    680  CG2 THR L  93      37.658  19.209  39.798  1.00 29.64           C  
ATOM    681  C   THR L  93      36.174  17.147  38.499  1.00 36.68           C  
ATOM    682  O   THR L  93      35.291  16.636  39.188  1.00 36.40           O  
ATOM    683  N   LYS L  94      37.282  16.464  38.151  1.00 36.31           N  
ATOM    684  CA  LYS L  94      37.404  15.120  38.632  1.00 36.98           C  
ATOM    685  CB  LYS L  94      38.132  14.152  37.684  1.00 39.27           C  
ATOM    686  CG  LYS L  94      39.635  14.393  37.595  1.00 44.55           C  
ATOM    687  CD  LYS L  94      40.408  13.222  36.992  1.00 51.30           C  
ATOM    688  CE  LYS L  94      40.329  11.929  37.805  1.00 57.22           C  
ATOM    689  NZ  LYS L  94      41.040  10.844  37.088  1.00 55.30           N1+
ATOM    690  C   LYS L  94      38.171  15.185  39.909  1.00 39.02           C  
ATOM    691  O   LYS L  94      39.281  15.715  39.970  1.00 38.41           O  
ATOM    692  N   LEU L  95      37.581  14.635  40.982  1.00 38.43           N  
ATOM    693  CA  LEU L  95      38.214  14.690  42.263  1.00 38.85           C  
ATOM    694  CB  LEU L  95      37.208  15.091  43.364  1.00 38.13           C  
ATOM    695  CG  LEU L  95      37.756  15.237  44.798  1.00 39.01           C  
ATOM    696  CD1 LEU L  95      36.693  15.861  45.709  1.00 38.96           C  
ATOM    697  CD2 LEU L  95      38.249  13.903  45.370  1.00 38.37           C  
ATOM    698  C   LEU L  95      38.794  13.339  42.534  1.00 40.36           C  
ATOM    699  O   LEU L  95      38.138  12.313  42.351  1.00 40.00           O  
ATOM    700  N   THR L  96      40.075  13.304  42.951  1.00 39.14           N  
ATOM    701  CA  THR L  96      40.692  12.042  43.237  1.00 39.61           C  
ATOM    702  CB  THR L  96      41.884  11.747  42.375  1.00 40.68           C  
ATOM    703  OG1 THR L  96      42.894  12.722  42.589  1.00 38.63           O  
ATOM    704  CG2 THR L  96      41.451  11.753  40.902  1.00 39.37           C  
ATOM    705  C   THR L  96      41.175  12.072  44.650  1.00 40.49           C  
ATOM    706  O   THR L  96      41.740  13.066  45.104  1.00 40.05           O  
ATOM    707  N   VAL L  97      40.956  10.966  45.385  1.00 41.61           N  
ATOM    708  CA  VAL L  97      41.411  10.913  46.744  1.00 42.74           C  
ATOM    709  CB  VAL L  97      40.462  10.208  47.670  1.00 44.13           C  
ATOM    710  CG1 VAL L  97      41.076  10.173  49.079  1.00 43.34           C  
ATOM    711  CG2 VAL L  97      39.101  10.920  47.601  1.00 42.59           C  
ATOM    712  C   VAL L  97      42.691  10.139  46.732  1.00 43.62           C  
ATOM    713  O   VAL L  97      42.733   8.989  46.295  1.00 43.98           O  
ATOM    714  N   LEU L  98      43.777  10.761  47.229  1.00 44.08           N  
ATOM    715  CA  LEU L  98      45.071  10.142  47.181  1.00 45.29           C  
ATOM    716  CB  LEU L  98      46.234  11.124  47.411  1.00 45.54           C  
ATOM    717  CG  LEU L  98      46.367  12.208  46.320  1.00 46.24           C  
ATOM    718  CD1 LEU L  98      47.584  13.109  46.581  1.00 47.05           C  
ATOM    719  CD2 LEU L  98      46.370  11.598  44.910  1.00 43.58           C  
ATOM    720  C   LEU L  98      45.158   9.068  48.215  1.00 45.92           C  
ATOM    721  O   LEU L  98      44.486   9.114  49.243  1.00 46.94           O  
ATOM    722  N   SER L  99      45.998   8.050  47.939  1.00 46.37           N  
ATOM    723  CA  SER L  99      46.176   6.944  48.832  1.00 49.15           C  
ATOM    724  CB  SER L  99      46.983   5.789  48.205  1.00  0.00           C  
ATOM    725  OG  SER L  99      47.129   4.720  49.128  1.00  0.00           O  
ATOM    726  C   SER L  99      46.942   7.444  50.041  1.00 51.71           C  
ATOM    727  O   SER L  99      47.986   6.823  50.371  1.00 49.21           O  
ATOM    728  OXT SER L  99      46.496   8.449  50.655  1.00  0.00           O1-
TER     729      SER L  99 
HETATM  730  N   UNK H 100       6.911   7.094  45.444  1.00 64.35           N  
HETATM  731  CA  UNK H 100       8.198   7.766  45.140  1.00 52.95           C  
HETATM  732  C   UNK H 100       8.210   8.079  43.683  1.00 32.81           C  
HETATM  733  O   UNK H 100       8.044   7.186  42.856  1.00 35.26           O  
ATOM    734  N   VAL H 101       8.401   9.365  43.326  1.00 44.68           N  
ATOM    735  CA  VAL H 101       8.282   9.721  41.945  1.00 44.85           C  
ATOM    736  CB  VAL H 101       8.285  11.202  41.669  1.00 42.98           C  
ATOM    737  CG1 VAL H 101       8.358  11.419  40.145  1.00 38.72           C  
ATOM    738  CG2 VAL H 101       7.037  11.830  42.304  1.00 44.03           C  
ATOM    739  C   VAL H 101       9.445   9.160  41.225  1.00 37.97           C  
ATOM    740  O   VAL H 101      10.583   9.216  41.693  1.00 40.56           O  
ATOM    741  N   HIS H 102       9.163   8.586  40.047  1.00 47.31           N  
ATOM    742  CA  HIS H 102      10.220   8.041  39.273  1.00 46.28           C  
ATOM    743  ND1 HIS H 102      11.533   5.679  41.171  1.00  0.00           N  
ATOM    744  CG  HIS H 102      10.333   5.839  40.515  1.00 54.67           C  
ATOM    745  CB  HIS H 102      10.186   6.506  39.179  1.00 48.55           C  
ATOM    746  NE2 HIS H 102       9.970   4.782  42.475  1.00 66.83           N  
ATOM    747  CD2 HIS H 102       9.390   5.285  41.325  1.00  0.00           C  
ATOM    748  CE1 HIS H 102      11.258   5.041  42.338  1.00  0.00           C  
ATOM    749  C   HIS H 102      10.083   8.566  37.892  1.00 46.13           C  
ATOM    750  O   HIS H 102       8.982   8.846  37.416  1.00 47.80           O  
ATOM    751  N   LEU H 103      11.236   8.759  37.232  1.00 42.50           N  
ATOM    752  CA  LEU H 103      11.235   9.151  35.862  1.00 40.81           C  
ATOM    753  CB  LEU H 103      12.146  10.354  35.549  1.00 38.68           C  
ATOM    754  CG  LEU H 103      11.672  11.695  36.144  1.00 40.36           C  
ATOM    755  CD1 LEU H 103      10.367  12.173  35.490  1.00 38.97           C  
ATOM    756  CD2 LEU H 103      11.581  11.629  37.674  1.00 40.33           C  
ATOM    757  C   LEU H 103      11.805   7.980  35.132  1.00 41.39           C  
ATOM    758  O   LEU H 103      12.903   7.520  35.446  1.00 41.05           O  
ATOM    759  N   MET H 104      11.060   7.441  34.148  1.00 38.87           N  
ATOM    760  CA  MET H 104      11.596   6.330  33.424  1.00 38.49           C  
ATOM    761  CB  MET H 104      10.760   5.042  33.528  1.00 40.73           C  
ATOM    762  CG  MET H 104      11.447   3.842  32.871  1.00  0.00           C  
ATOM    763  SD  MET H 104      10.749   2.225  33.319  1.00  0.00           S  
ATOM    764  CE  MET H 104      11.608   2.136  34.917  1.00  0.00           C  
ATOM    765  C   MET H 104      11.675   6.733  31.992  1.00 38.13           C  
ATOM    766  O   MET H 104      10.723   7.271  31.430  1.00 38.82           O  
ATOM    767  N   GLN H 105      12.838   6.475  31.366  1.00 36.56           N  
ATOM    768  CA  GLN H 105      13.050   6.894  30.011  1.00 36.46           C  
ATOM    769  CB  GLN H 105      14.411   7.583  29.806  1.00 35.72           C  
ATOM    770  CG  GLN H 105      14.583   8.844  30.654  1.00 34.87           C  
ATOM    771  CD  GLN H 105      15.957   9.432  30.369  1.00 36.51           C  
ATOM    772  OE1 GLN H 105      16.702   9.782  31.287  1.00 35.30           O  
ATOM    773  NE2 GLN H 105      16.304   9.559  29.063  1.00 36.23           N  
ATOM    774  C   GLN H 105      13.030   5.692  29.122  1.00 36.83           C  
ATOM    775  O   GLN H 105      13.108   4.555  29.580  1.00 37.32           O  
ATOM    776  N   SER H 106      12.916   5.942  27.802  1.00 35.55           N  
ATOM    777  CA  SER H 106      12.858   4.901  26.817  1.00 34.98           C  
ATOM    778  CB  SER H 106      12.439   5.403  25.423  1.00 36.49           C  
ATOM    779  OG  SER H 106      13.367   6.367  24.950  1.00 35.91           O  
ATOM    780  C   SER H 106      14.213   4.266  26.706  1.00 37.07           C  
ATOM    781  O   SER H 106      15.182   4.732  27.301  1.00 36.79           O  
ATOM    782  N   GLY H 107      14.302   3.161  25.938  1.00 36.70           N  
ATOM    783  CA  GLY H 107      15.512   2.391  25.834  1.00 34.42           C  
ATOM    784  C   GLY H 107      16.492   3.036  24.902  1.00 34.68           C  
ATOM    785  O   GLY H 107      16.188   4.004  24.208  1.00 35.35           O  
ATOM    786  N   THR H 108      17.709   2.453  24.860  1.00 34.99           N  
ATOM    787  CA  THR H 108      18.819   2.931  24.082  1.00 34.92           C  
ATOM    788  CB  THR H 108      20.077   2.156  24.351  1.00 36.14           C  
ATOM    789  OG1 THR H 108      21.166   2.693  23.617  1.00  0.00           O  
ATOM    790  CG2 THR H 108      19.841   0.690  23.952  1.00  0.00           C  
ATOM    791  C   THR H 108      18.501   2.781  22.632  1.00 34.64           C  
ATOM    792  O   THR H 108      17.742   1.897  22.238  1.00 36.23           O  
ATOM    793  N   GLU H 109      19.070   3.670  21.790  1.00 35.38           N  
ATOM    794  CA  GLU H 109      18.779   3.564  20.392  1.00 35.34           C  
ATOM    795  CB  GLU H 109      17.663   4.507  19.912  1.00 35.55           C  
ATOM    796  CG  GLU H 109      16.297   4.146  20.496  1.00 39.21           C  
ATOM    797  CD  GLU H 109      15.247   5.052  19.876  1.00 44.83           C  
ATOM    798  OE1 GLU H 109      14.897   4.818  18.690  1.00 44.48           O  
ATOM    799  OE2 GLU H 109      14.777   5.986  20.579  1.00 43.32           O1-
ATOM    800  C   GLU H 109      19.999   3.859  19.582  1.00 35.58           C  
ATOM    801  O   GLU H 109      20.938   4.511  20.036  1.00 36.26           O  
ATOM    802  N   MET H 110      20.011   3.331  18.342  1.00 35.07           N  
ATOM    803  CA  MET H 110      21.077   3.580  17.418  1.00 34.61           C  
ATOM    804  CB  MET H 110      21.785   2.307  16.924  1.00 35.49           C  
ATOM    805  CG  MET H 110      20.878   1.362  16.134  1.00  0.00           C  
ATOM    806  SD  MET H 110      21.703  -0.146  15.543  1.00  0.00           S  
ATOM    807  CE  MET H 110      21.946  -0.855  17.196  1.00  0.00           C  
ATOM    808  C   MET H 110      20.446   4.241  16.237  1.00 34.24           C  
ATOM    809  O   MET H 110      19.380   3.829  15.783  1.00 35.60           O  
ATOM    810  N   LYS H 111      21.082   5.309  15.717  1.00 33.30           N  
ATOM    811  CA  LYS H 111      20.495   6.000  14.608  1.00 34.17           C  
ATOM    812  CB  LYS H 111      19.829   7.327  15.007  1.00 33.74           C  
ATOM    813  CG  LYS H 111      18.577   7.145  15.867  1.00 35.13           C  
ATOM    814  CD  LYS H 111      17.467   6.367  15.156  1.00 36.12           C  
ATOM    815  CE  LYS H 111      16.207   6.176  16.003  1.00 41.42           C  
ATOM    816  NZ  LYS H 111      15.194   5.417  15.236  1.00 42.50           N1+
ATOM    817  C   LYS H 111      21.562   6.314  13.611  1.00 34.98           C  
ATOM    818  O   LYS H 111      22.732   6.485  13.950  1.00 36.31           O  
ATOM    819  N   LYS H 112      21.163   6.376  12.327  1.00 35.52           N  
ATOM    820  CA  LYS H 112      22.070   6.709  11.271  1.00 35.45           C  
ATOM    821  CB  LYS H 112      21.599   6.187   9.905  1.00 35.87           C  
ATOM    822  CG  LYS H 112      20.199   6.668   9.527  1.00 39.75           C  
ATOM    823  CD  LYS H 112      19.781   6.251   8.117  1.00 44.72           C  
ATOM    824  CE  LYS H 112      20.627   6.884   7.012  1.00 47.46           C  
ATOM    825  NZ  LYS H 112      20.152   6.422   5.689  1.00 48.27           N1+
ATOM    826  C   LYS H 112      22.153   8.199  11.233  1.00 36.43           C  
ATOM    827  O   LYS H 112      21.236   8.891  11.673  1.00 38.19           O  
ATOM    828  N   PRO H 113      23.232   8.725  10.729  1.00 36.61           N  
ATOM    829  CA  PRO H 113      23.371  10.150  10.717  1.00 36.76           C  
ATOM    830  CD  PRO H 113      24.519   8.054  10.806  1.00 37.70           C  
ATOM    831  CB  PRO H 113      24.816  10.422  10.311  1.00 37.16           C  
ATOM    832  CG  PRO H 113      25.567   9.182  10.836  1.00 39.60           C  
ATOM    833  C   PRO H 113      22.339  10.794   9.852  1.00 38.83           C  
ATOM    834  O   PRO H 113      22.053  10.286   8.769  1.00 39.93           O  
ATOM    835  N   GLY H 114      21.771  11.922  10.320  1.00 37.74           N  
ATOM    836  CA  GLY H 114      20.794  12.641   9.557  1.00 38.32           C  
ATOM    837  C   GLY H 114      19.416  12.240   9.987  1.00 38.14           C  
ATOM    838  O   GLY H 114      18.438  12.889   9.623  1.00 39.08           O  
ATOM    839  N   ALA H 115      19.299  11.160  10.781  1.00 37.75           N  
ATOM    840  CA  ALA H 115      18.021  10.680  11.231  1.00 38.12           C  
ATOM    841  CB  ALA H 115      18.023   9.192  11.619  1.00 39.15           C  
ATOM    842  C   ALA H 115      17.600  11.462  12.437  1.00 37.73           C  
ATOM    843  O   ALA H 115      18.309  12.353  12.900  1.00 36.86           O  
ATOM    844  N   SER H 116      16.383  11.174  12.946  0.91 37.43           N  
ATOM    845  CA  SER H 116      15.896  11.849  14.114  0.91 38.53           C  
ATOM    846  CB  SER H 116      14.578  12.609  13.880  0.91 38.89           C  
ATOM    847  OG  SER H 116      13.550  11.705  13.506  0.91 44.72           O  
ATOM    848  C   SER H 116      15.647  10.824  15.179  0.91 38.93           C  
ATOM    849  O   SER H 116      15.422   9.650  14.889  0.91 38.98           O  
ATOM    850  N   VAL H 117      15.719  11.248  16.460  1.00 37.79           N  
ATOM    851  CA  VAL H 117      15.492  10.339  17.546  1.00 35.71           C  
ATOM    852  CB  VAL H 117      16.751   9.994  18.290  1.00 37.16           C  
ATOM    853  CG1 VAL H 117      17.337  11.286  18.886  1.00 34.05           C  
ATOM    854  CG2 VAL H 117      16.430   8.913  19.336  1.00 36.01           C  
ATOM    855  C   VAL H 117      14.544  10.986  18.507  1.00 36.28           C  
ATOM    856  O   VAL H 117      14.629  12.185  18.775  1.00 35.84           O  
ATOM    857  N   ARG H 118      13.598  10.193  19.046  1.00 37.02           N  
ATOM    858  CA  ARG H 118      12.637  10.706  19.977  1.00 37.04           C  
ATOM    859  CB  ARG H 118      11.195  10.506  19.478  1.00 38.09           C  
ATOM    860  CG  ARG H 118      10.108  11.028  20.416  1.00 36.86           C  
ATOM    861  CD  ARG H 118       8.694  10.829  19.864  1.00 38.83           C  
ATOM    862  NE  ARG H 118       8.450   9.362  19.762  1.00  0.00           N  
ATOM    863  CZ  ARG H 118       8.771   8.695  18.615  1.00  0.00           C  
ATOM    864  NH1 ARG H 118       9.327   9.369  17.566  1.00  0.00           N1+
ATOM    865  NH2 ARG H 118       8.535   7.354  18.517  1.00  0.00           N  
ATOM    866  C   ARG H 118      12.804   9.931  21.247  1.00 37.72           C  
ATOM    867  O   ARG H 118      12.594   8.720  21.272  1.00 38.52           O  
ATOM    868  N   VAL H 119      13.184  10.621  22.342  1.00 36.20           N  
ATOM    869  CA  VAL H 119      13.390   9.958  23.601  1.00 35.82           C  
ATOM    870  CB  VAL H 119      14.676  10.351  24.269  1.00 35.23           C  
ATOM    871  CG1 VAL H 119      14.763   9.649  25.633  1.00 35.32           C  
ATOM    872  CG2 VAL H 119      15.840  10.017  23.321  1.00 34.71           C  
ATOM    873  C   VAL H 119      12.270  10.367  24.504  1.00 35.41           C  
ATOM    874  O   VAL H 119      11.878  11.533  24.529  1.00 34.34           O  
ATOM    875  N   THR H 120      11.734   9.409  25.287  1.00 34.91           N  
ATOM    876  CA  THR H 120      10.597   9.705  26.113  1.00 35.57           C  
ATOM    877  CB  THR H 120       9.465   8.737  25.929  1.00 35.43           C  
ATOM    878  OG1 THR H 120       8.315   9.188  26.627  1.00  0.00           O  
ATOM    879  CG2 THR H 120       9.905   7.360  26.455  1.00  0.00           C  
ATOM    880  C   THR H 120      10.981   9.651  27.560  1.00 35.84           C  
ATOM    881  O   THR H 120      11.915   8.951  27.947  1.00 35.93           O  
ATOM    882  N   CYS H 121      10.272  10.436  28.396  1.00 34.12           N  
ATOM    883  CA  CYS H 121      10.512  10.446  29.812  1.00 35.21           C  
ATOM    884  CB  CYS H 121      11.255  11.723  30.277  1.00 35.93           C  
ATOM    885  SG  CYS H 121      11.594  11.799  32.064  1.00 39.48           S  
ATOM    886  C   CYS H 121       9.161  10.400  30.453  1.00 36.73           C  
ATOM    887  O   CYS H 121       8.333  11.282  30.232  1.00 36.70           O  
ATOM    888  N   GLN H 122       8.890   9.357  31.263  1.00 36.30           N  
ATOM    889  CA  GLN H 122       7.582   9.267  31.840  1.00 38.90           C  
ATOM    890  CB  GLN H 122       6.924   7.887  31.667  1.00 38.36           C  
ATOM    891  CG  GLN H 122       5.517   7.803  32.262  1.00 41.37           C  
ATOM    892  CD  GLN H 122       4.986   6.398  32.018  1.00 45.93           C  
ATOM    893  OE1 GLN H 122       3.854   6.077  32.375  1.00  0.00           O  
ATOM    894  NE2 GLN H 122       5.827   5.533  31.388  1.00  0.00           N  
ATOM    895  C   GLN H 122       7.681   9.539  33.302  1.00 39.59           C  
ATOM    896  O   GLN H 122       8.489   8.941  34.011  1.00 40.69           O  
ATOM    897  N   THR H 123       6.838  10.465  33.796  0.92 41.26           N  
ATOM    898  CA  THR H 123       6.865  10.743  35.195  0.92 42.74           C  
ATOM    899  CB  THR H 123       6.643  12.195  35.536  0.92 43.21           C  
ATOM    900  OG1 THR H 123       6.692  12.378  36.944  1.00  0.00           O  
ATOM    901  CG2 THR H 123       5.304  12.688  34.959  1.00  0.00           C  
ATOM    902  C   THR H 123       5.811   9.897  35.820  0.92 44.81           C  
ATOM    903  O   THR H 123       4.615  10.138  35.670  0.92 46.45           O  
ATOM    904  N   SER H 124       6.247   8.819  36.496  1.00 47.31           N  
ATOM    905  CA  SER H 124       5.309   8.020  37.212  1.00 51.85           C  
ATOM    906  CB  SER H 124       5.487   6.507  37.021  1.00 54.97           C  
ATOM    907  OG  SER H 124       5.219   6.148  35.676  1.00 57.01           O  
ATOM    908  C   SER H 124       5.665   8.282  38.622  1.00 51.84           C  
ATOM    909  O   SER H 124       6.390   7.508  39.242  1.00 52.57           O  
ATOM    910  N   GLY H 125       4.764   9.054  39.319  1.00 19.68           N  
ATOM    911  CA  GLY H 125       4.876   9.314  40.745  1.00 18.96           C  
ATOM    912  C   GLY H 125       4.115  10.551  41.164  1.00 18.69           C  
ATOM    913  O   GLY H 125       3.392  10.484  42.160  1.00 19.78           O  
ATOM    914  N   TYR H 126       4.222  11.716  40.487  1.00 21.23           N  
ATOM    915  CA  TYR H 126       3.341  12.766  40.953  1.00 21.37           C  
ATOM    916  CB  TYR H 126       3.841  13.716  42.057  1.00 21.92           C  
ATOM    917  CG  TYR H 126       4.823  14.707  41.554  1.00 22.02           C  
ATOM    918  CD1 TYR H 126       6.136  14.384  41.543  1.00 17.95           C  
ATOM    919  CD2 TYR H 126       4.485  15.948  41.097  1.00 22.92           C  
ATOM    920  CE1 TYR H 126       7.161  15.170  41.144  1.00 14.29           C  
ATOM    921  CE2 TYR H 126       5.484  16.774  40.680  1.00 19.42           C  
ATOM    922  CZ  TYR H 126       6.806  16.407  40.712  1.00 16.03           C  
ATOM    923  OH  TYR H 126       7.806  17.289  40.264  1.00 19.81           O  
ATOM    924  C   TYR H 126       2.869  13.623  39.825  1.00 22.55           C  
ATOM    925  O   TYR H 126       3.104  13.318  38.660  1.00 24.73           O  
ATOM    926  N   THR H 127       2.142  14.709  40.170  1.00 19.52           N  
ATOM    927  CA  THR H 127       1.593  15.639  39.225  1.00 17.06           C  
ATOM    928  CB  THR H 127       0.867  16.785  39.881  1.00 17.75           C  
ATOM    929  OG1 THR H 127      -0.190  16.298  40.692  1.00 19.29           O  
ATOM    930  CG2 THR H 127       0.306  17.718  38.794  1.00 18.75           C  
ATOM    931  C   THR H 127       2.699  16.212  38.395  1.00 14.99           C  
ATOM    932  O   THR H 127       3.466  17.076  38.814  1.00 14.32           O  
ATOM    933  N   PHE H 128       2.748  15.759  37.136  1.00 20.03           N  
ATOM    934  CA  PHE H 128       3.741  16.124  36.176  1.00 17.52           C  
ATOM    935  CB  PHE H 128       3.473  15.418  34.833  1.00 18.38           C  
ATOM    936  CG  PHE H 128       4.552  15.572  33.805  1.00 20.69           C  
ATOM    937  CD1 PHE H 128       5.354  16.679  33.716  1.00 20.39           C  
ATOM    938  CD2 PHE H 128       4.765  14.582  32.875  1.00 19.93           C  
ATOM    939  CE1 PHE H 128       6.326  16.794  32.756  1.00 17.93           C  
ATOM    940  CE2 PHE H 128       5.735  14.671  31.909  1.00 19.69           C  
ATOM    941  CZ  PHE H 128       6.527  15.786  31.848  1.00 18.76           C  
ATOM    942  C   PHE H 128       3.637  17.604  35.927  1.00 18.43           C  
ATOM    943  O   PHE H 128       4.639  18.298  35.770  1.00 20.33           O  
ATOM    944  N   SER H 129       2.410  18.139  35.910  1.00 19.81           N  
ATOM    945  CA  SER H 129       2.185  19.485  35.467  1.00 20.36           C  
ATOM    946  CB  SER H 129       0.696  19.860  35.450  1.00 20.42           C  
ATOM    947  OG  SER H 129       0.178  19.883  36.772  1.00  0.00           O  
ATOM    948  C   SER H 129       2.904  20.516  36.287  1.00 19.22           C  
ATOM    949  O   SER H 129       3.189  21.604  35.793  1.00 20.89           O  
ATOM    950  N   ASP H 130       3.223  20.222  37.555  1.00 27.76           N  
ATOM    951  CA  ASP H 130       3.779  21.216  38.428  1.00 27.04           C  
ATOM    952  CB  ASP H 130       3.628  20.854  39.913  1.00 24.51           C  
ATOM    953  CG  ASP H 130       2.159  21.032  40.282  1.00 28.95           C  
ATOM    954  OD1 ASP H 130       1.398  21.587  39.445  1.00 29.55           O  
ATOM    955  OD2 ASP H 130       1.778  20.622  41.411  1.00 29.60           O1-
ATOM    956  C   ASP H 130       5.209  21.660  38.145  1.00 27.75           C  
ATOM    957  O   ASP H 130       5.567  22.756  38.568  1.00 28.63           O  
ATOM    958  N   TYR H 131       6.086  20.876  37.469  1.00 14.40           N  
ATOM    959  CA  TYR H 131       7.493  21.254  37.474  1.00  9.92           C  
ATOM    960  CB  TYR H 131       8.283  20.259  38.320  1.00 11.82           C  
ATOM    961  CG  TYR H 131       7.712  20.167  39.695  1.00 11.98           C  
ATOM    962  CD1 TYR H 131       6.446  19.680  39.942  1.00 14.30           C  
ATOM    963  CD2 TYR H 131       8.462  20.538  40.767  1.00 11.98           C  
ATOM    964  CE1 TYR H 131       5.936  19.579  41.203  1.00 12.96           C  
ATOM    965  CE2 TYR H 131       7.944  20.421  42.024  1.00 10.91           C  
ATOM    966  CZ  TYR H 131       6.689  19.951  42.261  1.00 11.28           C  
ATOM    967  OH  TYR H 131       6.177  19.842  43.568  1.00 16.20           O  
ATOM    968  C   TYR H 131       8.079  21.196  36.063  1.00  9.44           C  
ATOM    969  O   TYR H 131       7.533  20.424  35.276  1.00  9.87           O  
ATOM    970  N   PHE H 132       9.178  21.975  35.689  1.00 33.48           N  
ATOM    971  CA  PHE H 132       9.640  21.800  34.356  1.00 31.32           C  
ATOM    972  CB  PHE H 132      10.625  22.900  33.927  1.00 30.19           C  
ATOM    973  CG  PHE H 132      10.028  24.225  34.256  1.00  0.00           C  
ATOM    974  CD1 PHE H 132       9.085  24.809  33.444  1.00  0.00           C  
ATOM    975  CD2 PHE H 132      10.427  24.894  35.391  1.00  0.00           C  
ATOM    976  CE1 PHE H 132       8.550  26.036  33.760  1.00  0.00           C  
ATOM    977  CE2 PHE H 132       9.895  26.119  35.715  1.00  0.00           C  
ATOM    978  CZ  PHE H 132       8.953  26.694  34.898  1.00  0.00           C  
ATOM    979  C   PHE H 132      10.418  20.528  34.310  1.00 31.51           C  
ATOM    980  O   PHE H 132      10.979  20.080  35.309  1.00 30.61           O  
ATOM    981  N   ILE H 133      10.437  19.899  33.125  1.00 30.80           N  
ATOM    982  CA  ILE H 133      11.202  18.709  32.922  1.00 31.01           C  
ATOM    983  CB  ILE H 133      10.491  17.665  32.107  1.00 32.21           C  
ATOM    984  CG1 ILE H 133       9.239  17.147  32.832  1.00 34.17           C  
ATOM    985  CG2 ILE H 133      11.509  16.562  31.774  1.00 31.87           C  
ATOM    986  CD1 ILE H 133       9.548  16.408  34.131  1.00 38.16           C  
ATOM    987  C   ILE H 133      12.365  19.152  32.101  1.00 31.10           C  
ATOM    988  O   ILE H 133      12.192  19.712  31.018  1.00 31.73           O  
ATOM    989  N   HIS H 134      13.590  18.934  32.615  1.00 36.09           N  
ATOM    990  CA  HIS H 134      14.749  19.382  31.898  1.00 34.95           C  
ATOM    991  ND1 HIS H 134      15.378  22.512  32.951  1.00  0.00           N  
ATOM    992  CG  HIS H 134      15.351  21.251  33.505  1.00 49.26           C  
ATOM    993  CB  HIS H 134      15.821  20.011  32.805  1.00 35.82           C  
ATOM    994  NE2 HIS H 134      14.527  22.735  34.994  1.00  0.00           N  
ATOM    995  CD2 HIS H 134      14.828  21.406  34.754  1.00  0.00           C  
ATOM    996  CE1 HIS H 134      14.875  23.360  33.883  1.00  0.00           C  
ATOM    997  C   HIS H 134      15.400  18.226  31.194  1.00 34.14           C  
ATOM    998  O   HIS H 134      15.261  17.070  31.589  1.00 34.27           O  
ATOM    999  N   TRP H 135      16.124  18.523  30.094  1.00 33.42           N  
ATOM   1000  CA  TRP H 135      16.842  17.500  29.381  1.00 32.91           C  
ATOM   1001  CB  TRP H 135      16.376  17.302  27.927  1.00 32.30           C  
ATOM   1002  CG  TRP H 135      15.007  16.672  27.815  1.00 33.63           C  
ATOM   1003  CD2 TRP H 135      14.772  15.257  27.741  1.00 32.49           C  
ATOM   1004  CD1 TRP H 135      13.781  17.267  27.770  1.00 33.83           C  
ATOM   1005  NE1 TRP H 135      12.797  16.314  27.675  1.00 33.14           N  
ATOM   1006  CE2 TRP H 135      13.392  15.071  27.655  1.00 32.61           C  
ATOM   1007  CE3 TRP H 135      15.635  14.199  27.745  1.00 31.45           C  
ATOM   1008  CZ2 TRP H 135      12.852  13.820  27.575  1.00 34.14           C  
ATOM   1009  CZ3 TRP H 135      15.086  12.938  27.660  1.00 33.92           C  
ATOM   1010  CH2 TRP H 135      13.722  12.752  27.577  1.00 34.39           C  
ATOM   1011  C   TRP H 135      18.291  17.884  29.361  1.00 32.99           C  
ATOM   1012  O   TRP H 135      18.648  18.993  28.961  1.00 33.13           O  
ATOM   1013  N   LEU H 136      19.164  16.958  29.815  1.00 31.50           N  
ATOM   1014  CA  LEU H 136      20.578  17.208  29.858  1.00 31.98           C  
ATOM   1015  CB  LEU H 136      21.141  17.268  31.290  1.00 31.63           C  
ATOM   1016  CG  LEU H 136      20.499  18.353  32.175  1.00  0.00           C  
ATOM   1017  CD1 LEU H 136      20.771  19.764  31.627  1.00  0.00           C  
ATOM   1018  CD2 LEU H 136      19.006  18.074  32.409  1.00  0.00           C  
ATOM   1019  C   LEU H 136      21.263  16.059  29.186  1.00 33.56           C  
ATOM   1020  O   LEU H 136      20.862  14.908  29.360  1.00 33.94           O  
ATOM   1021  N   ARG H 137      22.327  16.334  28.397  1.00 33.28           N  
ATOM   1022  CA  ARG H 137      22.992  15.231  27.757  1.00 32.38           C  
ATOM   1023  CB  ARG H 137      22.967  15.244  26.221  1.00 33.28           C  
ATOM   1024  CG  ARG H 137      23.741  16.392  25.573  1.00 32.27           C  
ATOM   1025  CD  ARG H 137      23.853  16.221  24.056  1.00 33.45           C  
ATOM   1026  NE  ARG H 137      24.738  17.297  23.531  1.00 35.47           N  
ATOM   1027  CZ  ARG H 137      24.997  17.363  22.193  1.00 37.08           C  
ATOM   1028  NH1 ARG H 137      24.429  16.457  21.347  1.00 35.62           N1+
ATOM   1029  NH2 ARG H 137      25.821  18.331  21.697  1.00 36.21           N  
ATOM   1030  C   ARG H 137      24.435  15.229  28.151  1.00 32.63           C  
ATOM   1031  O   ARG H 137      24.982  16.236  28.599  1.00 32.73           O  
ATOM   1032  N   GLN H 138      25.080  14.052  28.027  1.00 33.55           N  
ATOM   1033  CA  GLN H 138      26.472  13.945  28.345  1.00 33.49           C  
ATOM   1034  CB  GLN H 138      26.713  13.347  29.742  1.00 32.69           C  
ATOM   1035  CG  GLN H 138      28.188  13.220  30.121  1.00 32.44           C  
ATOM   1036  CD  GLN H 138      28.263  12.617  31.518  1.00 33.31           C  
ATOM   1037  OE1 GLN H 138      28.762  13.245  32.450  1.00 33.47           O  
ATOM   1038  NE2 GLN H 138      27.746  11.369  31.677  1.00 32.77           N  
ATOM   1039  C   GLN H 138      27.117  13.040  27.339  1.00 35.16           C  
ATOM   1040  O   GLN H 138      26.803  11.853  27.268  1.00 35.57           O  
ATOM   1041  N   VAL H 139      28.055  13.586  26.537  1.00 34.73           N  
ATOM   1042  CA  VAL H 139      28.770  12.800  25.566  1.00 36.34           C  
ATOM   1043  CB  VAL H 139      29.487  13.623  24.534  1.00 36.65           C  
ATOM   1044  CG1 VAL H 139      30.312  12.681  23.639  1.00  0.00           C  
ATOM   1045  CG2 VAL H 139      28.446  14.456  23.766  1.00  0.00           C  
ATOM   1046  C   VAL H 139      29.795  12.020  26.326  1.00 39.30           C  
ATOM   1047  O   VAL H 139      30.188  12.418  27.422  1.00 39.87           O  
ATOM   1048  N   PRO H 140      30.248  10.911  25.810  1.00 39.69           N  
ATOM   1049  CA  PRO H 140      31.179  10.142  26.580  1.00 40.85           C  
ATOM   1050  CD  PRO H 140      29.443  10.070  24.939  1.00 39.58           C  
ATOM   1051  CB  PRO H 140      31.329   8.813  25.847  1.00 41.29           C  
ATOM   1052  CG  PRO H 140      29.952   8.634  25.174  1.00 41.18           C  
ATOM   1053  C   PRO H 140      32.445  10.883  26.858  1.00 41.44           C  
ATOM   1054  O   PRO H 140      33.054  11.415  25.932  1.00 41.24           O  
ATOM   1055  N   GLY H 141      32.851  10.924  28.143  1.00 41.77           N  
ATOM   1056  CA  GLY H 141      34.068  11.566  28.543  1.00 41.58           C  
ATOM   1057  C   GLY H 141      33.857  13.048  28.590  1.00 46.33           C  
ATOM   1058  O   GLY H 141      34.784  13.805  28.873  1.00 44.45           O  
ATOM   1059  N   ARG H 142      32.617  13.505  28.343  1.00 41.90           N  
ATOM   1060  CA  ARG H 142      32.357  14.917  28.293  0.90 40.84           C  
ATOM   1061  CB  ARG H 142      31.565  15.328  27.035  0.90 41.86           C  
ATOM   1062  CG  ARG H 142      31.295  16.830  26.902  0.90 48.31           C  
ATOM   1063  CD  ARG H 142      30.407  17.184  25.707  0.90 52.74           C  
ATOM   1064  NE  ARG H 142      30.225  18.663  25.699  1.00  0.00           N  
ATOM   1065  CZ  ARG H 142      31.131  19.464  25.065  1.00  0.00           C  
ATOM   1066  NH1 ARG H 142      32.211  18.913  24.438  1.00  0.00           N1+
ATOM   1067  NH2 ARG H 142      30.953  20.818  25.055  1.00  0.00           N  
ATOM   1068  C   ARG H 142      31.537  15.273  29.491  1.00 39.99           C  
ATOM   1069  O   ARG H 142      31.109  14.403  30.250  1.00 39.95           O  
ATOM   1070  N   GLY H 143      31.342  16.588  29.711  1.00 39.40           N  
ATOM   1071  CA  GLY H 143      30.595  17.064  30.838  1.00 39.38           C  
ATOM   1072  C   GLY H 143      29.144  17.166  30.482  1.00 39.18           C  
ATOM   1073  O   GLY H 143      28.746  16.912  29.346  1.00 38.92           O  
ATOM   1074  N   PHE H 144      28.316  17.562  31.472  1.00 37.24           N  
ATOM   1075  CA  PHE H 144      26.907  17.718  31.272  1.00 35.33           C  
ATOM   1076  CB  PHE H 144      26.062  17.714  32.555  1.00 34.51           C  
ATOM   1077  CG  PHE H 144      25.690  16.291  32.760  1.00 33.73           C  
ATOM   1078  CD1 PHE H 144      26.625  15.358  33.128  1.00 32.89           C  
ATOM   1079  CD2 PHE H 144      24.384  15.899  32.573  1.00 32.82           C  
ATOM   1080  CE1 PHE H 144      26.247  14.050  33.301  1.00  0.00           C  
ATOM   1081  CE2 PHE H 144      24.005  14.590  32.751  1.00  0.00           C  
ATOM   1082  CZ  PHE H 144      24.945  13.659  33.117  1.00  0.00           C  
ATOM   1083  C   PHE H 144      26.613  18.950  30.487  1.00 35.65           C  
ATOM   1084  O   PHE H 144      27.321  19.953  30.561  1.00 36.50           O  
ATOM   1085  N   GLU H 145      25.541  18.864  29.678  1.00 35.32           N  
ATOM   1086  CA  GLU H 145      25.147  19.940  28.826  1.00 35.22           C  
ATOM   1087  CB  GLU H 145      25.506  19.651  27.359  1.00 35.48           C  
ATOM   1088  CG  GLU H 145      25.396  20.843  26.414  1.00 40.11           C  
ATOM   1089  CD  GLU H 145      26.015  20.411  25.092  1.00 54.94           C  
ATOM   1090  OE1 GLU H 145      27.187  19.949  25.118  1.00 55.27           O  
ATOM   1091  OE2 GLU H 145      25.326  20.524  24.044  1.00 57.42           O1-
ATOM   1092  C   GLU H 145      23.656  20.067  28.941  1.00 35.80           C  
ATOM   1093  O   GLU H 145      22.942  19.070  28.902  1.00 35.53           O  
ATOM   1094  N   TRP H 146      23.134  21.301  29.083  1.00 34.34           N  
ATOM   1095  CA  TRP H 146      21.711  21.459  29.248  1.00 33.84           C  
ATOM   1096  CB  TRP H 146      21.382  22.611  30.212  1.00 34.30           C  
ATOM   1097  CG  TRP H 146      19.919  22.852  30.468  1.00 33.51           C  
ATOM   1098  CD2 TRP H 146      19.158  23.897  29.843  1.00 33.29           C  
ATOM   1099  CD1 TRP H 146      19.069  22.206  31.317  1.00 32.81           C  
ATOM   1100  NE1 TRP H 146      17.824  22.785  31.262  1.00 33.09           N  
ATOM   1101  CE2 TRP H 146      17.865  23.828  30.360  1.00 33.00           C  
ATOM   1102  CE3 TRP H 146      19.511  24.840  28.922  1.00 32.69           C  
ATOM   1103  CZ2 TRP H 146      16.898  24.706  29.959  1.00 33.78           C  
ATOM   1104  CZ3 TRP H 146      18.534  25.721  28.515  1.00 33.87           C  
ATOM   1105  CH2 TRP H 146      17.252  25.655  29.025  1.00 34.95           C  
ATOM   1106  C   TRP H 146      21.113  21.770  27.904  1.00 33.35           C  
ATOM   1107  O   TRP H 146      21.577  22.682  27.226  1.00 34.55           O  
ATOM   1108  N   MET H 147      20.180  20.911  27.427  1.00 33.32           N  
ATOM   1109  CA  MET H 147      19.467  21.084  26.184  1.00 33.59           C  
ATOM   1110  CB  MET H 147      18.923  19.749  25.653  1.00 34.24           C  
ATOM   1111  CG  MET H 147      20.045  18.748  25.377  1.00 35.89           C  
ATOM   1112  SD  MET H 147      19.500  17.134  24.746  1.00 39.51           S  
ATOM   1113  CE  MET H 147      19.209  17.703  23.046  1.00 35.14           C  
ATOM   1114  C   MET H 147      18.323  22.066  26.237  1.00 35.02           C  
ATOM   1115  O   MET H 147      18.218  22.947  25.388  1.00 35.19           O  
ATOM   1116  N   GLY H 148      17.445  21.956  27.263  1.00 33.78           N  
ATOM   1117  CA  GLY H 148      16.256  22.771  27.322  1.00 33.58           C  
ATOM   1118  C   GLY H 148      15.298  22.135  28.283  1.00 34.70           C  
ATOM   1119  O   GLY H 148      15.634  21.149  28.936  1.00 33.94           O  
ATOM   1120  N   TRP H 149      14.078  22.707  28.409  1.00 35.21           N  
ATOM   1121  CA  TRP H 149      13.088  22.149  29.295  1.00 36.22           C  
ATOM   1122  CB  TRP H 149      13.159  22.659  30.748  1.00 47.69           C  
ATOM   1123  CG  TRP H 149      13.042  24.155  30.940  1.00 47.02           C  
ATOM   1124  CD2 TRP H 149      11.812  24.892  30.866  1.00  0.00           C  
ATOM   1125  CD1 TRP H 149      14.022  25.066  31.213  1.00  0.00           C  
ATOM   1126  NE1 TRP H 149      13.473  26.320  31.341  1.00  0.00           N  
ATOM   1127  CE2 TRP H 149      12.114  26.228  31.124  1.00  0.00           C  
ATOM   1128  CE3 TRP H 149      10.531  24.490  30.616  1.00  0.00           C  
ATOM   1129  CZ2 TRP H 149      11.136  27.180  31.139  1.00  0.00           C  
ATOM   1130  CZ3 TRP H 149       9.550  25.456  30.611  1.00  0.00           C  
ATOM   1131  CH2 TRP H 149       9.848  26.777  30.871  1.00  0.00           C  
ATOM   1132  C   TRP H 149      11.723  22.480  28.771  1.00 37.02           C  
ATOM   1133  O   TRP H 149      11.583  23.179  27.767  1.00 36.06           O  
ATOM   1134  N   MET H 150      10.679  21.932  29.438  1.00 37.22           N  
ATOM   1135  CA  MET H 150       9.309  22.159  29.070  1.00 38.25           C  
ATOM   1136  CB  MET H 150       8.752  21.010  28.210  1.00 37.46           C  
ATOM   1137  CG  MET H 150       7.227  20.961  28.093  1.00  0.00           C  
ATOM   1138  SD  MET H 150       6.459  22.270  27.097  1.00  0.00           S  
ATOM   1139  CE  MET H 150       4.856  21.424  27.001  1.00  0.00           C  
ATOM   1140  C   MET H 150       8.478  22.216  30.313  1.00 39.39           C  
ATOM   1141  O   MET H 150       8.601  21.363  31.193  1.00 39.28           O  
ATOM   1142  N   ASN H 151       7.600  23.237  30.403  1.00 40.22           N  
ATOM   1143  CA  ASN H 151       6.685  23.332  31.508  1.00 42.21           C  
ATOM   1144  CB  ASN H 151       6.461  24.765  32.028  1.00 43.58           C  
ATOM   1145  CG  ASN H 151       5.471  24.698  33.188  1.00 64.31           C  
ATOM   1146  OD1 ASN H 151       4.312  24.321  33.012  1.00  0.00           O  
ATOM   1147  ND2 ASN H 151       5.934  25.065  34.411  1.00  0.00           N  
ATOM   1148  C   ASN H 151       5.387  22.841  30.970  1.00 43.00           C  
ATOM   1149  O   ASN H 151       4.882  23.330  29.961  1.00 44.10           O  
ATOM   1150  N   PRO H 152       4.990  21.768  31.584  1.00 56.01           N  
ATOM   1151  CA  PRO H 152       3.894  20.917  31.189  1.00 56.27           C  
ATOM   1152  CD  PRO H 152       5.707  21.275  32.748  1.00 59.14           C  
ATOM   1153  CB  PRO H 152       3.769  19.902  32.327  1.00 54.06           C  
ATOM   1154  CG  PRO H 152       5.160  19.863  32.979  1.00 63.59           C  
ATOM   1155  C   PRO H 152       2.566  21.549  30.972  1.00 59.85           C  
ATOM   1156  O   PRO H 152       1.843  21.116  30.075  1.00 57.32           O  
ATOM   1157  N   GLN H 153       2.188  22.518  31.813  1.00 58.61           N  
ATOM   1158  CA  GLN H 153       0.839  22.972  31.684  1.00 57.78           C  
ATOM   1159  CB  GLN H 153       0.472  23.951  32.809  1.00 63.22           C  
ATOM   1160  CG  GLN H 153       0.620  23.334  34.200  1.00 78.05           C  
ATOM   1161  CD  GLN H 153       0.566  24.457  35.222  1.00 79.14           C  
ATOM   1162  OE1 GLN H 153      -0.493  25.024  35.485  1.00  0.00           O  
ATOM   1163  NE2 GLN H 153       1.744  24.787  35.817  1.00  0.00           N  
ATOM   1164  C   GLN H 153       0.635  23.684  30.389  1.00 57.56           C  
ATOM   1165  O   GLN H 153      -0.207  23.302  29.577  1.00 52.16           O  
ATOM   1166  N   TRP H 154       1.411  24.758  30.182  1.00 50.30           N  
ATOM   1167  CA  TRP H 154       1.280  25.558  29.006  1.00 52.78           C  
ATOM   1168  CB  TRP H 154       1.735  27.000  29.244  1.00 60.20           C  
ATOM   1169  CG  TRP H 154       0.811  27.664  30.237  1.00 69.45           C  
ATOM   1170  CD2 TRP H 154      -0.441  28.278  29.894  1.00 60.19           C  
ATOM   1171  CD1 TRP H 154       0.930  27.762  31.592  1.00 77.13           C  
ATOM   1172  NE1 TRP H 154      -0.176  28.390  32.116  1.00 77.63           N  
ATOM   1173  CE2 TRP H 154      -1.025  28.717  31.080  1.00 65.06           C  
ATOM   1174  CE3 TRP H 154      -1.054  28.456  28.687  1.00 57.21           C  
ATOM   1175  CZ2 TRP H 154      -2.240  29.340  31.081  1.00 62.19           C  
ATOM   1176  CZ3 TRP H 154      -2.273  29.095  28.689  1.00 57.65           C  
ATOM   1177  CH2 TRP H 154      -2.855  29.529  29.862  1.00 64.69           C  
ATOM   1178  C   TRP H 154       1.980  24.966  27.838  1.00 51.56           C  
ATOM   1179  O   TRP H 154       1.485  25.003  26.714  1.00 52.82           O  
ATOM   1180  N   GLY H 155       3.160  24.371  28.050  1.00 44.69           N  
ATOM   1181  CA  GLY H 155       3.777  23.952  26.847  1.00 45.51           C  
ATOM   1182  C   GLY H 155       4.908  24.834  26.522  1.00 47.91           C  
ATOM   1183  O   GLY H 155       5.633  24.557  25.561  1.00 45.10           O  
ATOM   1184  N   GLN H 156       5.127  25.885  27.329  1.00 45.57           N  
ATOM   1185  CA  GLN H 156       6.224  26.694  26.888  1.00 43.67           C  
ATOM   1186  CB  GLN H 156       6.375  28.001  27.682  1.00 45.50           C  
ATOM   1187  CG  GLN H 156       5.145  28.907  27.589  1.00  0.00           C  
ATOM   1188  CD  GLN H 156       4.954  29.299  26.131  1.00  0.00           C  
ATOM   1189  OE1 GLN H 156       5.757  28.945  25.269  1.00  0.00           O  
ATOM   1190  NE2 GLN H 156       3.857  30.048  25.844  1.00  0.00           N  
ATOM   1191  C   GLN H 156       7.487  25.910  27.046  1.00 43.20           C  
ATOM   1192  O   GLN H 156       7.705  25.235  28.052  1.00 42.10           O  
ATOM   1193  N   VAL H 157       8.360  25.990  26.026  1.00 42.23           N  
ATOM   1194  CA  VAL H 157       9.586  25.248  26.060  1.00 40.96           C  
ATOM   1195  CB  VAL H 157       9.702  24.237  24.958  1.00 40.92           C  
ATOM   1196  CG1 VAL H 157      11.084  23.567  25.054  1.00  0.00           C  
ATOM   1197  CG2 VAL H 157       8.523  23.258  25.049  1.00 22.50           C  
ATOM   1198  C   VAL H 157      10.724  26.201  25.870  1.00 41.58           C  
ATOM   1199  O   VAL H 157      10.599  27.209  25.177  1.00 41.71           O  
ATOM   1200  N   ASN H 158      11.877  25.903  26.507  1.00 39.89           N  
ATOM   1201  CA  ASN H 158      13.039  26.730  26.331  1.00 39.58           C  
ATOM   1202  CB  ASN H 158      13.512  27.448  27.608  1.00 40.16           C  
ATOM   1203  CG  ASN H 158      12.629  28.678  27.778  1.00 53.93           C  
ATOM   1204  OD1 ASN H 158      12.482  29.481  26.858  1.00 54.78           O  
ATOM   1205  ND2 ASN H 158      12.021  28.838  28.983  1.00 50.85           N  
ATOM   1206  C   ASN H 158      14.159  25.880  25.817  1.00 39.84           C  
ATOM   1207  O   ASN H 158      14.243  24.691  26.123  1.00 40.65           O  
ATOM   1208  N   TYR H 159      15.048  26.478  24.990  1.00 39.16           N  
ATOM   1209  CA  TYR H 159      16.117  25.705  24.418  1.00 38.89           C  
ATOM   1210  CB  TYR H 159      16.009  25.481  22.897  1.00 37.79           C  
ATOM   1211  CG  TYR H 159      14.723  24.802  22.568  1.00 38.46           C  
ATOM   1212  CD1 TYR H 159      14.510  23.488  22.906  1.00 38.66           C  
ATOM   1213  CD2 TYR H 159      13.715  25.495  21.938  1.00 38.24           C  
ATOM   1214  CE1 TYR H 159      13.320  22.869  22.601  1.00 40.09           C  
ATOM   1215  CE2 TYR H 159      12.525  24.881  21.628  1.00 39.31           C  
ATOM   1216  CZ  TYR H 159      12.325  23.564  21.958  1.00 40.05           C  
ATOM   1217  OH  TYR H 159      11.106  22.930  21.642  1.00 40.68           O  
ATOM   1218  C   TYR H 159      17.420  26.421  24.598  1.00 39.08           C  
ATOM   1219  O   TYR H 159      17.478  27.648  24.684  1.00 40.45           O  
ATOM   1220  N   ALA H 160      18.515  25.640  24.683  1.00 38.18           N  
ATOM   1221  CA  ALA H 160      19.822  26.227  24.715  1.00 38.63           C  
ATOM   1222  CB  ALA H 160      20.939  25.242  25.103  1.00 37.68           C  
ATOM   1223  C   ALA H 160      20.052  26.664  23.309  1.00 39.87           C  
ATOM   1224  O   ALA H 160      19.528  26.058  22.381  1.00 38.98           O  
ATOM   1225  N   ARG H 161      20.853  27.722  23.108  1.00 42.13           N  
ATOM   1226  CA  ARG H 161      21.025  28.277  21.800  1.00 44.44           C  
ATOM   1227  CB  ARG H 161      21.928  29.523  21.800  1.00 47.78           C  
ATOM   1228  CG  ARG H 161      22.125  30.138  20.412  1.00 53.99           C  
ATOM   1229  CD  ARG H 161      22.984  31.404  20.423  1.00 62.64           C  
ATOM   1230  NE  ARG H 161      22.239  32.441  21.191  1.00  0.00           N  
ATOM   1231  CZ  ARG H 161      22.797  33.670  21.401  1.00  0.00           C  
ATOM   1232  NH1 ARG H 161      24.037  33.949  20.904  1.00  0.00           N1+
ATOM   1233  NH2 ARG H 161      22.114  34.619  22.105  1.00  0.00           N  
ATOM   1234  C   ARG H 161      21.634  27.264  20.882  1.00 42.94           C  
ATOM   1235  O   ARG H 161      21.254  27.172  19.716  1.00 43.37           O  
ATOM   1236  N   THR H 162      22.580  26.453  21.385  1.00 43.42           N  
ATOM   1237  CA  THR H 162      23.281  25.549  20.520  1.00 43.74           C  
ATOM   1238  CB  THR H 162      24.326  24.743  21.243  1.00 45.27           C  
ATOM   1239  OG1 THR H 162      25.075  23.972  20.316  1.00  0.00           O  
ATOM   1240  CG2 THR H 162      23.646  23.829  22.277  1.00  0.00           C  
ATOM   1241  C   THR H 162      22.329  24.598  19.856  1.00 44.21           C  
ATOM   1242  O   THR H 162      22.460  24.319  18.665  1.00 45.16           O  
ATOM   1243  N   PHE H 163      21.370  24.049  20.621  1.00 44.61           N  
ATOM   1244  CA  PHE H 163      20.411  23.089  20.146  1.00 42.53           C  
ATOM   1245  CB  PHE H 163      19.744  22.291  21.274  1.00 42.39           C  
ATOM   1246  CG  PHE H 163      20.825  21.461  21.866  1.00 39.43           C  
ATOM   1247  CD1 PHE H 163      21.286  20.349  21.202  1.00 37.75           C  
ATOM   1248  CD2 PHE H 163      21.372  21.798  23.080  1.00 37.81           C  
ATOM   1249  CE1 PHE H 163      22.286  19.578  21.745  1.00 40.28           C  
ATOM   1250  CE2 PHE H 163      22.372  21.031  23.628  1.00 39.85           C  
ATOM   1251  CZ  PHE H 163      22.832  19.923  22.959  1.00 41.26           C  
ATOM   1252  C   PHE H 163      19.317  23.685  19.319  1.00 42.80           C  
ATOM   1253  O   PHE H 163      18.741  22.994  18.479  1.00 43.05           O  
ATOM   1254  N   GLN H 164      18.971  24.963  19.564  1.00 44.52           N  
ATOM   1255  CA  GLN H 164      17.814  25.566  18.966  1.00 45.44           C  
ATOM   1256  CB  GLN H 164      17.704  27.071  19.258  1.00 47.68           C  
ATOM   1257  CG  GLN H 164      16.361  27.678  18.849  1.00 52.80           C  
ATOM   1258  CD  GLN H 164      16.319  29.101  19.383  1.00 60.72           C  
ATOM   1259  OE1 GLN H 164      17.233  29.891  19.151  1.00 64.99           O  
ATOM   1260  NE2 GLN H 164      15.234  29.437  20.130  1.00 58.83           N  
ATOM   1261  C   GLN H 164      17.766  25.350  17.484  1.00 44.43           C  
ATOM   1262  O   GLN H 164      18.741  25.551  16.761  1.00 44.02           O  
ATOM   1263  N   GLY H 165      16.582  24.895  17.020  1.00 43.99           N  
ATOM   1264  CA  GLY H 165      16.273  24.641  15.642  1.00 44.46           C  
ATOM   1265  C   GLY H 165      16.329  23.161  15.413  1.00 44.62           C  
ATOM   1266  O   GLY H 165      15.492  22.599  14.708  1.00 46.39           O  
ATOM   1267  N   ARG H 166      17.364  22.512  15.978  1.00 40.61           N  
ATOM   1268  CA  ARG H 166      17.609  21.097  15.891  1.00 40.97           C  
ATOM   1269  CB  ARG H 166      19.045  20.729  16.289  1.00 41.23           C  
ATOM   1270  CG  ARG H 166      20.112  21.317  15.368  1.00 43.07           C  
ATOM   1271  CD  ARG H 166      21.535  21.062  15.863  1.00 38.77           C  
ATOM   1272  NE  ARG H 166      21.819  19.614  15.667  1.00 36.35           N  
ATOM   1273  CZ  ARG H 166      22.670  18.956  16.507  1.00 35.30           C  
ATOM   1274  NH1 ARG H 166      23.237  19.606  17.564  1.00 37.44           N1+
ATOM   1275  NH2 ARG H 166      22.950  17.641  16.286  1.00 35.76           N  
ATOM   1276  C   ARG H 166      16.715  20.292  16.788  1.00 40.79           C  
ATOM   1277  O   ARG H 166      16.318  19.185  16.427  1.00 40.21           O  
ATOM   1278  N   VAL H 167      16.394  20.807  17.995  1.00 38.56           N  
ATOM   1279  CA  VAL H 167      15.713  19.989  18.964  1.00 37.58           C  
ATOM   1280  CB  VAL H 167      16.436  19.941  20.277  1.00 38.68           C  
ATOM   1281  CG1 VAL H 167      16.476  21.363  20.859  1.00 36.98           C  
ATOM   1282  CG2 VAL H 167      15.743  18.915  21.189  1.00 36.46           C  
ATOM   1283  C   VAL H 167      14.337  20.505  19.238  1.00 37.84           C  
ATOM   1284  O   VAL H 167      14.081  21.707  19.190  1.00 37.89           O  
ATOM   1285  N   THR H 168      13.398  19.571  19.508  1.00 36.31           N  
ATOM   1286  CA  THR H 168      12.048  19.928  19.840  1.00 36.71           C  
ATOM   1287  CB  THR H 168      11.060  19.552  18.773  1.00 38.06           C  
ATOM   1288  OG1 THR H 168      11.401  20.180  17.546  1.00 40.93           O  
ATOM   1289  CG2 THR H 168       9.657  19.997  19.217  1.00 39.57           C  
ATOM   1290  C   THR H 168      11.675  19.167  21.074  1.00 36.39           C  
ATOM   1291  O   THR H 168      11.749  17.938  21.106  1.00 36.33           O  
ATOM   1292  N   MET H 169      11.252  19.888  22.129  1.00 35.11           N  
ATOM   1293  CA  MET H 169      10.871  19.250  23.357  1.00 36.23           C  
ATOM   1294  CB  MET H 169      11.522  19.914  24.578  1.00 35.05           C  
ATOM   1295  CG  MET H 169      13.050  19.822  24.564  1.00  0.00           C  
ATOM   1296  SD  MET H 169      13.873  20.911  25.761  1.00  0.00           S  
ATOM   1297  CE  MET H 169      13.140  20.084  27.198  1.00  0.00           C  
ATOM   1298  C   MET H 169       9.391  19.421  23.494  1.00 37.75           C  
ATOM   1299  O   MET H 169       8.875  20.533  23.396  1.00 37.98           O  
ATOM   1300  N   THR H 170       8.658  18.313  23.721  1.00 36.45           N  
ATOM   1301  CA  THR H 170       7.230  18.427  23.831  1.00 37.30           C  
ATOM   1302  CB  THR H 170       6.486  17.900  22.637  1.00 38.22           C  
ATOM   1303  OG1 THR H 170       6.751  16.516  22.465  1.00 51.03           O  
ATOM   1304  CG2 THR H 170       6.918  18.683  21.389  1.00 50.97           C  
ATOM   1305  C   THR H 170       6.776  17.618  25.002  1.00 37.46           C  
ATOM   1306  O   THR H 170       7.530  16.806  25.538  1.00 36.97           O  
ATOM   1307  N   ARG H 171       5.523  17.852  25.449  1.00 37.05           N  
ATOM   1308  CA  ARG H 171       4.995  17.081  26.535  1.00 37.62           C  
ATOM   1309  CB  ARG H 171       4.930  17.837  27.871  1.00 37.42           C  
ATOM   1310  CG  ARG H 171       4.379  16.978  29.010  1.00  0.00           C  
ATOM   1311  CD  ARG H 171       4.307  17.708  30.349  1.00  0.00           C  
ATOM   1312  NE  ARG H 171       3.756  16.756  31.353  1.00  0.00           N  
ATOM   1313  CZ  ARG H 171       2.410  16.674  31.554  1.00  0.00           C  
ATOM   1314  NH1 ARG H 171       1.561  17.462  30.832  1.00  0.00           N1+
ATOM   1315  NH2 ARG H 171       1.911  15.802  32.479  1.00  0.00           N  
ATOM   1316  C   ARG H 171       3.593  16.677  26.191  1.00 40.65           C  
ATOM   1317  O   ARG H 171       2.826  17.461  25.633  1.00 41.83           O  
ATOM   1318  N   ASP H 172       3.235  15.415  26.509  1.00 39.21           N  
ATOM   1319  CA  ASP H 172       1.909  14.915  26.278  1.00 40.88           C  
ATOM   1320  CB  ASP H 172       1.899  13.518  25.629  1.00 42.70           C  
ATOM   1321  CG  ASP H 172       0.462  13.127  25.304  1.00 49.49           C  
ATOM   1322  OD1 ASP H 172      -0.464  13.909  25.646  1.00 49.02           O  
ATOM   1323  OD2 ASP H 172       0.276  12.033  24.707  1.00 50.59           O1-
ATOM   1324  C   ASP H 172       1.281  14.791  27.628  1.00 40.99           C  
ATOM   1325  O   ASP H 172       1.626  13.905  28.407  1.00 41.38           O  
ATOM   1326  N   VAL H 173       0.327  15.688  27.927  1.00 41.55           N  
ATOM   1327  CA  VAL H 173      -0.303  15.765  29.213  1.00 43.07           C  
ATOM   1328  CB  VAL H 173      -1.267  16.910  29.315  1.00 44.46           C  
ATOM   1329  CG1 VAL H 173      -2.419  16.669  28.326  1.00 28.53           C  
ATOM   1330  CG2 VAL H 173      -1.722  17.037  30.778  1.00 28.25           C  
ATOM   1331  C   VAL H 173      -1.072  14.510  29.504  1.00 44.24           C  
ATOM   1332  O   VAL H 173      -1.114  14.058  30.647  1.00 43.49           O  
ATOM   1333  N   TYR H 174      -1.713  13.907  28.485  1.00 43.74           N  
ATOM   1334  CA  TYR H 174      -2.534  12.758  28.744  1.00 43.26           C  
ATOM   1335  CB  TYR H 174      -3.186  12.189  27.473  1.00 43.00           C  
ATOM   1336  CG  TYR H 174      -4.127  13.217  26.949  1.00 25.31           C  
ATOM   1337  CD1 TYR H 174      -3.688  14.203  26.095  1.00 26.75           C  
ATOM   1338  CD2 TYR H 174      -5.450  13.197  27.318  1.00 27.36           C  
ATOM   1339  CE1 TYR H 174      -4.558  15.152  25.613  1.00 28.22           C  
ATOM   1340  CE2 TYR H 174      -6.325  14.143  26.840  1.00 24.88           C  
ATOM   1341  CZ  TYR H 174      -5.880  15.122  25.986  1.00 23.28           C  
ATOM   1342  OH  TYR H 174      -6.777  16.095  25.494  1.00  0.00           O  
ATOM   1343  C   TYR H 174      -1.691  11.666  29.326  1.00 44.59           C  
ATOM   1344  O   TYR H 174      -2.091  11.014  30.289  1.00 44.55           O  
ATOM   1345  N   ARG H 175      -0.525  11.414  28.704  1.00 44.94           N  
ATOM   1346  CA  ARG H 175       0.451  10.431  29.090  1.00 44.43           C  
ATOM   1347  CB  ARG H 175       1.441  10.110  27.957  1.00 44.85           C  
ATOM   1348  CG  ARG H 175       0.797   9.431  26.749  1.00  0.00           C  
ATOM   1349  CD  ARG H 175       0.657   7.915  26.902  1.00  0.00           C  
ATOM   1350  NE  ARG H 175      -0.433   7.662  27.885  1.00  0.00           N  
ATOM   1351  CZ  ARG H 175      -0.783   6.381  28.199  1.00  0.00           C  
ATOM   1352  NH1 ARG H 175      -0.127   5.332  27.622  1.00  0.00           N1+
ATOM   1353  NH2 ARG H 175      -1.790   6.149  29.091  1.00  0.00           N  
ATOM   1354  C   ARG H 175       1.269  10.861  30.283  1.00 44.35           C  
ATOM   1355  O   ARG H 175       1.790  10.014  31.009  1.00 44.53           O  
ATOM   1356  N   GLU H 176       1.434  12.180  30.514  1.00 42.99           N  
ATOM   1357  CA  GLU H 176       2.330  12.655  31.539  1.00 41.78           C  
ATOM   1358  CB  GLU H 176       2.004  12.123  32.945  1.00 41.82           C  
ATOM   1359  CG  GLU H 176       0.699  12.689  33.511  1.00 32.39           C  
ATOM   1360  CD  GLU H 176       0.481  12.101  34.897  1.00  0.00           C  
ATOM   1361  OE1 GLU H 176       1.330  11.278  35.333  1.00  0.00           O  
ATOM   1362  OE2 GLU H 176      -0.539  12.467  35.540  1.00  0.00           O1-
ATOM   1363  C   GLU H 176       3.714  12.224  31.162  1.00 41.03           C  
ATOM   1364  O   GLU H 176       4.509  11.796  31.999  1.00 40.94           O  
ATOM   1365  N   VAL H 177       4.031  12.329  29.856  1.00 39.34           N  
ATOM   1366  CA  VAL H 177       5.338  11.974  29.391  1.00 39.17           C  
ATOM   1367  CB  VAL H 177       5.342  10.766  28.502  1.00 38.99           C  
ATOM   1368  CG1 VAL H 177       4.858   9.556  29.319  1.00  0.00           C  
ATOM   1369  CG2 VAL H 177       4.480  11.067  27.265  1.00 37.82           C  
ATOM   1370  C   VAL H 177       5.883  13.117  28.587  1.00 38.89           C  
ATOM   1371  O   VAL H 177       5.161  13.763  27.828  1.00 39.75           O  
ATOM   1372  N   ALA H 178       7.199  13.379  28.737  1.00 36.75           N  
ATOM   1373  CA  ALA H 178       7.859  14.443  28.035  1.00 36.71           C  
ATOM   1374  CB  ALA H 178       8.764  15.303  28.936  1.00 36.47           C  
ATOM   1375  C   ALA H 178       8.732  13.821  26.987  1.00 37.03           C  
ATOM   1376  O   ALA H 178       9.261  12.727  27.181  1.00 37.34           O  
ATOM   1377  N   TYR H 179       8.893  14.502  25.831  1.00 36.37           N  
ATOM   1378  CA  TYR H 179       9.673  13.933  24.767  1.00 36.90           C  
ATOM   1379  CB  TYR H 179       8.861  13.616  23.498  1.00 35.00           C  
ATOM   1380  CG  TYR H 179       7.764  12.657  23.817  1.00 37.53           C  
ATOM   1381  CD1 TYR H 179       7.977  11.298  23.780  1.00 37.59           C  
ATOM   1382  CD2 TYR H 179       6.514  13.121  24.156  1.00 37.51           C  
ATOM   1383  CE1 TYR H 179       6.961  10.419  24.070  1.00 39.90           C  
ATOM   1384  CE2 TYR H 179       5.493  12.246  24.447  1.00 39.13           C  
ATOM   1385  CZ  TYR H 179       5.715  10.892  24.403  1.00 40.15           C  
ATOM   1386  OH  TYR H 179       4.670   9.990  24.701  1.00 42.75           O  
ATOM   1387  C   TYR H 179      10.700  14.926  24.324  1.00 36.86           C  
ATOM   1388  O   TYR H 179      10.461  16.132  24.317  1.00 37.28           O  
ATOM   1389  N   LEU H 180      11.894  14.424  23.952  1.00 36.54           N  
ATOM   1390  CA  LEU H 180      12.921  15.269  23.420  1.00 37.19           C  
ATOM   1391  CB  LEU H 180      14.202  15.263  24.282  1.00 36.42           C  
ATOM   1392  CG  LEU H 180      15.300  16.289  23.909  1.00 39.51           C  
ATOM   1393  CD1 LEU H 180      16.501  16.156  24.859  1.00  0.00           C  
ATOM   1394  CD2 LEU H 180      15.730  16.216  22.435  1.00  0.00           C  
ATOM   1395  C   LEU H 180      13.249  14.687  22.078  1.00 38.45           C  
ATOM   1396  O   LEU H 180      13.603  13.515  21.975  1.00 39.23           O  
ATOM   1397  N   ASP H 181      13.121  15.498  21.006  1.00 38.04           N  
ATOM   1398  CA  ASP H 181      13.437  15.030  19.685  1.00 38.29           C  
ATOM   1399  CB  ASP H 181      12.329  15.247  18.642  1.00 38.69           C  
ATOM   1400  CG  ASP H 181      11.273  14.180  18.845  1.00 40.69           C  
ATOM   1401  OD1 ASP H 181      11.523  13.255  19.663  1.00  0.00           O  
ATOM   1402  OD2 ASP H 181      10.202  14.268  18.187  1.00  0.00           O1-
ATOM   1403  C   ASP H 181      14.609  15.807  19.193  1.00 38.56           C  
ATOM   1404  O   ASP H 181      14.640  17.032  19.290  1.00 39.36           O  
ATOM   1405  N   LEU H 182      15.622  15.096  18.667  1.00 37.88           N  
ATOM   1406  CA  LEU H 182      16.768  15.757  18.124  1.00 37.82           C  
ATOM   1407  CB  LEU H 182      18.068  15.380  18.856  1.00 36.73           C  
ATOM   1408  CG  LEU H 182      19.337  16.063  18.319  1.00 37.33           C  
ATOM   1409  CD1 LEU H 182      19.259  17.593  18.460  1.00 38.78           C  
ATOM   1410  CD2 LEU H 182      20.591  15.477  18.988  1.00 36.28           C  
ATOM   1411  C   LEU H 182      16.863  15.310  16.694  1.00 38.60           C  
ATOM   1412  O   LEU H 182      16.751  14.119  16.400  1.00 39.46           O  
ATOM   1413  N   ARG H 183      17.079  16.261  15.762  0.93 39.61           N  
ATOM   1414  CA  ARG H 183      17.084  15.927  14.363  0.93 39.49           C  
ATOM   1415  CB  ARG H 183      16.060  16.744  13.552  0.93 41.39           C  
ATOM   1416  CG  ARG H 183      15.893  16.283  12.102  0.81 27.22           C  
ATOM   1417  CD  ARG H 183      14.904  17.129  11.296  1.00  0.00           C  
ATOM   1418  NE  ARG H 183      13.557  16.967  11.912  1.00  0.00           N  
ATOM   1419  CZ  ARG H 183      12.494  17.665  11.414  1.00  0.00           C  
ATOM   1420  NH1 ARG H 183      12.666  18.501  10.349  1.00  0.00           N1+
ATOM   1421  NH2 ARG H 183      11.259  17.526  11.978  1.00  0.00           N  
ATOM   1422  C   ARG H 183      18.443  16.214  13.795  0.93 39.43           C  
ATOM   1423  O   ARG H 183      19.319  16.742  14.477  0.93 38.80           O  
ATOM   1424  N   SER H 184      18.651  15.831  12.516  1.00 40.45           N  
ATOM   1425  CA  SER H 184      19.897  16.045  11.834  1.00 40.97           C  
ATOM   1426  CB  SER H 184      20.162  17.521  11.476  1.00 41.79           C  
ATOM   1427  OG  SER H 184      20.231  18.320  12.645  1.00 46.06           O  
ATOM   1428  C   SER H 184      21.006  15.520  12.685  1.00 40.00           C  
ATOM   1429  O   SER H 184      22.009  16.194  12.917  1.00 41.32           O  
ATOM   1430  N   LEU H 185      20.854  14.262  13.143  1.00 40.66           N  
ATOM   1431  CA  LEU H 185      21.802  13.645  14.025  1.00 40.45           C  
ATOM   1432  CB  LEU H 185      21.375  12.233  14.471  1.00 38.93           C  
ATOM   1433  CG  LEU H 185      20.147  12.198  15.398  1.00 38.68           C  
ATOM   1434  CD1 LEU H 185      19.788  10.758  15.794  1.00 36.06           C  
ATOM   1435  CD2 LEU H 185      20.360  13.092  16.629  1.00 36.12           C  
ATOM   1436  C   LEU H 185      23.133  13.506  13.364  1.00 41.89           C  
ATOM   1437  O   LEU H 185      23.242  13.119  12.201  1.00 42.07           O  
ATOM   1438  N   THR H 186      24.191  13.833  14.130  1.00 41.48           N  
ATOM   1439  CA  THR H 186      25.545  13.691  13.683  1.00 42.68           C  
ATOM   1440  CB  THR H 186      26.306  14.983  13.602  1.00 44.09           C  
ATOM   1441  OG1 THR H 186      26.431  15.565  14.892  1.00 24.34           O  
ATOM   1442  CG2 THR H 186      25.558  15.939  12.657  1.00 23.30           C  
ATOM   1443  C   THR H 186      26.224  12.843  14.715  1.00 44.34           C  
ATOM   1444  O   THR H 186      25.642  12.517  15.747  1.00 42.36           O  
ATOM   1445  N   PHE H 187      27.491  12.473  14.461  1.00 42.86           N  
ATOM   1446  CA  PHE H 187      28.257  11.621  15.329  1.00 43.77           C  
ATOM   1447  CB  PHE H 187      29.663  11.328  14.782  1.00 45.09           C  
ATOM   1448  CG  PHE H 187      30.358  10.471  15.781  1.00  0.00           C  
ATOM   1449  CD1 PHE H 187      30.149   9.111  15.809  1.00  0.00           C  
ATOM   1450  CD2 PHE H 187      31.224  11.031  16.691  1.00  0.00           C  
ATOM   1451  CE1 PHE H 187      30.791   8.325  16.736  1.00  0.00           C  
ATOM   1452  CE2 PHE H 187      31.869  10.250  17.619  1.00  0.00           C  
ATOM   1453  CZ  PHE H 187      31.656   8.893  17.640  1.00  0.00           C  
ATOM   1454  C   PHE H 187      28.425  12.292  16.654  1.00 41.46           C  
ATOM   1455  O   PHE H 187      28.469  11.640  17.696  1.00 43.11           O  
ATOM   1456  N   ALA H 188      28.536  13.628  16.645  1.00 40.92           N  
ATOM   1457  CA  ALA H 188      28.759  14.395  17.836  1.00 42.13           C  
ATOM   1458  CB  ALA H 188      28.836  15.907  17.565  1.00 42.74           C  
ATOM   1459  C   ALA H 188      27.634  14.168  18.799  1.00 40.56           C  
ATOM   1460  O   ALA H 188      27.827  14.255  20.009  1.00 39.66           O  
ATOM   1461  N   ASP H 189      26.421  13.907  18.280  1.00 38.50           N  
ATOM   1462  CA  ASP H 189      25.226  13.737  19.061  1.00 36.42           C  
ATOM   1463  CB  ASP H 189      23.960  13.604  18.202  1.00 37.71           C  
ATOM   1464  CG  ASP H 189      23.666  14.968  17.595  1.00 40.95           C  
ATOM   1465  OD1 ASP H 189      23.846  15.990  18.311  1.00 39.90           O  
ATOM   1466  OD2 ASP H 189      23.267  15.003  16.401  1.00 38.84           O1-
ATOM   1467  C   ASP H 189      25.299  12.525  19.935  1.00 36.75           C  
ATOM   1468  O   ASP H 189      24.511  12.401  20.871  1.00 36.36           O  
ATOM   1469  N   THR H 190      26.185  11.559  19.634  1.00 34.95           N  
ATOM   1470  CA  THR H 190      26.212  10.375  20.443  1.00 33.71           C  
ATOM   1471  CB  THR H 190      27.224   9.369  19.971  1.00 34.61           C  
ATOM   1472  OG1 THR H 190      26.964   8.110  20.565  1.00 37.25           O  
ATOM   1473  CG2 THR H 190      28.644   9.839  20.322  1.00 30.44           C  
ATOM   1474  C   THR H 190      26.470  10.767  21.872  1.00 34.31           C  
ATOM   1475  O   THR H 190      27.449  11.444  22.188  1.00 35.11           O  
ATOM   1476  N   ALA H 191      25.552  10.367  22.781  1.00 33.23           N  
ATOM   1477  CA  ALA H 191      25.690  10.726  24.165  1.00 32.65           C  
ATOM   1478  CB  ALA H 191      25.561  12.240  24.414  1.00 29.51           C  
ATOM   1479  C   ALA H 191      24.587  10.068  24.934  1.00 32.63           C  
ATOM   1480  O   ALA H 191      23.740   9.375  24.370  1.00 32.00           O  
ATOM   1481  N   VAL H 192      24.603  10.248  26.271  1.00 31.70           N  
ATOM   1482  CA  VAL H 192      23.554   9.741  27.106  1.00 30.93           C  
ATOM   1483  CB  VAL H 192      24.036   9.261  28.445  1.00 31.72           C  
ATOM   1484  CG1 VAL H 192      22.818   8.856  29.293  1.00 29.50           C  
ATOM   1485  CG2 VAL H 192      25.044   8.120  28.223  1.00 29.89           C  
ATOM   1486  C   VAL H 192      22.641  10.905  27.339  1.00 31.64           C  
ATOM   1487  O   VAL H 192      23.101  12.006  27.634  1.00 31.14           O  
ATOM   1488  N   TYR H 193      21.315  10.697  27.200  1.00 30.46           N  
ATOM   1489  CA  TYR H 193      20.394  11.790  27.356  1.00 30.85           C  
ATOM   1490  CB  TYR H 193      19.420  11.951  26.173  1.00 29.31           C  
ATOM   1491  CG  TYR H 193      20.188  12.415  24.980  1.00 30.06           C  
ATOM   1492  CD1 TYR H 193      20.925  11.540  24.220  1.00 31.05           C  
ATOM   1493  CD2 TYR H 193      20.160  13.740  24.613  1.00 30.56           C  
ATOM   1494  CE1 TYR H 193      21.626  11.984  23.123  1.00 31.58           C  
ATOM   1495  CE2 TYR H 193      20.858  14.187  23.517  1.00 30.78           C  
ATOM   1496  CZ  TYR H 193      21.594  13.308  22.765  1.00 32.12           C  
ATOM   1497  OH  TYR H 193      22.314  13.760  21.638  1.00 34.00           O  
ATOM   1498  C   TYR H 193      19.570  11.550  28.585  1.00 31.02           C  
ATOM   1499  O   TYR H 193      18.957  10.495  28.741  1.00 31.86           O  
ATOM   1500  N   PHE H 194      19.525  12.550  29.492  1.00 30.81           N  
ATOM   1501  CA  PHE H 194      18.827  12.398  30.740  1.00 30.67           C  
ATOM   1502  CB  PHE H 194      19.672  12.789  31.971  1.00 29.13           C  
ATOM   1503  CG  PHE H 194      20.902  11.954  32.131  1.00 29.62           C  
ATOM   1504  CD1 PHE H 194      20.861  10.751  32.797  1.00 30.02           C  
ATOM   1505  CD2 PHE H 194      22.111  12.392  31.635  1.00 29.98           C  
ATOM   1506  CE1 PHE H 194      22.002   9.997  32.950  1.00 29.82           C  
ATOM   1507  CE2 PHE H 194      23.255  11.643  31.787  1.00 30.18           C  
ATOM   1508  CZ  PHE H 194      23.202  10.440  32.446  1.00 31.02           C  
ATOM   1509  C   PHE H 194      17.690  13.377  30.797  1.00 31.99           C  
ATOM   1510  O   PHE H 194      17.753  14.460  30.219  1.00 32.53           O  
ATOM   1511  N   CYS H 195      16.597  12.995  31.493  1.00 31.43           N  
ATOM   1512  CA  CYS H 195      15.535  13.918  31.787  1.00 32.13           C  
ATOM   1513  CB  CYS H 195      14.115  13.418  31.410  1.00 32.78           C  
ATOM   1514  SG  CYS H 195      13.629  11.860  32.216  1.00 42.51           S  
ATOM   1515  C   CYS H 195      15.599  14.113  33.277  1.00 33.02           C  
ATOM   1516  O   CYS H 195      15.964  13.185  33.997  1.00 33.64           O  
ATOM   1517  N   ALA H 196      15.298  15.335  33.782  1.00 32.56           N  
ATOM   1518  CA  ALA H 196      15.356  15.567  35.201  1.00 33.04           C  
ATOM   1519  CB  ALA H 196      16.691  16.172  35.667  1.00 33.91           C  
ATOM   1520  C   ALA H 196      14.273  16.536  35.578  1.00 35.09           C  
ATOM   1521  O   ALA H 196      13.840  17.342  34.755  1.00 34.98           O  
ATOM   1522  N   ARG H 197      13.780  16.458  36.839  1.00 35.23           N  
ATOM   1523  CA  ARG H 197      12.778  17.392  37.295  1.00 36.04           C  
ATOM   1524  CB  ARG H 197      11.328  16.900  37.116  1.00 35.98           C  
ATOM   1525  CG  ARG H 197      10.291  17.915  37.606  1.00 38.19           C  
ATOM   1526  CD  ARG H 197       8.848  17.622  37.182  1.00 37.62           C  
ATOM   1527  NE  ARG H 197       8.422  16.341  37.812  1.00 40.53           N  
ATOM   1528  CZ  ARG H 197       7.094  16.032  37.887  1.00 43.76           C  
ATOM   1529  NH1 ARG H 197       6.157  16.939  37.483  1.00 46.02           N1+
ATOM   1530  NH2 ARG H 197       6.697  14.811  38.349  1.00 40.80           N  
ATOM   1531  C   ARG H 197      12.976  17.686  38.768  1.00 35.79           C  
ATOM   1532  O   ARG H 197      13.260  16.791  39.559  1.00 35.00           O  
ATOM   1533  N   ARG H 198      12.814  18.963  39.187  1.00 34.88           N  
ATOM   1534  CA  ARG H 198      12.991  19.366  40.568  1.00 34.71           C  
ATOM   1535  CB  ARG H 198      13.281  20.858  40.749  1.00 34.19           C  
ATOM   1536  CG  ARG H 198      14.633  21.292  40.179  1.00 34.03           C  
ATOM   1537  CD  ARG H 198      14.918  22.785  40.347  1.00  0.00           C  
ATOM   1538  NE  ARG H 198      13.981  23.521  39.452  1.00  0.00           N  
ATOM   1539  CZ  ARG H 198      13.767  24.856  39.633  1.00 45.25           C  
ATOM   1540  NH1 ARG H 198      14.393  25.517  40.652  1.00  0.00           N1+
ATOM   1541  NH2 ARG H 198      12.927  25.533  38.797  1.00  0.00           N  
ATOM   1542  C   ARG H 198      11.726  19.105  41.342  1.00 35.56           C  
ATOM   1543  O   ARG H 198      10.663  18.934  40.751  1.00 37.37           O  
ATOM   1544  N   MET H 199      11.932  18.876  42.603  1.00 41.24           N  
ATOM   1545  CA  MET H 199      10.803  18.842  43.424  1.00 42.05           C  
ATOM   1546  CB  MET H 199      10.973  18.119  44.768  1.00 62.11           C  
ATOM   1547  CG  MET H 199      11.010  16.594  44.631  1.00 69.48           C  
ATOM   1548  SD  MET H 199      10.614  15.684  46.157  1.00  0.00           S  
ATOM   1549  CE  MET H 199       8.856  16.144  46.183  1.00  0.00           C  
ATOM   1550  C   MET H 199      10.438  20.261  43.649  1.00 41.97           C  
ATOM   1551  O   MET H 199       9.429  20.542  44.280  1.00 43.56           O  
ATOM   1552  N   ARG H 200      11.294  21.201  43.201  1.00 42.13           N  
ATOM   1553  CA  ARG H 200      11.132  22.559  43.645  1.00 43.21           C  
ATOM   1554  CB  ARG H 200      12.108  23.571  43.015  1.00 44.89           C  
ATOM   1555  CG  ARG H 200      11.747  24.085  41.613  1.00 20.04           C  
ATOM   1556  CD  ARG H 200      11.430  23.091  40.489  1.00  0.00           C  
ATOM   1557  NE  ARG H 200      10.663  23.842  39.466  1.00  0.00           N  
ATOM   1558  CZ  ARG H 200      10.102  23.187  38.415  1.00 22.32           C  
ATOM   1559  NH1 ARG H 200      10.573  21.955  38.064  1.00  0.00           N1+
ATOM   1560  NH2 ARG H 200       9.073  23.777  37.741  1.00  0.00           N  
ATOM   1561  C   ARG H 200       9.751  23.090  43.337  1.00 43.14           C  
ATOM   1562  O   ARG H 200       9.101  23.650  44.209  1.00 42.95           O  
ATOM   1563  N   SER H 201       9.238  22.907  42.109  1.00 42.91           N  
ATOM   1564  CA  SER H 201       8.008  23.524  41.726  1.00 42.80           C  
ATOM   1565  CB  SER H 201       6.837  23.304  42.708  1.00 37.22           C  
ATOM   1566  OG  SER H 201       5.630  23.838  42.181  1.00  0.00           O  
ATOM   1567  C   SER H 201       8.299  24.998  41.605  1.00 44.06           C  
ATOM   1568  O   SER H 201       9.379  25.395  41.176  1.00 43.52           O  
ATOM   1569  N   GLN H 202       7.343  25.863  41.989  1.00 44.25           N  
ATOM   1570  CA  GLN H 202       7.469  27.291  41.850  1.00 43.36           C  
ATOM   1571  CB  GLN H 202       6.227  28.095  42.286  1.00 65.16           C  
ATOM   1572  CG  GLN H 202       5.966  28.064  43.794  1.00 69.60           C  
ATOM   1573  CD  GLN H 202       4.928  29.127  44.132  1.00  0.00           C  
ATOM   1574  OE1 GLN H 202       4.790  29.530  45.286  1.00  0.00           O  
ATOM   1575  NE2 GLN H 202       4.179  29.604  43.100  1.00  0.00           N  
ATOM   1576  C   GLN H 202       8.601  27.804  42.695  1.00 44.34           C  
ATOM   1577  O   GLN H 202       9.192  28.834  42.372  1.00 43.52           O  
ATOM   1578  N   ASP H 203       8.917  27.109  43.805  1.00 44.43           N  
ATOM   1579  CA  ASP H 203       9.919  27.509  44.758  1.00 45.83           C  
ATOM   1580  CB  ASP H 203      10.177  26.432  45.818  1.00 47.94           C  
ATOM   1581  CG  ASP H 203       8.841  26.130  46.464  1.00 53.09           C  
ATOM   1582  OD1 ASP H 203       8.079  25.347  45.839  1.00 47.23           O  
ATOM   1583  OD2 ASP H 203       8.561  26.661  47.570  1.00 53.87           O1-
ATOM   1584  C   ASP H 203      11.196  27.663  44.003  1.00 44.71           C  
ATOM   1585  O   ASP H 203      12.010  28.532  44.301  1.00 45.15           O  
ATOM   1586  N   ARG H 204      11.403  26.814  42.989  1.00 40.53           N  
ATOM   1587  CA  ARG H 204      12.544  27.018  42.162  1.00 40.47           C  
ATOM   1588  CB  ARG H 204      12.479  28.368  41.423  1.00 42.17           C  
ATOM   1589  CG  ARG H 204      13.642  28.648  40.474  1.00 51.03           C  
ATOM   1590  CD  ARG H 204      13.537  30.020  39.802  1.00 53.25           C  
ATOM   1591  NE  ARG H 204      13.626  31.045  40.883  1.00  0.00           N  
ATOM   1592  CZ  ARG H 204      12.498  31.542  41.473  1.00  0.00           C  
ATOM   1593  NH1 ARG H 204      11.262  31.143  41.052  1.00  0.00           N1+
ATOM   1594  NH2 ARG H 204      12.610  32.445  42.491  1.00  0.00           N  
ATOM   1595  C   ARG H 204      13.867  26.944  42.890  1.00 40.99           C  
ATOM   1596  O   ARG H 204      14.590  27.928  42.974  1.00 43.24           O  
ATOM   1597  N   GLU H 205      14.244  25.702  43.309  1.00 40.92           N  
ATOM   1598  CA  GLU H 205      15.541  25.340  43.844  1.00 40.17           C  
ATOM   1599  CB  GLU H 205      15.453  24.203  44.869  1.00 43.18           C  
ATOM   1600  CG  GLU H 205      14.659  24.597  46.118  1.00 42.11           C  
ATOM   1601  CD  GLU H 205      14.767  23.467  47.130  1.00 72.51           C  
ATOM   1602  OE1 GLU H 205      15.615  22.559  46.922  1.00  0.00           O  
ATOM   1603  OE2 GLU H 205      14.003  23.501  48.131  1.00  0.00           O1-
ATOM   1604  C   GLU H 205      16.729  25.078  42.883  1.00 40.91           C  
ATOM   1605  O   GLU H 205      17.877  25.232  43.254  1.00 42.50           O  
ATOM   1606  N   TRP H 206      16.532  24.637  41.640  1.00 37.61           N  
ATOM   1607  CA  TRP H 206      17.368  24.222  40.538  1.00 37.15           C  
ATOM   1608  CB  TRP H 206      18.231  25.251  39.797  1.00 30.78           C  
ATOM   1609  CG  TRP H 206      17.362  25.754  38.663  1.00 29.90           C  
ATOM   1610  CD2 TRP H 206      17.533  25.419  37.271  1.00 32.83           C  
ATOM   1611  CD1 TRP H 206      16.240  26.524  38.732  1.00 30.64           C  
ATOM   1612  NE1 TRP H 206      15.664  26.633  37.491  1.00 29.03           N  
ATOM   1613  CE2 TRP H 206      16.462  25.980  36.577  1.00 30.30           C  
ATOM   1614  CE3 TRP H 206      18.492  24.693  36.619  1.00 30.95           C  
ATOM   1615  CZ2 TRP H 206      16.340  25.828  35.222  1.00 29.89           C  
ATOM   1616  CZ3 TRP H 206      18.372  24.552  35.250  1.00 31.06           C  
ATOM   1617  CH2 TRP H 206      17.314  25.110  34.560  1.00 28.60           C  
ATOM   1618  C   TRP H 206      17.956  22.947  40.920  1.00 40.08           C  
ATOM   1619  O   TRP H 206      18.898  22.426  40.326  1.00 40.95           O  
ATOM   1620  N   ASP H 207      17.234  22.373  41.890  1.00 38.50           N  
ATOM   1621  CA  ASP H 207      17.500  21.126  42.487  1.00 37.07           C  
ATOM   1622  CB  ASP H 207      16.980  21.068  43.954  1.00 36.54           C  
ATOM   1623  CG  ASP H 207      15.490  21.378  44.079  1.00 33.94           C  
ATOM   1624  OD1 ASP H 207      14.949  22.049  43.162  1.00  0.00           O  
ATOM   1625  OD2 ASP H 207      14.877  20.957  45.097  1.00  0.00           O1-
ATOM   1626  C   ASP H 207      16.845  20.076  41.675  1.00 37.41           C  
ATOM   1627  O   ASP H 207      15.733  19.663  41.995  1.00 37.31           O  
ATOM   1628  N   PHE H 208      17.516  19.614  40.597  1.00 38.22           N  
ATOM   1629  CA  PHE H 208      16.908  18.579  39.824  1.00 36.95           C  
ATOM   1630  CB  PHE H 208      17.649  18.207  38.521  1.00 36.27           C  
ATOM   1631  CG  PHE H 208      17.823  19.448  37.705  1.00 36.52           C  
ATOM   1632  CD1 PHE H 208      16.806  20.363  37.565  1.00 35.04           C  
ATOM   1633  CD2 PHE H 208      18.997  19.673  37.025  1.00 33.90           C  
ATOM   1634  CE1 PHE H 208      16.981  21.498  36.806  1.00 33.59           C  
ATOM   1635  CE2 PHE H 208      19.174  20.805  36.263  1.00 31.35           C  
ATOM   1636  CZ  PHE H 208      18.166  21.730  36.153  1.00 33.83           C  
ATOM   1637  C   PHE H 208      16.934  17.403  40.748  1.00 38.42           C  
ATOM   1638  O   PHE H 208      17.957  16.736  40.914  1.00 38.45           O  
ATOM   1639  N   GLN H 209      15.788  17.164  41.417  1.00 38.11           N  
ATOM   1640  CA  GLN H 209      15.706  16.193  42.451  1.00 39.56           C  
ATOM   1641  CB  GLN H 209      14.437  16.278  43.315  1.00 42.06           C  
ATOM   1642  CG  GLN H 209      14.413  17.488  44.256  1.00 40.88           C  
ATOM   1643  CD  GLN H 209      15.368  17.248  45.426  1.00  0.00           C  
ATOM   1644  OE1 GLN H 209      15.184  17.801  46.510  1.00  0.00           O  
ATOM   1645  NE2 GLN H 209      16.422  16.417  45.213  1.00 71.32           N  
ATOM   1646  C   GLN H 209      15.751  14.869  41.855  1.00 40.47           C  
ATOM   1647  O   GLN H 209      16.425  13.982  42.371  1.00 40.76           O  
ATOM   1648  N   HIS H 210      15.042  14.688  40.734  1.00 36.96           N  
ATOM   1649  CA  HIS H 210      15.146  13.317  40.338  1.00 36.17           C  
ATOM   1650  ND1 HIS H 210      12.731  13.069  42.638  1.00  0.00           N  
ATOM   1651  CG  HIS H 210      13.396  12.204  41.800  1.00 61.65           C  
ATOM   1652  CB  HIS H 210      13.823  12.535  40.401  1.00 39.60           C  
ATOM   1653  NE2 HIS H 210      13.002  11.172  43.767  1.00  0.00           N  
ATOM   1654  CD2 HIS H 210      13.554  11.050  42.505  1.00 63.90           C  
ATOM   1655  CE1 HIS H 210      12.521  12.401  43.801  1.00 66.03           C  
ATOM   1656  C   HIS H 210      15.627  13.272  38.933  1.00 36.47           C  
ATOM   1657  O   HIS H 210      15.281  14.121  38.112  1.00 36.39           O  
ATOM   1658  N   TRP H 211      16.450  12.254  38.627  1.00 34.80           N  
ATOM   1659  CA  TRP H 211      16.978  12.124  37.304  1.00 34.55           C  
ATOM   1660  CB  TRP H 211      18.518  12.129  37.253  1.00 32.37           C  
ATOM   1661  CG  TRP H 211      19.153  13.475  37.513  1.00 32.10           C  
ATOM   1662  CD2 TRP H 211      19.923  14.203  36.543  1.00 31.43           C  
ATOM   1663  CD1 TRP H 211      19.163  14.221  38.654  1.00 30.79           C  
ATOM   1664  NE1 TRP H 211      19.878  15.379  38.452  1.00 32.91           N  
ATOM   1665  CE2 TRP H 211      20.356  15.378  37.158  1.00 33.38           C  
ATOM   1666  CE3 TRP H 211      20.247  13.917  35.248  1.00 30.84           C  
ATOM   1667  CZ2 TRP H 211      21.119  16.288  36.484  1.00 32.84           C  
ATOM   1668  CZ3 TRP H 211      21.015  14.838  34.570  1.00 34.48           C  
ATOM   1669  CH2 TRP H 211      21.443  16.001  35.176  1.00 33.61           C  
ATOM   1670  C   TRP H 211      16.525  10.814  36.752  1.00 33.99           C  
ATOM   1671  O   TRP H 211      16.304   9.849  37.483  1.00 35.89           O  
ATOM   1672  N   GLY H 212      16.359  10.764  35.419  1.00 33.74           N  
ATOM   1673  CA  GLY H 212      15.976   9.544  34.777  1.00 33.63           C  
ATOM   1674  C   GLY H 212      17.208   8.696  34.702  1.00 32.94           C  
ATOM   1675  O   GLY H 212      18.303   9.138  35.043  1.00 34.36           O  
ATOM   1676  N   GLN H 213      17.047   7.438  34.252  1.00 33.17           N  
ATOM   1677  CA  GLN H 213      18.129   6.502  34.145  1.00 34.02           C  
ATOM   1678  CB  GLN H 213      17.686   5.068  33.784  1.00 33.99           C  
ATOM   1679  CG  GLN H 213      17.079   4.905  32.387  1.00 35.59           C  
ATOM   1680  CD  GLN H 213      15.580   5.154  32.456  1.00 37.86           C  
ATOM   1681  OE1 GLN H 213      15.118   6.118  33.065  1.00 38.39           O  
ATOM   1682  NE2 GLN H 213      14.792   4.252  31.814  1.00 35.74           N  
ATOM   1683  C   GLN H 213      19.080   6.965  33.086  1.00 34.45           C  
ATOM   1684  O   GLN H 213      20.280   6.701  33.161  1.00 34.08           O  
ATOM   1685  N   GLY H 214      18.559   7.642  32.047  1.00 33.14           N  
ATOM   1686  CA  GLY H 214      19.387   8.098  30.968  1.00 31.95           C  
ATOM   1687  C   GLY H 214      19.191   7.141  29.840  1.00 31.91           C  
ATOM   1688  O   GLY H 214      18.874   5.972  30.053  1.00 32.72           O  
ATOM   1689  N   THR H 215      19.349   7.634  28.595  1.00 31.26           N  
ATOM   1690  CA  THR H 215      19.218   6.785  27.446  1.00 31.62           C  
ATOM   1691  CB  THR H 215      18.002   7.082  26.621  1.00 32.11           C  
ATOM   1692  OG1 THR H 215      18.082   8.392  26.085  1.00 33.78           O  
ATOM   1693  CG2 THR H 215      16.761   6.963  27.517  1.00 32.05           C  
ATOM   1694  C   THR H 215      20.405   7.040  26.577  1.00 31.89           C  
ATOM   1695  O   THR H 215      20.759   8.187  26.316  1.00 31.91           O  
ATOM   1696  N   ARG H 216      21.050   5.968  26.082  1.00 32.33           N  
ATOM   1697  CA  ARG H 216      22.211   6.176  25.271  1.00 31.06           C  
ATOM   1698  CB  ARG H 216      23.284   5.086  25.435  1.00 32.39           C  
ATOM   1699  CG  ARG H 216      23.944   5.069  26.815  1.00 41.42           C  
ATOM   1700  CD  ARG H 216      25.013   3.984  26.965  1.00  0.00           C  
ATOM   1701  NE  ARG H 216      25.568   4.084  28.345  1.00  0.00           N  
ATOM   1702  CZ  ARG H 216      26.476   3.161  28.781  1.00  0.00           C  
ATOM   1703  NH1 ARG H 216      26.874   2.152  27.955  1.00  0.00           N1+
ATOM   1704  NH2 ARG H 216      26.983   3.249  30.046  1.00  0.00           N  
ATOM   1705  C   ARG H 216      21.793   6.173  23.840  1.00 32.02           C  
ATOM   1706  O   ARG H 216      21.119   5.257  23.374  1.00 33.20           O  
ATOM   1707  N   ILE H 217      22.172   7.231  23.101  1.00 30.79           N  
ATOM   1708  CA  ILE H 217      21.883   7.240  21.701  1.00 30.00           C  
ATOM   1709  CB  ILE H 217      21.079   8.432  21.232  1.00 30.49           C  
ATOM   1710  CG1 ILE H 217      20.482   8.176  19.835  1.00 28.57           C  
ATOM   1711  CG2 ILE H 217      21.954   9.690  21.306  1.00 27.32           C  
ATOM   1712  CD1 ILE H 217      21.515   7.988  18.723  1.00  0.00           C  
ATOM   1713  C   ILE H 217      23.207   7.209  21.004  1.00 31.57           C  
ATOM   1714  O   ILE H 217      24.105   8.003  21.285  1.00 32.31           O  
ATOM   1715  N   ILE H 218      23.371   6.241  20.084  1.00 32.42           N  
ATOM   1716  CA  ILE H 218      24.611   6.127  19.377  1.00 33.30           C  
ATOM   1717  CB  ILE H 218      25.223   4.756  19.450  1.00 33.69           C  
ATOM   1718  CG1 ILE H 218      26.617   4.759  18.800  1.00  0.00           C  
ATOM   1719  CG2 ILE H 218      24.239   3.753  18.823  1.00 33.16           C  
ATOM   1720  CD1 ILE H 218      27.642   5.602  19.558  1.00  0.00           C  
ATOM   1721  C   ILE H 218      24.338   6.433  17.943  1.00 33.32           C  
ATOM   1722  O   ILE H 218      23.403   5.905  17.346  1.00 33.34           O  
ATOM   1723  N   VAL H 219      25.154   7.331  17.359  1.00 33.19           N  
ATOM   1724  CA  VAL H 219      24.941   7.708  15.996  1.00 33.91           C  
ATOM   1725  CB  VAL H 219      24.963   9.196  15.816  1.00 33.26           C  
ATOM   1726  CG1 VAL H 219      24.741   9.520  14.333  1.00 34.62           C  
ATOM   1727  CG2 VAL H 219      23.921   9.814  16.763  1.00 32.24           C  
ATOM   1728  C   VAL H 219      26.064   7.142  15.188  1.00 36.33           C  
ATOM   1729  O   VAL H 219      27.225   7.500  15.388  1.00 36.30           O  
ATOM   1730  N   SER H 220      25.744   6.233  14.242  1.00 36.45           N  
ATOM   1731  CA  SER H 220      26.779   5.663  13.431  1.00 36.85           C  
ATOM   1732  CB  SER H 220      27.456   4.439  14.069  1.00 38.56           C  
ATOM   1733  OG  SER H 220      28.464   3.933  13.207  1.00 39.07           O  
ATOM   1734  C   SER H 220      26.164   5.207  12.149  1.00 38.79           C  
ATOM   1735  O   SER H 220      24.960   4.972  12.070  1.00 38.84           O  
ATOM   1736  N   SER H 221      26.996   5.076  11.099  1.00 39.10           N  
ATOM   1737  CA  SER H 221      26.502   4.623   9.831  1.00 40.25           C  
ATOM   1738  CB  SER H 221      27.298   5.168   8.634  1.00 39.87           C  
ATOM   1739  OG  SER H 221      27.153   6.577   8.547  1.00 43.24           O  
ATOM   1740  C   SER H 221      26.655   3.108   9.822  1.00 42.47           C  
ATOM   1741  O   SER H 221      26.291   2.481   8.791  1.00 42.72           O  
ATOM   1742  OXT SER H 221      27.143   2.556  10.845  1.00  0.00           O  
TER    1743      SER H 221 
CONECT  137  606
CONECT  606  137
CONECT  730  731
CONECT  731  730  732
CONECT  732  731  733
CONECT  733  732
CONECT  885 1514
CONECT 1514  885
END
