# Supplementary material for: Fully automated antibody structure prediction using BIOVIA tools: Validation study
Source: PLoS One. 2017 May 18;12(5):e0177923. doi: 10.1371/journal.pone.0177923 (PMC5436848; doi:10.1371/journal.pone.0177923)
Supplement: S1 Dataset — Predicted structures using the Top5 framework method, Chothia CDR definition with no canonical filtering and generating 50 models. These were used in the detailed discussion of outliers and for comparison against predictions using canonical filtering. (ZIP) [file pone.0177923.s003.zip › 4LU5_LH_FV_FinalModel.pdb]

REMARK   Accelrys Discovery Studio PDB file
REMARK   Created:  2015-05-08T05:24:42Z
SSBOND   1 CYS L   23    CYS L   93                                     
SSBOND   2 CYS H  134    CYS H  208                                     
ATOM      1  N   ASP L   1      26.084  32.320  25.761  1.00 47.62           N1+
ATOM      2  CA  ASP L   1      25.695  31.560  26.972  1.00 46.91           C  
ATOM      3  CB  ASP L   1      25.757  30.047  26.709  1.00 47.76           C  
ATOM      4  CG  ASP L   1      24.664  29.686  25.714  1.00 49.61           C  
ATOM      5  OD1 ASP L   1      23.871  30.595  25.350  1.00 52.60           O  
ATOM      6  OD2 ASP L   1      24.607  28.495  25.306  1.00 55.68           O1-
ATOM      7  C   ASP L   1      26.632  31.872  28.089  1.00 45.62           C  
ATOM      8  O   ASP L   1      27.710  32.428  27.880  1.00 47.32           O  
ATOM      9  N   VAL L   2      26.222  31.526  29.323  1.00 42.61           N  
ATOM     10  CA  VAL L   2      27.039  31.778  30.471  1.00 40.73           C  
ATOM     11  CB  VAL L   2      26.260  31.788  31.756  1.00 40.18           C  
ATOM     12  CG1 VAL L   2      27.240  31.972  32.928  1.00 39.99           C  
ATOM     13  CG2 VAL L   2      25.176  32.876  31.666  1.00 40.13           C  
ATOM     14  C   VAL L   2      28.034  30.668  30.556  1.00 39.27           C  
ATOM     15  O   VAL L   2      27.677  29.491  30.566  1.00 38.77           O  
ATOM     16  N   VAL L   3      29.327  31.026  30.632  1.00 38.93           N  
ATOM     17  CA  VAL L   3      30.336  30.015  30.694  1.00 39.02           C  
ATOM     18  CB  VAL L   3      31.619  30.420  30.030  1.00 40.32           C  
ATOM     19  CG1 VAL L   3      32.655  29.301  30.233  1.00 41.44           C  
ATOM     20  CG2 VAL L   3      31.324  30.739  28.556  1.00 42.43           C  
ATOM     21  C   VAL L   3      30.632  29.763  32.132  1.00 38.11           C  
ATOM     22  O   VAL L   3      30.752  30.693  32.929  1.00 37.08           O  
ATOM     23  N   MET L   4      30.738  28.473  32.501  1.00 35.97           N  
ATOM     24  CA  MET L   4      31.046  28.116  33.852  1.00 35.27           C  
ATOM     25  CB  MET L   4      30.066  27.088  34.442  1.00 33.91           C  
ATOM     26  CG  MET L   4      28.618  27.584  34.491  1.00 33.15           C  
ATOM     27  SD  MET L   4      28.327  28.984  35.614  1.00 34.35           S  
ATOM     28  CE  MET L   4      28.343  27.979  37.125  1.00 34.06           C  
ATOM     29  C   MET L   4      32.394  27.467  33.808  1.00 36.22           C  
ATOM     30  O   MET L   4      32.612  26.536  33.033  1.00 35.90           O  
ATOM     31  N   THR L   5      33.343  27.946  34.639  1.00 36.84           N  
ATOM     32  CA  THR L   5      34.670  27.395  34.615  1.00 37.69           C  
ATOM     33  CB  THR L   5      35.720  28.414  34.277  1.00 39.70           C  
ATOM     34  OG1 THR L   5      35.449  28.987  33.006  1.00 40.27           O  
ATOM     35  CG2 THR L   5      37.097  27.731  34.264  1.00 40.23           C  
ATOM     36  C   THR L   5      34.985  26.858  35.977  1.00 36.41           C  
ATOM     37  O   THR L   5      34.781  27.536  36.984  1.00 35.58           O  
ATOM     38  N   GLN L   6      35.510  25.615  36.038  1.00 35.87           N  
ATOM     39  CA  GLN L   6      35.805  25.001  37.302  1.00 37.38           C  
ATOM     40  CB  GLN L   6      35.135  23.627  37.478  1.00 36.46           C  
ATOM     41  CG  GLN L   6      33.607  23.699  37.521  1.00 34.77           C  
ATOM     42  CD  GLN L   6      33.061  22.280  37.607  1.00 32.87           C  
ATOM     43  OE1 GLN L   6      32.208  21.886  36.813  1.00 32.93           O  
ATOM     44  NE2 GLN L   6      33.557  21.489  38.595  1.00 31.07           N  
ATOM     45  C   GLN L   6      37.283  24.783  37.422  1.00 40.55           C  
ATOM     46  O   GLN L   6      37.966  24.473  36.445  1.00 41.94           O  
ATOM     47  N   THR L   7      37.815  24.975  38.648  1.00 41.41           N  
ATOM     48  CA  THR L   7      39.204  24.745  38.929  0.94 43.60           C  
ATOM     49  CB  THR L   7      39.980  26.017  39.119  0.94 46.12           C  
ATOM     50  OG1 THR L   7      39.902  26.823  37.953  0.93 48.57           O  
ATOM     51  CG2 THR L   7      41.444  25.677  39.433  0.93 48.44           C  
ATOM     52  C   THR L   7      39.257  24.014  40.234  1.00 42.74           C  
ATOM     53  O   THR L   7      38.462  24.316  41.125  1.00 41.22           O  
ATOM     54  N   PRO L   8      40.138  23.058  40.413  1.00 42.73           N  
ATOM     55  CA  PRO L   8      41.050  22.592  39.401  1.00 42.38           C  
ATOM     56  CD  PRO L   8      40.627  22.766  41.752  1.00 42.59           C  
ATOM     57  CB  PRO L   8      42.254  22.011  40.142  1.00 42.80           C  
ATOM     58  CG  PRO L   8      41.719  21.704  41.548  1.00 42.47           C  
ATOM     59  C   PRO L   8      40.361  21.559  38.567  1.00 41.89           C  
ATOM     60  O   PRO L   8      39.228  21.197  38.884  1.00 41.94           O  
ATOM     61  N   LEU L   9      41.014  21.103  37.480  1.00 42.51           N  
ATOM     62  CA  LEU L   9      40.471  20.065  36.654  1.00 42.58           C  
ATOM     63  CB  LEU L   9      41.326  19.769  35.407  1.00 44.27           C  
ATOM     64  CG  LEU L   9      41.440  20.938  34.409  1.00 47.01           C  
ATOM     65  CD1 LEU L   9      42.232  22.116  34.998  1.00 48.44           C  
ATOM     66  CD2 LEU L   9      42.006  20.460  33.063  1.00 48.65           C  
ATOM     67  C   LEU L   9      40.429  18.798  37.453  1.00 41.00           C  
ATOM     68  O   LEU L   9      39.445  18.061  37.411  1.00 38.52           O  
ATOM     69  N   THR L  10      41.512  18.499  38.197  1.00 41.05           N  
ATOM     70  CA  THR L  10      41.548  17.289  38.969  1.00 42.12           C  
ATOM     71  CB  THR L  10      42.432  16.226  38.380  1.00 42.93           C  
ATOM     72  OG1 THR L  10      41.979  15.875  37.081  1.00 30.23           O  
ATOM     73  CG2 THR L  10      42.406  14.993  39.300  1.00 30.43           C  
ATOM     74  C   THR L  10      42.101  17.613  40.318  1.00 41.39           C  
ATOM     75  O   THR L  10      42.941  18.501  40.463  1.00 42.05           O  
ATOM     76  N   LEU L  11      41.624  16.893  41.352  1.00 40.43           N  
ATOM     77  CA  LEU L  11      42.102  17.147  42.678  1.00 41.55           C  
ATOM     78  CB  LEU L  11      41.071  17.943  43.504  1.00 41.97           C  
ATOM     79  CG  LEU L  11      41.535  18.376  44.905  1.00 44.60           C  
ATOM     80  CD1 LEU L  11      42.750  19.312  44.827  1.00 46.71           C  
ATOM     81  CD2 LEU L  11      40.375  19.004  45.689  1.00 44.42           C  
ATOM     82  C   LEU L  11      42.329  15.816  43.327  1.00 41.82           C  
ATOM     83  O   LEU L  11      41.458  14.949  43.297  1.00 41.82           O  
ATOM     84  N   SER L  12      43.520  15.602  43.920  1.00 41.52           N  
ATOM     85  CA  SER L  12      43.787  14.354  44.578  1.00 42.49           C  
ATOM     86  CB  SER L  12      45.094  13.694  44.107  1.00 43.89           C  
ATOM     87  OG  SER L  12      45.306  12.463  44.783  1.00 37.25           O  
ATOM     88  C   SER L  12      43.919  14.659  46.039  1.00 43.42           C  
ATOM     89  O   SER L  12      44.621  15.595  46.418  1.00 45.16           O  
ATOM     90  N   VAL L  13      43.232  13.882  46.905  1.00 42.05           N  
ATOM     91  CA  VAL L  13      43.296  14.166  48.314  1.00 42.17           C  
ATOM     92  CB  VAL L  13      42.121  14.940  48.840  1.00 42.41           C  
ATOM     93  CG1 VAL L  13      42.161  16.368  48.286  1.00 42.23           C  
ATOM     94  CG2 VAL L  13      40.842  14.181  48.462  1.00 42.90           C  
ATOM     95  C   VAL L  13      43.330  12.893  49.097  1.00 41.73           C  
ATOM     96  O   VAL L  13      42.813  11.862  48.668  1.00 40.61           O  
ATOM     97  N   THR L  14      43.955  12.949  50.291  1.00 42.39           N  
ATOM     98  CA  THR L  14      44.032  11.812  51.163  1.00 43.19           C  
ATOM     99  CB  THR L  14      45.183  11.879  52.127  1.00 45.19           C  
ATOM    100  OG1 THR L  14      46.409  11.973  51.419  1.00 37.01           O  
ATOM    101  CG2 THR L  14      45.176  10.613  53.001  1.00 37.01           C  
ATOM    102  C   THR L  14      42.770  11.789  51.966  1.00 41.97           C  
ATOM    103  O   THR L  14      42.118  12.816  52.144  1.00 42.07           O  
ATOM    104  N   ILE L  15      42.394  10.605  52.489  1.00 41.36           N  
ATOM    105  CA  ILE L  15      41.163  10.520  53.219  1.00 42.45           C  
ATOM    106  CB  ILE L  15      40.719   9.118  53.534  1.00 42.85           C  
ATOM    107  CG1 ILE L  15      40.543   8.318  52.232  1.00 28.16           C  
ATOM    108  CG2 ILE L  15      39.420   9.199  54.363  1.00 26.08           C  
ATOM    109  CD1 ILE L  15      40.355   6.819  52.454  1.00 44.99           C  
ATOM    110  C   ILE L  15      41.316  11.262  54.506  1.00 44.03           C  
ATOM    111  O   ILE L  15      42.337  11.162  55.184  1.00 44.52           O  
ATOM    112  N   GLY L  16      40.288  12.062  54.852  1.00 44.98           N  
ATOM    113  CA  GLY L  16      40.287  12.804  56.078  1.00 45.35           C  
ATOM    114  C   GLY L  16      40.712  14.217  55.815  1.00 46.43           C  
ATOM    115  O   GLY L  16      40.530  15.083  56.670  1.00 49.00           O  
ATOM    116  N   GLN L  17      41.286  14.497  54.629  1.00 45.72           N  
ATOM    117  CA  GLN L  17      41.725  15.837  54.346  1.00 46.57           C  
ATOM    118  CB  GLN L  17      42.977  15.900  53.453  1.00 47.31           C  
ATOM    119  CG  GLN L  17      44.221  15.331  54.138  1.00 50.41           C  
ATOM    120  CD  GLN L  17      44.519  16.204  55.351  1.00 43.65           C  
ATOM    121  OE1 GLN L  17      44.200  17.392  55.369  1.00 44.57           O  
ATOM    122  NE2 GLN L  17      45.142  15.601  56.398  1.00 45.05           N  
ATOM    123  C   GLN L  17      40.622  16.587  53.660  1.00 45.53           C  
ATOM    124  O   GLN L  17      39.719  15.998  53.069  1.00 45.27           O  
ATOM    125  N   PRO L  18      40.664  17.892  53.788  1.00 45.36           N  
ATOM    126  CA  PRO L  18      39.669  18.723  53.153  1.00 45.19           C  
ATOM    127  CD  PRO L  18      41.092  18.454  55.060  1.00 52.68           C  
ATOM    128  CB  PRO L  18      39.644  20.035  53.932  1.00 47.18           C  
ATOM    129  CG  PRO L  18      40.156  19.643  55.327  1.00 50.36           C  
ATOM    130  C   PRO L  18      39.942  18.939  51.696  1.00 43.86           C  
ATOM    131  O   PRO L  18      41.090  18.805  51.275  1.00 43.88           O  
ATOM    132  N   ALA L  19      38.900  19.283  50.908  1.00 42.13           N  
ATOM    133  CA  ALA L  19      39.089  19.552  49.511  1.00 42.34           C  
ATOM    134  CB  ALA L  19      38.657  18.391  48.599  1.00 42.96           C  
ATOM    135  C   ALA L  19      38.244  20.739  49.155  1.00 41.16           C  
ATOM    136  O   ALA L  19      37.208  20.988  49.772  1.00 39.26           O  
ATOM    137  N   SER L  20      38.682  21.533  48.154  1.00 40.34           N  
ATOM    138  CA  SER L  20      37.882  22.661  47.771  1.00 40.20           C  
ATOM    139  CB  SER L  20      38.389  24.005  48.324  1.00 41.98           C  
ATOM    140  OG  SER L  20      39.631  24.347  47.730  1.00 43.88           O  
ATOM    141  C   SER L  20      37.882  22.755  46.277  1.00 38.74           C  
ATOM    142  O   SER L  20      38.910  22.570  45.628  1.00 39.91           O  
ATOM    143  N   ILE L  21      36.700  23.049  45.694  1.00 37.50           N  
ATOM    144  CA  ILE L  21      36.577  23.166  44.269  1.00 37.71           C  
ATOM    145  CB  ILE L  21      35.688  22.116  43.665  1.00 36.62           C  
ATOM    146  CG1 ILE L  21      36.279  20.719  43.916  1.00 36.93           C  
ATOM    147  CG2 ILE L  21      35.496  22.442  42.175  1.00 36.94           C  
ATOM    148  CD1 ILE L  21      35.310  19.578  43.609  1.00 37.53           C  
ATOM    149  C   ILE L  21      35.971  24.506  43.983  1.00 37.32           C  
ATOM    150  O   ILE L  21      35.050  24.945  44.669  1.00 37.23           O  
ATOM    151  N   SER L  22      36.483  25.194  42.944  1.00 37.02           N  
ATOM    152  CA  SER L  22      36.011  26.514  42.636  0.90 37.81           C  
ATOM    153  CB  SER L  22      37.156  27.526  42.442  0.90 38.81           C  
ATOM    154  OG  SER L  22      36.638  28.813  42.139  0.90 41.78           O  
ATOM    155  C   SER L  22      35.230  26.473  41.360  1.00 36.39           C  
ATOM    156  O   SER L  22      35.518  25.686  40.460  1.00 34.94           O  
ATOM    157  N   CYS L  23      34.179  27.316  41.278  1.00 36.85           N  
ATOM    158  CA  CYS L  23      33.372  27.436  40.092  1.00 37.51           C  
ATOM    159  CB  CYS L  23      31.976  26.778  40.235  1.00 36.76           C  
ATOM    160  SG  CYS L  23      30.938  26.923  38.744  1.00 41.01           S  
ATOM    161  C   CYS L  23      33.187  28.905  39.834  1.00 38.09           C  
ATOM    162  O   CYS L  23      32.749  29.646  40.716  1.00 36.73           O  
ATOM    163  N   LYS L  24      33.529  29.367  38.610  0.90 38.87           N  
ATOM    164  CA  LYS L  24      33.397  30.763  38.282  0.90 40.22           C  
ATOM    165  CB  LYS L  24      34.704  31.435  37.834  0.90 42.55           C  
ATOM    166  CG  LYS L  24      35.718  31.649  38.952  0.90 45.13           C  
ATOM    167  CD  LYS L  24      37.076  32.120  38.435  0.90 49.15           C  
ATOM    168  CE  LYS L  24      38.070  32.454  39.546  1.00 37.96           C  
ATOM    169  NZ  LYS L  24      39.349  32.898  38.953  1.00 40.89           N1+
ATOM    170  C   LYS L  24      32.461  30.894  37.123  0.90 39.04           C  
ATOM    171  O   LYS L  24      32.432  30.040  36.240  0.90 40.21           O  
ATOM    172  N   SER L  25      31.686  31.999  37.093  1.00 38.17           N  
ATOM    173  CA  SER L  25      30.725  32.217  36.047  1.00 38.07           C  
ATOM    174  CB  SER L  25      29.329  32.614  36.555  1.00 36.28           C  
ATOM    175  OG  SER L  25      28.805  31.624  37.421  1.00 37.40           O  
ATOM    176  C   SER L  25      31.167  33.410  35.261  1.00 39.37           C  
ATOM    177  O   SER L  25      31.811  34.312  35.787  1.00 39.45           O  
ATOM    178  N   SER L  26      30.711  33.480  33.995  1.00 35.18           N  
ATOM    179  CA  SER L  26      30.952  34.599  33.127  1.00 35.38           C  
ATOM    180  CB  SER L  26      30.659  34.263  31.655  1.00 32.88           C  
ATOM    181  OG  SER L  26      29.285  33.942  31.494  1.00 31.91           O  
ATOM    182  C   SER L  26      30.106  35.786  33.517  1.00 36.18           C  
ATOM    183  O   SER L  26      30.498  36.926  33.266  1.00 36.79           O  
ATOM    184  N   GLN L  27      28.911  35.562  34.111  1.00 44.60           N  
ATOM    185  CA  GLN L  27      28.065  36.675  34.464  1.00 46.05           C  
ATOM    186  CB  GLN L  27      26.983  36.976  33.412  1.00 38.35           C  
ATOM    187  CG  GLN L  27      25.995  35.837  33.163  1.00 43.06           C  
ATOM    188  CD  GLN L  27      25.171  36.224  31.943  1.00 44.96           C  
ATOM    189  OE1 GLN L  27      24.005  36.598  32.054  1.00 47.09           O  
ATOM    190  NE2 GLN L  27      25.796  36.142  30.737  1.00 46.12           N  
ATOM    191  C   GLN L  27      27.430  36.402  35.794  1.00 44.85           C  
ATOM    192  O   GLN L  27      27.521  35.294  36.318  1.00 44.01           O  
ATOM    193  N   SER L  28      26.791  37.436  36.387  1.00 42.01           N  
ATOM    194  CA  SER L  28      26.225  37.333  37.704  1.00 41.34           C  
ATOM    195  CB  SER L  28      25.781  38.685  38.282  1.00 62.93           C  
ATOM    196  OG  SER L  28      25.238  38.506  39.581  1.00 62.66           O  
ATOM    197  C   SER L  28      25.040  36.417  37.703  1.00 41.37           C  
ATOM    198  O   SER L  28      24.170  36.483  36.838  1.00 41.31           O  
ATOM    199  N   LEU L  29      25.043  35.504  38.692  1.00 37.92           N  
ATOM    200  CA  LEU L  29      24.074  34.489  38.985  1.00 37.67           C  
ATOM    201  CB  LEU L  29      24.663  33.292  39.742  1.00 31.42           C  
ATOM    202  CG  LEU L  29      25.679  32.523  38.873  1.00 31.22           C  
ATOM    203  CD1 LEU L  29      26.103  31.201  39.531  1.00 30.59           C  
ATOM    204  CD2 LEU L  29      25.157  32.333  37.439  1.00 30.97           C  
ATOM    205  C   LEU L  29      22.865  35.000  39.710  1.00 38.31           C  
ATOM    206  O   LEU L  29      21.875  34.279  39.825  1.00 38.21           O  
ATOM    207  N   LEU L  30      22.944  36.198  40.324  1.00 38.89           N  
ATOM    208  CA  LEU L  30      21.834  36.699  41.087  1.00 40.04           C  
ATOM    209  CB  LEU L  30      22.171  38.001  41.843  1.00 34.94           C  
ATOM    210  CG  LEU L  30      21.029  38.537  42.726  1.00 35.64           C  
ATOM    211  CD1 LEU L  30      20.712  37.563  43.874  1.00 34.60           C  
ATOM    212  CD2 LEU L  30      21.336  39.958  43.223  1.00 35.83           C  
ATOM    213  C   LEU L  30      20.699  36.972  40.147  1.00 40.78           C  
ATOM    214  O   LEU L  30      20.882  37.530  39.064  1.00 41.57           O  
ATOM    215  N   TYR L  31      19.471  36.612  40.572  1.00 43.87           N  
ATOM    216  CA  TYR L  31      18.326  36.736  39.719  1.00 44.53           C  
ATOM    217  CB  TYR L  31      17.463  35.459  39.700  1.00 42.20           C  
ATOM    218  CG  TYR L  31      16.490  35.545  38.575  1.00 43.90           C  
ATOM    219  CD1 TYR L  31      16.946  35.588  37.280  1.00 44.06           C  
ATOM    220  CD2 TYR L  31      15.132  35.532  38.793  1.00 44.08           C  
ATOM    221  CE1 TYR L  31      16.075  35.656  36.220  1.00 44.43           C  
ATOM    222  CE2 TYR L  31      14.253  35.600  37.736  1.00 44.01           C  
ATOM    223  CZ  TYR L  31      14.722  35.666  36.447  1.00 44.26           C  
ATOM    224  OH  TYR L  31      13.821  35.735  35.363  1.00 45.48           O  
ATOM    225  C   TYR L  31      17.509  37.866  40.257  1.00 44.48           C  
ATOM    226  O   TYR L  31      17.732  38.333  41.374  1.00 43.85           O  
ATOM    227  N   SER L  32      16.556  38.362  39.447  1.00 40.13           N  
ATOM    228  CA  SER L  32      15.776  39.509  39.818  1.00 40.35           C  
ATOM    229  CB  SER L  32      14.693  39.846  38.781  1.00 46.26           C  
ATOM    230  OG  SER L  32      13.756  38.782  38.684  1.00 46.94           O  
ATOM    231  C   SER L  32      15.085  39.233  41.117  1.00 40.49           C  
ATOM    232  O   SER L  32      14.952  40.125  41.954  1.00 40.93           O  
ATOM    233  N   ASN L  33      14.644  37.979  41.327  1.00 36.42           N  
ATOM    234  CA  ASN L  33      13.941  37.634  42.529  1.00 37.55           C  
ATOM    235  CB  ASN L  33      13.255  36.249  42.511  1.00 49.84           C  
ATOM    236  CG  ASN L  33      14.270  35.127  42.409  1.00 50.41           C  
ATOM    237  OD1 ASN L  33      15.419  35.341  42.029  1.00 49.95           O  
ATOM    238  ND2 ASN L  33      13.827  33.885  42.747  1.00 50.07           N  
ATOM    239  C   ASN L  33      14.869  37.745  43.698  1.00 38.25           C  
ATOM    240  O   ASN L  33      14.426  37.878  44.836  1.00 38.92           O  
ATOM    241  N   GLY L  34      16.191  37.680  43.474  1.00 42.43           N  
ATOM    242  CA  GLY L  34      17.074  37.816  44.596  1.00 42.64           C  
ATOM    243  C   GLY L  34      17.621  36.468  44.929  1.00 42.57           C  
ATOM    244  O   GLY L  34      18.395  36.321  45.873  1.00 43.95           O  
ATOM    245  N   LYS L  35      17.219  35.442  44.156  1.00 48.21           N  
ATOM    246  CA  LYS L  35      17.715  34.115  44.378  1.00 46.94           C  
ATOM    247  CB  LYS L  35      16.691  33.020  44.024  1.00 57.43           C  
ATOM    248  CG  LYS L  35      15.459  32.974  44.928  1.00 59.30           C  
ATOM    249  CD  LYS L  35      15.766  32.571  46.368  1.00 61.92           C  
ATOM    250  CE  LYS L  35      14.515  32.407  47.232  1.00 63.70           C  
ATOM    251  NZ  LYS L  35      14.884  31.861  48.555  1.00 65.28           N1+
ATOM    252  C   LYS L  35      18.869  33.912  43.446  1.00 45.86           C  
ATOM    253  O   LYS L  35      18.926  34.513  42.375  1.00 46.12           O  
ATOM    254  N   THR L  36      19.837  33.066  43.853  1.00 34.12           N  
ATOM    255  CA  THR L  36      20.958  32.756  43.010  1.00 33.32           C  
ATOM    256  CB  THR L  36      22.283  32.933  43.697  1.00 46.90           C  
ATOM    257  OG1 THR L  36      22.418  34.255  44.193  1.00 48.20           O  
ATOM    258  CG2 THR L  36      23.401  32.649  42.684  1.00 47.24           C  
ATOM    259  C   THR L  36      20.836  31.293  42.725  1.00 32.76           C  
ATOM    260  O   THR L  36      20.868  30.480  43.648  1.00 32.55           O  
ATOM    261  N   TYR L  37      20.709  30.905  41.440  1.00 33.03           N  
ATOM    262  CA  TYR L  37      20.534  29.505  41.178  1.00 32.02           C  
ATOM    263  CB  TYR L  37      19.522  29.209  40.053  1.00 39.73           C  
ATOM    264  CG  TYR L  37      18.192  29.754  40.450  1.00 41.18           C  
ATOM    265  CD1 TYR L  37      17.295  28.986  41.153  1.00 41.49           C  
ATOM    266  CD2 TYR L  37      17.837  31.040  40.118  1.00 41.29           C  
ATOM    267  CE1 TYR L  37      16.069  29.492  41.516  1.00 42.04           C  
ATOM    268  CE2 TYR L  37      16.612  31.551  40.479  1.00 41.93           C  
ATOM    269  CZ  TYR L  37      15.722  30.776  41.182  1.00 42.41           C  
ATOM    270  OH  TYR L  37      14.462  31.289  41.557  1.00 43.08           O  
ATOM    271  C   TYR L  37      21.847  28.928  40.720  1.00 31.48           C  
ATOM    272  O   TYR L  37      22.126  28.867  39.523  1.00 31.98           O  
ATOM    273  N   LEU L  38      22.672  28.468  41.688  1.00 27.38           N  
ATOM    274  CA  LEU L  38      23.937  27.829  41.460  1.00 27.63           C  
ATOM    275  CB  LEU L  38      25.106  28.657  42.030  1.00 28.60           C  
ATOM    276  CG  LEU L  38      26.515  28.064  41.837  1.00 29.66           C  
ATOM    277  CD1 LEU L  38      26.749  26.856  42.757  1.00 29.23           C  
ATOM    278  CD2 LEU L  38      26.800  27.756  40.363  1.00 29.52           C  
ATOM    279  C   LEU L  38      23.865  26.512  42.167  1.00 27.10           C  
ATOM    280  O   LEU L  38      23.590  26.463  43.365  1.00 26.85           O  
ATOM    281  N   ASN L  39      24.116  25.407  41.437  1.00 25.44           N  
ATOM    282  CA  ASN L  39      23.946  24.101  42.017  1.00 25.84           C  
ATOM    283  CB  ASN L  39      22.811  23.304  41.350  1.00 25.42           C  
ATOM    284  CG  ASN L  39      21.512  24.071  41.537  1.00 27.06           C  
ATOM    285  OD1 ASN L  39      20.641  23.666  42.301  1.00 20.83           O  
ATOM    286  ND2 ASN L  39      21.379  25.220  40.823  1.00 20.12           N  
ATOM    287  C   ASN L  39      25.187  23.285  41.825  1.00 26.34           C  
ATOM    288  O   ASN L  39      25.989  23.552  40.932  1.00 26.11           O  
ATOM    289  N   TRP L  40      25.371  22.263  42.692  1.00 26.34           N  
ATOM    290  CA  TRP L  40      26.487  21.363  42.594  1.00 26.78           C  
ATOM    291  CB  TRP L  40      27.420  21.397  43.816  1.00 27.32           C  
ATOM    292  CG  TRP L  40      28.191  22.685  43.956  1.00 27.24           C  
ATOM    293  CD2 TRP L  40      29.463  22.930  43.335  1.00 28.02           C  
ATOM    294  CD1 TRP L  40      27.871  23.819  44.645  1.00 27.77           C  
ATOM    295  NE1 TRP L  40      28.864  24.756  44.490  1.00 28.61           N  
ATOM    296  CE2 TRP L  40      29.851  24.222  43.686  1.00 29.05           C  
ATOM    297  CE3 TRP L  40      30.243  22.141  42.538  1.00 29.27           C  
ATOM    298  CZ2 TRP L  40      31.030  24.748  43.242  1.00 30.23           C  
ATOM    299  CZ3 TRP L  40      31.432  22.674  42.092  1.00 30.66           C  
ATOM    300  CH2 TRP L  40      31.817  23.953  42.437  1.00 30.21           C  
ATOM    301  C   TRP L  40      25.952  19.965  42.496  1.00 26.54           C  
ATOM    302  O   TRP L  40      24.972  19.604  43.151  1.00 26.21           O  
ATOM    303  N   LEU L  41      26.588  19.142  41.637  1.00 26.17           N  
ATOM    304  CA  LEU L  41      26.177  17.778  41.498  1.00 25.49           C  
ATOM    305  CB  LEU L  41      25.315  17.514  40.244  1.00 25.49           C  
ATOM    306  CG  LEU L  41      26.000  17.776  38.890  1.00 25.27           C  
ATOM    307  CD1 LEU L  41      27.044  16.695  38.576  1.00 25.57           C  
ATOM    308  CD2 LEU L  41      24.961  17.963  37.768  1.00 24.44           C  
ATOM    309  C   LEU L  41      27.388  16.899  41.494  1.00 25.81           C  
ATOM    310  O   LEU L  41      28.484  17.314  41.117  1.00 26.02           O  
ATOM    311  N   LEU L  42      27.212  15.652  41.974  1.00 26.19           N  
ATOM    312  CA  LEU L  42      28.274  14.689  41.991  1.00 27.00           C  
ATOM    313  CB  LEU L  42      28.567  14.119  43.392  1.00 27.51           C  
ATOM    314  CG  LEU L  42      29.608  12.982  43.398  1.00 28.82           C  
ATOM    315  CD1 LEU L  42      30.972  13.455  42.878  1.00 28.78           C  
ATOM    316  CD2 LEU L  42      29.695  12.315  44.782  1.00 29.39           C  
ATOM    317  C   LEU L  42      27.849  13.545  41.131  1.00 27.04           C  
ATOM    318  O   LEU L  42      26.704  13.095  41.200  1.00 26.43           O  
ATOM    319  N   GLN L  43      28.767  13.080  40.262  1.00 26.64           N  
ATOM    320  CA  GLN L  43      28.486  11.926  39.465  1.00 26.91           C  
ATOM    321  CB  GLN L  43      28.544  12.187  37.947  1.00 26.97           C  
ATOM    322  CG  GLN L  43      28.233  10.945  37.107  1.00 27.39           C  
ATOM    323  CD  GLN L  43      28.283  11.332  35.635  1.00 28.72           C  
ATOM    324  OE1 GLN L  43      29.138  12.107  35.209  1.00 31.89           O  
ATOM    325  NE2 GLN L  43      27.336  10.779  34.831  1.00 28.09           N  
ATOM    326  C   GLN L  43      29.540  10.917  39.785  1.00 27.34           C  
ATOM    327  O   GLN L  43      30.720  11.109  39.486  1.00 26.89           O  
ATOM    328  N   ARG L  44      29.130   9.808  40.426  1.00 29.47           N  
ATOM    329  CA  ARG L  44      30.064   8.777  40.767  1.00 31.88           C  
ATOM    330  CB  ARG L  44      29.665   7.964  42.007  1.00 32.98           C  
ATOM    331  CG  ARG L  44      29.854   8.784  43.285  1.00 33.95           C  
ATOM    332  CD  ARG L  44      29.620   8.015  44.584  1.00 37.43           C  
ATOM    333  NE  ARG L  44      28.153   7.845  44.758  1.00 26.91           N  
ATOM    334  CZ  ARG L  44      27.647   7.569  45.994  1.00 28.77           C  
ATOM    335  NH1 ARG L  44      28.487   7.456  47.064  1.00 25.53           N1+
ATOM    336  NH2 ARG L  44      26.301   7.403  46.159  1.00 29.70           N  
ATOM    337  C   ARG L  44      30.192   7.885  39.584  1.00 33.10           C  
ATOM    338  O   ARG L  44      29.355   7.911  38.684  1.00 32.90           O  
ATOM    339  N   PRO L  45      31.228   7.100  39.538  1.00 35.88           N  
ATOM    340  CA  PRO L  45      31.396   6.282  38.379  1.00 37.03           C  
ATOM    341  CD  PRO L  45      32.501   7.452  40.147  1.00 37.40           C  
ATOM    342  CB  PRO L  45      32.789   5.671  38.503  1.00 38.67           C  
ATOM    343  CG  PRO L  45      33.570   6.742  39.293  1.00 39.31           C  
ATOM    344  C   PRO L  45      30.275   5.307  38.228  1.00 36.13           C  
ATOM    345  O   PRO L  45      29.908   4.652  39.203  1.00 35.83           O  
ATOM    346  N   GLY L  46      29.717   5.209  37.005  1.00 35.95           N  
ATOM    347  CA  GLY L  46      28.684   4.260  36.709  1.00 36.54           C  
ATOM    348  C   GLY L  46      27.347   4.730  37.207  1.00 37.13           C  
ATOM    349  O   GLY L  46      26.412   3.934  37.282  1.00 38.17           O  
ATOM    350  N   GLN L  47      27.202   6.025  37.560  1.00 36.00           N  
ATOM    351  CA  GLN L  47      25.928   6.477  38.054  1.00 34.36           C  
ATOM    352  CB  GLN L  47      25.903   6.746  39.571  1.00 37.07           C  
ATOM    353  CG  GLN L  47      26.105   5.505  40.443  1.00 40.76           C  
ATOM    354  CD  GLN L  47      26.053   5.950  41.899  1.00 45.18           C  
ATOM    355  OE1 GLN L  47      26.023   7.144  42.196  1.00 46.68           O  
ATOM    356  NE2 GLN L  47      26.045   4.968  42.840  1.00 46.87           N  
ATOM    357  C   GLN L  47      25.580   7.783  37.405  1.00 31.52           C  
ATOM    358  O   GLN L  47      26.411   8.412  36.753  1.00 31.28           O  
ATOM    359  N   SER L  48      24.303   8.204  37.548  1.00 29.58           N  
ATOM    360  CA  SER L  48      23.857   9.466  37.031  0.94 29.39           C  
ATOM    361  CB  SER L  48      22.338   9.530  36.797  0.94 30.38           C  
ATOM    362  OG  SER L  48      21.645   9.318  38.017  0.94 34.63           O  
ATOM    363  C   SER L  48      24.225  10.522  38.033  1.00 28.28           C  
ATOM    364  O   SER L  48      24.563  10.215  39.174  1.00 27.85           O  
ATOM    365  N   PRO L  49      24.178  11.766  37.636  1.00 26.87           N  
ATOM    366  CA  PRO L  49      24.520  12.834  38.532  1.00 27.22           C  
ATOM    367  CD  PRO L  49      24.386  12.129  36.242  1.00 26.90           C  
ATOM    368  CB  PRO L  49      24.606  14.088  37.667  1.00 26.64           C  
ATOM    369  CG  PRO L  49      24.983  13.546  36.274  1.00 27.25           C  
ATOM    370  C   PRO L  49      23.497  12.925  39.620  1.00 27.39           C  
ATOM    371  O   PRO L  49      22.324  12.655  39.360  1.00 27.20           O  
ATOM    372  N   LYS L  50      23.932  13.292  40.843  1.00 28.47           N  
ATOM    373  CA  LYS L  50      23.067  13.417  41.983  0.90 29.08           C  
ATOM    374  CB  LYS L  50      23.485  12.514  43.157  0.90 30.75           C  
ATOM    375  CG  LYS L  50      23.424  11.009  42.875  0.90 35.00           C  
ATOM    376  CD  LYS L  50      22.013  10.443  42.711  0.88 40.82           C  
ATOM    377  CE  LYS L  50      22.001   8.951  42.371  1.00 46.73           C  
ATOM    378  NZ  LYS L  50      22.970   8.237  43.228  1.00 47.96           N1+
ATOM    379  C   LYS L  50      23.227  14.823  42.476  1.00 27.76           C  
ATOM    380  O   LYS L  50      24.310  15.395  42.391  1.00 26.13           O  
ATOM    381  N   ARG L  51      22.154  15.432  43.018  1.00 27.35           N  
ATOM    382  CA  ARG L  51      22.267  16.801  43.459  1.00 26.16           C  
ATOM    383  CB  ARG L  51      20.933  17.564  43.551  1.00 25.85           C  
ATOM    384  CG  ARG L  51      21.140  19.007  44.027  1.00 25.88           C  
ATOM    385  CD  ARG L  51      19.993  19.582  44.865  1.00 15.33           C  
ATOM    386  NE  ARG L  51      18.869  19.961  43.969  1.00 18.43           N  
ATOM    387  CZ  ARG L  51      17.696  20.380  44.527  1.00 23.00           C  
ATOM    388  NH1 ARG L  51      17.545  20.358  45.883  1.00 23.56           N1+
ATOM    389  NH2 ARG L  51      16.676  20.823  43.737  1.00 18.48           N  
ATOM    390  C   ARG L  51      22.840  16.858  44.846  1.00 26.55           C  
ATOM    391  O   ARG L  51      22.346  16.176  45.742  1.00 26.39           O  
ATOM    392  N   LEU L  52      23.987  17.561  45.022  1.00 25.45           N  
ATOM    393  CA  LEU L  52      24.561  17.838  46.317  1.00 27.77           C  
ATOM    394  CB  LEU L  52      26.084  18.036  46.242  1.00 29.68           C  
ATOM    395  CG  LEU L  52      26.854  16.771  45.827  1.00 31.65           C  
ATOM    396  CD1 LEU L  52      28.364  17.036  45.774  1.00 32.80           C  
ATOM    397  CD2 LEU L  52      26.501  15.577  46.728  1.00 32.53           C  
ATOM    398  C   LEU L  52      24.005  19.069  46.984  1.00 27.43           C  
ATOM    399  O   LEU L  52      23.536  19.013  48.121  1.00 27.97           O  
ATOM    400  N   ILE L  53      24.044  20.221  46.268  1.00 26.43           N  
ATOM    401  CA  ILE L  53      23.691  21.492  46.842  1.00 26.32           C  
ATOM    402  CB  ILE L  53      24.899  22.287  47.253  1.00 27.25           C  
ATOM    403  CG1 ILE L  53      25.681  21.529  48.338  1.00 28.11           C  
ATOM    404  CG2 ILE L  53      24.444  23.689  47.684  1.00 28.15           C  
ATOM    405  CD1 ILE L  53      27.048  22.133  48.648  1.00 28.81           C  
ATOM    406  C   ILE L  53      22.957  22.305  45.819  1.00 25.77           C  
ATOM    407  O   ILE L  53      23.229  22.214  44.624  1.00 24.63           O  
ATOM    408  N   TYR L  54      21.981  23.120  46.272  1.00 25.68           N  
ATOM    409  CA  TYR L  54      21.274  23.969  45.362  1.00 26.26           C  
ATOM    410  CB  TYR L  54      19.900  23.416  44.930  1.00 25.96           C  
ATOM    411  CG  TYR L  54      18.949  23.285  46.069  1.00 29.34           C  
ATOM    412  CD1 TYR L  54      19.182  22.427  47.119  1.00 30.63           C  
ATOM    413  CD2 TYR L  54      17.774  23.991  46.042  1.00 31.07           C  
ATOM    414  CE1 TYR L  54      18.274  22.314  48.146  1.00 32.84           C  
ATOM    415  CE2 TYR L  54      16.862  23.883  47.063  1.00 32.55           C  
ATOM    416  CZ  TYR L  54      17.112  23.046  48.121  1.00 33.45           C  
ATOM    417  OH  TYR L  54      16.175  22.933  49.169  1.00 34.87           O  
ATOM    418  C   TYR L  54      21.159  25.318  46.006  1.00 27.25           C  
ATOM    419  O   TYR L  54      21.312  25.448  47.221  1.00 28.13           O  
ATOM    420  N   LEU L  55      20.893  26.362  45.202  1.00 33.50           N  
ATOM    421  CA  LEU L  55      20.710  27.682  45.734  1.00 33.55           C  
ATOM    422  CB  LEU L  55      19.527  27.772  46.711  1.00 33.80           C  
ATOM    423  CG  LEU L  55      18.183  27.430  46.036  1.00 32.31           C  
ATOM    424  CD1 LEU L  55      17.008  27.564  47.017  1.00 32.41           C  
ATOM    425  CD2 LEU L  55      17.983  28.237  44.744  1.00 27.98           C  
ATOM    426  C   LEU L  55      21.966  28.151  46.404  1.00 34.86           C  
ATOM    427  O   LEU L  55      21.935  29.010  47.282  1.00 35.33           O  
ATOM    428  N   VAL L  56      23.110  27.600  45.962  1.00 34.02           N  
ATOM    429  CA  VAL L  56      24.437  27.972  46.374  1.00 32.92           C  
ATOM    430  CB  VAL L  56      24.595  29.460  46.472  1.00 34.53           C  
ATOM    431  CG1 VAL L  56      26.004  29.770  47.002  1.00 32.32           C  
ATOM    432  CG2 VAL L  56      24.286  30.086  45.100  1.00 33.97           C  
ATOM    433  C   VAL L  56      24.829  27.416  47.708  1.00 32.78           C  
ATOM    434  O   VAL L  56      26.013  27.154  47.919  1.00 33.49           O  
ATOM    435  N   SER L  57      23.894  27.133  48.634  1.00 33.25           N  
ATOM    436  CA  SER L  57      24.449  26.669  49.877  1.00 34.17           C  
ATOM    437  CB  SER L  57      24.709  27.814  50.869  1.00 34.74           C  
ATOM    438  OG  SER L  57      23.481  28.397  51.278  1.00 35.34           O  
ATOM    439  C   SER L  57      23.516  25.721  50.556  1.00 34.80           C  
ATOM    440  O   SER L  57      23.745  25.350  51.706  1.00 35.52           O  
ATOM    441  N   LYS L  58      22.472  25.251  49.859  1.00 29.05           N  
ATOM    442  CA  LYS L  58      21.504  24.432  50.533  1.00 29.94           C  
ATOM    443  CB  LYS L  58      20.062  24.729  50.100  1.00 29.67           C  
ATOM    444  CG  LYS L  58      19.640  26.160  50.439  1.00 33.11           C  
ATOM    445  CD  LYS L  58      18.344  26.600  49.763  1.00 31.66           C  
ATOM    446  CE  LYS L  58      17.089  26.139  50.506  1.00 37.56           C  
ATOM    447  NZ  LYS L  58      15.877  26.602  49.794  1.00 42.21           N1+
ATOM    448  C   LYS L  58      21.798  22.995  50.234  1.00 30.27           C  
ATOM    449  O   LYS L  58      21.896  22.598  49.074  1.00 28.05           O  
ATOM    450  N   LEU L  59      21.952  22.174  51.295  1.00 30.84           N  
ATOM    451  CA  LEU L  59      22.257  20.780  51.121  1.00 31.35           C  
ATOM    452  CB  LEU L  59      22.852  20.094  52.360  1.00 33.11           C  
ATOM    453  CG  LEU L  59      24.282  20.525  52.704  1.00 35.84           C  
ATOM    454  CD1 LEU L  59      24.783  19.781  53.951  1.00 25.15           C  
ATOM    455  CD2 LEU L  59      25.224  20.351  51.503  1.00 23.62           C  
ATOM    456  C   LEU L  59      21.014  20.020  50.798  1.00 30.86           C  
ATOM    457  O   LEU L  59      19.958  20.241  51.387  1.00 29.17           O  
ATOM    458  N   ASP L  60      21.131  19.071  49.849  1.00 29.53           N  
ATOM    459  CA  ASP L  60      20.012  18.252  49.496  1.00 30.22           C  
ATOM    460  CB  ASP L  60      20.217  17.514  48.157  1.00 29.93           C  
ATOM    461  CG  ASP L  60      18.868  17.147  47.546  1.00 31.40           C  
ATOM    462  OD1 ASP L  60      17.934  16.753  48.292  1.00 29.08           O  
ATOM    463  OD2 ASP L  60      18.757  17.274  46.298  1.00 29.38           O1-
ATOM    464  C   ASP L  60      19.889  17.253  50.603  1.00 30.81           C  
ATOM    465  O   ASP L  60      20.853  16.982  51.316  1.00 29.10           O  
ATOM    466  N   SER L  61      18.686  16.683  50.794  1.00 32.57           N  
ATOM    467  CA  SER L  61      18.512  15.761  51.874  1.00 35.95           C  
ATOM    468  CB  SER L  61      17.057  15.297  52.059  1.00 37.86           C  
ATOM    469  OG  SER L  61      16.622  14.582  50.912  1.00 42.50           O  
ATOM    470  C   SER L  61      19.347  14.555  51.608  1.00 35.44           C  
ATOM    471  O   SER L  61      19.447  14.078  50.478  1.00 36.52           O  
ATOM    472  N   GLY L  62      19.990  14.040  52.669  1.00 35.19           N  
ATOM    473  CA  GLY L  62      20.769  12.844  52.556  1.00 33.66           C  
ATOM    474  C   GLY L  62      22.211  13.190  52.364  1.00 33.15           C  
ATOM    475  O   GLY L  62      23.078  12.343  52.572  1.00 35.08           O  
ATOM    476  N   VAL L  63      22.518  14.442  51.966  1.00 31.02           N  
ATOM    477  CA  VAL L  63      23.897  14.802  51.773  1.00 30.34           C  
ATOM    478  CB  VAL L  63      24.074  16.004  50.888  1.00 29.50           C  
ATOM    479  CG1 VAL L  63      25.572  16.338  50.798  1.00 29.21           C  
ATOM    480  CG2 VAL L  63      23.416  15.710  49.529  1.00 28.57           C  
ATOM    481  C   VAL L  63      24.484  15.124  53.115  1.00 33.06           C  
ATOM    482  O   VAL L  63      23.864  15.808  53.930  1.00 32.53           O  
ATOM    483  N   PRO L  64      25.682  14.651  53.352  1.00 35.05           N  
ATOM    484  CA  PRO L  64      26.324  14.863  54.625  1.00 37.01           C  
ATOM    485  CD  PRO L  64      26.121  13.412  52.727  1.00 35.96           C  
ATOM    486  CB  PRO L  64      27.497  13.885  54.673  1.00 37.68           C  
ATOM    487  CG  PRO L  64      27.057  12.738  53.747  1.00 37.57           C  
ATOM    488  C   PRO L  64      26.748  16.288  54.817  1.00 38.57           C  
ATOM    489  O   PRO L  64      26.977  16.993  53.836  1.00 36.18           O  
ATOM    490  N   ASP L  65      26.890  16.703  56.087  1.00 40.13           N  
ATOM    491  CA  ASP L  65      27.221  18.034  56.508  1.00 41.53           C  
ATOM    492  CB  ASP L  65      27.136  18.189  58.035  1.00 45.60           C  
ATOM    493  CG  ASP L  65      26.916  19.659  58.348  1.00 48.90           C  
ATOM    494  OD1 ASP L  65      27.181  20.503  57.452  1.00 52.37           O  
ATOM    495  OD2 ASP L  65      26.463  19.957  59.485  1.00 54.43           O1-
ATOM    496  C   ASP L  65      28.617  18.353  56.065  1.00 40.29           C  
ATOM    497  O   ASP L  65      29.027  19.512  56.030  1.00 40.63           O  
ATOM    498  N   ARG L  66      29.395  17.314  55.727  1.00 38.63           N  
ATOM    499  CA  ARG L  66      30.764  17.463  55.327  1.00 38.44           C  
ATOM    500  CB  ARG L  66      31.392  16.118  54.911  1.00 39.69           C  
ATOM    501  CG  ARG L  66      31.412  15.096  56.051  1.00 42.40           C  
ATOM    502  CD  ARG L  66      32.206  13.816  55.762  1.00 43.08           C  
ATOM    503  NE  ARG L  66      31.436  12.966  54.808  1.00 43.31           N  
ATOM    504  CZ  ARG L  66      31.634  13.085  53.462  1.00 41.73           C  
ATOM    505  NH1 ARG L  66      32.489  14.031  52.982  1.00 38.66           N1+
ATOM    506  NH2 ARG L  66      30.990  12.252  52.595  1.00 40.86           N  
ATOM    507  C   ARG L  66      30.825  18.383  54.139  1.00 36.15           C  
ATOM    508  O   ARG L  66      31.806  19.106  53.970  1.00 35.60           O  
ATOM    509  N   PHE L  67      29.789  18.361  53.270  1.00 34.73           N  
ATOM    510  CA  PHE L  67      29.782  19.182  52.087  1.00 34.54           C  
ATOM    511  CB  PHE L  67      28.942  18.581  50.944  1.00 33.43           C  
ATOM    512  CG  PHE L  67      29.573  17.310  50.485  1.00 33.94           C  
ATOM    513  CD1 PHE L  67      29.225  16.108  51.063  1.00 34.68           C  
ATOM    514  CD2 PHE L  67      30.512  17.317  49.480  1.00 33.70           C  
ATOM    515  CE1 PHE L  67      29.801  14.933  50.641  1.00 35.52           C  
ATOM    516  CE2 PHE L  67      31.090  16.144  49.055  1.00 33.69           C  
ATOM    517  CZ  PHE L  67      30.736  14.950  49.635  1.00 35.34           C  
ATOM    518  C   PHE L  67      29.166  20.520  52.391  1.00 34.81           C  
ATOM    519  O   PHE L  67      28.155  20.611  53.085  1.00 35.57           O  
ATOM    520  N   THR L  68      29.785  21.610  51.877  1.00 34.41           N  
ATOM    521  CA  THR L  68      29.252  22.934  52.060  1.00 35.09           C  
ATOM    522  CB  THR L  68      29.913  23.705  53.167  1.00 36.51           C  
ATOM    523  OG1 THR L  68      31.299  23.867  52.895  1.00 24.70           O  
ATOM    524  CG2 THR L  68      29.712  22.955  54.494  1.00 24.14           C  
ATOM    525  C   THR L  68      29.481  23.714  50.796  1.00 34.49           C  
ATOM    526  O   THR L  68      30.430  23.452  50.057  1.00 35.48           O  
ATOM    527  N   GLY L  69      28.608  24.710  50.520  1.00 33.54           N  
ATOM    528  CA  GLY L  69      28.764  25.527  49.346  1.00 33.38           C  
ATOM    529  C   GLY L  69      28.704  26.963  49.775  1.00 33.87           C  
ATOM    530  O   GLY L  69      28.013  27.301  50.735  1.00 33.22           O  
ATOM    531  N   SER L  70      29.425  27.851  49.055  1.00 34.15           N  
ATOM    532  CA  SER L  70      29.453  29.243  49.418  1.00 36.09           C  
ATOM    533  CB  SER L  70      30.592  29.602  50.389  1.00 37.97           C  
ATOM    534  OG  SER L  70      30.468  28.884  51.605  1.00 40.13           O  
ATOM    535  C   SER L  70      29.742  30.046  48.187  1.00 36.62           C  
ATOM    536  O   SER L  70      29.948  29.501  47.105  1.00 34.00           O  
ATOM    537  N   GLY L  71      29.776  31.389  48.347  1.00 38.08           N  
ATOM    538  CA  GLY L  71      30.107  32.267  47.257  1.00 38.31           C  
ATOM    539  C   GLY L  71      28.912  33.074  46.851  1.00 38.19           C  
ATOM    540  O   GLY L  71      27.801  32.864  47.334  1.00 36.98           O  
ATOM    541  N   SER L  72      29.140  34.066  45.963  1.00 38.93           N  
ATOM    542  CA  SER L  72      28.075  34.899  45.486  1.00 39.49           C  
ATOM    543  CB  SER L  72      27.725  36.052  46.442  1.00 41.28           C  
ATOM    544  OG  SER L  72      28.838  36.923  46.583  1.00 43.39           O  
ATOM    545  C   SER L  72      28.507  35.505  44.190  1.00 39.86           C  
ATOM    546  O   SER L  72      29.679  35.443  43.820  1.00 40.88           O  
ATOM    547  N   GLY L  73      27.547  36.099  43.453  1.00 40.80           N  
ATOM    548  CA  GLY L  73      27.872  36.744  42.216  1.00 40.07           C  
ATOM    549  C   GLY L  73      28.416  35.723  41.264  1.00 39.14           C  
ATOM    550  O   GLY L  73      27.696  34.847  40.789  1.00 39.19           O  
ATOM    551  N   THR L  74      29.679  35.948  40.853  1.00 39.53           N  
ATOM    552  CA  THR L  74      30.479  35.151  39.961  1.00 38.97           C  
ATOM    553  CB  THR L  74      31.530  35.978  39.287  1.00 40.14           C  
ATOM    554  OG1 THR L  74      30.927  37.022  38.541  1.00 40.89           O  
ATOM    555  CG2 THR L  74      32.351  35.075  38.362  1.00 40.32           C  
ATOM    556  C   THR L  74      31.206  33.986  40.590  1.00 38.81           C  
ATOM    557  O   THR L  74      31.459  32.994  39.908  1.00 38.12           O  
ATOM    558  N   ASP L  75      31.629  34.079  41.872  1.00 39.09           N  
ATOM    559  CA  ASP L  75      32.521  33.061  42.377  1.00 40.44           C  
ATOM    560  CB  ASP L  75      33.797  33.614  43.042  1.00 43.96           C  
ATOM    561  CG  ASP L  75      34.752  34.103  41.961  1.00 48.72           C  
ATOM    562  OD1 ASP L  75      34.319  34.895  41.083  1.00 53.14           O  
ATOM    563  OD2 ASP L  75      35.943  33.696  42.014  1.00 51.97           O1-
ATOM    564  C   ASP L  75      31.871  32.173  43.390  1.00 38.77           C  
ATOM    565  O   ASP L  75      31.215  32.642  44.318  1.00 37.87           O  
ATOM    566  N   PHE L  76      32.073  30.842  43.243  1.00 36.42           N  
ATOM    567  CA  PHE L  76      31.469  29.918  44.162  1.00 35.26           C  
ATOM    568  CB  PHE L  76      30.216  29.228  43.595  1.00 34.37           C  
ATOM    569  CG  PHE L  76      29.232  30.302  43.286  1.00 34.09           C  
ATOM    570  CD1 PHE L  76      28.376  30.777  44.250  1.00 34.24           C  
ATOM    571  CD2 PHE L  76      29.179  30.853  42.028  1.00 34.41           C  
ATOM    572  CE1 PHE L  76      27.475  31.773  43.961  1.00 35.09           C  
ATOM    573  CE2 PHE L  76      28.277  31.849  41.735  1.00 34.82           C  
ATOM    574  CZ  PHE L  76      27.420  32.312  42.701  1.00 35.46           C  
ATOM    575  C   PHE L  76      32.451  28.833  44.492  1.00 35.09           C  
ATOM    576  O   PHE L  76      33.341  28.519  43.702  1.00 35.12           O  
ATOM    577  N   THR L  77      32.312  28.234  45.696  1.00 35.01           N  
ATOM    578  CA  THR L  77      33.222  27.197  46.082  1.00 35.41           C  
ATOM    579  CB  THR L  77      34.240  27.648  47.091  1.00 36.99           C  
ATOM    580  OG1 THR L  77      34.990  28.742  46.591  1.00 40.98           O  
ATOM    581  CG2 THR L  77      35.184  26.477  47.389  1.00 36.98           C  
ATOM    582  C   THR L  77      32.454  26.096  46.746  1.00 34.01           C  
ATOM    583  O   THR L  77      31.480  26.339  47.458  1.00 34.29           O  
ATOM    584  N   LEU L  78      32.884  24.840  46.509  1.00 33.14           N  
ATOM    585  CA  LEU L  78      32.316  23.697  47.165  1.00 32.83           C  
ATOM    586  CB  LEU L  78      31.920  22.571  46.195  1.00 31.30           C  
ATOM    587  CG  LEU L  78      31.312  21.337  46.886  1.00 31.58           C  
ATOM    588  CD1 LEU L  78      29.982  21.680  47.576  1.00 31.21           C  
ATOM    589  CD2 LEU L  78      31.189  20.159  45.908  1.00 30.08           C  
ATOM    590  C   LEU L  78      33.402  23.163  48.047  1.00 33.40           C  
ATOM    591  O   LEU L  78      34.532  22.977  47.595  1.00 32.99           O  
ATOM    592  N   LYS L  79      33.106  22.923  49.341  1.00 33.70           N  
ATOM    593  CA  LYS L  79      34.143  22.416  50.200  1.00 35.84           C  
ATOM    594  CB  LYS L  79      34.511  23.329  51.385  1.00 38.34           C  
ATOM    595  CG  LYS L  79      35.365  24.544  51.018  1.00 42.89           C  
ATOM    596  CD  LYS L  79      35.567  25.499  52.194  1.00 47.14           C  
ATOM    597  CE  LYS L  79      36.605  26.593  51.935  1.00 49.61           C  
ATOM    598  NZ  LYS L  79      36.729  27.457  53.130  1.00 49.84           N1+
ATOM    599  C   LYS L  79      33.721  21.114  50.802  1.00 35.62           C  
ATOM    600  O   LYS L  79      32.549  20.903  51.110  1.00 34.58           O  
ATOM    601  N   ILE L  80      34.698  20.194  50.960  1.00 36.29           N  
ATOM    602  CA  ILE L  80      34.471  18.931  51.601  1.00 37.21           C  
ATOM    603  CB  ILE L  80      34.841  17.767  50.728  1.00 36.07           C  
ATOM    604  CG1 ILE L  80      34.078  17.859  49.395  1.00 34.85           C  
ATOM    605  CG2 ILE L  80      34.540  16.470  51.499  1.00 36.98           C  
ATOM    606  CD1 ILE L  80      34.598  16.910  48.318  1.00 34.13           C  
ATOM    607  C   ILE L  80      35.377  18.942  52.800  1.00 39.18           C  
ATOM    608  O   ILE L  80      36.598  18.999  52.662  1.00 39.68           O  
ATOM    609  N   SER L  81      34.796  18.902  54.016  1.00 40.17           N  
ATOM    610  CA  SER L  81      35.559  19.028  55.231  1.00 42.45           C  
ATOM    611  CB  SER L  81      34.673  19.128  56.486  1.00 42.06           C  
ATOM    612  OG  SER L  81      33.893  17.951  56.631  1.00 42.79           O  
ATOM    613  C   SER L  81      36.505  17.887  55.417  1.00 44.55           C  
ATOM    614  O   SER L  81      37.693  18.112  55.649  1.00 46.69           O  
ATOM    615  N   ARG L  82      36.001  16.636  55.358  1.00 45.20           N  
ATOM    616  CA  ARG L  82      36.858  15.493  55.472  0.90 46.20           C  
ATOM    617  CB  ARG L  82      36.727  14.727  56.804  0.90 49.05           C  
ATOM    618  CG  ARG L  82      35.333  14.154  57.064  0.90 53.53           C  
ATOM    619  CD  ARG L  82      35.224  13.357  58.365  0.90 57.56           C  
ATOM    620  NE  ARG L  82      35.124  14.340  59.476  0.78 60.38           N  
ATOM    621  CZ  ARG L  82      33.907  14.851  59.820  0.90 62.71           C  
ATOM    622  NH1 ARG L  82      32.778  14.430  59.179  0.90 62.60           N1+
ATOM    623  NH2 ARG L  82      33.820  15.794  60.802  0.90 63.68           N  
ATOM    624  C   ARG L  82      36.449  14.568  54.372  1.00 43.96           C  
ATOM    625  O   ARG L  82      35.312  14.104  54.322  1.00 42.97           O  
ATOM    626  N   VAL L  83      37.386  14.264  53.459  1.00 41.99           N  
ATOM    627  CA  VAL L  83      37.067  13.466  52.315  1.00 39.84           C  
ATOM    628  CB  VAL L  83      38.082  13.590  51.213  1.00 39.01           C  
ATOM    629  CG1 VAL L  83      37.724  12.601  50.092  1.00 38.19           C  
ATOM    630  CG2 VAL L  83      38.136  15.059  50.757  1.00 37.41           C  
ATOM    631  C   VAL L  83      37.000  12.025  52.697  1.00 40.28           C  
ATOM    632  O   VAL L  83      37.819  11.526  53.468  1.00 41.40           O  
ATOM    633  N   GLU L  84      35.990  11.317  52.150  1.00 39.84           N  
ATOM    634  CA  GLU L  84      35.838   9.913  52.390  1.00 40.98           C  
ATOM    635  CB  GLU L  84      34.542   9.562  53.136  1.00 42.08           C  
ATOM    636  CG  GLU L  84      34.576  10.111  54.563  1.00 44.88           C  
ATOM    637  CD  GLU L  84      33.289   9.740  55.272  1.00 48.06           C  
ATOM    638  OE1 GLU L  84      32.509   8.933  54.702  1.00 48.04           O  
ATOM    639  OE2 GLU L  84      33.073  10.257  56.401  1.00 50.05           O1-
ATOM    640  C   GLU L  84      35.854   9.241  51.050  1.00 39.65           C  
ATOM    641  O   GLU L  84      35.770   9.897  50.015  1.00 36.65           O  
ATOM    642  N   ALA L  85      35.970   7.900  51.044  1.00 40.01           N  
ATOM    643  CA  ALA L  85      36.127   7.129  49.840  1.00 40.25           C  
ATOM    644  CB  ALA L  85      36.260   5.619  50.118  1.00 40.47           C  
ATOM    645  C   ALA L  85      34.952   7.317  48.925  1.00 39.31           C  
ATOM    646  O   ALA L  85      35.116   7.390  47.708  1.00 38.72           O  
ATOM    647  N   GLU L  86      33.740   7.426  49.490  1.00 39.59           N  
ATOM    648  CA  GLU L  86      32.509   7.512  48.751  1.00 40.28           C  
ATOM    649  CB  GLU L  86      31.289   7.665  49.669  1.00 43.98           C  
ATOM    650  CG  GLU L  86      31.046   6.461  50.569  1.00 49.93           C  
ATOM    651  CD  GLU L  86      29.855   6.785  51.455  1.00 54.11           C  
ATOM    652  OE1 GLU L  86      29.609   7.994  51.715  1.00 53.40           O  
ATOM    653  OE2 GLU L  86      29.175   5.819  51.890  1.00 57.05           O1-
ATOM    654  C   GLU L  86      32.498   8.729  47.876  1.00 37.91           C  
ATOM    655  O   GLU L  86      31.830   8.746  46.845  1.00 37.78           O  
ATOM    656  N   ASP L  87      33.221   9.782  48.288  1.00 36.14           N  
ATOM    657  CA  ASP L  87      33.244  11.092  47.690  1.00 34.47           C  
ATOM    658  CB  ASP L  87      34.063  12.089  48.528  1.00 34.87           C  
ATOM    659  CG  ASP L  87      33.339  12.265  49.856  1.00 36.73           C  
ATOM    660  OD1 ASP L  87      32.148  11.860  49.938  1.00 35.75           O  
ATOM    661  OD2 ASP L  87      33.966  12.801  50.808  1.00 38.60           O1-
ATOM    662  C   ASP L  87      33.808  11.095  46.296  1.00 33.58           C  
ATOM    663  O   ASP L  87      33.612  12.059  45.557  1.00 32.47           O  
ATOM    664  N   LEU L  88      34.560  10.051  45.911  1.00 33.25           N  
ATOM    665  CA  LEU L  88      35.217   9.964  44.633  1.00 33.36           C  
ATOM    666  CB  LEU L  88      35.834   8.565  44.450  1.00 34.16           C  
ATOM    667  CG  LEU L  88      36.573   8.307  43.130  1.00 36.44           C  
ATOM    668  CD1 LEU L  88      37.936   9.011  43.102  1.00 38.49           C  
ATOM    669  CD2 LEU L  88      36.668   6.801  42.844  1.00 36.31           C  
ATOM    670  C   LEU L  88      34.214  10.137  43.528  1.00 31.64           C  
ATOM    671  O   LEU L  88      33.106   9.608  43.590  1.00 29.38           O  
ATOM    672  N   GLY L  89      34.588  10.900  42.472  1.00 30.76           N  
ATOM    673  CA  GLY L  89      33.704  11.083  41.353  1.00 30.03           C  
ATOM    674  C   GLY L  89      34.003  12.402  40.711  1.00 29.22           C  
ATOM    675  O   GLY L  89      35.038  13.017  40.967  1.00 30.26           O  
ATOM    676  N   ILE L  90      33.087  12.870  39.838  1.00 27.81           N  
ATOM    677  CA  ILE L  90      33.294  14.123  39.170  1.00 27.47           C  
ATOM    678  CB  ILE L  90      33.192  14.020  37.674  1.00 28.16           C  
ATOM    679  CG1 ILE L  90      34.252  13.042  37.132  1.00 28.74           C  
ATOM    680  CG2 ILE L  90      33.317  15.435  37.086  1.00 28.14           C  
ATOM    681  CD1 ILE L  90      34.043  12.653  35.668  1.00 21.21           C  
ATOM    682  C   ILE L  90      32.237  15.067  39.656  1.00 27.53           C  
ATOM    683  O   ILE L  90      31.048  14.746  39.650  1.00 26.64           O  
ATOM    684  N   TYR L  91      32.659  16.272  40.094  1.00 27.43           N  
ATOM    685  CA  TYR L  91      31.761  17.258  40.631  1.00 27.27           C  
ATOM    686  CB  TYR L  91      32.323  18.008  41.854  1.00 27.09           C  
ATOM    687  CG  TYR L  91      32.456  17.065  43.002  1.00 27.31           C  
ATOM    688  CD1 TYR L  91      33.542  16.229  43.111  1.00 27.38           C  
ATOM    689  CD2 TYR L  91      31.491  17.028  43.982  1.00 27.26           C  
ATOM    690  CE1 TYR L  91      33.659  15.366  44.177  1.00 28.04           C  
ATOM    691  CE2 TYR L  91      31.601  16.168  45.049  1.00 27.33           C  
ATOM    692  CZ  TYR L  91      32.687  15.333  45.147  1.00 28.38           C  
ATOM    693  OH  TYR L  91      32.804  14.451  46.240  1.00 29.07           O  
ATOM    694  C   TYR L  91      31.531  18.302  39.581  1.00 28.20           C  
ATOM    695  O   TYR L  91      32.481  18.774  38.956  1.00 29.71           O  
ATOM    696  N   TYR L  92      30.249  18.673  39.351  1.00 28.36           N  
ATOM    697  CA  TYR L  92      29.950  19.681  38.368  1.00 27.71           C  
ATOM    698  CB  TYR L  92      29.059  19.235  37.188  1.00 27.66           C  
ATOM    699  CG  TYR L  92      29.642  18.118  36.387  1.00 28.76           C  
ATOM    700  CD1 TYR L  92      30.642  18.331  35.470  1.00 28.67           C  
ATOM    701  CD2 TYR L  92      29.176  16.838  36.554  1.00 28.37           C  
ATOM    702  CE1 TYR L  92      31.156  17.285  34.738  1.00 30.14           C  
ATOM    703  CE2 TYR L  92      29.681  15.788  35.827  1.00 30.19           C  
ATOM    704  CZ  TYR L  92      30.677  16.012  34.912  1.00 30.54           C  
ATOM    705  OH  TYR L  92      31.206  14.943  34.158  1.00 23.71           O  
ATOM    706  C   TYR L  92      29.125  20.759  39.010  1.00 28.11           C  
ATOM    707  O   TYR L  92      28.269  20.488  39.851  1.00 26.34           O  
ATOM    708  N   CYS L  93      29.380  22.025  38.619  1.00 29.06           N  
ATOM    709  CA  CYS L  93      28.565  23.122  39.048  1.00 29.37           C  
ATOM    710  CB  CYS L  93      29.356  24.395  39.448  1.00 31.32           C  
ATOM    711  SG  CYS L  93      30.500  25.012  38.175  1.00 34.50           S  
ATOM    712  C   CYS L  93      27.651  23.427  37.897  1.00 29.25           C  
ATOM    713  O   CYS L  93      27.951  23.075  36.757  1.00 29.19           O  
ATOM    714  N   VAL L  94      26.478  24.040  38.176  1.00 27.43           N  
ATOM    715  CA  VAL L  94      25.538  24.322  37.125  1.00 26.34           C  
ATOM    716  CB  VAL L  94      24.428  23.316  37.080  1.00 25.86           C  
ATOM    717  CG1 VAL L  94      23.466  23.678  35.936  1.00  0.00           C  
ATOM    718  CG2 VAL L  94      25.033  21.909  37.053  1.00  0.00           C  
ATOM    719  C   VAL L  94      24.858  25.607  37.470  1.00 26.74           C  
ATOM    720  O   VAL L  94      24.666  25.904  38.646  1.00 26.90           O  
ATOM    721  N   GLN L  95      24.466  26.401  36.448  1.00 26.30           N  
ATOM    722  CA  GLN L  95      23.770  27.625  36.734  1.00 26.71           C  
ATOM    723  CB  GLN L  95      24.565  28.892  36.358  1.00 26.53           C  
ATOM    724  CG  GLN L  95      24.800  29.077  34.859  1.00 27.71           C  
ATOM    725  CD  GLN L  95      23.578  29.781  34.291  1.00 28.50           C  
ATOM    726  OE1 GLN L  95      23.028  30.687  34.912  1.00 30.25           O  
ATOM    727  NE2 GLN L  95      23.129  29.350  33.083  1.00 26.39           N  
ATOM    728  C   GLN L  95      22.467  27.626  35.980  1.00 26.36           C  
ATOM    729  O   GLN L  95      22.420  27.344  34.784  1.00 25.63           O  
ATOM    730  N   GLY L  96      21.374  27.761  36.771  1.00 15.68           N  
ATOM    731  CA  GLY L  96      19.971  27.895  36.453  1.00 16.54           C  
ATOM    732  C   GLY L  96      19.529  29.297  36.122  1.00 17.15           C  
ATOM    733  O   GLY L  96      18.493  29.499  35.492  1.00 18.35           O  
ATOM    734  N   THR L  97      20.249  30.315  36.617  1.00 15.70           N  
ATOM    735  CA  THR L  97      19.781  31.676  36.573  1.00 15.90           C  
ATOM    736  CB  THR L  97      20.747  32.615  37.226  1.00 14.21           C  
ATOM    737  OG1 THR L  97      20.951  32.223  38.575  1.00 14.00           O  
ATOM    738  CG2 THR L  97      20.166  34.037  37.175  1.00 13.48           C  
ATOM    739  C   THR L  97      19.525  32.161  35.184  1.00 16.78           C  
ATOM    740  O   THR L  97      18.556  32.884  34.958  1.00 17.02           O  
ATOM    741  N   HIS L  98      20.382  31.803  34.214  1.00 17.69           N  
ATOM    742  CA  HIS L  98      20.171  32.312  32.895  1.00 17.62           C  
ATOM    743  ND1 HIS L  98      21.108  35.459  33.175  1.00 23.24           N  
ATOM    744  CG  HIS L  98      21.709  34.222  33.277  1.00 22.62           C  
ATOM    745  CB  HIS L  98      21.399  33.066  32.373  1.00 20.86           C  
ATOM    746  NE2 HIS L  98      22.497  35.565  34.910  1.00 24.10           N  
ATOM    747  CD2 HIS L  98      22.554  34.304  34.339  1.00 23.09           C  
ATOM    748  CE1 HIS L  98      21.615  36.221  34.178  1.00 23.04           C  
ATOM    749  C   HIS L  98      19.855  31.170  31.993  1.00 18.06           C  
ATOM    750  O   HIS L  98      20.272  30.035  32.215  1.00 18.20           O  
ATOM    751  N   PHE L  99      19.073  31.455  30.941  1.00 40.33           N  
ATOM    752  CA  PHE L  99      18.640  30.455  30.016  1.00 40.96           C  
ATOM    753  CB  PHE L  99      17.232  30.815  29.509  1.00 16.26           C  
ATOM    754  CG  PHE L  99      16.583  29.699  28.775  1.00 16.88           C  
ATOM    755  CD1 PHE L  99      15.909  28.721  29.471  1.00 16.93           C  
ATOM    756  CD2 PHE L  99      16.621  29.646  27.401  1.00 17.15           C  
ATOM    757  CE1 PHE L  99      15.291  27.693  28.803  1.00 18.01           C  
ATOM    758  CE2 PHE L  99      16.004  28.620  26.728  1.00 17.12           C  
ATOM    759  CZ  PHE L  99      15.340  27.645  27.431  1.00 17.97           C  
ATOM    760  C   PHE L  99      19.590  30.562  28.868  1.00 40.47           C  
ATOM    761  O   PHE L  99      19.899  31.683  28.463  1.00 41.95           O  
ATOM    762  N   PRO L 100      20.113  29.496  28.311  1.00 21.29           N  
ATOM    763  CA  PRO L 100      19.876  28.154  28.783  1.00 20.99           C  
ATOM    764  CD  PRO L 100      20.292  29.522  26.868  1.00 16.50           C  
ATOM    765  CB  PRO L 100      20.137  27.226  27.601  1.00 16.31           C  
ATOM    766  CG  PRO L 100      19.920  28.118  26.374  1.00 16.49           C  
ATOM    767  C   PRO L 100      20.770  27.828  29.939  1.00 20.96           C  
ATOM    768  O   PRO L 100      21.750  28.536  30.160  1.00 20.89           O  
ATOM    769  N   TYR L 101      20.460  26.730  30.656  1.00 15.58           N  
ATOM    770  CA  TYR L 101      21.208  26.338  31.814  1.00 15.37           C  
ATOM    771  CB  TYR L 101      20.534  25.219  32.624  1.00 20.50           C  
ATOM    772  CG  TYR L 101      19.119  25.618  32.846  1.00 21.16           C  
ATOM    773  CD1 TYR L 101      18.803  26.736  33.584  1.00 20.90           C  
ATOM    774  CD2 TYR L 101      18.103  24.852  32.325  1.00 21.71           C  
ATOM    775  CE1 TYR L 101      17.490  27.088  33.784  1.00 21.48           C  
ATOM    776  CE2 TYR L 101      16.789  25.198  32.521  1.00 21.85           C  
ATOM    777  CZ  TYR L 101      16.481  26.321  33.251  1.00 22.33           C  
ATOM    778  OH  TYR L 101      15.132  26.679  33.453  1.00 25.02           O  
ATOM    779  C   TYR L 101      22.504  25.775  31.332  1.00 14.97           C  
ATOM    780  O   TYR L 101      22.536  25.014  30.365  1.00 15.18           O  
ATOM    781  N   THR L 102      23.621  26.153  31.987  1.00 27.51           N  
ATOM    782  CA  THR L 102      24.885  25.623  31.567  1.00 28.36           C  
ATOM    783  CB  THR L 102      25.803  26.673  31.014  1.00 29.42           C  
ATOM    784  OG1 THR L 102      26.066  27.662  31.997  1.00 30.41           O  
ATOM    785  CG2 THR L 102      25.131  27.313  29.786  1.00 29.57           C  
ATOM    786  C   THR L 102      25.583  24.970  32.722  1.00 27.57           C  
ATOM    787  O   THR L 102      25.342  25.291  33.885  1.00 27.60           O  
ATOM    788  N   PHE L 103      26.490  24.023  32.398  1.00 26.58           N  
ATOM    789  CA  PHE L 103      27.214  23.266  33.382  1.00 26.70           C  
ATOM    790  CB  PHE L 103      27.155  21.741  33.152  1.00 25.47           C  
ATOM    791  CG  PHE L 103      25.787  21.185  33.367  1.00 23.97           C  
ATOM    792  CD1 PHE L 103      24.804  21.303  32.413  1.00 24.87           C  
ATOM    793  CD2 PHE L 103      25.500  20.501  34.522  1.00 23.26           C  
ATOM    794  CE1 PHE L 103      23.551  20.776  32.630  1.00 24.75           C  
ATOM    795  CE2 PHE L 103      24.252  19.973  34.745  1.00 24.51           C  
ATOM    796  CZ  PHE L 103      23.269  20.108  33.796  1.00 24.61           C  
ATOM    797  C   PHE L 103      28.675  23.565  33.250  1.00 28.29           C  
ATOM    798  O   PHE L 103      29.165  23.923  32.180  1.00 28.18           O  
ATOM    799  N   GLY L 104      29.410  23.423  34.370  1.00 27.92           N  
ATOM    800  CA  GLY L 104      30.839  23.531  34.345  1.00 28.43           C  
ATOM    801  C   GLY L 104      31.342  22.230  33.780  1.00 28.96           C  
ATOM    802  O   GLY L 104      30.587  21.266  33.656  1.00 28.15           O  
ATOM    803  N   GLY L 105      32.641  22.193  33.419  1.00 29.85           N  
ATOM    804  CA  GLY L 105      33.333  21.076  32.823  1.00 30.26           C  
ATOM    805  C   GLY L 105      33.470  19.920  33.774  1.00 30.69           C  
ATOM    806  O   GLY L 105      33.572  18.771  33.344  1.00 30.09           O  
ATOM    807  N   GLY L 106      33.574  20.190  35.089  1.00 30.35           N  
ATOM    808  CA  GLY L 106      33.682  19.117  36.039  1.00 30.45           C  
ATOM    809  C   GLY L 106      35.069  19.057  36.601  1.00 32.69           C  
ATOM    810  O   GLY L 106      36.051  19.409  35.947  1.00 34.19           O  
ATOM    811  N   THR L 107      35.160  18.610  37.871  1.00 32.03           N  
ATOM    812  CA  THR L 107      36.414  18.439  38.545  1.00 32.62           C  
ATOM    813  CB  THR L 107      36.579  19.351  39.728  1.00 32.72           C  
ATOM    814  OG1 THR L 107      36.495  20.706  39.317  1.00 33.79           O  
ATOM    815  CG2 THR L 107      37.943  19.082  40.386  1.00 33.13           C  
ATOM    816  C   THR L 107      36.425  17.032  39.055  1.00 32.76           C  
ATOM    817  O   THR L 107      35.499  16.606  39.743  1.00 31.85           O  
ATOM    818  N   LYS L 108      37.487  16.267  38.736  1.00 33.56           N  
ATOM    819  CA  LYS L 108      37.532  14.898  39.158  1.00 35.18           C  
ATOM    820  CB  LYS L 108      38.325  13.996  38.202  1.00 36.59           C  
ATOM    821  CG  LYS L 108      38.364  12.531  38.638  1.00 40.69           C  
ATOM    822  CD  LYS L 108      38.909  11.605  37.555  1.00 45.53           C  
ATOM    823  CE  LYS L 108      38.152  11.725  36.234  1.00 46.40           C  
ATOM    824  NZ  LYS L 108      38.743  10.815  35.231  1.00 48.42           N1+
ATOM    825  C   LYS L 108      38.217  14.837  40.482  1.00 35.26           C  
ATOM    826  O   LYS L 108      39.323  15.347  40.653  1.00 35.79           O  
ATOM    827  N   LEU L 109      37.563  14.193  41.465  1.00 35.41           N  
ATOM    828  CA  LEU L 109      38.153  14.083  42.762  1.00 35.83           C  
ATOM    829  CB  LEU L 109      37.126  14.255  43.897  1.00 35.75           C  
ATOM    830  CG  LEU L 109      37.719  14.202  45.316  1.00 39.15           C  
ATOM    831  CD1 LEU L 109      38.640  15.405  45.580  1.00 41.38           C  
ATOM    832  CD2 LEU L 109      36.614  14.056  46.373  1.00 40.64           C  
ATOM    833  C   LEU L 109      38.717  12.702  42.852  1.00 36.01           C  
ATOM    834  O   LEU L 109      37.996  11.719  42.697  1.00 34.46           O  
ATOM    835  N   GLU L 110      40.039  12.605  43.092  0.90 37.16           N  
ATOM    836  CA  GLU L 110      40.703  11.340  43.201  0.90 38.94           C  
ATOM    837  CB  GLU L 110      41.976  11.250  42.346  0.90 40.30           C  
ATOM    838  CG  GLU L 110      42.726   9.924  42.493  0.90 43.95           C  
ATOM    839  CD  GLU L 110      43.952   9.990  41.595  0.90 46.91           C  
ATOM    840  OE1 GLU L 110      44.042  10.965  40.801  0.90 48.43           O  
ATOM    841  OE2 GLU L 110      44.814   9.077  41.688  0.90 48.35           O1-
ATOM    842  C   GLU L 110      41.136  11.186  44.620  0.90 39.39           C  
ATOM    843  O   GLU L 110      41.462  12.163  45.294  0.90 40.86           O  
ATOM    844  N   ILE L 111      41.151   9.935  45.114  1.00 38.56           N  
ATOM    845  CA  ILE L 111      41.552   9.716  46.469  1.00 39.91           C  
ATOM    846  CB  ILE L 111      40.642   8.787  47.221  1.00 40.80           C  
ATOM    847  CG1 ILE L 111      39.234   9.399  47.317  1.00 43.04           C  
ATOM    848  CG2 ILE L 111      41.270   8.489  48.593  1.00 42.25           C  
ATOM    849  CD1 ILE L 111      38.180   8.448  47.878  1.00 43.24           C  
ATOM    850  C   ILE L 111      42.916   9.118  46.441  1.00 40.86           C  
ATOM    851  O   ILE L 111      43.215   8.241  45.632  1.00 40.90           O  
ATOM    852  N   LYS L 112      43.806   9.634  47.308  1.00 42.15           N  
ATOM    853  CA  LYS L 112      45.124   9.087  47.369  1.00 44.56           C  
ATOM    854  CB  LYS L 112      46.148  10.012  48.045  1.00 46.44           C  
ATOM    855  CG  LYS L 112      46.494  11.234  47.193  1.00 48.86           C  
ATOM    856  CD  LYS L 112      47.289  12.306  47.937  1.00 51.51           C  
ATOM    857  CE  LYS L 112      47.642  13.507  47.059  1.00 53.03           C  
ATOM    858  NZ  LYS L 112      48.402  14.502  47.843  1.00 55.89           N1+
ATOM    859  C   LYS L 112      45.020   7.815  48.197  1.00 44.57           C  
ATOM    860  O   LYS L 112      44.554   7.909  49.365  1.00 45.81           O  
ATOM    861  OXT LYS L 112      45.396   6.734  47.671  1.00  0.00           O1-
TER     862      LYS L 112 
ATOM    863  N   GLU H 113      10.359   5.100  45.984  1.00 47.63           N1+
ATOM    864  CA  GLU H 113      10.439   6.573  45.915  1.00 47.20           C  
ATOM    865  CB  GLU H 113      11.734   7.073  46.579  1.00 50.58           C  
ATOM    866  CG  GLU H 113      11.738   6.856  48.095  1.00 58.04           C  
ATOM    867  CD  GLU H 113      13.053   7.371  48.667  1.00 66.17           C  
ATOM    868  OE1 GLU H 113      13.942   7.759  47.863  1.00 70.97           O  
ATOM    869  OE2 GLU H 113      13.182   7.387  49.921  1.00 63.72           O1-
ATOM    870  C   GLU H 113      10.385   7.038  44.496  1.00 43.49           C  
ATOM    871  O   GLU H 113       9.812   6.365  43.639  1.00 42.10           O  
ATOM    872  N   VAL H 114      10.983   8.211  44.212  1.00 40.92           N  
ATOM    873  CA  VAL H 114      10.944   8.763  42.890  1.00 37.43           C  
ATOM    874  CB  VAL H 114      11.473  10.168  42.840  1.00 36.52           C  
ATOM    875  CG1 VAL H 114      11.497  10.649  41.380  1.00 34.40           C  
ATOM    876  CG2 VAL H 114      10.615  11.042  43.772  1.00 36.17           C  
ATOM    877  C   VAL H 114      11.782   7.909  41.989  1.00 36.71           C  
ATOM    878  O   VAL H 114      12.905   7.536  42.331  1.00 35.00           O  
ATOM    879  N   LYS H 115      11.240   7.571  40.799  1.00 35.84           N  
ATOM    880  CA  LYS H 115      11.954   6.729  39.883  1.00 35.21           C  
ATOM    881  CB  LYS H 115      11.446   5.277  39.928  1.00 40.18           C  
ATOM    882  CG  LYS H 115      12.164   4.320  38.979  1.00 45.82           C  
ATOM    883  CD  LYS H 115      11.872   2.849  39.277  1.00 49.69           C  
ATOM    884  CE  LYS H 115      12.573   1.878  38.327  1.00 51.28           C  
ATOM    885  NZ  LYS H 115      12.367   0.487  38.787  1.00 55.64           N1+
ATOM    886  C   LYS H 115      11.726   7.228  38.487  1.00 32.57           C  
ATOM    887  O   LYS H 115      10.601   7.542  38.102  1.00 31.40           O  
ATOM    888  N   LEU H 116      12.813   7.329  37.694  1.00 29.23           N  
ATOM    889  CA  LEU H 116      12.716   7.723  36.317  1.00 27.88           C  
ATOM    890  CB  LEU H 116      13.356   9.096  36.035  1.00 26.13           C  
ATOM    891  CG  LEU H 116      12.642  10.276  36.723  1.00 26.30           C  
ATOM    892  CD1 LEU H 116      13.331  11.611  36.401  1.00 25.33           C  
ATOM    893  CD2 LEU H 116      11.146  10.299  36.377  1.00 26.30           C  
ATOM    894  C   LEU H 116      13.494   6.714  35.530  1.00 27.25           C  
ATOM    895  O   LEU H 116      14.658   6.462  35.832  1.00 26.89           O  
ATOM    896  N   VAL H 117      12.866   6.089  34.512  1.00 27.36           N  
ATOM    897  CA  VAL H 117      13.585   5.128  33.724  1.00 27.88           C  
ATOM    898  CB  VAL H 117      13.106   3.716  33.902  1.00 29.31           C  
ATOM    899  CG1 VAL H 117      13.554   3.204  35.278  1.00 30.21           C  
ATOM    900  CG2 VAL H 117      11.577   3.713  33.748  1.00 29.83           C  
ATOM    901  C   VAL H 117      13.454   5.482  32.276  1.00 28.11           C  
ATOM    902  O   VAL H 117      12.357   5.513  31.722  1.00 28.15           O  
ATOM    903  N   GLU H 118      14.605   5.745  31.627  1.00 27.95           N  
ATOM    904  CA  GLU H 118      14.634   6.127  30.243  1.00 28.51           C  
ATOM    905  CB  GLU H 118      15.824   7.037  29.885  1.00 27.91           C  
ATOM    906  CG  GLU H 118      15.866   8.360  30.652  1.00 27.62           C  
ATOM    907  CD  GLU H 118      16.575   8.113  31.976  1.00 28.23           C  
ATOM    908  OE1 GLU H 118      16.854   6.924  32.287  1.00 28.24           O  
ATOM    909  OE2 GLU H 118      16.850   9.111  32.695  1.00 27.74           O1-
ATOM    910  C   GLU H 118      14.776   4.894  29.406  1.00 28.93           C  
ATOM    911  O   GLU H 118      15.268   3.867  29.868  1.00 28.93           O  
ATOM    912  N   SER H 119      14.324   4.972  28.136  1.00 28.60           N  
ATOM    913  CA  SER H 119      14.475   3.867  27.233  1.00 29.46           C  
ATOM    914  CB  SER H 119      13.384   2.794  27.385  1.00 30.02           C  
ATOM    915  OG  SER H 119      12.116   3.337  27.044  1.00 32.56           O  
ATOM    916  C   SER H 119      14.384   4.402  25.835  1.00 29.02           C  
ATOM    917  O   SER H 119      14.045   5.567  25.627  1.00 28.87           O  
ATOM    918  N   GLY H 120      14.697   3.553  24.833  1.00 30.41           N  
ATOM    919  CA  GLY H 120      14.562   3.955  23.458  1.00 30.89           C  
ATOM    920  C   GLY H 120      15.887   4.264  22.824  1.00 31.57           C  
ATOM    921  O   GLY H 120      15.944   4.518  21.622  1.00 34.06           O  
ATOM    922  N   GLY H 121      16.997   4.233  23.584  1.00 31.24           N  
ATOM    923  CA  GLY H 121      18.263   4.574  22.991  1.00 30.79           C  
ATOM    924  C   GLY H 121      18.678   3.489  22.045  1.00 32.00           C  
ATOM    925  O   GLY H 121      18.188   2.363  22.111  1.00 33.83           O  
ATOM    926  N   GLY H 122      19.614   3.814  21.128  1.00 31.70           N  
ATOM    927  CA  GLY H 122      20.069   2.837  20.181  1.00 32.18           C  
ATOM    928  C   GLY H 122      20.933   3.524  19.169  1.00 32.91           C  
ATOM    929  O   GLY H 122      21.310   4.684  19.331  1.00 32.23           O  
ATOM    930  N   LEU H 123      21.267   2.793  18.085  1.00 33.26           N  
ATOM    931  CA  LEU H 123      22.108   3.303  17.038  1.00 33.34           C  
ATOM    932  CB  LEU H 123      22.987   2.209  16.403  1.00 34.05           C  
ATOM    933  CG  LEU H 123      23.898   2.704  15.267  1.00 35.24           C  
ATOM    934  CD1 LEU H 123      24.972   3.669  15.799  1.00 34.65           C  
ATOM    935  CD2 LEU H 123      24.489   1.528  14.477  1.00 35.73           C  
ATOM    936  C   LEU H 123      21.221   3.834  15.957  1.00 33.63           C  
ATOM    937  O   LEU H 123      20.221   3.212  15.602  1.00 34.24           O  
ATOM    938  N   VAL H 124      21.555   5.027  15.418  1.00 33.56           N  
ATOM    939  CA  VAL H 124      20.765   5.579  14.354  1.00 34.84           C  
ATOM    940  CB  VAL H 124      19.787   6.613  14.834  1.00 34.93           C  
ATOM    941  CG1 VAL H 124      20.563   7.869  15.258  1.00 36.17           C  
ATOM    942  CG2 VAL H 124      18.728   6.850  13.748  1.00 36.32           C  
ATOM    943  C   VAL H 124      21.710   6.217  13.377  1.00 35.84           C  
ATOM    944  O   VAL H 124      22.776   6.700  13.758  1.00 34.57           O  
ATOM    945  N   GLN H 125      21.346   6.223  12.077  1.00 36.43           N  
ATOM    946  CA  GLN H 125      22.207   6.788  11.074  1.00 37.90           C  
ATOM    947  CB  GLN H 125      21.924   6.295   9.643  1.00 40.27           C  
ATOM    948  CG  GLN H 125      20.559   6.707   9.092  1.00 35.99           C  
ATOM    949  CD  GLN H 125      20.452   6.144   7.682  1.00 40.68           C  
ATOM    950  OE1 GLN H 125      20.985   5.076   7.385  1.00  0.00           O  
ATOM    951  NE2 GLN H 125      19.750   6.885   6.783  1.00  0.00           N  
ATOM    952  C   GLN H 125      22.046   8.271  11.101  1.00 37.36           C  
ATOM    953  O   GLN H 125      21.056   8.797  11.606  1.00 36.90           O  
ATOM    954  N   PRO H 126      23.014   8.965  10.567  1.00 37.77           N  
ATOM    955  CA  PRO H 126      22.952  10.397  10.578  1.00 37.77           C  
ATOM    956  CD  PRO H 126      24.382   8.474  10.538  1.00 30.57           C  
ATOM    957  CB  PRO H 126      24.325  10.872  10.103  1.00 39.01           C  
ATOM    958  CG  PRO H 126      25.267   9.733  10.542  1.00 40.25           C  
ATOM    959  C   PRO H 126      21.801  10.886   9.764  1.00 38.27           C  
ATOM    960  O   PRO H 126      21.542  10.326   8.700  1.00 38.41           O  
ATOM    961  N   GLY H 127      21.099  11.926  10.257  1.00 37.30           N  
ATOM    962  CA  GLY H 127      19.982  12.490   9.560  1.00 38.22           C  
ATOM    963  C   GLY H 127      18.742  11.725   9.919  1.00 38.41           C  
ATOM    964  O   GLY H 127      17.654  12.056   9.451  1.00 39.11           O  
ATOM    965  N   GLY H 128      18.869  10.692  10.777  1.00 37.82           N  
ATOM    966  CA  GLY H 128      17.739   9.866  11.105  1.00 37.78           C  
ATOM    967  C   GLY H 128      17.001  10.431  12.282  1.00 37.20           C  
ATOM    968  O   GLY H 128      17.301  11.524  12.759  1.00 36.22           O  
ATOM    969  N   SER H 129      15.997   9.670  12.781  1.00 36.62           N  
ATOM    970  CA  SER H 129      15.196  10.113  13.889  1.00 36.44           C  
ATOM    971  CB  SER H 129      13.769  10.529  13.492  1.00 36.44           C  
ATOM    972  OG  SER H 129      13.807  11.669  12.648  1.00 39.93           O  
ATOM    973  C   SER H 129      15.064   8.999  14.887  1.00 34.99           C  
ATOM    974  O   SER H 129      15.199   7.821  14.555  1.00 35.10           O  
ATOM    975  N   LEU H 130      14.818   9.364  16.165  1.00 34.21           N  
ATOM    976  CA  LEU H 130      14.667   8.384  17.202  1.00 33.45           C  
ATOM    977  CB  LEU H 130      16.024   8.020  17.834  1.00 34.99           C  
ATOM    978  CG  LEU H 130      15.989   6.839  18.819  1.00 36.24           C  
ATOM    979  CD1 LEU H 130      15.649   5.525  18.097  1.00 37.90           C  
ATOM    980  CD2 LEU H 130      17.298   6.748  19.619  1.00 36.48           C  
ATOM    981  C   LEU H 130      13.801   9.000  18.266  1.00 32.37           C  
ATOM    982  O   LEU H 130      13.835  10.212  18.471  1.00 31.33           O  
ATOM    983  N   LYS H 131      12.982   8.185  18.965  1.00 31.58           N  
ATOM    984  CA  LYS H 131      12.142   8.726  19.998  1.00 31.55           C  
ATOM    985  CB  LYS H 131      10.648   8.449  19.766  1.00 33.02           C  
ATOM    986  CG  LYS H 131       9.719   9.235  20.690  1.00 36.23           C  
ATOM    987  CD  LYS H 131       8.266   9.239  20.210  1.00 40.83           C  
ATOM    988  CE  LYS H 131       7.353  10.180  20.998  1.00 41.73           C  
ATOM    989  NZ  LYS H 131       5.994  10.171  20.414  1.00 43.81           N1+
ATOM    990  C   LYS H 131      12.529   8.080  21.296  1.00 30.87           C  
ATOM    991  O   LYS H 131      12.579   6.855  21.401  1.00 30.97           O  
ATOM    992  N   LEU H 132      12.820   8.902  22.324  1.00 29.54           N  
ATOM    993  CA  LEU H 132      13.187   8.376  23.609  1.00 29.28           C  
ATOM    994  CB  LEU H 132      14.356   9.117  24.283  1.00 27.09           C  
ATOM    995  CG  LEU H 132      15.687   9.039  23.512  1.00 26.99           C  
ATOM    996  CD1 LEU H 132      16.801   9.792  24.259  1.00 25.81           C  
ATOM    997  CD2 LEU H 132      16.060   7.586  23.176  1.00 26.62           C  
ATOM    998  C   LEU H 132      12.011   8.539  24.516  1.00 29.27           C  
ATOM    999  O   LEU H 132      11.179   9.424  24.320  1.00 29.09           O  
ATOM   1000  N   SER H 133      11.904   7.662  25.533  1.00 29.59           N  
ATOM   1001  CA  SER H 133      10.813   7.758  26.457  1.00 30.84           C  
ATOM   1002  CB  SER H 133       9.772   6.640  26.281  1.00 32.34           C  
ATOM   1003  OG  SER H 133      10.388   5.371  26.430  1.00 37.33           O  
ATOM   1004  C   SER H 133      11.365   7.681  27.848  1.00 29.14           C  
ATOM   1005  O   SER H 133      12.466   7.179  28.070  1.00 27.98           O  
ATOM   1006  N   CYS H 134      10.614   8.230  28.825  1.00 29.40           N  
ATOM   1007  CA  CYS H 134      11.018   8.205  30.203  1.00 30.07           C  
ATOM   1008  CB  CYS H 134      11.573   9.574  30.677  1.00 30.21           C  
ATOM   1009  SG  CYS H 134      11.944   9.671  32.457  1.00 35.29           S  
ATOM   1010  C   CYS H 134       9.794   7.869  31.006  1.00 29.92           C  
ATOM   1011  O   CYS H 134       8.788   8.574  30.943  1.00 30.02           O  
ATOM   1012  N   ALA H 135       9.843   6.771  31.787  1.00 29.28           N  
ATOM   1013  CA  ALA H 135       8.697   6.384  32.560  1.00 30.14           C  
ATOM   1014  CB  ALA H 135       8.501   4.861  32.656  1.00 31.28           C  
ATOM   1015  C   ALA H 135       8.912   6.898  33.943  1.00 30.52           C  
ATOM   1016  O   ALA H 135       9.980   6.726  34.527  1.00 31.43           O  
ATOM   1017  N   THR H 136       7.879   7.545  34.508  1.00 30.40           N  
ATOM   1018  CA  THR H 136       8.017   8.140  35.803  1.00 30.07           C  
ATOM   1019  CB  THR H 136       7.622   9.579  35.809  1.00 28.81           C  
ATOM   1020  OG1 THR H 136       8.470  10.335  34.958  1.00  0.00           O  
ATOM   1021  CG2 THR H 136       7.688  10.076  37.250  1.00  0.00           C  
ATOM   1022  C   THR H 136       7.109   7.458  36.773  1.00 31.77           C  
ATOM   1023  O   THR H 136       6.008   7.039  36.419  1.00 32.37           O  
ATOM   1024  N   SER H 137       7.571   7.326  38.037  1.00 31.92           N  
ATOM   1025  CA  SER H 137       6.761   6.722  39.056  1.00 33.15           C  
ATOM   1026  CB  SER H 137       6.939   5.197  39.169  1.00 34.97           C  
ATOM   1027  OG  SER H 137       6.540   4.551  37.970  1.00 36.07           O  
ATOM   1028  C   SER H 137       7.198   7.263  40.381  1.00 32.65           C  
ATOM   1029  O   SER H 137       8.294   7.807  40.516  1.00 30.77           O  
ATOM   1030  N   GLY H 138       6.318   7.153  41.396  1.00 38.95           N  
ATOM   1031  CA  GLY H 138       6.682   7.541  42.727  1.00 37.73           C  
ATOM   1032  C   GLY H 138       6.200   8.920  43.058  1.00 36.77           C  
ATOM   1033  O   GLY H 138       6.174   9.287  44.233  1.00 38.49           O  
ATOM   1034  N   PHE H 139       5.807   9.735  42.061  1.00 32.75           N  
ATOM   1035  CA  PHE H 139       5.356  11.048  42.424  1.00 30.13           C  
ATOM   1036  CB  PHE H 139       6.466  12.124  42.464  1.00 27.75           C  
ATOM   1037  CG  PHE H 139       7.174  12.225  41.154  1.00 24.83           C  
ATOM   1038  CD1 PHE H 139       6.546  12.699  40.029  1.00 23.46           C  
ATOM   1039  CD2 PHE H 139       8.500  11.882  41.053  1.00 20.33           C  
ATOM   1040  CE1 PHE H 139       7.213  12.807  38.832  1.00 16.47           C  
ATOM   1041  CE2 PHE H 139       9.175  11.988  39.860  1.00 15.48           C  
ATOM   1042  CZ  PHE H 139       8.533  12.452  38.743  1.00 17.50           C  
ATOM   1043  C   PHE H 139       4.284  11.502  41.483  1.00 32.39           C  
ATOM   1044  O   PHE H 139       4.037  10.885  40.449  1.00 33.69           O  
ATOM   1045  N   THR H 140       3.601  12.611  41.842  1.00 34.07           N  
ATOM   1046  CA  THR H 140       2.584  13.116  40.970  1.00 37.01           C  
ATOM   1047  CB  THR H 140       1.686  14.150  41.587  1.00 38.49           C  
ATOM   1048  OG1 THR H 140       2.455  15.210  42.137  1.00 41.02           O  
ATOM   1049  CG2 THR H 140       0.812  13.494  42.657  1.00 38.24           C  
ATOM   1050  C   THR H 140       3.288  13.770  39.838  1.00 36.09           C  
ATOM   1051  O   THR H 140       3.725  14.916  39.913  1.00 36.45           O  
ATOM   1052  N   PHE H 141       3.357  13.030  38.726  1.00 33.86           N  
ATOM   1053  CA  PHE H 141       4.058  13.434  37.551  1.00 33.71           C  
ATOM   1054  CB  PHE H 141       3.956  12.350  36.464  1.00 34.52           C  
ATOM   1055  CG  PHE H 141       4.678  12.784  35.238  1.00 29.48           C  
ATOM   1056  CD1 PHE H 141       6.051  12.749  35.165  1.00 29.22           C  
ATOM   1057  CD2 PHE H 141       3.960  13.199  34.142  1.00 26.46           C  
ATOM   1058  CE1 PHE H 141       6.697  13.147  34.018  1.00 28.97           C  
ATOM   1059  CE2 PHE H 141       4.601  13.597  32.994  1.00 26.58           C  
ATOM   1060  CZ  PHE H 141       5.972  13.572  32.931  1.00 27.38           C  
ATOM   1061  C   PHE H 141       3.428  14.700  37.065  1.00 34.07           C  
ATOM   1062  O   PHE H 141       4.113  15.600  36.582  1.00 32.70           O  
ATOM   1063  N   SER H 142       2.097  14.808  37.218  1.00 32.76           N  
ATOM   1064  CA  SER H 142       1.333  15.905  36.696  1.00 32.31           C  
ATOM   1065  CB  SER H 142      -0.155  15.775  37.059  1.00 33.04           C  
ATOM   1066  OG  SER H 142      -0.645  14.506  36.655  1.00 35.98           O  
ATOM   1067  C   SER H 142       1.798  17.216  37.273  1.00 30.80           C  
ATOM   1068  O   SER H 142       1.572  18.268  36.680  1.00 29.85           O  
ATOM   1069  N   ASP H 143       2.390  17.200  38.477  1.00 30.61           N  
ATOM   1070  CA  ASP H 143       2.833  18.375  39.185  1.00 33.86           C  
ATOM   1071  CB  ASP H 143       2.889  18.172  40.706  1.00 39.27           C  
ATOM   1072  CG  ASP H 143       1.453  18.229  41.205  1.00 42.59           C  
ATOM   1073  OD1 ASP H 143       0.569  18.620  40.394  1.00 44.80           O  
ATOM   1074  OD2 ASP H 143       1.220  17.897  42.394  1.00 45.24           O1-
ATOM   1075  C   ASP H 143       4.146  18.982  38.757  1.00 33.75           C  
ATOM   1076  O   ASP H 143       4.403  20.129  39.121  1.00 33.63           O  
ATOM   1077  N   TYR H 144       5.037  18.269  38.033  1.00 32.32           N  
ATOM   1078  CA  TYR H 144       6.366  18.819  37.885  1.00 29.36           C  
ATOM   1079  CB  TYR H 144       7.462  17.887  38.430  1.00 27.95           C  
ATOM   1080  CG  TYR H 144       7.285  17.734  39.901  1.00 30.82           C  
ATOM   1081  CD1 TYR H 144       6.333  16.881  40.409  1.00 32.90           C  
ATOM   1082  CD2 TYR H 144       8.084  18.436  40.771  1.00 33.39           C  
ATOM   1083  CE1 TYR H 144       6.178  16.735  41.767  1.00 35.07           C  
ATOM   1084  CE2 TYR H 144       7.933  18.294  42.129  1.00 36.23           C  
ATOM   1085  CZ  TYR H 144       6.977  17.445  42.629  1.00 36.43           C  
ATOM   1086  OH  TYR H 144       6.825  17.299  44.023  1.00 38.51           O  
ATOM   1087  C   TYR H 144       6.755  19.090  36.455  1.00 29.24           C  
ATOM   1088  O   TYR H 144       6.220  18.501  35.518  1.00 29.75           O  
ATOM   1089  N   TYR H 145       7.707  20.045  36.276  1.00 24.37           N  
ATOM   1090  CA  TYR H 145       8.314  20.336  35.011  1.00 24.55           C  
ATOM   1091  CB  TYR H 145       9.121  21.643  35.001  1.00 24.58           C  
ATOM   1092  CG  TYR H 145       8.207  22.787  35.266  1.00 26.66           C  
ATOM   1093  CD1 TYR H 145       7.926  23.193  36.551  1.00 29.40           C  
ATOM   1094  CD2 TYR H 145       7.623  23.457  34.220  1.00 28.71           C  
ATOM   1095  CE1 TYR H 145       7.085  24.255  36.788  1.00 31.20           C  
ATOM   1096  CE2 TYR H 145       6.780  24.519  34.451  1.00 29.63           C  
ATOM   1097  CZ  TYR H 145       6.512  24.924  35.733  1.00 31.70           C  
ATOM   1098  OH  TYR H 145       5.647  26.018  35.951  1.00 19.20           O  
ATOM   1099  C   TYR H 145       9.318  19.244  34.808  1.00 23.90           C  
ATOM   1100  O   TYR H 145       9.858  18.727  35.785  1.00 22.77           O  
ATOM   1101  N   ILE H 146       9.572  18.824  33.549  1.00 23.21           N  
ATOM   1102  CA  ILE H 146      10.526  17.766  33.345  1.00 23.01           C  
ATOM   1103  CB  ILE H 146       9.920  16.475  32.883  1.00 23.15           C  
ATOM   1104  CG1 ILE H 146      10.915  15.321  33.075  1.00  0.00           C  
ATOM   1105  CG2 ILE H 146       9.463  16.652  31.431  1.00  0.00           C  
ATOM   1106  CD1 ILE H 146      10.267  13.941  32.983  1.00  0.00           C  
ATOM   1107  C   ILE H 146      11.546  18.206  32.332  1.00 24.02           C  
ATOM   1108  O   ILE H 146      11.303  19.119  31.544  1.00 23.95           O  
ATOM   1109  N   TYR H 147      12.746  17.580  32.352  1.00 22.83           N  
ATOM   1110  CA  TYR H 147      13.801  18.016  31.478  1.00 23.38           C  
ATOM   1111  CB  TYR H 147      14.926  18.777  32.210  1.00 23.81           C  
ATOM   1112  CG  TYR H 147      14.403  19.907  33.033  1.00 16.89           C  
ATOM   1113  CD1 TYR H 147      14.038  21.108  32.471  1.00 17.28           C  
ATOM   1114  CD2 TYR H 147      14.306  19.760  34.398  1.00 17.03           C  
ATOM   1115  CE1 TYR H 147      13.569  22.134  33.262  1.00 18.15           C  
ATOM   1116  CE2 TYR H 147      13.840  20.780  35.194  1.00 17.91           C  
ATOM   1117  CZ  TYR H 147      13.468  21.972  34.623  1.00 17.84           C  
ATOM   1118  OH  TYR H 147      12.988  23.025  35.432  1.00 24.95           O  
ATOM   1119  C   TYR H 147      14.528  16.825  30.923  1.00 23.20           C  
ATOM   1120  O   TYR H 147      14.431  15.710  31.437  1.00 22.81           O  
ATOM   1121  N   TRP H 148      15.273  17.061  29.819  1.00 22.89           N  
ATOM   1122  CA  TRP H 148      16.183  16.092  29.276  1.00 22.54           C  
ATOM   1123  CB  TRP H 148      15.892  15.697  27.816  1.00 22.43           C  
ATOM   1124  CG  TRP H 148      14.649  14.853  27.641  1.00 23.48           C  
ATOM   1125  CD2 TRP H 148      14.635  13.419  27.724  1.00 23.32           C  
ATOM   1126  CD1 TRP H 148      13.366  15.239  27.389  1.00 23.25           C  
ATOM   1127  NE1 TRP H 148      12.551  14.133  27.312  1.00 24.18           N  
ATOM   1128  CE2 TRP H 148      13.318  13.007  27.515  1.00 24.07           C  
ATOM   1129  CE3 TRP H 148      15.635  12.519  27.954  1.00 23.46           C  
ATOM   1130  CZ2 TRP H 148      12.982  11.684  27.534  1.00 23.67           C  
ATOM   1131  CZ3 TRP H 148      15.292  11.184  27.973  1.00 22.80           C  
ATOM   1132  CH2 TRP H 148      13.990  10.775  27.766  1.00 22.87           C  
ATOM   1133  C   TRP H 148      17.539  16.741  29.324  1.00 21.85           C  
ATOM   1134  O   TRP H 148      17.679  17.925  29.018  1.00 22.59           O  
ATOM   1135  N   VAL H 149      18.566  15.983  29.764  1.00 21.45           N  
ATOM   1136  CA  VAL H 149      19.922  16.466  29.831  1.00 21.64           C  
ATOM   1137  CB  VAL H 149      20.403  16.694  31.236  1.00 21.44           C  
ATOM   1138  CG1 VAL H 149      21.886  17.104  31.197  1.00 23.97           C  
ATOM   1139  CG2 VAL H 149      19.486  17.728  31.910  1.00 23.13           C  
ATOM   1140  C   VAL H 149      20.771  15.374  29.257  1.00 22.57           C  
ATOM   1141  O   VAL H 149      20.479  14.196  29.453  1.00 23.43           O  
ATOM   1142  N   ARG H 150      21.852  15.723  28.529  1.00 23.81           N  
ATOM   1143  CA  ARG H 150      22.644  14.672  27.946  1.00 24.47           C  
ATOM   1144  CB  ARG H 150      22.572  14.628  26.408  1.00 24.41           C  
ATOM   1145  CG  ARG H 150      23.045  15.908  25.714  1.00 27.58           C  
ATOM   1146  CD  ARG H 150      22.854  15.869  24.196  1.00 28.36           C  
ATOM   1147  NE  ARG H 150      23.325  17.168  23.638  1.00 29.42           N  
ATOM   1148  CZ  ARG H 150      23.048  17.495  22.341  1.00 31.00           C  
ATOM   1149  NH1 ARG H 150      22.343  16.632  21.551  1.00 31.02           N1+
ATOM   1150  NH2 ARG H 150      23.474  18.687  21.833  1.00 30.91           N  
ATOM   1151  C   ARG H 150      24.078  14.838  28.339  1.00 24.83           C  
ATOM   1152  O   ARG H 150      24.523  15.936  28.670  1.00 25.08           O  
ATOM   1153  N   GLN H 151      24.827  13.714  28.343  1.00 25.65           N  
ATOM   1154  CA  GLN H 151      26.225  13.727  28.669  1.00 26.08           C  
ATOM   1155  CB  GLN H 151      26.562  12.901  29.927  1.00 26.33           C  
ATOM   1156  CG  GLN H 151      28.047  12.913  30.299  1.00 27.05           C  
ATOM   1157  CD  GLN H 151      28.218  12.184  31.625  1.00 29.11           C  
ATOM   1158  OE1 GLN H 151      27.650  11.114  31.843  1.00 28.94           O  
ATOM   1159  NE2 GLN H 151      29.020  12.786  32.545  1.00 30.17           N  
ATOM   1160  C   GLN H 151      26.960  13.132  27.504  1.00 27.14           C  
ATOM   1161  O   GLN H 151      26.663  12.019  27.073  1.00 27.08           O  
ATOM   1162  N   THR H 152      27.958  13.868  26.973  1.00 28.90           N  
ATOM   1163  CA  THR H 152      28.703  13.437  25.818  1.00 30.30           C  
ATOM   1164  CB  THR H 152      29.361  14.575  25.092  1.00 31.21           C  
ATOM   1165  OG1 THR H 152      30.280  15.234  25.951  1.00 31.97           O  
ATOM   1166  CG2 THR H 152      28.276  15.563  24.626  1.00 31.59           C  
ATOM   1167  C   THR H 152      29.781  12.486  26.246  1.00 31.11           C  
ATOM   1168  O   THR H 152      30.003  12.257  27.434  1.00 29.09           O  
ATOM   1169  N   PRO H 153      30.444  11.900  25.279  1.00 33.06           N  
ATOM   1170  CA  PRO H 153      31.515  10.984  25.564  1.00 34.17           C  
ATOM   1171  CD  PRO H 153      29.822  11.628  23.994  1.00 33.01           C  
ATOM   1172  CB  PRO H 153      31.887  10.358  24.223  1.00 34.59           C  
ATOM   1173  CG  PRO H 153      30.568  10.406  23.429  1.00 33.58           C  
ATOM   1174  C   PRO H 153      32.635  11.694  26.259  1.00 34.70           C  
ATOM   1175  O   PRO H 153      33.388  11.056  26.992  1.00 35.13           O  
ATOM   1176  N   GLU H 154      32.763  13.011  26.020  1.00 36.00           N  
ATOM   1177  CA  GLU H 154      33.727  13.880  26.633  1.00 38.78           C  
ATOM   1178  CB  GLU H 154      33.765  15.295  26.027  1.00 41.61           C  
ATOM   1179  CG  GLU H 154      34.458  15.372  24.665  1.00 46.57           C  
ATOM   1180  CD  GLU H 154      33.527  14.821  23.596  1.00 48.45           C  
ATOM   1181  OE1 GLU H 154      32.376  15.324  23.498  1.00 48.99           O  
ATOM   1182  OE2 GLU H 154      33.953  13.891  22.861  1.00 48.72           O1-
ATOM   1183  C   GLU H 154      33.342  14.007  28.075  1.00 37.55           C  
ATOM   1184  O   GLU H 154      34.137  14.439  28.909  1.00 36.69           O  
ATOM   1185  N   LYS H 155      32.086  13.635  28.393  1.00 36.07           N  
ATOM   1186  CA  LYS H 155      31.517  13.725  29.709  1.00 36.19           C  
ATOM   1187  CB  LYS H 155      32.419  13.179  30.828  1.00 37.18           C  
ATOM   1188  CG  LYS H 155      32.403  11.653  30.877  1.00 39.84           C  
ATOM   1189  CD  LYS H 155      33.469  11.042  31.780  1.00 43.08           C  
ATOM   1190  CE  LYS H 155      33.350   9.521  31.876  1.00 48.69           C  
ATOM   1191  NZ  LYS H 155      33.333   8.935  30.518  1.00 49.91           N1+
ATOM   1192  C   LYS H 155      31.114  15.123  30.052  1.00 35.25           C  
ATOM   1193  O   LYS H 155      31.046  15.486  31.225  1.00 36.11           O  
ATOM   1194  N   ARG H 156      30.812  15.942  29.027  1.00 34.18           N  
ATOM   1195  CA  ARG H 156      30.270  17.251  29.264  1.00 34.18           C  
ATOM   1196  CB  ARG H 156      30.473  18.226  28.094  1.00 37.98           C  
ATOM   1197  CG  ARG H 156      31.938  18.531  27.802  1.00 44.30           C  
ATOM   1198  CD  ARG H 156      32.573  19.499  28.796  1.00 51.29           C  
ATOM   1199  NE  ARG H 156      33.986  19.684  28.370  1.00 56.30           N  
ATOM   1200  CZ  ARG H 156      34.591  20.896  28.522  1.00 57.10           C  
ATOM   1201  NH1 ARG H 156      33.899  21.936  29.069  1.00 56.27           N1+
ATOM   1202  NH2 ARG H 156      35.884  21.065  28.120  1.00 57.89           N  
ATOM   1203  C   ARG H 156      28.785  17.075  29.410  1.00 30.97           C  
ATOM   1204  O   ARG H 156      28.202  16.155  28.838  1.00 29.03           O  
ATOM   1205  N   LEU H 157      28.130  17.958  30.193  1.00 27.66           N  
ATOM   1206  CA  LEU H 157      26.710  17.871  30.403  1.00 26.36           C  
ATOM   1207  CB  LEU H 157      26.328  17.967  31.889  1.00 25.75           C  
ATOM   1208  CG  LEU H 157      26.800  16.762  32.727  1.00 26.37           C  
ATOM   1209  CD1 LEU H 157      26.468  16.948  34.215  1.00 25.66           C  
ATOM   1210  CD2 LEU H 157      26.231  15.446  32.172  1.00 27.14           C  
ATOM   1211  C   LEU H 157      26.061  19.019  29.689  1.00 26.16           C  
ATOM   1212  O   LEU H 157      26.557  20.145  29.724  1.00 26.23           O  
ATOM   1213  N   GLU H 158      24.928  18.752  28.999  1.00 25.03           N  
ATOM   1214  CA  GLU H 158      24.245  19.796  28.286  1.00 25.73           C  
ATOM   1215  CB  GLU H 158      24.531  19.779  26.775  1.00 27.73           C  
ATOM   1216  CG  GLU H 158      23.921  20.962  26.023  1.00 31.45           C  
ATOM   1217  CD  GLU H 158      24.243  20.811  24.541  1.00 35.71           C  
ATOM   1218  OE1 GLU H 158      24.825  19.760  24.162  1.00 37.22           O  
ATOM   1219  OE2 GLU H 158      23.905  21.746  23.767  1.00 37.77           O1-
ATOM   1220  C   GLU H 158      22.763  19.604  28.445  1.00 24.19           C  
ATOM   1221  O   GLU H 158      22.247  18.501  28.277  1.00 23.20           O  
ATOM   1222  N   TRP H 159      22.040  20.696  28.772  1.00 23.33           N  
ATOM   1223  CA  TRP H 159      20.609  20.657  28.917  1.00 23.05           C  
ATOM   1224  CB  TRP H 159      20.082  21.829  29.761  1.00 22.99           C  
ATOM   1225  CG  TRP H 159      18.588  21.991  29.729  1.00 23.34           C  
ATOM   1226  CD2 TRP H 159      17.934  23.095  29.088  1.00 24.15           C  
ATOM   1227  CD1 TRP H 159      17.606  21.214  30.266  1.00 23.21           C  
ATOM   1228  NE1 TRP H 159      16.376  21.758  29.987  1.00 17.59           N  
ATOM   1229  CE2 TRP H 159      16.563  22.919  29.266  1.00 17.70           C  
ATOM   1230  CE3 TRP H 159      18.436  24.168  28.409  1.00 18.62           C  
ATOM   1231  CZ2 TRP H 159      15.667  23.819  28.763  1.00 17.90           C  
ATOM   1232  CZ3 TRP H 159      17.531  25.072  27.902  1.00 18.34           C  
ATOM   1233  CH2 TRP H 159      16.175  24.900  28.076  1.00 18.33           C  
ATOM   1234  C   TRP H 159      19.999  20.731  27.546  1.00 23.78           C  
ATOM   1235  O   TRP H 159      20.294  21.651  26.788  1.00 25.50           O  
ATOM   1236  N   VAL H 160      19.243  19.680  27.151  1.00 23.34           N  
ATOM   1237  CA  VAL H 160      18.580  19.579  25.876  1.00 24.31           C  
ATOM   1238  CB  VAL H 160      18.594  18.183  25.322  1.00 25.80           C  
ATOM   1239  CG1 VAL H 160      20.055  17.816  25.023  1.00 27.35           C  
ATOM   1240  CG2 VAL H 160      17.924  17.226  26.316  1.00 25.74           C  
ATOM   1241  C   VAL H 160      17.173  20.122  25.780  1.00 24.01           C  
ATOM   1242  O   VAL H 160      16.812  20.686  24.749  1.00 24.26           O  
ATOM   1243  N   ALA H 161      16.310  19.928  26.805  1.00 22.96           N  
ATOM   1244  CA  ALA H 161      14.946  20.366  26.626  1.00 22.92           C  
ATOM   1245  CB  ALA H 161      14.132  19.443  25.701  1.00 22.29           C  
ATOM   1246  C   ALA H 161      14.219  20.414  27.940  1.00 22.92           C  
ATOM   1247  O   ALA H 161      14.548  19.698  28.884  1.00 23.10           O  
ATOM   1248  N   TYR H 162      13.190  21.289  28.013  1.00 22.88           N  
ATOM   1249  CA  TYR H 162      12.371  21.482  29.182  1.00 23.01           C  
ATOM   1250  CB  TYR H 162      12.775  22.758  29.942  1.00 23.66           C  
ATOM   1251  CG  TYR H 162      11.610  23.365  30.638  1.00  0.00           C  
ATOM   1252  CD1 TYR H 162      11.109  22.931  31.846  1.00  0.00           C  
ATOM   1253  CD2 TYR H 162      11.027  24.443  30.029  1.00  0.00           C  
ATOM   1254  CE1 TYR H 162      10.027  23.575  32.417  1.00  0.00           C  
ATOM   1255  CE2 TYR H 162       9.957  25.086  30.586  1.00  0.00           C  
ATOM   1256  CZ  TYR H 162       9.457  24.656  31.781  1.00  0.00           C  
ATOM   1257  OH  TYR H 162       8.356  25.348  32.323  1.00  0.00           O  
ATOM   1258  C   TYR H 162      10.930  21.583  28.782  1.00 23.62           C  
ATOM   1259  O   TYR H 162      10.605  22.163  27.747  1.00 24.37           O  
ATOM   1260  N   ILE H 163      10.029  20.987  29.599  1.00 23.39           N  
ATOM   1261  CA  ILE H 163       8.616  21.071  29.347  1.00 24.74           C  
ATOM   1262  CB  ILE H 163       8.025  19.816  28.767  1.00 24.52           C  
ATOM   1263  CG1 ILE H 163       6.604  20.081  28.241  1.00 24.79           C  
ATOM   1264  CG2 ILE H 163       8.100  18.708  29.824  1.00 25.35           C  
ATOM   1265  CD1 ILE H 163       6.062  18.955  27.364  1.00 26.30           C  
ATOM   1266  C   ILE H 163       7.922  21.365  30.647  1.00 25.10           C  
ATOM   1267  O   ILE H 163       8.306  20.863  31.702  1.00 25.43           O  
ATOM   1268  N   SER H 164       6.864  22.198  30.589  1.00 25.04           N  
ATOM   1269  CA  SER H 164       6.117  22.593  31.754  1.00 25.94           C  
ATOM   1270  CB  SER H 164       5.181  23.784  31.481  1.00 26.23           C  
ATOM   1271  OG  SER H 164       4.464  24.139  32.652  1.00 20.23           O  
ATOM   1272  C   SER H 164       5.283  21.434  32.214  1.00 25.93           C  
ATOM   1273  O   SER H 164       5.093  20.458  31.491  1.00 24.87           O  
ATOM   1274  N   ASN H 165       4.587  21.658  33.345  1.00 53.91           N  
ATOM   1275  CA  ASN H 165       3.670  20.765  33.975  1.00 54.30           C  
ATOM   1276  CB  ASN H 165       2.913  21.429  35.139  1.00 54.39           C  
ATOM   1277  CG  ASN H 165       3.888  21.775  36.250  1.00 41.14           C  
ATOM   1278  OD1 ASN H 165       4.631  20.917  36.724  1.00 39.19           O  
ATOM   1279  ND2 ASN H 165       3.890  23.067  36.678  1.00 37.40           N  
ATOM   1280  C   ASN H 165       2.594  20.356  33.011  1.00 54.56           C  
ATOM   1281  O   ASN H 165       2.344  19.168  32.838  1.00 55.25           O  
ATOM   1282  N   GLY H 166       1.913  21.344  32.401  1.00 54.95           N  
ATOM   1283  CA  GLY H 166       0.819  21.192  31.475  1.00 54.58           C  
ATOM   1284  C   GLY H 166       1.249  20.714  30.123  1.00 56.32           C  
ATOM   1285  O   GLY H 166       0.444  20.152  29.381  1.00 57.48           O  
ATOM   1286  N   GLY H 167       2.495  21.030  29.725  1.00 54.86           N  
ATOM   1287  CA  GLY H 167       2.951  20.674  28.414  1.00 53.19           C  
ATOM   1288  C   GLY H 167       2.736  21.850  27.530  1.00 52.63           C  
ATOM   1289  O   GLY H 167       3.057  21.815  26.346  1.00 52.00           O  
ATOM   1290  N   TYR H 168       2.182  22.935  28.091  1.00 52.90           N  
ATOM   1291  CA  TYR H 168       1.923  24.094  27.297  1.00 53.73           C  
ATOM   1292  CB  TYR H 168       1.170  25.198  28.057  1.00  0.00           C  
ATOM   1293  CG  TYR H 168       0.946  26.312  27.091  1.00  0.00           C  
ATOM   1294  CD1 TYR H 168      -0.109  26.256  26.210  1.00  0.00           C  
ATOM   1295  CD2 TYR H 168       1.783  27.405  27.062  1.00  0.00           C  
ATOM   1296  CE1 TYR H 168      -0.327  27.275  25.315  1.00  0.00           C  
ATOM   1297  CE2 TYR H 168       1.570  28.428  26.168  1.00  0.00           C  
ATOM   1298  CZ  TYR H 168       0.511  28.363  25.294  1.00  0.00           C  
ATOM   1299  OH  TYR H 168       0.282  29.407  24.371  1.00  0.00           O  
ATOM   1300  C   TYR H 168       3.221  24.664  26.843  1.00 52.96           C  
ATOM   1301  O   TYR H 168       3.347  25.063  25.686  1.00 54.59           O  
ATOM   1302  N   LYS H 169       4.242  24.718  27.724  1.00 33.94           N  
ATOM   1303  CA  LYS H 169       5.397  25.421  27.227  1.00 32.75           C  
ATOM   1304  CB  LYS H 169       5.827  26.598  28.120  1.00 34.21           C  
ATOM   1305  CG  LYS H 169       4.809  27.737  28.194  1.00 37.42           C  
ATOM   1306  CD  LYS H 169       5.139  28.768  29.275  1.00  0.00           C  
ATOM   1307  CE  LYS H 169       5.159  28.190  30.692  1.00  0.00           C  
ATOM   1308  NZ  LYS H 169       5.623  29.217  31.651  1.00  0.00           N1+
ATOM   1309  C   LYS H 169       6.583  24.512  27.139  1.00 31.34           C  
ATOM   1310  O   LYS H 169       6.770  23.624  27.968  1.00 30.12           O  
ATOM   1311  N   THR H 170       7.425  24.726  26.103  1.00 29.95           N  
ATOM   1312  CA  THR H 170       8.618  23.942  25.941  1.00 28.49           C  
ATOM   1313  CB  THR H 170       8.530  22.952  24.818  1.00 29.39           C  
ATOM   1314  OG1 THR H 170       8.340  23.631  23.585  1.00 32.65           O  
ATOM   1315  CG2 THR H 170       7.349  22.003  25.085  1.00 30.65           C  
ATOM   1316  C   THR H 170       9.746  24.873  25.616  1.00 28.52           C  
ATOM   1317  O   THR H 170       9.535  25.904  24.979  1.00 28.77           O  
ATOM   1318  N   TYR H 171      10.980  24.550  26.069  1.00 27.48           N  
ATOM   1319  CA  TYR H 171      12.092  25.396  25.730  1.00 27.38           C  
ATOM   1320  CB  TYR H 171      12.569  26.325  26.869  1.00 27.42           C  
ATOM   1321  CG  TYR H 171      11.396  27.122  27.362  1.00 28.61           C  
ATOM   1322  CD1 TYR H 171      10.666  27.960  26.547  1.00 28.75           C  
ATOM   1323  CD2 TYR H 171      11.050  27.059  28.688  1.00 29.84           C  
ATOM   1324  CE1 TYR H 171       9.596  28.677  27.043  1.00 29.99           C  
ATOM   1325  CE2 TYR H 171       9.987  27.769  29.195  1.00 31.09           C  
ATOM   1326  CZ  TYR H 171       9.250  28.581  28.369  1.00 30.69           C  
ATOM   1327  OH  TYR H 171       8.157  29.312  28.884  1.00 34.55           O  
ATOM   1328  C   TYR H 171      13.241  24.519  25.306  1.00 27.17           C  
ATOM   1329  O   TYR H 171      13.377  23.390  25.776  1.00 26.78           O  
ATOM   1330  N   TYR H 172      14.080  25.010  24.362  1.00 27.01           N  
ATOM   1331  CA  TYR H 172      15.201  24.234  23.894  1.00 27.67           C  
ATOM   1332  CB  TYR H 172      14.978  23.567  22.524  1.00 27.61           C  
ATOM   1333  CG  TYR H 172      13.718  22.772  22.519  1.00 27.68           C  
ATOM   1334  CD1 TYR H 172      13.635  21.552  23.146  1.00 26.92           C  
ATOM   1335  CD2 TYR H 172      12.601  23.267  21.888  1.00 27.59           C  
ATOM   1336  CE1 TYR H 172      12.463  20.831  23.128  1.00 27.79           C  
ATOM   1337  CE2 TYR H 172      11.429  22.550  21.865  1.00 26.87           C  
ATOM   1338  CZ  TYR H 172      11.357  21.327  22.485  1.00 26.84           C  
ATOM   1339  OH  TYR H 172      10.153  20.591  22.463  1.00 26.77           O  
ATOM   1340  C   TYR H 172      16.363  25.162  23.667  1.00 28.30           C  
ATOM   1341  O   TYR H 172      16.180  26.354  23.430  1.00 29.46           O  
ATOM   1342  N   PRO H 173      17.564  24.645  23.733  1.00 28.05           N  
ATOM   1343  CA  PRO H 173      18.741  25.424  23.445  1.00 28.68           C  
ATOM   1344  CD  PRO H 173      17.858  23.501  24.580  1.00 26.53           C  
ATOM   1345  CB  PRO H 173      19.904  24.703  24.129  1.00 27.49           C  
ATOM   1346  CG  PRO H 173      19.371  23.288  24.413  1.00 27.09           C  
ATOM   1347  C   PRO H 173      18.868  25.508  21.955  1.00 30.60           C  
ATOM   1348  O   PRO H 173      18.214  24.736  21.257  1.00 29.89           O  
ATOM   1349  N   ASP H 174      19.711  26.426  21.447  1.00 32.24           N  
ATOM   1350  CA  ASP H 174      19.855  26.637  20.034  1.00 35.39           C  
ATOM   1351  CB  ASP H 174      20.830  27.777  19.690  1.00 36.88           C  
ATOM   1352  CG  ASP H 174      20.172  29.110  20.019  1.00 39.47           C  
ATOM   1353  OD1 ASP H 174      18.979  29.101  20.422  1.00 40.06           O  
ATOM   1354  OD2 ASP H 174      20.855  30.158  19.861  1.00 41.90           O1-
ATOM   1355  C   ASP H 174      20.375  25.397  19.374  1.00 35.19           C  
ATOM   1356  O   ASP H 174      20.031  25.112  18.229  1.00 35.58           O  
ATOM   1357  N   THR H 175      21.216  24.617  20.074  1.00 34.19           N  
ATOM   1358  CA  THR H 175      21.839  23.484  19.449  1.00 34.62           C  
ATOM   1359  CB  THR H 175      22.684  22.713  20.422  1.00 35.69           C  
ATOM   1360  OG1 THR H 175      23.697  23.551  20.962  1.00 66.63           O  
ATOM   1361  CG2 THR H 175      23.316  21.509  19.704  1.00 69.70           C  
ATOM   1362  C   THR H 175      20.803  22.540  18.901  1.00 33.79           C  
ATOM   1363  O   THR H 175      20.939  22.054  17.780  1.00 32.80           O  
ATOM   1364  N   VAL H 176      19.800  22.183  19.724  1.00 31.39           N  
ATOM   1365  CA  VAL H 176      18.734  21.275  19.382  1.00 31.29           C  
ATOM   1366  CB  VAL H 176      18.259  20.471  20.558  1.00 30.75           C  
ATOM   1367  CG1 VAL H 176      19.446  19.630  21.063  1.00 29.60           C  
ATOM   1368  CG2 VAL H 176      17.668  21.409  21.618  1.00 29.72           C  
ATOM   1369  C   VAL H 176      17.540  21.894  18.705  1.00 31.16           C  
ATOM   1370  O   VAL H 176      16.779  21.182  18.054  1.00 31.09           O  
ATOM   1371  N   LYS H 177      17.303  23.213  18.879  1.00 32.29           N  
ATOM   1372  CA  LYS H 177      16.080  23.828  18.425  1.00 34.08           C  
ATOM   1373  CB  LYS H 177      16.070  25.363  18.504  1.00 35.86           C  
ATOM   1374  CG  LYS H 177      15.965  25.930  19.917  1.00 38.02           C  
ATOM   1375  CD  LYS H 177      16.212  27.438  19.964  1.00 39.14           C  
ATOM   1376  CE  LYS H 177      15.879  28.075  21.313  1.00 42.52           C  
ATOM   1377  NZ  LYS H 177      14.419  28.021  21.547  1.00 39.79           N1+
ATOM   1378  C   LYS H 177      15.765  23.495  17.001  1.00 35.10           C  
ATOM   1379  O   LYS H 177      16.609  23.586  16.110  1.00 35.41           O  
ATOM   1380  N   GLY H 178      14.497  23.083  16.786  1.00 35.21           N  
ATOM   1381  CA  GLY H 178      13.945  22.783  15.497  1.00 35.78           C  
ATOM   1382  C   GLY H 178      13.999  21.304  15.272  1.00 35.52           C  
ATOM   1383  O   GLY H 178      13.090  20.729  14.675  1.00 35.78           O  
ATOM   1384  N   ARG H 179      15.110  20.671  15.690  1.00 33.72           N  
ATOM   1385  CA  ARG H 179      15.346  19.261  15.532  1.00 33.56           C  
ATOM   1386  CB  ARG H 179      16.847  18.926  15.591  1.00 33.11           C  
ATOM   1387  CG  ARG H 179      17.626  19.675  14.507  1.00 34.79           C  
ATOM   1388  CD  ARG H 179      19.062  19.198  14.270  1.00 34.57           C  
ATOM   1389  NE  ARG H 179      19.876  19.518  15.476  1.00 34.36           N  
ATOM   1390  CZ  ARG H 179      20.187  18.534  16.368  1.00 33.57           C  
ATOM   1391  NH1 ARG H 179      19.763  17.257  16.146  1.00 33.08           N1+
ATOM   1392  NH2 ARG H 179      20.939  18.820  17.471  1.00 33.09           N  
ATOM   1393  C   ARG H 179      14.629  18.401  16.540  1.00 32.51           C  
ATOM   1394  O   ARG H 179      14.124  17.331  16.200  1.00 32.18           O  
ATOM   1395  N   PHE H 180      14.563  18.850  17.811  1.00 31.30           N  
ATOM   1396  CA  PHE H 180      14.077  18.032  18.895  1.00 30.74           C  
ATOM   1397  CB  PHE H 180      14.998  18.119  20.128  1.00 29.82           C  
ATOM   1398  CG  PHE H 180      16.268  17.368  19.902  1.00 30.84           C  
ATOM   1399  CD1 PHE H 180      17.033  17.562  18.775  1.00 31.51           C  
ATOM   1400  CD2 PHE H 180      16.731  16.507  20.869  1.00 30.00           C  
ATOM   1401  CE1 PHE H 180      18.209  16.869  18.597  1.00 32.23           C  
ATOM   1402  CE2 PHE H 180      17.906  15.815  20.700  1.00 30.47           C  
ATOM   1403  CZ  PHE H 180      18.647  15.991  19.559  1.00 31.50           C  
ATOM   1404  C   PHE H 180      12.741  18.521  19.367  1.00 29.78           C  
ATOM   1405  O   PHE H 180      12.451  19.715  19.333  1.00 31.31           O  
ATOM   1406  N   THR H 181      11.881  17.577  19.812  1.00 29.41           N  
ATOM   1407  CA  THR H 181      10.608  17.945  20.366  1.00 30.03           C  
ATOM   1408  CB  THR H 181       9.450  17.606  19.474  1.00 31.56           C  
ATOM   1409  OG1 THR H 181       9.597  18.248  18.216  1.00 33.03           O  
ATOM   1410  CG2 THR H 181       8.151  18.074  20.151  1.00 32.12           C  
ATOM   1411  C   THR H 181      10.429  17.175  21.644  1.00 29.02           C  
ATOM   1412  O   THR H 181      10.609  15.959  21.682  1.00 28.82           O  
ATOM   1413  N   ILE H 182      10.056  17.877  22.732  1.00 27.84           N  
ATOM   1414  CA  ILE H 182       9.824  17.258  24.008  1.00 26.83           C  
ATOM   1415  CB  ILE H 182      10.435  18.024  25.146  1.00 26.57           C  
ATOM   1416  CG1 ILE H 182      10.290  17.251  26.467  1.00 25.10           C  
ATOM   1417  CG2 ILE H 182       9.815  19.431  25.165  1.00 25.55           C  
ATOM   1418  CD1 ILE H 182      11.126  17.838  27.604  1.00 24.72           C  
ATOM   1419  C   ILE H 182       8.340  17.264  24.216  1.00 27.92           C  
ATOM   1420  O   ILE H 182       7.675  18.249  23.904  1.00 27.90           O  
ATOM   1421  N   SER H 183       7.771  16.139  24.704  1.00 28.23           N  
ATOM   1422  CA  SER H 183       6.350  16.083  24.932  1.00 28.97           C  
ATOM   1423  CB  SER H 183       5.562  15.488  23.754  1.00 29.62           C  
ATOM   1424  OG  SER H 183       5.934  14.134  23.549  1.00 30.57           O  
ATOM   1425  C   SER H 183       6.106  15.214  26.127  1.00 29.00           C  
ATOM   1426  O   SER H 183       7.016  14.543  26.610  1.00 29.38           O  
ATOM   1427  N   ARG H 184       4.862  15.221  26.656  1.00 29.25           N  
ATOM   1428  CA  ARG H 184       4.586  14.430  27.823  1.00 29.47           C  
ATOM   1429  CB  ARG H 184       4.731  15.232  29.125  1.00 28.13           C  
ATOM   1430  CG  ARG H 184       3.765  16.418  29.195  1.00 29.10           C  
ATOM   1431  CD  ARG H 184       4.073  17.401  30.325  1.00 28.67           C  
ATOM   1432  NE  ARG H 184       3.929  16.675  31.616  1.00 27.34           N  
ATOM   1433  CZ  ARG H 184       4.703  17.035  32.681  1.00 26.25           C  
ATOM   1434  NH1 ARG H 184       5.612  18.043  32.548  1.00 24.36           N1+
ATOM   1435  NH2 ARG H 184       4.572  16.388  33.875  1.00 26.92           N  
ATOM   1436  C   ARG H 184       3.168  13.952  27.782  1.00 30.34           C  
ATOM   1437  O   ARG H 184       2.289  14.606  27.222  1.00 30.25           O  
ATOM   1438  N   ASP H 185       2.923  12.767  28.382  1.00 31.59           N  
ATOM   1439  CA  ASP H 185       1.603  12.217  28.496  1.00 34.01           C  
ATOM   1440  CB  ASP H 185       1.481  10.816  27.869  1.00 35.28           C  
ATOM   1441  CG  ASP H 185       0.012  10.414  27.849  1.00 37.98           C  
ATOM   1442  OD1 ASP H 185      -0.809  11.114  28.496  1.00 38.30           O  
ATOM   1443  OD2 ASP H 185      -0.309   9.394  27.183  1.00 41.58           O1-
ATOM   1444  C   ASP H 185       1.343  12.088  29.967  1.00 33.43           C  
ATOM   1445  O   ASP H 185       1.829  11.164  30.616  1.00 33.91           O  
ATOM   1446  N   ASN H 186       0.557  13.024  30.531  1.00 34.39           N  
ATOM   1447  CA  ASN H 186       0.306  13.067  31.944  1.00 35.70           C  
ATOM   1448  CB  ASN H 186      -0.472  14.323  32.375  1.00 34.30           C  
ATOM   1449  CG  ASN H 186       0.485  15.504  32.270  1.00 33.59           C  
ATOM   1450  OD1 ASN H 186       1.703  15.335  32.308  1.00 33.75           O  
ATOM   1451  ND2 ASN H 186      -0.076  16.737  32.142  1.00 33.64           N  
ATOM   1452  C   ASN H 186      -0.450  11.856  32.398  1.00 38.27           C  
ATOM   1453  O   ASN H 186      -0.240  11.378  33.510  1.00 39.11           O  
ATOM   1454  N   ALA H 187      -1.380  11.340  31.575  1.00 38.45           N  
ATOM   1455  CA  ALA H 187      -2.145  10.201  32.004  1.00 40.45           C  
ATOM   1456  CB  ALA H 187      -3.216   9.791  30.979  1.00 40.91           C  
ATOM   1457  C   ALA H 187      -1.237   9.019  32.200  1.00 40.30           C  
ATOM   1458  O   ALA H 187      -1.375   8.274  33.169  1.00 41.11           O  
ATOM   1459  N   LYS H 188      -0.313   8.806  31.243  1.00 39.24           N  
ATOM   1460  CA  LYS H 188       0.631   7.720  31.201  1.00 39.48           C  
ATOM   1461  CB  LYS H 188       1.050   7.351  29.769  1.00 41.61           C  
ATOM   1462  CG  LYS H 188      -0.119   6.628  29.091  1.00 45.90           C  
ATOM   1463  CD  LYS H 188      -0.045   6.476  27.574  1.00 50.96           C  
ATOM   1464  CE  LYS H 188      -1.263   5.739  27.009  1.00 46.47           C  
ATOM   1465  NZ  LYS H 188      -1.281   5.840  25.535  1.00 47.86           N1+
ATOM   1466  C   LYS H 188       1.818   7.888  32.109  1.00 37.50           C  
ATOM   1467  O   LYS H 188       2.527   6.919  32.375  1.00 36.68           O  
ATOM   1468  N   ASN H 189       2.105   9.111  32.590  1.00 35.08           N  
ATOM   1469  CA  ASN H 189       3.267   9.319  33.415  1.00 34.68           C  
ATOM   1470  CB  ASN H 189       3.335   8.393  34.645  1.00 34.79           C  
ATOM   1471  CG  ASN H 189       2.289   8.834  35.661  1.00 37.40           C  
ATOM   1472  OD1 ASN H 189       1.884   9.994  35.693  1.00 36.77           O  
ATOM   1473  ND2 ASN H 189       1.849   7.882  36.528  1.00 39.97           N  
ATOM   1474  C   ASN H 189       4.498   9.070  32.597  1.00 33.62           C  
ATOM   1475  O   ASN H 189       5.481   8.513  33.089  1.00 33.09           O  
ATOM   1476  N   ILE H 190       4.479   9.492  31.316  1.00 31.91           N  
ATOM   1477  CA  ILE H 190       5.623   9.304  30.473  0.90 31.41           C  
ATOM   1478  CB  ILE H 190       5.374   8.350  29.337  0.90 33.31           C  
ATOM   1479  CG1 ILE H 190       5.042   6.950  29.880  1.00  0.00           C  
ATOM   1480  CG2 ILE H 190       6.601   8.372  28.410  1.00 40.35           C  
ATOM   1481  CD1 ILE H 190       4.506   5.999  28.810  1.00  0.00           C  
ATOM   1482  C   ILE H 190       6.024  10.618  29.866  1.00 29.81           C  
ATOM   1483  O   ILE H 190       5.190  11.483  29.600  1.00 29.24           O  
ATOM   1484  N   LEU H 191       7.351  10.791  29.670  1.00 28.82           N  
ATOM   1485  CA  LEU H 191       7.955  11.941  29.051  1.00 28.05           C  
ATOM   1486  CB  LEU H 191       9.041  12.582  29.928  1.00 26.57           C  
ATOM   1487  CG  LEU H 191       9.716  13.817  29.311  1.00 26.67           C  
ATOM   1488  CD1 LEU H 191       8.719  14.970  29.128  1.00 25.81           C  
ATOM   1489  CD2 LEU H 191      10.962  14.221  30.117  1.00 26.56           C  
ATOM   1490  C   LEU H 191       8.625  11.437  27.802  1.00 28.28           C  
ATOM   1491  O   LEU H 191       9.153  10.325  27.796  1.00 28.58           O  
ATOM   1492  N   TYR H 192       8.625  12.235  26.708  1.00 27.99           N  
ATOM   1493  CA  TYR H 192       9.184  11.766  25.465  1.00 29.10           C  
ATOM   1494  CB  TYR H 192       8.130  11.557  24.364  1.00 30.78           C  
ATOM   1495  CG  TYR H 192       7.128  10.558  24.831  1.00 32.63           C  
ATOM   1496  CD1 TYR H 192       7.383   9.208  24.761  1.00 34.12           C  
ATOM   1497  CD2 TYR H 192       5.920  10.984  25.334  1.00 34.30           C  
ATOM   1498  CE1 TYR H 192       6.447   8.298  25.192  1.00 35.68           C  
ATOM   1499  CE2 TYR H 192       4.980  10.078  25.767  1.00 35.61           C  
ATOM   1500  CZ  TYR H 192       5.245   8.733  25.696  1.00 37.35           C  
ATOM   1501  OH  TYR H 192       4.281   7.803  26.140  1.00 38.58           O  
ATOM   1502  C   TYR H 192      10.122  12.794  24.902  1.00 28.10           C  
ATOM   1503  O   TYR H 192      10.040  13.981  25.214  1.00 28.93           O  
ATOM   1504  N   LEU H 193      11.084  12.332  24.075  1.00 27.15           N  
ATOM   1505  CA  LEU H 193      11.947  13.238  23.378  1.00 26.26           C  
ATOM   1506  CB  LEU H 193      13.373  13.289  23.953  1.00 25.02           C  
ATOM   1507  CG  LEU H 193      14.293  14.288  23.231  1.00 25.42           C  
ATOM   1508  CD1 LEU H 193      13.786  15.730  23.397  1.00 23.41           C  
ATOM   1509  CD2 LEU H 193      15.755  14.121  23.674  1.00 25.00           C  
ATOM   1510  C   LEU H 193      12.039  12.735  21.970  1.00 27.79           C  
ATOM   1511  O   LEU H 193      12.566  11.651  21.720  1.00 27.52           O  
ATOM   1512  N   GLN H 194      11.518  13.518  21.007  1.00 28.94           N  
ATOM   1513  CA  GLN H 194      11.566  13.147  19.620  1.00 30.53           C  
ATOM   1514  CB  GLN H 194      10.361  13.672  18.819  1.00 32.08           C  
ATOM   1515  CG  GLN H 194      10.453  13.432  17.309  1.00 34.63           C  
ATOM   1516  CD  GLN H 194      10.178  11.964  17.028  1.00 36.75           C  
ATOM   1517  OE1 GLN H 194       9.378  11.328  17.711  1.00 38.83           O  
ATOM   1518  NE2 GLN H 194      10.859  11.405  15.993  1.00 35.69           N  
ATOM   1519  C   GLN H 194      12.783  13.807  19.059  1.00 30.46           C  
ATOM   1520  O   GLN H 194      12.963  15.014  19.202  1.00 30.53           O  
ATOM   1521  N   MET H 195      13.664  13.024  18.408  1.00 30.42           N  
ATOM   1522  CA  MET H 195      14.861  13.605  17.875  1.00 31.90           C  
ATOM   1523  CB  MET H 195      16.139  12.938  18.415  1.00 32.21           C  
ATOM   1524  CG  MET H 195      16.300  13.094  19.931  1.00 34.13           C  
ATOM   1525  SD  MET H 195      17.795  12.324  20.624  1.00 37.68           S  
ATOM   1526  CE  MET H 195      17.218  10.617  20.399  1.00 37.46           C  
ATOM   1527  C   MET H 195      14.848  13.404  16.393  1.00 33.09           C  
ATOM   1528  O   MET H 195      14.502  12.330  15.904  1.00 33.36           O  
ATOM   1529  N   SER H 196      15.217  14.452  15.632  1.00 34.40           N  
ATOM   1530  CA  SER H 196      15.240  14.320  14.204  1.00 35.70           C  
ATOM   1531  CB  SER H 196      14.033  14.975  13.512  1.00 37.19           C  
ATOM   1532  OG  SER H 196      13.987  16.362  13.811  1.00 56.69           O  
ATOM   1533  C   SER H 196      16.484  14.983  13.706  1.00 35.58           C  
ATOM   1534  O   SER H 196      17.132  15.728  14.438  1.00 35.15           O  
ATOM   1535  N   ARG H 197      16.871  14.695  12.444  1.00 35.71           N  
ATOM   1536  CA  ARG H 197      18.016  15.332  11.854  1.00 35.81           C  
ATOM   1537  CB  ARG H 197      17.782  16.846  11.703  1.00 37.14           C  
ATOM   1538  CG  ARG H 197      18.771  17.595  10.812  1.00  0.00           C  
ATOM   1539  CD  ARG H 197      18.527  19.108  10.825  1.00  0.00           C  
ATOM   1540  NE  ARG H 197      19.333  19.720   9.731  1.00  0.00           N  
ATOM   1541  CZ  ARG H 197      18.791  19.844   8.485  1.00  0.00           C  
ATOM   1542  NH1 ARG H 197      17.523  19.400   8.245  1.00  0.00           N1+
ATOM   1543  NH2 ARG H 197      19.513  20.425   7.484  1.00  0.00           N  
ATOM   1544  C   ARG H 197      19.201  15.117  12.747  1.00 35.07           C  
ATOM   1545  O   ARG H 197      19.955  16.048  13.027  1.00 35.44           O  
ATOM   1546  N   LEU H 198      19.412  13.864  13.193  1.00 34.61           N  
ATOM   1547  CA  LEU H 198      20.461  13.562  14.127  1.00 34.98           C  
ATOM   1548  CB  LEU H 198      20.372  12.134  14.692  1.00 34.20           C  
ATOM   1549  CG  LEU H 198      19.184  11.938  15.652  1.00 34.55           C  
ATOM   1550  CD1 LEU H 198      19.130  10.501  16.190  1.00 34.30           C  
ATOM   1551  CD2 LEU H 198      19.224  12.975  16.786  1.00 33.42           C  
ATOM   1552  C   LEU H 198      21.809  13.734  13.505  1.00 36.21           C  
ATOM   1553  O   LEU H 198      22.026  13.433  12.332  1.00 37.70           O  
ATOM   1554  N   LYS H 199      22.756  14.245  14.321  1.00 36.04           N  
ATOM   1555  CA  LYS H 199      24.108  14.475  13.904  1.00 37.13           C  
ATOM   1556  CB  LYS H 199      24.552  15.942  14.030  1.00 38.50           C  
ATOM   1557  CG  LYS H 199      23.733  16.917  13.183  1.00 42.32           C  
ATOM   1558  CD  LYS H 199      24.060  18.389  13.448  1.00 44.96           C  
ATOM   1559  CE  LYS H 199      23.589  18.911  14.805  1.00 47.74           C  
ATOM   1560  NZ  LYS H 199      23.958  20.339  14.953  1.00 51.40           N1+
ATOM   1561  C   LYS H 199      24.983  13.688  14.829  1.00 36.31           C  
ATOM   1562  O   LYS H 199      24.536  13.211  15.871  1.00 34.11           O  
ATOM   1563  N   SER H 200      26.272  13.544  14.473  1.00 36.83           N  
ATOM   1564  CA  SER H 200      27.188  12.776  15.270  1.00 38.54           C  
ATOM   1565  CB  SER H 200      28.591  12.679  14.649  1.00 40.00           C  
ATOM   1566  OG  SER H 200      29.437  11.910  15.492  1.00 43.87           O  
ATOM   1567  C   SER H 200      27.339  13.431  16.613  1.00 37.19           C  
ATOM   1568  O   SER H 200      27.578  12.754  17.610  1.00 37.89           O  
ATOM   1569  N   GLU H 201      27.179  14.767  16.672  1.00 37.59           N  
ATOM   1570  CA  GLU H 201      27.355  15.537  17.874  1.00 36.83           C  
ATOM   1571  CB  GLU H 201      27.209  17.054  17.657  1.00 39.42           C  
ATOM   1572  CG  GLU H 201      28.368  17.680  16.877  1.00 34.76           C  
ATOM   1573  CD  GLU H 201      28.206  17.318  15.408  1.00 34.52           C  
ATOM   1574  OE1 GLU H 201      27.038  17.170  14.960  1.00 35.66           O  
ATOM   1575  OE2 GLU H 201      29.247  17.184  14.713  1.00 36.36           O1-
ATOM   1576  C   GLU H 201      26.335  15.134  18.896  1.00 34.67           C  
ATOM   1577  O   GLU H 201      26.552  15.307  20.093  1.00 33.71           O  
ATOM   1578  N   ASP H 202      25.173  14.637  18.442  1.00 32.50           N  
ATOM   1579  CA  ASP H 202      24.070  14.231  19.271  1.00 31.22           C  
ATOM   1580  CB  ASP H 202      22.791  13.952  18.466  1.00 31.23           C  
ATOM   1581  CG  ASP H 202      22.277  15.290  17.955  1.00 33.55           C  
ATOM   1582  OD1 ASP H 202      22.394  16.292  18.711  1.00 34.74           O  
ATOM   1583  OD2 ASP H 202      21.771  15.333  16.803  1.00 33.63           O1-
ATOM   1584  C   ASP H 202      24.396  12.995  20.058  1.00 30.02           C  
ATOM   1585  O   ASP H 202      23.643  12.622  20.955  1.00 28.99           O  
ATOM   1586  N   THR H 203      25.470  12.265  19.704  1.00 28.95           N  
ATOM   1587  CA  THR H 203      25.749  11.047  20.415  1.00 28.00           C  
ATOM   1588  CB  THR H 203      26.904  10.284  19.835  1.00 28.96           C  
ATOM   1589  OG1 THR H 203      26.888   8.952  20.313  1.00 28.90           O  
ATOM   1590  CG2 THR H 203      28.224  10.961  20.234  1.00 27.56           C  
ATOM   1591  C   THR H 203      26.023  11.368  21.856  1.00 27.15           C  
ATOM   1592  O   THR H 203      26.792  12.277  22.169  1.00 27.54           O  
ATOM   1593  N   GLY H 204      25.376  10.626  22.782  1.00 26.17           N  
ATOM   1594  CA  GLY H 204      25.569  10.881  24.182  1.00 25.42           C  
ATOM   1595  C   GLY H 204      24.580  10.071  24.958  1.00 25.07           C  
ATOM   1596  O   GLY H 204      23.741   9.370  24.391  1.00 24.58           O  
ATOM   1597  N   ILE H 205      24.673  10.156  26.299  1.00 24.48           N  
ATOM   1598  CA  ILE H 205      23.755   9.476  27.164  1.00 24.70           C  
ATOM   1599  CB  ILE H 205      24.369   9.026  28.459  1.00 24.92           C  
ATOM   1600  CG1 ILE H 205      25.490   8.004  28.202  1.00 31.26           C  
ATOM   1601  CG2 ILE H 205      23.240   8.490  29.354  1.00 34.33           C  
ATOM   1602  CD1 ILE H 205      26.707   8.594  27.491  1.00 28.33           C  
ATOM   1603  C   ILE H 205      22.704  10.488  27.492  1.00 23.41           C  
ATOM   1604  O   ILE H 205      23.022  11.616  27.865  1.00 24.01           O  
ATOM   1605  N   TYR H 206      21.416  10.114  27.346  1.00 22.80           N  
ATOM   1606  CA  TYR H 206      20.348  11.048  27.575  1.00 22.89           C  
ATOM   1607  CB  TYR H 206      19.279  11.043  26.466  1.00 22.98           C  
ATOM   1608  CG  TYR H 206      19.853  11.720  25.267  1.00 23.35           C  
ATOM   1609  CD1 TYR H 206      20.751  11.080  24.444  1.00 23.78           C  
ATOM   1610  CD2 TYR H 206      19.471  13.006  24.963  1.00 23.61           C  
ATOM   1611  CE1 TYR H 206      21.268  11.722  23.341  1.00 23.54           C  
ATOM   1612  CE2 TYR H 206      19.984  13.652  23.863  1.00 24.41           C  
ATOM   1613  CZ  TYR H 206      20.883  13.009  23.050  1.00 24.49           C  
ATOM   1614  OH  TYR H 206      21.412  13.671  21.921  1.00 24.39           O  
ATOM   1615  C   TYR H 206      19.659  10.708  28.859  1.00 23.32           C  
ATOM   1616  O   TYR H 206      19.250   9.568  29.078  1.00 24.81           O  
ATOM   1617  N   TYR H 207      19.501  11.720  29.741  1.00 22.85           N  
ATOM   1618  CA  TYR H 207      18.894  11.495  31.023  1.00 22.75           C  
ATOM   1619  CB  TYR H 207      19.730  11.987  32.223  1.00 22.57           C  
ATOM   1620  CG  TYR H 207      21.010  11.239  32.388  1.00 23.93           C  
ATOM   1621  CD1 TYR H 207      21.029   9.999  32.985  1.00 24.86           C  
ATOM   1622  CD2 TYR H 207      22.199  11.800  31.978  1.00 24.66           C  
ATOM   1623  CE1 TYR H 207      22.216   9.322  33.149  1.00 26.19           C  
ATOM   1624  CE2 TYR H 207      23.388  11.127  32.139  1.00 25.35           C  
ATOM   1625  CZ  TYR H 207      23.397   9.885  32.725  1.00 25.53           C  
ATOM   1626  OH  TYR H 207      24.612   9.190  32.895  1.00 28.18           O  
ATOM   1627  C   TYR H 207      17.650  12.324  31.123  1.00 22.57           C  
ATOM   1628  O   TYR H 207      17.604  13.458  30.644  1.00 23.32           O  
ATOM   1629  N   CYS H 208      16.592  11.758  31.741  1.00 22.60           N  
ATOM   1630  CA  CYS H 208      15.421  12.536  32.026  1.00 24.14           C  
ATOM   1631  CB  CYS H 208      14.066  11.811  31.801  1.00 27.73           C  
ATOM   1632  SG  CYS H 208      13.916  10.184  32.601  1.00 35.48           S  
ATOM   1633  C   CYS H 208      15.563  12.963  33.455  1.00 23.28           C  
ATOM   1634  O   CYS H 208      16.117  12.235  34.281  1.00 22.76           O  
ATOM   1635  N   ALA H 209      15.104  14.191  33.776  1.00 22.71           N  
ATOM   1636  CA  ALA H 209      15.288  14.692  35.108  1.00 23.72           C  
ATOM   1637  CB  ALA H 209      16.483  15.652  35.239  1.00 23.36           C  
ATOM   1638  C   ALA H 209      14.068  15.456  35.500  1.00 23.39           C  
ATOM   1639  O   ALA H 209      13.294  15.906  34.657  1.00 23.12           O  
ATOM   1640  N   ARG H 210      13.874  15.619  36.823  1.00 23.59           N  
ATOM   1641  CA  ARG H 210      12.712  16.291  37.312  1.00 23.67           C  
ATOM   1642  CB  ARG H 210      12.058  15.557  38.500  1.00 24.30           C  
ATOM   1643  CG  ARG H 210      10.803  16.230  39.060  1.00 25.96           C  
ATOM   1644  CD  ARG H 210      10.111  15.418  40.163  1.00 26.98           C  
ATOM   1645  NE  ARG H 210      10.867  15.621  41.432  1.00 27.47           N  
ATOM   1646  CZ  ARG H 210      10.337  15.214  42.623  1.00 29.31           C  
ATOM   1647  NH1 ARG H 210       9.118  14.603  42.660  1.00 29.27           N1+
ATOM   1648  NH2 ARG H 210      11.021  15.424  43.785  1.00 29.20           N  
ATOM   1649  C   ARG H 210      13.124  17.642  37.778  1.00 23.89           C  
ATOM   1650  O   ARG H 210      14.138  17.777  38.464  1.00 23.71           O  
ATOM   1651  N   GLY H 211      12.362  18.679  37.354  1.00 24.38           N  
ATOM   1652  CA  GLY H 211      12.583  20.001  37.853  1.00 26.58           C  
ATOM   1653  C   GLY H 211      12.198  19.834  39.257  1.00 27.46           C  
ATOM   1654  O   GLY H 211      11.027  19.841  39.639  1.00 29.16           O  
ATOM   1655  N   MET H 212      13.350  19.643  39.945  1.00 24.87           N  
ATOM   1656  CA  MET H 212      13.817  19.225  41.219  1.00 25.40           C  
ATOM   1657  CB  MET H 212      12.939  18.167  41.911  1.00 23.89           C  
ATOM   1658  CG  MET H 212      11.648  18.752  42.488  1.00 25.30           C  
ATOM   1659  SD  MET H 212      11.922  19.940  43.838  1.00  0.00           S  
ATOM   1660  CE  MET H 212      12.522  18.701  45.024  1.00  0.00           C  
ATOM   1661  C   MET H 212      15.168  18.599  40.931  1.00 26.12           C  
ATOM   1662  O   MET H 212      15.872  18.969  39.994  1.00 26.11           O  
ATOM   1663  N   ASP H 213      15.564  17.686  41.831  1.00 23.12           N  
ATOM   1664  CA  ASP H 213      16.755  16.902  42.026  1.00 23.09           C  
ATOM   1665  CB  ASP H 213      16.984  16.669  43.525  1.00 30.17           C  
ATOM   1666  CG  ASP H 213      15.782  15.950  44.142  1.00 32.78           C  
ATOM   1667  OD1 ASP H 213      14.616  16.330  43.839  1.00 48.14           O  
ATOM   1668  OD2 ASP H 213      16.022  15.011  44.943  1.00 48.14           O1-
ATOM   1669  C   ASP H 213      16.952  15.574  41.314  1.00 24.52           C  
ATOM   1670  O   ASP H 213      18.060  15.047  41.398  1.00 24.95           O  
ATOM   1671  N   TYR H 214      15.963  14.964  40.621  1.00 26.73           N  
ATOM   1672  CA  TYR H 214      16.123  13.532  40.421  1.00 26.32           C  
ATOM   1673  CB  TYR H 214      14.842  12.718  40.690  1.00 27.85           C  
ATOM   1674  CG  TYR H 214      14.563  12.710  42.157  1.00 30.31           C  
ATOM   1675  CD1 TYR H 214      13.962  13.783  42.772  1.00 31.46           C  
ATOM   1676  CD2 TYR H 214      14.897  11.612  42.917  1.00 30.78           C  
ATOM   1677  CE1 TYR H 214      13.707  13.759  44.124  1.00 33.63           C  
ATOM   1678  CE2 TYR H 214      14.643  11.583  44.268  1.00 33.14           C  
ATOM   1679  CZ  TYR H 214      14.046  12.661  44.876  1.00 34.82           C  
ATOM   1680  OH  TYR H 214      13.780  12.643  46.261  1.00 36.94           O  
ATOM   1681  C   TYR H 214      16.496  13.262  38.983  1.00 25.61           C  
ATOM   1682  O   TYR H 214      16.003  13.930  38.076  1.00 23.73           O  
ATOM   1683  N   TRP H 215      17.371  12.252  38.742  1.00 24.62           N  
ATOM   1684  CA  TRP H 215      17.818  11.906  37.411  1.00 24.71           C  
ATOM   1685  CB  TRP H 215      19.314  12.202  37.192  1.00 23.46           C  
ATOM   1686  CG  TRP H 215      19.689  13.667  37.210  1.00 24.29           C  
ATOM   1687  CD2 TRP H 215      20.530  14.299  36.230  1.00 23.39           C  
ATOM   1688  CD1 TRP H 215      19.385  14.625  38.132  1.00 24.23           C  
ATOM   1689  NE1 TRP H 215      19.976  15.817  37.784  1.00 24.16           N  
ATOM   1690  CE2 TRP H 215      20.688  15.630  36.619  1.00 24.32           C  
ATOM   1691  CE3 TRP H 215      21.131  13.811  35.106  1.00 24.01           C  
ATOM   1692  CZ2 TRP H 215      21.451  16.493  35.886  1.00 23.99           C  
ATOM   1693  CZ3 TRP H 215      21.893  14.686  34.364  1.00 24.62           C  
ATOM   1694  CH2 TRP H 215      22.050  16.002  34.747  1.00 24.45           C  
ATOM   1695  C   TRP H 215      17.654  10.423  37.226  1.00 24.94           C  
ATOM   1696  O   TRP H 215      17.738   9.654  38.183  1.00 25.62           O  
ATOM   1697  N   GLY H 216      17.414   9.978  35.973  1.00 25.13           N  
ATOM   1698  CA  GLY H 216      17.251   8.579  35.683  1.00 25.63           C  
ATOM   1699  C   GLY H 216      18.601   7.979  35.412  1.00 26.62           C  
ATOM   1700  O   GLY H 216      19.631   8.630  35.569  1.00 25.58           O  
ATOM   1701  N   GLN H 217      18.602   6.684  35.031  1.00 26.70           N  
ATOM   1702  CA  GLN H 217      19.770   5.906  34.714  1.00 29.14           C  
ATOM   1703  CB  GLN H 217      19.444   4.410  34.566  1.00 32.32           C  
ATOM   1704  CG  GLN H 217      20.680   3.513  34.556  1.00 39.54           C  
ATOM   1705  CD  GLN H 217      21.196   3.442  35.985  1.00 45.41           C  
ATOM   1706  OE1 GLN H 217      22.319   3.853  36.274  1.00 46.49           O  
ATOM   1707  NE2 GLN H 217      20.353   2.906  36.908  1.00 45.20           N  
ATOM   1708  C   GLN H 217      20.360   6.378  33.415  1.00 27.74           C  
ATOM   1709  O   GLN H 217      21.578   6.365  33.241  1.00 27.28           O  
ATOM   1710  N   GLY H 218      19.503   6.768  32.448  1.00 26.90           N  
ATOM   1711  CA  GLY H 218      19.957   7.280  31.180  1.00 26.88           C  
ATOM   1712  C   GLY H 218      19.850   6.226  30.111  1.00 27.33           C  
ATOM   1713  O   GLY H 218      19.862   5.028  30.389  1.00 27.59           O  
ATOM   1714  N   THR H 219      19.723   6.678  28.839  1.00 27.01           N  
ATOM   1715  CA  THR H 219      19.678   5.820  27.679  1.00 27.15           C  
ATOM   1716  CB  THR H 219      18.415   5.920  26.873  1.00 27.56           C  
ATOM   1717  OG1 THR H 219      18.273   7.239  26.368  1.00 28.55           O  
ATOM   1718  CG2 THR H 219      17.205   5.556  27.741  1.00 26.81           C  
ATOM   1719  C   THR H 219      20.739   6.327  26.750  1.00 28.02           C  
ATOM   1720  O   THR H 219      20.923   7.536  26.628  1.00 26.50           O  
ATOM   1721  N   SER H 220      21.437   5.428  26.024  1.00 28.01           N  
ATOM   1722  CA  SER H 220      22.523   5.893  25.202  1.00 28.80           C  
ATOM   1723  CB  SER H 220      23.768   4.989  25.257  1.00 29.75           C  
ATOM   1724  OG  SER H 220      24.317   4.991  26.566  1.00 22.03           O  
ATOM   1725  C   SER H 220      22.105   5.963  23.769  1.00 29.55           C  
ATOM   1726  O   SER H 220      21.444   5.068  23.245  1.00 28.32           O  
ATOM   1727  N   VAL H 221      22.497   7.065  23.095  1.00 29.68           N  
ATOM   1728  CA  VAL H 221      22.181   7.243  21.708  1.00 30.45           C  
ATOM   1729  CB  VAL H 221      21.382   8.489  21.443  1.00 31.03           C  
ATOM   1730  CG1 VAL H 221      21.201   8.651  19.924  1.00 25.17           C  
ATOM   1731  CG2 VAL H 221      20.059   8.397  22.222  1.00 23.48           C  
ATOM   1732  C   VAL H 221      23.474   7.381  20.965  1.00 31.07           C  
ATOM   1733  O   VAL H 221      24.353   8.143  21.365  1.00 30.23           O  
ATOM   1734  N   THR H 222      23.632   6.621  19.862  1.00 30.96           N  
ATOM   1735  CA  THR H 222      24.829   6.742  19.082  1.00 32.27           C  
ATOM   1736  CB  THR H 222      25.674   5.502  19.073  1.00 32.88           C  
ATOM   1737  OG1 THR H 222      26.059   5.167  20.399  1.00 35.38           O  
ATOM   1738  CG2 THR H 222      26.921   5.762  18.212  1.00 36.04           C  
ATOM   1739  C   THR H 222      24.418   7.024  17.674  1.00 32.65           C  
ATOM   1740  O   THR H 222      23.560   6.342  17.116  1.00 33.10           O  
ATOM   1741  N   VAL H 223      25.022   8.061  17.065  1.00 33.07           N  
ATOM   1742  CA  VAL H 223      24.692   8.400  15.712  1.00 33.51           C  
ATOM   1743  CB  VAL H 223      24.415   9.864  15.538  1.00 33.69           C  
ATOM   1744  CG1 VAL H 223      24.130  10.139  14.055  1.00 34.05           C  
ATOM   1745  CG2 VAL H 223      23.275  10.265  16.487  1.00 32.99           C  
ATOM   1746  C   VAL H 223      25.893   8.086  14.883  1.00 33.95           C  
ATOM   1747  O   VAL H 223      26.939   8.715  15.037  1.00 34.33           O  
ATOM   1748  N   SER H 224      25.776   7.097  13.974  1.00 34.83           N  
ATOM   1749  CA  SER H 224      26.908   6.760  13.159  1.00 35.76           C  
ATOM   1750  CB  SER H 224      27.891   5.787  13.834  1.00 35.67           C  
ATOM   1751  OG  SER H 224      28.501   6.403  14.958  1.00 37.00           O  
ATOM   1752  C   SER H 224      26.409   6.075  11.930  1.00 36.82           C  
ATOM   1753  O   SER H 224      25.302   5.541  11.903  1.00 35.91           O  
ATOM   1754  N   SER H 225      27.235   6.078  10.867  1.00 37.42           N  
ATOM   1755  CA  SER H 225      26.855   5.436   9.646  1.00 39.34           C  
ATOM   1756  CB  SER H 225      27.383   6.153   8.390  1.00 40.74           C  
ATOM   1757  OG  SER H 225      28.802   6.131   8.371  1.00 41.48           O  
ATOM   1758  C   SER H 225      27.453   4.037   9.673  1.00 39.48           C  
ATOM   1759  O   SER H 225      28.591   3.895  10.195  1.00 41.33           O  
ATOM   1760  OXT SER H 225      26.785   3.092   9.174  1.00  0.00           O1-
TER    1761      SER H 225 
CONECT  160  711
CONECT  711  160
CONECT 1009 1632
CONECT 1632 1009
END
