# Supplementary material for: Fully automated antibody structure prediction using BIOVIA tools: Validation study
Source: PLoS One. 2017 May 18;12(5):e0177923. doi: 10.1371/journal.pone.0177923 (PMC5436848; doi:10.1371/journal.pone.0177923)
Supplement: S1 Dataset — Predicted structures using the Top5 framework method, Chothia CDR definition with no canonical filtering and generating 50 models. These were used in the detailed discussion of outliers and for comparison against predictions using canonical filtering. (ZIP) [file pone.0177923.s003.zip › 4LVH_CB_FV_FinalModel.pdb]

REMARK   Accelrys Discovery Studio PDB file
REMARK   Created:  2015-05-08T05:18:52Z
SSBOND   1 CYS L   22    CYS L   91                                     
SSBOND   2 CYS H  130    CYS H  204                                     
ATOM      1  N   ILE L   1      25.854  31.931  29.799  1.00 54.81           N1+
ATOM      2  CA  ILE L   1      26.926  32.101  30.808  1.00 53.61           C  
ATOM      3  CB  ILE L   1      26.344  32.391  32.156  1.00 53.86           C  
ATOM      4  CG1 ILE L   1      25.550  33.704  32.149  1.00 55.36           C  
ATOM      5  CG2 ILE L   1      27.497  32.384  33.166  1.00 52.65           C  
ATOM      6  CD1 ILE L   1      24.679  33.891  33.390  1.00 55.15           C  
ATOM      7  C   ILE L   1      27.732  30.858  30.936  1.00 54.29           C  
ATOM      8  O   ILE L   1      27.185  29.769  31.103  1.00 54.76           O  
ATOM      9  N   GLN L   2      29.068  30.981  30.836  1.00 52.73           N  
ATOM     10  CA  GLN L   2      29.826  29.777  30.909  1.00 52.49           C  
ATOM     11  CB  GLN L   2      30.783  29.568  29.733  1.00 50.90           C  
ATOM     12  CG  GLN L   2      29.963  29.528  28.445  1.00 23.50           C  
ATOM     13  CD  GLN L   2      28.591  28.945  28.800  1.00 24.27           C  
ATOM     14  OE1 GLN L   2      28.479  27.905  29.450  1.00 20.39           O  
ATOM     15  NE2 GLN L   2      27.510  29.647  28.364  1.00 26.86           N  
ATOM     16  C   GLN L   2      30.522  29.689  32.216  1.00 51.30           C  
ATOM     17  O   GLN L   2      30.963  30.687  32.785  1.00 50.08           O  
ATOM     18  N   MET L   3      30.611  28.449  32.731  1.00 49.63           N  
ATOM     19  CA  MET L   3      31.168  28.221  34.025  1.00 47.69           C  
ATOM     20  CB  MET L   3      30.321  27.248  34.861  1.00 46.75           C  
ATOM     21  CG  MET L   3      28.847  27.649  34.920  1.00 47.11           C  
ATOM     22  SD  MET L   3      28.544  29.315  35.573  1.00 41.67           S  
ATOM     23  CE  MET L   3      29.027  28.902  37.271  1.00 26.86           C  
ATOM     24  C   MET L   3      32.500  27.572  33.840  1.00 46.79           C  
ATOM     25  O   MET L   3      32.664  26.691  32.997  1.00 45.43           O  
ATOM     26  N   THR L   4      33.501  28.021  34.620  1.00 47.05           N  
ATOM     27  CA  THR L   4      34.807  27.436  34.548  1.00 46.38           C  
ATOM     28  CB  THR L   4      35.897  28.415  34.211  1.00 46.91           C  
ATOM     29  OG1 THR L   4      35.905  29.485  35.145  1.00 44.86           O  
ATOM     30  CG2 THR L   4      35.687  28.937  32.782  1.00 45.06           C  
ATOM     31  C   THR L   4      35.128  26.883  35.896  1.00 46.06           C  
ATOM     32  O   THR L   4      35.131  27.608  36.890  1.00 47.46           O  
ATOM     33  N   GLN L   5      35.426  25.572  35.957  1.00 46.32           N  
ATOM     34  CA  GLN L   5      35.724  24.966  37.221  1.00 45.38           C  
ATOM     35  CB  GLN L   5      35.042  23.604  37.428  1.00 44.41           C  
ATOM     36  CG  GLN L   5      33.516  23.684  37.464  1.00 44.31           C  
ATOM     37  CD  GLN L   5      32.964  22.275  37.637  1.00 45.49           C  
ATOM     38  OE1 GLN L   5      31.796  22.019  37.350  1.00 44.37           O  
ATOM     39  NE2 GLN L   5      33.824  21.334  38.114  1.00 44.81           N  
ATOM     40  C   GLN L   5      37.198  24.728  37.294  1.00 46.37           C  
ATOM     41  O   GLN L   5      37.861  24.490  36.286  1.00 46.67           O  
ATOM     42  N   SER L   6      37.752  24.826  38.516  1.00 46.50           N  
ATOM     43  CA  SER L   6      39.144  24.551  38.720  1.00 46.44           C  
ATOM     44  CB  SER L   6      40.041  25.802  38.682  1.00 47.63           C  
ATOM     45  OG  SER L   6      39.710  26.679  39.749  1.00 48.18           O  
ATOM     46  C   SER L   6      39.260  23.973  40.087  1.00 46.88           C  
ATOM     47  O   SER L   6      38.520  24.373  40.986  1.00 47.48           O  
ATOM     48  N   PRO L   7      40.156  23.052  40.314  1.00 47.15           N  
ATOM     49  CA  PRO L   7      41.035  22.526  39.297  1.00 46.72           C  
ATOM     50  CD  PRO L   7      40.768  23.018  41.631  1.00 47.22           C  
ATOM     51  CB  PRO L   7      42.212  21.904  40.042  1.00 46.23           C  
ATOM     52  CG  PRO L   7      42.230  22.630  41.394  1.00 47.05           C  
ATOM     53  C   PRO L   7      40.306  21.502  38.483  1.00 47.30           C  
ATOM     54  O   PRO L   7      39.182  21.151  38.835  1.00 47.37           O  
ATOM     55  N   ALA L   8      40.910  21.044  37.367  1.00 47.37           N  
ATOM     56  CA  ALA L   8      40.311  20.018  36.561  1.00 48.24           C  
ATOM     57  CB  ALA L   8      41.115  19.735  35.280  1.00 50.45           C  
ATOM     58  C   ALA L   8      40.263  18.747  37.351  1.00 47.79           C  
ATOM     59  O   ALA L   8      39.241  18.063  37.386  1.00 46.56           O  
ATOM     60  N   SER L   9      41.373  18.399  38.028  1.00 48.78           N  
ATOM     61  CA  SER L   9      41.400  17.185  38.792  1.00 46.93           C  
ATOM     62  CB  SER L   9      42.271  16.082  38.165  1.00 46.38           C  
ATOM     63  OG  SER L   9      43.623  16.512  38.076  1.00 51.54           O  
ATOM     64  C   SER L   9      41.978  17.519  40.128  1.00 46.99           C  
ATOM     65  O   SER L   9      42.746  18.472  40.256  1.00 46.97           O  
ATOM     66  N   LEU L  10      41.599  16.753  41.171  1.00 46.68           N  
ATOM     67  CA  LEU L  10      42.115  17.069  42.470  1.00 47.11           C  
ATOM     68  CB  LEU L  10      41.140  17.975  43.245  1.00 48.29           C  
ATOM     69  CG  LEU L  10      41.594  18.411  44.646  1.00 50.43           C  
ATOM     70  CD1 LEU L  10      42.874  19.261  44.588  1.00 50.49           C  
ATOM     71  CD2 LEU L  10      40.444  19.127  45.371  1.00 48.98           C  
ATOM     72  C   LEU L  10      42.322  15.791  43.234  1.00 46.73           C  
ATOM     73  O   LEU L  10      41.427  14.949  43.307  1.00 46.52           O  
ATOM     74  N   ALA L  11      43.523  15.610  43.824  1.00 46.56           N  
ATOM     75  CA  ALA L  11      43.786  14.427  44.598  1.00 45.31           C  
ATOM     76  CB  ALA L  11      45.059  13.677  44.162  1.00 43.58           C  
ATOM     77  C   ALA L  11      43.989  14.858  46.021  1.00 44.16           C  
ATOM     78  O   ALA L  11      44.793  15.747  46.298  1.00 43.32           O  
ATOM     79  N   VAL L  12      43.258  14.231  46.970  1.00 43.93           N  
ATOM     80  CA  VAL L  12      43.389  14.615  48.351  1.00 43.43           C  
ATOM     81  CB  VAL L  12      42.283  15.512  48.830  1.00 43.24           C  
ATOM     82  CG1 VAL L  12      42.390  15.680  50.355  1.00 48.76           C  
ATOM     83  CG2 VAL L  12      42.367  16.839  48.061  1.00 49.52           C  
ATOM     84  C   VAL L  12      43.355  13.388  49.209  1.00 44.00           C  
ATOM     85  O   VAL L  12      42.673  12.413  48.899  1.00 44.88           O  
ATOM     86  N   SER L  13      44.094  13.429  50.338  1.00 41.84           N  
ATOM     87  CA  SER L  13      44.175  12.321  51.248  1.00 40.72           C  
ATOM     88  CB  SER L  13      45.317  12.448  52.275  1.00 42.67           C  
ATOM     89  OG  SER L  13      46.574  12.485  51.617  1.00 45.56           O  
ATOM     90  C   SER L  13      42.902  12.260  52.025  1.00 41.51           C  
ATOM     91  O   SER L  13      42.134  13.218  52.080  1.00 42.46           O  
ATOM     92  N   PRO L  14      42.656  11.132  52.630  1.00 42.65           N  
ATOM     93  CA  PRO L  14      41.458  10.977  53.397  1.00 43.61           C  
ATOM     94  CD  PRO L  14      43.173   9.858  52.163  1.00 26.69           C  
ATOM     95  CB  PRO L  14      41.297   9.476  53.651  1.00 41.92           C  
ATOM     96  CG  PRO L  14      42.638   8.859  53.202  1.00 43.26           C  
ATOM     97  C   PRO L  14      41.516  11.821  54.625  1.00 44.22           C  
ATOM     98  O   PRO L  14      42.567  11.892  55.259  1.00 43.46           O  
ATOM     99  N   GLY L  15      40.390  12.474  54.968  1.00 43.66           N  
ATOM    100  CA  GLY L  15      40.315  13.273  56.154  1.00 43.89           C  
ATOM    101  C   GLY L  15      40.595  14.711  55.827  1.00 45.20           C  
ATOM    102  O   GLY L  15      40.248  15.602  56.600  1.00 45.73           O  
ATOM    103  N   GLN L  16      41.211  14.979  54.658  1.00 44.17           N  
ATOM    104  CA  GLN L  16      41.569  16.325  54.295  1.00 46.69           C  
ATOM    105  CB  GLN L  16      42.645  16.403  53.203  1.00 49.62           C  
ATOM    106  CG  GLN L  16      44.018  15.956  53.693  1.00 51.94           C  
ATOM    107  CD  GLN L  16      44.458  16.983  54.720  1.00 53.29           C  
ATOM    108  OE1 GLN L  16      43.778  17.214  55.719  1.00 53.64           O  
ATOM    109  NE2 GLN L  16      45.623  17.635  54.464  1.00 59.33           N  
ATOM    110  C   GLN L  16      40.370  17.047  53.777  1.00 47.46           C  
ATOM    111  O   GLN L  16      39.280  16.487  53.679  1.00 47.68           O  
ATOM    112  N   ARG L  17      40.549  18.349  53.470  1.00 47.05           N  
ATOM    113  CA  ARG L  17      39.458  19.133  52.965  1.00 46.76           C  
ATOM    114  CB  ARG L  17      39.399  20.576  53.485  1.00 47.27           C  
ATOM    115  CG  ARG L  17      40.609  21.408  53.063  1.00 48.35           C  
ATOM    116  CD  ARG L  17      40.473  22.897  53.382  1.00 49.08           C  
ATOM    117  NE  ARG L  17      39.873  23.015  54.741  1.00 51.18           N  
ATOM    118  CZ  ARG L  17      38.581  23.430  54.887  1.00 53.16           C  
ATOM    119  NH1 ARG L  17      37.857  23.804  53.792  1.00 51.85           N1+
ATOM    120  NH2 ARG L  17      38.018  23.482  56.129  1.00 52.73           N  
ATOM    121  C   ARG L  17      39.635  19.258  51.487  1.00 45.41           C  
ATOM    122  O   ARG L  17      40.750  19.410  50.988  1.00 46.05           O  
ATOM    123  N   ALA L  18      38.513  19.191  50.744  1.00 44.22           N  
ATOM    124  CA  ALA L  18      38.570  19.314  49.318  1.00 44.68           C  
ATOM    125  CB  ALA L  18      37.819  18.194  48.574  1.00 42.88           C  
ATOM    126  C   ALA L  18      37.911  20.608  48.961  1.00 44.13           C  
ATOM    127  O   ALA L  18      36.855  20.944  49.498  1.00 43.89           O  
ATOM    128  N   THR L  19      38.534  21.387  48.055  1.00 44.27           N  
ATOM    129  CA  THR L  19      37.942  22.637  47.675  1.00 44.09           C  
ATOM    130  CB  THR L  19      38.741  23.813  48.157  1.00 44.24           C  
ATOM    131  OG1 THR L  19      38.871  23.768  49.570  1.00 43.61           O  
ATOM    132  CG2 THR L  19      38.027  25.106  47.742  1.00 43.16           C  
ATOM    133  C   THR L  19      37.901  22.709  46.176  1.00 44.07           C  
ATOM    134  O   THR L  19      38.936  22.635  45.517  1.00 43.59           O  
ATOM    135  N   ILE L  20      36.693  22.876  45.600  1.00 42.88           N  
ATOM    136  CA  ILE L  20      36.559  22.965  44.174  1.00 42.68           C  
ATOM    137  CB  ILE L  20      35.702  21.883  43.576  1.00 42.33           C  
ATOM    138  CG1 ILE L  20      36.338  20.506  43.841  1.00 41.88           C  
ATOM    139  CG2 ILE L  20      35.512  22.187  42.081  1.00 41.61           C  
ATOM    140  CD1 ILE L  20      35.424  19.328  43.508  1.00 42.08           C  
ATOM    141  C   ILE L  20      35.935  24.292  43.878  1.00 42.26           C  
ATOM    142  O   ILE L  20      35.050  24.755  44.597  1.00 41.61           O  
ATOM    143  N   THR L  21      36.396  24.942  42.793  1.00 42.92           N  
ATOM    144  CA  THR L  21      35.983  26.283  42.504  1.00 44.28           C  
ATOM    145  CB  THR L  21      37.172  27.172  42.296  1.00 43.92           C  
ATOM    146  OG1 THR L  21      38.062  27.083  43.396  1.00 31.32           O  
ATOM    147  CG2 THR L  21      36.683  28.613  42.155  1.00 35.70           C  
ATOM    148  C   THR L  21      35.232  26.301  41.206  1.00 43.89           C  
ATOM    149  O   THR L  21      35.448  25.458  40.338  1.00 43.88           O  
ATOM    150  N   CYS L  22      34.303  27.271  41.062  1.00 43.92           N  
ATOM    151  CA  CYS L  22      33.538  27.441  39.857  1.00 44.64           C  
ATOM    152  CB  CYS L  22      32.142  26.768  39.955  1.00 43.54           C  
ATOM    153  SG  CYS L  22      31.095  26.906  38.469  1.00 45.63           S  
ATOM    154  C   CYS L  22      33.379  28.926  39.655  1.00 45.86           C  
ATOM    155  O   CYS L  22      32.965  29.649  40.561  1.00 46.59           O  
ATOM    156  N   ARG L  23      33.718  29.425  38.446  1.00 47.13           N  
ATOM    157  CA  ARG L  23      33.664  30.840  38.189  1.00 49.46           C  
ATOM    158  CB  ARG L  23      35.037  31.379  37.762  1.00 51.31           C  
ATOM    159  CG  ARG L  23      35.098  32.882  37.510  1.00 55.23           C  
ATOM    160  CD  ARG L  23      36.517  33.352  37.197  1.00 58.37           C  
ATOM    161  NE  ARG L  23      36.464  34.810  36.900  1.00 62.58           N  
ATOM    162  CZ  ARG L  23      36.188  35.222  35.629  1.00 65.38           C  
ATOM    163  NH1 ARG L  23      35.924  34.298  34.659  1.00 65.88           N1+
ATOM    164  NH2 ARG L  23      36.177  36.553  35.334  1.00 66.49           N  
ATOM    165  C   ARG L  23      32.693  31.078  37.072  1.00 49.52           C  
ATOM    166  O   ARG L  23      32.744  30.413  36.040  1.00 48.56           O  
ATOM    167  N   ALA L  24      31.788  32.061  37.244  1.00 48.59           N  
ATOM    168  CA  ALA L  24      30.779  32.312  36.256  1.00 48.33           C  
ATOM    169  CB  ALA L  24      29.395  32.579  36.869  1.00 48.18           C  
ATOM    170  C   ALA L  24      31.156  33.518  35.460  1.00 48.52           C  
ATOM    171  O   ALA L  24      31.716  34.486  35.972  1.00 47.91           O  
ATOM    172  N   SER L  25      30.799  33.491  34.154  1.00 53.37           N  
ATOM    173  CA  SER L  25      31.041  34.569  33.236  1.00 53.93           C  
ATOM    174  CB  SER L  25      30.695  34.203  31.778  1.00 54.09           C  
ATOM    175  OG  SER L  25      29.314  33.907  31.650  1.00 56.80           O  
ATOM    176  C   SER L  25      30.234  35.774  33.632  1.00 56.33           C  
ATOM    177  O   SER L  25      30.759  36.888  33.654  1.00 57.00           O  
ATOM    178  N   GLU L  26      28.936  35.586  33.961  1.00 54.93           N  
ATOM    179  CA  GLU L  26      28.092  36.685  34.359  1.00 55.76           C  
ATOM    180  CB  GLU L  26      26.832  36.875  33.494  1.00 57.52           C  
ATOM    181  CG  GLU L  26      27.104  37.422  32.093  1.00 64.49           C  
ATOM    182  CD  GLU L  26      25.760  37.633  31.411  1.00 73.23           C  
ATOM    183  OE1 GLU L  26      24.724  37.274  32.031  1.00 66.66           O  
ATOM    184  OE2 GLU L  26      25.748  38.157  30.265  1.00 73.94           O1-
ATOM    185  C   GLU L  26      27.612  36.386  35.744  1.00 56.84           C  
ATOM    186  O   GLU L  26      27.865  35.303  36.267  1.00 55.38           O  
ATOM    187  N   SER L  27      26.934  37.358  36.394  1.00 55.87           N  
ATOM    188  CA  SER L  27      26.466  37.169  37.741  1.00 55.58           C  
ATOM    189  CB  SER L  27      26.124  38.489  38.451  1.00 57.20           C  
ATOM    190  OG  SER L  27      25.668  38.232  39.770  1.00 59.30           O  
ATOM    191  C   SER L  27      25.229  36.315  37.740  1.00 55.91           C  
ATOM    192  O   SER L  27      24.298  36.538  36.970  1.00 56.52           O  
ATOM    193  N   VAL L  28      25.244  35.269  38.589  1.00 53.31           N  
ATOM    194  CA  VAL L  28      24.198  34.313  38.848  1.00 51.97           C  
ATOM    195  CB  VAL L  28      24.713  32.964  39.269  1.00 51.99           C  
ATOM    196  CG1 VAL L  28      25.414  32.319  38.061  1.00 52.18           C  
ATOM    197  CG2 VAL L  28      25.646  33.148  40.474  1.00 50.94           C  
ATOM    198  C   VAL L  28      23.184  34.794  39.854  1.00 53.91           C  
ATOM    199  O   VAL L  28      22.153  34.148  40.045  1.00 53.15           O  
ATOM    200  N   SER L  29      23.482  35.870  40.607  1.00 53.15           N  
ATOM    201  CA  SER L  29      22.605  36.299  41.668  1.00 54.30           C  
ATOM    202  CB  SER L  29      23.262  37.291  42.641  1.00 56.01           C  
ATOM    203  OG  SER L  29      22.337  37.664  43.652  1.00  0.00           O  
ATOM    204  C   SER L  29      21.366  36.954  41.145  1.00 55.97           C  
ATOM    205  O   SER L  29      21.336  37.480  40.034  1.00 55.55           O  
ATOM    206  N   ASN L  30      20.285  36.882  41.954  1.00 53.48           N  
ATOM    207  CA  ASN L  30      19.054  37.553  41.648  1.00 53.90           C  
ATOM    208  CB  ASN L  30      18.393  37.041  40.357  1.00 52.10           C  
ATOM    209  CG  ASN L  30      17.418  38.098  39.859  1.00 55.29           C  
ATOM    210  OD1 ASN L  30      17.081  39.043  40.573  1.00 54.57           O  
ATOM    211  ND2 ASN L  30      16.956  37.939  38.591  1.00 51.22           N  
ATOM    212  C   ASN L  30      18.120  37.300  42.801  1.00 54.70           C  
ATOM    213  O   ASN L  30      18.114  36.215  43.378  1.00 53.11           O  
ATOM    214  N   TYR L  31      17.312  38.309  43.184  1.00 52.41           N  
ATOM    215  CA  TYR L  31      16.345  38.145  44.237  1.00 52.08           C  
ATOM    216  CB  TYR L  31      15.374  36.977  43.990  1.00 53.40           C  
ATOM    217  CG  TYR L  31      14.570  37.210  42.759  1.00 54.50           C  
ATOM    218  CD1 TYR L  31      15.109  36.987  41.514  1.00 56.64           C  
ATOM    219  CD2 TYR L  31      13.264  37.626  42.854  1.00 55.18           C  
ATOM    220  CE1 TYR L  31      14.363  37.189  40.378  1.00 58.08           C  
ATOM    221  CE2 TYR L  31      12.511  37.830  41.722  1.00 57.25           C  
ATOM    222  CZ  TYR L  31      13.060  37.613  40.482  1.00 61.19           C  
ATOM    223  OH  TYR L  31      12.287  37.823  39.320  1.00 63.55           O  
ATOM    224  C   TYR L  31      17.044  37.805  45.523  1.00 52.77           C  
ATOM    225  O   TYR L  31      16.403  37.337  46.463  1.00 51.86           O  
ATOM    226  N   GLY L  32      18.364  38.051  45.622  1.00 50.86           N  
ATOM    227  CA  GLY L  32      19.058  37.732  46.841  1.00 50.08           C  
ATOM    228  C   GLY L  32      19.379  36.266  46.860  1.00 49.57           C  
ATOM    229  O   GLY L  32      19.733  35.712  47.899  1.00 48.76           O  
ATOM    230  N   ILE L  33      19.279  35.593  45.699  1.00 46.55           N  
ATOM    231  CA  ILE L  33      19.532  34.179  45.631  1.00 45.31           C  
ATOM    232  CB  ILE L  33      18.317  33.414  45.177  1.00 44.85           C  
ATOM    233  CG1 ILE L  33      17.171  33.585  46.188  1.00 40.49           C  
ATOM    234  CG2 ILE L  33      18.708  31.950  44.916  1.00 40.53           C  
ATOM    235  CD1 ILE L  33      15.813  33.131  45.657  1.00 45.97           C  
ATOM    236  C   ILE L  33      20.589  33.964  44.588  1.00 46.16           C  
ATOM    237  O   ILE L  33      20.755  34.791  43.695  1.00 46.22           O  
ATOM    238  N   ASN L  34      21.371  32.866  44.702  1.00 44.26           N  
ATOM    239  CA  ASN L  34      22.358  32.547  43.704  1.00 43.66           C  
ATOM    240  CB  ASN L  34      23.763  32.288  44.276  1.00 43.57           C  
ATOM    241  CG  ASN L  34      24.345  33.613  44.737  1.00  0.00           C  
ATOM    242  OD1 ASN L  34      24.374  34.587  43.985  1.00  0.00           O  
ATOM    243  ND2 ASN L  34      24.819  33.654  46.010  1.00  0.00           N  
ATOM    244  C   ASN L  34      21.920  31.270  43.064  1.00 45.61           C  
ATOM    245  O   ASN L  34      21.719  30.260  43.736  1.00 45.15           O  
ATOM    246  N   PHE L  35      21.769  31.278  41.728  1.00 44.11           N  
ATOM    247  CA  PHE L  35      21.308  30.088  41.086  1.00 44.28           C  
ATOM    248  CB  PHE L  35      20.638  30.420  39.743  1.00 44.64           C  
ATOM    249  CG  PHE L  35      19.470  31.299  40.039  1.00 44.80           C  
ATOM    250  CD1 PHE L  35      19.654  32.642  40.279  1.00 45.49           C  
ATOM    251  CD2 PHE L  35      18.195  30.787  40.066  1.00 45.82           C  
ATOM    252  CE1 PHE L  35      18.585  33.463  40.554  1.00 45.72           C  
ATOM    253  CE2 PHE L  35      17.124  31.605  40.339  1.00 47.07           C  
ATOM    254  CZ  PHE L  35      17.314  32.943  40.586  1.00 47.08           C  
ATOM    255  C   PHE L  35      22.493  29.213  40.788  1.00 46.14           C  
ATOM    256  O   PHE L  35      22.742  28.915  39.619  1.00 47.05           O  
ATOM    257  N   ILE L  36      23.247  28.752  41.822  1.00 38.71           N  
ATOM    258  CA  ILE L  36      24.282  27.835  41.489  1.00 39.47           C  
ATOM    259  CB  ILE L  36      25.682  28.324  41.548  1.00 40.53           C  
ATOM    260  CG1 ILE L  36      25.878  29.230  40.321  1.00 19.04           C  
ATOM    261  CG2 ILE L  36      26.607  27.092  41.560  1.00 20.36           C  
ATOM    262  CD1 ILE L  36      25.555  28.529  38.999  1.00 12.84           C  
ATOM    263  C   ILE L  36      24.103  26.588  42.269  1.00 38.34           C  
ATOM    264  O   ILE L  36      23.766  26.592  43.453  1.00 38.26           O  
ATOM    265  N   ASN L  37      24.283  25.462  41.563  1.00 35.90           N  
ATOM    266  CA  ASN L  37      24.100  24.182  42.164  1.00 34.49           C  
ATOM    267  CB  ASN L  37      22.894  23.419  41.614  1.00 33.85           C  
ATOM    268  CG  ASN L  37      21.653  24.101  42.143  1.00 33.33           C  
ATOM    269  OD1 ASN L  37      21.590  25.323  42.261  1.00 35.37           O  
ATOM    270  ND2 ASN L  37      20.643  23.268  42.504  1.00 34.04           N  
ATOM    271  C   ASN L  37      25.297  23.342  41.874  1.00 34.19           C  
ATOM    272  O   ASN L  37      26.038  23.595  40.925  1.00 34.39           O  
ATOM    273  N   TRP L  38      25.524  22.319  42.722  1.00 32.03           N  
ATOM    274  CA  TRP L  38      26.637  21.434  42.529  1.00 30.92           C  
ATOM    275  CB  TRP L  38      27.653  21.453  43.686  1.00 32.06           C  
ATOM    276  CG  TRP L  38      28.430  22.739  43.811  1.00 32.27           C  
ATOM    277  CD2 TRP L  38      29.669  22.997  43.132  1.00 31.97           C  
ATOM    278  CD1 TRP L  38      28.153  23.855  44.545  1.00 34.16           C  
ATOM    279  NE1 TRP L  38      29.144  24.792  44.369  1.00 33.97           N  
ATOM    280  CE2 TRP L  38      30.083  24.276  43.501  1.00 34.00           C  
ATOM    281  CE3 TRP L  38      30.400  22.227  42.271  1.00 31.95           C  
ATOM    282  CZ2 TRP L  38      31.241  24.810  43.012  1.00 33.93           C  
ATOM    283  CZ3 TRP L  38      31.567  22.766  41.781  1.00 31.93           C  
ATOM    284  CH2 TRP L  38      31.978  24.033  42.145  1.00 33.29           C  
ATOM    285  C   TRP L  38      26.108  20.034  42.463  1.00 31.23           C  
ATOM    286  O   TRP L  38      25.213  19.657  43.216  1.00 32.09           O  
ATOM    287  N   PHE L  39      26.662  19.219  41.545  1.00 31.59           N  
ATOM    288  CA  PHE L  39      26.229  17.853  41.415  1.00 30.71           C  
ATOM    289  CB  PHE L  39      25.642  17.504  40.036  1.00 28.99           C  
ATOM    290  CG  PHE L  39      24.327  18.179  39.853  1.00 27.20           C  
ATOM    291  CD1 PHE L  39      23.171  17.553  40.249  1.00 26.19           C  
ATOM    292  CD2 PHE L  39      24.240  19.427  39.284  1.00 26.89           C  
ATOM    293  CE1 PHE L  39      21.949  18.160  40.081  1.00 26.49           C  
ATOM    294  CE2 PHE L  39      23.023  20.041  39.112  1.00 26.87           C  
ATOM    295  CZ  PHE L  39      21.871  19.407  39.510  1.00 27.23           C  
ATOM    296  C   PHE L  39      27.410  16.938  41.577  1.00 30.25           C  
ATOM    297  O   PHE L  39      28.548  17.315  41.302  1.00 29.26           O  
ATOM    298  N   GLN L  40      27.151  15.694  42.042  1.00 30.98           N  
ATOM    299  CA  GLN L  40      28.180  14.698  42.205  1.00 32.19           C  
ATOM    300  CB  GLN L  40      28.269  14.114  43.625  1.00 32.63           C  
ATOM    301  CG  GLN L  40      29.366  13.051  43.761  1.00 33.89           C  
ATOM    302  CD  GLN L  40      29.209  12.333  45.096  1.00 35.22           C  
ATOM    303  OE1 GLN L  40      28.125  11.867  45.443  1.00 33.69           O  
ATOM    304  NE2 GLN L  40      30.324  12.234  45.867  1.00 34.01           N  
ATOM    305  C   GLN L  40      27.832  13.532  41.325  1.00 31.40           C  
ATOM    306  O   GLN L  40      26.729  12.992  41.406  1.00 31.93           O  
ATOM    307  N   GLN L  41      28.765  13.096  40.452  1.00 32.53           N  
ATOM    308  CA  GLN L  41      28.439  11.968  39.622  1.00 34.28           C  
ATOM    309  CB  GLN L  41      28.366  12.308  38.122  1.00 34.42           C  
ATOM    310  CG  GLN L  41      28.025  11.104  37.240  1.00 35.51           C  
ATOM    311  CD  GLN L  41      27.989  11.560  35.786  1.00 34.52           C  
ATOM    312  OE1 GLN L  41      28.795  12.384  35.356  1.00 36.37           O  
ATOM    313  NE2 GLN L  41      27.024  11.010  35.003  1.00 32.62           N  
ATOM    314  C   GLN L  41      29.479  10.906  39.784  1.00 34.73           C  
ATOM    315  O   GLN L  41      30.655  11.121  39.500  1.00 33.33           O  
ATOM    316  N   LYS L  42      29.051   9.716  40.251  1.00 36.47           N  
ATOM    317  CA  LYS L  42      29.919   8.580  40.374  1.00 39.60           C  
ATOM    318  CB  LYS L  42      29.581   7.648  41.555  1.00 39.24           C  
ATOM    319  CG  LYS L  42      30.091   8.153  42.907  1.00 41.23           C  
ATOM    320  CD  LYS L  42      29.524   7.394  44.109  1.00 39.33           C  
ATOM    321  CE  LYS L  42      30.378   7.541  45.368  1.00 38.82           C  
ATOM    322  NZ  LYS L  42      31.527   6.610  45.293  1.00 38.82           N1+
ATOM    323  C   LYS L  42      29.760   7.799  39.108  1.00 41.54           C  
ATOM    324  O   LYS L  42      28.748   7.913  38.418  1.00 41.92           O  
ATOM    325  N   PRO L  43      30.730   6.999  38.774  1.00 44.30           N  
ATOM    326  CA  PRO L  43      30.705   6.261  37.545  1.00 43.66           C  
ATOM    327  CD  PRO L  43      32.034   6.999  39.410  1.00 42.58           C  
ATOM    328  CB  PRO L  43      32.081   5.597  37.427  1.00 42.02           C  
ATOM    329  CG  PRO L  43      32.711   5.747  38.827  1.00 41.18           C  
ATOM    330  C   PRO L  43      29.548   5.321  37.470  1.00 43.33           C  
ATOM    331  O   PRO L  43      29.217   4.683  38.469  1.00 40.50           O  
ATOM    332  N   GLY L  44      28.906   5.247  36.289  1.00 42.31           N  
ATOM    333  CA  GLY L  44      27.819   4.342  36.072  1.00 41.57           C  
ATOM    334  C   GLY L  44      26.561   4.909  36.653  1.00 41.75           C  
ATOM    335  O   GLY L  44      25.521   4.252  36.623  1.00 41.87           O  
ATOM    336  N   GLN L  45      26.603   6.142  37.194  1.00 42.04           N  
ATOM    337  CA  GLN L  45      25.393   6.662  37.768  1.00 39.42           C  
ATOM    338  CB  GLN L  45      25.425   6.791  39.302  1.00 40.63           C  
ATOM    339  CG  GLN L  45      25.456   5.442  40.024  1.00 41.77           C  
ATOM    340  CD  GLN L  45      25.483   5.702  41.524  1.00 42.36           C  
ATOM    341  OE1 GLN L  45      25.183   4.816  42.322  1.00 43.52           O  
ATOM    342  NE2 GLN L  45      25.845   6.951  41.924  1.00 41.90           N  
ATOM    343  C   GLN L  45      25.116   8.024  37.214  1.00 37.81           C  
ATOM    344  O   GLN L  45      25.972   8.681  36.624  1.00 37.12           O  
ATOM    345  N   PRO L  46      23.883   8.425  37.376  1.00 36.00           N  
ATOM    346  CA  PRO L  46      23.431   9.724  36.960  1.00 35.92           C  
ATOM    347  CD  PRO L  46      22.787   7.482  37.519  1.00 37.10           C  
ATOM    348  CB  PRO L  46      21.906   9.635  36.865  1.00 35.60           C  
ATOM    349  CG  PRO L  46      21.542   8.372  37.664  1.00 37.92           C  
ATOM    350  C   PRO L  46      23.902  10.734  37.958  1.00 36.50           C  
ATOM    351  O   PRO L  46      24.206  10.345  39.084  1.00 36.15           O  
ATOM    352  N   PRO L  47      23.959  11.988  37.617  1.00 34.80           N  
ATOM    353  CA  PRO L  47      24.426  12.985  38.538  1.00 34.01           C  
ATOM    354  CD  PRO L  47      24.023  12.427  36.237  1.00 34.09           C  
ATOM    355  CB  PRO L  47      24.612  14.260  37.710  1.00 34.52           C  
ATOM    356  CG  PRO L  47      23.940  13.955  36.354  1.00 35.34           C  
ATOM    357  C   PRO L  47      23.473  13.102  39.688  1.00 33.68           C  
ATOM    358  O   PRO L  47      22.296  12.794  39.511  1.00 32.40           O  
ATOM    359  N   LYS L  48      23.970  13.502  40.881  1.00 34.43           N  
ATOM    360  CA  LYS L  48      23.137  13.644  42.047  1.00 35.35           C  
ATOM    361  CB  LYS L  48      23.540  12.704  43.194  1.00 36.26           C  
ATOM    362  CG  LYS L  48      22.658  12.826  44.435  1.00 40.02           C  
ATOM    363  CD  LYS L  48      22.838  11.650  45.392  1.00 42.96           C  
ATOM    364  CE  LYS L  48      21.893  11.675  46.592  1.00 44.28           C  
ATOM    365  NZ  LYS L  48      22.450  12.525  47.666  1.00 45.77           N1+
ATOM    366  C   LYS L  48      23.286  15.054  42.546  1.00 33.70           C  
ATOM    367  O   LYS L  48      24.374  15.620  42.468  1.00 32.98           O  
ATOM    368  N   LEU L  49      22.195  15.646  43.089  1.00 32.05           N  
ATOM    369  CA  LEU L  49      22.200  17.015  43.536  1.00 32.66           C  
ATOM    370  CB  LEU L  49      20.781  17.614  43.618  1.00 32.79           C  
ATOM    371  CG  LEU L  49      20.721  19.079  44.096  1.00 32.96           C  
ATOM    372  CD1 LEU L  49      21.433  20.028  43.117  1.00 31.57           C  
ATOM    373  CD2 LEU L  49      19.271  19.506  44.372  1.00 33.03           C  
ATOM    374  C   LEU L  49      22.820  17.115  44.901  1.00 33.09           C  
ATOM    375  O   LEU L  49      22.336  16.526  45.870  1.00 32.95           O  
ATOM    376  N   LEU L  50      24.010  17.755  44.973  1.00 31.85           N  
ATOM    377  CA  LEU L  50      24.664  18.013  46.231  1.00 32.03           C  
ATOM    378  CB  LEU L  50      26.190  18.177  46.097  1.00 31.41           C  
ATOM    379  CG  LEU L  50      26.932  16.865  45.793  1.00 32.95           C  
ATOM    380  CD1 LEU L  50      28.444  17.101  45.672  1.00 32.40           C  
ATOM    381  CD2 LEU L  50      26.592  15.784  46.835  1.00 31.91           C  
ATOM    382  C   LEU L  50      24.171  19.246  46.922  1.00 32.70           C  
ATOM    383  O   LEU L  50      23.717  19.201  48.065  1.00 35.14           O  
ATOM    384  N   ILE L  51      24.238  20.395  46.212  1.00 32.87           N  
ATOM    385  CA  ILE L  51      23.932  21.652  46.828  1.00 32.84           C  
ATOM    386  CB  ILE L  51      25.152  22.461  47.174  1.00 33.06           C  
ATOM    387  CG1 ILE L  51      26.059  21.699  48.154  1.00 34.33           C  
ATOM    388  CG2 ILE L  51      24.678  23.824  47.708  1.00 33.24           C  
ATOM    389  CD1 ILE L  51      25.384  21.353  49.480  1.00 35.15           C  
ATOM    390  C   ILE L  51      23.147  22.465  45.852  1.00 33.14           C  
ATOM    391  O   ILE L  51      23.402  22.424  44.648  1.00 32.14           O  
ATOM    392  N   TYR L  52      22.158  23.226  46.368  1.00 33.86           N  
ATOM    393  CA  TYR L  52      21.359  24.087  45.556  1.00 34.40           C  
ATOM    394  CB  TYR L  52      19.895  23.622  45.409  1.00 33.86           C  
ATOM    395  CG  TYR L  52      19.261  23.515  46.757  1.00 35.83           C  
ATOM    396  CD1 TYR L  52      18.628  24.592  47.337  1.00 37.88           C  
ATOM    397  CD2 TYR L  52      19.302  22.324  47.443  1.00 36.87           C  
ATOM    398  CE1 TYR L  52      18.046  24.478  48.578  1.00 37.76           C  
ATOM    399  CE2 TYR L  52      18.723  22.203  48.685  1.00 37.93           C  
ATOM    400  CZ  TYR L  52      18.091  23.282  49.253  1.00 37.85           C  
ATOM    401  OH  TYR L  52      17.494  23.162  50.526  1.00 40.11           O  
ATOM    402  C   TYR L  52      21.365  25.434  46.209  1.00 36.20           C  
ATOM    403  O   TYR L  52      21.537  25.554  47.420  1.00 35.60           O  
ATOM    404  N   THR L  53      21.151  26.490  45.392  1.00 22.02           N  
ATOM    405  CA  THR L  53      21.129  27.871  45.800  1.00 21.08           C  
ATOM    406  CB  THR L  53      19.955  28.285  46.654  1.00 24.37           C  
ATOM    407  OG1 THR L  53      19.865  29.701  46.661  1.00 36.74           O  
ATOM    408  CG2 THR L  53      20.114  27.786  48.096  1.00 38.57           C  
ATOM    409  C   THR L  53      22.423  28.218  46.468  1.00 21.04           C  
ATOM    410  O   THR L  53      22.475  29.002  47.415  1.00 19.80           O  
ATOM    411  N   ALA L  54      23.506  27.593  45.976  1.00 21.87           N  
ATOM    412  CA  ALA L  54      24.871  27.850  46.334  1.00 22.10           C  
ATOM    413  CB  ALA L  54      25.251  29.333  46.187  1.00 21.80           C  
ATOM    414  C   ALA L  54      25.218  27.424  47.732  1.00 22.44           C  
ATOM    415  O   ALA L  54      26.396  27.190  48.003  1.00 23.80           O  
ATOM    416  N   SER L  55      24.241  27.233  48.649  1.00 22.65           N  
ATOM    417  CA  SER L  55      24.682  26.920  49.988  1.00 24.54           C  
ATOM    418  CB  SER L  55      24.735  28.158  50.901  1.00 25.56           C  
ATOM    419  OG  SER L  55      25.708  29.079  50.436  1.00 26.17           O  
ATOM    420  C   SER L  55      23.777  25.945  50.709  1.00 25.78           C  
ATOM    421  O   SER L  55      24.035  25.655  51.876  1.00 25.80           O  
ATOM    422  N   ASN L  56      22.715  25.395  50.079  1.00 41.90           N  
ATOM    423  CA  ASN L  56      21.858  24.461  50.750  1.00 41.44           C  
ATOM    424  CB  ASN L  56      20.363  24.736  50.519  1.00 41.64           C  
ATOM    425  CG  ASN L  56      20.033  26.059  51.196  1.00 43.91           C  
ATOM    426  OD1 ASN L  56      20.600  26.401  52.232  1.00 44.04           O  
ATOM    427  ND2 ASN L  56      19.093  26.836  50.594  1.00 42.78           N  
ATOM    428  C   ASN L  56      22.162  23.072  50.286  1.00 43.19           C  
ATOM    429  O   ASN L  56      22.283  22.808  49.093  1.00 43.78           O  
ATOM    430  N   LYS L  57      22.310  22.140  51.250  1.00 44.55           N  
ATOM    431  CA  LYS L  57      22.623  20.778  50.919  1.00 44.84           C  
ATOM    432  CB  LYS L  57      23.205  19.964  52.086  1.00 44.44           C  
ATOM    433  CG  LYS L  57      24.583  20.432  52.550  1.00 46.51           C  
ATOM    434  CD  LYS L  57      25.012  19.781  53.864  1.00 54.04           C  
ATOM    435  CE  LYS L  57      24.075  20.099  55.030  1.00 25.72           C  
ATOM    436  NZ  LYS L  57      24.380  19.215  56.174  1.00 24.69           N1+
ATOM    437  C   LYS L  57      21.360  20.092  50.496  1.00 44.84           C  
ATOM    438  O   LYS L  57      20.283  20.353  51.031  1.00 44.81           O  
ATOM    439  N   GLY L  58      21.473  19.177  49.510  1.00 44.90           N  
ATOM    440  CA  GLY L  58      20.340  18.442  49.035  1.00 44.69           C  
ATOM    441  C   GLY L  58      19.911  17.521  50.122  1.00 46.67           C  
ATOM    442  O   GLY L  58      20.697  17.127  50.984  1.00 46.93           O  
ATOM    443  N   THR L  59      18.627  17.127  50.093  1.00 47.92           N  
ATOM    444  CA  THR L  59      18.156  16.297  51.160  1.00 46.73           C  
ATOM    445  CB  THR L  59      16.685  16.023  51.090  1.00 48.12           C  
ATOM    446  OG1 THR L  59      16.377  15.294  49.911  1.00 39.26           O  
ATOM    447  CG2 THR L  59      15.946  17.375  51.087  1.00 23.22           C  
ATOM    448  C   THR L  59      18.874  14.987  51.110  1.00 46.86           C  
ATOM    449  O   THR L  59      18.874  14.298  50.092  1.00 46.15           O  
ATOM    450  N   GLY L  60      19.495  14.601  52.243  1.00 48.87           N  
ATOM    451  CA  GLY L  60      20.180  13.344  52.317  1.00 47.09           C  
ATOM    452  C   GLY L  60      21.656  13.537  52.141  1.00 46.63           C  
ATOM    453  O   GLY L  60      22.417  12.576  52.240  1.00 46.38           O  
ATOM    454  N   VAL L  61      22.114  14.774  51.869  1.00 44.76           N  
ATOM    455  CA  VAL L  61      23.527  14.981  51.706  1.00 44.35           C  
ATOM    456  CB  VAL L  61      23.861  16.198  50.893  1.00 43.94           C  
ATOM    457  CG1 VAL L  61      25.387  16.388  50.882  1.00 41.61           C  
ATOM    458  CG2 VAL L  61      23.260  16.019  49.490  1.00 44.06           C  
ATOM    459  C   VAL L  61      24.142  15.154  53.063  1.00 43.52           C  
ATOM    460  O   VAL L  61      23.564  15.788  53.943  1.00 44.09           O  
ATOM    461  N   PRO L  62      25.315  14.601  53.247  1.00 42.17           N  
ATOM    462  CA  PRO L  62      25.995  14.689  54.515  1.00 42.18           C  
ATOM    463  CD  PRO L  62      25.692  13.407  52.508  1.00 43.26           C  
ATOM    464  CB  PRO L  62      27.111  13.650  54.465  1.00 43.31           C  
ATOM    465  CG  PRO L  62      26.606  12.610  53.453  1.00 43.58           C  
ATOM    466  C   PRO L  62      26.521  16.072  54.758  1.00 42.73           C  
ATOM    467  O   PRO L  62      26.744  16.813  53.804  1.00 43.22           O  
ATOM    468  N   ALA L  63      26.771  16.409  56.035  1.00 43.49           N  
ATOM    469  CA  ALA L  63      27.231  17.694  56.492  1.00 43.02           C  
ATOM    470  CB  ALA L  63      27.409  17.757  58.018  1.00 41.92           C  
ATOM    471  C   ALA L  63      28.560  17.998  55.877  1.00 43.06           C  
ATOM    472  O   ALA L  63      28.927  19.158  55.702  1.00 41.88           O  
ATOM    473  N   ARG L  64      29.310  16.943  55.530  1.00 42.83           N  
ATOM    474  CA  ARG L  64      30.656  17.029  55.042  1.00 42.03           C  
ATOM    475  CB  ARG L  64      31.129  15.658  54.541  1.00 43.70           C  
ATOM    476  CG  ARG L  64      31.063  14.590  55.633  1.00 45.63           C  
ATOM    477  CD  ARG L  64      30.824  13.178  55.100  1.00 43.93           C  
ATOM    478  NE  ARG L  64      31.897  12.875  54.117  1.00 45.94           N  
ATOM    479  CZ  ARG L  64      31.631  12.048  53.065  1.00 47.54           C  
ATOM    480  NH1 ARG L  64      30.378  11.538  52.892  1.00 47.74           N1+
ATOM    481  NH2 ARG L  64      32.625  11.716  52.194  1.00 47.51           N  
ATOM    482  C   ARG L  64      30.695  17.976  53.879  1.00 41.62           C  
ATOM    483  O   ARG L  64      31.698  18.665  53.682  1.00 42.22           O  
ATOM    484  N   PHE L  65      29.620  18.024  53.069  1.00 40.90           N  
ATOM    485  CA  PHE L  65      29.596  18.869  51.903  1.00 40.67           C  
ATOM    486  CB  PHE L  65      28.693  18.321  50.785  1.00 38.74           C  
ATOM    487  CG  PHE L  65      29.243  17.013  50.335  1.00 37.62           C  
ATOM    488  CD1 PHE L  65      28.916  15.851  50.994  1.00 37.33           C  
ATOM    489  CD2 PHE L  65      30.082  16.940  49.251  1.00 35.88           C  
ATOM    490  CE1 PHE L  65      29.418  14.640  50.582  1.00 37.26           C  
ATOM    491  CE2 PHE L  65      30.586  15.732  48.834  1.00 35.50           C  
ATOM    492  CZ  PHE L  65      30.256  14.577  49.498  1.00 36.48           C  
ATOM    493  C   PHE L  65      29.023  20.217  52.244  1.00 40.72           C  
ATOM    494  O   PHE L  65      28.105  20.330  53.054  1.00 41.96           O  
ATOM    495  N   SER L  66      29.569  21.290  51.625  1.00 40.63           N  
ATOM    496  CA  SER L  66      29.056  22.617  51.849  1.00 42.63           C  
ATOM    497  CB  SER L  66      29.613  23.279  53.122  1.00 43.86           C  
ATOM    498  OG  SER L  66      31.027  23.382  53.047  1.00 44.34           O  
ATOM    499  C   SER L  66      29.447  23.477  50.683  1.00 42.93           C  
ATOM    500  O   SER L  66      30.439  23.205  50.010  1.00 41.97           O  
ATOM    501  N   GLY L  67      28.677  24.556  50.418  1.00 42.74           N  
ATOM    502  CA  GLY L  67      28.996  25.407  49.303  1.00 42.78           C  
ATOM    503  C   GLY L  67      28.931  26.830  49.760  1.00 43.80           C  
ATOM    504  O   GLY L  67      28.269  27.140  50.750  1.00 43.89           O  
ATOM    505  N   SER L  68      29.626  27.737  49.037  1.00 44.55           N  
ATOM    506  CA  SER L  68      29.646  29.126  49.410  1.00 46.01           C  
ATOM    507  CB  SER L  68      30.826  29.501  50.325  1.00 44.81           C  
ATOM    508  OG  SER L  68      30.763  28.781  51.545  1.00 46.58           O  
ATOM    509  C   SER L  68      29.856  29.949  48.175  1.00 46.89           C  
ATOM    510  O   SER L  68      30.072  29.418  47.087  1.00 46.27           O  
ATOM    511  N   GLY L  69      29.807  31.292  48.335  1.00 47.87           N  
ATOM    512  CA  GLY L  69      30.063  32.191  47.244  1.00 49.36           C  
ATOM    513  C   GLY L  69      28.815  32.919  46.846  1.00 51.63           C  
ATOM    514  O   GLY L  69      27.711  32.632  47.303  1.00 51.52           O  
ATOM    515  N   SER L  70      28.993  33.941  45.987  1.00 51.87           N  
ATOM    516  CA  SER L  70      27.895  34.712  45.488  1.00 52.23           C  
ATOM    517  CB  SER L  70      27.388  35.782  46.469  1.00 54.25           C  
ATOM    518  OG  SER L  70      28.399  36.751  46.703  1.00 54.80           O  
ATOM    519  C   SER L  70      28.414  35.419  44.286  1.00 51.32           C  
ATOM    520  O   SER L  70      29.613  35.405  44.014  1.00 52.19           O  
ATOM    521  N   GLY L  71      27.516  36.046  43.512  1.00 51.07           N  
ATOM    522  CA  GLY L  71      27.989  36.764  42.371  1.00 51.58           C  
ATOM    523  C   GLY L  71      28.547  35.790  41.374  1.00 52.17           C  
ATOM    524  O   GLY L  71      27.842  34.896  40.914  1.00 52.75           O  
ATOM    525  N   THR L  72      29.797  36.039  40.928  1.00 51.12           N  
ATOM    526  CA  THR L  72      30.512  35.261  39.946  1.00 51.34           C  
ATOM    527  CB  THR L  72      31.575  36.065  39.259  1.00 52.71           C  
ATOM    528  OG1 THR L  72      32.580  36.450  40.186  1.00 52.49           O  
ATOM    529  CG2 THR L  72      30.915  37.316  38.656  1.00 52.80           C  
ATOM    530  C   THR L  72      31.177  33.996  40.437  1.00 51.84           C  
ATOM    531  O   THR L  72      31.246  33.015  39.699  1.00 52.54           O  
ATOM    532  N   ASP L  73      31.728  33.978  41.669  1.00 50.91           N  
ATOM    533  CA  ASP L  73      32.550  32.853  42.052  1.00 50.69           C  
ATOM    534  CB  ASP L  73      33.937  33.274  42.572  1.00 52.47           C  
ATOM    535  CG  ASP L  73      34.737  33.880  41.428  1.00 55.33           C  
ATOM    536  OD1 ASP L  73      34.789  33.251  40.338  1.00 55.87           O  
ATOM    537  OD2 ASP L  73      35.298  34.989  41.629  1.00 57.95           O1-
ATOM    538  C   ASP L  73      31.928  32.057  43.158  1.00 49.03           C  
ATOM    539  O   ASP L  73      31.375  32.616  44.104  1.00 48.50           O  
ATOM    540  N   PHE L  74      32.030  30.711  43.067  1.00 45.90           N  
ATOM    541  CA  PHE L  74      31.485  29.862  44.091  1.00 43.32           C  
ATOM    542  CB  PHE L  74      30.134  29.246  43.699  1.00 42.13           C  
ATOM    543  CG  PHE L  74      29.239  30.406  43.455  1.00 42.85           C  
ATOM    544  CD1 PHE L  74      29.242  31.009  42.220  1.00 42.29           C  
ATOM    545  CD2 PHE L  74      28.414  30.894  44.441  1.00 42.87           C  
ATOM    546  CE1 PHE L  74      28.433  32.087  41.966  1.00 42.21           C  
ATOM    547  CE2 PHE L  74      27.601  31.974  44.192  1.00 43.21           C  
ATOM    548  CZ  PHE L  74      27.614  32.568  42.955  1.00 42.61           C  
ATOM    549  C   PHE L  74      32.438  28.729  44.332  1.00 42.83           C  
ATOM    550  O   PHE L  74      33.345  28.494  43.535  1.00 42.19           O  
ATOM    551  N   THR L  75      32.265  28.008  45.466  1.00 41.14           N  
ATOM    552  CA  THR L  75      33.161  26.931  45.790  1.00 39.96           C  
ATOM    553  CB  THR L  75      34.219  27.357  46.765  1.00 40.67           C  
ATOM    554  OG1 THR L  75      34.967  28.446  46.248  1.00 27.96           O  
ATOM    555  CG2 THR L  75      35.141  26.164  47.037  1.00 22.62           C  
ATOM    556  C   THR L  75      32.404  25.834  46.483  1.00 38.47           C  
ATOM    557  O   THR L  75      31.436  26.093  47.197  1.00 38.60           O  
ATOM    558  N   LEU L  76      32.852  24.571  46.297  1.00 37.53           N  
ATOM    559  CA  LEU L  76      32.258  23.427  46.939  1.00 36.50           C  
ATOM    560  CB  LEU L  76      31.971  22.287  45.938  1.00 35.35           C  
ATOM    561  CG  LEU L  76      31.063  21.136  46.429  1.00 35.00           C  
ATOM    562  CD1 LEU L  76      31.058  19.977  45.422  1.00 34.34           C  
ATOM    563  CD2 LEU L  76      31.397  20.672  47.848  1.00 34.81           C  
ATOM    564  C   LEU L  76      33.298  22.942  47.909  1.00 35.94           C  
ATOM    565  O   LEU L  76      34.474  22.854  47.558  1.00 35.43           O  
ATOM    566  N   THR L  77      32.915  22.643  49.169  1.00 35.82           N  
ATOM    567  CA  THR L  77      33.913  22.194  50.100  1.00 37.41           C  
ATOM    568  CB  THR L  77      34.156  23.159  51.222  1.00 37.08           C  
ATOM    569  OG1 THR L  77      34.561  24.419  50.707  1.00 22.06           O  
ATOM    570  CG2 THR L  77      35.254  22.582  52.133  1.00 22.71           C  
ATOM    571  C   THR L  77      33.485  20.900  50.720  1.00 38.90           C  
ATOM    572  O   THR L  77      32.335  20.731  51.121  1.00 38.67           O  
ATOM    573  N   ILE L  78      34.427  19.938  50.805  1.00 38.85           N  
ATOM    574  CA  ILE L  78      34.142  18.670  51.407  1.00 40.41           C  
ATOM    575  CB  ILE L  78      34.316  17.524  50.453  1.00 38.83           C  
ATOM    576  CG1 ILE L  78      33.414  17.694  49.222  1.00 37.42           C  
ATOM    577  CG2 ILE L  78      34.057  16.220  51.218  1.00 37.63           C  
ATOM    578  CD1 ILE L  78      33.781  16.752  48.074  1.00 37.03           C  
ATOM    579  C   ILE L  78      35.160  18.464  52.481  1.00 41.37           C  
ATOM    580  O   ILE L  78      36.357  18.445  52.202  1.00 41.90           O  
ATOM    581  N   ASN L  79      34.722  18.331  53.749  1.00 42.86           N  
ATOM    582  CA  ASN L  79      35.677  18.023  54.775  1.00 44.44           C  
ATOM    583  CB  ASN L  79      36.370  19.264  55.384  1.00 47.78           C  
ATOM    584  CG  ASN L  79      37.612  18.832  56.170  1.00 60.26           C  
ATOM    585  OD1 ASN L  79      38.663  18.540  55.598  1.00 43.71           O  
ATOM    586  ND2 ASN L  79      37.494  18.808  57.526  1.00 39.41           N  
ATOM    587  C   ASN L  79      34.925  17.335  55.872  1.00 46.76           C  
ATOM    588  O   ASN L  79      33.907  17.855  56.331  1.00 48.03           O  
ATOM    589  N   PRO L  80      35.362  16.191  56.338  1.00 47.32           N  
ATOM    590  CA  PRO L  80      36.519  15.518  55.801  1.00 45.64           C  
ATOM    591  CD  PRO L  80      35.233  15.958  57.768  1.00 50.88           C  
ATOM    592  CB  PRO L  80      37.039  14.601  56.907  1.00 44.80           C  
ATOM    593  CG  PRO L  80      36.524  15.251  58.199  1.00 51.47           C  
ATOM    594  C   PRO L  80      36.179  14.742  54.569  1.00 45.11           C  
ATOM    595  O   PRO L  80      35.010  14.419  54.363  1.00 45.12           O  
ATOM    596  N   VAL L  81      37.194  14.426  53.747  1.00 46.11           N  
ATOM    597  CA  VAL L  81      36.989  13.655  52.557  1.00 45.37           C  
ATOM    598  CB  VAL L  81      38.077  13.866  51.545  1.00 45.35           C  
ATOM    599  CG1 VAL L  81      37.809  12.977  50.322  1.00 50.00           C  
ATOM    600  CG2 VAL L  81      38.152  15.368  51.220  1.00 51.12           C  
ATOM    601  C   VAL L  81      36.995  12.213  52.951  1.00 44.63           C  
ATOM    602  O   VAL L  81      37.771  11.798  53.811  1.00 45.12           O  
ATOM    603  N   GLU L  82      36.113  11.406  52.331  1.00 45.40           N  
ATOM    604  CA  GLU L  82      36.044  10.015  52.670  1.00 46.22           C  
ATOM    605  CB  GLU L  82      34.702   9.621  53.308  1.00 46.29           C  
ATOM    606  CG  GLU L  82      34.553  10.260  54.692  1.00 48.74           C  
ATOM    607  CD  GLU L  82      33.155  10.002  55.230  1.00 50.03           C  
ATOM    608  OE1 GLU L  82      32.408   9.203  54.603  1.00 50.92           O  
ATOM    609  OE2 GLU L  82      32.818  10.608  56.282  1.00 50.12           O1-
ATOM    610  C   GLU L  82      36.279   9.217  51.424  1.00 46.98           C  
ATOM    611  O   GLU L  82      36.374   9.764  50.328  1.00 45.02           O  
ATOM    612  N   ALA L  83      36.388   7.886  51.572  1.00 48.33           N  
ATOM    613  CA  ALA L  83      36.712   6.998  50.489  1.00 47.91           C  
ATOM    614  CB  ALA L  83      36.785   5.527  50.937  1.00 48.46           C  
ATOM    615  C   ALA L  83      35.676   7.088  49.409  1.00 47.08           C  
ATOM    616  O   ALA L  83      35.994   6.996  48.224  1.00 46.21           O  
ATOM    617  N   GLU L  84      34.404   7.262  49.796  1.00 45.76           N  
ATOM    618  CA  GLU L  84      33.295   7.296  48.881  1.00 45.78           C  
ATOM    619  CB  GLU L  84      31.923   7.335  49.569  1.00 46.86           C  
ATOM    620  CG  GLU L  84      31.398   5.950  49.917  1.00 51.45           C  
ATOM    621  CD  GLU L  84      30.898   5.344  48.611  1.00 38.25           C  
ATOM    622  OE1 GLU L  84      31.744   4.997  47.745  1.00 36.90           O  
ATOM    623  OE2 GLU L  84      29.653   5.239  48.455  1.00 37.43           O1-
ATOM    624  C   GLU L  84      33.329   8.471  47.955  1.00 44.02           C  
ATOM    625  O   GLU L  84      32.751   8.415  46.874  1.00 43.87           O  
ATOM    626  N   ASP L  85      33.981   9.570  48.351  1.00 42.59           N  
ATOM    627  CA  ASP L  85      33.917  10.832  47.658  1.00 41.37           C  
ATOM    628  CB  ASP L  85      34.677  11.951  48.385  1.00 41.51           C  
ATOM    629  CG  ASP L  85      33.862  12.305  49.611  1.00 42.93           C  
ATOM    630  OD1 ASP L  85      32.620  12.094  49.566  1.00 42.20           O  
ATOM    631  OD2 ASP L  85      34.469  12.784  50.605  1.00 45.07           O1-
ATOM    632  C   ASP L  85      34.409  10.827  46.242  1.00 40.88           C  
ATOM    633  O   ASP L  85      33.942  11.653  45.463  1.00 41.90           O  
ATOM    634  N   THR L  86      35.365   9.959  45.862  1.00 39.97           N  
ATOM    635  CA  THR L  86      35.933   9.969  44.533  1.00 39.38           C  
ATOM    636  CB  THR L  86      36.700   8.717  44.279  1.00 39.83           C  
ATOM    637  OG1 THR L  86      35.811   7.610  44.252  1.00 26.41           O  
ATOM    638  CG2 THR L  86      37.671   8.536  45.452  1.00 24.51           C  
ATOM    639  C   THR L  86      34.842  10.028  43.495  1.00 38.51           C  
ATOM    640  O   THR L  86      33.946   9.187  43.462  1.00 39.08           O  
ATOM    641  N   ALA L  87      34.875  11.062  42.628  1.00 35.75           N  
ATOM    642  CA  ALA L  87      33.825  11.174  41.653  1.00 34.99           C  
ATOM    643  CB  ALA L  87      32.426  11.285  42.281  1.00 32.36           C  
ATOM    644  C   ALA L  87      34.040  12.413  40.838  1.00 34.90           C  
ATOM    645  O   ALA L  87      35.055  13.096  40.969  1.00 34.64           O  
ATOM    646  N   ASN L  88      33.078  12.700  39.930  1.00 33.52           N  
ATOM    647  CA  ASN L  88      33.112  13.887  39.118  1.00 33.50           C  
ATOM    648  CB  ASN L  88      32.547  13.723  37.698  1.00 34.19           C  
ATOM    649  CG  ASN L  88      33.542  12.990  36.825  1.00 41.00           C  
ATOM    650  OD1 ASN L  88      34.608  12.578  37.280  1.00 14.40           O  
ATOM    651  ND2 ASN L  88      33.190  12.833  35.521  1.00 16.55           N  
ATOM    652  C   ASN L  88      32.192  14.874  39.759  1.00 33.30           C  
ATOM    653  O   ASN L  88      31.094  14.521  40.189  1.00 33.28           O  
ATOM    654  N   TYR L  89      32.619  16.148  39.836  1.00 31.96           N  
ATOM    655  CA  TYR L  89      31.786  17.150  40.436  1.00 31.28           C  
ATOM    656  CB  TYR L  89      32.417  17.805  41.677  1.00 30.55           C  
ATOM    657  CG  TYR L  89      32.525  16.780  42.756  1.00 29.24           C  
ATOM    658  CD1 TYR L  89      33.588  15.906  42.808  1.00 29.03           C  
ATOM    659  CD2 TYR L  89      31.555  16.696  43.727  1.00 28.98           C  
ATOM    660  CE1 TYR L  89      33.678  14.965  43.809  1.00 28.04           C  
ATOM    661  CE2 TYR L  89      31.639  15.760  44.729  1.00 29.55           C  
ATOM    662  CZ  TYR L  89      32.702  14.893  44.772  1.00 28.86           C  
ATOM    663  OH  TYR L  89      32.786  13.933  45.802  1.00 28.36           O  
ATOM    664  C   TYR L  89      31.558  18.238  39.432  1.00 33.02           C  
ATOM    665  O   TYR L  89      32.494  18.693  38.774  1.00 33.79           O  
ATOM    666  N   PHE L  90      30.292  18.691  39.292  1.00 32.61           N  
ATOM    667  CA  PHE L  90      29.984  19.706  38.320  1.00 32.49           C  
ATOM    668  CB  PHE L  90      29.038  19.226  37.205  1.00 32.02           C  
ATOM    669  CG  PHE L  90      29.621  18.064  36.472  1.00 31.54           C  
ATOM    670  CD1 PHE L  90      29.377  16.783  36.908  1.00 31.62           C  
ATOM    671  CD2 PHE L  90      30.397  18.241  35.348  1.00 30.99           C  
ATOM    672  CE1 PHE L  90      29.895  15.698  36.240  1.00 31.43           C  
ATOM    673  CE2 PHE L  90      30.918  17.158  34.677  1.00 31.18           C  
ATOM    674  CZ  PHE L  90      30.669  15.884  35.121  1.00 31.66           C  
ATOM    675  C   PHE L  90      29.227  20.803  39.010  1.00 33.45           C  
ATOM    676  O   PHE L  90      28.479  20.560  39.955  1.00 33.17           O  
ATOM    677  N   CYS L  91      29.416  22.058  38.551  1.00 34.78           N  
ATOM    678  CA  CYS L  91      28.657  23.164  39.065  1.00 35.90           C  
ATOM    679  CB  CYS L  91      29.508  24.420  39.395  1.00 36.20           C  
ATOM    680  SG  CYS L  91      30.547  24.988  38.010  1.00 40.74           S  
ATOM    681  C   CYS L  91      27.685  23.506  37.975  1.00 36.14           C  
ATOM    682  O   CYS L  91      28.019  23.400  36.797  1.00 36.32           O  
ATOM    683  N   GLN L  92      26.441  23.898  38.330  1.00 35.56           N  
ATOM    684  CA  GLN L  92      25.458  24.174  37.316  1.00 36.27           C  
ATOM    685  CB  GLN L  92      24.283  23.187  37.355  1.00 37.94           C  
ATOM    686  CG  GLN L  92      23.223  23.452  36.289  1.00 38.51           C  
ATOM    687  CD  GLN L  92      21.982  22.659  36.679  1.00 36.94           C  
ATOM    688  OE1 GLN L  92      21.107  23.171  37.371  1.00 37.49           O  
ATOM    689  NE2 GLN L  92      21.893  21.375  36.250  1.00 35.97           N  
ATOM    690  C   GLN L  92      24.859  25.521  37.578  1.00 37.95           C  
ATOM    691  O   GLN L  92      24.713  25.933  38.726  1.00 38.14           O  
ATOM    692  N   GLN L  93      24.483  26.248  36.503  1.00 39.02           N  
ATOM    693  CA  GLN L  93      23.875  27.528  36.715  1.00 39.01           C  
ATOM    694  CB  GLN L  93      24.654  28.737  36.153  1.00 37.55           C  
ATOM    695  CG  GLN L  93      24.686  28.859  34.636  1.00 37.69           C  
ATOM    696  CD  GLN L  93      23.527  29.747  34.227  1.00 35.97           C  
ATOM    697  OE1 GLN L  93      23.032  30.551  35.014  1.00 36.34           O  
ATOM    698  NE2 GLN L  93      23.087  29.605  32.949  1.00 35.79           N  
ATOM    699  C   GLN L  93      22.503  27.476  36.129  1.00 39.23           C  
ATOM    700  O   GLN L  93      22.268  26.833  35.109  1.00 39.34           O  
ATOM    701  N   THR L  94      21.518  27.855  36.972  1.00 34.88           N  
ATOM    702  CA  THR L  94      20.104  27.924  36.703  1.00 37.94           C  
ATOM    703  CB  THR L  94      19.265  27.331  37.801  1.00 35.62           C  
ATOM    704  OG1 THR L  94      19.504  27.980  39.040  1.00 48.81           O  
ATOM    705  CG2 THR L  94      19.619  25.838  37.911  1.00 47.23           C  
ATOM    706  C   THR L  94      19.599  29.291  36.337  1.00 39.80           C  
ATOM    707  O   THR L  94      18.423  29.434  36.017  1.00 38.08           O  
ATOM    708  N   LYS L  95      20.418  30.351  36.452  1.00 40.30           N  
ATOM    709  CA  LYS L  95      19.887  31.686  36.333  1.00 42.91           C  
ATOM    710  CB  LYS L  95      20.931  32.805  36.493  1.00 41.14           C  
ATOM    711  CG  LYS L  95      20.281  34.186  36.354  1.00 42.10           C  
ATOM    712  CD  LYS L  95      21.161  35.372  36.749  1.00 41.81           C  
ATOM    713  CE  LYS L  95      20.446  36.716  36.580  1.00 43.34           C  
ATOM    714  NZ  LYS L  95      21.373  37.833  36.869  1.00 45.55           N1+
ATOM    715  C   LYS L  95      19.200  31.922  35.023  1.00 45.11           C  
ATOM    716  O   LYS L  95      18.167  32.589  35.005  1.00 45.00           O  
ATOM    717  N   GLU L  96      19.745  31.434  33.892  1.00 45.24           N  
ATOM    718  CA  GLU L  96      19.067  31.711  32.661  1.00 44.34           C  
ATOM    719  CB  GLU L  96      19.456  33.067  32.046  1.00 48.30           C  
ATOM    720  CG  GLU L  96      20.947  33.202  31.732  1.00 52.88           C  
ATOM    721  CD  GLU L  96      21.178  34.593  31.151  1.00 56.74           C  
ATOM    722  OE1 GLU L  96      20.214  35.403  31.161  1.00 59.67           O  
ATOM    723  OE2 GLU L  96      22.318  34.862  30.691  1.00 58.00           O1-
ATOM    724  C   GLU L  96      19.392  30.646  31.669  1.00 44.48           C  
ATOM    725  O   GLU L  96      20.311  29.852  31.866  1.00 45.23           O  
ATOM    726  N   VAL L  97      18.598  30.603  30.581  1.00 43.28           N  
ATOM    727  CA  VAL L  97      18.774  29.653  29.527  1.00 44.82           C  
ATOM    728  CB  VAL L  97      17.572  29.561  28.625  1.00 45.43           C  
ATOM    729  CG1 VAL L  97      17.900  28.640  27.439  1.00 44.74           C  
ATOM    730  CG2 VAL L  97      16.366  29.101  29.461  1.00 45.62           C  
ATOM    731  C   VAL L  97      19.911  30.130  28.686  1.00 43.28           C  
ATOM    732  O   VAL L  97      20.076  31.328  28.450  1.00 45.82           O  
ATOM    733  N   PRO L  98      20.716  29.207  28.243  1.00 43.38           N  
ATOM    734  CA  PRO L  98      20.527  27.834  28.621  1.00 41.42           C  
ATOM    735  CD  PRO L  98      21.355  29.332  26.946  1.00 43.87           C  
ATOM    736  CB  PRO L  98      21.148  26.990  27.506  1.00 42.44           C  
ATOM    737  CG  PRO L  98      22.044  27.974  26.734  1.00 44.13           C  
ATOM    738  C   PRO L  98      21.146  27.586  29.957  1.00 41.66           C  
ATOM    739  O   PRO L  98      22.025  28.349  30.359  1.00 42.73           O  
ATOM    740  N   TYR L  99      20.707  26.527  30.665  1.00 41.01           N  
ATOM    741  CA  TYR L  99      21.319  26.220  31.923  1.00 38.87           C  
ATOM    742  CB  TYR L  99      20.526  25.205  32.769  1.00 39.66           C  
ATOM    743  CG  TYR L  99      19.171  25.750  33.067  1.00 39.56           C  
ATOM    744  CD1 TYR L  99      18.153  25.632  32.146  1.00 38.32           C  
ATOM    745  CD2 TYR L  99      18.912  26.369  34.268  1.00 38.70           C  
ATOM    746  CE1 TYR L  99      16.898  26.128  32.414  1.00  0.00           C  
ATOM    747  CE2 TYR L  99      17.661  26.866  34.542  1.00 38.71           C  
ATOM    748  CZ  TYR L  99      16.653  26.746  33.615  1.00  0.00           C  
ATOM    749  OH  TYR L  99      15.368  27.257  33.897  1.00  0.00           O  
ATOM    750  C   TYR L  99      22.584  25.529  31.540  1.00 37.70           C  
ATOM    751  O   TYR L  99      22.562  24.594  30.743  1.00 37.91           O  
ATOM    752  N   THR L 100      23.733  25.975  32.077  1.00 41.90           N  
ATOM    753  CA  THR L 100      24.936  25.297  31.685  1.00 41.34           C  
ATOM    754  CB  THR L 100      25.914  26.215  31.024  1.00 40.89           C  
ATOM    755  OG1 THR L 100      26.295  27.237  31.932  1.00 39.73           O  
ATOM    756  CG2 THR L 100      25.242  26.836  29.787  1.00 41.53           C  
ATOM    757  C   THR L 100      25.631  24.685  32.864  1.00 41.04           C  
ATOM    758  O   THR L 100      25.414  25.062  34.014  1.00 40.57           O  
ATOM    759  N   PHE L 101      26.508  23.699  32.579  1.00 39.22           N  
ATOM    760  CA  PHE L 101      27.237  23.004  33.605  1.00 39.61           C  
ATOM    761  CB  PHE L 101      27.203  21.470  33.493  1.00 39.37           C  
ATOM    762  CG  PHE L 101      25.827  20.970  33.726  1.00 39.44           C  
ATOM    763  CD1 PHE L 101      24.909  20.992  32.706  1.00 39.36           C  
ATOM    764  CD2 PHE L 101      25.470  20.463  34.954  1.00 40.51           C  
ATOM    765  CE1 PHE L 101      23.638  20.525  32.912  1.00 38.38           C  
ATOM    766  CE2 PHE L 101      24.198  19.994  35.166  1.00 40.26           C  
ATOM    767  CZ  PHE L 101      23.282  20.027  34.143  1.00 40.18           C  
ATOM    768  C   PHE L 101      28.691  23.329  33.456  1.00 40.00           C  
ATOM    769  O   PHE L 101      29.155  23.693  32.377  1.00 40.13           O  
ATOM    770  N   GLY L 102      29.456  23.191  34.558  1.00 40.31           N  
ATOM    771  CA  GLY L 102      30.865  23.440  34.500  1.00 38.66           C  
ATOM    772  C   GLY L 102      31.469  22.259  33.810  1.00 37.67           C  
ATOM    773  O   GLY L 102      30.787  21.273  33.541  1.00 37.61           O  
ATOM    774  N   GLY L 103      32.777  22.336  33.509  1.00 39.94           N  
ATOM    775  CA  GLY L 103      33.483  21.301  32.807  1.00 39.81           C  
ATOM    776  C   GLY L 103      33.500  20.045  33.623  1.00 40.57           C  
ATOM    777  O   GLY L 103      33.524  18.943  33.076  1.00 40.51           O  
ATOM    778  N   GLY L 104      33.545  20.181  34.960  1.00 38.20           N  
ATOM    779  CA  GLY L 104      33.572  19.024  35.811  1.00 38.21           C  
ATOM    780  C   GLY L 104      34.957  18.862  36.354  1.00 39.35           C  
ATOM    781  O   GLY L 104      35.944  19.131  35.670  1.00 41.18           O  
ATOM    782  N   THR L 105      35.059  18.412  37.623  1.00 39.26           N  
ATOM    783  CA  THR L 105      36.345  18.217  38.228  1.00 38.28           C  
ATOM    784  CB  THR L 105      36.629  19.196  39.331  1.00 38.42           C  
ATOM    785  OG1 THR L 105      37.973  19.072  39.766  1.00 38.45           O  
ATOM    786  CG2 THR L 105      35.669  18.934  40.501  1.00 39.02           C  
ATOM    787  C   THR L 105      36.400  16.833  38.811  1.00 38.80           C  
ATOM    788  O   THR L 105      35.471  16.393  39.486  1.00 37.84           O  
ATOM    789  N   LYS L 106      37.507  16.103  38.554  1.00 40.16           N  
ATOM    790  CA  LYS L 106      37.654  14.772  39.078  1.00 39.52           C  
ATOM    791  CB  LYS L 106      38.605  13.854  38.297  1.00 42.78           C  
ATOM    792  CG  LYS L 106      37.999  13.070  37.141  1.00 47.05           C  
ATOM    793  CD  LYS L 106      39.071  12.306  36.363  1.00 48.63           C  
ATOM    794  CE  LYS L 106      38.523  11.148  35.530  1.00 50.86           C  
ATOM    795  NZ  LYS L 106      37.538  11.646  34.546  1.00 50.62           N1+
ATOM    796  C   LYS L 106      38.292  14.836  40.421  1.00 39.73           C  
ATOM    797  O   LYS L 106      39.314  15.494  40.608  1.00 40.24           O  
ATOM    798  N   LEU L 107      37.709  14.109  41.391  1.00 38.42           N  
ATOM    799  CA  LEU L 107      38.279  14.067  42.705  1.00 38.95           C  
ATOM    800  CB  LEU L 107      37.253  14.329  43.820  1.00 37.20           C  
ATOM    801  CG  LEU L 107      37.854  14.274  45.238  1.00 40.50           C  
ATOM    802  CD1 LEU L 107      38.850  15.425  45.465  1.00 40.36           C  
ATOM    803  CD2 LEU L 107      36.757  14.209  46.312  1.00 39.91           C  
ATOM    804  C   LEU L 107      38.810  12.683  42.926  1.00 38.08           C  
ATOM    805  O   LEU L 107      38.081  11.697  42.814  1.00 37.52           O  
ATOM    806  N   GLU L 108      40.112  12.577  43.255  1.00 37.44           N  
ATOM    807  CA  GLU L 108      40.712  11.301  43.512  1.00 39.37           C  
ATOM    808  CB  GLU L 108      41.927  11.003  42.618  1.00 40.83           C  
ATOM    809  CG  GLU L 108      41.563  10.710  41.162  1.00 44.92           C  
ATOM    810  CD  GLU L 108      40.992   9.300  41.108  1.00 45.83           C  
ATOM    811  OE1 GLU L 108      39.858   9.098  41.616  1.00 46.11           O  
ATOM    812  OE2 GLU L 108      41.687   8.402  40.565  1.00 46.78           O1-
ATOM    813  C   GLU L 108      41.206  11.307  44.923  1.00 40.87           C  
ATOM    814  O   GLU L 108      41.638  12.338  45.437  1.00 41.61           O  
ATOM    815  N   ILE L 109      41.151  10.138  45.588  1.00 40.64           N  
ATOM    816  CA  ILE L 109      41.596  10.036  46.948  1.00 41.01           C  
ATOM    817  CB  ILE L 109      40.901   8.962  47.732  1.00 39.96           C  
ATOM    818  CG1 ILE L 109      39.393   9.243  47.806  1.00 38.92           C  
ATOM    819  CG2 ILE L 109      41.573   8.877  49.112  1.00 40.33           C  
ATOM    820  CD1 ILE L 109      39.059  10.562  48.497  1.00 38.65           C  
ATOM    821  C   ILE L 109      43.047   9.682  46.924  1.00 41.89           C  
ATOM    822  O   ILE L 109      43.480   8.841  46.138  1.00 43.30           O  
ATOM    823  N   LYS L 110      43.855  10.348  47.768  1.00 41.01           N  
ATOM    824  CA  LYS L 110      45.249  10.025  47.784  1.00 41.67           C  
ATOM    825  CB  LYS L 110      46.161  11.221  47.448  1.00 43.47           C  
ATOM    826  CG  LYS L 110      46.101  12.382  48.444  1.00 45.91           C  
ATOM    827  CD  LYS L 110      47.201  13.426  48.225  1.00 45.01           C  
ATOM    828  CE  LYS L 110      47.113  14.642  49.151  1.00 48.22           C  
ATOM    829  NZ  LYS L 110      48.266  15.543  48.911  1.00 47.46           N1+
ATOM    830  C   LYS L 110      45.613   9.542  49.182  1.00 42.62           C  
ATOM    831  O   LYS L 110      44.755   8.885  49.832  1.00 45.11           O  
ATOM    832  OXT LYS L 110      46.763   9.821  49.617  1.00  0.00           O1-
TER     833      LYS L 110 
ATOM    834  N   LYS H 111      10.608   8.032  41.782  1.00 52.44           N1+
ATOM    835  CA  LYS H 111      11.628   7.488  40.858  1.00 49.58           C  
ATOM    836  CB  LYS H 111      11.811   5.978  41.087  1.00 51.47           C  
ATOM    837  CG  LYS H 111      12.463   5.661  42.436  1.00 54.26           C  
ATOM    838  CD  LYS H 111      12.327   4.201  42.872  1.00 46.98           C  
ATOM    839  CE  LYS H 111      10.951   3.865  43.452  1.00 40.36           C  
ATOM    840  NZ  LYS H 111      10.915   2.445  43.877  1.00 37.00           N1+
ATOM    841  C   LYS H 111      11.268   7.731  39.430  1.00 47.78           C  
ATOM    842  O   LYS H 111      10.097   7.861  39.078  1.00 45.67           O  
ATOM    843  N   LEU H 112      12.297   7.835  38.569  1.00 45.76           N  
ATOM    844  CA  LEU H 112      12.070   8.072  37.178  1.00 43.02           C  
ATOM    845  CB  LEU H 112      12.698   9.386  36.680  1.00 42.31           C  
ATOM    846  CG  LEU H 112      12.088  10.651  37.312  1.00 41.65           C  
ATOM    847  CD1 LEU H 112      12.763  11.921  36.771  1.00 40.58           C  
ATOM    848  CD2 LEU H 112      10.560  10.679  37.139  1.00 39.61           C  
ATOM    849  C   LEU H 112      12.723   6.961  36.422  1.00 41.33           C  
ATOM    850  O   LEU H 112      13.918   6.712  36.579  1.00 41.26           O  
ATOM    851  N   GLN H 113      11.947   6.259  35.575  1.00 41.18           N  
ATOM    852  CA  GLN H 113      12.505   5.182  34.815  1.00 41.42           C  
ATOM    853  CB  GLN H 113      11.707   3.871  34.916  1.00 42.93           C  
ATOM    854  CG  GLN H 113      11.761   3.234  36.305  1.00 38.25           C  
ATOM    855  CD  GLN H 113      13.176   2.717  36.523  1.00 37.21           C  
ATOM    856  OE1 GLN H 113      13.746   2.865  37.603  1.00 34.17           O  
ATOM    857  NE2 GLN H 113      13.757   2.083  35.470  1.00 38.14           N  
ATOM    858  C   GLN H 113      12.491   5.599  33.383  1.00 39.79           C  
ATOM    859  O   GLN H 113      11.476   6.070  32.874  1.00 41.21           O  
ATOM    860  N   GLN H 114      13.632   5.423  32.693  1.00 39.28           N  
ATOM    861  CA  GLN H 114      13.726   5.834  31.326  1.00 39.51           C  
ATOM    862  CB  GLN H 114      15.009   6.626  31.042  1.00 38.95           C  
ATOM    863  CG  GLN H 114      15.051   7.928  31.846  1.00 38.29           C  
ATOM    864  CD  GLN H 114      16.386   8.607  31.609  1.00 38.84           C  
ATOM    865  OE1 GLN H 114      16.760   8.864  30.467  1.00 37.56           O  
ATOM    866  NE2 GLN H 114      17.125   8.909  32.711  1.00  0.00           N  
ATOM    867  C   GLN H 114      13.722   4.612  30.469  1.00 40.12           C  
ATOM    868  O   GLN H 114      14.115   3.528  30.900  1.00 40.22           O  
ATOM    869  N   SER H 115      13.240   4.764  29.220  1.00 40.41           N  
ATOM    870  CA  SER H 115      13.164   3.653  28.324  1.00 42.03           C  
ATOM    871  CB  SER H 115      11.808   2.927  28.352  1.00 40.70           C  
ATOM    872  OG  SER H 115      11.577   2.352  29.629  1.00 39.63           O  
ATOM    873  C   SER H 115      13.328   4.172  26.946  1.00 42.29           C  
ATOM    874  O   SER H 115      13.269   5.375  26.691  1.00 39.70           O  
ATOM    875  N   GLY H 116      13.515   3.233  26.010  1.00 42.01           N  
ATOM    876  CA  GLY H 116      13.811   3.595  24.673  1.00 41.71           C  
ATOM    877  C   GLY H 116      15.263   3.279  24.607  1.00 43.56           C  
ATOM    878  O   GLY H 116      15.713   2.188  24.964  1.00 43.34           O  
ATOM    879  N   GLY H 117      16.042   4.257  24.148  1.00 44.25           N  
ATOM    880  CA  GLY H 117      17.456   4.105  24.062  1.00 45.48           C  
ATOM    881  C   GLY H 117      17.739   3.129  22.967  1.00 44.28           C  
ATOM    882  O   GLY H 117      17.103   2.081  22.870  1.00 44.78           O  
ATOM    883  N   GLY H 118      18.732   3.427  22.114  1.00 47.06           N  
ATOM    884  CA  GLY H 118      19.003   2.465  21.089  1.00 46.62           C  
ATOM    885  C   GLY H 118      19.827   3.093  20.016  1.00 46.29           C  
ATOM    886  O   GLY H 118      20.157   4.277  20.063  1.00 46.04           O  
ATOM    887  N   VAL H 119      20.186   2.273  19.009  1.00 41.26           N  
ATOM    888  CA  VAL H 119      20.963   2.732  17.898  1.00 42.27           C  
ATOM    889  CB  VAL H 119      21.816   1.657  17.291  1.00 42.22           C  
ATOM    890  CG1 VAL H 119      22.523   2.226  16.051  1.00 34.51           C  
ATOM    891  CG2 VAL H 119      22.774   1.123  18.367  1.00 37.37           C  
ATOM    892  C   VAL H 119      20.014   3.194  16.835  1.00 42.67           C  
ATOM    893  O   VAL H 119      18.982   2.569  16.594  1.00 42.07           O  
ATOM    894  N   VAL H 120      20.342   4.328  16.184  1.00 43.15           N  
ATOM    895  CA  VAL H 120      19.530   4.855  15.122  1.00 42.16           C  
ATOM    896  CB  VAL H 120      18.605   5.962  15.541  1.00 42.52           C  
ATOM    897  CG1 VAL H 120      17.406   5.376  16.288  1.00 42.58           C  
ATOM    898  CG2 VAL H 120      19.415   6.932  16.416  1.00 42.68           C  
ATOM    899  C   VAL H 120      20.418   5.415  14.056  1.00 42.41           C  
ATOM    900  O   VAL H 120      21.507   5.918  14.325  1.00 42.96           O  
ATOM    901  N   GLN H 121      19.939   5.345  12.799  1.00 42.93           N  
ATOM    902  CA  GLN H 121      20.678   5.831  11.669  1.00 44.44           C  
ATOM    903  CB  GLN H 121      20.104   5.374  10.318  1.00 47.19           C  
ATOM    904  CG  GLN H 121      20.167   3.862  10.091  1.00 50.50           C  
ATOM    905  CD  GLN H 121      19.567   3.571   8.722  1.00 52.53           C  
ATOM    906  OE1 GLN H 121      19.401   4.469   7.898  1.00 41.42           O  
ATOM    907  NE2 GLN H 121      19.225   2.279   8.473  1.00 42.22           N  
ATOM    908  C   GLN H 121      20.599   7.320  11.688  1.00 43.69           C  
ATOM    909  O   GLN H 121      19.667   7.897  12.243  1.00 42.89           O  
ATOM    910  N   PRO H 122      21.563   7.963  11.091  1.00 42.99           N  
ATOM    911  CA  PRO H 122      21.554   9.395  11.074  1.00 42.38           C  
ATOM    912  CD  PRO H 122      22.907   7.419  10.998  1.00 42.95           C  
ATOM    913  CB  PRO H 122      22.912   9.810  10.516  1.00 41.70           C  
ATOM    914  CG  PRO H 122      23.835   8.647  10.929  1.00 42.78           C  
ATOM    915  C   PRO H 122      20.384   9.855  10.272  1.00 44.38           C  
ATOM    916  O   PRO H 122      20.080   9.238   9.253  1.00 43.47           O  
ATOM    917  N   GLY H 123      19.711  10.928  10.722  1.00 45.01           N  
ATOM    918  CA  GLY H 123      18.576  11.430  10.011  1.00 42.59           C  
ATOM    919  C   GLY H 123      17.358  10.707  10.499  1.00 40.75           C  
ATOM    920  O   GLY H 123      16.239  11.037  10.110  1.00 40.92           O  
ATOM    921  N   GLY H 124      17.543   9.707  11.381  1.00 40.87           N  
ATOM    922  CA  GLY H 124      16.423   8.948  11.860  1.00 41.30           C  
ATOM    923  C   GLY H 124      15.820   9.680  13.016  1.00 40.92           C  
ATOM    924  O   GLY H 124      16.239  10.787  13.352  1.00 41.36           O  
ATOM    925  N   SER H 125      14.799   9.067  13.650  1.00 41.07           N  
ATOM    926  CA  SER H 125      14.147   9.679  14.773  1.00 40.78           C  
ATOM    927  CB  SER H 125      12.728  10.172  14.450  1.00 42.18           C  
ATOM    928  OG  SER H 125      11.929   9.091  13.993  1.00 45.05           O  
ATOM    929  C   SER H 125      14.041   8.662  15.866  1.00 40.56           C  
ATOM    930  O   SER H 125      14.080   7.460  15.606  1.00 41.01           O  
ATOM    931  N   LEU H 126      13.931   9.127  17.133  1.00 40.60           N  
ATOM    932  CA  LEU H 126      13.856   8.206  18.236  1.00 39.39           C  
ATOM    933  CB  LEU H 126      15.276   7.867  18.749  1.00 40.21           C  
ATOM    934  CG  LEU H 126      15.436   6.686  19.730  1.00 41.59           C  
ATOM    935  CD1 LEU H 126      16.915   6.490  20.103  1.00 42.43           C  
ATOM    936  CD2 LEU H 126      14.554   6.828  20.973  1.00 42.57           C  
ATOM    937  C   LEU H 126      13.054   8.877  19.318  1.00 38.84           C  
ATOM    938  O   LEU H 126      13.145  10.092  19.499  1.00 38.70           O  
ATOM    939  N   ARG H 127      12.219   8.105  20.045  1.00 38.39           N  
ATOM    940  CA  ARG H 127      11.431   8.685  21.095  1.00 36.95           C  
ATOM    941  CB  ARG H 127       9.928   8.425  20.913  1.00 38.61           C  
ATOM    942  CG  ARG H 127       9.033   9.255  21.830  1.00 41.83           C  
ATOM    943  CD  ARG H 127       7.551   9.147  21.468  1.00 43.95           C  
ATOM    944  NE  ARG H 127       6.787  10.019  22.403  1.00 30.12           N  
ATOM    945  CZ  ARG H 127       5.619  10.594  21.990  1.00 35.06           C  
ATOM    946  NH1 ARG H 127       5.156  10.376  20.724  1.00 37.60           N1+
ATOM    947  NH2 ARG H 127       4.905  11.388  22.840  1.00 38.76           N  
ATOM    948  C   ARG H 127      11.850   8.085  22.406  1.00 37.26           C  
ATOM    949  O   ARG H 127      11.880   6.866  22.565  1.00 37.12           O  
ATOM    950  N   LEU H 128      12.182   8.950  23.388  1.00 36.08           N  
ATOM    951  CA  LEU H 128      12.598   8.508  24.694  1.00 35.18           C  
ATOM    952  CB  LEU H 128      13.761   9.332  25.282  1.00 34.59           C  
ATOM    953  CG  LEU H 128      15.091   9.206  24.519  1.00 36.01           C  
ATOM    954  CD1 LEU H 128      16.188  10.057  25.172  1.00 34.62           C  
ATOM    955  CD2 LEU H 128      15.511   7.738  24.370  1.00 34.50           C  
ATOM    956  C   LEU H 128      11.448   8.738  25.625  1.00 35.04           C  
ATOM    957  O   LEU H 128      10.677   9.680  25.444  1.00 34.63           O  
ATOM    958  N   SER H 129      11.303   7.872  26.649  1.00 36.17           N  
ATOM    959  CA  SER H 129      10.218   8.032  27.574  1.00 37.13           C  
ATOM    960  CB  SER H 129       9.161   6.922  27.467  1.00 38.27           C  
ATOM    961  OG  SER H 129       9.732   5.674  27.833  1.00 41.29           O  
ATOM    962  C   SER H 129      10.776   7.961  28.963  1.00 35.58           C  
ATOM    963  O   SER H 129      11.811   7.338  29.194  1.00 34.08           O  
ATOM    964  N   CYS H 130      10.097   8.626  29.924  1.00 37.58           N  
ATOM    965  CA  CYS H 130      10.512   8.640  31.301  1.00 38.25           C  
ATOM    966  CB  CYS H 130      11.243   9.965  31.654  1.00 37.68           C  
ATOM    967  SG  CYS H 130      11.822  10.133  33.373  1.00 41.33           S  
ATOM    968  C   CYS H 130       9.263   8.488  32.132  1.00 37.48           C  
ATOM    969  O   CYS H 130       8.375   9.338  32.098  1.00 38.55           O  
ATOM    970  N   ALA H 131       9.161   7.387  32.908  1.00 37.44           N  
ATOM    971  CA  ALA H 131       7.962   7.165  33.674  1.00 38.52           C  
ATOM    972  CB  ALA H 131       7.559   5.684  33.763  1.00 38.07           C  
ATOM    973  C   ALA H 131       8.200   7.643  35.069  1.00 39.23           C  
ATOM    974  O   ALA H 131       9.131   7.207  35.741  1.00 39.74           O  
ATOM    975  N   ALA H 132       7.323   8.537  35.557  1.00 38.43           N  
ATOM    976  CA  ALA H 132       7.511   9.108  36.859  1.00 39.47           C  
ATOM    977  CB  ALA H 132       7.188  10.612  36.915  1.00 37.48           C  
ATOM    978  C   ALA H 132       6.613   8.434  37.842  1.00 42.41           C  
ATOM    979  O   ALA H 132       5.527   7.976  37.493  1.00 42.54           O  
ATOM    980  N   SER H 133       7.081   8.325  39.105  1.00 43.17           N  
ATOM    981  CA  SER H 133       6.280   7.749  40.143  1.00 42.87           C  
ATOM    982  CB  SER H 133       6.389   6.215  40.220  1.00 42.43           C  
ATOM    983  OG  SER H 133       7.714   5.839  40.562  1.00 43.49           O  
ATOM    984  C   SER H 133       6.761   8.300  41.451  1.00 42.91           C  
ATOM    985  O   SER H 133       7.925   8.680  41.586  1.00 43.60           O  
ATOM    986  N   GLY H 134       5.828   8.439  42.419  1.00 37.97           N  
ATOM    987  CA  GLY H 134       6.152   8.934  43.726  1.00 41.54           C  
ATOM    988  C   GLY H 134       5.721  10.361  43.939  1.00 45.59           C  
ATOM    989  O   GLY H 134       5.622  10.786  45.089  1.00 44.19           O  
ATOM    990  N   PHE H 135       5.431  11.156  42.886  1.00 46.81           N  
ATOM    991  CA  PHE H 135       5.132  12.524  43.227  1.00 44.33           C  
ATOM    992  CB  PHE H 135       6.393  13.405  43.294  1.00 42.81           C  
ATOM    993  CG  PHE H 135       7.024  13.374  41.946  1.00 44.96           C  
ATOM    994  CD1 PHE H 135       7.782  12.294  41.559  1.00 44.31           C  
ATOM    995  CD2 PHE H 135       6.864  14.425  41.072  1.00 43.87           C  
ATOM    996  CE1 PHE H 135       8.366  12.257  40.315  1.00 44.67           C  
ATOM    997  CE2 PHE H 135       7.447  14.394  39.827  1.00 43.72           C  
ATOM    998  CZ  PHE H 135       8.200  13.309  39.446  1.00 45.33           C  
ATOM    999  C   PHE H 135       4.181  13.154  42.251  1.00 45.73           C  
ATOM   1000  O   PHE H 135       3.778  12.543  41.264  1.00 43.58           O  
ATOM   1001  N   THR H 136       3.807  14.429  42.521  1.00 48.41           N  
ATOM   1002  CA  THR H 136       2.845  15.128  41.714  1.00 45.11           C  
ATOM   1003  CB  THR H 136       2.254  16.333  42.407  1.00 47.00           C  
ATOM   1004  OG1 THR H 136       1.260  16.913  41.580  1.00 51.70           O  
ATOM   1005  CG2 THR H 136       3.342  17.366  42.763  1.00 47.53           C  
ATOM   1006  C   THR H 136       3.487  15.526  40.428  1.00 45.70           C  
ATOM   1007  O   THR H 136       4.237  16.497  40.338  1.00 46.39           O  
ATOM   1008  N   PHE H 137       3.189  14.740  39.379  1.00 47.20           N  
ATOM   1009  CA  PHE H 137       3.788  14.931  38.098  1.00 45.24           C  
ATOM   1010  CB  PHE H 137       3.380  13.797  37.138  1.00 40.54           C  
ATOM   1011  CG  PHE H 137       4.217  13.832  35.907  1.00 39.12           C  
ATOM   1012  CD1 PHE H 137       5.530  13.421  35.943  1.00 37.25           C  
ATOM   1013  CD2 PHE H 137       3.680  14.241  34.710  1.00 39.29           C  
ATOM   1014  CE1 PHE H 137       6.301  13.442  34.804  1.00 37.87           C  
ATOM   1015  CE2 PHE H 137       4.448  14.263  33.569  1.00 39.28           C  
ATOM   1016  CZ  PHE H 137       5.760  13.864  33.616  1.00 39.31           C  
ATOM   1017  C   PHE H 137       3.363  16.246  37.541  1.00 45.47           C  
ATOM   1018  O   PHE H 137       4.193  17.117  37.325  1.00 45.31           O  
ATOM   1019  N   SER H 138       2.043  16.481  37.463  1.00 45.61           N  
ATOM   1020  CA  SER H 138       1.468  17.583  36.744  1.00 45.29           C  
ATOM   1021  CB  SER H 138      -0.045  17.690  36.992  1.00 45.34           C  
ATOM   1022  OG  SER H 138      -0.295  17.835  38.382  1.00 47.90           O  
ATOM   1023  C   SER H 138       2.085  18.897  37.104  1.00 45.06           C  
ATOM   1024  O   SER H 138       2.428  19.691  36.226  1.00 43.67           O  
ATOM   1025  N   ASP H 139       2.232  19.180  38.402  1.00 46.55           N  
ATOM   1026  CA  ASP H 139       2.720  20.477  38.770  1.00 47.32           C  
ATOM   1027  CB  ASP H 139       2.704  20.702  40.291  1.00 51.96           C  
ATOM   1028  CG  ASP H 139       1.259  20.660  40.763  1.00 51.04           C  
ATOM   1029  OD1 ASP H 139       0.399  20.161  39.992  1.00 51.74           O  
ATOM   1030  OD2 ASP H 139       0.997  21.131  41.901  1.00 49.17           O1-
ATOM   1031  C   ASP H 139       4.149  20.673  38.341  1.00 44.14           C  
ATOM   1032  O   ASP H 139       4.464  21.666  37.686  1.00 44.92           O  
ATOM   1033  N   TYR H 140       5.030  19.693  38.650  1.00 42.92           N  
ATOM   1034  CA  TYR H 140       6.464  19.854  38.528  1.00 43.75           C  
ATOM   1035  CB  TYR H 140       7.317  18.816  39.277  1.00 42.92           C  
ATOM   1036  CG  TYR H 140       7.220  19.085  40.739  1.00 43.07           C  
ATOM   1037  CD1 TYR H 140       7.796  20.220  41.260  1.00 48.44           C  
ATOM   1038  CD2 TYR H 140       6.541  18.234  41.579  1.00 42.22           C  
ATOM   1039  CE1 TYR H 140       7.719  20.493  42.604  1.00 52.62           C  
ATOM   1040  CE2 TYR H 140       6.463  18.502  42.925  1.00 43.46           C  
ATOM   1041  CZ  TYR H 140       7.056  19.631  43.441  1.00 49.42           C  
ATOM   1042  OH  TYR H 140       6.978  19.910  44.821  1.00 47.19           O  
ATOM   1043  C   TYR H 140       6.964  19.874  37.124  1.00 40.92           C  
ATOM   1044  O   TYR H 140       6.472  19.134  36.274  1.00 41.75           O  
ATOM   1045  N   ASP H 141       7.972  20.747  36.848  1.00 39.17           N  
ATOM   1046  CA  ASP H 141       8.429  20.823  35.490  1.00 38.05           C  
ATOM   1047  CB  ASP H 141       9.107  22.154  35.132  1.00 30.13           C  
ATOM   1048  CG  ASP H 141       8.113  23.279  35.389  1.00 34.76           C  
ATOM   1049  OD1 ASP H 141       6.995  22.980  35.890  1.00 46.93           O  
ATOM   1050  OD2 ASP H 141       8.463  24.455  35.103  1.00 31.06           O1-
ATOM   1051  C   ASP H 141       9.462  19.746  35.362  1.00 37.87           C  
ATOM   1052  O   ASP H 141       9.997  19.283  36.370  1.00 38.49           O  
ATOM   1053  N   MET H 142       9.779  19.316  34.121  1.00 35.51           N  
ATOM   1054  CA  MET H 142      10.726  18.240  33.968  1.00 34.45           C  
ATOM   1055  CB  MET H 142      10.085  16.927  33.495  1.00 36.17           C  
ATOM   1056  CG  MET H 142       9.074  16.371  34.498  1.00 37.24           C  
ATOM   1057  SD  MET H 142       9.776  15.943  36.119  1.00 41.78           S  
ATOM   1058  CE  MET H 142      10.645  14.467  35.521  1.00 35.11           C  
ATOM   1059  C   MET H 142      11.737  18.632  32.940  1.00 33.00           C  
ATOM   1060  O   MET H 142      11.513  19.550  32.155  1.00 32.81           O  
ATOM   1061  N   SER H 143      12.899  17.940  32.929  1.00 30.74           N  
ATOM   1062  CA  SER H 143      13.919  18.294  31.984  1.00 31.10           C  
ATOM   1063  CB  SER H 143      14.971  19.236  32.587  1.00 30.40           C  
ATOM   1064  OG  SER H 143      14.343  20.428  33.040  1.00 34.00           O  
ATOM   1065  C   SER H 143      14.627  17.065  31.489  1.00 29.82           C  
ATOM   1066  O   SER H 143      14.527  15.981  32.064  1.00 29.60           O  
ATOM   1067  N   TRP H 144      15.336  17.210  30.349  1.00 29.77           N  
ATOM   1068  CA  TRP H 144      16.139  16.157  29.797  1.00 27.76           C  
ATOM   1069  CB  TRP H 144      15.713  15.698  28.389  1.00 27.40           C  
ATOM   1070  CG  TRP H 144      14.413  14.933  28.334  1.00 28.05           C  
ATOM   1071  CD2 TRP H 144      14.310  13.513  28.521  1.00 27.78           C  
ATOM   1072  CD1 TRP H 144      13.146  15.385  28.107  1.00 27.93           C  
ATOM   1073  NE1 TRP H 144      12.260  14.333  28.137  1.00 28.65           N  
ATOM   1074  CE2 TRP H 144      12.964  13.174  28.391  1.00 27.54           C  
ATOM   1075  CE3 TRP H 144      15.261  12.566  28.777  1.00 28.99           C  
ATOM   1076  CZ2 TRP H 144      12.545  11.880  28.517  1.00 28.79           C  
ATOM   1077  CZ3 TRP H 144      14.835  11.262  28.903  1.00 28.19           C  
ATOM   1078  CH2 TRP H 144      13.502  10.924  28.776  1.00 29.72           C  
ATOM   1079  C   TRP H 144      17.509  16.736  29.660  1.00 28.23           C  
ATOM   1080  O   TRP H 144      17.667  17.876  29.225  1.00 28.01           O  
ATOM   1081  N   ILE H 145      18.534  15.967  30.068  1.00 28.33           N  
ATOM   1082  CA  ILE H 145      19.892  16.409  29.950  1.00 29.35           C  
ATOM   1083  CB  ILE H 145      20.541  16.703  31.251  1.00 28.57           C  
ATOM   1084  CG1 ILE H 145      21.930  17.305  31.022  1.00 28.52           C  
ATOM   1085  CG2 ILE H 145      20.522  15.402  32.066  1.00 28.69           C  
ATOM   1086  CD1 ILE H 145      22.545  17.867  32.294  1.00 18.31           C  
ATOM   1087  C   ILE H 145      20.665  15.275  29.359  1.00 30.79           C  
ATOM   1088  O   ILE H 145      20.353  14.109  29.607  1.00 30.66           O  
ATOM   1089  N   ARG H 146      21.705  15.576  28.555  1.00 31.12           N  
ATOM   1090  CA  ARG H 146      22.440  14.492  27.970  1.00 32.25           C  
ATOM   1091  CB  ARG H 146      22.301  14.377  26.442  1.00 32.23           C  
ATOM   1092  CG  ARG H 146      22.786  15.590  25.652  1.00 33.30           C  
ATOM   1093  CD  ARG H 146      22.548  15.422  24.151  1.00 33.64           C  
ATOM   1094  NE  ARG H 146      22.938  16.681  23.464  1.00 36.00           N  
ATOM   1095  CZ  ARG H 146      22.627  16.841  22.146  1.00 34.69           C  
ATOM   1096  NH1 ARG H 146      21.973  15.850  21.477  1.00 35.54           N1+
ATOM   1097  NH2 ARG H 146      22.968  17.987  21.489  1.00 33.65           N  
ATOM   1098  C   ARG H 146      23.888  14.636  28.291  1.00 33.71           C  
ATOM   1099  O   ARG H 146      24.372  15.725  28.592  1.00 33.73           O  
ATOM   1100  N   GLN H 147      24.611  13.497  28.273  1.00 34.92           N  
ATOM   1101  CA  GLN H 147      26.011  13.505  28.565  1.00 36.51           C  
ATOM   1102  CB  GLN H 147      26.324  12.812  29.903  1.00 36.66           C  
ATOM   1103  CG  GLN H 147      27.780  12.918  30.353  1.00 37.74           C  
ATOM   1104  CD  GLN H 147      27.848  12.403  31.787  1.00 38.73           C  
ATOM   1105  OE1 GLN H 147      26.920  11.763  32.278  1.00 39.62           O  
ATOM   1106  NE2 GLN H 147      28.975  12.695  32.487  1.00 36.47           N  
ATOM   1107  C   GLN H 147      26.711  12.769  27.464  1.00 37.80           C  
ATOM   1108  O   GLN H 147      26.490  11.580  27.246  1.00 38.08           O  
ATOM   1109  N   ALA H 148      27.593  13.484  26.742  1.00 39.05           N  
ATOM   1110  CA  ALA H 148      28.331  12.932  25.641  1.00 41.29           C  
ATOM   1111  CB  ALA H 148      28.914  14.028  24.728  1.00 40.72           C  
ATOM   1112  C   ALA H 148      29.460  12.126  26.210  1.00 43.19           C  
ATOM   1113  O   ALA H 148      29.773  12.246  27.391  1.00 44.13           O  
ATOM   1114  N   PRO H 149      30.088  11.298  25.418  1.00 44.90           N  
ATOM   1115  CA  PRO H 149      31.166  10.454  25.871  1.00 45.24           C  
ATOM   1116  CD  PRO H 149      29.937  11.290  23.972  1.00 45.05           C  
ATOM   1117  CB  PRO H 149      31.636   9.697  24.628  1.00 43.88           C  
ATOM   1118  CG  PRO H 149      31.204  10.595  23.453  1.00 44.34           C  
ATOM   1119  C   PRO H 149      32.268  11.245  26.532  1.00 48.18           C  
ATOM   1120  O   PRO H 149      33.037  10.658  27.290  1.00 48.28           O  
ATOM   1121  N   GLY H 150      32.373  12.558  26.254  1.00 47.88           N  
ATOM   1122  CA  GLY H 150      33.337  13.465  26.828  1.00 48.93           C  
ATOM   1123  C   GLY H 150      33.076  13.538  28.299  1.00 51.56           C  
ATOM   1124  O   GLY H 150      33.931  13.951  29.080  1.00 53.64           O  
ATOM   1125  N   LYS H 151      31.850  13.162  28.696  1.00 49.97           N  
ATOM   1126  CA  LYS H 151      31.385  13.195  30.051  1.00 50.66           C  
ATOM   1127  CB  LYS H 151      32.423  12.705  31.076  1.00 52.45           C  
ATOM   1128  CG  LYS H 151      32.483  11.178  31.148  1.00 54.53           C  
ATOM   1129  CD  LYS H 151      31.129  10.574  31.527  1.00 57.63           C  
ATOM   1130  CE  LYS H 151      31.089   9.047  31.559  1.00 58.44           C  
ATOM   1131  NZ  LYS H 151      29.725   8.592  31.912  1.00 58.24           N1+
ATOM   1132  C   LYS H 151      30.910  14.558  30.428  1.00 49.39           C  
ATOM   1133  O   LYS H 151      30.559  14.780  31.583  1.00 47.51           O  
ATOM   1134  N   GLY H 152      30.819  15.498  29.467  1.00 47.51           N  
ATOM   1135  CA  GLY H 152      30.268  16.779  29.813  1.00 45.72           C  
ATOM   1136  C   GLY H 152      28.772  16.638  29.845  1.00 45.09           C  
ATOM   1137  O   GLY H 152      28.197  15.803  29.146  1.00 45.75           O  
ATOM   1138  N   LEU H 153      28.099  17.487  30.652  1.00 41.46           N  
ATOM   1139  CA  LEU H 153      26.667  17.441  30.787  1.00 39.57           C  
ATOM   1140  CB  LEU H 153      26.196  17.610  32.243  1.00 38.09           C  
ATOM   1141  CG  LEU H 153      26.579  16.449  33.183  1.00 37.83           C  
ATOM   1142  CD1 LEU H 153      26.078  16.699  34.615  1.00 37.71           C  
ATOM   1143  CD2 LEU H 153      26.087  15.100  32.631  1.00 33.69           C  
ATOM   1144  C   LEU H 153      26.091  18.589  30.016  1.00 40.11           C  
ATOM   1145  O   LEU H 153      26.583  19.713  30.117  1.00 39.76           O  
ATOM   1146  N   GLU H 154      25.030  18.330  29.216  1.00 39.34           N  
ATOM   1147  CA  GLU H 154      24.409  19.386  28.459  1.00 39.29           C  
ATOM   1148  CB  GLU H 154      24.697  19.318  26.952  1.00 40.53           C  
ATOM   1149  CG  GLU H 154      24.031  20.441  26.157  1.00 43.92           C  
ATOM   1150  CD  GLU H 154      24.287  20.137  24.696  1.00 45.94           C  
ATOM   1151  OE1 GLU H 154      23.770  19.095  24.216  1.00 47.07           O  
ATOM   1152  OE2 GLU H 154      25.017  20.928  24.046  1.00 46.22           O1-
ATOM   1153  C   GLU H 154      22.913  19.306  28.595  1.00 38.10           C  
ATOM   1154  O   GLU H 154      22.312  18.253  28.384  1.00 37.45           O  
ATOM   1155  N   TRP H 155      22.274  20.449  28.933  1.00 37.00           N  
ATOM   1156  CA  TRP H 155      20.842  20.543  29.078  1.00 35.97           C  
ATOM   1157  CB  TRP H 155      20.411  21.845  29.763  1.00 35.37           C  
ATOM   1158  CG  TRP H 155      18.945  22.184  29.614  1.00 34.98           C  
ATOM   1159  CD2 TRP H 155      18.478  23.267  28.796  1.00 35.02           C  
ATOM   1160  CD1 TRP H 155      17.838  21.620  30.179  1.00 33.67           C  
ATOM   1161  NE1 TRP H 155      16.709  22.285  29.759  1.00 33.86           N  
ATOM   1162  CE2 TRP H 155      17.090  23.301  28.907  1.00 33.96           C  
ATOM   1163  CE3 TRP H 155      19.153  24.164  28.019  1.00 34.23           C  
ATOM   1164  CZ2 TRP H 155      16.352  24.241  28.242  1.00 32.29           C  
ATOM   1165  CZ3 TRP H 155      18.408  25.106  27.345  1.00 34.79           C  
ATOM   1166  CH2 TRP H 155      17.033  25.143  27.454  1.00 33.18           C  
ATOM   1167  C   TRP H 155      20.209  20.519  27.717  1.00 34.90           C  
ATOM   1168  O   TRP H 155      20.569  21.305  26.844  1.00 35.24           O  
ATOM   1169  N   VAL H 156      19.332  19.522  27.472  1.00 34.07           N  
ATOM   1170  CA  VAL H 156      18.598  19.357  26.245  1.00 34.38           C  
ATOM   1171  CB  VAL H 156      18.353  17.912  25.938  1.00 34.60           C  
ATOM   1172  CG1 VAL H 156      17.558  17.814  24.627  1.00 35.57           C  
ATOM   1173  CG2 VAL H 156      19.711  17.195  25.894  1.00 35.02           C  
ATOM   1174  C   VAL H 156      17.267  20.063  26.167  1.00 34.22           C  
ATOM   1175  O   VAL H 156      16.898  20.582  25.113  1.00 34.40           O  
ATOM   1176  N   SER H 157      16.466  20.055  27.256  1.00 34.22           N  
ATOM   1177  CA  SER H 157      15.144  20.611  27.129  1.00 33.73           C  
ATOM   1178  CB  SER H 157      14.296  19.793  26.152  1.00 32.95           C  
ATOM   1179  OG  SER H 157      14.333  18.428  26.543  1.00 18.05           O  
ATOM   1180  C   SER H 157      14.435  20.624  28.456  1.00 33.89           C  
ATOM   1181  O   SER H 157      14.869  19.991  29.416  1.00 34.69           O  
ATOM   1182  N   GLY H 158      13.296  21.355  28.536  1.00 34.05           N  
ATOM   1183  CA  GLY H 158      12.532  21.433  29.758  1.00 34.44           C  
ATOM   1184  C   GLY H 158      11.135  21.873  29.416  1.00 35.07           C  
ATOM   1185  O   GLY H 158      10.915  22.601  28.449  1.00 36.72           O  
ATOM   1186  N   ILE H 159      10.145  21.408  30.207  1.00 34.97           N  
ATOM   1187  CA  ILE H 159       8.759  21.739  30.002  1.00 36.06           C  
ATOM   1188  CB  ILE H 159       8.010  20.591  29.387  1.00 35.55           C  
ATOM   1189  CG1 ILE H 159       6.548  20.951  29.085  1.00 34.31           C  
ATOM   1190  CG2 ILE H 159       8.198  19.367  30.295  1.00 33.54           C  
ATOM   1191  CD1 ILE H 159       5.838  19.892  28.242  1.00 33.21           C  
ATOM   1192  C   ILE H 159       8.167  22.045  31.347  1.00 39.09           C  
ATOM   1193  O   ILE H 159       8.553  21.441  32.343  1.00 38.65           O  
ATOM   1194  N   LEU H 160       7.222  23.007  31.442  1.00 39.41           N  
ATOM   1195  CA  LEU H 160       6.725  23.249  32.771  1.00 41.51           C  
ATOM   1196  CB  LEU H 160       6.299  24.689  33.131  1.00 35.19           C  
ATOM   1197  CG  LEU H 160       4.883  25.030  32.668  1.00 31.12           C  
ATOM   1198  CD1 LEU H 160       4.480  26.469  33.007  1.00 31.83           C  
ATOM   1199  CD2 LEU H 160       4.731  24.677  31.195  1.00 27.16           C  
ATOM   1200  C   LEU H 160       5.593  22.317  33.058  1.00 42.98           C  
ATOM   1201  O   LEU H 160       5.257  21.443  32.261  1.00 42.15           O  
ATOM   1202  N   GLY H 161       4.874  22.661  34.191  1.00 24.09           N  
ATOM   1203  CA  GLY H 161       3.640  22.108  34.725  1.00 24.43           C  
ATOM   1204  C   GLY H 161       2.593  22.787  33.923  1.00 26.67           C  
ATOM   1205  O   GLY H 161       2.870  23.083  32.767  1.00 27.46           O  
ATOM   1206  N   GLY H 162       1.363  22.932  34.464  1.00 26.56           N  
ATOM   1207  CA  GLY H 162       0.298  23.735  33.919  1.00 26.29           C  
ATOM   1208  C   GLY H 162       0.275  23.769  32.416  1.00 25.72           C  
ATOM   1209  O   GLY H 162       0.201  22.735  31.752  1.00 26.26           O  
ATOM   1210  N   SER H 163       0.460  25.000  31.878  1.00 25.76           N  
ATOM   1211  CA  SER H 163       0.349  25.432  30.502  1.00 25.20           C  
ATOM   1212  CB  SER H 163       0.729  26.911  30.311  1.00 26.33           C  
ATOM   1213  OG  SER H 163      -0.210  27.753  30.959  0.83 21.90           O  
ATOM   1214  C   SER H 163       1.248  24.643  29.591  1.00 23.53           C  
ATOM   1215  O   SER H 163       1.140  24.749  28.370  1.00 23.63           O  
ATOM   1216  N   GLU H 164       2.186  23.860  30.144  1.00 24.60           N  
ATOM   1217  CA  GLU H 164       3.013  22.988  29.344  1.00 26.80           C  
ATOM   1218  CB  GLU H 164       2.332  21.660  28.959  1.00 26.93           C  
ATOM   1219  CG  GLU H 164       2.298  20.700  30.154  0.83 26.86           C  
ATOM   1220  CD  GLU H 164       1.407  19.505  29.855  1.00 38.35           C  
ATOM   1221  OE1 GLU H 164       1.636  18.822  28.822  1.00 35.64           O  
ATOM   1222  OE2 GLU H 164       0.488  19.259  30.678  1.00 36.68           O1-
ATOM   1223  C   GLU H 164       3.642  23.644  28.135  1.00 25.64           C  
ATOM   1224  O   GLU H 164       3.436  23.243  26.990  1.00 23.24           O  
ATOM   1225  N   ARG H 165       4.448  24.682  28.409  1.00 50.84           N  
ATOM   1226  CA  ARG H 165       5.299  25.500  27.594  1.00 49.10           C  
ATOM   1227  CB  ARG H 165       5.647  26.836  28.272  1.00 50.40           C  
ATOM   1228  CG  ARG H 165       4.428  27.484  28.932  1.00 52.79           C  
ATOM   1229  CD  ARG H 165       3.119  27.171  28.203  1.00 25.79           C  
ATOM   1230  NE  ARG H 165       3.019  28.079  27.033  1.00 23.80           N  
ATOM   1231  CZ  ARG H 165       2.286  29.221  27.158  1.00 54.12           C  
ATOM   1232  NH1 ARG H 165       1.623  29.473  28.325  1.00 25.75           N1+
ATOM   1233  NH2 ARG H 165       2.208  30.093  26.110  1.00 19.91           N  
ATOM   1234  C   ARG H 165       6.585  24.735  27.462  1.00 48.62           C  
ATOM   1235  O   ARG H 165       6.866  23.873  28.292  1.00 48.53           O  
ATOM   1236  N   SER H 166       7.404  25.012  26.420  1.00 47.33           N  
ATOM   1237  CA  SER H 166       8.609  24.233  26.267  1.00 46.32           C  
ATOM   1238  CB  SER H 166       8.478  23.138  25.194  1.00 44.41           C  
ATOM   1239  OG  SER H 166       7.465  22.208  25.550  1.00 11.58           O  
ATOM   1240  C   SER H 166       9.759  25.102  25.835  1.00 46.74           C  
ATOM   1241  O   SER H 166       9.582  26.059  25.083  1.00 47.07           O  
ATOM   1242  N   TYR H 167      10.990  24.771  26.295  1.00 46.38           N  
ATOM   1243  CA  TYR H 167      12.142  25.567  25.941  1.00 46.75           C  
ATOM   1244  CB  TYR H 167      12.667  26.412  27.118  1.00 48.52           C  
ATOM   1245  CG  TYR H 167      11.519  27.141  27.734  1.00 50.63           C  
ATOM   1246  CD1 TYR H 167      10.790  26.512  28.715  1.00 27.22           C  
ATOM   1247  CD2 TYR H 167      11.167  28.421  27.365  1.00 50.88           C  
ATOM   1248  CE1 TYR H 167       9.724  27.134  29.316  1.00 51.54           C  
ATOM   1249  CE2 TYR H 167      10.098  29.051  27.964  1.00 27.96           C  
ATOM   1250  CZ  TYR H 167       9.374  28.407  28.940  1.00 28.12           C  
ATOM   1251  OH  TYR H 167       8.277  29.045  29.559  1.00 31.40           O  
ATOM   1252  C   TYR H 167      13.286  24.653  25.570  1.00 45.78           C  
ATOM   1253  O   TYR H 167      13.441  23.584  26.158  1.00 44.61           O  
ATOM   1254  N   TYR H 168      14.139  25.057  24.590  1.00 44.59           N  
ATOM   1255  CA  TYR H 168      15.250  24.224  24.181  1.00 43.52           C  
ATOM   1256  CB  TYR H 168      14.991  23.497  22.849  1.00 41.63           C  
ATOM   1257  CG  TYR H 168      13.682  22.785  22.896  1.00 39.65           C  
ATOM   1258  CD1 TYR H 168      12.530  23.443  22.526  1.00 38.55           C  
ATOM   1259  CD2 TYR H 168      13.595  21.470  23.293  1.00 37.93           C  
ATOM   1260  CE1 TYR H 168      11.312  22.807  22.554  1.00 38.14           C  
ATOM   1261  CE2 TYR H 168      12.378  20.830  23.324  1.00 38.18           C  
ATOM   1262  CZ  TYR H 168      11.234  21.496  22.955  1.00 38.66           C  
ATOM   1263  OH  TYR H 168       9.987  20.837  22.987  1.00 38.64           O  
ATOM   1264  C   TYR H 168      16.447  25.097  23.888  1.00 45.32           C  
ATOM   1265  O   TYR H 168      16.321  26.310  23.740  1.00 44.14           O  
ATOM   1266  N   ARG H 169      17.654  24.483  23.791  1.00 46.12           N  
ATOM   1267  CA  ARG H 169      18.854  25.199  23.430  1.00 45.19           C  
ATOM   1268  CB  ARG H 169      20.192  24.479  23.665  1.00 45.31           C  
ATOM   1269  CG  ARG H 169      20.605  24.191  25.102  1.00 45.01           C  
ATOM   1270  CD  ARG H 169      22.123  24.014  25.208  1.00 44.44           C  
ATOM   1271  NE  ARG H 169      22.561  23.187  24.047  1.00 27.05           N  
ATOM   1272  CZ  ARG H 169      23.778  23.419  23.469  1.00 29.29           C  
ATOM   1273  NH1 ARG H 169      24.632  24.324  24.026  1.00 31.05           N1+
ATOM   1274  NH2 ARG H 169      24.144  22.758  22.332  1.00 27.70           N  
ATOM   1275  C   ARG H 169      18.825  25.330  21.945  1.00 46.17           C  
ATOM   1276  O   ARG H 169      18.012  24.710  21.266  1.00 45.80           O  
ATOM   1277  N   ASP H 170      19.739  26.152  21.405  1.00 47.94           N  
ATOM   1278  CA  ASP H 170      19.816  26.406  19.998  1.00 48.94           C  
ATOM   1279  CB  ASP H 170      20.889  27.459  19.676  1.00 51.65           C  
ATOM   1280  CG  ASP H 170      20.529  28.090  18.343  1.00 54.17           C  
ATOM   1281  OD1 ASP H 170      19.327  28.414  18.148  1.00 54.46           O  
ATOM   1282  OD2 ASP H 170      21.449  28.248  17.498  1.00 56.28           O1-
ATOM   1283  C   ASP H 170      20.177  25.144  19.260  1.00 47.41           C  
ATOM   1284  O   ASP H 170      19.698  24.908  18.152  1.00 47.93           O  
ATOM   1285  N   SER H 171      21.035  24.292  19.859  1.00 47.12           N  
ATOM   1286  CA  SER H 171      21.526  23.124  19.177  1.00 46.54           C  
ATOM   1287  CB  SER H 171      22.488  22.292  20.041  1.00 45.66           C  
ATOM   1288  OG  SER H 171      21.818  21.802  21.193  1.00 44.45           O  
ATOM   1289  C   SER H 171      20.406  22.219  18.751  1.00 47.23           C  
ATOM   1290  O   SER H 171      20.345  21.811  17.594  1.00 45.61           O  
ATOM   1291  N   VAL H 172      19.534  21.823  19.695  1.00 48.08           N  
ATOM   1292  CA  VAL H 172      18.426  20.931  19.462  1.00 46.28           C  
ATOM   1293  CB  VAL H 172      18.006  20.163  20.682  1.00 45.76           C  
ATOM   1294  CG1 VAL H 172      19.154  19.224  21.080  1.00 44.01           C  
ATOM   1295  CG2 VAL H 172      17.605  21.149  21.785  1.00 44.30           C  
ATOM   1296  C   VAL H 172      17.206  21.592  18.888  1.00 46.97           C  
ATOM   1297  O   VAL H 172      16.306  20.898  18.418  1.00 46.39           O  
ATOM   1298  N   LYS H 173      17.089  22.929  18.981  1.00 46.40           N  
ATOM   1299  CA  LYS H 173      15.880  23.603  18.586  1.00 47.52           C  
ATOM   1300  CB  LYS H 173      16.018  25.133  18.583  1.00 49.94           C  
ATOM   1301  CG  LYS H 173      14.680  25.870  18.546  1.00 49.36           C  
ATOM   1302  CD  LYS H 173      14.826  27.377  18.748  1.00 51.29           C  
ATOM   1303  CE  LYS H 173      16.108  27.767  19.487  1.00 54.67           C  
ATOM   1304  NZ  LYS H 173      16.197  27.046  20.775  1.00 54.50           N1+
ATOM   1305  C   LYS H 173      15.455  23.197  17.205  1.00 47.34           C  
ATOM   1306  O   LYS H 173      16.228  23.248  16.249  1.00 48.02           O  
ATOM   1307  N   GLY H 174      14.183  22.754  17.102  1.00 46.58           N  
ATOM   1308  CA  GLY H 174      13.541  22.400  15.868  1.00 45.09           C  
ATOM   1309  C   GLY H 174      13.558  20.912  15.692  1.00 44.12           C  
ATOM   1310  O   GLY H 174      12.609  20.334  15.163  1.00 43.75           O  
ATOM   1311  N   ARG H 175      14.679  20.268  16.068  1.00 42.57           N  
ATOM   1312  CA  ARG H 175      14.865  18.845  15.950  1.00 42.15           C  
ATOM   1313  CB  ARG H 175      16.350  18.448  15.974  1.00 41.63           C  
ATOM   1314  CG  ARG H 175      17.128  19.020  14.790  1.00 42.90           C  
ATOM   1315  CD  ARG H 175      18.534  18.440  14.628  1.00 41.08           C  
ATOM   1316  NE  ARG H 175      19.340  18.838  15.816  1.00 41.21           N  
ATOM   1317  CZ  ARG H 175      19.767  17.880  16.689  1.00 41.64           C  
ATOM   1318  NH1 ARG H 175      19.431  16.574  16.483  1.00 42.55           N1+
ATOM   1319  NH2 ARG H 175      20.526  18.229  17.768  1.00 41.02           N  
ATOM   1320  C   ARG H 175      14.177  18.050  17.025  1.00 41.57           C  
ATOM   1321  O   ARG H 175      13.616  16.987  16.760  1.00 42.47           O  
ATOM   1322  N   PHE H 176      14.215  18.551  18.276  1.00 40.28           N  
ATOM   1323  CA  PHE H 176      13.754  17.806  19.419  1.00 38.72           C  
ATOM   1324  CB  PHE H 176      14.745  17.890  20.592  1.00 38.88           C  
ATOM   1325  CG  PHE H 176      15.960  17.076  20.311  1.00 41.86           C  
ATOM   1326  CD1 PHE H 176      16.640  17.193  19.120  1.00 41.40           C  
ATOM   1327  CD2 PHE H 176      16.461  16.235  21.277  1.00 42.08           C  
ATOM   1328  CE1 PHE H 176      17.769  16.445  18.881  1.00 41.35           C  
ATOM   1329  CE2 PHE H 176      17.591  15.487  21.046  1.00 41.60           C  
ATOM   1330  CZ  PHE H 176      18.246  15.586  19.843  1.00 41.72           C  
ATOM   1331  C   PHE H 176      12.496  18.419  19.938  1.00 38.40           C  
ATOM   1332  O   PHE H 176      12.312  19.633  19.875  1.00 38.45           O  
ATOM   1333  N   THR H 177      11.584  17.571  20.453  1.00 38.45           N  
ATOM   1334  CA  THR H 177      10.384  18.056  21.062  1.00 38.23           C  
ATOM   1335  CB  THR H 177       9.140  17.868  20.241  1.00 39.91           C  
ATOM   1336  OG1 THR H 177       9.024  16.517  19.825  1.00 40.16           O  
ATOM   1337  CG2 THR H 177       9.156  18.823  19.041  1.00 38.14           C  
ATOM   1338  C   THR H 177      10.171  17.325  22.347  1.00 38.19           C  
ATOM   1339  O   THR H 177      10.289  16.104  22.421  1.00 37.69           O  
ATOM   1340  N   ILE H 178       9.829  18.078  23.408  1.00 37.92           N  
ATOM   1341  CA  ILE H 178       9.559  17.476  24.676  1.00 37.41           C  
ATOM   1342  CB  ILE H 178      10.301  18.106  25.805  1.00 38.08           C  
ATOM   1343  CG1 ILE H 178      10.022  19.607  25.831  1.00 39.35           C  
ATOM   1344  CG2 ILE H 178      11.780  17.746  25.677  1.00 38.10           C  
ATOM   1345  CD1 ILE H 178      10.751  20.300  26.967  1.00 40.72           C  
ATOM   1346  C   ILE H 178       8.098  17.602  24.926  1.00 38.11           C  
ATOM   1347  O   ILE H 178       7.468  18.588  24.554  1.00 38.08           O  
ATOM   1348  N   SER H 179       7.511  16.553  25.522  1.00 38.13           N  
ATOM   1349  CA  SER H 179       6.106  16.552  25.770  1.00 38.07           C  
ATOM   1350  CB  SER H 179       5.302  15.886  24.639  1.00 36.96           C  
ATOM   1351  OG  SER H 179       5.717  14.537  24.470  1.00 38.84           O  
ATOM   1352  C   SER H 179       5.867  15.779  27.022  1.00 38.83           C  
ATOM   1353  O   SER H 179       6.741  15.044  27.486  1.00 37.64           O  
ATOM   1354  N   ARG H 180       4.679  15.962  27.631  1.00 38.82           N  
ATOM   1355  CA  ARG H 180       4.408  15.202  28.812  1.00 39.63           C  
ATOM   1356  CB  ARG H 180       4.687  15.963  30.118  1.00 39.03           C  
ATOM   1357  CG  ARG H 180       3.830  17.213  30.265  1.00 37.73           C  
ATOM   1358  CD  ARG H 180       4.332  18.206  31.314  1.00 39.23           C  
ATOM   1359  NE  ARG H 180       4.231  17.562  32.650  1.00 38.87           N  
ATOM   1360  CZ  ARG H 180       5.110  17.917  33.632  1.00 36.84           C  
ATOM   1361  NH1 ARG H 180       6.086  18.837  33.375  1.00 35.80           N1+
ATOM   1362  NH2 ARG H 180       5.021  17.350  34.869  1.00 37.93           N  
ATOM   1363  C   ARG H 180       2.963  14.823  28.801  1.00 40.85           C  
ATOM   1364  O   ARG H 180       2.132  15.462  28.160  1.00 42.12           O  
ATOM   1365  N   ASP H 181       2.645  13.721  29.500  1.00 42.73           N  
ATOM   1366  CA  ASP H 181       1.298  13.250  29.609  1.00 44.92           C  
ATOM   1367  CB  ASP H 181       1.086  11.885  28.929  1.00 46.35           C  
ATOM   1368  CG  ASP H 181      -0.397  11.541  28.972  1.00 48.39           C  
ATOM   1369  OD1 ASP H 181      -1.204  12.404  29.403  1.00 49.33           O  
ATOM   1370  OD2 ASP H 181      -0.743  10.398  28.574  1.00 49.27           O1-
ATOM   1371  C   ASP H 181       1.070  13.067  31.070  1.00 45.65           C  
ATOM   1372  O   ASP H 181       1.448  12.045  31.639  1.00 44.43           O  
ATOM   1373  N   ASN H 182       0.428  14.060  31.712  1.00 46.62           N  
ATOM   1374  CA  ASN H 182       0.217  14.031  33.129  1.00 48.10           C  
ATOM   1375  CB  ASN H 182      -0.441  15.321  33.643  1.00 49.05           C  
ATOM   1376  CG  ASN H 182       0.571  16.442  33.422  1.00 49.77           C  
ATOM   1377  OD1 ASN H 182       1.779  16.219  33.474  1.00 48.33           O  
ATOM   1378  ND2 ASN H 182       0.073  17.680  33.160  1.00 50.20           N  
ATOM   1379  C   ASN H 182      -0.642  12.859  33.496  1.00 49.41           C  
ATOM   1380  O   ASN H 182      -0.473  12.272  34.564  1.00 50.14           O  
ATOM   1381  N   SER H 183      -1.607  12.487  32.637  1.00 50.56           N  
ATOM   1382  CA  SER H 183      -2.458  11.374  32.972  1.00 51.43           C  
ATOM   1383  CB  SER H 183      -3.528  11.087  31.902  1.00 52.85           C  
ATOM   1384  OG  SER H 183      -2.917  10.654  30.695  1.00 35.97           O  
ATOM   1385  C   SER H 183      -1.624  10.133  33.120  1.00 50.66           C  
ATOM   1386  O   SER H 183      -1.774   9.388  34.088  1.00 51.43           O  
ATOM   1387  N   ARG H 184      -0.744   9.872  32.134  1.00 49.93           N  
ATOM   1388  CA  ARG H 184       0.152   8.744  32.098  1.00 49.13           C  
ATOM   1389  CB  ARG H 184       0.722   8.428  30.704  1.00 50.52           C  
ATOM   1390  CG  ARG H 184      -0.284   7.710  29.799  1.00 53.48           C  
ATOM   1391  CD  ARG H 184       0.360   6.986  28.615  1.00 55.00           C  
ATOM   1392  NE  ARG H 184       0.805   8.014  27.636  1.00 41.87           N  
ATOM   1393  CZ  ARG H 184       0.021   8.300  26.556  1.00 38.22           C  
ATOM   1394  NH1 ARG H 184      -1.171   7.653  26.389  1.00 34.29           N1+
ATOM   1395  NH2 ARG H 184       0.436   9.216  25.633  1.00 23.75           N  
ATOM   1396  C   ARG H 184       1.297   8.933  33.051  1.00 48.52           C  
ATOM   1397  O   ARG H 184       2.001   7.978  33.377  1.00 47.80           O  
ATOM   1398  N   LYS H 185       1.561  10.183  33.474  1.00 47.95           N  
ATOM   1399  CA  LYS H 185       2.675  10.457  34.337  1.00 45.76           C  
ATOM   1400  CB  LYS H 185       2.608   9.745  35.699  1.00 45.68           C  
ATOM   1401  CG  LYS H 185       1.487  10.270  36.598  1.00 46.74           C  
ATOM   1402  CD  LYS H 185       1.256   9.423  37.852  1.00 40.72           C  
ATOM   1403  CE  LYS H 185       2.481   9.359  38.766  1.00 46.85           C  
ATOM   1404  NZ  LYS H 185       2.860  10.725  39.203  1.00 44.08           N1+
ATOM   1405  C   LYS H 185       3.924  10.050  33.630  1.00 44.25           C  
ATOM   1406  O   LYS H 185       4.796   9.394  34.198  1.00 44.96           O  
ATOM   1407  N   THR H 186       4.030  10.432  32.344  1.00 41.60           N  
ATOM   1408  CA  THR H 186       5.208  10.097  31.603  1.00 39.76           C  
ATOM   1409  CB  THR H 186       4.967   9.068  30.538  1.00 39.72           C  
ATOM   1410  OG1 THR H 186       4.395   7.899  31.104  1.00 31.39           O  
ATOM   1411  CG2 THR H 186       6.318   8.708  29.902  1.00 26.12           C  
ATOM   1412  C   THR H 186       5.715  11.335  30.919  1.00 38.29           C  
ATOM   1413  O   THR H 186       4.954  12.248  30.595  1.00 38.92           O  
ATOM   1414  N   LEU H 187       7.045  11.386  30.705  1.00 37.45           N  
ATOM   1415  CA  LEU H 187       7.714  12.471  30.046  1.00 37.23           C  
ATOM   1416  CB  LEU H 187       8.877  13.027  30.887  1.00 36.37           C  
ATOM   1417  CG  LEU H 187       9.663  14.172  30.227  1.00 35.95           C  
ATOM   1418  CD1 LEU H 187       8.768  15.392  29.959  1.00 33.89           C  
ATOM   1419  CD2 LEU H 187      10.909  14.524  31.056  1.00 34.85           C  
ATOM   1420  C   LEU H 187       8.288  11.898  28.787  1.00 36.45           C  
ATOM   1421  O   LEU H 187       8.770  10.768  28.792  1.00 35.51           O  
ATOM   1422  N   TYR H 188       8.249  12.651  27.665  1.00 36.86           N  
ATOM   1423  CA  TYR H 188       8.749  12.097  26.434  1.00 36.12           C  
ATOM   1424  CB  TYR H 188       7.665  11.864  25.367  1.00 36.14           C  
ATOM   1425  CG  TYR H 188       6.637  10.926  25.904  1.00 37.55           C  
ATOM   1426  CD1 TYR H 188       6.853   9.568  25.917  1.00 37.89           C  
ATOM   1427  CD2 TYR H 188       5.454  11.412  26.411  1.00 37.08           C  
ATOM   1428  CE1 TYR H 188       5.901   8.708  26.414  1.00 38.17           C  
ATOM   1429  CE2 TYR H 188       4.497  10.559  26.908  1.00 37.26           C  
ATOM   1430  CZ  TYR H 188       4.719   9.203  26.909  1.00 39.20           C  
ATOM   1431  OH  TYR H 188       3.739   8.328  27.418  1.00 41.48           O  
ATOM   1432  C   TYR H 188       9.713  13.066  25.823  1.00 36.12           C  
ATOM   1433  O   TYR H 188       9.737  14.251  26.155  1.00 36.55           O  
ATOM   1434  N   LEU H 189      10.578  12.552  24.926  1.00 35.80           N  
ATOM   1435  CA  LEU H 189      11.529  13.373  24.246  1.00 36.23           C  
ATOM   1436  CB  LEU H 189      12.894  13.308  24.957  1.00 34.97           C  
ATOM   1437  CG  LEU H 189      14.026  14.160  24.366  1.00 34.31           C  
ATOM   1438  CD1 LEU H 189      14.518  13.594  23.040  1.00 35.21           C  
ATOM   1439  CD2 LEU H 189      13.626  15.634  24.247  1.00 33.90           C  
ATOM   1440  C   LEU H 189      11.631  12.835  22.849  1.00 36.92           C  
ATOM   1441  O   LEU H 189      12.203  11.769  22.626  1.00 36.69           O  
ATOM   1442  N   GLN H 190      11.063  13.567  21.864  1.00 38.49           N  
ATOM   1443  CA  GLN H 190      11.102  13.125  20.497  1.00 39.44           C  
ATOM   1444  CB  GLN H 190       9.885  13.537  19.652  1.00 39.65           C  
ATOM   1445  CG  GLN H 190       8.722  12.558  19.732  1.00 41.99           C  
ATOM   1446  CD  GLN H 190       9.071  11.426  18.778  1.00 41.08           C  
ATOM   1447  OE1 GLN H 190       8.329  10.456  18.636  1.00 41.61           O  
ATOM   1448  NE2 GLN H 190      10.240  11.556  18.095  1.00 45.83           N  
ATOM   1449  C   GLN H 190      12.290  13.725  19.835  1.00 38.73           C  
ATOM   1450  O   GLN H 190      12.500  14.937  19.863  1.00 37.91           O  
ATOM   1451  N   MET H 191      13.101  12.862  19.201  1.00 38.13           N  
ATOM   1452  CA  MET H 191      14.268  13.349  18.539  1.00 39.78           C  
ATOM   1453  CB  MET H 191      15.564  12.678  19.024  1.00 39.79           C  
ATOM   1454  CG  MET H 191      15.870  12.982  20.492  1.00 39.82           C  
ATOM   1455  SD  MET H 191      17.342  12.160  21.173  1.00 42.31           S  
ATOM   1456  CE  MET H 191      16.535  10.549  21.391  1.00 37.85           C  
ATOM   1457  C   MET H 191      14.113  13.054  17.083  1.00 40.43           C  
ATOM   1458  O   MET H 191      13.670  11.975  16.695  1.00 41.88           O  
ATOM   1459  N   ASN H 192      14.453  14.037  16.228  1.00 39.85           N  
ATOM   1460  CA  ASN H 192      14.349  13.837  14.812  1.00 39.84           C  
ATOM   1461  CB  ASN H 192      13.153  14.564  14.163  1.00 40.04           C  
ATOM   1462  CG  ASN H 192      11.850  13.946  14.665  1.00 41.97           C  
ATOM   1463  OD1 ASN H 192      11.640  12.738  14.561  1.00 43.67           O  
ATOM   1464  ND2 ASN H 192      10.950  14.794  15.232  1.00 45.73           N  
ATOM   1465  C   ASN H 192      15.594  14.406  14.205  1.00 40.96           C  
ATOM   1466  O   ASN H 192      16.292  15.201  14.834  1.00 40.07           O  
ATOM   1467  N   SER H 193      15.909  14.001  12.957  1.00 41.56           N  
ATOM   1468  CA  SER H 193      17.077  14.491  12.279  1.00 41.06           C  
ATOM   1469  CB  SER H 193      16.975  15.983  11.908  1.00 40.02           C  
ATOM   1470  OG  SER H 193      15.875  16.191  11.033  1.00 40.46           O  
ATOM   1471  C   SER H 193      18.271  14.296  13.163  1.00 41.22           C  
ATOM   1472  O   SER H 193      19.063  15.212  13.371  1.00 40.94           O  
ATOM   1473  N   LEU H 194      18.439  13.069  13.689  1.00 40.99           N  
ATOM   1474  CA  LEU H 194      19.513  12.762  14.589  1.00 41.51           C  
ATOM   1475  CB  LEU H 194      19.366  11.366  15.217  1.00 40.97           C  
ATOM   1476  CG  LEU H 194      18.166  11.263  16.178  1.00 40.64           C  
ATOM   1477  CD1 LEU H 194      18.042   9.854  16.778  1.00 39.03           C  
ATOM   1478  CD2 LEU H 194      18.244  12.343  17.270  1.00 39.32           C  
ATOM   1479  C   LEU H 194      20.821  12.833  13.869  1.00 43.39           C  
ATOM   1480  O   LEU H 194      20.918  12.560  12.674  1.00 44.03           O  
ATOM   1481  N   ARG H 195      21.869  13.238  14.611  1.00 44.18           N  
ATOM   1482  CA  ARG H 195      23.192  13.356  14.073  1.00 44.99           C  
ATOM   1483  CB  ARG H 195      23.699  14.808  14.029  1.00 45.69           C  
ATOM   1484  CG  ARG H 195      22.885  15.701  13.090  1.00 47.08           C  
ATOM   1485  CD  ARG H 195      23.377  17.149  13.021  1.00 47.68           C  
ATOM   1486  NE  ARG H 195      23.039  17.815  14.309  1.00 29.52           N  
ATOM   1487  CZ  ARG H 195      23.531  19.059  14.580  1.00 32.19           C  
ATOM   1488  NH1 ARG H 195      24.390  19.657  13.705  1.00 30.65           N1+
ATOM   1489  NH2 ARG H 195      23.152  19.705  15.721  1.00 30.94           N  
ATOM   1490  C   ARG H 195      24.098  12.585  14.979  1.00 45.45           C  
ATOM   1491  O   ARG H 195      23.726  12.222  16.093  1.00 46.40           O  
ATOM   1492  N   ALA H 196      25.332  12.321  14.513  1.00 45.72           N  
ATOM   1493  CA  ALA H 196      26.276  11.541  15.259  1.00 47.51           C  
ATOM   1494  CB  ALA H 196      27.620  11.366  14.531  1.00 47.15           C  
ATOM   1495  C   ALA H 196      26.549  12.238  16.555  1.00 46.57           C  
ATOM   1496  O   ALA H 196      26.735  11.597  17.589  1.00 45.87           O  
ATOM   1497  N   GLU H 197      26.567  13.580  16.535  1.00 46.63           N  
ATOM   1498  CA  GLU H 197      26.882  14.351  17.703  1.00 46.33           C  
ATOM   1499  CB  GLU H 197      26.987  15.861  17.438  1.00 49.05           C  
ATOM   1500  CG  GLU H 197      25.707  16.517  16.925  1.00 52.93           C  
ATOM   1501  CD  GLU H 197      26.014  17.989  16.694  1.00 55.34           C  
ATOM   1502  OE1 GLU H 197      26.856  18.286  15.807  1.00 56.62           O  
ATOM   1503  OE2 GLU H 197      25.412  18.835  17.406  1.00 55.88           O1-
ATOM   1504  C   GLU H 197      25.855  14.107  18.772  1.00 44.14           C  
ATOM   1505  O   GLU H 197      26.129  14.303  19.954  1.00 43.56           O  
ATOM   1506  N   ASP H 198      24.631  13.717  18.376  1.00 42.43           N  
ATOM   1507  CA  ASP H 198      23.529  13.469  19.266  1.00 39.74           C  
ATOM   1508  CB  ASP H 198      22.209  13.235  18.511  1.00 39.47           C  
ATOM   1509  CG  ASP H 198      21.785  14.560  17.890  1.00 39.58           C  
ATOM   1510  OD1 ASP H 198      22.123  15.623  18.477  1.00 38.14           O  
ATOM   1511  OD2 ASP H 198      21.120  14.527  16.820  1.00 40.90           O1-
ATOM   1512  C   ASP H 198      23.785  12.265  20.130  1.00 39.70           C  
ATOM   1513  O   ASP H 198      23.125  12.077  21.147  1.00 39.34           O  
ATOM   1514  N   THR H 199      24.706  11.375  19.730  1.00 39.10           N  
ATOM   1515  CA  THR H 199      24.941  10.191  20.510  1.00 38.29           C  
ATOM   1516  CB  THR H 199      26.071   9.371  19.960  1.00 38.42           C  
ATOM   1517  OG1 THR H 199      25.813   9.012  18.613  1.00 42.35           O  
ATOM   1518  CG2 THR H 199      26.215   8.104  20.804  1.00 37.20           C  
ATOM   1519  C   THR H 199      25.327  10.594  21.904  1.00 37.68           C  
ATOM   1520  O   THR H 199      26.217  11.423  22.092  1.00 37.38           O  
ATOM   1521  N   ALA H 200      24.654  10.017  22.928  1.00 36.04           N  
ATOM   1522  CA  ALA H 200      24.994  10.361  24.279  1.00 34.53           C  
ATOM   1523  CB  ALA H 200      24.851  11.863  24.582  1.00 34.13           C  
ATOM   1524  C   ALA H 200      24.084   9.625  25.212  1.00 34.37           C  
ATOM   1525  O   ALA H 200      23.199   8.880  24.790  1.00 32.81           O  
ATOM   1526  N   VAL H 201      24.316   9.797  26.529  1.00 34.58           N  
ATOM   1527  CA  VAL H 201      23.474   9.170  27.508  1.00 33.93           C  
ATOM   1528  CB  VAL H 201      24.218   8.788  28.755  1.00 36.06           C  
ATOM   1529  CG1 VAL H 201      23.226   8.133  29.731  1.00 27.08           C  
ATOM   1530  CG2 VAL H 201      25.415   7.911  28.364  1.00 24.52           C  
ATOM   1531  C   VAL H 201      22.462  10.216  27.879  1.00 32.32           C  
ATOM   1532  O   VAL H 201      22.827  11.338  28.226  1.00 31.03           O  
ATOM   1533  N   TYR H 202      21.157   9.874  27.829  1.00 31.37           N  
ATOM   1534  CA  TYR H 202      20.138  10.861  28.068  1.00 31.71           C  
ATOM   1535  CB  TYR H 202      19.031  10.879  26.991  1.00 30.48           C  
ATOM   1536  CG  TYR H 202      19.568  11.483  25.737  1.00 30.38           C  
ATOM   1537  CD1 TYR H 202      20.429  10.793  24.914  1.00 30.78           C  
ATOM   1538  CD2 TYR H 202      19.180  12.753  25.377  1.00 29.36           C  
ATOM   1539  CE1 TYR H 202      20.906  11.372  23.759  1.00 29.91           C  
ATOM   1540  CE2 TYR H 202      19.652  13.337  24.228  1.00 29.15           C  
ATOM   1541  CZ  TYR H 202      20.517  12.647  23.415  1.00 29.47           C  
ATOM   1542  OH  TYR H 202      21.000  13.250  22.235  1.00 29.19           O  
ATOM   1543  C   TYR H 202      19.459  10.591  29.378  1.00 32.14           C  
ATOM   1544  O   TYR H 202      19.096   9.454  29.676  1.00 32.39           O  
ATOM   1545  N   TYR H 203      19.277  11.658  30.195  1.00 31.07           N  
ATOM   1546  CA  TYR H 203      18.666  11.538  31.494  1.00 30.43           C  
ATOM   1547  CB  TYR H 203      19.540  12.011  32.672  1.00 30.38           C  
ATOM   1548  CG  TYR H 203      20.819  11.254  32.759  1.00 30.98           C  
ATOM   1549  CD1 TYR H 203      20.876  10.040  33.401  1.00 30.48           C  
ATOM   1550  CD2 TYR H 203      21.966  11.762  32.195  1.00 30.48           C  
ATOM   1551  CE1 TYR H 203      22.061   9.347  33.486  1.00 30.01           C  
ATOM   1552  CE2 TYR H 203      23.154  11.073  32.278  1.00 30.54           C  
ATOM   1553  CZ  TYR H 203      23.204   9.863  32.926  1.00 31.69           C  
ATOM   1554  OH  TYR H 203      24.421   9.153  33.013  1.00 34.79           O  
ATOM   1555  C   TYR H 203      17.492  12.474  31.566  1.00 30.46           C  
ATOM   1556  O   TYR H 203      17.501  13.547  30.964  1.00 29.54           O  
ATOM   1557  N   CYS H 204      16.440  12.076  32.316  1.00 30.62           N  
ATOM   1558  CA  CYS H 204      15.301  12.922  32.566  1.00 30.56           C  
ATOM   1559  CB  CYS H 204      13.930  12.205  32.402  1.00 33.28           C  
ATOM   1560  SG  CYS H 204      13.814  10.608  33.275  1.00 41.55           S  
ATOM   1561  C   CYS H 204      15.457  13.384  33.987  1.00 29.63           C  
ATOM   1562  O   CYS H 204      16.040  12.667  34.800  1.00 30.19           O  
ATOM   1563  N   ALA H 205      14.991  14.612  34.318  1.00 30.25           N  
ATOM   1564  CA  ALA H 205      15.163  15.107  35.661  1.00 31.72           C  
ATOM   1565  CB  ALA H 205      16.392  16.034  35.830  1.00 30.67           C  
ATOM   1566  C   ALA H 205      13.958  15.908  36.058  1.00 32.35           C  
ATOM   1567  O   ALA H 205      13.260  16.477  35.222  1.00 32.16           O  
ATOM   1568  N   ARG H 206      13.685  15.963  37.377  1.00 33.93           N  
ATOM   1569  CA  ARG H 206      12.572  16.703  37.901  1.00 35.78           C  
ATOM   1570  CB  ARG H 206      11.906  15.995  39.091  1.00 35.39           C  
ATOM   1571  CG  ARG H 206      10.725  16.757  39.692  1.00 36.53           C  
ATOM   1572  CD  ARG H 206      10.227  16.165  41.012  1.00 36.78           C  
ATOM   1573  NE  ARG H 206      11.193  16.566  42.074  1.00 38.66           N  
ATOM   1574  CZ  ARG H 206      10.961  16.219  43.373  1.00 38.66           C  
ATOM   1575  NH1 ARG H 206       9.844  15.502  43.695  1.00 38.95           N1+
ATOM   1576  NH2 ARG H 206      11.852  16.589  44.340  1.00 37.35           N  
ATOM   1577  C   ARG H 206      13.124  17.981  38.436  1.00 37.07           C  
ATOM   1578  O   ARG H 206      14.219  17.981  38.991  1.00 37.03           O  
ATOM   1579  N   HIS H 207      12.409  19.115  38.279  1.00 38.81           N  
ATOM   1580  CA  HIS H 207      12.961  20.291  38.880  1.00 41.38           C  
ATOM   1581  ND1 HIS H 207      12.002  23.684  37.372  1.00 22.11           N  
ATOM   1582  CG  HIS H 207      11.939  22.367  37.763  1.00 45.58           C  
ATOM   1583  CB  HIS H 207      13.153  21.519  37.964  1.00 43.05           C  
ATOM   1584  NE2 HIS H 207       9.849  23.200  37.637  1.00 28.84           N  
ATOM   1585  CD2 HIS H 207      10.617  22.085  37.915  1.00 37.06           C  
ATOM   1586  CE1 HIS H 207      10.724  24.134  37.313  1.00 41.53           C  
ATOM   1587  C   HIS H 207      12.106  20.637  40.055  1.00 42.70           C  
ATOM   1588  O   HIS H 207      10.911  20.347  40.071  1.00 42.64           O  
ATOM   1589  N   GLY H 208      12.559  21.318  41.095  1.00 46.16           N  
ATOM   1590  CA  GLY H 208      11.490  21.418  42.048  1.00 46.37           C  
ATOM   1591  C   GLY H 208      11.031  22.826  42.183  1.00 49.13           C  
ATOM   1592  O   GLY H 208      11.679  23.746  41.696  1.00 47.26           O  
ATOM   1593  N   SER H 209       9.863  23.020  42.844  1.00 50.70           N  
ATOM   1594  CA  SER H 209       9.382  24.345  43.100  1.00 52.35           C  
ATOM   1595  CB  SER H 209       7.959  24.584  42.566  1.00 52.16           C  
ATOM   1596  OG  SER H 209       7.546  25.912  42.851  1.00  0.00           O  
ATOM   1597  C   SER H 209       9.325  24.512  44.591  1.00 55.45           C  
ATOM   1598  O   SER H 209       8.321  24.202  45.229  1.00 55.47           O  
ATOM   1599  N   PRO H 210      10.416  24.976  45.144  1.00 56.44           N  
ATOM   1600  CA  PRO H 210      10.497  25.208  46.563  1.00 56.62           C  
ATOM   1601  CD  PRO H 210      11.683  24.489  44.624  1.00 90.80           C  
ATOM   1602  CB  PRO H 210      11.974  25.119  46.932  1.00 59.12           C  
ATOM   1603  CG  PRO H 210      12.565  24.211  45.848  1.00 63.35           C  
ATOM   1604  C   PRO H 210       9.862  26.473  47.065  1.00 55.56           C  
ATOM   1605  O   PRO H 210       9.863  26.667  48.279  1.00 55.28           O  
ATOM   1606  N   GLY H 211       9.320  27.356  46.203  1.00 55.81           N  
ATOM   1607  CA  GLY H 211       8.831  28.609  46.712  1.00 55.99           C  
ATOM   1608  C   GLY H 211       9.919  29.595  46.467  1.00 56.95           C  
ATOM   1609  O   GLY H 211       9.956  30.687  47.034  1.00 57.36           O  
ATOM   1610  N   TYR H 212      10.849  29.197  45.587  1.00 51.10           N  
ATOM   1611  CA  TYR H 212      11.942  30.043  45.273  1.00 50.43           C  
ATOM   1612  CB  TYR H 212      13.297  29.470  45.718  1.00 50.64           C  
ATOM   1613  CG  TYR H 212      13.203  29.417  47.206  1.00 51.17           C  
ATOM   1614  CD1 TYR H 212      13.363  30.570  47.936  1.00 46.14           C  
ATOM   1615  CD2 TYR H 212      12.943  28.240  47.877  1.00 45.35           C  
ATOM   1616  CE1 TYR H 212      13.277  30.558  49.306  1.00 48.06           C  
ATOM   1617  CE2 TYR H 212      12.855  28.218  49.252  1.00 47.11           C  
ATOM   1618  CZ  TYR H 212      13.024  29.381  49.965  1.00 58.72           C  
ATOM   1619  OH  TYR H 212      12.936  29.372  51.372  1.00 61.69           O  
ATOM   1620  C   TYR H 212      11.917  30.228  43.799  1.00 51.18           C  
ATOM   1621  O   TYR H 212      11.118  29.632  43.080  1.00 51.89           O  
ATOM   1622  N   THR H 213      12.821  31.088  43.327  1.00 52.42           N  
ATOM   1623  CA  THR H 213      12.906  31.533  41.977  1.00 51.95           C  
ATOM   1624  CB  THR H 213      14.186  32.272  41.883  1.00 50.60           C  
ATOM   1625  OG1 THR H 213      15.225  31.425  42.360  1.00 65.21           O  
ATOM   1626  CG2 THR H 213      14.067  33.485  42.820  1.00 63.51           C  
ATOM   1627  C   THR H 213      12.926  30.374  41.036  1.00 55.50           C  
ATOM   1628  O   THR H 213      12.089  30.298  40.140  1.00 55.57           O  
ATOM   1629  N   LEU H 214      13.875  29.445  41.210  1.00 46.60           N  
ATOM   1630  CA  LEU H 214      13.974  28.276  40.397  1.00 44.94           C  
ATOM   1631  CB  LEU H 214      14.600  28.515  39.010  1.00 53.23           C  
ATOM   1632  CG  LEU H 214      13.703  29.333  38.055  1.00 54.63           C  
ATOM   1633  CD1 LEU H 214      14.379  29.539  36.689  1.00 58.08           C  
ATOM   1634  CD2 LEU H 214      12.307  28.702  37.923  1.00 55.42           C  
ATOM   1635  C   LEU H 214      14.861  27.376  41.184  1.00 41.70           C  
ATOM   1636  O   LEU H 214      15.303  27.748  42.269  1.00 38.22           O  
ATOM   1637  N   TYR H 215      15.072  26.138  40.715  1.00 42.16           N  
ATOM   1638  CA  TYR H 215      16.004  25.263  41.366  1.00 42.22           C  
ATOM   1639  CB  TYR H 215      15.453  24.386  42.499  1.00 42.52           C  
ATOM   1640  CG  TYR H 215      15.453  25.288  43.677  1.00 43.97           C  
ATOM   1641  CD1 TYR H 215      16.625  25.511  44.365  1.00 44.51           C  
ATOM   1642  CD2 TYR H 215      14.310  25.936  44.074  1.00 44.79           C  
ATOM   1643  CE1 TYR H 215      16.665  26.357  45.448  1.00 43.91           C  
ATOM   1644  CE2 TYR H 215      14.344  26.780  45.155  1.00 44.38           C  
ATOM   1645  CZ  TYR H 215      15.514  26.990  45.844  1.00 47.10           C  
ATOM   1646  OH  TYR H 215      15.543  27.860  46.953  1.00 48.68           O  
ATOM   1647  C   TYR H 215      16.654  24.382  40.366  1.00 44.14           C  
ATOM   1648  O   TYR H 215      16.424  24.498  39.165  1.00 46.03           O  
ATOM   1649  N   ALA H 216      17.576  23.531  40.847  1.00 37.16           N  
ATOM   1650  CA  ALA H 216      18.148  22.573  39.953  1.00 34.82           C  
ATOM   1651  CB  ALA H 216      19.617  22.173  40.122  1.00 32.36           C  
ATOM   1652  C   ALA H 216      17.352  21.324  40.064  1.00 35.78           C  
ATOM   1653  O   ALA H 216      16.270  21.306  40.647  1.00 33.98           O  
ATOM   1654  N   TRP H 217      17.882  20.237  39.476  1.00 35.63           N  
ATOM   1655  CA  TRP H 217      17.139  19.011  39.381  1.00 34.40           C  
ATOM   1656  CB  TRP H 217      17.381  18.266  38.063  1.00 33.54           C  
ATOM   1657  CG  TRP H 217      16.742  18.969  36.899  1.00 34.16           C  
ATOM   1658  CD2 TRP H 217      17.361  20.010  36.132  1.00  0.00           C  
ATOM   1659  CD1 TRP H 217      15.496  18.789  36.380  1.00  0.00           C  
ATOM   1660  NE1 TRP H 217      15.297  19.656  35.338  1.00  0.00           N  
ATOM   1661  CE2 TRP H 217      16.438  20.416  35.171  1.00  0.00           C  
ATOM   1662  CE3 TRP H 217      18.596  20.586  36.223  1.00  0.00           C  
ATOM   1663  CZ2 TRP H 217      16.731  21.407  34.278  1.00  0.00           C  
ATOM   1664  CZ3 TRP H 217      18.892  21.584  35.320  1.00  0.00           C  
ATOM   1665  CH2 TRP H 217      17.980  21.985  34.367  1.00  0.00           C  
ATOM   1666  C   TRP H 217      17.450  18.065  40.497  1.00 37.34           C  
ATOM   1667  O   TRP H 217      18.578  17.605  40.655  1.00 38.19           O  
ATOM   1668  N   ASP H 218      16.401  17.747  41.287  1.00 37.23           N  
ATOM   1669  CA  ASP H 218      16.488  16.900  42.446  1.00 40.19           C  
ATOM   1670  CB  ASP H 218      15.167  16.834  43.232  1.00 44.82           C  
ATOM   1671  CG  ASP H 218      14.847  18.203  43.802  1.00 52.46           C  
ATOM   1672  OD1 ASP H 218      15.586  19.165  43.470  1.00 55.76           O  
ATOM   1673  OD2 ASP H 218      13.861  18.309  44.577  1.00 55.89           O1-
ATOM   1674  C   ASP H 218      16.796  15.463  42.121  1.00 42.31           C  
ATOM   1675  O   ASP H 218      17.729  14.884  42.673  1.00 40.29           O  
ATOM   1676  N   TYR H 219      16.017  14.865  41.196  1.00 38.04           N  
ATOM   1677  CA  TYR H 219      16.031  13.460  40.903  1.00 38.35           C  
ATOM   1678  CB  TYR H 219      14.755  12.719  41.341  1.00 43.89           C  
ATOM   1679  CG  TYR H 219      14.803  12.653  42.830  1.00 47.44           C  
ATOM   1680  CD1 TYR H 219      14.368  13.707  43.601  1.00 48.49           C  
ATOM   1681  CD2 TYR H 219      15.294  11.530  43.455  1.00 47.93           C  
ATOM   1682  CE1 TYR H 219      14.421  13.641  44.974  1.00 50.53           C  
ATOM   1683  CE2 TYR H 219      15.350  11.456  44.827  1.00 49.76           C  
ATOM   1684  CZ  TYR H 219      14.914  12.513  45.588  1.00 51.17           C  
ATOM   1685  OH  TYR H 219      14.974  12.440  46.996  1.00 51.16           O  
ATOM   1686  C   TYR H 219      16.240  13.238  39.442  1.00 38.30           C  
ATOM   1687  O   TYR H 219      15.726  13.974  38.601  1.00 37.75           O  
ATOM   1688  N   TRP H 220      17.009  12.178  39.119  1.00 37.62           N  
ATOM   1689  CA  TRP H 220      17.365  11.888  37.763  1.00 36.72           C  
ATOM   1690  CB  TRP H 220      18.878  12.055  37.532  1.00 33.89           C  
ATOM   1691  CG  TRP H 220      19.373  13.466  37.761  1.00 32.49           C  
ATOM   1692  CD2 TRP H 220      20.151  14.235  36.829  1.00 32.46           C  
ATOM   1693  CD1 TRP H 220      19.247  14.235  38.881  1.00 32.26           C  
ATOM   1694  NE1 TRP H 220      19.882  15.439  38.703  1.00 32.46           N  
ATOM   1695  CE2 TRP H 220      20.448  15.452  37.446  1.00 31.50           C  
ATOM   1696  CE3 TRP H 220      20.590  13.951  35.568  1.00 32.59           C  
ATOM   1697  CZ2 TRP H 220      21.192  16.406  36.809  1.00 31.53           C  
ATOM   1698  CZ3 TRP H 220      21.331  14.920  34.928  1.00 32.42           C  
ATOM   1699  CH2 TRP H 220      21.628  16.125  35.535  1.00 32.32           C  
ATOM   1700  C   TRP H 220      17.037  10.456  37.475  1.00 37.16           C  
ATOM   1701  O   TRP H 220      16.922   9.629  38.379  1.00 36.11           O  
ATOM   1702  N   GLY H 221      16.857  10.134  36.178  1.00 36.91           N  
ATOM   1703  CA  GLY H 221      16.587   8.784  35.781  1.00 37.83           C  
ATOM   1704  C   GLY H 221      17.910   8.090  35.664  1.00 38.46           C  
ATOM   1705  O   GLY H 221      18.964   8.709  35.794  1.00 37.80           O  
ATOM   1706  N   GLN H 222      17.869   6.770  35.400  1.00 37.53           N  
ATOM   1707  CA  GLN H 222      19.039   5.948  35.275  1.00 38.33           C  
ATOM   1708  CB  GLN H 222      18.726   4.450  35.082  1.00 39.35           C  
ATOM   1709  CG  GLN H 222      18.102   4.087  33.728  1.00 41.03           C  
ATOM   1710  CD  GLN H 222      16.588   4.276  33.749  1.00 42.00           C  
ATOM   1711  OE1 GLN H 222      16.071   5.296  34.202  1.00 42.93           O  
ATOM   1712  NE2 GLN H 222      15.850   3.257  33.233  1.00 42.15           N  
ATOM   1713  C   GLN H 222      19.798   6.383  34.063  1.00 38.29           C  
ATOM   1714  O   GLN H 222      21.025   6.321  34.028  1.00 36.53           O  
ATOM   1715  N   GLY H 223      19.072   6.810  33.014  1.00 36.30           N  
ATOM   1716  CA  GLY H 223      19.703   7.251  31.803  1.00 36.53           C  
ATOM   1717  C   GLY H 223      19.479   6.231  30.730  1.00 37.61           C  
ATOM   1718  O   GLY H 223      19.369   5.034  30.991  1.00 38.49           O  
ATOM   1719  N   THR H 224      19.393   6.706  29.471  1.00 36.95           N  
ATOM   1720  CA  THR H 224      19.210   5.827  28.350  1.00 37.70           C  
ATOM   1721  CB  THR H 224      17.857   5.964  27.713  1.00 37.43           C  
ATOM   1722  OG1 THR H 224      17.690   4.998  26.686  1.00 32.00           O  
ATOM   1723  CG2 THR H 224      17.711   7.390  27.154  1.00 28.56           C  
ATOM   1724  C   THR H 224      20.249   6.180  27.328  1.00 37.72           C  
ATOM   1725  O   THR H 224      20.473   7.354  27.036  1.00 37.55           O  
ATOM   1726  N   MET H 225      20.913   5.167  26.737  1.00 38.51           N  
ATOM   1727  CA  MET H 225      21.962   5.484  25.813  1.00 38.63           C  
ATOM   1728  CB  MET H 225      23.155   4.514  25.853  1.00 39.34           C  
ATOM   1729  CG  MET H 225      23.954   4.614  27.154  1.00 27.91           C  
ATOM   1730  SD  MET H 225      25.491   3.642  27.169  1.00  0.00           S  
ATOM   1731  CE  MET H 225      24.669   2.024  27.209  1.00  0.00           C  
ATOM   1732  C   MET H 225      21.433   5.518  24.416  1.00 39.25           C  
ATOM   1733  O   MET H 225      20.668   4.650  23.994  1.00 37.65           O  
ATOM   1734  N   VAL H 226      21.833   6.566  23.667  1.00 39.65           N  
ATOM   1735  CA  VAL H 226      21.424   6.723  22.303  1.00 38.69           C  
ATOM   1736  CB  VAL H 226      20.651   7.987  22.061  1.00 35.66           C  
ATOM   1737  CG1 VAL H 226      20.370   8.110  20.557  1.00 35.06           C  
ATOM   1738  CG2 VAL H 226      19.379   7.962  22.924  1.00 34.60           C  
ATOM   1739  C   VAL H 226      22.656   6.793  21.455  1.00 38.64           C  
ATOM   1740  O   VAL H 226      23.563   7.587  21.712  1.00 37.94           O  
ATOM   1741  N   THR H 227      22.711   5.950  20.405  1.00 39.36           N  
ATOM   1742  CA  THR H 227      23.847   5.940  19.528  1.00 39.62           C  
ATOM   1743  CB  THR H 227      24.523   4.601  19.467  1.00 38.91           C  
ATOM   1744  OG1 THR H 227      24.953   4.204  20.761  1.00 38.93           O  
ATOM   1745  CG2 THR H 227      25.723   4.691  18.509  1.00 38.86           C  
ATOM   1746  C   THR H 227      23.360   6.226  18.140  1.00 40.45           C  
ATOM   1747  O   THR H 227      22.487   5.529  17.623  1.00 38.90           O  
ATOM   1748  N   VAL H 228      23.916   7.266  17.491  1.00 40.64           N  
ATOM   1749  CA  VAL H 228      23.505   7.558  16.146  1.00 41.27           C  
ATOM   1750  CB  VAL H 228      23.217   9.012  15.917  1.00 40.01           C  
ATOM   1751  CG1 VAL H 228      22.873   9.219  14.432  1.00 39.22           C  
ATOM   1752  CG2 VAL H 228      22.111   9.451  16.889  1.00 38.81           C  
ATOM   1753  C   VAL H 228      24.632   7.190  15.237  1.00 42.40           C  
ATOM   1754  O   VAL H 228      25.644   7.889  15.178  1.00 41.80           O  
ATOM   1755  N   SER H 229      24.474   6.079  14.485  1.00 44.22           N  
ATOM   1756  CA  SER H 229      25.513   5.653  13.593  1.00 45.75           C  
ATOM   1757  CB  SER H 229      26.535   4.713  14.252  1.00 45.21           C  
ATOM   1758  OG  SER H 229      27.530   4.334  13.312  1.00 45.94           O  
ATOM   1759  C   SER H 229      24.882   4.881  12.476  1.00 47.24           C  
ATOM   1760  O   SER H 229      23.801   4.313  12.624  1.00 46.35           O  
ATOM   1761  N   SER H 230      25.561   4.839  11.313  1.00 48.42           N  
ATOM   1762  CA  SER H 230      25.031   4.119  10.194  1.00 48.46           C  
ATOM   1763  CB  SER H 230      25.457   4.706   8.838  1.00 48.70           C  
ATOM   1764  OG  SER H 230      26.865   4.602   8.684  1.00 49.26           O  
ATOM   1765  C   SER H 230      25.558   2.694  10.270  1.00 48.81           C  
ATOM   1766  O   SER H 230      25.117   1.861   9.434  1.00 49.33           O  
ATOM   1767  OXT SER H 230      26.404   2.417  11.162  1.00  0.00           O1-
TER    1768      SER H 230 
CONECT  153  680
CONECT  680  153
CONECT  967 1560
CONECT 1560  967
END
