# Supplementary material for: Fully automated antibody structure prediction using BIOVIA tools: Validation study
Source: PLoS One. 2017 May 18;12(5):e0177923. doi: 10.1371/journal.pone.0177923 (PMC5436848; doi:10.1371/journal.pone.0177923)
Supplement: S1 Dataset — Predicted structures using the Top5 framework method, Chothia CDR definition with no canonical filtering and generating 50 models. These were used in the detailed discussion of outliers and for comparison against predictions using canonical filtering. (ZIP) [file pone.0177923.s003.zip › 4LVN_BC_FV_FinalModel.pdb]

REMARK   Accelrys Discovery Studio PDB file
REMARK   Created:  2015-05-08T05:13:03Z
SSBOND   1 CYS L   23    CYS L   89                                     
SSBOND   2 CYS H  130    CYS H  204                                     
ATOM      1  N   ASP L   1      25.508  32.378  26.379  1.00 32.41           N1+
ATOM      2  CA  ASP L   1      25.209  31.830  27.724  1.00 31.85           C  
ATOM      3  CB  ASP L   1      24.842  30.335  27.653  1.00 32.91           C  
ATOM      4  CG  ASP L   1      26.030  29.536  27.134  1.00 34.02           C  
ATOM      5  OD1 ASP L   1      27.024  30.164  26.681  1.00 32.37           O  
ATOM      6  OD2 ASP L   1      25.955  28.279  27.179  1.00 37.97           O1-
ATOM      7  C   ASP L   1      26.396  32.018  28.606  1.00 29.60           C  
ATOM      8  O   ASP L   1      27.468  32.395  28.135  1.00 28.72           O  
ATOM      9  N   ILE L   2      26.230  31.775  29.920  1.00 27.02           N  
ATOM     10  CA  ILE L   2      27.329  31.992  30.810  1.00 24.77           C  
ATOM     11  CB  ILE L   2      26.942  32.303  32.221  1.00 24.17           C  
ATOM     12  CG1 ILE L   2      26.220  31.115  32.849  1.00 23.75           C  
ATOM     13  CG2 ILE L   2      26.111  33.591  32.227  1.00 23.24           C  
ATOM     14  CD1 ILE L   2      26.136  31.243  34.362  1.00 24.54           C  
ATOM     15  C   ILE L   2      28.162  30.757  30.845  1.00 24.35           C  
ATOM     16  O   ILE L   2      27.649  29.638  30.848  1.00 23.79           O  
ATOM     17  N   VAL L   3      29.495  30.943  30.846  1.00 23.18           N  
ATOM     18  CA  VAL L   3      30.384  29.822  30.865  1.00 22.60           C  
ATOM     19  CB  VAL L   3      31.616  30.038  30.037  1.00 23.56           C  
ATOM     20  CG1 VAL L   3      32.537  28.818  30.202  1.00 21.87           C  
ATOM     21  CG2 VAL L   3      31.184  30.310  28.585  1.00 23.63           C  
ATOM     22  C   VAL L   3      30.824  29.605  32.279  1.00 21.25           C  
ATOM     23  O   VAL L   3      31.157  30.550  32.992  1.00 22.18           O  
ATOM     24  N   LEU L   4      30.811  28.332  32.729  1.00 20.94           N  
ATOM     25  CA  LEU L   4      31.228  28.015  34.068  1.00 20.39           C  
ATOM     26  CB  LEU L   4      30.256  27.083  34.815  1.00 19.66           C  
ATOM     27  CG  LEU L   4      28.873  27.699  35.105  1.00 20.56           C  
ATOM     28  CD1 LEU L   4      28.956  28.835  36.134  1.00 20.13           C  
ATOM     29  CD2 LEU L   4      28.178  28.130  33.810  1.00 20.36           C  
ATOM     30  C   LEU L   4      32.532  27.283  33.979  1.00 20.18           C  
ATOM     31  O   LEU L   4      32.647  26.287  33.266  1.00 22.31           O  
ATOM     32  N   THR L   5      33.556  27.756  34.718  1.00 20.47           N  
ATOM     33  CA  THR L   5      34.838  27.113  34.661  1.00 21.96           C  
ATOM     34  CB  THR L   5      35.961  28.055  34.340  1.00 22.86           C  
ATOM     35  OG1 THR L   5      35.728  28.685  33.089  1.00 24.60           O  
ATOM     36  CG2 THR L   5      37.276  27.259  34.297  1.00 23.89           C  
ATOM     37  C   THR L   5      35.129  26.522  36.004  1.00 21.81           C  
ATOM     38  O   THR L   5      35.010  27.190  37.030  1.00 22.33           O  
ATOM     39  N   GLN L   6      35.521  25.232  36.026  1.00 22.84           N  
ATOM     40  CA  GLN L   6      35.814  24.604  37.280  1.00 23.40           C  
ATOM     41  CB  GLN L   6      34.983  23.339  37.556  1.00 21.01           C  
ATOM     42  CG  GLN L   6      33.493  23.638  37.728  1.00 20.73           C  
ATOM     43  CD  GLN L   6      32.783  22.343  38.091  1.00 20.37           C  
ATOM     44  OE1 GLN L   6      32.023  21.791  37.298  1.00 19.89           O  
ATOM     45  NE2 GLN L   6      33.035  21.841  39.330  1.00 19.16           N  
ATOM     46  C   GLN L   6      37.259  24.228  37.318  1.00 25.44           C  
ATOM     47  O   GLN L   6      37.786  23.598  36.403  1.00 26.04           O  
ATOM     48  N   SER L   7      37.938  24.630  38.409  1.00 26.70           N  
ATOM     49  CA  SER L   7      39.329  24.336  38.578  1.00 29.61           C  
ATOM     50  CB  SER L   7      40.214  25.582  38.387  1.00 33.10           C  
ATOM     51  OG  SER L   7      41.583  25.254  38.562  1.00 38.54           O  
ATOM     52  C   SER L   7      39.504  23.874  39.989  1.00 30.22           C  
ATOM     53  O   SER L   7      38.858  24.403  40.894  1.00 29.66           O  
ATOM     54  N   PRO L   8      40.350  22.905  40.232  1.00 30.31           N  
ATOM     55  CA  PRO L   8      41.107  22.242  39.203  1.00 28.48           C  
ATOM     56  CD  PRO L   8      40.985  22.788  41.534  1.00 31.62           C  
ATOM     57  CB  PRO L   8      42.329  21.635  39.895  1.00 30.28           C  
ATOM     58  CG  PRO L   8      41.951  21.604  41.386  1.00 30.37           C  
ATOM     59  C   PRO L   8      40.270  21.218  38.503  1.00 26.97           C  
ATOM     60  O   PRO L   8      39.241  20.817  39.044  1.00 27.13           O  
ATOM     61  N   ALA L   9      40.679  20.808  37.283  1.00 24.33           N  
ATOM     62  CA  ALA L   9      39.968  19.812  36.534  1.00 23.34           C  
ATOM     63  CB  ALA L   9      40.545  19.605  35.122  1.00 24.08           C  
ATOM     64  C   ALA L   9      40.054  18.498  37.247  1.00 23.08           C  
ATOM     65  O   ALA L   9      39.060  17.782  37.369  1.00 22.65           O  
ATOM     66  N   THR L  10      41.258  18.142  37.737  1.00 23.05           N  
ATOM     67  CA  THR L  10      41.427  16.890  38.419  1.00 24.89           C  
ATOM     68  CB  THR L  10      42.220  15.883  37.638  1.00 26.49           C  
ATOM     69  OG1 THR L  10      42.182  14.619  38.284  1.00  0.00           O  
ATOM     70  CG2 THR L  10      43.671  16.379  37.520  1.00 26.55           C  
ATOM     71  C   THR L  10      42.178  17.164  39.679  1.00 25.29           C  
ATOM     72  O   THR L  10      43.033  18.048  39.724  1.00 26.37           O  
ATOM     73  N   MET L  11      41.870  16.409  40.751  1.00 24.67           N  
ATOM     74  CA  MET L  11      42.540  16.666  41.988  1.00 25.47           C  
ATOM     75  CB  MET L  11      41.815  17.758  42.796  1.00 27.51           C  
ATOM     76  CG  MET L  11      42.548  18.246  44.042  1.00 31.24           C  
ATOM     77  SD  MET L  11      41.684  19.587  44.917  1.00 37.23           S  
ATOM     78  CE  MET L  11      40.302  18.549  45.471  1.00 33.63           C  
ATOM     79  C   MET L  11      42.530  15.404  42.792  1.00 24.50           C  
ATOM     80  O   MET L  11      41.617  14.589  42.683  1.00 23.51           O  
ATOM     81  N   SER L  12      43.571  15.202  43.621  1.00 23.64           N  
ATOM     82  CA  SER L  12      43.611  14.033  44.448  1.00 24.21           C  
ATOM     83  CB  SER L  12      44.740  13.061  44.065  1.00 25.73           C  
ATOM     84  OG  SER L  12      45.991  13.732  44.086  1.00 35.15           O  
ATOM     85  C   SER L  12      43.820  14.496  45.855  1.00 24.38           C  
ATOM     86  O   SER L  12      44.551  15.453  46.102  1.00 25.44           O  
ATOM     87  N   ALA L  13      43.150  13.838  46.823  1.00 22.93           N  
ATOM     88  CA  ALA L  13      43.306  14.262  48.184  1.00 22.93           C  
ATOM     89  CB  ALA L  13      42.162  15.160  48.681  1.00 23.57           C  
ATOM     90  C   ALA L  13      43.332  13.052  49.056  1.00 23.64           C  
ATOM     91  O   ALA L  13      42.732  12.025  48.744  1.00 23.79           O  
ATOM     92  N   SER L  14      44.065  13.147  50.181  1.00 23.45           N  
ATOM     93  CA  SER L  14      44.134  12.052  51.098  1.00 24.24           C  
ATOM     94  CB  SER L  14      45.376  12.078  52.002  1.00 24.74           C  
ATOM     95  OG  SER L  14      46.552  11.945  51.216  1.00 27.25           O  
ATOM     96  C   SER L  14      42.926  12.136  51.970  1.00 24.18           C  
ATOM     97  O   SER L  14      42.331  13.200  52.131  1.00 24.83           O  
ATOM     98  N   LEU L  15      42.536  10.998  52.570  1.00 24.58           N  
ATOM     99  CA  LEU L  15      41.368  11.004  53.397  1.00 25.39           C  
ATOM    100  CB  LEU L  15      41.001   9.612  53.939  1.00 26.53           C  
ATOM    101  CG  LEU L  15      40.625   8.595  52.845  1.00 25.70           C  
ATOM    102  CD1 LEU L  15      40.271   7.230  53.453  1.00 24.75           C  
ATOM    103  CD2 LEU L  15      39.516   9.144  51.930  1.00 22.02           C  
ATOM    104  C   LEU L  15      41.652  11.878  54.573  1.00 24.87           C  
ATOM    105  O   LEU L  15      42.747  11.847  55.133  1.00 26.59           O  
ATOM    106  N   GLY L  16      40.658  12.698  54.966  1.00 23.55           N  
ATOM    107  CA  GLY L  16      40.805  13.531  56.123  1.00 23.00           C  
ATOM    108  C   GLY L  16      41.202  14.922  55.731  1.00 23.85           C  
ATOM    109  O   GLY L  16      41.191  15.822  56.569  1.00 24.83           O  
ATOM    110  N   GLN L  17      41.563  15.153  54.455  1.00 23.84           N  
ATOM    111  CA  GLN L  17      41.966  16.480  54.074  1.00 25.40           C  
ATOM    112  CB  GLN L  17      42.833  16.551  52.806  1.00 27.49           C  
ATOM    113  CG  GLN L  17      44.235  15.967  52.969  1.00 33.40           C  
ATOM    114  CD  GLN L  17      44.949  16.119  51.634  1.00 38.83           C  
ATOM    115  OE1 GLN L  17      46.089  15.689  51.473  1.00 40.12           O  
ATOM    116  NE2 GLN L  17      44.261  16.752  50.646  1.00  0.00           N  
ATOM    117  C   GLN L  17      40.751  17.303  53.801  1.00 24.95           C  
ATOM    118  O   GLN L  17      39.686  16.780  53.475  1.00 24.14           O  
ATOM    119  N   ARG L  18      40.884  18.638  53.945  1.00 24.69           N  
ATOM    120  CA  ARG L  18      39.775  19.499  53.659  1.00 25.05           C  
ATOM    121  CB  ARG L  18      39.770  20.792  54.490  1.00 28.40           C  
ATOM    122  CG  ARG L  18      38.403  21.478  54.532  1.00 31.82           C  
ATOM    123  CD  ARG L  18      38.329  22.615  55.554  1.00 35.68           C  
ATOM    124  NE  ARG L  18      36.892  22.957  55.748  1.00 32.21           N  
ATOM    125  CZ  ARG L  18      36.301  23.916  54.979  1.00 35.33           C  
ATOM    126  NH1 ARG L  18      37.020  24.547  54.006  1.00 36.53           N1+
ATOM    127  NH2 ARG L  18      34.993  24.246  55.184  1.00 37.46           N  
ATOM    128  C   ARG L  18      39.904  19.850  52.212  1.00 24.32           C  
ATOM    129  O   ARG L  18      40.981  20.234  51.755  1.00 24.76           O  
ATOM    130  N   VAL L  19      38.804  19.719  51.445  1.00 22.17           N  
ATOM    131  CA  VAL L  19      38.890  19.933  50.030  1.00 20.69           C  
ATOM    132  CB  VAL L  19      38.465  18.720  49.248  1.00 21.76           C  
ATOM    133  CG1 VAL L  19      38.473  19.051  47.749  1.00 21.66           C  
ATOM    134  CG2 VAL L  19      39.385  17.548  49.630  1.00 20.40           C  
ATOM    135  C   VAL L  19      37.987  21.058  49.627  1.00 20.68           C  
ATOM    136  O   VAL L  19      36.900  21.232  50.176  1.00 19.61           O  
ATOM    137  N   SER L  20      38.437  21.871  48.648  1.00 20.35           N  
ATOM    138  CA  SER L  20      37.621  22.952  48.177  1.00 19.81           C  
ATOM    139  CB  SER L  20      38.084  24.329  48.683  1.00 20.40           C  
ATOM    140  OG  SER L  20      37.969  24.387  50.099  1.00  0.00           O  
ATOM    141  C   SER L  20      37.694  22.970  46.680  1.00 19.28           C  
ATOM    142  O   SER L  20      38.773  22.900  46.095  1.00 19.11           O  
ATOM    143  N   MET L  21      36.520  23.075  46.024  1.00 19.56           N  
ATOM    144  CA  MET L  21      36.436  23.111  44.591  1.00 19.34           C  
ATOM    145  CB  MET L  21      35.463  22.073  44.021  1.00 19.07           C  
ATOM    146  CG  MET L  21      35.825  20.652  44.419  1.00 20.15           C  
ATOM    147  SD  MET L  21      34.591  19.400  43.987  1.00 24.28           S  
ATOM    148  CE  MET L  21      35.326  18.200  45.131  1.00 23.34           C  
ATOM    149  C   MET L  21      35.836  24.438  44.250  1.00 18.80           C  
ATOM    150  O   MET L  21      35.068  24.988  45.035  1.00 19.27           O  
ATOM    151  N   SER L  22      36.161  24.988  43.061  1.00 19.96           N  
ATOM    152  CA  SER L  22      35.649  26.290  42.735  1.00 20.24           C  
ATOM    153  CB  SER L  22      36.746  27.360  42.597  1.00 22.57           C  
ATOM    154  OG  SER L  22      37.430  27.526  43.829  1.00  0.00           O  
ATOM    155  C   SER L  22      34.937  26.251  41.416  1.00 20.79           C  
ATOM    156  O   SER L  22      35.221  25.420  40.556  1.00 20.25           O  
ATOM    157  N   CYS L  23      33.955  27.161  41.251  1.00 20.67           N  
ATOM    158  CA  CYS L  23      33.227  27.293  40.020  1.00 20.42           C  
ATOM    159  CB  CYS L  23      31.785  26.738  40.111  1.00 20.46           C  
ATOM    160  SG  CYS L  23      30.832  26.890  38.567  1.00 24.23           S  
ATOM    161  C   CYS L  23      33.174  28.763  39.718  1.00 21.83           C  
ATOM    162  O   CYS L  23      32.632  29.550  40.494  1.00 23.53           O  
ATOM    163  N   SER L  24      33.750  29.178  38.569  1.00 21.84           N  
ATOM    164  CA  SER L  24      33.760  30.576  38.236  1.00 23.25           C  
ATOM    165  CB  SER L  24      35.163  31.114  37.901  1.00 24.63           C  
ATOM    166  OG  SER L  24      35.692  30.434  36.772  1.00 32.62           O  
ATOM    167  C   SER L  24      32.887  30.783  37.039  1.00 22.74           C  
ATOM    168  O   SER L  24      32.951  30.030  36.069  1.00 24.03           O  
ATOM    169  N   ALA L  25      32.048  31.837  37.081  1.00 22.66           N  
ATOM    170  CA  ALA L  25      31.119  32.102  36.018  1.00 22.96           C  
ATOM    171  CB  ALA L  25      29.703  32.438  36.515  1.00 21.89           C  
ATOM    172  C   ALA L  25      31.605  33.284  35.240  1.00 23.12           C  
ATOM    173  O   ALA L  25      32.209  34.205  35.787  1.00 23.01           O  
ATOM    174  N   SER L  26      31.322  33.282  33.924  1.00 28.84           N  
ATOM    175  CA  SER L  26      31.679  34.374  33.068  1.00 30.18           C  
ATOM    176  CB  SER L  26      31.482  34.052  31.575  1.00 29.44           C  
ATOM    177  OG  SER L  26      30.127  33.724  31.309  1.00 29.62           O  
ATOM    178  C   SER L  26      30.845  35.572  33.416  1.00 30.80           C  
ATOM    179  O   SER L  26      31.304  36.703  33.284  1.00 34.34           O  
ATOM    180  N   SER L  27      29.596  35.352  33.876  1.00 28.16           N  
ATOM    181  CA  SER L  27      28.723  36.446  34.208  1.00 31.55           C  
ATOM    182  CB  SER L  27      27.564  36.597  33.204  1.00 33.93           C  
ATOM    183  OG  SER L  27      26.735  37.694  33.554  1.00 37.81           O  
ATOM    184  C   SER L  27      28.144  36.154  35.563  1.00 32.11           C  
ATOM    185  O   SER L  27      28.154  35.011  36.013  1.00 31.95           O  
ATOM    186  N   SER L  28      27.614  37.187  36.254  1.00 28.48           N  
ATOM    187  CA  SER L  28      27.112  36.997  37.590  1.00 31.73           C  
ATOM    188  CB  SER L  28      26.698  38.310  38.286  1.00 32.73           C  
ATOM    189  OG  SER L  28      26.232  38.047  39.601  1.00 35.79           O  
ATOM    190  C   SER L  28      25.920  36.097  37.551  1.00 32.90           C  
ATOM    191  O   SER L  28      25.116  36.144  36.622  1.00 32.54           O  
ATOM    192  N   VAL L  29      25.790  35.242  38.583  1.00 31.14           N  
ATOM    193  CA  VAL L  29      24.711  34.298  38.663  1.00 30.47           C  
ATOM    194  CB  VAL L  29      25.197  32.876  38.628  1.00 30.12           C  
ATOM    195  CG1 VAL L  29      24.003  31.929  38.821  1.00 30.07           C  
ATOM    196  CG2 VAL L  29      25.954  32.654  37.308  1.00 29.22           C  
ATOM    197  C   VAL L  29      24.040  34.503  39.983  1.00 31.26           C  
ATOM    198  O   VAL L  29      24.693  34.782  40.986  1.00 30.59           O  
ATOM    199  N   SER L  30      22.699  34.375  40.014  1.00 29.69           N  
ATOM    200  CA  SER L  30      22.018  34.531  41.264  1.00 33.45           C  
ATOM    201  CB  SER L  30      20.485  34.583  41.130  1.00 33.75           C  
ATOM    202  OG  SER L  30      19.892  34.724  42.412  1.00 35.68           O  
ATOM    203  C   SER L  30      22.376  33.339  42.097  1.00 31.82           C  
ATOM    204  O   SER L  30      22.487  32.222  41.596  1.00 31.88           O  
ATOM    205  N   THR L  31      22.535  33.553  43.414  1.00 33.44           N  
ATOM    206  CA  THR L  31      22.922  32.517  44.324  1.00 31.54           C  
ATOM    207  CB  THR L  31      23.059  33.014  45.732  1.00 34.51           C  
ATOM    208  OG1 THR L  31      23.569  31.988  46.573  1.00  0.00           O  
ATOM    209  CG2 THR L  31      21.676  33.472  46.228  1.00  0.00           C  
ATOM    210  C   THR L  31      21.852  31.481  44.312  1.00 29.20           C  
ATOM    211  O   THR L  31      22.102  30.297  44.529  1.00 24.42           O  
ATOM    212  N   SER L  32      20.608  31.926  44.078  1.00 26.67           N  
ATOM    213  CA  SER L  32      19.482  31.047  44.074  1.00 27.37           C  
ATOM    214  CB  SER L  32      18.156  31.796  43.849  1.00 30.85           C  
ATOM    215  OG  SER L  32      17.951  32.750  44.881  1.00 26.27           O  
ATOM    216  C   SER L  32      19.612  30.035  42.971  1.00 22.14           C  
ATOM    217  O   SER L  32      19.085  28.930  43.102  1.00 23.31           O  
ATOM    218  N   TYR L  33      20.296  30.354  41.850  1.00 22.75           N  
ATOM    219  CA  TYR L  33      20.289  29.403  40.767  1.00 23.02           C  
ATOM    220  CB  TYR L  33      19.958  30.059  39.417  1.00 23.66           C  
ATOM    221  CG  TYR L  33      18.621  30.713  39.491  1.00 26.08           C  
ATOM    222  CD1 TYR L  33      18.483  31.944  40.085  1.00 26.12           C  
ATOM    223  CD2 TYR L  33      17.512  30.109  38.949  1.00 26.79           C  
ATOM    224  CE1 TYR L  33      17.255  32.563  40.152  1.00 29.38           C  
ATOM    225  CE2 TYR L  33      16.281  30.719  39.009  1.00 27.78           C  
ATOM    226  CZ  TYR L  33      16.152  31.946  39.612  1.00 29.02           C  
ATOM    227  OH  TYR L  33      14.888  32.569  39.672  1.00 29.27           O  
ATOM    228  C   TYR L  33      21.641  28.789  40.542  1.00 22.01           C  
ATOM    229  O   TYR L  33      22.009  28.532  39.397  1.00 22.61           O  
ATOM    230  N   PHE L  34      22.402  28.477  41.603  1.00 20.54           N  
ATOM    231  CA  PHE L  34      23.681  27.857  41.375  1.00 19.34           C  
ATOM    232  CB  PHE L  34      24.847  28.668  41.963  1.00 17.82           C  
ATOM    233  CG  PHE L  34      26.129  28.099  41.459  1.00 17.67           C  
ATOM    234  CD1 PHE L  34      26.696  26.994  42.051  1.00 18.83           C  
ATOM    235  CD2 PHE L  34      26.768  28.687  40.393  1.00 20.07           C  
ATOM    236  CE1 PHE L  34      27.882  26.481  41.579  1.00  0.00           C  
ATOM    237  CE2 PHE L  34      27.953  28.180  39.917  1.00  0.00           C  
ATOM    238  CZ  PHE L  34      28.511  27.075  40.512  1.00  0.00           C  
ATOM    239  C   PHE L  34      23.634  26.541  42.090  1.00 18.86           C  
ATOM    240  O   PHE L  34      23.484  26.500  43.312  1.00 18.54           O  
ATOM    241  N   HIS L  35      23.790  25.424  41.346  1.00 17.81           N  
ATOM    242  CA  HIS L  35      23.624  24.136  41.957  1.00 16.12           C  
ATOM    243  ND1 HIS L  35      20.517  24.536  42.845  1.00 19.56           N  
ATOM    244  CG  HIS L  35      21.136  24.311  41.635  1.00 17.59           C  
ATOM    245  CB  HIS L  35      22.350  23.432  41.450  1.00 15.30           C  
ATOM    246  NE2 HIS L  35      19.430  25.767  41.349  1.00 19.70           N  
ATOM    247  CD2 HIS L  35      20.454  25.067  40.729  1.00 18.89           C  
ATOM    248  CE1 HIS L  35      19.504  25.412  42.618  1.00 19.66           C  
ATOM    249  C   HIS L  35      24.832  23.279  41.685  1.00 15.57           C  
ATOM    250  O   HIS L  35      25.612  23.550  40.772  1.00 15.16           O  
ATOM    251  N   TRP L  36      25.030  22.229  42.518  1.00 15.15           N  
ATOM    252  CA  TRP L  36      26.154  21.342  42.378  1.00 15.61           C  
ATOM    253  CB  TRP L  36      27.115  21.375  43.581  1.00 14.14           C  
ATOM    254  CG  TRP L  36      27.866  22.675  43.751  1.00 13.87           C  
ATOM    255  CD2 TRP L  36      29.224  22.891  43.335  1.00 14.44           C  
ATOM    256  CD1 TRP L  36      27.448  23.843  44.320  1.00 13.85           C  
ATOM    257  NE1 TRP L  36      28.458  24.775  44.279  1.00 14.48           N  
ATOM    258  CE2 TRP L  36      29.558  24.203  43.676  1.00 15.64           C  
ATOM    259  CE3 TRP L  36      30.122  22.064  42.721  1.00 14.71           C  
ATOM    260  CZ2 TRP L  36      30.797  24.709  43.405  1.00 15.96           C  
ATOM    261  CZ3 TRP L  36      31.371  22.579  42.448  1.00 14.12           C  
ATOM    262  CH2 TRP L  36      31.701  23.876  42.784  1.00 15.38           C  
ATOM    263  C   TRP L  36      25.646  19.932  42.272  1.00 17.48           C  
ATOM    264  O   TRP L  36      24.661  19.561  42.909  1.00 17.21           O  
ATOM    265  N   TYR L  37      26.326  19.101  41.453  1.00 18.38           N  
ATOM    266  CA  TYR L  37      25.915  17.736  41.261  1.00 18.03           C  
ATOM    267  CB  TYR L  37      25.375  17.456  39.845  1.00 17.76           C  
ATOM    268  CG  TYR L  37      24.126  18.250  39.639  1.00 18.98           C  
ATOM    269  CD1 TYR L  37      24.189  19.574  39.267  1.00 17.62           C  
ATOM    270  CD2 TYR L  37      22.889  17.669  39.810  1.00 19.49           C  
ATOM    271  CE1 TYR L  37      23.039  20.306  39.075  1.00 17.43           C  
ATOM    272  CE2 TYR L  37      21.737  18.394  39.620  1.00 18.16           C  
ATOM    273  CZ  TYR L  37      21.810  19.717  39.252  1.00 17.77           C  
ATOM    274  OH  TYR L  37      20.629  20.464  39.056  1.00 20.82           O  
ATOM    275  C   TYR L  37      27.102  16.836  41.458  1.00 18.45           C  
ATOM    276  O   TYR L  37      28.239  17.207  41.171  1.00 19.13           O  
ATOM    277  N   GLN L  38      26.856  15.613  41.976  1.00 18.92           N  
ATOM    278  CA  GLN L  38      27.915  14.662  42.174  1.00 18.80           C  
ATOM    279  CB  GLN L  38      27.967  14.093  43.602  1.00 18.76           C  
ATOM    280  CG  GLN L  38      29.105  13.093  43.815  1.00 18.56           C  
ATOM    281  CD  GLN L  38      28.851  12.353  45.120  1.00 20.04           C  
ATOM    282  OE1 GLN L  38      27.889  11.595  45.234  1.00 20.48           O  
ATOM    283  NE2 GLN L  38      29.735  12.570  46.131  1.00 19.06           N  
ATOM    284  C   GLN L  38      27.616  13.509  41.270  1.00 18.63           C  
ATOM    285  O   GLN L  38      26.470  13.068  41.173  1.00 19.58           O  
ATOM    286  N   GLN L  39      28.641  12.996  40.563  1.00 19.28           N  
ATOM    287  CA  GLN L  39      28.397  11.890  39.685  1.00 20.73           C  
ATOM    288  CB  GLN L  39      28.397  12.285  38.197  1.00 19.77           C  
ATOM    289  CG  GLN L  39      28.134  11.106  37.256  1.00 19.16           C  
ATOM    290  CD  GLN L  39      28.158  11.613  35.821  1.00 22.34           C  
ATOM    291  OE1 GLN L  39      27.159  11.553  35.109  1.00 24.01           O  
ATOM    292  NE2 GLN L  39      29.335  12.125  35.376  1.00 22.10           N  
ATOM    293  C   GLN L  39      29.482  10.875  39.856  1.00 22.61           C  
ATOM    294  O   GLN L  39      30.668  11.202  39.866  1.00 22.37           O  
ATOM    295  N   LYS L  40      29.087   9.597  39.997  1.00 24.96           N  
ATOM    296  CA  LYS L  40      30.050   8.544  40.090  1.00 26.59           C  
ATOM    297  CB  LYS L  40      29.859   7.633  41.314  1.00 27.42           C  
ATOM    298  CG  LYS L  40      30.213   8.337  42.627  1.00 27.80           C  
ATOM    299  CD  LYS L  40      29.769   7.590  43.884  1.00 28.97           C  
ATOM    300  CE  LYS L  40      30.136   8.317  45.181  1.00 29.61           C  
ATOM    301  NZ  LYS L  40      29.675   7.539  46.352  1.00 30.53           N1+
ATOM    302  C   LYS L  40      29.885   7.730  38.848  1.00 28.12           C  
ATOM    303  O   LYS L  40      28.791   7.636  38.296  1.00 26.19           O  
ATOM    304  N   PRO L  41      30.958   7.150  38.391  1.00 31.45           N  
ATOM    305  CA  PRO L  41      30.950   6.421  37.155  1.00 32.90           C  
ATOM    306  CD  PRO L  41      32.028   6.720  39.275  1.00 31.80           C  
ATOM    307  CB  PRO L  41      32.326   5.767  37.064  1.00 33.17           C  
ATOM    308  CG  PRO L  41      32.700   5.545  38.542  1.00 34.28           C  
ATOM    309  C   PRO L  41      29.864   5.395  37.132  1.00 34.23           C  
ATOM    310  O   PRO L  41      29.667   4.699  38.128  1.00 34.02           O  
ATOM    311  N   GLY L  42      29.149   5.293  35.995  1.00 35.45           N  
ATOM    312  CA  GLY L  42      28.131   4.299  35.829  1.00 36.34           C  
ATOM    313  C   GLY L  42      26.819   4.804  36.344  1.00 37.33           C  
ATOM    314  O   GLY L  42      25.825   4.080  36.306  1.00 37.53           O  
ATOM    315  N   SER L  43      26.763   6.057  36.836  1.00 36.56           N  
ATOM    316  CA  SER L  43      25.514   6.543  37.353  1.00 34.37           C  
ATOM    317  CB  SER L  43      25.459   6.620  38.889  1.00 35.94           C  
ATOM    318  OG  SER L  43      25.479   5.319  39.456  1.00 41.73           O  
ATOM    319  C   SER L  43      25.288   7.941  36.860  1.00 32.54           C  
ATOM    320  O   SER L  43      26.213   8.614  36.407  1.00 31.61           O  
ATOM    321  N   SER L  44      24.021   8.404  36.933  1.00 30.58           N  
ATOM    322  CA  SER L  44      23.663   9.730  36.508  1.00 28.92           C  
ATOM    323  CB  SER L  44      22.169   9.882  36.181  1.00 31.16           C  
ATOM    324  OG  SER L  44      21.387   9.594  37.331  1.00 33.45           O  
ATOM    325  C   SER L  44      24.003  10.681  37.614  1.00 26.99           C  
ATOM    326  O   SER L  44      24.289  10.269  38.737  1.00 26.30           O  
ATOM    327  N   PRO L  45      23.984  11.953  37.314  1.00 24.06           N  
ATOM    328  CA  PRO L  45      24.321  12.943  38.302  1.00 22.17           C  
ATOM    329  CD  PRO L  45      24.265  12.411  35.962  1.00 22.69           C  
ATOM    330  CB  PRO L  45      24.504  14.250  37.534  1.00 22.38           C  
ATOM    331  CG  PRO L  45      24.925  13.790  36.126  1.00 22.17           C  
ATOM    332  C   PRO L  45      23.257  13.013  39.349  1.00 21.74           C  
ATOM    333  O   PRO L  45      22.098  12.746  39.034  1.00 21.16           O  
ATOM    334  N   LYS L  46      23.636  13.343  40.603  1.00 21.41           N  
ATOM    335  CA  LYS L  46      22.678  13.492  41.660  1.00 22.39           C  
ATOM    336  CB  LYS L  46      22.927  12.623  42.903  1.00 25.30           C  
ATOM    337  CG  LYS L  46      22.746  11.122  42.717  1.00 31.19           C  
ATOM    338  CD  LYS L  46      23.163  10.340  43.964  1.00 35.49           C  
ATOM    339  CE  LYS L  46      23.001   8.830  43.824  1.00 37.84           C  
ATOM    340  NZ  LYS L  46      24.161   8.274  43.097  1.00 38.94           N1+
ATOM    341  C   LYS L  46      22.817  14.888  42.174  1.00 20.08           C  
ATOM    342  O   LYS L  46      23.933  15.392  42.306  1.00 19.84           O  
ATOM    343  N   LEU L  47      21.678  15.537  42.491  1.00 18.80           N  
ATOM    344  CA  LEU L  47      21.685  16.882  43.004  1.00 18.09           C  
ATOM    345  CB  LEU L  47      20.258  17.427  43.194  1.00 17.79           C  
ATOM    346  CG  LEU L  47      20.184  18.838  43.795  1.00 18.99           C  
ATOM    347  CD1 LEU L  47      20.879  19.877  42.903  1.00 19.57           C  
ATOM    348  CD2 LEU L  47      18.729  19.214  44.113  1.00 18.59           C  
ATOM    349  C   LEU L  47      22.356  16.863  44.347  1.00 18.62           C  
ATOM    350  O   LEU L  47      21.927  16.150  45.254  1.00 19.01           O  
ATOM    351  N   TRP L  48      23.525  17.532  44.451  1.00 18.17           N  
ATOM    352  CA  TRP L  48      24.249  17.602  45.691  1.00 18.22           C  
ATOM    353  CB  TRP L  48      25.761  17.550  45.422  1.00 17.78           C  
ATOM    354  CG  TRP L  48      26.554  16.939  46.544  1.00 16.77           C  
ATOM    355  CD2 TRP L  48      26.430  15.546  46.861  1.00 16.95           C  
ATOM    356  CD1 TRP L  48      27.442  17.466  47.436  1.00 16.24           C  
ATOM    357  NE1 TRP L  48      27.899  16.474  48.276  1.00 16.89           N  
ATOM    358  CE2 TRP L  48      27.278  15.289  47.936  1.00 17.31           C  
ATOM    359  CE3 TRP L  48      25.666  14.562  46.300  1.00 18.06           C  
ATOM    360  CZ2 TRP L  48      27.376  14.035  48.469  1.00 16.66           C  
ATOM    361  CZ3 TRP L  48      25.767  13.298  46.838  1.00 18.12           C  
ATOM    362  CH2 TRP L  48      26.607  13.041  47.902  1.00 19.96           C  
ATOM    363  C   TRP L  48      23.899  18.800  46.538  1.00 17.67           C  
ATOM    364  O   TRP L  48      23.580  18.679  47.720  1.00 17.97           O  
ATOM    365  N   ILE L  49      23.968  20.011  45.935  1.00 18.28           N  
ATOM    366  CA  ILE L  49      23.741  21.236  46.655  1.00 18.33           C  
ATOM    367  CB  ILE L  49      25.011  21.977  46.963  1.00 18.46           C  
ATOM    368  CG1 ILE L  49      25.916  21.126  47.870  1.00 19.50           C  
ATOM    369  CG2 ILE L  49      24.637  23.341  47.565  1.00 17.36           C  
ATOM    370  CD1 ILE L  49      27.340  21.666  47.993  1.00 19.28           C  
ATOM    371  C   ILE L  49      22.913  22.124  45.791  1.00 19.30           C  
ATOM    372  O   ILE L  49      23.160  22.235  44.593  1.00 20.32           O  
ATOM    373  N   TYR L  50      21.910  22.799  46.387  1.00 19.10           N  
ATOM    374  CA  TYR L  50      21.074  23.653  45.594  1.00 19.58           C  
ATOM    375  CB  TYR L  50      19.615  23.165  45.485  1.00 21.16           C  
ATOM    376  CG  TYR L  50      18.967  23.194  46.828  1.00 22.86           C  
ATOM    377  CD1 TYR L  50      19.023  22.101  47.662  1.00 23.61           C  
ATOM    378  CD2 TYR L  50      18.299  24.317  47.256  1.00 23.95           C  
ATOM    379  CE1 TYR L  50      18.424  22.128  48.901  1.00 25.54           C  
ATOM    380  CE2 TYR L  50      17.695  24.351  48.492  1.00 26.17           C  
ATOM    381  CZ  TYR L  50      17.758  23.255  49.317  1.00 26.72           C  
ATOM    382  OH  TYR L  50      17.141  23.287  50.586  1.00 29.61           O  
ATOM    383  C   TYR L  50      21.078  25.013  46.222  1.00 19.28           C  
ATOM    384  O   TYR L  50      21.188  25.141  47.438  1.00 19.41           O  
ATOM    385  N   SER L  51      20.932  26.049  45.368  1.00 22.76           N  
ATOM    386  CA  SER L  51      20.861  27.411  45.807  1.00 22.59           C  
ATOM    387  CB  SER L  51      19.638  27.690  46.702  1.00 24.18           C  
ATOM    388  OG  SER L  51      18.439  27.493  45.967  1.00 26.88           O  
ATOM    389  C   SER L  51      22.092  27.775  46.572  1.00 22.07           C  
ATOM    390  O   SER L  51      22.022  28.432  47.607  1.00 21.41           O  
ATOM    391  N   THR L  52      23.249  27.316  46.063  1.00 21.87           N  
ATOM    392  CA  THR L  52      24.584  27.635  46.484  1.00 22.58           C  
ATOM    393  CB  THR L  52      24.803  29.113  46.607  1.00 22.72           C  
ATOM    394  OG1 THR L  52      24.589  29.749  45.355  1.00 23.45           O  
ATOM    395  CG2 THR L  52      26.238  29.359  47.097  1.00 20.94           C  
ATOM    396  C   THR L  52      25.007  27.014  47.784  1.00 22.51           C  
ATOM    397  O   THR L  52      26.155  26.579  47.884  1.00 22.65           O  
ATOM    398  N   SER L  53      24.122  26.848  48.788  1.00 23.37           N  
ATOM    399  CA  SER L  53      24.701  26.365  50.015  1.00 24.14           C  
ATOM    400  CB  SER L  53      25.035  27.501  50.997  1.00 23.96           C  
ATOM    401  OG  SER L  53      23.845  28.157  51.406  1.00 22.57           O  
ATOM    402  C   SER L  53      23.770  25.436  50.717  1.00 24.29           C  
ATOM    403  O   SER L  53      24.045  25.008  51.837  1.00 25.38           O  
ATOM    404  N   ASN L  54      22.657  25.058  50.072  1.00 21.86           N  
ATOM    405  CA  ASN L  54      21.750  24.175  50.750  1.00 22.62           C  
ATOM    406  CB  ASN L  54      20.273  24.506  50.485  1.00 22.96           C  
ATOM    407  CG  ASN L  54      19.967  25.837  51.161  1.00 26.75           C  
ATOM    408  OD1 ASN L  54      20.089  25.973  52.378  1.00 30.31           O  
ATOM    409  ND2 ASN L  54      19.566  26.854  50.352  1.00 27.80           N  
ATOM    410  C   ASN L  54      22.004  22.770  50.290  1.00 22.22           C  
ATOM    411  O   ASN L  54      21.976  22.467  49.095  1.00 21.98           O  
ATOM    412  N   LEU L  55      22.265  21.872  51.262  1.00 22.42           N  
ATOM    413  CA  LEU L  55      22.561  20.498  50.972  1.00 23.68           C  
ATOM    414  CB  LEU L  55      23.231  19.768  52.148  1.00 23.81           C  
ATOM    415  CG  LEU L  55      24.606  20.351  52.533  1.00 24.28           C  
ATOM    416  CD1 LEU L  55      25.228  19.582  53.710  1.00 22.87           C  
ATOM    417  CD2 LEU L  55      25.545  20.424  51.319  1.00 25.70           C  
ATOM    418  C   LEU L  55      21.290  19.772  50.650  1.00 24.25           C  
ATOM    419  O   LEU L  55      20.260  19.967  51.294  1.00 25.37           O  
ATOM    420  N   ALA L  56      21.346  18.897  49.625  1.00 24.40           N  
ATOM    421  CA  ALA L  56      20.218  18.108  49.225  1.00 25.58           C  
ATOM    422  CB  ALA L  56      20.358  17.498  47.819  1.00 25.59           C  
ATOM    423  C   ALA L  56      20.089  16.983  50.202  1.00 24.84           C  
ATOM    424  O   ALA L  56      20.992  16.717  50.995  1.00 24.52           O  
ATOM    425  N   SER L  57      18.927  16.301  50.193  1.00 27.19           N  
ATOM    426  CA  SER L  57      18.763  15.226  51.125  1.00 28.36           C  
ATOM    427  CB  SER L  57      17.341  14.639  51.151  1.00 30.66           C  
ATOM    428  OG  SER L  57      17.265  13.583  52.096  1.00 34.49           O  
ATOM    429  C   SER L  57      19.702  14.131  50.727  1.00 28.28           C  
ATOM    430  O   SER L  57      19.947  13.897  49.545  1.00 29.41           O  
ATOM    431  N   GLY L  58      20.268  13.431  51.725  1.00 26.98           N  
ATOM    432  CA  GLY L  58      21.145  12.334  51.443  1.00 25.77           C  
ATOM    433  C   GLY L  58      22.567  12.810  51.402  1.00 24.89           C  
ATOM    434  O   GLY L  58      23.484  12.000  51.273  1.00 25.24           O  
ATOM    435  N   VAL L  59      22.801  14.131  51.516  1.00 23.13           N  
ATOM    436  CA  VAL L  59      24.154  14.619  51.467  1.00 21.89           C  
ATOM    437  CB  VAL L  59      24.278  15.942  50.766  1.00 21.64           C  
ATOM    438  CG1 VAL L  59      25.734  16.425  50.878  1.00 20.37           C  
ATOM    439  CG2 VAL L  59      23.790  15.774  49.316  1.00 21.77           C  
ATOM    440  C   VAL L  59      24.649  14.800  52.872  1.00 23.48           C  
ATOM    441  O   VAL L  59      23.948  15.335  53.730  1.00 23.04           O  
ATOM    442  N   PRO L  60      25.858  14.359  53.124  1.00 23.53           N  
ATOM    443  CA  PRO L  60      26.445  14.465  54.437  1.00 22.78           C  
ATOM    444  CD  PRO L  60      26.434  13.266  52.362  1.00 24.23           C  
ATOM    445  CB  PRO L  60      27.615  13.478  54.464  1.00 23.04           C  
ATOM    446  CG  PRO L  60      27.820  13.069  52.993  1.00 25.91           C  
ATOM    447  C   PRO L  60      26.821  15.876  54.784  1.00 21.88           C  
ATOM    448  O   PRO L  60      27.162  16.653  53.895  1.00 21.12           O  
ATOM    449  N   GLY L  61      26.818  16.186  56.093  1.00 21.52           N  
ATOM    450  CA  GLY L  61      27.045  17.485  56.668  1.00 21.27           C  
ATOM    451  C   GLY L  61      28.411  17.993  56.331  1.00 20.99           C  
ATOM    452  O   GLY L  61      28.645  19.201  56.326  1.00 21.92           O  
ATOM    453  N   ARG L  62      29.369  17.089  56.075  1.00 20.26           N  
ATOM    454  CA  ARG L  62      30.723  17.499  55.839  1.00 18.42           C  
ATOM    455  CB  ARG L  62      31.710  16.329  55.652  1.00 17.90           C  
ATOM    456  CG  ARG L  62      31.402  15.374  54.499  1.00 19.83           C  
ATOM    457  CD  ARG L  62      32.438  14.253  54.402  1.00 20.73           C  
ATOM    458  NE  ARG L  62      32.011  13.311  53.332  1.00 22.73           N  
ATOM    459  CZ  ARG L  62      31.217  12.246  53.643  1.00 22.93           C  
ATOM    460  NH1 ARG L  62      30.776  12.072  54.922  1.00 22.52           N1+
ATOM    461  NH2 ARG L  62      30.868  11.354  52.672  1.00 22.13           N  
ATOM    462  C   ARG L  62      30.792  18.406  54.644  1.00 19.40           C  
ATOM    463  O   ARG L  62      31.739  19.183  54.523  1.00 19.85           O  
ATOM    464  N   PHE L  63      29.830  18.291  53.702  1.00 19.25           N  
ATOM    465  CA  PHE L  63      29.811  19.135  52.536  1.00 19.81           C  
ATOM    466  CB  PHE L  63      28.998  18.554  51.366  1.00 19.83           C  
ATOM    467  CG  PHE L  63      29.730  17.389  50.797  1.00 20.07           C  
ATOM    468  CD1 PHE L  63      29.633  16.140  51.368  1.00 19.63           C  
ATOM    469  CD2 PHE L  63      30.509  17.547  49.676  1.00 19.67           C  
ATOM    470  CE1 PHE L  63      30.308  15.071  50.830  1.00 19.27           C  
ATOM    471  CE2 PHE L  63      31.187  16.482  49.135  1.00 21.46           C  
ATOM    472  CZ  PHE L  63      31.089  15.239  49.712  1.00 19.40           C  
ATOM    473  C   PHE L  63      29.200  20.471  52.851  1.00 22.10           C  
ATOM    474  O   PHE L  63      28.366  20.599  53.747  1.00 21.78           O  
ATOM    475  N   SER L  64      29.632  21.518  52.111  1.00 21.65           N  
ATOM    476  CA  SER L  64      29.099  22.842  52.279  1.00 21.70           C  
ATOM    477  CB  SER L  64      29.783  23.643  53.400  1.00 22.26           C  
ATOM    478  OG  SER L  64      31.153  23.848  53.091  1.00 27.21           O  
ATOM    479  C   SER L  64      29.328  23.586  50.998  1.00 21.96           C  
ATOM    480  O   SER L  64      30.173  23.203  50.189  1.00 21.38           O  
ATOM    481  N   GLY L  65      28.568  24.680  50.777  1.00 22.09           N  
ATOM    482  CA  GLY L  65      28.742  25.448  49.578  1.00 22.54           C  
ATOM    483  C   GLY L  65      28.642  26.896  49.942  1.00 23.32           C  
ATOM    484  O   GLY L  65      27.991  27.258  50.921  1.00 24.28           O  
ATOM    485  N   SER L  66      29.304  27.769  49.152  1.00 23.57           N  
ATOM    486  CA  SER L  66      29.249  29.177  49.423  1.00 25.01           C  
ATOM    487  CB  SER L  66      30.270  29.639  50.477  1.00 27.21           C  
ATOM    488  OG  SER L  66      31.589  29.487  49.976  1.00 33.16           O  
ATOM    489  C   SER L  66      29.581  29.908  48.160  1.00 25.55           C  
ATOM    490  O   SER L  66      30.048  29.312  47.191  1.00 25.11           O  
ATOM    491  N   GLY L  67      29.320  31.232  48.128  1.00 26.72           N  
ATOM    492  CA  GLY L  67      29.699  31.985  46.964  1.00 25.79           C  
ATOM    493  C   GLY L  67      28.627  32.966  46.609  1.00 25.83           C  
ATOM    494  O   GLY L  67      27.524  32.947  47.153  1.00 25.25           O  
ATOM    495  N   SER L  68      28.962  33.872  45.666  1.00 26.55           N  
ATOM    496  CA  SER L  68      28.033  34.848  45.181  1.00 27.32           C  
ATOM    497  CB  SER L  68      27.798  36.007  46.167  1.00 29.85           C  
ATOM    498  OG  SER L  68      26.871  36.934  45.622  1.00 32.60           O  
ATOM    499  C   SER L  68      28.638  35.428  43.941  1.00 27.09           C  
ATOM    500  O   SER L  68      29.834  35.288  43.698  1.00 25.97           O  
ATOM    501  N   GLY L  69      27.810  36.085  43.107  1.00 27.62           N  
ATOM    502  CA  GLY L  69      28.318  36.710  41.922  1.00 26.88           C  
ATOM    503  C   GLY L  69      28.910  35.675  41.014  1.00 27.06           C  
ATOM    504  O   GLY L  69      28.243  34.740  40.579  1.00 28.55           O  
ATOM    505  N   THR L  70      30.174  35.922  40.622  1.00 26.76           N  
ATOM    506  CA  THR L  70      30.975  35.113  39.747  1.00 26.21           C  
ATOM    507  CB  THR L  70      32.080  35.894  39.098  1.00 28.16           C  
ATOM    508  OG1 THR L  70      32.977  36.388  40.081  1.00 31.14           O  
ATOM    509  CG2 THR L  70      31.457  37.061  38.314  1.00 28.11           C  
ATOM    510  C   THR L  70      31.609  33.924  40.415  1.00 25.65           C  
ATOM    511  O   THR L  70      31.954  32.967  39.723  1.00 26.20           O  
ATOM    512  N   SER L  71      31.863  33.951  41.743  1.00 25.06           N  
ATOM    513  CA  SER L  71      32.619  32.850  42.288  1.00 25.54           C  
ATOM    514  CB  SER L  71      33.918  33.286  42.990  1.00 27.62           C  
ATOM    515  OG  SER L  71      34.823  33.840  42.047  1.00 34.30           O  
ATOM    516  C   SER L  71      31.833  32.053  43.285  1.00 23.81           C  
ATOM    517  O   SER L  71      31.188  32.594  44.182  1.00 22.70           O  
ATOM    518  N   TYR L  72      31.902  30.710  43.146  1.00 21.62           N  
ATOM    519  CA  TYR L  72      31.218  29.808  44.032  1.00 20.79           C  
ATOM    520  CB  TYR L  72      29.959  29.176  43.409  1.00 19.96           C  
ATOM    521  CG  TYR L  72      28.959  30.258  43.169  1.00 21.16           C  
ATOM    522  CD1 TYR L  72      29.053  31.066  42.059  1.00 21.06           C  
ATOM    523  CD2 TYR L  72      27.920  30.459  44.048  1.00 21.40           C  
ATOM    524  CE1 TYR L  72      28.131  32.061  41.834  1.00 21.75           C  
ATOM    525  CE2 TYR L  72      26.994  31.453  43.829  1.00 22.76           C  
ATOM    526  CZ  TYR L  72      27.099  32.258  42.721  1.00 24.07           C  
ATOM    527  OH  TYR L  72      26.153  33.279  42.492  1.00 26.65           O  
ATOM    528  C   TYR L  72      32.161  28.685  44.356  1.00 19.99           C  
ATOM    529  O   TYR L  72      33.079  28.401  43.587  1.00 20.23           O  
ATOM    530  N   SER L  73      31.972  28.020  45.522  1.00 19.40           N  
ATOM    531  CA  SER L  73      32.851  26.939  45.879  1.00 20.04           C  
ATOM    532  CB  SER L  73      33.988  27.337  46.838  1.00 22.30           C  
ATOM    533  OG  SER L  73      34.899  28.221  46.206  1.00 26.76           O  
ATOM    534  C   SER L  73      32.091  25.878  46.615  1.00 19.87           C  
ATOM    535  O   SER L  73      31.061  26.133  47.234  1.00 20.36           O  
ATOM    536  N   LEU L  74      32.616  24.638  46.546  1.00 18.74           N  
ATOM    537  CA  LEU L  74      32.077  23.506  47.242  1.00 18.55           C  
ATOM    538  CB  LEU L  74      31.656  22.384  46.266  1.00 18.45           C  
ATOM    539  CG  LEU L  74      31.058  21.110  46.895  1.00 18.79           C  
ATOM    540  CD1 LEU L  74      30.437  20.213  45.816  1.00 19.27           C  
ATOM    541  CD2 LEU L  74      32.103  20.332  47.710  1.00 20.03           C  
ATOM    542  C   LEU L  74      33.180  23.038  48.139  1.00 18.28           C  
ATOM    543  O   LEU L  74      34.330  22.948  47.715  1.00 19.05           O  
ATOM    544  N   SER L  75      32.870  22.744  49.420  1.00 17.78           N  
ATOM    545  CA  SER L  75      33.936  22.364  50.307  1.00 18.42           C  
ATOM    546  CB  SER L  75      34.267  23.445  51.349  1.00 18.22           C  
ATOM    547  OG  SER L  75      34.712  24.627  50.699  1.00  0.00           O  
ATOM    548  C   SER L  75      33.569  21.121  51.055  1.00 19.15           C  
ATOM    549  O   SER L  75      32.403  20.873  51.361  1.00 20.53           O  
ATOM    550  N   ILE L  76      34.590  20.290  51.349  1.00 19.39           N  
ATOM    551  CA  ILE L  76      34.408  19.087  52.108  1.00 19.29           C  
ATOM    552  CB  ILE L  76      34.878  17.865  51.373  1.00 18.36           C  
ATOM    553  CG1 ILE L  76      34.155  17.735  50.023  1.00 19.28           C  
ATOM    554  CG2 ILE L  76      34.669  16.648  52.289  1.00 16.74           C  
ATOM    555  CD1 ILE L  76      34.776  16.686  49.102  1.00 18.78           C  
ATOM    556  C   ILE L  76      35.291  19.245  53.309  1.00 20.61           C  
ATOM    557  O   ILE L  76      36.506  19.389  53.179  1.00 20.86           O  
ATOM    558  N   SER L  77      34.701  19.221  54.519  1.00 20.88           N  
ATOM    559  CA  SER L  77      35.476  19.432  55.710  1.00 22.90           C  
ATOM    560  CB  SER L  77      34.622  19.431  56.988  1.00 22.32           C  
ATOM    561  OG  SER L  77      34.025  18.158  57.178  1.00 24.64           O  
ATOM    562  C   SER L  77      36.500  18.347  55.840  1.00 24.62           C  
ATOM    563  O   SER L  77      37.681  18.629  56.040  1.00 25.05           O  
ATOM    564  N   SER L  78      36.077  17.071  55.738  1.00 25.71           N  
ATOM    565  CA  SER L  78      37.032  16.003  55.836  1.00 26.84           C  
ATOM    566  CB  SER L  78      36.949  15.223  57.159  1.00 29.71           C  
ATOM    567  OG  SER L  78      35.700  14.555  57.251  1.00 33.83           O  
ATOM    568  C   SER L  78      36.725  15.037  54.739  1.00 26.76           C  
ATOM    569  O   SER L  78      35.618  14.508  54.655  1.00 26.36           O  
ATOM    570  N   MET L  79      37.723  14.752  53.883  1.00 25.81           N  
ATOM    571  CA  MET L  79      37.489  13.899  52.754  1.00 26.41           C  
ATOM    572  CB  MET L  79      38.589  13.949  51.683  1.00 27.54           C  
ATOM    573  CG  MET L  79      38.276  13.021  50.511  1.00 30.10           C  
ATOM    574  SD  MET L  79      39.330  13.229  49.052  1.00 32.63           S  
ATOM    575  CE  MET L  79      38.602  11.830  48.151  1.00 30.23           C  
ATOM    576  C   MET L  79      37.337  12.474  53.175  1.00 26.52           C  
ATOM    577  O   MET L  79      38.066  11.968  54.027  1.00 26.47           O  
ATOM    578  N   GLU L  80      36.357  11.791  52.547  1.00 26.48           N  
ATOM    579  CA  GLU L  80      36.076  10.407  52.798  1.00 26.91           C  
ATOM    580  CB  GLU L  80      34.629  10.153  53.260  1.00 28.33           C  
ATOM    581  CG  GLU L  80      34.263  10.850  54.574  1.00 33.16           C  
ATOM    582  CD  GLU L  80      34.934  10.122  55.727  1.00 36.93           C  
ATOM    583  OE1 GLU L  80      35.334   8.943  55.535  1.00 39.95           O  
ATOM    584  OE2 GLU L  80      35.053  10.738  56.820  1.00 37.72           O1-
ATOM    585  C   GLU L  80      36.242   9.707  51.480  1.00 26.00           C  
ATOM    586  O   GLU L  80      36.174  10.330  50.423  1.00 25.70           O  
ATOM    587  N   ALA L  81      36.454   8.379  51.512  1.00 25.24           N  
ATOM    588  CA  ALA L  81      36.694   7.618  50.315  1.00 24.39           C  
ATOM    589  CB  ALA L  81      36.943   6.127  50.594  1.00 24.40           C  
ATOM    590  C   ALA L  81      35.508   7.715  49.402  1.00 23.72           C  
ATOM    591  O   ALA L  81      35.656   7.801  48.185  1.00 23.91           O  
ATOM    592  N   GLU L  82      34.294   7.715  49.973  1.00 24.44           N  
ATOM    593  CA  GLU L  82      33.070   7.731  49.219  1.00 26.17           C  
ATOM    594  CB  GLU L  82      31.824   7.530  50.099  1.00 28.51           C  
ATOM    595  CG  GLU L  82      31.657   8.556  51.220  1.00 34.77           C  
ATOM    596  CD  GLU L  82      30.515   8.064  52.098  1.00 40.62           C  
ATOM    597  OE1 GLU L  82      30.036   6.928  51.843  1.00 43.18           O  
ATOM    598  OE2 GLU L  82      30.108   8.806  53.031  1.00 41.82           O1-
ATOM    599  C   GLU L  82      32.941   9.011  48.443  1.00 24.65           C  
ATOM    600  O   GLU L  82      32.178   9.080  47.482  1.00 24.68           O  
ATOM    601  N   ASP L  83      33.643  10.070  48.881  1.00 21.72           N  
ATOM    602  CA  ASP L  83      33.604  11.381  48.290  1.00 20.49           C  
ATOM    603  CB  ASP L  83      34.335  12.425  49.149  1.00 20.20           C  
ATOM    604  CG  ASP L  83      33.531  12.583  50.431  1.00 22.14           C  
ATOM    605  OD1 ASP L  83      32.333  12.194  50.425  1.00 21.54           O  
ATOM    606  OD2 ASP L  83      34.102  13.091  51.433  1.00 21.74           O1-
ATOM    607  C   ASP L  83      34.225  11.401  46.921  1.00 20.19           C  
ATOM    608  O   ASP L  83      33.985  12.334  46.157  1.00 19.43           O  
ATOM    609  N   ALA L  84      35.099  10.432  46.586  1.00 20.61           N  
ATOM    610  CA  ALA L  84      35.706  10.485  45.285  1.00 20.96           C  
ATOM    611  CB  ALA L  84      36.695   9.336  45.020  1.00 22.66           C  
ATOM    612  C   ALA L  84      34.621  10.405  44.258  1.00 21.42           C  
ATOM    613  O   ALA L  84      33.773   9.516  44.301  1.00 23.14           O  
ATOM    614  N   ALA L  85      34.632  11.349  43.294  1.00 20.42           N  
ATOM    615  CA  ALA L  85      33.630  11.386  42.266  1.00 18.94           C  
ATOM    616  CB  ALA L  85      32.191  11.412  42.809  1.00 19.85           C  
ATOM    617  C   ALA L  85      33.842  12.654  41.504  1.00 18.61           C  
ATOM    618  O   ALA L  85      34.783  13.399  41.768  1.00 19.10           O  
ATOM    619  N   THR L  86      32.973  12.925  40.510  1.00 17.75           N  
ATOM    620  CA  THR L  86      33.129  14.139  39.768  1.00 16.32           C  
ATOM    621  CB  THR L  86      32.995  13.956  38.288  1.00 16.74           C  
ATOM    622  OG1 THR L  86      33.540  15.073  37.606  1.00 17.06           O  
ATOM    623  CG2 THR L  86      31.504  13.808  37.950  1.00 18.80           C  
ATOM    624  C   THR L  86      32.042  15.061  40.223  1.00 15.93           C  
ATOM    625  O   THR L  86      30.929  14.624  40.510  1.00 16.00           O  
ATOM    626  N   TYR L  87      32.353  16.371  40.333  1.00 14.24           N  
ATOM    627  CA  TYR L  87      31.378  17.316  40.797  1.00 14.65           C  
ATOM    628  CB  TYR L  87      31.798  18.039  42.092  1.00 14.57           C  
ATOM    629  CG  TYR L  87      31.872  17.039  43.201  1.00 15.33           C  
ATOM    630  CD1 TYR L  87      32.965  16.213  43.335  1.00 14.35           C  
ATOM    631  CD2 TYR L  87      30.849  16.935  44.118  1.00 15.87           C  
ATOM    632  CE1 TYR L  87      33.036  15.297  44.360  1.00 15.54           C  
ATOM    633  CE2 TYR L  87      30.913  16.022  45.145  1.00 15.41           C  
ATOM    634  CZ  TYR L  87      32.007  15.200  45.266  1.00 16.78           C  
ATOM    635  OH  TYR L  87      32.076  14.261  46.319  1.00 15.54           O  
ATOM    636  C   TYR L  87      31.204  18.360  39.736  1.00 16.06           C  
ATOM    637  O   TYR L  87      32.182  18.858  39.176  1.00 16.34           O  
ATOM    638  N   TYR L  88      29.936  18.717  39.434  1.00 15.14           N  
ATOM    639  CA  TYR L  88      29.667  19.693  38.414  1.00 15.38           C  
ATOM    640  CB  TYR L  88      28.792  19.177  37.258  1.00 15.65           C  
ATOM    641  CG  TYR L  88      29.451  18.028  36.580  1.00 16.32           C  
ATOM    642  CD1 TYR L  88      29.226  16.746  37.022  1.00 16.44           C  
ATOM    643  CD2 TYR L  88      30.287  18.221  35.505  1.00 17.85           C  
ATOM    644  CE1 TYR L  88      29.820  15.673  36.402  1.00 17.91           C  
ATOM    645  CE2 TYR L  88      30.884  17.153  34.879  1.00 16.04           C  
ATOM    646  CZ  TYR L  88      30.650  15.875  35.328  1.00 16.15           C  
ATOM    647  OH  TYR L  88      31.260  14.775  34.689  1.00 18.06           O  
ATOM    648  C   TYR L  88      28.858  20.796  39.019  1.00 16.79           C  
ATOM    649  O   TYR L  88      27.971  20.551  39.834  1.00 16.23           O  
ATOM    650  N   CYS L  89      29.162  22.053  38.633  1.00 16.34           N  
ATOM    651  CA  CYS L  89      28.376  23.169  39.069  1.00 16.64           C  
ATOM    652  CB  CYS L  89      29.206  24.434  39.400  1.00 17.08           C  
ATOM    653  SG  CYS L  89      30.309  24.982  38.062  1.00 19.76           S  
ATOM    654  C   CYS L  89      27.427  23.453  37.946  1.00 16.65           C  
ATOM    655  O   CYS L  89      27.711  23.142  36.791  1.00 16.57           O  
ATOM    656  N   HIS L  90      26.252  24.027  38.271  1.00 16.82           N  
ATOM    657  CA  HIS L  90      25.201  24.242  37.311  1.00 16.49           C  
ATOM    658  ND1 HIS L  90      22.708  23.142  35.375  1.00 22.24           N  
ATOM    659  CG  HIS L  90      22.837  23.391  36.720  1.00 17.02           C  
ATOM    660  CB  HIS L  90      24.093  23.190  37.509  1.00 15.23           C  
ATOM    661  NE2 HIS L  90      20.712  23.812  36.089  1.00 22.66           N  
ATOM    662  CD2 HIS L  90      21.610  23.801  37.141  1.00 17.79           C  
ATOM    663  CE1 HIS L  90      21.418  23.409  35.050  1.00 23.71           C  
ATOM    664  C   HIS L  90      24.599  25.589  37.555  1.00 17.23           C  
ATOM    665  O   HIS L  90      24.524  26.051  38.692  1.00 17.94           O  
ATOM    666  N   GLN L  91      24.144  26.258  36.475  1.00 17.98           N  
ATOM    667  CA  GLN L  91      23.584  27.569  36.630  1.00 18.50           C  
ATOM    668  CB  GLN L  91      24.604  28.634  36.195  1.00 20.39           C  
ATOM    669  CG  GLN L  91      24.079  30.059  36.175  1.00 23.23           C  
ATOM    670  CD  GLN L  91      23.402  30.257  34.831  1.00 23.39           C  
ATOM    671  OE1 GLN L  91      22.646  31.206  34.646  1.00 26.60           O  
ATOM    672  NE2 GLN L  91      23.682  29.346  33.861  1.00 24.18           N  
ATOM    673  C   GLN L  91      22.339  27.677  35.790  1.00 20.77           C  
ATOM    674  O   GLN L  91      22.306  27.209  34.655  1.00 20.18           O  
ATOM    675  N   PHE L  92      21.263  28.043  36.522  1.00 15.69           N  
ATOM    676  CA  PHE L  92      19.948  28.114  35.975  1.00 15.01           C  
ATOM    677  CB  PHE L  92      18.973  27.212  36.763  1.00 14.75           C  
ATOM    678  CG  PHE L  92      17.674  27.113  36.036  1.00 15.42           C  
ATOM    679  CD1 PHE L  92      17.590  26.359  34.891  1.00 15.51           C  
ATOM    680  CD2 PHE L  92      16.535  27.737  36.495  1.00 13.03           C  
ATOM    681  CE1 PHE L  92      16.404  26.254  34.206  1.00 15.08           C  
ATOM    682  CE2 PHE L  92      15.349  27.629  35.808  1.00 13.49           C  
ATOM    683  CZ  PHE L  92      15.276  26.890  34.657  1.00 14.93           C  
ATOM    684  C   PHE L  92      19.506  29.529  36.144  1.00 15.19           C  
ATOM    685  O   PHE L  92      18.323  29.802  36.348  1.00 15.42           O  
ATOM    686  N   HIS L  93      20.462  30.474  36.116  1.00 14.86           N  
ATOM    687  CA  HIS L  93      20.095  31.855  36.237  1.00 15.98           C  
ATOM    688  ND1 HIS L  93      19.897  34.368  38.006  1.00 16.23           N  
ATOM    689  CG  HIS L  93      20.886  34.121  37.078  1.00 15.28           C  
ATOM    690  CB  HIS L  93      21.290  32.748  36.623  1.00 15.57           C  
ATOM    691  NE2 HIS L  93      20.739  36.344  37.429  1.00 14.38           N  
ATOM    692  CD2 HIS L  93      21.389  35.336  36.737  1.00 14.88           C  
ATOM    693  CE1 HIS L  93      19.853  35.713  38.177  1.00 13.80           C  
ATOM    694  C   HIS L  93      19.485  32.342  34.955  1.00 15.36           C  
ATOM    695  O   HIS L  93      18.414  32.945  34.957  1.00 17.20           O  
ATOM    696  N   ARG L  94      20.157  32.079  33.811  1.00 15.99           N  
ATOM    697  CA  ARG L  94      19.649  32.532  32.541  1.00 16.95           C  
ATOM    698  CB  ARG L  94      20.267  33.847  32.020  1.00 18.95           C  
ATOM    699  CG  ARG L  94      19.674  35.131  32.608  1.00 23.66           C  
ATOM    700  CD  ARG L  94      20.058  35.396  34.063  1.00 39.88           C  
ATOM    701  NE  ARG L  94      19.488  36.718  34.450  1.00 43.52           N  
ATOM    702  CZ  ARG L  94      18.217  36.808  34.943  1.00 40.27           C  
ATOM    703  NH1 ARG L  94      17.459  35.682  35.090  1.00 43.20           N1+
ATOM    704  NH2 ARG L  94      17.706  38.028  35.280  1.00 41.20           N  
ATOM    705  C   ARG L  94      19.949  31.501  31.499  1.00 16.23           C  
ATOM    706  O   ARG L  94      20.887  30.715  31.626  1.00 17.07           O  
ATOM    707  N   SER L  95      19.139  31.486  30.424  1.00 16.42           N  
ATOM    708  CA  SER L  95      19.313  30.536  29.363  1.00 17.72           C  
ATOM    709  CB  SER L  95      18.060  30.423  28.471  1.00 17.77           C  
ATOM    710  OG  SER L  95      18.244  29.455  27.449  1.00 25.22           O  
ATOM    711  C   SER L  95      20.446  31.003  28.496  1.00 17.68           C  
ATOM    712  O   SER L  95      20.705  32.200  28.368  1.00 19.99           O  
ATOM    713  N   PRO L  96      21.147  30.072  27.902  1.00 16.01           N  
ATOM    714  CA  PRO L  96      20.871  28.681  28.117  1.00 15.55           C  
ATOM    715  CD  PRO L  96      21.788  30.307  26.621  1.00 18.18           C  
ATOM    716  CB  PRO L  96      21.455  27.930  26.921  1.00 16.13           C  
ATOM    717  CG  PRO L  96      22.403  28.944  26.257  1.00 17.38           C  
ATOM    718  C   PRO L  96      21.423  28.253  29.433  1.00 14.85           C  
ATOM    719  O   PRO L  96      22.375  28.874  29.905  1.00 15.45           O  
ATOM    720  N   LEU L  97      20.844  27.194  30.030  1.00 14.60           N  
ATOM    721  CA  LEU L  97      21.286  26.699  31.300  1.00 15.39           C  
ATOM    722  CB  LEU L  97      20.405  25.556  31.817  1.00 12.96           C  
ATOM    723  CG  LEU L  97      18.903  25.859  31.730  1.00 13.92           C  
ATOM    724  CD1 LEU L  97      18.081  24.711  32.343  1.00 11.15           C  
ATOM    725  CD2 LEU L  97      18.579  27.259  32.271  1.00 14.93           C  
ATOM    726  C   LEU L  97      22.608  26.080  31.016  1.00 15.76           C  
ATOM    727  O   LEU L  97      22.795  25.482  29.961  1.00 18.48           O  
ATOM    728  N   THR L  98      23.578  26.209  31.935  1.00 19.13           N  
ATOM    729  CA  THR L  98      24.814  25.583  31.565  1.00 18.31           C  
ATOM    730  CB  THR L  98      25.823  26.566  31.050  1.00 18.19           C  
ATOM    731  OG1 THR L  98      26.105  27.539  32.044  1.00 17.62           O  
ATOM    732  CG2 THR L  98      25.247  27.243  29.795  1.00 16.54           C  
ATOM    733  C   THR L  98      25.429  24.877  32.737  1.00 18.28           C  
ATOM    734  O   THR L  98      25.065  25.103  33.890  1.00 18.33           O  
ATOM    735  N   PHE L  99      26.394  23.978  32.436  1.00 18.26           N  
ATOM    736  CA  PHE L  99      27.082  23.211  33.438  1.00 16.76           C  
ATOM    737  CB  PHE L  99      26.924  21.683  33.279  1.00 16.43           C  
ATOM    738  CG  PHE L  99      25.507  21.278  33.526  1.00 16.45           C  
ATOM    739  CD1 PHE L  99      24.571  21.332  32.518  1.00 14.75           C  
ATOM    740  CD2 PHE L  99      25.109  20.828  34.766  1.00 17.04           C  
ATOM    741  CE1 PHE L  99      23.267  20.954  32.742  1.00 14.67           C  
ATOM    742  CE2 PHE L  99      23.806  20.449  34.996  1.00 15.93           C  
ATOM    743  CZ  PHE L  99      22.879  20.511  33.984  1.00 16.40           C  
ATOM    744  C   PHE L  99      28.551  23.491  33.308  1.00 18.02           C  
ATOM    745  O   PHE L  99      29.028  23.929  32.262  1.00 17.13           O  
ATOM    746  N   GLY L 100      29.312  23.261  34.399  1.00 17.75           N  
ATOM    747  CA  GLY L 100      30.728  23.494  34.386  1.00 17.25           C  
ATOM    748  C   GLY L 100      31.411  22.281  33.833  1.00 18.93           C  
ATOM    749  O   GLY L 100      30.799  21.233  33.636  1.00 19.31           O  
ATOM    750  N   ALA L 101      32.732  22.413  33.596  1.00 20.20           N  
ATOM    751  CA  ALA L 101      33.575  21.385  33.051  1.00 21.28           C  
ATOM    752  CB  ALA L 101      35.020  21.861  32.824  1.00 23.08           C  
ATOM    753  C   ALA L 101      33.621  20.228  34.002  1.00 22.60           C  
ATOM    754  O   ALA L 101      33.735  19.075  33.586  1.00 24.53           O  
ATOM    755  N   GLY L 102      33.583  20.510  35.317  1.00 21.77           N  
ATOM    756  CA  GLY L 102      33.581  19.452  36.287  1.00 18.80           C  
ATOM    757  C   GLY L 102      34.944  19.301  36.882  1.00 20.21           C  
ATOM    758  O   GLY L 102      35.954  19.662  36.279  1.00 19.40           O  
ATOM    759  N   THR L 103      34.983  18.768  38.121  1.00 19.87           N  
ATOM    760  CA  THR L 103      36.217  18.502  38.803  1.00 19.88           C  
ATOM    761  CB  THR L 103      36.411  19.328  40.043  1.00 20.46           C  
ATOM    762  OG1 THR L 103      36.410  20.712  39.722  1.00 20.52           O  
ATOM    763  CG2 THR L 103      37.745  18.937  40.702  1.00 19.18           C  
ATOM    764  C   THR L 103      36.170  17.069  39.237  1.00 20.31           C  
ATOM    765  O   THR L 103      35.228  16.640  39.902  1.00 19.45           O  
ATOM    766  N   LYS L 104      37.206  16.288  38.877  1.00 19.23           N  
ATOM    767  CA  LYS L 104      37.225  14.900  39.238  1.00 20.48           C  
ATOM    768  CB  LYS L 104      37.872  14.022  38.152  1.00 21.90           C  
ATOM    769  CG  LYS L 104      37.573  12.524  38.252  1.00 27.30           C  
ATOM    770  CD  LYS L 104      37.986  11.875  39.571  1.00 29.92           C  
ATOM    771  CE  LYS L 104      36.797  11.384  40.398  1.00 30.42           C  
ATOM    772  NZ  LYS L 104      36.227  10.169  39.772  1.00 35.53           N1+
ATOM    773  C   LYS L 104      38.057  14.797  40.476  1.00 20.78           C  
ATOM    774  O   LYS L 104      39.225  15.183  40.486  1.00 21.71           O  
ATOM    775  N   LEU L 105      37.464  14.269  41.563  1.00 20.19           N  
ATOM    776  CA  LEU L 105      38.177  14.187  42.805  1.00 20.12           C  
ATOM    777  CB  LEU L 105      37.310  14.641  43.993  1.00 18.50           C  
ATOM    778  CG  LEU L 105      38.007  14.581  45.361  1.00 18.27           C  
ATOM    779  CD1 LEU L 105      39.212  15.536  45.417  1.00 17.58           C  
ATOM    780  CD2 LEU L 105      37.002  14.834  46.495  1.00 18.36           C  
ATOM    781  C   LEU L 105      38.568  12.757  43.025  1.00 21.83           C  
ATOM    782  O   LEU L 105      37.724  11.862  43.024  1.00 21.64           O  
ATOM    783  N   GLU L 106      39.879  12.507  43.228  1.00 24.04           N  
ATOM    784  CA  GLU L 106      40.317  11.155  43.412  1.00 27.04           C  
ATOM    785  CB  GLU L 106      41.260  10.667  42.302  1.00 30.96           C  
ATOM    786  CG  GLU L 106      40.531  10.603  40.958  1.00 36.51           C  
ATOM    787  CD  GLU L 106      41.446   9.989  39.917  1.00 39.71           C  
ATOM    788  OE1 GLU L 106      42.540   9.498  40.302  1.00 43.81           O  
ATOM    789  OE2 GLU L 106      41.059   9.995  38.719  1.00 41.48           O1-
ATOM    790  C   GLU L 106      41.000  11.033  44.738  1.00 28.32           C  
ATOM    791  O   GLU L 106      41.469  12.015  45.311  1.00 27.64           O  
ATOM    792  N   LEU L 107      41.021   9.803  45.285  1.00 29.10           N  
ATOM    793  CA  LEU L 107      41.623   9.543  46.560  1.00 30.63           C  
ATOM    794  CB  LEU L 107      40.989   8.343  47.284  1.00 29.51           C  
ATOM    795  CG  LEU L 107      41.606   8.028  48.658  1.00 19.20           C  
ATOM    796  CD1 LEU L 107      41.393   9.179  49.653  1.00 33.29           C  
ATOM    797  CD2 LEU L 107      41.106   6.678  49.193  1.00 16.47           C  
ATOM    798  C   LEU L 107      43.068   9.230  46.359  1.00 31.51           C  
ATOM    799  O   LEU L 107      43.442   8.539  45.413  1.00 32.30           O  
ATOM    800  N   LYS L 108      43.927   9.739  47.261  1.00 33.01           N  
ATOM    801  CA  LYS L 108      45.325   9.443  47.164  1.00 34.28           C  
ATOM    802  CB  LYS L 108      46.233  10.422  47.930  1.00 33.57           C  
ATOM    803  CG  LYS L 108      46.360  11.793  47.264  1.00 35.50           C  
ATOM    804  CD  LYS L 108      47.088  12.834  48.117  1.00 36.09           C  
ATOM    805  CE  LYS L 108      47.286  14.170  47.398  1.00 37.69           C  
ATOM    806  NZ  LYS L 108      48.001  15.122  48.277  1.00 39.91           N1+
ATOM    807  C   LYS L 108      45.516   8.068  47.784  1.00 35.44           C  
ATOM    808  O   LYS L 108      45.077   7.880  48.950  1.00 37.30           O  
ATOM    809  OXT LYS L 108      46.101   7.186  47.099  1.00  0.00           O1-
TER     810      LYS L 108 
ATOM    811  N   GLN H 109       8.837   6.208  43.901  1.00 50.42           N1+
ATOM    812  CA  GLN H 109       8.059   7.402  43.516  1.00 49.80           C  
ATOM    813  CB  GLN H 109       8.545   8.636  44.292  1.00 51.37           C  
ATOM    814  CG  GLN H 109       8.453   8.468  45.810  1.00 53.39           C  
ATOM    815  CD  GLN H 109       7.080   7.903  46.144  1.00 51.36           C  
ATOM    816  OE1 GLN H 109       6.800   6.735  45.878  1.00 52.26           O  
ATOM    817  NE2 GLN H 109       6.201   8.747  46.747  1.00  0.00           N  
ATOM    818  C   GLN H 109       8.207   7.663  42.051  1.00 47.77           C  
ATOM    819  O   GLN H 109       7.816   6.840  41.227  1.00 48.43           O  
ATOM    820  N   VAL H 110       8.786   8.825  41.694  1.00 45.63           N  
ATOM    821  CA  VAL H 110       8.943   9.210  40.320  1.00 42.73           C  
ATOM    822  CB  VAL H 110       9.169  10.688  40.177  1.00 42.70           C  
ATOM    823  CG1 VAL H 110       9.337  11.034  38.690  1.00 42.54           C  
ATOM    824  CG2 VAL H 110       8.007  11.424  40.866  1.00 42.95           C  
ATOM    825  C   VAL H 110      10.129   8.498  39.738  1.00 40.85           C  
ATOM    826  O   VAL H 110      11.208   8.476  40.328  1.00 39.58           O  
ATOM    827  N   GLN H 111       9.945   7.899  38.540  1.00 38.83           N  
ATOM    828  CA  GLN H 111      11.007   7.194  37.878  1.00 37.03           C  
ATOM    829  CB  GLN H 111      10.806   5.668  37.836  1.00 38.81           C  
ATOM    830  CG  GLN H 111      10.851   4.973  39.196  1.00 44.45           C  
ATOM    831  CD  GLN H 111      10.630   3.483  38.968  1.00 48.51           C  
ATOM    832  OE1 GLN H 111       9.946   3.080  38.028  1.00 51.12           O  
ATOM    833  NE2 GLN H 111      11.223   2.638  39.854  1.00 50.01           N  
ATOM    834  C   GLN H 111      11.003   7.620  36.444  1.00 34.94           C  
ATOM    835  O   GLN H 111       9.950   7.816  35.837  1.00 34.26           O  
ATOM    836  N   LEU H 112      12.204   7.787  35.863  1.00 31.88           N  
ATOM    837  CA  LEU H 112      12.320   8.131  34.474  1.00 29.33           C  
ATOM    838  CB  LEU H 112      12.979   9.500  34.225  1.00 28.19           C  
ATOM    839  CG  LEU H 112      12.185  10.702  34.776  1.00 27.05           C  
ATOM    840  CD1 LEU H 112      12.140  10.703  36.310  1.00 26.40           C  
ATOM    841  CD2 LEU H 112      12.718  12.027  34.212  1.00 24.97           C  
ATOM    842  C   LEU H 112      13.207   7.104  33.833  1.00 29.22           C  
ATOM    843  O   LEU H 112      14.202   6.682  34.423  1.00 28.79           O  
ATOM    844  N   GLN H 113      12.863   6.661  32.603  1.00 29.19           N  
ATOM    845  CA  GLN H 113      13.664   5.676  31.927  1.00 30.67           C  
ATOM    846  CB  GLN H 113      13.036   4.274  31.978  1.00 34.36           C  
ATOM    847  CG  GLN H 113      13.856   3.194  31.273  1.00 40.90           C  
ATOM    848  CD  GLN H 113      13.100   1.881  31.417  1.00 45.43           C  
ATOM    849  OE1 GLN H 113      11.875   1.841  31.316  1.00 46.41           O  
ATOM    850  NE2 GLN H 113      13.849   0.773  31.664  1.00 47.70           N  
ATOM    851  C   GLN H 113      13.763   6.045  30.475  1.00 28.61           C  
ATOM    852  O   GLN H 113      12.752   6.271  29.813  1.00 27.98           O  
ATOM    853  N   GLU H 114      14.998   6.105  29.932  1.00 26.49           N  
ATOM    854  CA  GLU H 114      15.170   6.446  28.546  1.00 26.11           C  
ATOM    855  CB  GLU H 114      16.324   7.432  28.280  1.00 25.72           C  
ATOM    856  CG  GLU H 114      17.573   7.161  29.112  1.00 24.85           C  
ATOM    857  CD  GLU H 114      17.275   7.672  30.516  1.00 26.54           C  
ATOM    858  OE1 GLU H 114      16.958   8.884  30.650  1.00 25.55           O  
ATOM    859  OE2 GLU H 114      17.340   6.856  31.471  1.00 26.61           O1-
ATOM    860  C   GLU H 114      15.330   5.209  27.714  1.00 26.44           C  
ATOM    861  O   GLU H 114      15.720   4.152  28.208  1.00 26.02           O  
ATOM    862  N   SER H 115      14.974   5.309  26.413  1.00 26.47           N  
ATOM    863  CA  SER H 115      15.083   4.181  25.532  1.00 27.87           C  
ATOM    864  CB  SER H 115      13.838   3.278  25.557  1.00 27.01           C  
ATOM    865  OG  SER H 115      12.697   4.011  25.137  1.00 32.32           O  
ATOM    866  C   SER H 115      15.251   4.683  24.128  1.00 28.13           C  
ATOM    867  O   SER H 115      14.811   5.782  23.792  1.00 26.96           O  
ATOM    868  N   GLY H 116      15.903   3.873  23.263  1.00 29.78           N  
ATOM    869  CA  GLY H 116      16.101   4.262  21.892  1.00 30.79           C  
ATOM    870  C   GLY H 116      17.269   3.494  21.348  1.00 31.51           C  
ATOM    871  O   GLY H 116      17.888   2.701  22.054  1.00 30.68           O  
ATOM    872  N   PRO H 117      17.583   3.714  20.093  1.00 32.47           N  
ATOM    873  CA  PRO H 117      18.686   3.013  19.491  1.00 32.49           C  
ATOM    874  CD  PRO H 117      16.546   4.016  19.120  1.00 32.53           C  
ATOM    875  CB  PRO H 117      18.540   3.207  17.984  1.00 32.42           C  
ATOM    876  CG  PRO H 117      17.025   3.395  17.796  1.00 32.97           C  
ATOM    877  C   PRO H 117      20.006   3.463  20.027  1.00 32.14           C  
ATOM    878  O   PRO H 117      20.178   4.651  20.294  1.00 34.11           O  
ATOM    879  N   ASP H 118      20.929   2.505  20.228  1.00 31.36           N  
ATOM    880  CA  ASP H 118      22.261   2.743  20.699  1.00 31.63           C  
ATOM    881  CB  ASP H 118      22.951   1.463  21.200  1.00 45.76           C  
ATOM    882  CG  ASP H 118      22.271   1.038  22.494  1.00  0.00           C  
ATOM    883  OD1 ASP H 118      21.681   1.922  23.171  1.00  0.00           O  
ATOM    884  OD2 ASP H 118      22.331  -0.177  22.821  1.00  0.00           O1-
ATOM    885  C   ASP H 118      23.110   3.316  19.606  1.00 30.95           C  
ATOM    886  O   ASP H 118      24.060   4.045  19.879  1.00 31.09           O  
ATOM    887  N   LEU H 119      22.832   2.962  18.335  1.00 30.78           N  
ATOM    888  CA  LEU H 119      23.694   3.418  17.280  1.00 31.57           C  
ATOM    889  CB  LEU H 119      24.490   2.259  16.651  1.00 31.98           C  
ATOM    890  CG  LEU H 119      25.443   2.667  15.516  1.00 32.55           C  
ATOM    891  CD1 LEU H 119      26.589   3.548  16.036  1.00 32.23           C  
ATOM    892  CD2 LEU H 119      25.948   1.434  14.748  1.00 32.74           C  
ATOM    893  C   LEU H 119      22.868   4.049  16.198  1.00 32.36           C  
ATOM    894  O   LEU H 119      21.804   3.544  15.841  1.00 32.35           O  
ATOM    895  N   VAL H 120      23.344   5.195  15.656  1.00 31.52           N  
ATOM    896  CA  VAL H 120      22.670   5.870  14.580  1.00 31.97           C  
ATOM    897  CB  VAL H 120      21.926   7.103  14.999  1.00 32.65           C  
ATOM    898  CG1 VAL H 120      20.700   6.692  15.823  1.00 33.87           C  
ATOM    899  CG2 VAL H 120      22.894   7.998  15.786  1.00 33.95           C  
ATOM    900  C   VAL H 120      23.693   6.298  13.573  1.00 32.31           C  
ATOM    901  O   VAL H 120      24.835   6.601  13.911  1.00 32.35           O  
ATOM    902  N   LYS H 121      23.286   6.323  12.289  1.00 32.78           N  
ATOM    903  CA  LYS H 121      24.160   6.692  11.212  1.00 33.40           C  
ATOM    904  CB  LYS H 121      23.719   6.097   9.868  1.00 34.48           C  
ATOM    905  CG  LYS H 121      23.699   4.569   9.889  1.00 38.47           C  
ATOM    906  CD  LYS H 121      22.891   3.951   8.750  1.00 42.67           C  
ATOM    907  CE  LYS H 121      22.865   2.423   8.778  1.00 44.53           C  
ATOM    908  NZ  LYS H 121      21.945   1.919   7.734  1.00 44.54           N1+
ATOM    909  C   LYS H 121      24.132   8.181  11.086  1.00 32.28           C  
ATOM    910  O   LYS H 121      23.174   8.837  11.488  1.00 32.42           O  
ATOM    911  N   PRO H 122      25.173   8.726  10.524  1.00 32.07           N  
ATOM    912  CA  PRO H 122      25.254  10.152  10.390  1.00 32.83           C  
ATOM    913  CD  PRO H 122      26.489   8.115  10.641  1.00 32.36           C  
ATOM    914  CB  PRO H 122      26.697  10.447   9.983  1.00 32.34           C  
ATOM    915  CG  PRO H 122      27.490   9.282  10.605  1.00 31.46           C  
ATOM    916  C   PRO H 122      24.226  10.672   9.438  1.00 34.55           C  
ATOM    917  O   PRO H 122      23.805   9.937   8.547  1.00 35.52           O  
ATOM    918  N   SER H 123      23.815  11.940   9.631  1.00 36.18           N  
ATOM    919  CA  SER H 123      22.836  12.590   8.808  1.00 37.23           C  
ATOM    920  CB  SER H 123      23.134  12.427   7.308  1.00 38.65           C  
ATOM    921  OG  SER H 123      22.141  13.084   6.537  1.00 48.15           O  
ATOM    922  C   SER H 123      21.483  12.008   9.083  1.00 36.61           C  
ATOM    923  O   SER H 123      20.491  12.435   8.495  1.00 38.84           O  
ATOM    924  N   SER H 124      21.395  11.047  10.019  1.00 37.35           N  
ATOM    925  CA  SER H 124      20.121  10.468  10.334  1.00 38.27           C  
ATOM    926  CB  SER H 124      20.199   8.985  10.733  1.00 40.30           C  
ATOM    927  OG  SER H 124      20.676   8.212   9.642  1.00  0.00           O  
ATOM    928  C   SER H 124      19.553  11.219  11.493  1.00 37.07           C  
ATOM    929  O   SER H 124      20.184  12.131  12.028  1.00 36.68           O  
ATOM    930  N   SER H 125      18.324  10.853  11.908  1.00 36.40           N  
ATOM    931  CA  SER H 125      17.702  11.515  13.013  1.00 36.03           C  
ATOM    932  CB  SER H 125      16.234  11.880  12.747  1.00 37.07           C  
ATOM    933  OG  SER H 125      15.493  10.707  12.452  1.00 40.24           O  
ATOM    934  C   SER H 125      17.747  10.588  14.188  1.00 34.84           C  
ATOM    935  O   SER H 125      17.596   9.374  14.053  1.00 34.16           O  
ATOM    936  N   LEU H 126      17.976  11.157  15.385  1.00 33.25           N  
ATOM    937  CA  LEU H 126      18.067  10.385  16.591  1.00 31.72           C  
ATOM    938  CB  LEU H 126      19.263  10.853  17.451  1.00 30.33           C  
ATOM    939  CG  LEU H 126      19.510  10.130  18.790  1.00 30.05           C  
ATOM    940  CD1 LEU H 126      20.848  10.578  19.400  1.00 29.13           C  
ATOM    941  CD2 LEU H 126      18.375  10.360  19.794  1.00 29.86           C  
ATOM    942  C   LEU H 126      16.781  10.582  17.334  1.00 30.48           C  
ATOM    943  O   LEU H 126      16.309  11.708  17.485  1.00 28.86           O  
ATOM    944  N   LYS H 127      16.167   9.474  17.797  1.00 30.78           N  
ATOM    945  CA  LYS H 127      14.927   9.550  18.517  1.00 29.78           C  
ATOM    946  CB  LYS H 127      13.750   8.913  17.760  1.00 31.13           C  
ATOM    947  CG  LYS H 127      13.134   9.804  16.681  1.00  0.00           C  
ATOM    948  CD  LYS H 127      12.413  11.020  17.264  1.00  0.00           C  
ATOM    949  CE  LYS H 127      11.516  11.745  16.260  1.00  0.00           C  
ATOM    950  NZ  LYS H 127      10.562  12.619  16.980  1.00  0.00           N1+
ATOM    951  C   LYS H 127      15.063   8.782  19.798  1.00 28.37           C  
ATOM    952  O   LYS H 127      15.499   7.632  19.800  1.00 29.12           O  
ATOM    953  N   LEU H 128      14.687   9.413  20.931  1.00 26.53           N  
ATOM    954  CA  LEU H 128      14.741   8.757  22.208  1.00 24.61           C  
ATOM    955  CB  LEU H 128      15.855   9.285  23.132  1.00 23.43           C  
ATOM    956  CG  LEU H 128      17.280   8.921  22.670  1.00 24.45           C  
ATOM    957  CD1 LEU H 128      18.336   9.479  23.636  1.00 25.77           C  
ATOM    958  CD2 LEU H 128      17.435   7.404  22.470  1.00 24.40           C  
ATOM    959  C   LEU H 128      13.440   8.990  22.911  1.00 23.75           C  
ATOM    960  O   LEU H 128      12.753   9.979  22.656  1.00 23.22           O  
ATOM    961  N   THR H 129      13.066   8.063  23.815  1.00 23.23           N  
ATOM    962  CA  THR H 129      11.832   8.198  24.533  1.00 24.17           C  
ATOM    963  CB  THR H 129      10.861   7.090  24.243  1.00 23.89           C  
ATOM    964  OG1 THR H 129      10.563   7.047  22.856  1.00 26.90           O  
ATOM    965  CG2 THR H 129       9.578   7.332  25.055  1.00 26.61           C  
ATOM    966  C   THR H 129      12.123   8.137  26.001  1.00 25.59           C  
ATOM    967  O   THR H 129      13.029   7.430  26.439  1.00 26.50           O  
ATOM    968  N   CYS H 130      11.365   8.912  26.805  1.00 25.30           N  
ATOM    969  CA  CYS H 130      11.535   8.862  28.229  1.00 25.26           C  
ATOM    970  CB  CYS H 130      12.007  10.200  28.841  1.00 25.31           C  
ATOM    971  SG  CYS H 130      12.227  10.140  30.648  1.00 24.90           S  
ATOM    972  C   CYS H 130      10.199   8.502  28.798  1.00 25.58           C  
ATOM    973  O   CYS H 130       9.212   9.211  28.598  1.00 25.87           O  
ATOM    974  N   THR H 131      10.133   7.369  29.523  1.00 26.13           N  
ATOM    975  CA  THR H 131       8.885   6.937  30.080  1.00 26.44           C  
ATOM    976  CB  THR H 131       8.674   5.452  29.997  1.00 28.14           C  
ATOM    977  OG1 THR H 131       8.718   5.025  28.644  1.00 27.58           O  
ATOM    978  CG2 THR H 131       7.308   5.107  30.611  1.00 23.39           C  
ATOM    979  C   THR H 131       8.912   7.300  31.526  1.00 27.04           C  
ATOM    980  O   THR H 131       9.852   6.971  32.246  1.00 26.15           O  
ATOM    981  N   THR H 132       7.861   8.004  31.988  1.00 28.16           N  
ATOM    982  CA  THR H 132       7.836   8.428  33.353  1.00 29.11           C  
ATOM    983  CB  THR H 132       7.531   9.888  33.513  1.00 29.26           C  
ATOM    984  OG1 THR H 132       7.674  10.273  34.873  1.00  0.00           O  
ATOM    985  CG2 THR H 132       6.093  10.146  33.034  1.00 29.07           C  
ATOM    986  C   THR H 132       6.763   7.678  34.064  1.00 30.52           C  
ATOM    987  O   THR H 132       5.696   7.415  33.513  1.00 30.77           O  
ATOM    988  N   THR H 133       7.047   7.284  35.319  1.00 32.09           N  
ATOM    989  CA  THR H 133       6.075   6.577  36.094  1.00 34.67           C  
ATOM    990  CB  THR H 133       6.419   5.129  36.292  1.00 35.32           C  
ATOM    991  OG1 THR H 133       6.595   4.486  35.039  1.00 38.10           O  
ATOM    992  CG2 THR H 133       5.268   4.457  37.048  1.00 36.77           C  
ATOM    993  C   THR H 133       6.053   7.210  37.450  1.00 34.89           C  
ATOM    994  O   THR H 133       7.057   7.752  37.909  1.00 33.57           O  
ATOM    995  N   GLY H 134       4.853   7.193  38.065  1.00 20.91           N  
ATOM    996  CA  GLY H 134       4.650   7.677  39.395  1.00 21.93           C  
ATOM    997  C   GLY H 134       4.178   9.095  39.360  1.00 23.80           C  
ATOM    998  O   GLY H 134       3.603   9.577  40.335  1.00 24.84           O  
ATOM    999  N   TYR H 135       4.407   9.810  38.241  1.00 23.60           N  
ATOM   1000  CA  TYR H 135       4.003  11.187  38.196  1.00 23.02           C  
ATOM   1001  CB  TYR H 135       5.215  12.112  38.475  1.00 21.67           C  
ATOM   1002  CG  TYR H 135       4.812  13.533  38.726  1.00 23.85           C  
ATOM   1003  CD1 TYR H 135       4.699  14.440  37.696  1.00 24.01           C  
ATOM   1004  CD2 TYR H 135       4.566  13.964  40.010  1.00 24.40           C  
ATOM   1005  CE1 TYR H 135       4.332  15.744  37.946  1.00 24.48           C  
ATOM   1006  CE2 TYR H 135       4.199  15.266  40.262  1.00 24.45           C  
ATOM   1007  CZ  TYR H 135       4.080  16.164  39.229  1.00 25.35           C  
ATOM   1008  OH  TYR H 135       3.701  17.501  39.484  1.00 27.52           O  
ATOM   1009  C   TYR H 135       3.488  11.446  36.808  1.00 23.22           C  
ATOM   1010  O   TYR H 135       4.049  10.955  35.829  1.00 24.17           O  
ATOM   1011  N   SER H 136       2.386  12.208  36.671  1.00 23.30           N  
ATOM   1012  CA  SER H 136       1.920  12.470  35.342  1.00 23.98           C  
ATOM   1013  CB  SER H 136       0.424  12.817  35.262  1.00 26.70           C  
ATOM   1014  OG  SER H 136       0.045  13.063  33.916  1.00 34.54           O  
ATOM   1015  C   SER H 136       2.703  13.625  34.813  1.00 21.96           C  
ATOM   1016  O   SER H 136       2.984  14.583  35.527  1.00 20.33           O  
ATOM   1017  N   ILE H 137       3.063  13.559  33.521  1.00 21.87           N  
ATOM   1018  CA  ILE H 137       3.832  14.559  32.842  1.00 21.64           C  
ATOM   1019  CB  ILE H 137       4.288  14.085  31.495  1.00 20.33           C  
ATOM   1020  CG1 ILE H 137       3.093  13.722  30.600  1.00 20.48           C  
ATOM   1021  CG2 ILE H 137       5.257  12.917  31.745  1.00 19.81           C  
ATOM   1022  CD1 ILE H 137       3.495  13.363  29.168  1.00 21.46           C  
ATOM   1023  C   ILE H 137       3.053  15.842  32.746  1.00 22.78           C  
ATOM   1024  O   ILE H 137       3.643  16.910  32.609  1.00 23.24           O  
ATOM   1025  N   SER H 138       1.708  15.755  32.684  1.00 23.81           N  
ATOM   1026  CA  SER H 138       0.844  16.907  32.603  1.00 24.18           C  
ATOM   1027  CB  SER H 138      -0.558  16.560  32.066  1.00 24.37           C  
ATOM   1028  OG  SER H 138      -1.218  15.674  32.958  1.00  0.00           O  
ATOM   1029  C   SER H 138       0.653  17.591  33.932  1.00 24.49           C  
ATOM   1030  O   SER H 138       0.319  18.775  33.974  1.00 24.82           O  
ATOM   1031  N   SER H 139       0.838  16.878  35.061  1.00 24.42           N  
ATOM   1032  CA  SER H 139       0.548  17.456  36.351  1.00 25.01           C  
ATOM   1033  CB  SER H 139       0.794  16.478  37.511  1.00 25.47           C  
ATOM   1034  OG  SER H 139      -0.115  15.389  37.429  1.00 27.86           O  
ATOM   1035  C   SER H 139       1.376  18.682  36.590  1.00 26.36           C  
ATOM   1036  O   SER H 139       0.827  19.736  36.913  1.00 28.74           O  
ATOM   1037  N   GLY H 140       2.713  18.596  36.430  1.00 25.53           N  
ATOM   1038  CA  GLY H 140       3.545  19.746  36.679  1.00 24.16           C  
ATOM   1039  C   GLY H 140       4.937  19.449  36.200  1.00 24.28           C  
ATOM   1040  O   GLY H 140       5.164  18.507  35.443  1.00 26.77           O  
ATOM   1041  N   TYR H 141       5.907  20.290  36.622  1.00 21.87           N  
ATOM   1042  CA  TYR H 141       7.292  20.062  36.327  1.00 19.29           C  
ATOM   1043  CB  TYR H 141       7.804  18.677  36.741  1.00 20.04           C  
ATOM   1044  CG  TYR H 141       7.655  18.526  38.210  1.00 22.71           C  
ATOM   1045  CD1 TYR H 141       8.645  18.947  39.056  1.00 21.36           C  
ATOM   1046  CD2 TYR H 141       6.532  17.949  38.740  1.00 22.47           C  
ATOM   1047  CE1 TYR H 141       8.518  18.799  40.414  1.00 23.11           C  
ATOM   1048  CE2 TYR H 141       6.397  17.799  40.096  1.00 22.08           C  
ATOM   1049  CZ  TYR H 141       7.393  18.221  40.937  1.00 23.26           C  
ATOM   1050  OH  TYR H 141       7.269  18.073  42.334  1.00 27.33           O  
ATOM   1051  C   TYR H 141       7.595  20.194  34.867  1.00 17.64           C  
ATOM   1052  O   TYR H 141       6.739  20.049  33.997  1.00 18.32           O  
ATOM   1053  N   SER H 142       8.858  20.563  34.593  1.00 21.92           N  
ATOM   1054  CA  SER H 142       9.445  20.586  33.282  1.00 19.96           C  
ATOM   1055  CB  SER H 142      10.361  21.797  33.044  1.00 18.89           C  
ATOM   1056  OG  SER H 142       9.606  22.999  33.073  1.00  0.00           O  
ATOM   1057  C   SER H 142      10.287  19.361  33.143  1.00 19.43           C  
ATOM   1058  O   SER H 142      11.030  18.981  34.051  1.00 19.94           O  
ATOM   1059  N   TRP H 143      10.188  18.712  31.969  1.00 19.27           N  
ATOM   1060  CA  TRP H 143      10.897  17.491  31.754  1.00 19.67           C  
ATOM   1061  CB  TRP H 143       9.943  16.405  31.246  1.00 20.07           C  
ATOM   1062  CG  TRP H 143       8.747  16.338  32.170  1.00 22.68           C  
ATOM   1063  CD2 TRP H 143       8.581  15.473  33.306  1.00 23.62           C  
ATOM   1064  CD1 TRP H 143       7.630  17.120  32.121  1.00 24.31           C  
ATOM   1065  NE1 TRP H 143       6.787  16.808  33.157  1.00 24.58           N  
ATOM   1066  CE2 TRP H 143       7.357  15.796  33.894  1.00 24.52           C  
ATOM   1067  CE3 TRP H 143       9.383  14.498  33.824  1.00 23.84           C  
ATOM   1068  CZ2 TRP H 143       6.912  15.148  35.009  1.00 25.02           C  
ATOM   1069  CZ3 TRP H 143       8.924  13.841  34.946  1.00 24.77           C  
ATOM   1070  CH2 TRP H 143       7.714  14.159  35.527  1.00 26.49           C  
ATOM   1071  C   TRP H 143      11.965  17.796  30.750  1.00 19.74           C  
ATOM   1072  O   TRP H 143      11.697  18.197  29.617  1.00 20.35           O  
ATOM   1073  N   HIS H 144      13.230  17.586  31.156  1.00 18.34           N  
ATOM   1074  CA  HIS H 144      14.330  18.022  30.344  1.00 17.86           C  
ATOM   1075  ND1 HIS H 144      13.909  20.042  32.837  1.00  0.00           N  
ATOM   1076  CG  HIS H 144      14.779  20.071  31.770  1.00 13.63           C  
ATOM   1077  CB  HIS H 144      15.361  18.843  31.136  1.00 16.31           C  
ATOM   1078  NE2 HIS H 144      14.228  22.184  32.336  1.00  0.00           N  
ATOM   1079  CD2 HIS H 144      14.963  21.387  31.477  1.00  0.00           C  
ATOM   1080  CE1 HIS H 144      13.611  21.332  33.133  1.00  0.00           C  
ATOM   1081  C   HIS H 144      15.089  16.863  29.778  1.00 18.44           C  
ATOM   1082  O   HIS H 144      14.961  15.718  30.210  1.00 19.55           O  
ATOM   1083  N   TRP H 145      15.885  17.165  28.730  1.00 17.22           N  
ATOM   1084  CA  TRP H 145      16.787  16.223  28.141  1.00 16.14           C  
ATOM   1085  CB  TRP H 145      16.548  15.945  26.646  1.00 15.35           C  
ATOM   1086  CG  TRP H 145      15.356  15.063  26.371  1.00 16.84           C  
ATOM   1087  CD2 TRP H 145      15.399  13.629  26.449  1.00 16.73           C  
ATOM   1088  CD1 TRP H 145      14.078  15.393  26.024  1.00 17.14           C  
ATOM   1089  NE1 TRP H 145      13.323  14.253  25.877  1.00 17.97           N  
ATOM   1090  CE2 TRP H 145      14.124  13.159  26.137  1.00 16.82           C  
ATOM   1091  CE3 TRP H 145      16.420  12.774  26.756  1.00 17.48           C  
ATOM   1092  CZ2 TRP H 145      13.849  11.822  26.128  1.00 17.44           C  
ATOM   1093  CZ3 TRP H 145      16.140  11.425  26.746  1.00 17.19           C  
ATOM   1094  CH2 TRP H 145      14.879  10.960  26.438  1.00 17.57           C  
ATOM   1095  C   TRP H 145      18.149  16.824  28.286  1.00 16.08           C  
ATOM   1096  O   TRP H 145      18.372  17.975  27.913  1.00 15.66           O  
ATOM   1097  N   ILE H 146      19.089  16.052  28.867  1.00 16.80           N  
ATOM   1098  CA  ILE H 146      20.430  16.518  29.089  1.00 17.78           C  
ATOM   1099  CB  ILE H 146      20.705  16.749  30.546  1.00 19.10           C  
ATOM   1100  CG1 ILE H 146      19.718  17.792  31.098  1.00 18.64           C  
ATOM   1101  CG2 ILE H 146      22.181  17.146  30.713  1.00 17.50           C  
ATOM   1102  CD1 ILE H 146      19.670  17.840  32.622  1.00 20.23           C  
ATOM   1103  C   ILE H 146      21.354  15.437  28.612  1.00 17.77           C  
ATOM   1104  O   ILE H 146      21.100  14.255  28.838  1.00 20.15           O  
ATOM   1105  N   ARG H 147      22.460  15.806  27.929  1.00 16.79           N  
ATOM   1106  CA  ARG H 147      23.345  14.783  27.441  1.00 17.66           C  
ATOM   1107  CB  ARG H 147      23.371  14.654  25.907  1.00 16.53           C  
ATOM   1108  CG  ARG H 147      23.746  15.925  25.140  1.00 16.13           C  
ATOM   1109  CD  ARG H 147      23.744  15.690  23.627  1.00 16.90           C  
ATOM   1110  NE  ARG H 147      23.868  16.997  22.921  1.00 16.80           N  
ATOM   1111  CZ  ARG H 147      24.349  17.005  21.645  1.00 17.70           C  
ATOM   1112  NH1 ARG H 147      24.831  15.851  21.103  1.00 18.75           N1+
ATOM   1113  NH2 ARG H 147      24.351  18.147  20.898  1.00 16.38           N  
ATOM   1114  C   ARG H 147      24.736  15.017  27.932  1.00 17.71           C  
ATOM   1115  O   ARG H 147      25.126  16.141  28.242  1.00 17.02           O  
ATOM   1116  N   GLN H 148      25.510  13.917  28.050  1.00 17.58           N  
ATOM   1117  CA  GLN H 148      26.867  14.005  28.507  1.00 18.88           C  
ATOM   1118  CB  GLN H 148      27.088  13.287  29.851  1.00 19.07           C  
ATOM   1119  CG  GLN H 148      28.488  13.468  30.440  1.00 16.78           C  
ATOM   1120  CD  GLN H 148      28.499  12.838  31.827  1.00 17.69           C  
ATOM   1121  OE1 GLN H 148      28.019  11.723  32.025  1.00 20.40           O  
ATOM   1122  NE2 GLN H 148      29.056  13.575  32.826  1.00 17.21           N  
ATOM   1123  C   GLN H 148      27.747  13.369  27.471  1.00 20.17           C  
ATOM   1124  O   GLN H 148      27.560  12.212  27.102  1.00 19.45           O  
ATOM   1125  N   GLU H 149      28.745  14.131  26.979  1.00 23.96           N  
ATOM   1126  CA  GLU H 149      29.635  13.677  25.945  1.00 26.78           C  
ATOM   1127  CB  GLU H 149      30.237  14.828  25.122  1.00 26.37           C  
ATOM   1128  CG  GLU H 149      29.206  15.613  24.310  1.00 28.40           C  
ATOM   1129  CD  GLU H 149      29.945  16.711  23.557  1.00  0.00           C  
ATOM   1130  OE1 GLU H 149      30.966  16.388  22.892  1.00  0.00           O  
ATOM   1131  OE2 GLU H 149      29.504  17.888  23.642  1.00  0.00           O1-
ATOM   1132  C   GLU H 149      30.778  12.959  26.575  1.00 27.72           C  
ATOM   1133  O   GLU H 149      30.945  12.959  27.794  1.00 25.64           O  
ATOM   1134  N   PRO H 150      31.559  12.304  25.761  1.00 30.27           N  
ATOM   1135  CA  PRO H 150      32.689  11.618  26.297  1.00 31.52           C  
ATOM   1136  CD  PRO H 150      31.061  11.675  24.549  1.00 31.64           C  
ATOM   1137  CB  PRO H 150      33.240  10.769  25.157  1.00 33.21           C  
ATOM   1138  CG  PRO H 150      31.989  10.470  24.307  1.00 33.15           C  
ATOM   1139  C   PRO H 150      33.568  12.724  26.763  1.00 33.09           C  
ATOM   1140  O   PRO H 150      33.648  13.747  26.086  1.00 34.89           O  
ATOM   1141  N   GLY H 151      34.257  12.549  27.896  1.00 31.85           N  
ATOM   1142  CA  GLY H 151      34.994  13.661  28.410  1.00 30.93           C  
ATOM   1143  C   GLY H 151      34.153  14.209  29.520  1.00 31.39           C  
ATOM   1144  O   GLY H 151      34.595  15.046  30.305  1.00 30.65           O  
ATOM   1145  N   LYS H 152      32.907  13.701  29.599  1.00 30.10           N  
ATOM   1146  CA  LYS H 152      31.954  13.977  30.639  1.00 30.37           C  
ATOM   1147  CB  LYS H 152      32.545  13.730  32.037  1.00 34.14           C  
ATOM   1148  CG  LYS H 152      33.036  12.297  32.252  1.00 39.16           C  
ATOM   1149  CD  LYS H 152      31.947  11.235  32.094  1.00  0.00           C  
ATOM   1150  CE  LYS H 152      32.455   9.808  32.310  1.00  0.00           C  
ATOM   1151  NZ  LYS H 152      31.347   8.842  32.145  1.00  0.00           N1+
ATOM   1152  C   LYS H 152      31.402  15.377  30.631  1.00 28.80           C  
ATOM   1153  O   LYS H 152      30.844  15.807  31.639  1.00 28.99           O  
ATOM   1154  N   SER H 153      31.485  16.128  29.517  1.00 27.01           N  
ATOM   1155  CA  SER H 153      30.879  17.435  29.544  1.00 26.23           C  
ATOM   1156  CB  SER H 153      31.278  18.320  28.351  1.00 28.57           C  
ATOM   1157  OG  SER H 153      30.802  17.751  27.139  1.00  0.00           O  
ATOM   1158  C   SER H 153      29.390  17.233  29.492  1.00 24.52           C  
ATOM   1159  O   SER H 153      28.910  16.323  28.821  1.00 23.22           O  
ATOM   1160  N   LEU H 154      28.615  18.085  30.204  1.00 22.49           N  
ATOM   1161  CA  LEU H 154      27.179  17.973  30.246  1.00 20.00           C  
ATOM   1162  CB  LEU H 154      26.604  18.068  31.672  1.00 18.40           C  
ATOM   1163  CG  LEU H 154      26.875  16.833  32.553  1.00 15.70           C  
ATOM   1164  CD1 LEU H 154      26.423  17.074  34.001  1.00 14.77           C  
ATOM   1165  CD2 LEU H 154      26.211  15.580  31.960  1.00 15.39           C  
ATOM   1166  C   LEU H 154      26.594  19.111  29.466  1.00 19.48           C  
ATOM   1167  O   LEU H 154      27.096  20.233  29.522  1.00 19.64           O  
ATOM   1168  N   GLU H 155      25.514  18.842  28.697  1.00 17.82           N  
ATOM   1169  CA  GLU H 155      24.898  19.884  27.925  1.00 17.94           C  
ATOM   1170  CB  GLU H 155      25.163  19.757  26.415  1.00 18.69           C  
ATOM   1171  CG  GLU H 155      24.515  20.865  25.583  1.00 21.58           C  
ATOM   1172  CD  GLU H 155      24.860  20.613  24.123  1.00 19.48           C  
ATOM   1173  OE1 GLU H 155      25.502  19.568  23.846  1.00 22.12           O  
ATOM   1174  OE2 GLU H 155      24.488  21.458  23.267  1.00 19.84           O1-
ATOM   1175  C   GLU H 155      23.410  19.818  28.118  1.00 18.06           C  
ATOM   1176  O   GLU H 155      22.807  18.751  28.014  1.00 17.59           O  
ATOM   1177  N   TRP H 156      22.774  20.978  28.387  1.00 18.27           N  
ATOM   1178  CA  TRP H 156      21.346  21.025  28.581  1.00 18.04           C  
ATOM   1179  CB  TRP H 156      20.883  22.150  29.515  1.00 17.87           C  
ATOM   1180  CG  TRP H 156      19.385  22.324  29.526  1.00 16.76           C  
ATOM   1181  CD2 TRP H 156      18.705  23.407  28.874  1.00 15.51           C  
ATOM   1182  CD1 TRP H 156      18.422  21.565  30.125  1.00 14.98           C  
ATOM   1183  NE1 TRP H 156      17.183  22.106  29.881  1.00 11.38           N  
ATOM   1184  CE2 TRP H 156      17.342  23.242  29.115  1.00 15.94           C  
ATOM   1185  CE3 TRP H 156      19.178  24.461  28.145  1.00 13.66           C  
ATOM   1186  CZ2 TRP H 156      16.427  24.129  28.626  1.00 13.75           C  
ATOM   1187  CZ3 TRP H 156      18.252  25.350  27.646  1.00 14.40           C  
ATOM   1188  CH2 TRP H 156      16.902  25.187  27.882  1.00 11.99           C  
ATOM   1189  C   TRP H 156      20.709  21.276  27.251  1.00 17.78           C  
ATOM   1190  O   TRP H 156      20.927  22.318  26.640  1.00 18.14           O  
ATOM   1191  N   MET H 157      19.976  20.266  26.741  1.00 16.79           N  
ATOM   1192  CA  MET H 157      19.305  20.305  25.469  1.00 17.92           C  
ATOM   1193  CB  MET H 157      18.999  18.884  24.973  1.00 17.70           C  
ATOM   1194  CG  MET H 157      20.281  18.058  24.829  1.00 17.13           C  
ATOM   1195  SD  MET H 157      20.053  16.352  24.248  1.00 21.24           S  
ATOM   1196  CE  MET H 157      19.830  16.799  22.502  1.00 19.82           C  
ATOM   1197  C   MET H 157      18.040  21.124  25.426  1.00 17.92           C  
ATOM   1198  O   MET H 157      17.829  21.887  24.483  1.00 17.70           O  
ATOM   1199  N   GLY H 158      17.154  20.991  26.440  1.00 18.47           N  
ATOM   1200  CA  GLY H 158      15.903  21.706  26.409  1.00 17.77           C  
ATOM   1201  C   GLY H 158      14.900  20.949  27.227  1.00 17.90           C  
ATOM   1202  O   GLY H 158      15.223  19.925  27.826  1.00 16.42           O  
ATOM   1203  N   TYR H 159      13.652  21.462  27.309  1.00 18.99           N  
ATOM   1204  CA  TYR H 159      12.651  20.753  28.054  1.00 19.76           C  
ATOM   1205  CB  TYR H 159      12.670  21.042  29.567  1.00 19.84           C  
ATOM   1206  CG  TYR H 159      12.352  22.475  29.807  1.00 19.42           C  
ATOM   1207  CD1 TYR H 159      11.046  22.884  29.907  1.00 21.01           C  
ATOM   1208  CD2 TYR H 159      13.358  23.404  29.940  1.00 20.53           C  
ATOM   1209  CE1 TYR H 159      10.752  24.204  30.134  1.00 19.69           C  
ATOM   1210  CE2 TYR H 159      13.068  24.728  30.168  1.00 21.13           C  
ATOM   1211  CZ  TYR H 159      11.758  25.131  30.264  1.00 22.64           C  
ATOM   1212  OH  TYR H 159      11.448  26.487  30.496  1.00 24.71           O  
ATOM   1213  C   TYR H 159      11.290  21.049  27.509  1.00 19.72           C  
ATOM   1214  O   TYR H 159      11.119  21.896  26.633  1.00 18.87           O  
ATOM   1215  N   ILE H 160      10.290  20.278  27.984  1.00 21.24           N  
ATOM   1216  CA  ILE H 160       8.917  20.500  27.648  1.00 21.10           C  
ATOM   1217  CB  ILE H 160       8.324  19.406  26.812  1.00 20.29           C  
ATOM   1218  CG1 ILE H 160       6.908  19.792  26.365  1.00 21.12           C  
ATOM   1219  CG2 ILE H 160       8.420  18.081  27.588  1.00 22.19           C  
ATOM   1220  CD1 ILE H 160       6.364  18.904  25.249  1.00 19.47           C  
ATOM   1221  C   ILE H 160       8.199  20.561  28.960  1.00 22.37           C  
ATOM   1222  O   ILE H 160       8.375  19.692  29.812  1.00 21.51           O  
ATOM   1223  N   HIS H 161       7.381  21.611  29.159  1.00 22.67           N  
ATOM   1224  CA  HIS H 161       6.690  21.830  30.399  1.00 23.65           C  
ATOM   1225  ND1 HIS H 161       7.786  24.742  31.907  1.00  0.00           N  
ATOM   1226  CG  HIS H 161       7.214  24.345  30.717  1.00 32.91           C  
ATOM   1227  CB  HIS H 161       6.179  23.268  30.599  1.00 24.25           C  
ATOM   1228  NE2 HIS H 161       8.630  26.058  30.325  1.00  0.00           N  
ATOM   1229  CD2 HIS H 161       7.745  25.156  29.762  1.00  0.00           C  
ATOM   1230  CE1 HIS H 161       8.622  25.770  31.614  1.00  0.00           C  
ATOM   1231  C   HIS H 161       5.444  21.001  30.435  1.00 24.32           C  
ATOM   1232  O   HIS H 161       5.028  20.405  29.445  1.00 24.85           O  
ATOM   1233  N   TYR H 162       4.716  21.077  31.573  1.00 21.62           N  
ATOM   1234  CA  TYR H 162       3.448  20.422  31.765  1.00 23.86           C  
ATOM   1235  CB  TYR H 162       2.954  20.522  33.224  1.00 24.59           C  
ATOM   1236  CG  TYR H 162       2.706  21.939  33.617  1.00 25.90           C  
ATOM   1237  CD1 TYR H 162       3.735  22.852  33.674  1.00 25.70           C  
ATOM   1238  CD2 TYR H 162       1.443  22.343  33.975  1.00 25.58           C  
ATOM   1239  CE1 TYR H 162       3.494  24.153  34.052  1.00 27.50           C  
ATOM   1240  CE2 TYR H 162       1.195  23.640  34.353  1.00 26.68           C  
ATOM   1241  CZ  TYR H 162       2.222  24.550  34.390  1.00 28.54           C  
ATOM   1242  OH  TYR H 162       1.971  25.884  34.777  1.00 31.09           O  
ATOM   1243  C   TYR H 162       2.413  20.990  30.818  1.00 24.49           C  
ATOM   1244  O   TYR H 162       1.552  20.259  30.327  1.00 23.67           O  
ATOM   1245  N   SER H 163       2.450  22.319  30.572  1.00 23.86           N  
ATOM   1246  CA  SER H 163       1.529  23.022  29.712  1.00 24.01           C  
ATOM   1247  CB  SER H 163       1.623  24.551  29.850  1.00 24.54           C  
ATOM   1248  OG  SER H 163       2.875  25.013  29.366  1.00 28.02           O  
ATOM   1249  C   SER H 163       1.768  22.691  28.267  1.00 23.13           C  
ATOM   1250  O   SER H 163       0.876  22.885  27.440  1.00 22.00           O  
ATOM   1251  N   GLY H 164       2.959  22.175  27.902  1.00 26.18           N  
ATOM   1252  CA  GLY H 164       3.204  21.876  26.514  1.00 28.99           C  
ATOM   1253  C   GLY H 164       4.135  22.894  25.901  1.00 30.02           C  
ATOM   1254  O   GLY H 164       4.308  22.940  24.685  1.00 29.83           O  
ATOM   1255  N   SER H 165       4.753  23.773  26.711  1.00 30.51           N  
ATOM   1256  CA  SER H 165       5.647  24.706  26.077  1.00 29.94           C  
ATOM   1257  CB  SER H 165       5.758  26.063  26.794  1.00 33.01           C  
ATOM   1258  OG  SER H 165       4.530  26.767  26.696  1.00 35.28           O  
ATOM   1259  C   SER H 165       7.008  24.099  26.068  1.00 29.18           C  
ATOM   1260  O   SER H 165       7.374  23.358  26.975  1.00 29.49           O  
ATOM   1261  N   THR H 166       7.803  24.411  25.029  1.00 28.80           N  
ATOM   1262  CA  THR H 166       9.108  23.833  24.912  1.00 28.01           C  
ATOM   1263  CB  THR H 166       9.290  23.034  23.655  1.00 26.71           C  
ATOM   1264  OG1 THR H 166       9.081  23.859  22.518  1.00 28.08           O  
ATOM   1265  CG2 THR H 166       8.288  21.868  23.655  1.00 26.64           C  
ATOM   1266  C   THR H 166      10.122  24.930  24.890  1.00 28.09           C  
ATOM   1267  O   THR H 166       9.829  26.060  24.504  1.00 27.72           O  
ATOM   1268  N   ASP H 167      11.352  24.603  25.342  1.00 26.12           N  
ATOM   1269  CA  ASP H 167      12.428  25.547  25.428  1.00 26.23           C  
ATOM   1270  CB  ASP H 167      12.571  25.981  26.888  1.00 27.70           C  
ATOM   1271  CG  ASP H 167      11.160  26.461  27.247  1.00 32.82           C  
ATOM   1272  OD1 ASP H 167      10.814  27.615  26.880  1.00 34.67           O  
ATOM   1273  OD2 ASP H 167      10.392  25.660  27.846  1.00 38.61           O1-
ATOM   1274  C   ASP H 167      13.656  24.814  24.961  1.00 24.72           C  
ATOM   1275  O   ASP H 167      13.945  23.723  25.449  1.00 24.00           O  
ATOM   1276  N   TYR H 168      14.415  25.373  23.989  1.00 22.77           N  
ATOM   1277  CA  TYR H 168      15.527  24.607  23.488  1.00 21.56           C  
ATOM   1278  CB  TYR H 168      15.437  24.225  21.999  1.00 23.05           C  
ATOM   1279  CG  TYR H 168      14.187  23.467  21.706  1.00 25.88           C  
ATOM   1280  CD1 TYR H 168      14.016  22.177  22.144  1.00 27.62           C  
ATOM   1281  CD2 TYR H 168      13.171  24.067  20.999  1.00 27.38           C  
ATOM   1282  CE1 TYR H 168      12.855  21.495  21.861  1.00 29.18           C  
ATOM   1283  CE2 TYR H 168      12.010  23.388  20.712  1.00 26.93           C  
ATOM   1284  CZ  TYR H 168      11.851  22.095  21.142  1.00 26.76           C  
ATOM   1285  OH  TYR H 168      10.666  21.385  20.855  1.00 28.32           O  
ATOM   1286  C   TYR H 168      16.801  25.390  23.578  1.00 22.98           C  
ATOM   1287  O   TYR H 168      16.811  26.618  23.523  1.00 21.65           O  
ATOM   1288  N   ASN H 169      17.932  24.664  23.713  1.00 21.98           N  
ATOM   1289  CA  ASN H 169      19.226  25.280  23.734  1.00 22.88           C  
ATOM   1290  CB  ASN H 169      20.358  24.266  23.986  1.00 22.07           C  
ATOM   1291  CG  ASN H 169      21.661  25.004  24.256  1.00 23.54           C  
ATOM   1292  OD1 ASN H 169      21.995  25.977  23.583  1.00 23.40           O  
ATOM   1293  ND2 ASN H 169      22.425  24.523  25.273  1.00 23.11           N  
ATOM   1294  C   ASN H 169      19.408  25.869  22.367  1.00 23.90           C  
ATOM   1295  O   ASN H 169      19.145  25.222  21.356  1.00 24.26           O  
ATOM   1296  N   ASP H 170      19.908  27.114  22.306  1.00 26.45           N  
ATOM   1297  CA  ASP H 170      20.002  27.839  21.071  1.00 27.78           C  
ATOM   1298  CB  ASP H 170      20.602  29.243  21.270  1.00 28.34           C  
ATOM   1299  CG  ASP H 170      20.368  30.069  20.012  1.00 30.18           C  
ATOM   1300  OD1 ASP H 170      19.824  29.513  19.021  1.00  0.00           O  
ATOM   1301  OD2 ASP H 170      20.725  31.278  20.030  1.00  0.00           O1-
ATOM   1302  C   ASP H 170      20.879  27.098  20.110  1.00 28.30           C  
ATOM   1303  O   ASP H 170      20.646  27.115  18.902  1.00 29.23           O  
ATOM   1304  N   SER H 171      21.916  26.419  20.622  1.00 29.56           N  
ATOM   1305  CA  SER H 171      22.843  25.750  19.753  1.00 32.67           C  
ATOM   1306  CB  SER H 171      23.899  24.958  20.541  1.00 33.06           C  
ATOM   1307  OG  SER H 171      24.562  25.805  21.466  1.00 34.32           O  
ATOM   1308  C   SER H 171      22.115  24.740  18.915  1.00 31.54           C  
ATOM   1309  O   SER H 171      22.361  24.608  17.718  1.00 32.46           O  
ATOM   1310  N   LEU H 172      21.245  23.959  19.570  1.00 32.30           N  
ATOM   1311  CA  LEU H 172      20.456  22.879  19.037  1.00 33.28           C  
ATOM   1312  CB  LEU H 172      19.982  21.910  20.130  1.00 32.25           C  
ATOM   1313  CG  LEU H 172      21.137  21.129  20.780  1.00 31.19           C  
ATOM   1314  CD1 LEU H 172      22.127  22.069  21.481  1.00 33.25           C  
ATOM   1315  CD2 LEU H 172      20.605  20.036  21.715  1.00 30.65           C  
ATOM   1316  C   LEU H 172      19.239  23.304  18.270  1.00 35.22           C  
ATOM   1317  O   LEU H 172      18.698  22.507  17.510  1.00 34.75           O  
ATOM   1318  N   LYS H 173      18.785  24.559  18.419  1.00 36.98           N  
ATOM   1319  CA  LYS H 173      17.454  24.971  18.052  1.00 39.04           C  
ATOM   1320  CB  LYS H 173      17.325  26.505  18.082  1.00 40.60           C  
ATOM   1321  CG  LYS H 173      15.886  27.016  18.102  1.00 42.91           C  
ATOM   1322  CD  LYS H 173      15.102  26.743  16.820  1.00 44.82           C  
ATOM   1323  CE  LYS H 173      15.161  27.905  15.827  1.00 45.27           C  
ATOM   1324  NZ  LYS H 173      14.558  29.112  16.432  1.00 46.68           N1+
ATOM   1325  C   LYS H 173      16.982  24.475  16.707  1.00 39.27           C  
ATOM   1326  O   LYS H 173      15.833  24.052  16.603  1.00 41.86           O  
ATOM   1327  N   ALA H 174      17.793  24.506  15.634  1.00 40.48           N  
ATOM   1328  CA  ALA H 174      17.272  24.060  14.366  1.00 40.41           C  
ATOM   1329  CB  ALA H 174      18.243  24.329  13.204  1.00 41.89           C  
ATOM   1330  C   ALA H 174      16.959  22.583  14.344  1.00 38.38           C  
ATOM   1331  O   ALA H 174      15.932  22.166  13.807  1.00 38.71           O  
ATOM   1332  N   ARG H 175      17.877  21.758  14.884  1.00 35.07           N  
ATOM   1333  CA  ARG H 175      17.848  20.315  14.855  1.00 31.91           C  
ATOM   1334  CB  ARG H 175      19.236  19.705  15.100  1.00 30.85           C  
ATOM   1335  CG  ARG H 175      20.247  20.082  14.017  1.00 30.74           C  
ATOM   1336  CD  ARG H 175      21.540  19.269  14.078  1.00 30.53           C  
ATOM   1337  NE  ARG H 175      22.221  19.587  15.364  1.00 30.20           N  
ATOM   1338  CZ  ARG H 175      23.009  18.649  15.968  1.00 29.45           C  
ATOM   1339  NH1 ARG H 175      23.155  17.413  15.410  1.00 29.35           N1+
ATOM   1340  NH2 ARG H 175      23.653  18.946  17.134  1.00 28.90           N  
ATOM   1341  C   ARG H 175      16.893  19.643  15.807  1.00 30.02           C  
ATOM   1342  O   ARG H 175      16.419  18.541  15.526  1.00 30.05           O  
ATOM   1343  N   ILE H 176      16.609  20.262  16.967  1.00 28.20           N  
ATOM   1344  CA  ILE H 176      15.941  19.593  18.055  1.00 28.13           C  
ATOM   1345  CB  ILE H 176      16.514  20.011  19.377  1.00 28.74           C  
ATOM   1346  CG1 ILE H 176      16.009  19.125  20.521  1.00 29.01           C  
ATOM   1347  CG2 ILE H 176      16.215  21.505  19.562  1.00 28.87           C  
ATOM   1348  CD1 ILE H 176      16.752  19.373  21.833  1.00 30.99           C  
ATOM   1349  C   ILE H 176      14.462  19.831  18.122  1.00 27.35           C  
ATOM   1350  O   ILE H 176      13.954  20.872  17.708  1.00 27.41           O  
ATOM   1351  N   THR H 177      13.724  18.794  18.592  1.00 27.05           N  
ATOM   1352  CA  THR H 177      12.318  18.910  18.852  1.00 27.10           C  
ATOM   1353  CB  THR H 177      11.453  18.522  17.687  1.00 29.87           C  
ATOM   1354  OG1 THR H 177      10.091  18.795  17.977  1.00  0.00           O  
ATOM   1355  CG2 THR H 177      11.651  17.027  17.392  1.00  0.00           C  
ATOM   1356  C   THR H 177      11.985  17.999  20.000  1.00 26.42           C  
ATOM   1357  O   THR H 177      12.396  16.840  20.027  1.00 26.88           O  
ATOM   1358  N   ILE H 178      11.231  18.511  20.996  1.00 24.91           N  
ATOM   1359  CA  ILE H 178      10.803  17.695  22.096  1.00 23.12           C  
ATOM   1360  CB  ILE H 178      11.209  18.178  23.464  1.00 20.60           C  
ATOM   1361  CG1 ILE H 178      12.712  17.966  23.729  1.00 20.06           C  
ATOM   1362  CG2 ILE H 178      10.319  17.458  24.489  1.00 19.54           C  
ATOM   1363  CD1 ILE H 178      13.646  18.871  22.942  1.00 19.11           C  
ATOM   1364  C   ILE H 178       9.311  17.686  22.068  1.00 23.64           C  
ATOM   1365  O   ILE H 178       8.673  18.737  22.009  1.00 23.87           O  
ATOM   1366  N   THR H 179       8.720  16.477  22.103  1.00 24.81           N  
ATOM   1367  CA  THR H 179       7.293  16.351  22.054  1.00 24.37           C  
ATOM   1368  CB  THR H 179       6.789  15.787  20.759  1.00 23.97           C  
ATOM   1369  OG1 THR H 179       7.320  14.487  20.548  1.00 25.08           O  
ATOM   1370  CG2 THR H 179       7.212  16.727  19.617  1.00 23.49           C  
ATOM   1371  C   THR H 179       6.882  15.411  23.138  1.00 25.14           C  
ATOM   1372  O   THR H 179       7.722  14.831  23.823  1.00 24.08           O  
ATOM   1373  N   ARG H 180       5.558  15.257  23.341  1.00 24.82           N  
ATOM   1374  CA  ARG H 180       5.117  14.397  24.397  1.00 26.35           C  
ATOM   1375  CB  ARG H 180       4.726  15.162  25.672  1.00 26.65           C  
ATOM   1376  CG  ARG H 180       3.578  16.148  25.447  1.00 26.44           C  
ATOM   1377  CD  ARG H 180       3.171  16.923  26.700  1.00 25.87           C  
ATOM   1378  NE  ARG H 180       2.052  17.829  26.314  1.00 24.87           N  
ATOM   1379  CZ  ARG H 180       1.281  18.408  27.279  1.00 24.50           C  
ATOM   1380  NH1 ARG H 180       1.547  18.168  28.595  1.00 24.93           N1+
ATOM   1381  NH2 ARG H 180       0.243  19.223  26.929  1.00 23.93           N  
ATOM   1382  C   ARG H 180       3.900  13.641  23.962  1.00 27.08           C  
ATOM   1383  O   ARG H 180       3.232  14.002  22.993  1.00 28.08           O  
ATOM   1384  N   ASP H 181       3.620  12.530  24.675  1.00 28.59           N  
ATOM   1385  CA  ASP H 181       2.457  11.717  24.452  1.00 31.17           C  
ATOM   1386  CB  ASP H 181       2.800  10.330  23.879  1.00 33.72           C  
ATOM   1387  CG  ASP H 181       1.519   9.654  23.410  1.00 35.58           C  
ATOM   1388  OD1 ASP H 181       0.439   9.950  23.988  1.00 36.74           O  
ATOM   1389  OD2 ASP H 181       1.606   8.831  22.460  1.00 36.17           O1-
ATOM   1390  C   ASP H 181       1.849  11.527  25.808  1.00 31.87           C  
ATOM   1391  O   ASP H 181       2.280  10.674  26.582  1.00 31.63           O  
ATOM   1392  N   THR H 182       0.811  12.322  26.116  1.00 33.83           N  
ATOM   1393  CA  THR H 182       0.202  12.340  27.415  1.00 34.81           C  
ATOM   1394  CB  THR H 182      -0.881  13.375  27.526  1.00 35.13           C  
ATOM   1395  OG1 THR H 182      -1.925  13.097  26.603  1.00 35.76           O  
ATOM   1396  CG2 THR H 182      -0.275  14.757  27.233  1.00 35.61           C  
ATOM   1397  C   THR H 182      -0.407  11.012  27.754  1.00 36.07           C  
ATOM   1398  O   THR H 182      -0.321  10.561  28.896  1.00 37.30           O  
ATOM   1399  N   ALA H 183      -1.045  10.340  26.782  1.00 35.89           N  
ATOM   1400  CA  ALA H 183      -1.720   9.111  27.091  1.00 36.45           C  
ATOM   1401  CB  ALA H 183      -2.418   8.490  25.868  1.00 37.48           C  
ATOM   1402  C   ALA H 183      -0.736   8.101  27.601  1.00 35.85           C  
ATOM   1403  O   ALA H 183      -1.026   7.383  28.558  1.00 35.13           O  
ATOM   1404  N   SER H 184       0.433   7.994  26.942  1.00 35.16           N  
ATOM   1405  CA  SER H 184       1.467   7.060  27.305  1.00 34.70           C  
ATOM   1406  CB  SER H 184       2.382   6.701  26.122  1.00 35.56           C  
ATOM   1407  OG  SER H 184       3.094   7.850  25.687  1.00  0.00           O  
ATOM   1408  C   SER H 184       2.341   7.606  28.404  1.00 32.96           C  
ATOM   1409  O   SER H 184       3.176   6.883  28.944  1.00 34.35           O  
ATOM   1410  N   ASN H 185       2.175   8.901  28.741  1.00 31.17           N  
ATOM   1411  CA  ASN H 185       2.947   9.685  29.675  1.00 30.60           C  
ATOM   1412  CB  ASN H 185       2.531   9.673  31.171  1.00 30.70           C  
ATOM   1413  CG  ASN H 185       3.062   8.524  32.010  1.00 30.58           C  
ATOM   1414  OD1 ASN H 185       3.617   8.771  33.077  1.00 32.38           O  
ATOM   1415  ND2 ASN H 185       2.887   7.255  31.560  1.00 32.49           N  
ATOM   1416  C   ASN H 185       4.420   9.491  29.462  1.00 30.67           C  
ATOM   1417  O   ASN H 185       5.155   8.968  30.301  1.00 29.88           O  
ATOM   1418  N   MET H 186       4.875   9.909  28.264  1.00 29.78           N  
ATOM   1419  CA  MET H 186       6.259   9.851  27.899  1.00 29.19           C  
ATOM   1420  CB  MET H 186       6.600   8.632  27.026  1.00 30.93           C  
ATOM   1421  CG  MET H 186       6.357   7.288  27.717  1.00 32.89           C  
ATOM   1422  SD  MET H 186       6.636   5.839  26.656  1.00  0.00           S  
ATOM   1423  CE  MET H 186       5.940   4.642  27.831  1.00  0.00           C  
ATOM   1424  C   MET H 186       6.541  11.066  27.067  1.00 28.56           C  
ATOM   1425  O   MET H 186       5.638  11.625  26.445  1.00 27.76           O  
ATOM   1426  N   PHE H 187       7.810  11.527  27.056  1.00 26.76           N  
ATOM   1427  CA  PHE H 187       8.172  12.641  26.229  1.00 25.46           C  
ATOM   1428  CB  PHE H 187       8.483  13.942  27.006  1.00 24.43           C  
ATOM   1429  CG  PHE H 187       9.535  13.740  28.041  1.00 16.07           C  
ATOM   1430  CD1 PHE H 187       9.261  13.015  29.172  1.00 15.21           C  
ATOM   1431  CD2 PHE H 187      10.795  14.260  27.891  1.00 15.57           C  
ATOM   1432  CE1 PHE H 187      10.217  12.820  30.141  1.00 13.46           C  
ATOM   1433  CE2 PHE H 187      11.755  14.072  28.857  1.00 14.12           C  
ATOM   1434  CZ  PHE H 187      11.471  13.351  29.989  1.00 14.30           C  
ATOM   1435  C   PHE H 187       9.284  12.194  25.337  1.00 25.52           C  
ATOM   1436  O   PHE H 187       9.965  11.213  25.638  1.00 26.69           O  
ATOM   1437  N   PHE H 188       9.474  12.878  24.187  1.00 24.80           N  
ATOM   1438  CA  PHE H 188      10.406  12.361  23.225  1.00 23.77           C  
ATOM   1439  CB  PHE H 188       9.731  11.945  21.905  1.00 25.29           C  
ATOM   1440  CG  PHE H 188       8.645  10.976  22.218  1.00 24.39           C  
ATOM   1441  CD1 PHE H 188       7.378  11.434  22.498  1.00 25.34           C  
ATOM   1442  CD2 PHE H 188       8.879   9.620  22.235  1.00 25.90           C  
ATOM   1443  CE1 PHE H 188       6.358  10.558  22.788  1.00 27.11           C  
ATOM   1444  CE2 PHE H 188       7.862   8.741  22.525  1.00 26.86           C  
ATOM   1445  CZ  PHE H 188       6.599   9.207  22.801  1.00 27.76           C  
ATOM   1446  C   PHE H 188      11.418  13.394  22.846  1.00 23.88           C  
ATOM   1447  O   PHE H 188      11.222  14.595  23.025  1.00 24.87           O  
ATOM   1448  N   LEU H 189      12.560  12.911  22.313  1.00 23.66           N  
ATOM   1449  CA  LEU H 189      13.619  13.755  21.848  1.00 24.05           C  
ATOM   1450  CB  LEU H 189      14.936  13.540  22.615  1.00 24.05           C  
ATOM   1451  CG  LEU H 189      16.083  14.442  22.127  1.00 24.11           C  
ATOM   1452  CD1 LEU H 189      15.800  15.919  22.421  1.00 22.54           C  
ATOM   1453  CD2 LEU H 189      17.439  13.979  22.679  1.00 24.99           C  
ATOM   1454  C   LEU H 189      13.890  13.395  20.421  1.00 25.16           C  
ATOM   1455  O   LEU H 189      14.063  12.223  20.091  1.00 23.86           O  
ATOM   1456  N   GLN H 190      13.914  14.400  19.527  1.00 25.88           N  
ATOM   1457  CA  GLN H 190      14.230  14.154  18.150  1.00 27.02           C  
ATOM   1458  CB  GLN H 190      13.066  14.445  17.184  1.00 30.50           C  
ATOM   1459  CG  GLN H 190      13.421  14.172  15.721  1.00 37.47           C  
ATOM   1460  CD  GLN H 190      12.214  14.491  14.850  1.00 41.31           C  
ATOM   1461  OE1 GLN H 190      12.255  14.332  13.631  1.00 42.96           O  
ATOM   1462  NE2 GLN H 190      11.106  14.955  15.486  1.00 41.34           N  
ATOM   1463  C   GLN H 190      15.332  15.097  17.789  1.00 26.66           C  
ATOM   1464  O   GLN H 190      15.192  16.309  17.934  1.00 27.14           O  
ATOM   1465  N   LEU H 191      16.473  14.556  17.322  1.00 26.00           N  
ATOM   1466  CA  LEU H 191      17.574  15.396  16.946  1.00 26.29           C  
ATOM   1467  CB  LEU H 191      18.813  15.143  17.824  1.00 24.22           C  
ATOM   1468  CG  LEU H 191      19.986  16.110  17.589  1.00 23.44           C  
ATOM   1469  CD1 LEU H 191      19.623  17.543  18.009  1.00 24.37           C  
ATOM   1470  CD2 LEU H 191      21.260  15.604  18.282  1.00 24.27           C  
ATOM   1471  C   LEU H 191      17.919  15.020  15.533  1.00 26.55           C  
ATOM   1472  O   LEU H 191      18.249  13.868  15.258  1.00 25.35           O  
ATOM   1473  N   SER H 192      17.843  15.984  14.591  1.00 27.59           N  
ATOM   1474  CA  SER H 192      18.087  15.663  13.209  1.00 28.81           C  
ATOM   1475  CB  SER H 192      17.181  16.435  12.234  1.00 31.35           C  
ATOM   1476  OG  SER H 192      15.822  16.086  12.448  1.00  0.00           O  
ATOM   1477  C   SER H 192      19.509  15.960  12.829  1.00 29.77           C  
ATOM   1478  O   SER H 192      20.250  16.614  13.561  1.00 29.38           O  
ATOM   1479  N   SER H 193      19.916  15.454  11.646  1.00 31.28           N  
ATOM   1480  CA  SER H 193      21.209  15.710  11.075  1.00 31.95           C  
ATOM   1481  CB  SER H 193      21.341  17.157  10.567  1.00 33.13           C  
ATOM   1482  OG  SER H 193      22.627  17.375  10.008  1.00 39.78           O  
ATOM   1483  C   SER H 193      22.288  15.454  12.082  1.00 32.09           C  
ATOM   1484  O   SER H 193      23.153  16.300  12.297  1.00 33.71           O  
ATOM   1485  N   VAL H 194      22.280  14.260  12.704  1.00 30.97           N  
ATOM   1486  CA  VAL H 194      23.242  13.922  13.717  1.00 31.33           C  
ATOM   1487  CB  VAL H 194      22.899  12.674  14.481  1.00 32.28           C  
ATOM   1488  CG1 VAL H 194      21.595  12.902  15.258  1.00 32.14           C  
ATOM   1489  CG2 VAL H 194      22.825  11.503  13.490  1.00 33.15           C  
ATOM   1490  C   VAL H 194      24.597  13.703  13.116  1.00 32.15           C  
ATOM   1491  O   VAL H 194      24.732  13.322  11.954  1.00 32.32           O  
ATOM   1492  N   THR H 195      25.646  13.976  13.922  1.00 31.91           N  
ATOM   1493  CA  THR H 195      27.007  13.774  13.509  1.00 30.97           C  
ATOM   1494  CB  THR H 195      27.755  15.047  13.242  1.00 30.85           C  
ATOM   1495  OG1 THR H 195      27.856  15.819  14.430  1.00 24.23           O  
ATOM   1496  CG2 THR H 195      27.009  15.839  12.156  1.00 22.20           C  
ATOM   1497  C   THR H 195      27.710  13.074  14.632  1.00 31.43           C  
ATOM   1498  O   THR H 195      27.117  12.775  15.665  1.00 29.99           O  
ATOM   1499  N   SER H 196      29.016  12.804  14.453  1.00 31.97           N  
ATOM   1500  CA  SER H 196      29.791  12.091  15.427  1.00 32.63           C  
ATOM   1501  CB  SER H 196      31.246  11.865  14.985  1.00 33.99           C  
ATOM   1502  OG  SER H 196      31.919  13.109  14.853  1.00 46.01           O  
ATOM   1503  C   SER H 196      29.826  12.884  16.698  1.00 32.40           C  
ATOM   1504  O   SER H 196      30.041  12.331  17.775  1.00 32.16           O  
ATOM   1505  N   ASP H 197      29.606  14.207  16.602  1.00 32.30           N  
ATOM   1506  CA  ASP H 197      29.652  15.088  17.737  1.00 31.90           C  
ATOM   1507  CB  ASP H 197      29.476  16.570  17.363  1.00 35.39           C  
ATOM   1508  CG  ASP H 197      30.709  17.021  16.591  1.00 42.00           C  
ATOM   1509  OD1 ASP H 197      31.308  16.169  15.881  1.00  0.00           O  
ATOM   1510  OD2 ASP H 197      31.061  18.226  16.693  1.00  0.00           O1-
ATOM   1511  C   ASP H 197      28.548  14.743  18.693  1.00 30.13           C  
ATOM   1512  O   ASP H 197      28.668  14.975  19.893  1.00 30.79           O  
ATOM   1513  N   ASP H 198      27.429  14.221  18.164  1.00 26.85           N  
ATOM   1514  CA  ASP H 198      26.227  13.875  18.877  1.00 26.49           C  
ATOM   1515  CB  ASP H 198      25.038  13.626  17.935  1.00 26.42           C  
ATOM   1516  CG  ASP H 198      24.676  14.967  17.316  1.00 28.03           C  
ATOM   1517  OD1 ASP H 198      24.723  15.992  18.046  1.00 29.72           O  
ATOM   1518  OD2 ASP H 198      24.359  14.988  16.099  1.00 28.16           O1-
ATOM   1519  C   ASP H 198      26.394  12.659  19.746  1.00 25.95           C  
ATOM   1520  O   ASP H 198      25.494  12.340  20.521  1.00 25.97           O  
ATOM   1521  N   THR H 199      27.479  11.878  19.586  1.00 25.44           N  
ATOM   1522  CA  THR H 199      27.617  10.700  20.400  1.00 25.27           C  
ATOM   1523  CB  THR H 199      28.859   9.918  20.085  1.00 24.93           C  
ATOM   1524  OG1 THR H 199      28.852   9.518  18.723  1.00 28.14           O  
ATOM   1525  CG2 THR H 199      28.916   8.684  20.999  1.00 21.78           C  
ATOM   1526  C   THR H 199      27.685  11.110  21.842  1.00 24.27           C  
ATOM   1527  O   THR H 199      28.486  11.966  22.214  1.00 23.31           O  
ATOM   1528  N   ALA H 200      26.826  10.508  22.698  1.00 22.88           N  
ATOM   1529  CA  ALA H 200      26.840  10.839  24.097  1.00 22.54           C  
ATOM   1530  CB  ALA H 200      26.528  12.319  24.376  1.00 21.81           C  
ATOM   1531  C   ALA H 200      25.785  10.031  24.789  1.00 22.18           C  
ATOM   1532  O   ALA H 200      25.013   9.314  24.153  1.00 22.47           O  
ATOM   1533  N   VAL H 201      25.746  10.112  26.136  1.00 21.30           N  
ATOM   1534  CA  VAL H 201      24.733   9.425  26.883  1.00 20.54           C  
ATOM   1535  CB  VAL H 201      25.210   8.908  28.208  1.00 22.10           C  
ATOM   1536  CG1 VAL H 201      26.293   7.846  27.954  1.00  0.00           C  
ATOM   1537  CG2 VAL H 201      25.694  10.097  29.054  1.00 22.80           C  
ATOM   1538  C   VAL H 201      23.657  10.436  27.131  1.00 19.31           C  
ATOM   1539  O   VAL H 201      23.934  11.563  27.539  1.00 18.77           O  
ATOM   1540  N   TYR H 202      22.389  10.055  26.885  1.00 19.16           N  
ATOM   1541  CA  TYR H 202      21.300  10.988  26.989  1.00 18.67           C  
ATOM   1542  CB  TYR H 202      20.342  10.923  25.786  1.00 18.41           C  
ATOM   1543  CG  TYR H 202      21.056  11.455  24.589  1.00 18.58           C  
ATOM   1544  CD1 TYR H 202      22.024  10.714  23.950  1.00 18.10           C  
ATOM   1545  CD2 TYR H 202      20.741  12.701  24.095  1.00 19.73           C  
ATOM   1546  CE1 TYR H 202      22.673  11.216  22.845  1.00 17.59           C  
ATOM   1547  CE2 TYR H 202      21.386  13.207  22.991  1.00 19.42           C  
ATOM   1548  CZ  TYR H 202      22.356  12.464  22.364  1.00 19.76           C  
ATOM   1549  OH  TYR H 202      23.021  12.980  21.230  1.00 20.31           O  
ATOM   1550  C   TYR H 202      20.486  10.699  28.216  1.00 18.82           C  
ATOM   1551  O   TYR H 202      20.167   9.547  28.506  1.00 19.78           O  
ATOM   1552  N   TYR H 203      20.134  11.766  28.973  1.00 17.77           N  
ATOM   1553  CA  TYR H 203      19.362  11.608  30.178  1.00 18.41           C  
ATOM   1554  CB  TYR H 203      20.039  12.133  31.459  1.00 18.02           C  
ATOM   1555  CG  TYR H 203      21.360  11.489  31.706  1.00 19.49           C  
ATOM   1556  CD1 TYR H 203      21.460  10.310  32.407  1.00 19.78           C  
ATOM   1557  CD2 TYR H 203      22.508  12.083  31.241  1.00 20.87           C  
ATOM   1558  CE1 TYR H 203      22.689   9.734  32.636  1.00 20.23           C  
ATOM   1559  CE2 TYR H 203      23.738  11.513  31.468  1.00 21.86           C  
ATOM   1560  CZ  TYR H 203      23.831  10.336  32.168  1.00 21.96           C  
ATOM   1561  OH  TYR H 203      25.090   9.747  32.404  1.00 23.89           O  
ATOM   1562  C   TYR H 203      18.136  12.469  30.079  1.00 18.25           C  
ATOM   1563  O   TYR H 203      18.158  13.546  29.486  1.00 18.53           O  
ATOM   1564  N   CYS H 204      17.016  11.988  30.660  1.00 19.67           N  
ATOM   1565  CA  CYS H 204      15.822  12.776  30.768  1.00 21.40           C  
ATOM   1566  CB  CYS H 204      14.540  12.080  30.249  1.00 22.94           C  
ATOM   1567  SG  CYS H 204      14.224  10.432  30.949  1.00 28.07           S  
ATOM   1568  C   CYS H 204      15.698  13.066  32.233  1.00 21.17           C  
ATOM   1569  O   CYS H 204      15.984  12.203  33.062  1.00 20.57           O  
ATOM   1570  N   VAL H 205      15.299  14.303  32.597  1.00 19.98           N  
ATOM   1571  CA  VAL H 205      15.308  14.668  33.986  1.00 19.26           C  
ATOM   1572  CB  VAL H 205      16.559  15.434  34.316  1.00 18.00           C  
ATOM   1573  CG1 VAL H 205      16.565  15.839  35.798  1.00 21.18           C  
ATOM   1574  CG2 VAL H 205      17.764  14.590  33.861  1.00 19.93           C  
ATOM   1575  C   VAL H 205      14.145  15.563  34.271  1.00 18.80           C  
ATOM   1576  O   VAL H 205      13.613  16.225  33.382  1.00 18.49           O  
ATOM   1577  N   ILE H 206      13.720  15.620  35.548  1.00 19.56           N  
ATOM   1578  CA  ILE H 206      12.614  16.472  35.869  1.00 19.86           C  
ATOM   1579  CB  ILE H 206      11.461  15.774  36.520  1.00 20.37           C  
ATOM   1580  CG1 ILE H 206      10.333  16.762  36.827  1.00  5.90           C  
ATOM   1581  CG2 ILE H 206      11.963  14.995  37.726  1.00 11.28           C  
ATOM   1582  CD1 ILE H 206       9.117  16.096  37.466  1.00 16.32           C  
ATOM   1583  C   ILE H 206      13.094  17.593  36.734  1.00 19.36           C  
ATOM   1584  O   ILE H 206      13.993  17.435  37.557  1.00 18.83           O  
ATOM   1585  N   TYR H 207      12.501  18.780  36.510  1.00 19.53           N  
ATOM   1586  CA  TYR H 207      12.850  20.007  37.162  1.00 21.41           C  
ATOM   1587  CB  TYR H 207      13.036  21.105  36.102  1.00 21.44           C  
ATOM   1588  CG  TYR H 207      13.535  22.388  36.664  1.00 22.43           C  
ATOM   1589  CD1 TYR H 207      14.876  22.547  36.912  1.00 21.98           C  
ATOM   1590  CD2 TYR H 207      12.677  23.438  36.908  1.00 24.14           C  
ATOM   1591  CE1 TYR H 207      15.352  23.733  37.415  1.00 22.75           C  
ATOM   1592  CE2 TYR H 207      13.152  24.626  37.413  1.00 22.84           C  
ATOM   1593  CZ  TYR H 207      14.494  24.773  37.668  1.00 23.18           C  
ATOM   1594  OH  TYR H 207      14.998  25.985  38.183  1.00 35.59           O  
ATOM   1595  C   TYR H 207      11.661  20.378  38.010  1.00 23.21           C  
ATOM   1596  O   TYR H 207      10.552  20.483  37.496  1.00 22.88           O  
ATOM   1597  N   ARG H 208      11.911  20.387  39.330  1.00 22.85           N  
ATOM   1598  CA  ARG H 208      10.914  20.565  40.326  1.00 23.33           C  
ATOM   1599  CB  ARG H 208      11.323  19.888  41.648  1.00 21.10           C  
ATOM   1600  CG  ARG H 208      10.302  19.931  42.782  1.00 21.46           C  
ATOM   1601  CD  ARG H 208      10.751  19.099  43.989  1.00  0.00           C  
ATOM   1602  NE  ARG H 208      12.206  19.362  44.180  1.00  0.00           N  
ATOM   1603  CZ  ARG H 208      12.985  18.519  44.922  1.00  9.99           C  
ATOM   1604  NH1 ARG H 208      12.438  17.437  45.552  1.00  0.00           N1+
ATOM   1605  NH2 ARG H 208      14.325  18.762  45.028  1.00  0.00           N  
ATOM   1606  C   ARG H 208      10.718  22.020  40.540  1.00 23.76           C  
ATOM   1607  O   ARG H 208      11.597  22.840  40.276  1.00 23.91           O  
ATOM   1608  N   TYR H 209       9.500  22.361  40.978  1.00 17.73           N  
ATOM   1609  CA  TYR H 209       9.100  23.697  41.286  1.00 18.05           C  
ATOM   1610  CB  TYR H 209       7.957  24.140  40.354  1.00 21.84           C  
ATOM   1611  CG  TYR H 209       6.949  24.925  41.118  1.00 22.35           C  
ATOM   1612  CD1 TYR H 209       7.116  26.241  41.489  1.00 23.22           C  
ATOM   1613  CD2 TYR H 209       5.782  24.286  41.448  1.00 23.03           C  
ATOM   1614  CE1 TYR H 209       6.125  26.891  42.194  1.00 23.67           C  
ATOM   1615  CE2 TYR H 209       4.793  24.927  42.147  1.00 23.13           C  
ATOM   1616  CZ  TYR H 209       4.963  26.234  42.524  1.00 24.06           C  
ATOM   1617  OH  TYR H 209       3.941  26.892  43.245  1.00 26.38           O  
ATOM   1618  C   TYR H 209       8.649  23.690  42.701  1.00 18.94           C  
ATOM   1619  O   TYR H 209       7.665  23.040  43.045  1.00 19.42           O  
ATOM   1620  N   ASP H 210       9.392  24.413  43.560  1.00 26.78           N  
ATOM   1621  CA  ASP H 210       9.132  24.437  44.968  1.00 27.27           C  
ATOM   1622  CB  ASP H 210      10.188  23.654  45.763  1.00 61.76           C  
ATOM   1623  CG  ASP H 210      10.292  22.240  45.219  1.00 61.76           C  
ATOM   1624  OD1 ASP H 210       9.236  21.567  45.062  1.00 61.76           O  
ATOM   1625  OD2 ASP H 210      11.444  21.823  44.931  1.00 61.76           O1-
ATOM   1626  C   ASP H 210       9.374  25.847  45.386  1.00 27.72           C  
ATOM   1627  O   ASP H 210       9.001  26.809  44.718  1.00 28.84           O  
ATOM   1628  N   GLY H 211       9.981  25.997  46.571  1.00 30.90           N  
ATOM   1629  CA  GLY H 211      10.430  27.294  46.954  1.00 31.71           C  
ATOM   1630  C   GLY H 211      11.498  27.598  45.963  1.00 31.69           C  
ATOM   1631  O   GLY H 211      11.673  28.737  45.531  1.00 31.67           O  
ATOM   1632  N   GLN H 212      12.252  26.539  45.600  1.00 21.01           N  
ATOM   1633  CA  GLN H 212      13.304  26.642  44.642  1.00 19.75           C  
ATOM   1634  CB  GLN H 212      14.704  26.382  45.229  1.00 36.44           C  
ATOM   1635  CG  GLN H 212      15.165  27.423  46.257  1.00 53.65           C  
ATOM   1636  CD  GLN H 212      14.911  26.914  47.671  1.00  0.00           C  
ATOM   1637  OE1 GLN H 212      15.775  27.004  48.538  1.00  0.00           O  
ATOM   1638  NE2 GLN H 212      13.686  26.385  47.927  1.00  0.00           N  
ATOM   1639  C   GLN H 212      13.038  25.596  43.616  1.00 19.15           C  
ATOM   1640  O   GLN H 212      12.286  24.651  43.845  1.00 19.97           O  
ATOM   1641  N   TRP H 213      13.642  25.759  42.430  1.00 37.31           N  
ATOM   1642  CA  TRP H 213      13.414  24.841  41.362  1.00 36.40           C  
ATOM   1643  CB  TRP H 213      12.860  25.587  40.143  1.00 17.69           C  
ATOM   1644  CG  TRP H 213      11.472  26.199  40.229  1.00 17.99           C  
ATOM   1645  CD2 TRP H 213      10.433  25.970  39.262  1.00 18.27           C  
ATOM   1646  CD1 TRP H 213      10.981  27.140  41.092  1.00 17.95           C  
ATOM   1647  NE1 TRP H 213       9.710  27.516  40.712  1.00 27.23           N  
ATOM   1648  CE2 TRP H 213       9.363  26.801  39.583  1.00 18.94           C  
ATOM   1649  CE3 TRP H 213      10.377  25.138  38.181  1.00 26.51           C  
ATOM   1650  CZ2 TRP H 213       8.229  26.816  38.819  1.00 27.68           C  
ATOM   1651  CZ3 TRP H 213       9.234  25.140  37.419  1.00 27.56           C  
ATOM   1652  CH2 TRP H 213       8.179  25.968  37.732  1.00 29.09           C  
ATOM   1653  C   TRP H 213      14.754  24.230  41.015  1.00 36.76           C  
ATOM   1654  O   TRP H 213      15.763  24.932  40.972  1.00 38.22           O  
ATOM   1655  N   VAL H 214      14.801  22.892  40.787  1.00 22.34           N  
ATOM   1656  CA  VAL H 214      16.048  22.213  40.497  1.00 22.68           C  
ATOM   1657  CB  VAL H 214      16.806  21.838  41.735  1.00 17.64           C  
ATOM   1658  CG1 VAL H 214      17.135  23.117  42.528  1.00  0.00           C  
ATOM   1659  CG2 VAL H 214      15.962  20.813  42.510  1.00  0.00           C  
ATOM   1660  C   VAL H 214      15.732  20.915  39.797  1.00 22.57           C  
ATOM   1661  O   VAL H 214      14.560  20.591  39.619  1.00 22.86           O  
ATOM   1662  N   PHE H 215      16.775  20.154  39.364  1.00 17.53           N  
ATOM   1663  CA  PHE H 215      16.622  18.872  38.706  1.00 17.39           C  
ATOM   1664  CB  PHE H 215      17.725  18.600  37.665  1.00 36.62           C  
ATOM   1665  CG  PHE H 215      17.513  19.463  36.463  1.00 37.11           C  
ATOM   1666  CD1 PHE H 215      17.663  20.832  36.509  1.00 37.78           C  
ATOM   1667  CD2 PHE H 215      17.193  18.889  35.256  1.00 37.02           C  
ATOM   1668  CE1 PHE H 215      17.478  21.614  35.394  1.00 38.49           C  
ATOM   1669  CE2 PHE H 215      17.010  19.668  34.137  1.00 36.80           C  
ATOM   1670  CZ  PHE H 215      17.149  21.033  34.200  1.00 38.43           C  
ATOM   1671  C   PHE H 215      16.724  17.800  39.757  1.00 17.11           C  
ATOM   1672  O   PHE H 215      17.810  17.354  40.130  1.00 16.43           O  
ATOM   1673  N   ASP H 216      15.550  17.390  40.265  1.00 20.60           N  
ATOM   1674  CA  ASP H 216      15.324  16.441  41.312  1.00 20.16           C  
ATOM   1675  CB  ASP H 216      13.913  16.662  41.895  1.00 28.61           C  
ATOM   1676  CG  ASP H 216      12.870  16.658  40.775  1.00 30.60           C  
ATOM   1677  OD1 ASP H 216      12.784  17.669  40.023  1.00 32.00           O  
ATOM   1678  OD2 ASP H 216      12.130  15.647  40.671  1.00 30.27           O1-
ATOM   1679  C   ASP H 216      15.527  14.993  40.949  1.00 19.32           C  
ATOM   1680  O   ASP H 216      16.075  14.227  41.737  1.00 18.99           O  
ATOM   1681  N   ASP H 217      15.094  14.584  39.742  1.00 23.11           N  
ATOM   1682  CA  ASP H 217      15.027  13.201  39.340  1.00 24.22           C  
ATOM   1683  CB  ASP H 217      13.582  12.678  39.240  1.00 24.65           C  
ATOM   1684  CG  ASP H 217      13.004  12.615  40.646  1.00 28.18           C  
ATOM   1685  OD1 ASP H 217      13.794  12.750  41.618  1.00  0.00           O  
ATOM   1686  OD2 ASP H 217      11.762  12.436  40.768  1.00  0.00           O1-
ATOM   1687  C   ASP H 217      15.653  13.016  37.987  1.00 23.93           C  
ATOM   1688  O   ASP H 217      15.331  13.735  37.042  1.00 23.07           O  
ATOM   1689  N   TRP H 218      16.554  12.016  37.862  1.00 23.89           N  
ATOM   1690  CA  TRP H 218      17.234  11.761  36.619  1.00 22.74           C  
ATOM   1691  CB  TRP H 218      18.762  11.921  36.733  1.00 21.58           C  
ATOM   1692  CG  TRP H 218      19.245  13.327  37.006  1.00 20.25           C  
ATOM   1693  CD2 TRP H 218      20.072  14.090  36.112  1.00 19.44           C  
ATOM   1694  CD1 TRP H 218      19.058  14.101  38.113  1.00 18.16           C  
ATOM   1695  NE1 TRP H 218      19.707  15.303  37.962  1.00 17.93           N  
ATOM   1696  CE2 TRP H 218      20.339  15.309  36.736  1.00 18.95           C  
ATOM   1697  CE3 TRP H 218      20.575  13.796  34.876  1.00 19.38           C  
ATOM   1698  CZ2 TRP H 218      21.113  16.257  36.130  1.00 17.94           C  
ATOM   1699  CZ3 TRP H 218      21.351  14.758  34.266  1.00 19.32           C  
ATOM   1700  CH2 TRP H 218      21.615  15.965  34.881  1.00 19.80           C  
ATOM   1701  C   TRP H 218      17.000  10.330  36.228  1.00 22.69           C  
ATOM   1702  O   TRP H 218      16.776   9.468  37.077  1.00 22.71           O  
ATOM   1703  N   GLY H 219      17.040  10.043  34.909  1.00 23.31           N  
ATOM   1704  CA  GLY H 219      16.867   8.702  34.423  1.00 24.08           C  
ATOM   1705  C   GLY H 219      18.206   8.027  34.465  1.00 25.55           C  
ATOM   1706  O   GLY H 219      19.208   8.631  34.839  1.00 24.47           O  
ATOM   1707  N   ALA H 220      18.243   6.735  34.080  1.00 27.21           N  
ATOM   1708  CA  ALA H 220      19.439   5.934  34.073  1.00 29.68           C  
ATOM   1709  CB  ALA H 220      19.165   4.462  33.720  1.00 33.23           C  
ATOM   1710  C   ALA H 220      20.417   6.463  33.066  1.00 28.93           C  
ATOM   1711  O   ALA H 220      21.625   6.440  33.294  1.00 29.40           O  
ATOM   1712  N   GLY H 221      19.917   6.924  31.905  1.00 27.96           N  
ATOM   1713  CA  GLY H 221      20.761   7.425  30.856  1.00 26.33           C  
ATOM   1714  C   GLY H 221      20.911   6.339  29.835  1.00 26.92           C  
ATOM   1715  O   GLY H 221      21.013   5.163  30.178  1.00 28.28           O  
ATOM   1716  N   THR H 222      20.926   6.727  28.540  1.00 26.73           N  
ATOM   1717  CA  THR H 222      21.061   5.802  27.447  1.00 27.47           C  
ATOM   1718  CB  THR H 222      19.846   5.774  26.563  1.00 27.79           C  
ATOM   1719  OG1 THR H 222      18.715   5.334  27.292  1.00 30.63           O  
ATOM   1720  CG2 THR H 222      20.094   4.854  25.365  1.00 28.26           C  
ATOM   1721  C   THR H 222      22.178   6.284  26.578  1.00 28.34           C  
ATOM   1722  O   THR H 222      22.203   7.447  26.181  1.00 27.98           O  
ATOM   1723  N   THR H 223      23.134   5.398  26.233  1.00 28.98           N  
ATOM   1724  CA  THR H 223      24.222   5.855  25.418  1.00 28.93           C  
ATOM   1725  CB  THR H 223      25.495   5.093  25.624  1.00 28.60           C  
ATOM   1726  OG1 THR H 223      26.587   5.821  25.087  1.00 27.64           O  
ATOM   1727  CG2 THR H 223      25.369   3.739  24.908  1.00 22.30           C  
ATOM   1728  C   THR H 223      23.842   5.727  23.976  1.00 28.49           C  
ATOM   1729  O   THR H 223      23.183   4.768  23.575  1.00 29.15           O  
ATOM   1730  N   VAL H 224      24.248   6.716  23.155  1.00 27.98           N  
ATOM   1731  CA  VAL H 224      23.960   6.673  21.751  1.00 28.94           C  
ATOM   1732  CB  VAL H 224      22.917   7.673  21.346  1.00 29.40           C  
ATOM   1733  CG1 VAL H 224      22.745   7.624  19.819  1.00 33.20           C  
ATOM   1734  CG2 VAL H 224      21.628   7.369  22.130  1.00 31.99           C  
ATOM   1735  C   VAL H 224      25.224   7.006  21.018  1.00 29.04           C  
ATOM   1736  O   VAL H 224      25.900   7.984  21.330  1.00 28.43           O  
ATOM   1737  N   THR H 225      25.570   6.193  20.001  1.00 28.35           N  
ATOM   1738  CA  THR H 225      26.775   6.439  19.263  1.00 29.21           C  
ATOM   1739  CB  THR H 225      27.703   5.258  19.238  1.00 30.05           C  
ATOM   1740  OG1 THR H 225      28.061   4.889  20.561  1.00 31.03           O  
ATOM   1741  CG2 THR H 225      28.960   5.632  18.434  1.00 28.59           C  
ATOM   1742  C   THR H 225      26.389   6.721  17.848  1.00 29.29           C  
ATOM   1743  O   THR H 225      25.468   6.110  17.309  1.00 29.96           O  
ATOM   1744  N   VAL H 226      27.080   7.686  17.212  1.00 28.96           N  
ATOM   1745  CA  VAL H 226      26.791   7.990  15.842  1.00 30.89           C  
ATOM   1746  CB  VAL H 226      26.633   9.460  15.586  1.00 29.58           C  
ATOM   1747  CG1 VAL H 226      26.436   9.682  14.078  1.00 29.03           C  
ATOM   1748  CG2 VAL H 226      25.475   9.986  16.451  1.00 28.13           C  
ATOM   1749  C   VAL H 226      27.968   7.529  15.054  1.00 32.02           C  
ATOM   1750  O   VAL H 226      29.087   7.993  15.268  1.00 32.29           O  
ATOM   1751  N   SER H 227      27.752   6.588  14.117  1.00 33.24           N  
ATOM   1752  CA  SER H 227      28.876   6.127  13.362  1.00 34.25           C  
ATOM   1753  CB  SER H 227      29.678   5.015  14.057  1.00 34.06           C  
ATOM   1754  OG  SER H 227      30.767   4.620  13.238  1.00 36.82           O  
ATOM   1755  C   SER H 227      28.389   5.558  12.077  1.00 35.63           C  
ATOM   1756  O   SER H 227      27.246   5.121  11.967  1.00 35.82           O  
ATOM   1757  N   SER H 228      29.276   5.551  11.065  1.00 37.79           N  
ATOM   1758  CA  SER H 228      28.918   5.010   9.790  1.00 39.17           C  
ATOM   1759  CB  SER H 228      29.823   5.500   8.647  1.00 30.11           C  
ATOM   1760  OG  SER H 228      29.674   6.901   8.474  1.00 35.55           O  
ATOM   1761  C   SER H 228      29.057   3.496   9.880  1.00 40.26           C  
ATOM   1762  O   SER H 228      29.778   2.917   9.025  1.00 41.03           O  
ATOM   1763  OXT SER H 228      28.440   2.898  10.802  1.00  0.00           O1-
TER    1764      SER H 228 
CONECT  160  653
CONECT  653  160
CONECT  971 1567
CONECT 1567  971
END
