# Supplementary material for: Fully automated antibody structure prediction using BIOVIA tools: Validation study
Source: PLoS One. 2017 May 18;12(5):e0177923. doi: 10.1371/journal.pone.0177923 (PMC5436848; doi:10.1371/journal.pone.0177923)
Supplement: S1 Dataset — Predicted structures using the Top5 framework method, Chothia CDR definition with no canonical filtering and generating 50 models. These were used in the detailed discussion of outliers and for comparison against predictions using canonical filtering. (ZIP) [file pone.0177923.s003.zip › 4M1D_MI_FV_FinalModel.pdb]

REMARK   Accelrys Discovery Studio PDB file
REMARK   Created:  2015-05-08T05:16:40Z
SSBOND   1 CYS L   21    CYS L   88                                     
SSBOND   2 CYS H  133    CYS H  209                                     
ATOM      1  N   SER L   1      34.453  25.591  28.662  1.00 48.80           N1+
ATOM      2  CA  SER L   1      33.116  25.452  29.287  1.00 44.11           C  
ATOM      3  CB  SER L   1      33.143  24.428  30.434  1.00 43.64           C  
ATOM      4  OG  SER L   1      33.398  23.127  29.923  1.00 38.91           O  
ATOM      5  C   SER L   1      32.673  26.765  29.839  1.00 42.10           C  
ATOM      6  O   SER L   1      33.491  27.629  30.149  1.00 43.31           O  
ATOM      7  N   VAL L   2      31.348  26.935  29.994  1.00 39.26           N  
ATOM      8  CA  VAL L   2      30.811  28.191  30.425  1.00 37.13           C  
ATOM      9  CB  VAL L   2      29.317  28.162  30.561  1.00 36.36           C  
ATOM     10  CG1 VAL L   2      28.849  29.511  31.135  1.00 37.38           C  
ATOM     11  CG2 VAL L   2      28.710  27.820  29.190  1.00 38.58           C  
ATOM     12  C   VAL L   2      31.370  28.538  31.771  1.00 34.60           C  
ATOM     13  O   VAL L   2      31.800  29.669  31.994  1.00 33.58           O  
ATOM     14  N   LEU L   3      31.382  27.568  32.704  1.00 31.71           N  
ATOM     15  CA  LEU L   3      31.886  27.813  34.025  1.00 31.26           C  
ATOM     16  CB  LEU L   3      30.973  27.236  35.120  1.00 29.64           C  
ATOM     17  CG  LEU L   3      29.547  27.824  35.090  1.00 27.51           C  
ATOM     18  CD1 LEU L   3      28.668  27.223  36.197  1.00 25.03           C  
ATOM     19  CD2 LEU L   3      29.571  29.359  35.113  1.00 24.37           C  
ATOM     20  C   LEU L   3      33.209  27.112  34.112  1.00 32.58           C  
ATOM     21  O   LEU L   3      33.362  26.012  33.585  1.00 31.67           O  
ATOM     22  N   THR L   4      34.202  27.725  34.795  1.00 32.85           N  
ATOM     23  CA  THR L   4      35.523  27.154  34.805  1.00 33.81           C  
ATOM     24  CB  THR L   4      36.603  28.171  34.553  1.00 35.93           C  
ATOM     25  OG1 THR L   4      36.401  28.799  33.296  1.00 37.36           O  
ATOM     26  CG2 THR L   4      37.968  27.465  34.580  1.00 37.18           C  
ATOM     27  C   THR L   4      35.820  26.528  36.135  1.00 32.76           C  
ATOM     28  O   THR L   4      35.635  27.142  37.184  1.00 32.28           O  
ATOM     29  N   GLN L   5      36.295  25.263  36.107  1.00 31.93           N  
ATOM     30  CA  GLN L   5      36.664  24.561  37.306  1.00 31.33           C  
ATOM     31  CB  GLN L   5      35.713  23.405  37.653  1.00 28.99           C  
ATOM     32  CG  GLN L   5      34.282  23.849  37.960  1.00 26.42           C  
ATOM     33  CD  GLN L   5      33.472  22.599  38.276  1.00 24.48           C  
ATOM     34  OE1 GLN L   5      32.433  22.348  37.668  1.00 24.82           O  
ATOM     35  NE2 GLN L   5      33.959  21.793  39.256  1.00 19.71           N  
ATOM     36  C   GLN L   5      38.007  23.938  37.065  1.00 33.35           C  
ATOM     37  O   GLN L   5      38.407  23.726  35.922  1.00 35.00           O  
ATOM     38  N   PRO L   6      38.740  23.669  38.114  1.00 33.98           N  
ATOM     39  CA  PRO L   6      40.022  23.021  38.027  1.00 35.26           C  
ATOM     40  CD  PRO L   6      38.277  23.828  39.480  1.00 32.68           C  
ATOM     41  CB  PRO L   6      40.565  23.016  39.454  1.00 35.55           C  
ATOM     42  CG  PRO L   6      39.293  23.034  40.323  1.00 34.46           C  
ATOM     43  C   PRO L   6      39.782  21.636  37.514  1.00 34.55           C  
ATOM     44  O   PRO L   6      38.763  21.047  37.872  1.00 33.17           O  
ATOM     45  N   PRO L   7      40.643  21.107  36.695  1.00 35.11           N  
ATOM     46  CA  PRO L   7      40.427  19.779  36.193  1.00 34.04           C  
ATOM     47  CD  PRO L   7      41.392  21.932  35.759  1.00 37.49           C  
ATOM     48  CB  PRO L   7      41.392  19.614  35.021  1.00 36.77           C  
ATOM     49  CG  PRO L   7      41.596  21.054  34.513  1.00 38.20           C  
ATOM     50  C   PRO L   7      40.572  18.719  37.236  1.00 32.41           C  
ATOM     51  O   PRO L   7      39.909  17.687  37.124  1.00 30.07           O  
ATOM     52  N   SER L   8      41.426  18.930  38.257  1.00 32.38           N  
ATOM     53  CA  SER L   8      41.627  17.864  39.197  1.00 32.78           C  
ATOM     54  CB  SER L   8      42.798  16.940  38.814  1.00 33.65           C  
ATOM     55  OG  SER L   8      42.947  15.906  39.775  1.00 39.59           O  
ATOM     56  C   SER L   8      41.932  18.428  40.549  1.00 31.19           C  
ATOM     57  O   SER L   8      42.431  19.545  40.672  1.00 33.45           O  
ATOM     58  N   VAL L   9      41.600  17.655  41.606  1.00 28.79           N  
ATOM     59  CA  VAL L   9      41.908  18.016  42.963  1.00 28.40           C  
ATOM     60  CB  VAL L   9      40.819  18.796  43.643  1.00 27.03           C  
ATOM     61  CG1 VAL L   9      40.645  20.134  42.907  1.00 29.14           C  
ATOM     62  CG2 VAL L   9      39.542  17.939  43.680  1.00 24.39           C  
ATOM     63  C   VAL L   9      42.082  16.728  43.718  1.00 28.00           C  
ATOM     64  O   VAL L   9      41.488  15.713  43.357  1.00 27.79           O  
ATOM     65  N   SER L  10      42.921  16.719  44.780  1.00 28.64           N  
ATOM     66  CA  SER L  10      43.101  15.494  45.513  1.00 29.28           C  
ATOM     67  CB  SER L  10      44.129  14.542  44.873  1.00 29.47           C  
ATOM     68  OG  SER L  10      45.423  15.124  44.906  1.00 31.69           O  
ATOM     69  C   SER L  10      43.590  15.800  46.896  1.00 30.20           C  
ATOM     70  O   SER L  10      44.154  16.864  47.151  1.00 31.33           O  
ATOM     71  N   ALA L  11      43.356  14.854  47.832  1.00 29.35           N  
ATOM     72  CA  ALA L  11      43.801  14.958  49.195  1.00 29.57           C  
ATOM     73  CB  ALA L  11      43.011  15.983  50.026  1.00 29.02           C  
ATOM     74  C   ALA L  11      43.582  13.609  49.815  1.00 28.07           C  
ATOM     75  O   ALA L  11      42.885  12.768  49.252  1.00 26.48           O  
ATOM     76  N   ALA L  12      44.197  13.354  50.988  1.00 29.74           N  
ATOM     77  CA  ALA L  12      44.058  12.088  51.659  1.00 29.61           C  
ATOM     78  CB  ALA L  12      45.191  11.790  52.656  1.00 32.73           C  
ATOM     79  C   ALA L  12      42.768  12.076  52.421  1.00 29.90           C  
ATOM     80  O   ALA L  12      42.098  13.095  52.569  1.00 27.64           O  
ATOM     81  N   PRO L  13      42.392  10.917  52.894  1.00 30.63           N  
ATOM     82  CA  PRO L  13      41.173  10.825  53.647  1.00 30.78           C  
ATOM     83  CD  PRO L  13      42.689   9.681  52.188  1.00 31.49           C  
ATOM     84  CB  PRO L  13      40.880   9.334  53.782  1.00 31.23           C  
ATOM     85  CG  PRO L  13      41.524   8.731  52.518  1.00 31.73           C  
ATOM     86  C   PRO L  13      41.301  11.560  54.940  1.00 33.28           C  
ATOM     87  O   PRO L  13      42.394  11.595  55.502  1.00 35.23           O  
ATOM     88  N   GLY L  14      40.196  12.169  55.415  1.00 34.22           N  
ATOM     89  CA  GLY L  14      40.204  12.887  56.654  1.00 35.49           C  
ATOM     90  C   GLY L  14      40.483  14.328  56.360  1.00 35.51           C  
ATOM     91  O   GLY L  14      40.240  15.198  57.194  1.00 35.48           O  
ATOM     92  N   GLN L  15      40.983  14.619  55.145  1.00 35.20           N  
ATOM     93  CA  GLN L  15      41.339  15.959  54.773  1.00 35.13           C  
ATOM     94  CB  GLN L  15      42.435  16.025  53.695  1.00 35.54           C  
ATOM     95  CG  GLN L  15      43.780  15.462  54.156  1.00 40.34           C  
ATOM     96  CD  GLN L  15      44.324  16.379  55.242  1.00 43.34           C  
ATOM     97  OE1 GLN L  15      44.554  17.565  55.014  1.00 45.56           O  
ATOM     98  NE2 GLN L  15      44.532  15.814  56.460  1.00 41.87           N  
ATOM     99  C   GLN L  15      40.136  16.645  54.214  1.00 34.39           C  
ATOM    100  O   GLN L  15      39.057  16.065  54.115  1.00 32.58           O  
ATOM    101  N   LYS L  16      40.308  17.940  53.875  1.00 34.40           N  
ATOM    102  CA  LYS L  16      39.263  18.742  53.308  1.00 35.45           C  
ATOM    103  CB  LYS L  16      38.911  19.971  54.161  1.00 36.44           C  
ATOM    104  CG  LYS L  16      37.797  20.827  53.557  1.00 40.04           C  
ATOM    105  CD  LYS L  16      37.270  21.923  54.484  1.00 41.04           C  
ATOM    106  CE  LYS L  16      36.155  22.760  53.855  1.00 44.04           C  
ATOM    107  NZ  LYS L  16      35.577  23.674  54.865  1.00 43.92           N1+
ATOM    108  C   LYS L  16      39.750  19.279  51.996  1.00 35.53           C  
ATOM    109  O   LYS L  16      40.953  19.372  51.757  1.00 36.57           O  
ATOM    110  N   VAL L  17      38.805  19.627  51.097  1.00 33.82           N  
ATOM    111  CA  VAL L  17      39.187  20.174  49.830  1.00 33.01           C  
ATOM    112  CB  VAL L  17      39.303  19.137  48.749  1.00 33.49           C  
ATOM    113  CG1 VAL L  17      37.894  18.624  48.407  1.00 30.78           C  
ATOM    114  CG2 VAL L  17      40.059  19.740  47.556  1.00 36.02           C  
ATOM    115  C   VAL L  17      38.118  21.134  49.408  1.00 31.57           C  
ATOM    116  O   VAL L  17      36.993  21.085  49.904  1.00 29.53           O  
ATOM    117  N   THR L  18      38.471  22.063  48.497  1.00 30.47           N  
ATOM    118  CA  THR L  18      37.525  23.001  47.963  1.00 30.37           C  
ATOM    119  CB  THR L  18      37.777  24.419  48.383  1.00 32.21           C  
ATOM    120  OG1 THR L  18      39.051  24.847  47.925  1.00 35.14           O  
ATOM    121  CG2 THR L  18      37.704  24.507  49.918  1.00 32.81           C  
ATOM    122  C   THR L  18      37.661  22.961  46.471  1.00 28.95           C  
ATOM    123  O   THR L  18      38.751  22.735  45.946  1.00 27.89           O  
ATOM    124  N   ILE L  19      36.536  23.144  45.750  1.00 27.85           N  
ATOM    125  CA  ILE L  19      36.568  23.167  44.315  1.00 27.56           C  
ATOM    126  CB  ILE L  19      35.814  22.021  43.707  1.00 26.12           C  
ATOM    127  CG1 ILE L  19      36.460  20.693  44.138  1.00 26.84           C  
ATOM    128  CG2 ILE L  19      35.765  22.219  42.183  1.00 24.67           C  
ATOM    129  CD1 ILE L  19      35.592  19.466  43.868  1.00 24.18           C  
ATOM    130  C   ILE L  19      35.908  24.447  43.892  1.00 28.27           C  
ATOM    131  O   ILE L  19      34.766  24.715  44.263  1.00 26.93           O  
ATOM    132  N   SER L  20      36.626  25.281  43.109  1.00 30.59           N  
ATOM    133  CA  SER L  20      36.108  26.557  42.694  1.00 33.06           C  
ATOM    134  CB  SER L  20      37.203  27.621  42.503  1.00 35.97           C  
ATOM    135  OG  SER L  20      38.058  27.249  41.430  1.00 40.42           O  
ATOM    136  C   SER L  20      35.385  26.439  41.386  1.00 32.47           C  
ATOM    137  O   SER L  20      35.642  25.540  40.588  1.00 32.85           O  
ATOM    138  N   CYS L  21      34.444  27.373  41.143  1.00 32.28           N  
ATOM    139  CA  CYS L  21      33.703  27.447  39.915  1.00 30.92           C  
ATOM    140  CB  CYS L  21      32.267  26.884  40.061  1.00 30.38           C  
ATOM    141  SG  CYS L  21      31.268  26.945  38.541  1.00 34.09           S  
ATOM    142  C   CYS L  21      33.627  28.907  39.564  1.00 31.86           C  
ATOM    143  O   CYS L  21      33.111  29.709  40.342  1.00 31.55           O  
ATOM    144  N   SER L  22      34.136  29.292  38.373  1.00 32.38           N  
ATOM    145  CA  SER L  22      34.183  30.685  38.003  1.00 34.69           C  
ATOM    146  CB  SER L  22      35.575  31.133  37.521  1.00 36.06           C  
ATOM    147  OG  SER L  22      35.556  32.508  37.167  1.00 41.74           O  
ATOM    148  C   SER L  22      33.226  30.919  36.875  1.00 34.36           C  
ATOM    149  O   SER L  22      33.085  30.084  35.982  1.00 33.82           O  
ATOM    150  N   GLY L  23      32.551  32.092  36.883  1.00 34.75           N  
ATOM    151  CA  GLY L  23      31.578  32.394  35.871  1.00 33.60           C  
ATOM    152  C   GLY L  23      31.534  33.877  35.670  1.00 34.33           C  
ATOM    153  O   GLY L  23      32.518  34.578  35.898  1.00 36.77           O  
ATOM    154  N   SER L  24      30.372  34.381  35.201  1.00 33.52           N  
ATOM    155  CA  SER L  24      30.183  35.780  34.940  1.00 34.20           C  
ATOM    156  CB  SER L  24      29.984  36.109  33.451  1.00 35.16           C  
ATOM    157  OG  SER L  24      28.775  35.529  32.982  1.00 35.02           O  
ATOM    158  C   SER L  24      28.940  36.208  35.657  1.00 33.96           C  
ATOM    159  O   SER L  24      28.304  35.416  36.352  1.00 31.25           O  
ATOM    160  N   SER L  25      28.586  37.502  35.533  1.00 35.19           N  
ATOM    161  CA  SER L  25      27.429  38.044  36.185  1.00 35.92           C  
ATOM    162  CB  SER L  25      27.330  39.573  36.048  1.00 38.35           C  
ATOM    163  OG  SER L  25      27.199  39.934  34.681  1.00 40.15           O  
ATOM    164  C   SER L  25      26.196  37.442  35.579  1.00 35.15           C  
ATOM    165  O   SER L  25      25.167  37.319  36.239  1.00 36.09           O  
ATOM    166  N   SER L  26      26.286  37.042  34.297  1.00 33.81           N  
ATOM    167  CA  SER L  26      25.176  36.538  33.538  1.00 32.08           C  
ATOM    168  CB  SER L  26      25.518  36.362  32.049  1.00 33.22           C  
ATOM    169  OG  SER L  26      24.393  35.863  31.344  1.00 35.16           O  
ATOM    170  C   SER L  26      24.713  35.207  34.052  1.00 29.88           C  
ATOM    171  O   SER L  26      23.554  34.837  33.868  1.00 29.51           O  
ATOM    172  N   ASN L  27      25.604  34.437  34.697  1.00 28.24           N  
ATOM    173  CA  ASN L  27      25.220  33.146  35.182  1.00 26.91           C  
ATOM    174  CB  ASN L  27      26.061  31.993  34.578  1.00 25.77           C  
ATOM    175  CG  ASN L  27      27.557  32.301  34.619  1.00 27.57           C  
ATOM    176  OD1 ASN L  27      28.255  32.035  35.594  1.00 26.00           O  
ATOM    177  ND2 ASN L  27      28.078  32.848  33.487  1.00 29.43           N  
ATOM    178  C   ASN L  27      25.262  33.136  36.681  1.00 26.56           C  
ATOM    179  O   ASN L  27      24.256  33.400  37.338  1.00 23.99           O  
ATOM    180  N   ILE L  28      26.434  32.854  37.268  1.00 27.74           N  
ATOM    181  CA  ILE L  28      26.557  32.725  38.691  1.00 30.12           C  
ATOM    182  CB  ILE L  28      27.947  32.378  39.143  1.00 30.20           C  
ATOM    183  CG1 ILE L  28      28.370  31.008  38.585  1.00 28.59           C  
ATOM    184  CG2 ILE L  28      27.975  32.450  40.682  1.00 31.73           C  
ATOM    185  CD1 ILE L  28      29.854  30.704  38.781  1.00 29.87           C  
ATOM    186  C   ILE L  28      26.174  34.002  39.369  1.00 31.17           C  
ATOM    187  O   ILE L  28      25.527  33.977  40.414  1.00 30.88           O  
ATOM    188  N   GLY L  29      26.559  35.163  38.807  1.00 33.04           N  
ATOM    189  CA  GLY L  29      26.292  36.381  39.514  1.00 34.95           C  
ATOM    190  C   GLY L  29      24.819  36.556  39.749  1.00 35.80           C  
ATOM    191  O   GLY L  29      24.402  36.855  40.867  1.00 37.10           O  
ATOM    192  N   ASN L  30      23.996  36.404  38.696  1.00 34.44           N  
ATOM    193  CA  ASN L  30      22.575  36.598  38.807  1.00 34.66           C  
ATOM    194  CB  ASN L  30      21.892  36.745  37.435  1.00 34.44           C  
ATOM    195  CG  ASN L  30      22.398  38.015  36.766  1.00 38.90           C  
ATOM    196  OD1 ASN L  30      22.798  38.969  37.431  1.00 41.45           O  
ATOM    197  ND2 ASN L  30      22.381  38.027  35.406  1.00 38.68           N  
ATOM    198  C   ASN L  30      21.876  35.453  39.493  1.00 33.92           C  
ATOM    199  O   ASN L  30      20.995  35.671  40.325  1.00 32.83           O  
ATOM    200  N   ASN L  31      22.259  34.199  39.162  1.00 32.11           N  
ATOM    201  CA  ASN L  31      21.471  33.051  39.538  1.00 32.65           C  
ATOM    202  CB  ASN L  31      21.216  32.133  38.335  1.00 30.52           C  
ATOM    203  CG  ASN L  31      20.497  32.991  37.297  1.00 33.61           C  
ATOM    204  OD1 ASN L  31      19.482  33.621  37.590  1.00 33.50           O  
ATOM    205  ND2 ASN L  31      21.051  33.043  36.056  1.00 33.36           N  
ATOM    206  C   ASN L  31      22.058  32.235  40.658  1.00 32.57           C  
ATOM    207  O   ASN L  31      23.069  32.596  41.256  1.00 35.82           O  
ATOM    208  N   TYR L  32      21.399  31.082  40.949  1.00 31.88           N  
ATOM    209  CA  TYR L  32      21.731  30.212  42.051  1.00 31.15           C  
ATOM    210  CB  TYR L  32      20.496  29.707  42.820  1.00 32.33           C  
ATOM    211  CG  TYR L  32      19.872  30.886  43.484  1.00 35.79           C  
ATOM    212  CD1 TYR L  32      19.093  31.762  42.764  1.00 38.00           C  
ATOM    213  CD2 TYR L  32      20.061  31.109  44.828  1.00 37.64           C  
ATOM    214  CE1 TYR L  32      18.516  32.850  43.375  1.00 38.47           C  
ATOM    215  CE2 TYR L  32      19.488  32.195  45.444  1.00 38.77           C  
ATOM    216  CZ  TYR L  32      18.715  33.069  44.716  1.00 41.76           C  
ATOM    217  OH  TYR L  32      18.126  34.186  45.347  1.00 44.67           O  
ATOM    218  C   TYR L  32      22.443  29.002  41.529  1.00 28.76           C  
ATOM    219  O   TYR L  32      22.053  28.408  40.525  1.00 28.09           O  
ATOM    220  N   VAL L  33      23.526  28.615  42.237  1.00 26.35           N  
ATOM    221  CA  VAL L  33      24.412  27.566  41.826  1.00 23.92           C  
ATOM    222  CB  VAL L  33      25.844  27.834  42.191  1.00 25.77           C  
ATOM    223  CG1 VAL L  33      26.705  26.647  41.734  1.00 22.86           C  
ATOM    224  CG2 VAL L  33      26.259  29.182  41.577  1.00 25.05           C  
ATOM    225  C   VAL L  33      24.033  26.251  42.430  1.00 24.35           C  
ATOM    226  O   VAL L  33      23.538  26.169  43.555  1.00 22.97           O  
ATOM    227  N   LEU L  34      24.280  25.181  41.647  1.00 23.13           N  
ATOM    228  CA  LEU L  34      24.001  23.820  42.004  1.00 22.27           C  
ATOM    229  CB  LEU L  34      23.025  23.139  41.027  1.00 22.44           C  
ATOM    230  CG  LEU L  34      21.638  23.804  40.937  1.00 25.86           C  
ATOM    231  CD1 LEU L  34      20.738  23.061  39.937  1.00 27.58           C  
ATOM    232  CD2 LEU L  34      20.986  23.936  42.321  1.00 25.19           C  
ATOM    233  C   LEU L  34      25.284  23.059  41.886  1.00 21.22           C  
ATOM    234  O   LEU L  34      26.174  23.446  41.131  1.00 21.27           O  
ATOM    235  N   TRP L  35      25.422  21.960  42.658  1.00 19.62           N  
ATOM    236  CA  TRP L  35      26.600  21.147  42.549  1.00 20.42           C  
ATOM    237  CB  TRP L  35      27.521  21.237  43.776  1.00 20.55           C  
ATOM    238  CG  TRP L  35      28.208  22.574  43.903  1.00 19.79           C  
ATOM    239  CD2 TRP L  35      29.479  22.878  43.305  1.00 19.01           C  
ATOM    240  CD1 TRP L  35      27.806  23.706  44.551  1.00 20.86           C  
ATOM    241  NE1 TRP L  35      28.746  24.697  44.393  1.00 19.17           N  
ATOM    242  CE2 TRP L  35      29.780  24.200  43.628  1.00 20.92           C  
ATOM    243  CE3 TRP L  35      30.322  22.116  42.548  1.00 21.10           C  
ATOM    244  CZ2 TRP L  35      30.937  24.783  43.196  1.00 23.26           C  
ATOM    245  CZ3 TRP L  35      31.488  22.705  42.114  1.00 21.70           C  
ATOM    246  CH2 TRP L  35      31.789  24.014  42.432  1.00 21.57           C  
ATOM    247  C   TRP L  35      26.160  19.726  42.400  1.00 20.25           C  
ATOM    248  O   TRP L  35      25.187  19.294  43.014  1.00 20.54           O  
ATOM    249  N   TYR L  36      26.878  18.956  41.559  1.00 19.95           N  
ATOM    250  CA  TYR L  36      26.519  17.585  41.340  1.00 18.80           C  
ATOM    251  CB  TYR L  36      26.075  17.258  39.901  1.00 18.80           C  
ATOM    252  CG  TYR L  36      24.742  17.845  39.587  1.00 20.60           C  
ATOM    253  CD1 TYR L  36      24.614  19.169  39.233  1.00 20.17           C  
ATOM    254  CD2 TYR L  36      23.614  17.055  39.622  1.00 17.10           C  
ATOM    255  CE1 TYR L  36      23.380  19.695  38.931  1.00 21.56           C  
ATOM    256  CE2 TYR L  36      22.379  17.575  39.322  1.00 21.68           C  
ATOM    257  CZ  TYR L  36      22.260  18.899  38.976  1.00 21.93           C  
ATOM    258  OH  TYR L  36      20.994  19.439  38.666  1.00 23.89           O  
ATOM    259  C   TYR L  36      27.725  16.734  41.555  1.00 19.18           C  
ATOM    260  O   TYR L  36      28.860  17.165  41.364  1.00 18.11           O  
ATOM    261  N   GLN L  37      27.467  15.486  41.986  1.00 17.53           N  
ATOM    262  CA  GLN L  37      28.469  14.476  42.167  1.00 19.16           C  
ATOM    263  CB  GLN L  37      28.398  13.824  43.557  1.00 17.72           C  
ATOM    264  CG  GLN L  37      29.446  12.738  43.806  1.00 17.68           C  
ATOM    265  CD  GLN L  37      29.154  12.139  45.173  1.00 23.92           C  
ATOM    266  OE1 GLN L  37      28.053  11.653  45.431  1.00 20.73           O  
ATOM    267  NE2 GLN L  37      30.164  12.180  46.082  1.00 23.98           N  
ATOM    268  C   GLN L  37      28.123  13.400  41.183  1.00 19.92           C  
ATOM    269  O   GLN L  37      26.957  13.026  41.062  1.00 18.78           O  
ATOM    270  N   GLN L  38      29.119  12.885  40.433  1.00 20.42           N  
ATOM    271  CA  GLN L  38      28.806  11.857  39.482  1.00 22.98           C  
ATOM    272  CB  GLN L  38      28.726  12.385  38.038  1.00 24.00           C  
ATOM    273  CG  GLN L  38      28.362  11.323  36.999  1.00 24.37           C  
ATOM    274  CD  GLN L  38      28.249  12.019  35.649  1.00 26.02           C  
ATOM    275  OE1 GLN L  38      28.835  13.076  35.430  1.00 28.67           O  
ATOM    276  NE2 GLN L  38      27.468  11.411  34.716  1.00 25.39           N  
ATOM    277  C   GLN L  38      29.859  10.792  39.525  1.00 24.24           C  
ATOM    278  O   GLN L  38      31.056  11.075  39.513  1.00 23.94           O  
ATOM    279  N   PHE L  39      29.416   9.519  39.586  1.00 25.29           N  
ATOM    280  CA  PHE L  39      30.299   8.389  39.567  1.00 26.75           C  
ATOM    281  CB  PHE L  39      29.878   7.254  40.517  1.00 27.76           C  
ATOM    282  CG  PHE L  39      30.047   7.775  41.903  1.00 28.37           C  
ATOM    283  CD1 PHE L  39      29.032   8.467  42.523  1.00 27.71           C  
ATOM    284  CD2 PHE L  39      31.227   7.577  42.582  1.00 25.97           C  
ATOM    285  CE1 PHE L  39      29.191   8.951  43.800  1.00 29.72           C  
ATOM    286  CE2 PHE L  39      31.391   8.057  43.859  1.00 28.18           C  
ATOM    287  CZ  PHE L  39      30.371   8.744  44.471  1.00 27.94           C  
ATOM    288  C   PHE L  39      30.282   7.867  38.167  1.00 29.13           C  
ATOM    289  O   PHE L  39      29.388   8.197  37.389  1.00 28.91           O  
ATOM    290  N   PRO L  40      31.252   7.077  37.800  1.00 31.19           N  
ATOM    291  CA  PRO L  40      31.263   6.602  36.450  1.00 33.46           C  
ATOM    292  CD  PRO L  40      32.596   7.221  38.334  1.00 32.00           C  
ATOM    293  CB  PRO L  40      32.636   5.970  36.242  1.00 34.51           C  
ATOM    294  CG  PRO L  40      33.537   6.775  37.200  1.00 34.20           C  
ATOM    295  C   PRO L  40      30.095   5.716  36.161  1.00 35.24           C  
ATOM    296  O   PRO L  40      29.765   4.863  36.983  1.00 36.20           O  
ATOM    297  N   GLY L  41      29.448   5.926  34.999  1.00 35.21           N  
ATOM    298  CA  GLY L  41      28.360   5.101  34.563  1.00 36.72           C  
ATOM    299  C   GLY L  41      27.122   5.429  35.339  1.00 36.08           C  
ATOM    300  O   GLY L  41      26.112   4.737  35.213  1.00 37.76           O  
ATOM    301  N   THR L  42      27.145   6.507  36.146  1.00 33.30           N  
ATOM    302  CA  THR L  42      25.994   6.782  36.959  1.00 31.32           C  
ATOM    303  CB  THR L  42      26.293   6.666  38.428  1.00 30.47           C  
ATOM    304  OG1 THR L  42      26.788   5.368  38.718  1.00 34.29           O  
ATOM    305  CG2 THR L  42      25.006   6.926  39.229  1.00 30.78           C  
ATOM    306  C   THR L  42      25.534   8.185  36.696  1.00 28.86           C  
ATOM    307  O   THR L  42      26.301   9.027  36.233  1.00 28.03           O  
ATOM    308  N   ALA L  43      24.240   8.456  36.976  1.00 27.39           N  
ATOM    309  CA  ALA L  43      23.666   9.762  36.785  1.00 26.02           C  
ATOM    310  CB  ALA L  43      22.131   9.776  36.869  1.00 27.15           C  
ATOM    311  C   ALA L  43      24.193  10.669  37.858  1.00 23.99           C  
ATOM    312  O   ALA L  43      24.584  10.222  38.934  1.00 22.48           O  
ATOM    313  N   PRO L  44      24.218  11.948  37.577  1.00 22.56           N  
ATOM    314  CA  PRO L  44      24.709  12.914  38.526  1.00 22.05           C  
ATOM    315  CD  PRO L  44      24.374  12.407  36.205  1.00 23.14           C  
ATOM    316  CB  PRO L  44      24.856  14.222  37.751  1.00 21.76           C  
ATOM    317  CG  PRO L  44      25.097  13.761  36.302  1.00 22.54           C  
ATOM    318  C   PRO L  44      23.777  13.014  39.693  1.00 23.52           C  
ATOM    319  O   PRO L  44      22.569  12.855  39.514  1.00 22.74           O  
ATOM    320  N   LYS L  45      24.322  13.279  40.895  1.00 23.62           N  
ATOM    321  CA  LYS L  45      23.538  13.383  42.092  1.00 24.87           C  
ATOM    322  CB  LYS L  45      24.149  12.598  43.261  1.00 25.53           C  
ATOM    323  CG  LYS L  45      23.355  12.672  44.567  1.00 26.18           C  
ATOM    324  CD  LYS L  45      24.011  11.873  45.694  1.00 29.60           C  
ATOM    325  CE  LYS L  45      24.889  10.728  45.185  1.00 31.21           C  
ATOM    326  NZ  LYS L  45      25.579  10.073  46.317  1.00 28.48           N1+
ATOM    327  C   LYS L  45      23.586  14.821  42.517  1.00 23.69           C  
ATOM    328  O   LYS L  45      24.643  15.449  42.468  1.00 22.74           O  
ATOM    329  N   LEU L  46      22.441  15.380  42.960  1.00 23.13           N  
ATOM    330  CA  LEU L  46      22.434  16.761  43.362  1.00 23.65           C  
ATOM    331  CB  LEU L  46      21.021  17.374  43.395  1.00 23.51           C  
ATOM    332  CG  LEU L  46      20.993  18.851  43.823  1.00 23.86           C  
ATOM    333  CD1 LEU L  46      21.621  19.753  42.748  1.00 22.56           C  
ATOM    334  CD2 LEU L  46      19.577  19.290  44.223  1.00 25.47           C  
ATOM    335  C   LEU L  46      22.988  16.865  44.758  1.00 23.95           C  
ATOM    336  O   LEU L  46      22.432  16.296  45.698  1.00 25.98           O  
ATOM    337  N   LEU L  47      24.186  17.486  44.892  1.00 22.53           N  
ATOM    338  CA  LEU L  47      24.824  17.785  46.148  1.00 22.25           C  
ATOM    339  CB  LEU L  47      26.344  17.979  46.023  1.00 21.53           C  
ATOM    340  CG  LEU L  47      27.139  16.690  45.745  1.00 24.31           C  
ATOM    341  CD1 LEU L  47      28.642  16.998  45.639  1.00 22.86           C  
ATOM    342  CD2 LEU L  47      26.843  15.609  46.803  1.00 17.39           C  
ATOM    343  C   LEU L  47      24.321  19.040  46.809  1.00 22.84           C  
ATOM    344  O   LEU L  47      24.054  19.046  48.009  1.00 25.48           O  
ATOM    345  N   ILE L  48      24.224  20.156  46.044  1.00 22.36           N  
ATOM    346  CA  ILE L  48      23.891  21.430  46.629  1.00 21.95           C  
ATOM    347  CB  ILE L  48      25.101  22.291  46.858  1.00 22.66           C  
ATOM    348  CG1 ILE L  48      26.085  21.602  47.822  1.00 21.33           C  
ATOM    349  CG2 ILE L  48      24.624  23.664  47.358  1.00 20.75           C  
ATOM    350  CD1 ILE L  48      25.511  21.362  49.216  1.00 24.41           C  
ATOM    351  C   ILE L  48      23.003  22.181  45.679  1.00 22.10           C  
ATOM    352  O   ILE L  48      23.132  22.042  44.465  1.00 21.14           O  
ATOM    353  N   TYR L  49      22.053  22.977  46.221  1.00 22.71           N  
ATOM    354  CA  TYR L  49      21.212  23.810  45.406  1.00 23.15           C  
ATOM    355  CB  TYR L  49      19.814  23.223  45.119  1.00 22.90           C  
ATOM    356  CG  TYR L  49      19.031  23.120  46.385  1.00 24.72           C  
ATOM    357  CD1 TYR L  49      19.207  22.053  47.235  1.00 23.04           C  
ATOM    358  CD2 TYR L  49      18.106  24.085  46.713  1.00 24.62           C  
ATOM    359  CE1 TYR L  49      18.479  21.956  48.398  1.00 24.11           C  
ATOM    360  CE2 TYR L  49      17.374  23.994  47.873  1.00 24.02           C  
ATOM    361  CZ  TYR L  49      17.561  22.928  48.719  1.00 26.36           C  
ATOM    362  OH  TYR L  49      16.811  22.832  49.911  1.00 29.47           O  
ATOM    363  C   TYR L  49      21.033  25.101  46.145  1.00 24.78           C  
ATOM    364  O   TYR L  49      21.252  25.162  47.354  1.00 24.86           O  
ATOM    365  N   GLY L  50      20.676  26.188  45.429  1.00 24.78           N  
ATOM    366  CA  GLY L  50      20.422  27.436  46.097  1.00 26.06           C  
ATOM    367  C   GLY L  50      21.703  27.967  46.667  1.00 25.79           C  
ATOM    368  O   GLY L  50      21.696  28.702  47.653  1.00 26.94           O  
ATOM    369  N   ASN L  51      22.838  27.582  46.059  1.00 24.51           N  
ATOM    370  CA  ASN L  51      24.159  28.021  46.414  1.00 24.73           C  
ATOM    371  CB  ASN L  51      24.237  29.538  46.656  1.00 26.47           C  
ATOM    372  CG  ASN L  51      24.004  30.245  45.332  1.00 28.69           C  
ATOM    373  OD1 ASN L  51      24.553  29.857  44.303  1.00 27.93           O  
ATOM    374  ND2 ASN L  51      23.166  31.315  45.354  1.00 32.92           N  
ATOM    375  C   ASN L  51      24.643  27.361  47.672  1.00 25.46           C  
ATOM    376  O   ASN L  51      25.843  27.115  47.791  1.00 24.78           O  
ATOM    377  N   ASN L  52      23.758  26.981  48.622  1.00 26.71           N  
ATOM    378  CA  ASN L  52      24.341  26.412  49.809  1.00 27.76           C  
ATOM    379  CB  ASN L  52      24.765  27.486  50.829  1.00 29.80           C  
ATOM    380  CG  ASN L  52      23.530  28.253  51.284  1.00 31.92           C  
ATOM    381  OD1 ASN L  52      22.429  28.050  50.774  1.00 31.76           O  
ATOM    382  ND2 ASN L  52      23.718  29.172  52.266  1.00 36.30           N  
ATOM    383  C   ASN L  52      23.393  25.478  50.506  1.00 28.70           C  
ATOM    384  O   ASN L  52      23.623  25.133  51.665  1.00 28.58           O  
ATOM    385  N   LYS L  53      22.331  24.996  49.830  1.00 28.79           N  
ATOM    386  CA  LYS L  53      21.418  24.131  50.527  1.00 29.54           C  
ATOM    387  CB  LYS L  53      19.938  24.478  50.287  1.00 30.62           C  
ATOM    388  CG  LYS L  53      19.546  25.795  50.959  1.00 31.06           C  
ATOM    389  CD  LYS L  53      18.188  26.354  50.533  1.00 36.20           C  
ATOM    390  CE  LYS L  53      17.836  27.670  51.232  1.00 38.76           C  
ATOM    391  NZ  LYS L  53      16.517  28.159  50.773  1.00 36.58           N1+
ATOM    392  C   LYS L  53      21.664  22.710  50.117  1.00 28.34           C  
ATOM    393  O   LYS L  53      21.986  22.425  48.964  1.00 27.61           O  
ATOM    394  N   ARG L  54      21.519  21.779  51.087  1.00 28.10           N  
ATOM    395  CA  ARG L  54      21.770  20.378  50.876  1.00 27.01           C  
ATOM    396  CB  ARG L  54      22.588  19.752  52.022  1.00 27.60           C  
ATOM    397  CG  ARG L  54      23.982  20.357  52.193  1.00 29.12           C  
ATOM    398  CD  ARG L  54      24.727  19.880  53.445  1.00 29.74           C  
ATOM    399  NE  ARG L  54      24.060  20.479  54.638  1.00 34.84           N  
ATOM    400  CZ  ARG L  54      23.062  19.811  55.285  1.00 39.43           C  
ATOM    401  NH1 ARG L  54      22.687  18.568  54.866  1.00 39.58           N1+
ATOM    402  NH2 ARG L  54      22.443  20.382  56.360  1.00 43.30           N  
ATOM    403  C   ARG L  54      20.452  19.658  50.864  1.00 26.37           C  
ATOM    404  O   ARG L  54      19.573  19.920  51.684  1.00 27.80           O  
ATOM    405  N   PRO L  55      20.302  18.756  49.929  1.00 25.56           N  
ATOM    406  CA  PRO L  55      19.114  17.946  49.866  1.00 25.54           C  
ATOM    407  CD  PRO L  55      20.883  18.968  48.612  1.00 23.89           C  
ATOM    408  CB  PRO L  55      19.120  17.303  48.481  1.00 23.51           C  
ATOM    409  CG  PRO L  55      19.917  18.298  47.620  1.00 23.84           C  
ATOM    410  C   PRO L  55      19.190  16.953  50.978  1.00 25.95           C  
ATOM    411  O   PRO L  55      20.273  16.768  51.527  1.00 25.55           O  
ATOM    412  N   SER L  56      18.068  16.311  51.349  1.00 26.74           N  
ATOM    413  CA  SER L  56      18.166  15.372  52.425  1.00 29.43           C  
ATOM    414  CB  SER L  56      16.817  14.762  52.842  1.00 30.99           C  
ATOM    415  OG  SER L  56      17.006  13.849  53.913  1.00 35.43           O  
ATOM    416  C   SER L  56      19.050  14.259  51.971  1.00 28.67           C  
ATOM    417  O   SER L  56      19.077  13.913  50.791  1.00 27.86           O  
ATOM    418  N   GLY L  57      19.824  13.681  52.911  1.00 30.46           N  
ATOM    419  CA  GLY L  57      20.675  12.571  52.594  1.00 29.67           C  
ATOM    420  C   GLY L  57      22.068  13.050  52.331  1.00 29.60           C  
ATOM    421  O   GLY L  57      22.996  12.243  52.270  1.00 29.33           O  
ATOM    422  N   ILE L  58      22.267  14.374  52.189  1.00 27.80           N  
ATOM    423  CA  ILE L  58      23.592  14.868  51.938  1.00 28.08           C  
ATOM    424  CB  ILE L  58      23.625  16.008  50.956  1.00 27.45           C  
ATOM    425  CG1 ILE L  58      23.079  15.557  49.589  1.00 26.66           C  
ATOM    426  CG2 ILE L  58      25.066  16.545  50.891  1.00 23.77           C  
ATOM    427  CD1 ILE L  58      23.884  14.424  48.951  1.00 24.15           C  
ATOM    428  C   ILE L  58      24.104  15.379  53.252  1.00 29.13           C  
ATOM    429  O   ILE L  58      23.473  16.218  53.893  1.00 30.52           O  
ATOM    430  N   PRO L  59      25.233  14.872  53.675  1.00 29.54           N  
ATOM    431  CA  PRO L  59      25.821  15.219  54.944  1.00 30.31           C  
ATOM    432  CD  PRO L  59      25.790  13.651  53.121  1.00 28.65           C  
ATOM    433  CB  PRO L  59      26.855  14.129  55.237  1.00 30.49           C  
ATOM    434  CG  PRO L  59      27.117  13.466  53.874  1.00 28.27           C  
ATOM    435  C   PRO L  59      26.405  16.599  54.932  1.00 29.94           C  
ATOM    436  O   PRO L  59      26.686  17.128  53.859  1.00 27.39           O  
ATOM    437  N   ASP L  60      26.624  17.171  56.132  1.00 32.46           N  
ATOM    438  CA  ASP L  60      27.119  18.503  56.362  1.00 33.55           C  
ATOM    439  CB  ASP L  60      27.173  18.886  57.850  1.00 36.63           C  
ATOM    440  CG  ASP L  60      25.755  19.137  58.326  1.00 40.99           C  
ATOM    441  OD1 ASP L  60      24.857  19.269  57.452  1.00 41.65           O  
ATOM    442  OD2 ASP L  60      25.548  19.209  59.567  1.00 49.80           O1-
ATOM    443  C   ASP L  60      28.508  18.634  55.827  1.00 32.24           C  
ATOM    444  O   ASP L  60      28.998  19.746  55.635  1.00 33.50           O  
ATOM    445  N   ARG L  61      29.188  17.501  55.588  1.00 29.90           N  
ATOM    446  CA  ARG L  61      30.547  17.522  55.129  1.00 30.20           C  
ATOM    447  CB  ARG L  61      31.086  16.118  54.799  1.00 28.89           C  
ATOM    448  CG  ARG L  61      31.077  15.176  56.005  1.00 29.60           C  
ATOM    449  CD  ARG L  61      31.888  13.888  55.826  1.00 30.42           C  
ATOM    450  NE  ARG L  61      31.263  13.074  54.744  1.00 24.98           N  
ATOM    451  CZ  ARG L  61      31.804  13.059  53.490  1.00 29.01           C  
ATOM    452  NH1 ARG L  61      32.927  13.787  53.218  1.00 25.40           N1+
ATOM    453  NH2 ARG L  61      31.236  12.296  52.512  1.00 26.22           N  
ATOM    454  C   ARG L  61      30.596  18.333  53.869  1.00 29.52           C  
ATOM    455  O   ARG L  61      31.608  18.978  53.593  1.00 29.51           O  
ATOM    456  N   PHE L  62      29.517  18.293  53.057  1.00 28.83           N  
ATOM    457  CA  PHE L  62      29.476  19.064  51.845  1.00 26.48           C  
ATOM    458  CB  PHE L  62      28.608  18.436  50.738  1.00 25.04           C  
ATOM    459  CG  PHE L  62      29.238  17.158  50.300  1.00 26.83           C  
ATOM    460  CD1 PHE L  62      28.991  15.986  50.977  1.00 23.60           C  
ATOM    461  CD2 PHE L  62      30.075  17.131  49.207  1.00 27.20           C  
ATOM    462  CE1 PHE L  62      29.571  14.807  50.571  1.00 30.35           C  
ATOM    463  CE2 PHE L  62      30.657  15.954  48.798  1.00 28.21           C  
ATOM    464  CZ  PHE L  62      30.406  14.788  49.480  1.00 27.81           C  
ATOM    465  C   PHE L  62      28.870  20.398  52.157  1.00 26.69           C  
ATOM    466  O   PHE L  62      27.887  20.493  52.890  1.00 25.44           O  
ATOM    467  N   SER L  63      29.470  21.474  51.608  1.00 27.06           N  
ATOM    468  CA  SER L  63      28.974  22.801  51.816  1.00 28.11           C  
ATOM    469  CB  SER L  63      29.680  23.550  52.961  1.00 30.94           C  
ATOM    470  OG  SER L  63      31.055  23.729  52.654  1.00 31.19           O  
ATOM    471  C   SER L  63      29.241  23.562  50.558  1.00 27.48           C  
ATOM    472  O   SER L  63      30.144  23.222  49.796  1.00 27.80           O  
ATOM    473  N   GLY L  64      28.446  24.620  50.305  1.00 27.69           N  
ATOM    474  CA  GLY L  64      28.650  25.393  49.118  1.00 27.37           C  
ATOM    475  C   GLY L  64      28.530  26.828  49.505  1.00 28.91           C  
ATOM    476  O   GLY L  64      27.892  27.162  50.502  1.00 30.31           O  
ATOM    477  N   SER L  65      29.170  27.716  48.721  1.00 29.47           N  
ATOM    478  CA  SER L  65      29.093  29.122  48.985  1.00 31.11           C  
ATOM    479  CB  SER L  65      30.259  29.664  49.829  1.00 33.43           C  
ATOM    480  OG  SER L  65      30.269  29.065  51.115  1.00 34.20           O  
ATOM    481  C   SER L  65      29.217  29.811  47.668  1.00 31.63           C  
ATOM    482  O   SER L  65      29.696  29.229  46.696  1.00 30.54           O  
ATOM    483  N   LYS L  66      28.753  31.073  47.597  1.00 33.55           N  
ATOM    484  CA  LYS L  66      28.933  31.804  46.380  1.00 35.12           C  
ATOM    485  CB  LYS L  66      27.696  31.887  45.472  1.00 34.83           C  
ATOM    486  CG  LYS L  66      26.659  32.889  45.974  1.00 35.20           C  
ATOM    487  CD  LYS L  66      25.612  33.283  44.932  1.00 37.08           C  
ATOM    488  CE  LYS L  66      26.070  34.396  43.989  1.00 39.16           C  
ATOM    489  NZ  LYS L  66      24.987  34.724  43.036  1.00 38.90           N1+
ATOM    490  C   LYS L  66      29.241  33.210  46.761  1.00 37.47           C  
ATOM    491  O   LYS L  66      28.749  33.716  47.770  1.00 39.14           O  
ATOM    492  N   SER L  67      30.110  33.866  45.974  1.00 38.79           N  
ATOM    493  CA  SER L  67      30.381  35.251  46.193  1.00 41.07           C  
ATOM    494  CB  SER L  67      31.608  35.496  47.084  1.00 43.36           C  
ATOM    495  OG  SER L  67      32.755  34.904  46.495  1.00 45.44           O  
ATOM    496  C   SER L  67      30.669  35.827  44.849  1.00 40.41           C  
ATOM    497  O   SER L  67      31.524  35.326  44.121  1.00 39.93           O  
ATOM    498  N   GLY L  68      29.953  36.902  44.481  1.00 40.47           N  
ATOM    499  CA  GLY L  68      30.198  37.506  43.208  1.00 39.40           C  
ATOM    500  C   GLY L  68      29.921  36.493  42.137  1.00 35.80           C  
ATOM    501  O   GLY L  68      28.877  35.843  42.117  1.00 33.80           O  
ATOM    502  N   THR L  69      30.865  36.410  41.181  1.00 35.00           N  
ATOM    503  CA  THR L  69      30.887  35.565  40.017  1.00 32.11           C  
ATOM    504  CB  THR L  69      31.826  36.065  38.958  1.00 33.68           C  
ATOM    505  OG1 THR L  69      33.160  36.072  39.442  1.00 32.55           O  
ATOM    506  CG2 THR L  69      31.397  37.486  38.557  1.00 34.24           C  
ATOM    507  C   THR L  69      31.278  34.146  40.322  1.00 31.07           C  
ATOM    508  O   THR L  69      31.105  33.275  39.472  1.00 29.54           O  
ATOM    509  N   SER L  70      31.903  33.869  41.484  1.00 31.35           N  
ATOM    510  CA  SER L  70      32.381  32.525  41.688  1.00 30.11           C  
ATOM    511  CB  SER L  70      33.855  32.462  42.126  1.00 32.14           C  
ATOM    512  OG  SER L  70      34.691  32.987  41.107  1.00 37.86           O  
ATOM    513  C   SER L  70      31.588  31.814  42.742  1.00 28.45           C  
ATOM    514  O   SER L  70      30.863  32.424  43.526  1.00 28.43           O  
ATOM    515  N   ALA L  71      31.703  30.466  42.744  1.00 26.72           N  
ATOM    516  CA  ALA L  71      31.050  29.620  43.703  1.00 25.52           C  
ATOM    517  CB  ALA L  71      29.847  28.854  43.125  1.00 23.29           C  
ATOM    518  C   ALA L  71      32.065  28.605  44.127  1.00 25.53           C  
ATOM    519  O   ALA L  71      32.984  28.292  43.369  1.00 25.53           O  
ATOM    520  N   THR L  72      31.941  28.087  45.368  1.00 25.40           N  
ATOM    521  CA  THR L  72      32.889  27.125  45.856  1.00 25.34           C  
ATOM    522  CB  THR L  72      33.806  27.693  46.901  1.00 27.71           C  
ATOM    523  OG1 THR L  72      34.533  28.790  46.370  1.00 28.33           O  
ATOM    524  CG2 THR L  72      34.771  26.593  47.371  1.00 25.82           C  
ATOM    525  C   THR L  72      32.141  26.001  46.507  1.00 24.92           C  
ATOM    526  O   THR L  72      31.079  26.199  47.096  1.00 25.33           O  
ATOM    527  N   LEU L  73      32.689  24.774  46.387  1.00 23.18           N  
ATOM    528  CA  LEU L  73      32.145  23.612  47.027  1.00 22.00           C  
ATOM    529  CB  LEU L  73      31.868  22.450  46.057  1.00 20.83           C  
ATOM    530  CG  LEU L  73      31.380  21.161  46.746  1.00 20.04           C  
ATOM    531  CD1 LEU L  73      30.031  21.369  47.452  1.00 18.86           C  
ATOM    532  CD2 LEU L  73      31.365  19.980  45.761  1.00 17.74           C  
ATOM    533  C   LEU L  73      33.197  23.146  47.977  1.00 24.49           C  
ATOM    534  O   LEU L  73      34.370  23.063  47.615  1.00 25.16           O  
ATOM    535  N   GLY L  74      32.813  22.834  49.230  1.00 24.36           N  
ATOM    536  CA  GLY L  74      33.814  22.397  50.159  1.00 24.83           C  
ATOM    537  C   GLY L  74      33.423  21.048  50.653  1.00 24.68           C  
ATOM    538  O   GLY L  74      32.245  20.771  50.869  1.00 24.78           O  
ATOM    539  N   ILE L  75      34.424  20.164  50.825  1.00 24.54           N  
ATOM    540  CA  ILE L  75      34.169  18.852  51.339  1.00 25.65           C  
ATOM    541  CB  ILE L  75      34.370  17.779  50.309  1.00 24.49           C  
ATOM    542  CG1 ILE L  75      33.451  18.035  49.103  1.00 25.22           C  
ATOM    543  CG2 ILE L  75      34.130  16.416  50.979  1.00 22.16           C  
ATOM    544  CD1 ILE L  75      33.805  17.202  47.872  1.00 24.28           C  
ATOM    545  C   ILE L  75      35.159  18.633  52.442  1.00 27.25           C  
ATOM    546  O   ILE L  75      36.352  18.884  52.268  1.00 28.90           O  
ATOM    547  N   THR L  76      34.687  18.157  53.613  1.00 27.31           N  
ATOM    548  CA  THR L  76      35.571  17.943  54.726  1.00 27.76           C  
ATOM    549  CB  THR L  76      35.197  18.731  55.949  1.00 30.14           C  
ATOM    550  OG1 THR L  76      33.937  18.297  56.440  1.00 28.06           O  
ATOM    551  CG2 THR L  76      35.130  20.221  55.583  1.00 28.26           C  
ATOM    552  C   THR L  76      35.466  16.501  55.113  1.00 27.93           C  
ATOM    553  O   THR L  76      34.540  15.807  54.703  1.00 25.91           O  
ATOM    554  N   GLY L  77      36.449  16.003  55.893  1.00 28.28           N  
ATOM    555  CA  GLY L  77      36.392  14.643  56.351  1.00 30.39           C  
ATOM    556  C   GLY L  77      36.309  13.761  55.145  1.00 30.00           C  
ATOM    557  O   GLY L  77      35.432  12.904  55.059  1.00 28.86           O  
ATOM    558  N   LEU L  78      37.233  13.947  54.186  1.00 28.73           N  
ATOM    559  CA  LEU L  78      37.180  13.224  52.946  1.00 28.31           C  
ATOM    560  CB  LEU L  78      38.370  13.510  52.009  1.00 27.23           C  
ATOM    561  CG  LEU L  78      38.358  14.913  51.380  1.00 28.77           C  
ATOM    562  CD1 LEU L  78      39.573  15.123  50.459  1.00 27.04           C  
ATOM    563  CD2 LEU L  78      37.035  15.172  50.644  1.00 25.21           C  
ATOM    564  C   LEU L  78      37.166  11.753  53.192  1.00 29.32           C  
ATOM    565  O   LEU L  78      37.931  11.225  53.998  1.00 28.84           O  
ATOM    566  N   GLN L  79      36.260  11.065  52.466  1.00 30.13           N  
ATOM    567  CA  GLN L  79      36.095   9.643  52.532  1.00 31.52           C  
ATOM    568  CB  GLN L  79      34.627   9.220  52.732  1.00 32.16           C  
ATOM    569  CG  GLN L  79      33.955   9.812  53.974  1.00 33.89           C  
ATOM    570  CD  GLN L  79      34.406   9.041  55.204  1.00 38.00           C  
ATOM    571  OE1 GLN L  79      34.017   9.360  56.326  1.00 43.07           O  
ATOM    572  NE2 GLN L  79      35.246   7.992  54.994  1.00 34.95           N  
ATOM    573  C   GLN L  79      36.483   9.126  51.181  1.00 31.57           C  
ATOM    574  O   GLN L  79      36.425   9.846  50.187  1.00 31.27           O  
ATOM    575  N   THR L  80      36.878   7.844  51.110  1.00 32.42           N  
ATOM    576  CA  THR L  80      37.282   7.239  49.875  1.00 33.19           C  
ATOM    577  CB  THR L  80      37.739   5.818  50.050  1.00 35.17           C  
ATOM    578  OG1 THR L  80      36.680   5.019  50.557  1.00 37.18           O  
ATOM    579  CG2 THR L  80      38.932   5.799  51.023  1.00 37.19           C  
ATOM    580  C   THR L  80      36.103   7.239  48.947  1.00 31.53           C  
ATOM    581  O   THR L  80      36.254   7.351  47.731  1.00 31.25           O  
ATOM    582  N   GLY L  81      34.887   7.128  49.511  1.00 30.28           N  
ATOM    583  CA  GLY L  81      33.659   7.051  48.768  1.00 28.04           C  
ATOM    584  C   GLY L  81      33.482   8.283  47.930  1.00 26.34           C  
ATOM    585  O   GLY L  81      32.818   8.237  46.896  1.00 25.77           O  
ATOM    586  N   ASP L  82      34.031   9.421  48.395  1.00 25.75           N  
ATOM    587  CA  ASP L  82      33.920  10.722  47.789  1.00 25.13           C  
ATOM    588  CB  ASP L  82      34.523  11.832  48.669  1.00 25.57           C  
ATOM    589  CG  ASP L  82      33.656  11.978  49.914  1.00 28.68           C  
ATOM    590  OD1 ASP L  82      32.457  11.594  49.856  1.00 27.35           O  
ATOM    591  OD2 ASP L  82      34.187  12.474  50.943  1.00 31.24           O1-
ATOM    592  C   ASP L  82      34.603  10.793  46.452  1.00 25.48           C  
ATOM    593  O   ASP L  82      34.307  11.699  45.674  1.00 24.74           O  
ATOM    594  N   GLU L  83      35.580   9.909  46.160  1.00 25.91           N  
ATOM    595  CA  GLU L  83      36.253  10.018  44.891  1.00 26.84           C  
ATOM    596  CB  GLU L  83      37.312   8.924  44.663  1.00 27.72           C  
ATOM    597  CG  GLU L  83      38.144   9.140  43.398  1.00 29.91           C  
ATOM    598  CD  GLU L  83      39.299   8.151  43.407  1.00 34.51           C  
ATOM    599  OE1 GLU L  83      39.518   7.499  44.463  1.00 34.70           O  
ATOM    600  OE2 GLU L  83      39.984   8.036  42.355  1.00 35.31           O1-
ATOM    601  C   GLU L  83      35.236   9.950  43.789  1.00 26.14           C  
ATOM    602  O   GLU L  83      34.531   8.954  43.632  1.00 26.93           O  
ATOM    603  N   ALA L  84      35.148  11.039  42.991  1.00 23.96           N  
ATOM    604  CA  ALA L  84      34.180  11.135  41.934  1.00 23.59           C  
ATOM    605  CB  ALA L  84      32.724  11.095  42.431  1.00 22.44           C  
ATOM    606  C   ALA L  84      34.380  12.463  41.267  1.00 23.40           C  
ATOM    607  O   ALA L  84      35.251  13.240  41.658  1.00 23.52           O  
ATOM    608  N   ASP L  85      33.587  12.743  40.211  1.00 23.73           N  
ATOM    609  CA  ASP L  85      33.675  13.995  39.508  1.00 24.29           C  
ATOM    610  CB  ASP L  85      33.429  13.860  37.997  1.00 26.29           C  
ATOM    611  CG  ASP L  85      34.629  13.151  37.385  1.00 31.39           C  
ATOM    612  OD1 ASP L  85      35.762  13.687  37.507  1.00 38.51           O  
ATOM    613  OD2 ASP L  85      34.432  12.054  36.798  1.00 36.97           O1-
ATOM    614  C   ASP L  85      32.628  14.917  40.062  1.00 23.25           C  
ATOM    615  O   ASP L  85      31.518  14.491  40.371  1.00 22.82           O  
ATOM    616  N   TYR L  86      32.974  16.217  40.223  1.00 23.30           N  
ATOM    617  CA  TYR L  86      32.037  17.178  40.739  1.00 22.85           C  
ATOM    618  CB  TYR L  86      32.459  17.775  42.096  1.00 21.55           C  
ATOM    619  CG  TYR L  86      32.480  16.681  43.112  1.00 18.67           C  
ATOM    620  CD1 TYR L  86      33.554  15.826  43.197  1.00 15.98           C  
ATOM    621  CD2 TYR L  86      31.431  16.514  43.989  1.00 13.38           C  
ATOM    622  CE1 TYR L  86      33.580  14.818  44.134  1.00 17.81           C  
ATOM    623  CE2 TYR L  86      31.452  15.509  44.928  1.00 16.01           C  
ATOM    624  CZ  TYR L  86      32.528  14.657  45.002  1.00 17.80           C  
ATOM    625  OH  TYR L  86      32.550  13.626  45.965  1.00 19.07           O  
ATOM    626  C   TYR L  86      31.944  18.318  39.763  1.00 23.29           C  
ATOM    627  O   TYR L  86      32.959  18.779  39.239  1.00 25.00           O  
ATOM    628  N   PHE L  87      30.712  18.796  39.471  1.00 22.62           N  
ATOM    629  CA  PHE L  87      30.598  19.912  38.569  1.00 23.15           C  
ATOM    630  CB  PHE L  87      30.355  19.519  37.096  1.00 24.66           C  
ATOM    631  CG  PHE L  87      29.092  18.739  36.948  1.00 26.01           C  
ATOM    632  CD1 PHE L  87      27.889  19.374  36.750  1.00 24.94           C  
ATOM    633  CD2 PHE L  87      29.115  17.364  36.994  1.00 24.70           C  
ATOM    634  CE1 PHE L  87      26.727  18.651  36.606  1.00 22.85           C  
ATOM    635  CE2 PHE L  87      27.958  16.635  36.850  1.00 25.60           C  
ATOM    636  CZ  PHE L  87      26.760  17.278  36.656  1.00 26.48           C  
ATOM    637  C   PHE L  87      29.521  20.853  39.026  1.00 22.65           C  
ATOM    638  O   PHE L  87      28.510  20.445  39.594  1.00 22.48           O  
ATOM    639  N   CYS L  88      29.750  22.166  38.801  1.00 23.05           N  
ATOM    640  CA  CYS L  88      28.827  23.209  39.162  1.00 24.15           C  
ATOM    641  CB  CYS L  88      29.536  24.555  39.456  1.00 25.87           C  
ATOM    642  SG  CYS L  88      30.731  25.015  38.157  1.00 35.11           S  
ATOM    643  C   CYS L  88      27.863  23.404  38.033  1.00 22.60           C  
ATOM    644  O   CYS L  88      28.149  23.029  36.897  1.00 20.30           O  
ATOM    645  N   ALA L  89      26.669  23.966  38.334  1.00 22.03           N  
ATOM    646  CA  ALA L  89      25.690  24.244  37.318  1.00 22.46           C  
ATOM    647  CB  ALA L  89      24.697  23.090  37.095  1.00 22.59           C  
ATOM    648  C   ALA L  89      24.884  25.428  37.768  1.00 23.68           C  
ATOM    649  O   ALA L  89      24.711  25.663  38.962  1.00 25.04           O  
ATOM    650  N   THR L  90      24.395  26.231  36.803  1.00 23.97           N  
ATOM    651  CA  THR L  90      23.543  27.356  37.077  1.00 23.56           C  
ATOM    652  CB  THR L  90      24.292  28.602  37.456  1.00 24.75           C  
ATOM    653  OG1 THR L  90      23.387  29.610  37.879  1.00 24.87           O  
ATOM    654  CG2 THR L  90      25.112  29.085  36.249  1.00 23.49           C  
ATOM    655  C   THR L  90      22.822  27.602  35.788  1.00 23.95           C  
ATOM    656  O   THR L  90      22.798  26.725  34.927  1.00 23.23           O  
ATOM    657  N   TRP L  91      22.176  28.774  35.616  1.00 23.44           N  
ATOM    658  CA  TRP L  91      21.554  29.009  34.341  1.00 24.31           C  
ATOM    659  CB  TRP L  91      20.018  28.864  34.323  1.00 25.19           C  
ATOM    660  CG  TRP L  91      19.242  29.794  35.222  1.00 25.03           C  
ATOM    661  CD2 TRP L  91      18.921  29.502  36.588  1.00 27.98           C  
ATOM    662  CD1 TRP L  91      18.694  31.012  34.945  1.00 28.87           C  
ATOM    663  NE1 TRP L  91      18.045  31.497  36.055  1.00 30.28           N  
ATOM    664  CE2 TRP L  91      18.177  30.578  37.075  1.00 28.66           C  
ATOM    665  CE3 TRP L  91      19.216  28.425  37.373  1.00 26.12           C  
ATOM    666  CZ2 TRP L  91      17.717  30.591  38.360  1.00 29.26           C  
ATOM    667  CZ3 TRP L  91      18.754  28.443  38.670  1.00 25.95           C  
ATOM    668  CH2 TRP L  91      18.019  29.507  39.154  1.00 27.11           C  
ATOM    669  C   TRP L  91      21.934  30.375  33.851  1.00 25.00           C  
ATOM    670  O   TRP L  91      22.459  31.199  34.600  1.00 23.70           O  
ATOM    671  N   ASP L  92      21.697  30.628  32.545  1.00 25.97           N  
ATOM    672  CA  ASP L  92      22.071  31.862  31.906  1.00 28.80           C  
ATOM    673  CB  ASP L  92      22.508  31.657  30.442  1.00 29.14           C  
ATOM    674  CG  ASP L  92      23.264  32.889  29.966  1.00 33.37           C  
ATOM    675  OD1 ASP L  92      22.652  33.986  29.890  1.00 38.18           O  
ATOM    676  OD2 ASP L  92      24.483  32.747  29.679  1.00 34.27           O1-
ATOM    677  C   ASP L  92      20.911  32.812  31.937  1.00 29.45           C  
ATOM    678  O   ASP L  92      19.751  32.410  31.871  1.00 29.13           O  
ATOM    679  N   SER L  93      21.221  34.114  32.084  1.00 30.87           N  
ATOM    680  CA  SER L  93      20.263  35.179  32.187  1.00 31.74           C  
ATOM    681  CB  SER L  93      20.861  36.410  32.886  1.00 33.24           C  
ATOM    682  OG  SER L  93      19.828  37.305  33.262  1.00 33.12           O  
ATOM    683  C   SER L  93      19.738  35.593  30.837  1.00 32.00           C  
ATOM    684  O   SER L  93      18.889  36.479  30.755  1.00 33.62           O  
ATOM    685  N   GLY L  94      20.230  34.977  29.741  1.00 30.78           N  
ATOM    686  CA  GLY L  94      19.855  35.378  28.410  1.00 30.67           C  
ATOM    687  C   GLY L  94      18.479  34.878  28.081  1.00 30.77           C  
ATOM    688  O   GLY L  94      17.818  34.220  28.882  1.00 29.41           O  
ATOM    689  N   LEU L  95      18.028  35.175  26.846  1.00 31.61           N  
ATOM    690  CA  LEU L  95      16.700  34.867  26.400  1.00 32.12           C  
ATOM    691  CB  LEU L  95      16.428  35.347  24.966  1.00 32.98           C  
ATOM    692  CG  LEU L  95      15.004  35.018  24.482  1.00 35.46           C  
ATOM    693  CD1 LEU L  95      13.942  35.727  25.335  1.00 37.41           C  
ATOM    694  CD2 LEU L  95      14.849  35.311  22.981  1.00 36.62           C  
ATOM    695  C   LEU L  95      16.471  33.391  26.430  1.00 31.89           C  
ATOM    696  O   LEU L  95      15.366  32.937  26.725  1.00 31.77           O  
ATOM    697  N   SER L  96      17.503  32.602  26.071  1.00 31.37           N  
ATOM    698  CA  SER L  96      17.399  31.169  26.017  1.00 30.76           C  
ATOM    699  CB  SER L  96      18.566  30.523  25.264  1.00 31.99           C  
ATOM    700  OG  SER L  96      18.620  30.999  23.930  1.00 32.30           O  
ATOM    701  C   SER L  96      17.393  30.573  27.394  1.00 29.95           C  
ATOM    702  O   SER L  96      16.889  29.467  27.585  1.00 28.75           O  
ATOM    703  N   ALA L  97      17.980  31.271  28.388  1.00 29.38           N  
ATOM    704  CA  ALA L  97      18.025  30.774  29.739  1.00 28.05           C  
ATOM    705  CB  ALA L  97      16.655  30.778  30.440  1.00 28.51           C  
ATOM    706  C   ALA L  97      18.560  29.370  29.757  1.00 27.60           C  
ATOM    707  O   ALA L  97      17.970  28.475  30.359  1.00 25.89           O  
ATOM    708  N   ASP L  98      19.723  29.151  29.112  1.00 27.08           N  
ATOM    709  CA  ASP L  98      20.293  27.835  29.033  1.00 25.58           C  
ATOM    710  CB  ASP L  98      21.565  27.756  28.162  1.00 26.70           C  
ATOM    711  CG  ASP L  98      21.285  28.261  26.756  1.00 28.46           C  
ATOM    712  OD1 ASP L  98      20.584  29.299  26.642  1.00 31.21           O  
ATOM    713  OD2 ASP L  98      21.769  27.627  25.781  1.00 27.66           O1-
ATOM    714  C   ASP L  98      20.782  27.443  30.390  1.00 24.93           C  
ATOM    715  O   ASP L  98      21.166  28.294  31.190  1.00 26.51           O  
ATOM    716  N   TRP L  99      20.749  26.128  30.693  1.00 24.42           N  
ATOM    717  CA  TRP L  99      21.396  25.654  31.882  1.00 23.46           C  
ATOM    718  CB  TRP L  99      21.037  24.207  32.277  1.00 23.55           C  
ATOM    719  CG  TRP L  99      19.634  23.996  32.796  1.00 23.47           C  
ATOM    720  CD2 TRP L  99      19.259  24.149  34.174  1.00 24.14           C  
ATOM    721  CD1 TRP L  99      18.503  23.628  32.128  1.00 24.09           C  
ATOM    722  NE1 TRP L  99      17.447  23.541  33.005  1.00 24.01           N  
ATOM    723  CE2 TRP L  99      17.899  23.860  34.268  1.00 25.66           C  
ATOM    724  CE3 TRP L  99      19.991  24.501  35.272  1.00 23.54           C  
ATOM    725  CZ2 TRP L  99      17.246  23.917  35.466  1.00 24.19           C  
ATOM    726  CZ3 TRP L  99      19.329  24.560  36.479  1.00 23.40           C  
ATOM    727  CH2 TRP L  99      17.984  24.274  36.574  1.00 25.35           C  
ATOM    728  C   TRP L  99      22.844  25.644  31.489  1.00 25.04           C  
ATOM    729  O   TRP L  99      23.152  25.369  30.330  1.00 26.58           O  
ATOM    730  N   VAL L 100      23.767  25.974  32.419  1.00 24.38           N  
ATOM    731  CA  VAL L 100      25.165  25.994  32.076  1.00 24.84           C  
ATOM    732  CB  VAL L 100      25.759  27.373  32.040  1.00 25.97           C  
ATOM    733  CG1 VAL L 100      25.030  28.181  30.952  1.00 24.03           C  
ATOM    734  CG2 VAL L 100      25.675  27.996  33.444  1.00 24.43           C  
ATOM    735  C   VAL L 100      25.912  25.210  33.111  1.00 24.92           C  
ATOM    736  O   VAL L 100      25.498  25.151  34.269  1.00 25.11           O  
ATOM    737  N   PHE L 101      27.055  24.600  32.717  1.00 24.62           N  
ATOM    738  CA  PHE L 101      27.733  23.713  33.623  1.00 24.27           C  
ATOM    739  CB  PHE L 101      27.606  22.237  33.210  1.00 23.39           C  
ATOM    740  CG  PHE L 101      26.159  21.904  33.088  1.00 24.83           C  
ATOM    741  CD1 PHE L 101      25.489  22.167  31.915  1.00 23.78           C  
ATOM    742  CD2 PHE L 101      25.473  21.327  34.132  1.00 26.86           C  
ATOM    743  CE1 PHE L 101      24.155  21.864  31.781  1.00 22.60           C  
ATOM    744  CE2 PHE L 101      24.138  21.023  34.004  1.00 25.49           C  
ATOM    745  CZ  PHE L 101      23.476  21.290  32.829  1.00 21.90           C  
ATOM    746  C   PHE L 101      29.206  23.983  33.639  1.00 24.67           C  
ATOM    747  O   PHE L 101      29.770  24.578  32.721  1.00 25.34           O  
ATOM    748  N   GLY L 102      29.867  23.547  34.733  1.00 24.17           N  
ATOM    749  CA  GLY L 102      31.294  23.624  34.828  1.00 25.49           C  
ATOM    750  C   GLY L 102      31.822  22.435  34.084  1.00 26.60           C  
ATOM    751  O   GLY L 102      31.086  21.493  33.795  1.00 26.88           O  
ATOM    752  N   GLY L 103      33.128  22.456  33.760  1.00 27.06           N  
ATOM    753  CA  GLY L 103      33.793  21.398  33.052  1.00 27.21           C  
ATOM    754  C   GLY L 103      33.820  20.159  33.899  1.00 27.17           C  
ATOM    755  O   GLY L 103      33.831  19.042  33.384  1.00 27.72           O  
ATOM    756  N   GLY L 104      33.895  20.319  35.232  1.00 25.35           N  
ATOM    757  CA  GLY L 104      33.933  19.172  36.097  1.00 23.65           C  
ATOM    758  C   GLY L 104      35.296  19.057  36.709  1.00 23.76           C  
ATOM    759  O   GLY L 104      36.307  19.392  36.094  1.00 25.15           O  
ATOM    760  N   THR L 105      35.342  18.584  37.975  1.00 22.77           N  
ATOM    761  CA  THR L 105      36.590  18.399  38.660  1.00 22.68           C  
ATOM    762  CB  THR L 105      36.770  19.328  39.827  1.00 22.66           C  
ATOM    763  OG1 THR L 105      36.706  20.679  39.395  1.00 22.36           O  
ATOM    764  CG2 THR L 105      38.132  19.045  40.482  1.00 19.90           C  
ATOM    765  C   THR L 105      36.621  17.002  39.196  1.00 22.03           C  
ATOM    766  O   THR L 105      35.680  16.559  39.851  1.00 20.49           O  
ATOM    767  N   LYS L 106      37.719  16.266  38.932  1.00 23.63           N  
ATOM    768  CA  LYS L 106      37.841  14.924  39.428  1.00 24.41           C  
ATOM    769  CB  LYS L 106      38.650  14.001  38.501  1.00 27.70           C  
ATOM    770  CG  LYS L 106      38.963  12.627  39.102  1.00 26.49           C  
ATOM    771  CD  LYS L 106      37.737  11.749  39.356  1.00 31.69           C  
ATOM    772  CE  LYS L 106      38.096  10.327  39.797  1.00 35.13           C  
ATOM    773  NZ  LYS L 106      39.070  10.367  40.909  1.00 39.14           N1+
ATOM    774  C   LYS L 106      38.564  14.989  40.734  1.00 25.22           C  
ATOM    775  O   LYS L 106      39.696  15.464  40.814  1.00 24.13           O  
ATOM    776  N   LEU L 107      37.911  14.492  41.801  1.00 24.31           N  
ATOM    777  CA  LEU L 107      38.488  14.509  43.113  1.00 25.56           C  
ATOM    778  CB  LEU L 107      37.440  14.727  44.220  1.00 25.98           C  
ATOM    779  CG  LEU L 107      37.996  14.635  45.655  1.00 26.88           C  
ATOM    780  CD1 LEU L 107      38.972  15.779  45.969  1.00 29.33           C  
ATOM    781  CD2 LEU L 107      36.858  14.518  46.681  1.00 30.85           C  
ATOM    782  C   LEU L 107      39.107  13.175  43.369  1.00 25.87           C  
ATOM    783  O   LEU L 107      38.467  12.135  43.216  1.00 26.50           O  
ATOM    784  N   THR L 108      40.390  13.171  43.774  1.00 26.19           N  
ATOM    785  CA  THR L 108      41.016  11.915  44.062  1.00 26.47           C  
ATOM    786  CB  THR L 108      42.351  11.742  43.403  1.00 27.66           C  
ATOM    787  OG1 THR L 108      42.218  11.832  41.992  1.00 24.61           O  
ATOM    788  CG2 THR L 108      42.920  10.368  43.799  1.00 29.08           C  
ATOM    789  C   THR L 108      41.247  11.832  45.534  1.00 26.65           C  
ATOM    790  O   THR L 108      41.781  12.751  46.152  1.00 27.40           O  
ATOM    791  N   VAL L 109      40.817  10.715  46.146  1.00 26.93           N  
ATOM    792  CA  VAL L 109      41.104  10.508  47.532  1.00 26.59           C  
ATOM    793  CB  VAL L 109      39.982   9.832  48.265  1.00 26.37           C  
ATOM    794  CG1 VAL L 109      40.411   9.576  49.718  1.00 26.99           C  
ATOM    795  CG2 VAL L 109      38.730  10.719  48.138  1.00 22.94           C  
ATOM    796  C   VAL L 109      42.301   9.611  47.521  1.00 29.09           C  
ATOM    797  O   VAL L 109      42.222   8.462  47.088  1.00 30.14           O  
ATOM    798  N   LEU L 110      43.447  10.124  48.009  1.00 30.44           N  
ATOM    799  CA  LEU L 110      44.683   9.400  47.905  1.00 33.27           C  
ATOM    800  CB  LEU L 110      45.901  10.186  48.423  1.00 33.53           C  
ATOM    801  CG  LEU L 110      46.253  11.430  47.586  1.00 33.67           C  
ATOM    802  CD1 LEU L 110      46.723  11.040  46.177  1.00 35.29           C  
ATOM    803  CD2 LEU L 110      45.102  12.444  47.571  1.00 33.86           C  
ATOM    804  C   LEU L 110      44.612   8.128  48.683  1.00 34.54           C  
ATOM    805  O   LEU L 110      44.319   8.119  49.877  1.00 35.58           O  
ATOM    806  N   SER L 111      44.919   7.005  48.006  1.00 36.66           N  
ATOM    807  CA  SER L 111      44.888   5.730  48.656  1.00 39.01           C  
ATOM    808  CB  SER L 111      43.863   4.770  48.027  1.00 38.66           C  
ATOM    809  OG  SER L 111      44.148   4.590  46.648  1.00 39.53           O  
ATOM    810  C   SER L 111      46.268   5.104  48.525  1.00 41.70           C  
ATOM    811  O   SER L 111      46.346   3.930  48.074  1.00 43.64           O  
ATOM    812  OXT SER L 111      47.265   5.788  48.878  1.00  0.00           O1-
TER     813      SER L 111 
ATOM    814  N   GLU H 112      10.588   1.972  38.887  1.00 44.81           N1+
ATOM    815  CA  GLU H 112      11.604   3.027  39.086  1.00 43.14           C  
ATOM    816  CB  GLU H 112      13.021   2.441  38.958  1.00 45.44           C  
ATOM    817  CG  GLU H 112      13.382   1.451  40.068  1.00 52.26           C  
ATOM    818  CD  GLU H 112      13.553   2.226  41.368  1.00 56.97           C  
ATOM    819  OE1 GLU H 112      14.034   3.389  41.310  1.00 53.56           O  
ATOM    820  OE2 GLU H 112      13.202   1.662  42.439  1.00 59.87           O1-
ATOM    821  C   GLU H 112      11.443   4.116  38.077  1.00 40.38           C  
ATOM    822  O   GLU H 112      10.855   3.916  37.014  1.00 39.90           O  
ATOM    823  N   VAL H 113      11.941   5.320  38.415  1.00 37.94           N  
ATOM    824  CA  VAL H 113      11.876   6.429  37.512  1.00 37.33           C  
ATOM    825  CB  VAL H 113      12.040   7.753  38.200  1.00 36.00           C  
ATOM    826  CG1 VAL H 113      12.099   8.865  37.139  1.00 35.89           C  
ATOM    827  CG2 VAL H 113      10.897   7.918  39.214  1.00 37.75           C  
ATOM    828  C   VAL H 113      13.012   6.268  36.547  1.00 36.02           C  
ATOM    829  O   VAL H 113      14.119   5.914  36.947  1.00 36.08           O  
ATOM    830  N   GLN H 114      12.769   6.522  35.241  1.00 35.14           N  
ATOM    831  CA  GLN H 114      13.821   6.286  34.290  1.00 35.02           C  
ATOM    832  CB  GLN H 114      13.793   4.845  33.760  1.00 37.44           C  
ATOM    833  CG  GLN H 114      13.955   3.784  34.841  1.00 41.63           C  
ATOM    834  CD  GLN H 114      13.390   2.483  34.298  1.00 48.34           C  
ATOM    835  OE1 GLN H 114      12.233   2.425  33.880  1.00 49.66           O  
ATOM    836  NE2 GLN H 114      14.219   1.407  34.306  1.00 48.51           N  
ATOM    837  C   GLN H 114      13.594   7.112  33.060  1.00 33.25           C  
ATOM    838  O   GLN H 114      12.468   7.498  32.747  1.00 34.03           O  
ATOM    839  N   LEU H 115      14.694   7.411  32.338  1.00 31.18           N  
ATOM    840  CA  LEU H 115      14.641   8.043  31.049  1.00 29.45           C  
ATOM    841  CB  LEU H 115      15.171   9.486  31.021  1.00 27.88           C  
ATOM    842  CG  LEU H 115      14.285  10.501  31.766  1.00 27.43           C  
ATOM    843  CD1 LEU H 115      14.882  11.916  31.691  1.00 28.17           C  
ATOM    844  CD2 LEU H 115      12.835  10.449  31.260  1.00 30.24           C  
ATOM    845  C   LEU H 115      15.550   7.238  30.169  1.00 29.77           C  
ATOM    846  O   LEU H 115      16.694   6.977  30.541  1.00 28.88           O  
ATOM    847  N   VAL H 116      15.074   6.801  28.981  1.00 29.94           N  
ATOM    848  CA  VAL H 116      15.944   6.030  28.132  1.00 30.90           C  
ATOM    849  CB  VAL H 116      15.503   4.601  27.985  1.00 33.50           C  
ATOM    850  CG1 VAL H 116      16.483   3.871  27.051  1.00 33.35           C  
ATOM    851  CG2 VAL H 116      15.397   3.978  29.388  1.00 34.56           C  
ATOM    852  C   VAL H 116      15.952   6.652  26.765  1.00 30.84           C  
ATOM    853  O   VAL H 116      14.901   6.851  26.158  1.00 30.41           O  
ATOM    854  N   GLU H 117      17.158   6.957  26.228  1.00 30.35           N  
ATOM    855  CA  GLU H 117      17.254   7.581  24.932  1.00 32.53           C  
ATOM    856  CB  GLU H 117      18.142   8.841  24.910  1.00 31.21           C  
ATOM    857  CG  GLU H 117      19.543   8.632  25.483  1.00 34.39           C  
ATOM    858  CD  GLU H 117      19.426   8.680  27.001  1.00 36.44           C  
ATOM    859  OE1 GLU H 117      19.374   9.812  27.552  1.00 32.30           O  
ATOM    860  OE2 GLU H 117      19.380   7.589  27.629  1.00 35.48           O1-
ATOM    861  C   GLU H 117      17.787   6.609  23.925  1.00 33.99           C  
ATOM    862  O   GLU H 117      18.510   5.670  24.259  1.00 34.34           O  
ATOM    863  N   SER H 118      17.403   6.803  22.644  1.00 34.33           N  
ATOM    864  CA  SER H 118      17.824   5.928  21.584  1.00 35.70           C  
ATOM    865  CB  SER H 118      16.874   4.735  21.403  1.00 38.86           C  
ATOM    866  OG  SER H 118      17.324   3.899  20.349  1.00 39.48           O  
ATOM    867  C   SER H 118      17.828   6.702  20.297  1.00 35.35           C  
ATOM    868  O   SER H 118      17.347   7.834  20.238  1.00 33.90           O  
ATOM    869  N   GLY H 119      18.377   6.093  19.222  1.00 36.43           N  
ATOM    870  CA  GLY H 119      18.365   6.712  17.924  1.00 34.65           C  
ATOM    871  C   GLY H 119      19.716   7.245  17.533  1.00 33.72           C  
ATOM    872  O   GLY H 119      19.878   7.731  16.415  1.00 34.65           O  
ATOM    873  N   GLY H 120      20.731   7.161  18.415  1.00 32.13           N  
ATOM    874  CA  GLY H 120      22.019   7.704  18.066  1.00 29.07           C  
ATOM    875  C   GLY H 120      22.667   6.835  17.031  1.00 28.72           C  
ATOM    876  O   GLY H 120      22.320   5.665  16.880  1.00 32.12           O  
ATOM    877  N   GLY H 121      23.647   7.397  16.287  1.00 27.32           N  
ATOM    878  CA  GLY H 121      24.319   6.618  15.281  1.00 27.33           C  
ATOM    879  C   GLY H 121      25.271   7.495  14.525  1.00 27.53           C  
ATOM    880  O   GLY H 121      25.484   8.658  14.868  1.00 26.37           O  
ATOM    881  N   LEU H 122      25.871   6.938  13.451  1.00 29.16           N  
ATOM    882  CA  LEU H 122      26.831   7.655  12.655  1.00 29.28           C  
ATOM    883  CB  LEU H 122      27.908   6.737  12.048  1.00 32.16           C  
ATOM    884  CG  LEU H 122      28.955   7.467  11.187  1.00 34.40           C  
ATOM    885  CD1 LEU H 122      29.783   8.455  12.027  1.00 34.83           C  
ATOM    886  CD2 LEU H 122      29.829   6.467  10.416  1.00 35.35           C  
ATOM    887  C   LEU H 122      26.101   8.320  11.525  1.00 30.06           C  
ATOM    888  O   LEU H 122      25.341   7.674  10.802  1.00 30.33           O  
ATOM    889  N   VAL H 123      26.308   9.645  11.357  1.00 29.04           N  
ATOM    890  CA  VAL H 123      25.650  10.373  10.306  1.00 30.52           C  
ATOM    891  CB  VAL H 123      24.556  11.274  10.805  1.00 28.32           C  
ATOM    892  CG1 VAL H 123      24.001  12.083   9.620  1.00 29.86           C  
ATOM    893  CG2 VAL H 123      23.500  10.417  11.525  1.00 30.19           C  
ATOM    894  C   VAL H 123      26.653  11.253   9.623  1.00 31.08           C  
ATOM    895  O   VAL H 123      27.551  11.808  10.255  1.00 30.17           O  
ATOM    896  N   LYS H 124      26.514  11.405   8.291  1.00 33.11           N  
ATOM    897  CA  LYS H 124      27.410  12.237   7.539  1.00 35.91           C  
ATOM    898  CB  LYS H 124      27.356  11.995   6.022  1.00 38.40           C  
ATOM    899  CG  LYS H 124      27.878  10.613   5.624  1.00 43.58           C  
ATOM    900  CD  LYS H 124      27.568  10.227   4.178  1.00 48.91           C  
ATOM    901  CE  LYS H 124      28.092   8.842   3.793  1.00 49.85           C  
ATOM    902  NZ  LYS H 124      29.571   8.827   3.853  1.00 51.30           N1+
ATOM    903  C   LYS H 124      27.034  13.658   7.802  1.00 34.14           C  
ATOM    904  O   LYS H 124      25.899  13.961   8.164  1.00 34.02           O  
ATOM    905  N   PRO H 125      27.971  14.549   7.637  1.00 34.48           N  
ATOM    906  CA  PRO H 125      27.680  15.929   7.878  1.00 33.48           C  
ATOM    907  CD  PRO H 125      29.373  14.239   7.868  1.00 36.13           C  
ATOM    908  CB  PRO H 125      29.023  16.651   7.810  1.00 34.26           C  
ATOM    909  CG  PRO H 125      30.024  15.575   8.274  1.00 34.79           C  
ATOM    910  C   PRO H 125      26.651  16.402   6.909  1.00 33.58           C  
ATOM    911  O   PRO H 125      26.684  15.987   5.751  1.00 35.12           O  
ATOM    912  N   GLY H 126      25.724  17.265   7.367  1.00 31.43           N  
ATOM    913  CA  GLY H 126      24.689  17.757   6.510  1.00 32.40           C  
ATOM    914  C   GLY H 126      23.516  16.829   6.620  1.00 32.08           C  
ATOM    915  O   GLY H 126      22.472  17.069   6.018  1.00 32.86           O  
ATOM    916  N   GLY H 127      23.652  15.742   7.407  1.00 31.91           N  
ATOM    917  CA  GLY H 127      22.585  14.786   7.523  1.00 32.37           C  
ATOM    918  C   GLY H 127      21.643  15.189   8.618  1.00 31.17           C  
ATOM    919  O   GLY H 127      21.824  16.217   9.270  1.00 30.00           O  
ATOM    920  N   SER H 128      20.591  14.363   8.836  1.00 31.90           N  
ATOM    921  CA  SER H 128      19.628  14.611   9.876  1.00 32.17           C  
ATOM    922  CB  SER H 128      18.244  15.047   9.357  1.00 33.17           C  
ATOM    923  OG  SER H 128      17.663  14.022   8.566  1.00 35.16           O  
ATOM    924  C   SER H 128      19.465  13.346  10.671  1.00 31.91           C  
ATOM    925  O   SER H 128      19.801  12.260  10.201  1.00 31.71           O  
ATOM    926  N   LEU H 129      18.993  13.465  11.933  1.00 30.96           N  
ATOM    927  CA  LEU H 129      18.807  12.299  12.755  1.00 32.36           C  
ATOM    928  CB  LEU H 129      20.101  11.902  13.490  1.00 31.67           C  
ATOM    929  CG  LEU H 129      20.032  10.574  14.265  1.00 35.46           C  
ATOM    930  CD1 LEU H 129      19.878   9.378  13.309  1.00 38.12           C  
ATOM    931  CD2 LEU H 129      21.235  10.424  15.211  1.00 35.10           C  
ATOM    932  C   LEU H 129      17.768  12.637  13.787  1.00 31.13           C  
ATOM    933  O   LEU H 129      17.659  13.787  14.212  1.00 30.42           O  
ATOM    934  N   ARG H 130      16.951  11.649  14.212  1.00 30.16           N  
ATOM    935  CA  ARG H 130      15.985  11.960  15.228  1.00 29.78           C  
ATOM    936  CB  ARG H 130      14.516  11.753  14.815  1.00 31.95           C  
ATOM    937  CG  ARG H 130      13.539  12.246  15.889  1.00 32.38           C  
ATOM    938  CD  ARG H 130      12.070  12.278  15.455  1.00 38.76           C  
ATOM    939  NE  ARG H 130      11.476  10.941  15.731  1.00 41.59           N  
ATOM    940  CZ  ARG H 130      10.128  10.820  15.917  1.00 44.29           C  
ATOM    941  NH1 ARG H 130       9.329  11.925  15.869  1.00 42.37           N1+
ATOM    942  NH2 ARG H 130       9.578   9.592  16.150  1.00 41.91           N  
ATOM    943  C   ARG H 130      16.253  11.084  16.409  1.00 29.40           C  
ATOM    944  O   ARG H 130      16.425   9.873  16.278  1.00 29.45           O  
ATOM    945  N   LEU H 131      16.304  11.694  17.607  1.00 28.53           N  
ATOM    946  CA  LEU H 131      16.552  10.945  18.802  1.00 28.36           C  
ATOM    947  CB  LEU H 131      17.598  11.595  19.722  1.00 27.69           C  
ATOM    948  CG  LEU H 131      18.982  11.756  19.064  1.00 26.55           C  
ATOM    949  CD1 LEU H 131      19.985  12.407  20.029  1.00 25.22           C  
ATOM    950  CD2 LEU H 131      19.485  10.426  18.483  1.00 29.26           C  
ATOM    951  C   LEU H 131      15.271  10.906  19.565  1.00 28.81           C  
ATOM    952  O   LEU H 131      14.464  11.830  19.481  1.00 25.65           O  
ATOM    953  N   THR H 132      15.042   9.807  20.310  1.00 29.83           N  
ATOM    954  CA  THR H 132      13.841   9.702  21.083  1.00 32.88           C  
ATOM    955  CB  THR H 132      12.949   8.581  20.643  1.00 34.73           C  
ATOM    956  OG1 THR H 132      13.573   7.331  20.897  1.00 39.83           O  
ATOM    957  CG2 THR H 132      12.685   8.736  19.135  1.00 36.92           C  
ATOM    958  C   THR H 132      14.240   9.387  22.493  1.00 32.49           C  
ATOM    959  O   THR H 132      15.248   8.723  22.726  1.00 33.68           O  
ATOM    960  N   CYS H 133      13.459   9.891  23.473  1.00 32.39           N  
ATOM    961  CA  CYS H 133      13.689   9.611  24.864  1.00 31.88           C  
ATOM    962  CB  CYS H 133      14.175  10.854  25.659  1.00 31.32           C  
ATOM    963  SG  CYS H 133      14.357  10.590  27.454  1.00 35.27           S  
ATOM    964  C   CYS H 133      12.370   9.149  25.425  1.00 32.23           C  
ATOM    965  O   CYS H 133      11.349   9.814  25.249  1.00 32.65           O  
ATOM    966  N   VAL H 134      12.354   7.980  26.106  1.00 31.03           N  
ATOM    967  CA  VAL H 134      11.136   7.450  26.663  1.00 30.66           C  
ATOM    968  CB  VAL H 134      10.912   6.002  26.330  1.00 32.49           C  
ATOM    969  CG1 VAL H 134       9.644   5.519  27.056  1.00 34.74           C  
ATOM    970  CG2 VAL H 134      10.850   5.855  24.800  1.00 31.58           C  
ATOM    971  C   VAL H 134      11.231   7.551  28.153  1.00 29.90           C  
ATOM    972  O   VAL H 134      12.252   7.206  28.744  1.00 29.75           O  
ATOM    973  N   ALA H 135      10.148   8.022  28.805  1.00 28.74           N  
ATOM    974  CA  ALA H 135      10.172   8.209  30.228  1.00 28.05           C  
ATOM    975  CB  ALA H 135       9.712   9.610  30.666  1.00 27.54           C  
ATOM    976  C   ALA H 135       9.250   7.222  30.867  1.00 30.91           C  
ATOM    977  O   ALA H 135       8.242   6.832  30.277  1.00 31.39           O  
ATOM    978  N   SER H 136       9.602   6.769  32.093  1.00 30.65           N  
ATOM    979  CA  SER H 136       8.766   5.834  32.791  1.00 33.43           C  
ATOM    980  CB  SER H 136       9.213   4.370  32.625  1.00 35.00           C  
ATOM    981  OG  SER H 136       9.257   4.002  31.256  1.00 34.00           O  
ATOM    982  C   SER H 136       8.902   6.089  34.263  1.00 33.57           C  
ATOM    983  O   SER H 136       9.927   6.584  34.730  1.00 33.75           O  
ATOM    984  N   GLY H 137       7.846   5.747  35.031  1.00 35.50           N  
ATOM    985  CA  GLY H 137       7.910   5.796  36.464  1.00 37.27           C  
ATOM    986  C   GLY H 137       7.450   7.110  37.017  1.00 36.30           C  
ATOM    987  O   GLY H 137       7.369   7.249  38.237  1.00 36.83           O  
ATOM    988  N   PHE H 138       7.149   8.118  36.174  1.00 36.12           N  
ATOM    989  CA  PHE H 138       6.694   9.356  36.748  1.00 36.03           C  
ATOM    990  CB  PHE H 138       7.828  10.338  37.105  1.00 33.38           C  
ATOM    991  CG  PHE H 138       8.554  10.765  35.873  1.00 29.79           C  
ATOM    992  CD1 PHE H 138       9.518   9.962  35.309  1.00 28.92           C  
ATOM    993  CD2 PHE H 138       8.285  11.983  35.291  1.00 29.58           C  
ATOM    994  CE1 PHE H 138      10.192  10.360  34.178  1.00 26.27           C  
ATOM    995  CE2 PHE H 138       8.955  12.386  34.160  1.00 26.61           C  
ATOM    996  CZ  PHE H 138       9.910  11.574  33.600  1.00 28.79           C  
ATOM    997  C   PHE H 138       5.751  10.035  35.800  1.00 36.85           C  
ATOM    998  O   PHE H 138       5.697   9.706  34.614  1.00 36.10           O  
ATOM    999  N   THR H 139       4.956  10.996  36.323  1.00 38.05           N  
ATOM   1000  CA  THR H 139       4.014  11.709  35.505  1.00 38.81           C  
ATOM   1001  CB  THR H 139       3.065  12.556  36.302  1.00 40.29           C  
ATOM   1002  OG1 THR H 139       2.368  11.752  37.243  1.00 43.77           O  
ATOM   1003  CG2 THR H 139       2.060  13.208  35.337  1.00 42.95           C  
ATOM   1004  C   THR H 139       4.809  12.607  34.609  1.00 36.19           C  
ATOM   1005  O   THR H 139       5.271  13.675  35.005  1.00 36.29           O  
ATOM   1006  N   PHE H 140       4.943  12.173  33.345  1.00 35.43           N  
ATOM   1007  CA  PHE H 140       5.734  12.772  32.306  1.00 33.31           C  
ATOM   1008  CB  PHE H 140       5.696  11.888  31.046  1.00 34.25           C  
ATOM   1009  CG  PHE H 140       6.470  12.518  29.943  1.00 32.53           C  
ATOM   1010  CD1 PHE H 140       7.836  12.380  29.868  1.00 31.93           C  
ATOM   1011  CD2 PHE H 140       5.817  13.235  28.968  1.00 34.50           C  
ATOM   1012  CE1 PHE H 140       8.539  12.960  28.838  1.00 32.97           C  
ATOM   1013  CE2 PHE H 140       6.513  13.815  27.937  1.00 32.81           C  
ATOM   1014  CZ  PHE H 140       7.876  13.677  27.872  1.00 31.97           C  
ATOM   1015  C   PHE H 140       5.229  14.138  31.933  1.00 32.92           C  
ATOM   1016  O   PHE H 140       6.015  15.067  31.752  1.00 28.34           O  
ATOM   1017  N   SER H 141       3.898  14.296  31.813  1.00 34.17           N  
ATOM   1018  CA  SER H 141       3.300  15.515  31.337  1.00 35.43           C  
ATOM   1019  CB  SER H 141       1.775  15.399  31.177  1.00 37.41           C  
ATOM   1020  OG  SER H 141       1.167  15.194  32.445  1.00 38.90           O  
ATOM   1021  C   SER H 141       3.558  16.656  32.277  1.00 35.30           C  
ATOM   1022  O   SER H 141       3.523  17.818  31.876  1.00 35.87           O  
ATOM   1023  N   ASP H 142       3.798  16.353  33.560  1.00 35.85           N  
ATOM   1024  CA  ASP H 142       3.987  17.339  34.588  1.00 37.20           C  
ATOM   1025  CB  ASP H 142       3.948  16.742  36.006  1.00 39.05           C  
ATOM   1026  CG  ASP H 142       2.504  16.379  36.327  1.00 43.45           C  
ATOM   1027  OD1 ASP H 142       1.601  16.813  35.563  1.00 47.36           O  
ATOM   1028  OD2 ASP H 142       2.285  15.668  37.343  1.00 46.81           O1-
ATOM   1029  C   ASP H 142       5.290  18.081  34.461  1.00 35.76           C  
ATOM   1030  O   ASP H 142       5.403  19.193  34.974  1.00 36.49           O  
ATOM   1031  N   VAL H 143       6.322  17.512  33.806  1.00 33.03           N  
ATOM   1032  CA  VAL H 143       7.602  18.157  33.937  1.00 31.74           C  
ATOM   1033  CB  VAL H 143       8.651  17.251  34.512  1.00 31.54           C  
ATOM   1034  CG1 VAL H 143       8.228  16.842  35.933  1.00 31.59           C  
ATOM   1035  CG2 VAL H 143       8.847  16.063  33.553  1.00 32.60           C  
ATOM   1036  C   VAL H 143       8.160  18.694  32.653  1.00 29.37           C  
ATOM   1037  O   VAL H 143       7.730  18.358  31.551  1.00 28.32           O  
ATOM   1038  N   TRP H 144       9.138  19.615  32.814  1.00 27.99           N  
ATOM   1039  CA  TRP H 144       9.885  20.183  31.730  1.00 26.50           C  
ATOM   1040  CB  TRP H 144      10.534  21.539  32.048  1.00 26.42           C  
ATOM   1041  CG  TRP H 144       9.551  22.665  32.207  1.00 27.13           C  
ATOM   1042  CD2 TRP H 144       9.924  24.047  32.311  1.00 26.55           C  
ATOM   1043  CD1 TRP H 144       8.190  22.623  32.273  1.00 26.73           C  
ATOM   1044  NE1 TRP H 144       7.692  23.894  32.412  1.00 30.19           N  
ATOM   1045  CE2 TRP H 144       8.747  24.781  32.437  1.00 27.37           C  
ATOM   1046  CE3 TRP H 144      11.148  24.653  32.300  1.00 28.11           C  
ATOM   1047  CZ2 TRP H 144       8.775  26.141  32.556  1.00 32.89           C  
ATOM   1048  CZ3 TRP H 144      11.173  26.024  32.421  1.00 29.03           C  
ATOM   1049  CH2 TRP H 144      10.009  26.753  32.547  1.00 30.94           C  
ATOM   1050  C   TRP H 144      11.012  19.244  31.458  1.00 25.50           C  
ATOM   1051  O   TRP H 144      11.496  18.567  32.365  1.00 26.17           O  
ATOM   1052  N   LEU H 145      11.456  19.187  30.189  1.00 25.43           N  
ATOM   1053  CA  LEU H 145      12.487  18.268  29.802  1.00 24.30           C  
ATOM   1054  CB  LEU H 145      11.935  17.187  28.865  1.00 24.69           C  
ATOM   1055  CG  LEU H 145      10.877  16.308  29.555  1.00 24.45           C  
ATOM   1056  CD1 LEU H 145      10.158  15.412  28.549  1.00 23.72           C  
ATOM   1057  CD2 LEU H 145      11.498  15.484  30.693  1.00 29.18           C  
ATOM   1058  C   LEU H 145      13.555  19.019  29.061  1.00 23.49           C  
ATOM   1059  O   LEU H 145      13.290  20.042  28.429  1.00 24.12           O  
ATOM   1060  N   ASN H 146      14.807  18.515  29.137  1.00 22.22           N  
ATOM   1061  CA  ASN H 146      15.924  19.147  28.490  1.00 21.75           C  
ATOM   1062  CB  ASN H 146      16.967  19.708  29.472  1.00 22.52           C  
ATOM   1063  CG  ASN H 146      16.336  20.793  30.323  1.00 23.06           C  
ATOM   1064  OD1 ASN H 146      16.081  21.902  29.857  1.00 24.88           O  
ATOM   1065  ND2 ASN H 146      16.080  20.464  31.616  1.00 20.79           N  
ATOM   1066  C   ASN H 146      16.683  18.113  27.720  1.00 20.77           C  
ATOM   1067  O   ASN H 146      16.664  16.925  28.046  1.00 21.22           O  
ATOM   1068  N   TRP H 147      17.355  18.562  26.643  1.00 20.50           N  
ATOM   1069  CA  TRP H 147      18.288  17.729  25.946  1.00 19.76           C  
ATOM   1070  CB  TRP H 147      18.094  17.670  24.422  1.00 20.77           C  
ATOM   1071  CG  TRP H 147      16.935  16.805  23.998  1.00 20.51           C  
ATOM   1072  CD2 TRP H 147      17.032  15.381  23.855  1.00 22.96           C  
ATOM   1073  CD1 TRP H 147      15.647  17.138  23.698  1.00 22.40           C  
ATOM   1074  NE1 TRP H 147      14.935  16.007  23.376  1.00 20.41           N  
ATOM   1075  CE2 TRP H 147      15.776  14.918  23.469  1.00 19.79           C  
ATOM   1076  CE3 TRP H 147      18.084  14.528  24.032  1.00 20.10           C  
ATOM   1077  CZ2 TRP H 147      15.552  13.587  23.254  1.00 21.02           C  
ATOM   1078  CZ3 TRP H 147      17.857  13.188  23.813  1.00 22.13           C  
ATOM   1079  CH2 TRP H 147      16.614  12.726  23.431  1.00 22.50           C  
ATOM   1080  C   TRP H 147      19.616  18.354  26.211  1.00 20.00           C  
ATOM   1081  O   TRP H 147      19.756  19.576  26.155  1.00 18.47           O  
ATOM   1082  N   VAL H 148      20.615  17.523  26.555  1.00 18.19           N  
ATOM   1083  CA  VAL H 148      21.940  18.003  26.828  1.00 17.83           C  
ATOM   1084  CB  VAL H 148      22.317  17.927  28.280  1.00 17.55           C  
ATOM   1085  CG1 VAL H 148      21.425  18.897  29.075  1.00 16.88           C  
ATOM   1086  CG2 VAL H 148      22.196  16.463  28.740  1.00 14.85           C  
ATOM   1087  C   VAL H 148      22.880  17.110  26.078  1.00 20.41           C  
ATOM   1088  O   VAL H 148      22.499  16.019  25.656  1.00 20.92           O  
ATOM   1089  N   ARG H 149      24.133  17.565  25.852  1.00 20.99           N  
ATOM   1090  CA  ARG H 149      25.054  16.730  25.127  1.00 21.41           C  
ATOM   1091  CB  ARG H 149      25.073  17.014  23.615  1.00 22.68           C  
ATOM   1092  CG  ARG H 149      25.461  18.452  23.263  1.00 19.27           C  
ATOM   1093  CD  ARG H 149      25.448  18.732  21.759  1.00 21.65           C  
ATOM   1094  NE  ARG H 149      25.768  20.174  21.566  1.00 27.40           N  
ATOM   1095  CZ  ARG H 149      25.704  20.726  20.320  1.00 27.24           C  
ATOM   1096  NH1 ARG H 149      25.347  19.959  19.249  1.00 26.21           N1+
ATOM   1097  NH2 ARG H 149      25.997  22.047  20.144  1.00 30.46           N  
ATOM   1098  C   ARG H 149      26.446  16.952  25.635  1.00 22.95           C  
ATOM   1099  O   ARG H 149      26.771  18.019  26.152  1.00 23.26           O  
ATOM   1100  N   GLN H 150      27.313  15.923  25.509  1.00 24.10           N  
ATOM   1101  CA  GLN H 150      28.666  16.079  25.959  1.00 27.08           C  
ATOM   1102  CB  GLN H 150      28.910  15.444  27.341  1.00 27.98           C  
ATOM   1103  CG  GLN H 150      30.328  15.637  27.881  1.00 31.01           C  
ATOM   1104  CD  GLN H 150      30.389  15.012  29.268  1.00 33.72           C  
ATOM   1105  OE1 GLN H 150      29.372  14.597  29.822  1.00 34.07           O  
ATOM   1106  NE2 GLN H 150      31.616  14.944  29.852  1.00 35.80           N  
ATOM   1107  C   GLN H 150      29.591  15.431  24.972  1.00 28.54           C  
ATOM   1108  O   GLN H 150      29.458  14.250  24.655  1.00 27.74           O  
ATOM   1109  N   ALA H 151      30.561  16.211  24.450  1.00 31.22           N  
ATOM   1110  CA  ALA H 151      31.544  15.705  23.531  1.00 35.20           C  
ATOM   1111  CB  ALA H 151      32.215  16.799  22.682  1.00 35.35           C  
ATOM   1112  C   ALA H 151      32.610  15.039  24.340  1.00 38.57           C  
ATOM   1113  O   ALA H 151      32.719  15.267  25.543  1.00 39.21           O  
ATOM   1114  N   PRO H 152      33.398  14.199  23.726  1.00 42.04           N  
ATOM   1115  CA  PRO H 152      34.437  13.563  24.480  1.00 44.29           C  
ATOM   1116  CD  PRO H 152      32.919  13.356  22.642  1.00 43.12           C  
ATOM   1117  CB  PRO H 152      34.966  12.438  23.596  1.00 45.95           C  
ATOM   1118  CG  PRO H 152      33.742  12.057  22.740  1.00 44.66           C  
ATOM   1119  C   PRO H 152      35.457  14.572  24.897  1.00 45.85           C  
ATOM   1120  O   PRO H 152      35.828  15.418  24.085  1.00 46.42           O  
ATOM   1121  N   GLY H 153      35.903  14.508  26.165  1.00 46.70           N  
ATOM   1122  CA  GLY H 153      36.926  15.387  26.650  1.00 48.35           C  
ATOM   1123  C   GLY H 153      36.375  16.772  26.798  1.00 47.36           C  
ATOM   1124  O   GLY H 153      37.142  17.719  26.968  1.00 48.83           O  
ATOM   1125  N   LYS H 154      35.039  16.942  26.746  1.00 44.64           N  
ATOM   1126  CA  LYS H 154      34.520  18.278  26.860  1.00 43.37           C  
ATOM   1127  CB  LYS H 154      33.886  18.818  25.565  1.00 43.25           C  
ATOM   1128  CG  LYS H 154      33.567  20.313  25.638  1.00 47.45           C  
ATOM   1129  CD  LYS H 154      33.247  20.959  24.291  1.00 49.47           C  
ATOM   1130  CE  LYS H 154      32.816  22.423  24.407  1.00 51.52           C  
ATOM   1131  NZ  LYS H 154      33.925  23.236  24.951  1.00 50.70           N1+
ATOM   1132  C   LYS H 154      33.475  18.310  27.938  1.00 40.27           C  
ATOM   1133  O   LYS H 154      33.096  17.276  28.485  1.00 40.01           O  
ATOM   1134  N   GLY H 155      33.012  19.528  28.298  1.00 37.85           N  
ATOM   1135  CA  GLY H 155      32.033  19.701  29.338  1.00 34.86           C  
ATOM   1136  C   GLY H 155      30.651  19.540  28.776  1.00 32.03           C  
ATOM   1137  O   GLY H 155      30.447  19.528  27.563  1.00 31.15           O  
ATOM   1138  N   LEU H 156      29.653  19.449  29.677  1.00 29.78           N  
ATOM   1139  CA  LEU H 156      28.282  19.253  29.297  1.00 27.78           C  
ATOM   1140  CB  LEU H 156      27.385  18.855  30.483  1.00 26.85           C  
ATOM   1141  CG  LEU H 156      25.953  18.462  30.085  1.00 26.97           C  
ATOM   1142  CD1 LEU H 156      25.949  17.173  29.245  1.00 27.89           C  
ATOM   1143  CD2 LEU H 156      25.031  18.369  31.312  1.00 28.85           C  
ATOM   1144  C   LEU H 156      27.771  20.544  28.721  1.00 26.04           C  
ATOM   1145  O   LEU H 156      28.202  21.622  29.124  1.00 26.19           O  
ATOM   1146  N   GLU H 157      26.856  20.450  27.726  1.00 24.94           N  
ATOM   1147  CA  GLU H 157      26.284  21.610  27.096  1.00 25.03           C  
ATOM   1148  CB  GLU H 157      26.817  21.861  25.673  1.00 25.86           C  
ATOM   1149  CG  GLU H 157      26.210  23.095  25.002  1.00 25.90           C  
ATOM   1150  CD  GLU H 157      26.813  23.237  23.611  1.00 28.43           C  
ATOM   1151  OE1 GLU H 157      27.595  22.335  23.208  1.00 25.56           O  
ATOM   1152  OE2 GLU H 157      26.498  24.251  22.934  1.00 28.53           O1-
ATOM   1153  C   GLU H 157      24.801  21.391  26.975  1.00 24.09           C  
ATOM   1154  O   GLU H 157      24.344  20.287  26.687  1.00 24.51           O  
ATOM   1155  N   TRP H 158      24.009  22.464  27.185  1.00 24.47           N  
ATOM   1156  CA  TRP H 158      22.573  22.377  27.156  1.00 22.75           C  
ATOM   1157  CB  TRP H 158      21.933  23.414  28.097  1.00 21.65           C  
ATOM   1158  CG  TRP H 158      20.425  23.446  28.138  1.00 20.73           C  
ATOM   1159  CD2 TRP H 158      19.626  24.431  27.463  1.00 18.00           C  
ATOM   1160  CD1 TRP H 158      19.554  22.641  28.815  1.00 19.61           C  
ATOM   1161  NE1 TRP H 158      18.264  23.067  28.606  1.00 21.05           N  
ATOM   1162  CE2 TRP H 158      18.293  24.168  27.776  1.00 20.83           C  
ATOM   1163  CE3 TRP H 158      19.976  25.474  26.654  1.00 21.49           C  
ATOM   1164  CZ2 TRP H 158      17.285  24.947  27.284  1.00 21.20           C  
ATOM   1165  CZ3 TRP H 158      18.956  26.254  26.153  1.00 22.61           C  
ATOM   1166  CH2 TRP H 158      17.637  25.996  26.464  1.00 20.37           C  
ATOM   1167  C   TRP H 158      22.099  22.644  25.757  1.00 21.52           C  
ATOM   1168  O   TRP H 158      22.450  23.658  25.156  1.00 24.20           O  
ATOM   1169  N   VAL H 159      21.371  21.668  25.170  1.00 21.94           N  
ATOM   1170  CA  VAL H 159      20.817  21.766  23.847  1.00 22.08           C  
ATOM   1171  CB  VAL H 159      20.523  20.415  23.261  1.00 22.45           C  
ATOM   1172  CG1 VAL H 159      19.859  20.601  21.885  1.00 23.39           C  
ATOM   1173  CG2 VAL H 159      21.838  19.618  23.218  1.00 23.57           C  
ATOM   1174  C   VAL H 159      19.551  22.574  23.794  1.00 22.10           C  
ATOM   1175  O   VAL H 159      19.430  23.500  22.994  1.00 21.82           O  
ATOM   1176  N   GLY H 160      18.565  22.244  24.660  1.00 20.94           N  
ATOM   1177  CA  GLY H 160      17.309  22.942  24.620  1.00 20.70           C  
ATOM   1178  C   GLY H 160      16.360  22.303  25.585  1.00 21.43           C  
ATOM   1179  O   GLY H 160      16.660  21.272  26.186  1.00 20.15           O  
ATOM   1180  N   ARG H 161      15.176  22.927  25.763  1.00 21.18           N  
ATOM   1181  CA  ARG H 161      14.189  22.385  26.652  1.00 22.68           C  
ATOM   1182  CB  ARG H 161      14.129  23.058  28.032  1.00 23.48           C  
ATOM   1183  CG  ARG H 161      13.808  24.550  27.976  1.00 27.44           C  
ATOM   1184  CD  ARG H 161      13.581  25.171  29.355  1.00 26.97           C  
ATOM   1185  NE  ARG H 161      13.654  26.648  29.192  1.00 37.44           N  
ATOM   1186  CZ  ARG H 161      14.851  27.275  29.377  1.00 33.31           C  
ATOM   1187  NH1 ARG H 161      15.950  26.550  29.737  1.00 27.92           N1+
ATOM   1188  NH2 ARG H 161      14.951  28.625  29.205  1.00 37.56           N  
ATOM   1189  C   ARG H 161      12.842  22.577  26.043  1.00 23.31           C  
ATOM   1190  O   ARG H 161      12.664  23.343  25.097  1.00 22.72           O  
ATOM   1191  N   ILE H 162      11.863  21.810  26.554  1.00 24.33           N  
ATOM   1192  CA  ILE H 162      10.493  21.955  26.175  1.00 24.97           C  
ATOM   1193  CB  ILE H 162       9.989  20.800  25.352  1.00 26.90           C  
ATOM   1194  CG1 ILE H 162       8.553  21.055  24.866  1.00 24.35           C  
ATOM   1195  CG2 ILE H 162      10.172  19.506  26.161  1.00 24.31           C  
ATOM   1196  CD1 ILE H 162       8.092  20.063  23.799  1.00 26.23           C  
ATOM   1197  C   ILE H 162       9.740  21.996  27.468  1.00 26.24           C  
ATOM   1198  O   ILE H 162       9.952  21.157  28.343  1.00 26.17           O  
ATOM   1199  N   LYS H 163       8.842  22.985  27.625  1.00 27.06           N  
ATOM   1200  CA  LYS H 163       8.123  23.157  28.855  1.00 28.27           C  
ATOM   1201  CB  LYS H 163       7.608  24.593  29.053  1.00 30.07           C  
ATOM   1202  CG  LYS H 163       8.742  25.617  29.168  1.00 27.94           C  
ATOM   1203  CD  LYS H 163       8.283  27.074  29.084  1.00 32.50           C  
ATOM   1204  CE  LYS H 163       9.428  28.083  29.200  1.00 31.37           C  
ATOM   1205  NZ  LYS H 163       8.898  29.461  29.108  1.00 34.83           N1+
ATOM   1206  C   LYS H 163       6.958  22.219  28.880  1.00 30.32           C  
ATOM   1207  O   LYS H 163       6.707  21.485  27.927  1.00 29.84           O  
ATOM   1208  N   SER H 164       6.246  22.179  30.024  1.00 31.47           N  
ATOM   1209  CA  SER H 164       5.105  21.318  30.145  1.00 33.01           C  
ATOM   1210  CB  SER H 164       4.700  21.031  31.601  1.00 33.81           C  
ATOM   1211  OG  SER H 164       4.300  22.232  32.244  1.00 33.96           O  
ATOM   1212  C   SER H 164       3.960  21.994  29.466  1.00 35.38           C  
ATOM   1213  O   SER H 164       3.998  23.194  29.205  1.00 36.11           O  
ATOM   1214  N   ARG H 165       2.893  21.228  29.171  1.00 37.78           N  
ATOM   1215  CA  ARG H 165       1.759  21.751  28.465  1.00 40.70           C  
ATOM   1216  CB  ARG H 165       0.668  20.697  28.220  1.00 42.00           C  
ATOM   1217  CG  ARG H 165      -0.540  21.256  27.468  1.00 46.24           C  
ATOM   1218  CD  ARG H 165      -1.745  20.316  27.459  1.00 48.36           C  
ATOM   1219  NE  ARG H 165      -2.003  19.927  28.874  1.00 56.10           N  
ATOM   1220  CZ  ARG H 165      -2.663  20.785  29.708  1.00 61.33           C  
ATOM   1221  NH1 ARG H 165      -3.025  22.022  29.262  1.00 65.25           N1+
ATOM   1222  NH2 ARG H 165      -2.951  20.408  30.986  1.00 62.80           N  
ATOM   1223  C   ARG H 165       1.131  22.855  29.258  1.00 42.67           C  
ATOM   1224  O   ARG H 165       0.749  23.883  28.700  1.00 43.77           O  
ATOM   1225  N   THR H 166       1.017  22.687  30.588  1.00 43.54           N  
ATOM   1226  CA  THR H 166       0.364  23.691  31.380  1.00 46.42           C  
ATOM   1227  CB  THR H 166       0.298  23.335  32.838  1.00 47.60           C  
ATOM   1228  OG1 THR H 166       1.603  23.229  33.387  1.00 48.26           O  
ATOM   1229  CG2 THR H 166      -0.448  21.997  32.980  1.00 48.50           C  
ATOM   1230  C   THR H 166       1.139  24.965  31.244  1.00 45.59           C  
ATOM   1231  O   THR H 166       0.567  26.050  31.149  1.00 46.59           O  
ATOM   1232  N   ASP H 167       2.475  24.844  31.226  1.00 42.71           N  
ATOM   1233  CA  ASP H 167       3.405  25.931  31.124  1.00 42.22           C  
ATOM   1234  CB  ASP H 167       4.832  25.552  31.549  1.00 39.93           C  
ATOM   1235  CG  ASP H 167       4.775  25.431  33.068  1.00 42.02           C  
ATOM   1236  OD1 ASP H 167       3.671  25.669  33.628  1.00 46.48           O  
ATOM   1237  OD2 ASP H 167       5.820  25.112  33.695  1.00 40.50           O1-
ATOM   1238  C   ASP H 167       3.396  26.526  29.745  1.00 41.50           C  
ATOM   1239  O   ASP H 167       4.089  27.510  29.499  1.00 40.35           O  
ATOM   1240  N   GLY H 168       2.689  25.908  28.776  1.00 41.94           N  
ATOM   1241  CA  GLY H 168       2.613  26.509  27.471  1.00 41.72           C  
ATOM   1242  C   GLY H 168       3.228  25.593  26.460  1.00 39.58           C  
ATOM   1243  O   GLY H 168       2.856  25.619  25.288  1.00 40.29           O  
ATOM   1244  N   GLY H 169       4.197  24.762  26.875  1.00 37.06           N  
ATOM   1245  CA  GLY H 169       4.721  23.778  25.972  1.00 35.40           C  
ATOM   1246  C   GLY H 169       5.674  24.380  24.980  1.00 34.78           C  
ATOM   1247  O   GLY H 169       5.956  23.762  23.955  1.00 34.41           O  
ATOM   1248  N   THR H 170       6.216  25.583  25.254  1.00 35.07           N  
ATOM   1249  CA  THR H 170       7.103  26.203  24.305  1.00 34.21           C  
ATOM   1250  CB  THR H 170       7.240  27.685  24.498  1.00 36.09           C  
ATOM   1251  OG1 THR H 170       7.718  27.964  25.805  1.00 38.57           O  
ATOM   1252  CG2 THR H 170       5.871  28.348  24.275  1.00 38.46           C  
ATOM   1253  C   THR H 170       8.467  25.597  24.427  1.00 30.82           C  
ATOM   1254  O   THR H 170       8.741  24.830  25.347  1.00 30.36           O  
ATOM   1255  N   THR H 171       9.362  25.923  23.467  1.00 29.27           N  
ATOM   1256  CA  THR H 171      10.682  25.357  23.474  1.00 27.08           C  
ATOM   1257  CB  THR H 171      10.971  24.500  22.274  1.00 27.11           C  
ATOM   1258  OG1 THR H 171      10.850  25.267  21.086  1.00 26.38           O  
ATOM   1259  CG2 THR H 171       9.987  23.318  22.250  1.00 24.68           C  
ATOM   1260  C   THR H 171      11.703  26.452  23.475  1.00 27.54           C  
ATOM   1261  O   THR H 171      11.454  27.563  23.010  1.00 28.62           O  
ATOM   1262  N   ASP H 172      12.886  26.152  24.049  1.00 26.54           N  
ATOM   1263  CA  ASP H 172      13.987  27.073  24.075  1.00 27.66           C  
ATOM   1264  CB  ASP H 172      14.355  27.551  25.490  1.00 28.29           C  
ATOM   1265  CG  ASP H 172      13.241  28.467  25.976  1.00 32.02           C  
ATOM   1266  OD1 ASP H 172      12.600  29.128  25.117  1.00 33.69           O  
ATOM   1267  OD2 ASP H 172      13.013  28.516  27.215  1.00 32.30           O1-
ATOM   1268  C   ASP H 172      15.170  26.342  23.519  1.00 26.40           C  
ATOM   1269  O   ASP H 172      15.324  25.142  23.753  1.00 23.50           O  
ATOM   1270  N   TYR H 173      16.033  27.045  22.750  1.00 26.23           N  
ATOM   1271  CA  TYR H 173      17.148  26.372  22.144  1.00 26.04           C  
ATOM   1272  CB  TYR H 173      17.026  26.244  20.613  1.00 27.06           C  
ATOM   1273  CG  TYR H 173      15.833  25.410  20.294  1.00 26.24           C  
ATOM   1274  CD1 TYR H 173      15.901  24.037  20.348  1.00 25.63           C  
ATOM   1275  CD2 TYR H 173      14.646  26.005  19.930  1.00 27.62           C  
ATOM   1276  CE1 TYR H 173      14.801  23.267  20.051  1.00 27.67           C  
ATOM   1277  CE2 TYR H 173      13.542  25.240  19.632  1.00 29.44           C  
ATOM   1278  CZ  TYR H 173      13.620  23.869  19.692  1.00 26.55           C  
ATOM   1279  OH  TYR H 173      12.489  23.082  19.387  1.00 27.87           O  
ATOM   1280  C   TYR H 173      18.416  27.134  22.379  1.00 27.29           C  
ATOM   1281  O   TYR H 173      18.420  28.360  22.477  1.00 27.69           O  
ATOM   1282  N   ALA H 174      19.540  26.393  22.469  1.00 25.98           N  
ATOM   1283  CA  ALA H 174      20.841  26.982  22.601  1.00 27.00           C  
ATOM   1284  CB  ALA H 174      21.956  25.961  22.885  1.00 24.75           C  
ATOM   1285  C   ALA H 174      21.149  27.641  21.292  1.00 28.31           C  
ATOM   1286  O   ALA H 174      20.655  27.238  20.240  1.00 27.48           O  
ATOM   1287  N   ALA H 175      21.997  28.682  21.336  1.00 29.77           N  
ATOM   1288  CA  ALA H 175      22.340  29.457  20.180  1.00 32.18           C  
ATOM   1289  CB  ALA H 175      23.322  30.597  20.495  1.00 33.63           C  
ATOM   1290  C   ALA H 175      22.994  28.571  19.167  1.00 32.44           C  
ATOM   1291  O   ALA H 175      22.843  28.776  17.964  1.00 33.66           O  
ATOM   1292  N   SER H 176      23.771  27.577  19.628  1.00 31.20           N  
ATOM   1293  CA  SER H 176      24.499  26.736  18.722  1.00 31.25           C  
ATOM   1294  CB  SER H 176      25.406  25.732  19.455  1.00 30.73           C  
ATOM   1295  OG  SER H 176      24.626  24.852  20.251  1.00 28.57           O  
ATOM   1296  C   SER H 176      23.574  25.949  17.829  1.00 29.93           C  
ATOM   1297  O   SER H 176      23.847  25.788  16.641  1.00 29.20           O  
ATOM   1298  N   VAL H 177      22.518  25.348  18.414  1.00 29.07           N  
ATOM   1299  CA  VAL H 177      21.547  24.514  17.745  1.00 28.25           C  
ATOM   1300  CB  VAL H 177      20.968  23.477  18.661  1.00 26.59           C  
ATOM   1301  CG1 VAL H 177      22.123  22.593  19.162  1.00 24.85           C  
ATOM   1302  CG2 VAL H 177      20.176  24.174  19.778  1.00 23.75           C  
ATOM   1303  C   VAL H 177      20.396  25.221  17.077  1.00 30.07           C  
ATOM   1304  O   VAL H 177      19.803  24.672  16.148  1.00 30.51           O  
ATOM   1305  N   LYS H 178      20.005  26.420  17.551  1.00 31.30           N  
ATOM   1306  CA  LYS H 178      18.781  27.038  17.109  1.00 33.18           C  
ATOM   1307  CB  LYS H 178      18.566  28.447  17.697  1.00 33.36           C  
ATOM   1308  CG  LYS H 178      17.146  29.002  17.533  1.00 34.94           C  
ATOM   1309  CD  LYS H 178      16.718  29.253  16.086  1.00 37.84           C  
ATOM   1310  CE  LYS H 178      15.277  29.746  15.944  1.00 37.97           C  
ATOM   1311  NZ  LYS H 178      14.336  28.658  16.289  1.00 39.41           N1+
ATOM   1312  C   LYS H 178      18.702  27.129  15.616  1.00 34.50           C  
ATOM   1313  O   LYS H 178      19.647  27.529  14.937  1.00 36.08           O  
ATOM   1314  N   GLY H 179      17.523  26.732  15.086  1.00 35.29           N  
ATOM   1315  CA  GLY H 179      17.185  26.781  13.695  1.00 36.67           C  
ATOM   1316  C   GLY H 179      17.278  25.396  13.134  1.00 36.10           C  
ATOM   1317  O   GLY H 179      16.423  24.980  12.355  1.00 37.47           O  
ATOM   1318  N   ARG H 180      18.370  24.680  13.460  1.00 32.84           N  
ATOM   1319  CA  ARG H 180      18.590  23.336  13.003  1.00 31.69           C  
ATOM   1320  CB  ARG H 180      20.076  22.980  12.839  1.00 30.71           C  
ATOM   1321  CG  ARG H 180      20.941  23.167  14.079  1.00 33.08           C  
ATOM   1322  CD  ARG H 180      22.414  22.880  13.786  1.00 32.90           C  
ATOM   1323  NE  ARG H 180      23.210  23.278  14.980  1.00 32.65           N  
ATOM   1324  CZ  ARG H 180      24.550  23.024  15.009  1.00 32.11           C  
ATOM   1325  NH1 ARG H 180      25.142  22.398  13.952  1.00 29.74           N1+
ATOM   1326  NH2 ARG H 180      25.295  23.388  16.092  1.00 32.23           N  
ATOM   1327  C   ARG H 180      17.885  22.252  13.780  1.00 30.10           C  
ATOM   1328  O   ARG H 180      17.468  21.255  13.193  1.00 30.57           O  
ATOM   1329  N   PHE H 181      17.748  22.403  15.117  1.00 27.50           N  
ATOM   1330  CA  PHE H 181      17.224  21.358  15.966  1.00 27.41           C  
ATOM   1331  CB  PHE H 181      18.022  21.224  17.276  1.00 25.01           C  
ATOM   1332  CG  PHE H 181      19.344  20.587  17.009  1.00 25.79           C  
ATOM   1333  CD1 PHE H 181      20.217  21.107  16.081  1.00 27.42           C  
ATOM   1334  CD2 PHE H 181      19.737  19.491  17.741  1.00 26.45           C  
ATOM   1335  CE1 PHE H 181      21.439  20.513  15.859  1.00 27.57           C  
ATOM   1336  CE2 PHE H 181      20.958  18.896  17.525  1.00 27.69           C  
ATOM   1337  CZ  PHE H 181      21.813  19.404  16.577  1.00 26.38           C  
ATOM   1338  C   PHE H 181      15.828  21.702  16.384  1.00 28.30           C  
ATOM   1339  O   PHE H 181      15.494  22.873  16.563  1.00 30.12           O  
ATOM   1340  N   THR H 182      14.971  20.667  16.537  1.00 28.04           N  
ATOM   1341  CA  THR H 182      13.616  20.870  16.967  1.00 28.98           C  
ATOM   1342  CB  THR H 182      12.612  20.624  15.879  1.00 30.81           C  
ATOM   1343  OG1 THR H 182      12.873  21.476  14.773  1.00 33.36           O  
ATOM   1344  CG2 THR H 182      11.201  20.897  16.428  1.00 33.85           C  
ATOM   1345  C   THR H 182      13.335  19.875  18.058  1.00 27.51           C  
ATOM   1346  O   THR H 182      13.737  18.715  17.969  1.00 27.72           O  
ATOM   1347  N   ILE H 183      12.628  20.310  19.123  1.00 26.21           N  
ATOM   1348  CA  ILE H 183      12.308  19.438  20.219  1.00 24.65           C  
ATOM   1349  CB  ILE H 183      12.810  19.945  21.542  1.00 23.38           C  
ATOM   1350  CG1 ILE H 183      14.346  20.020  21.536  1.00 24.28           C  
ATOM   1351  CG2 ILE H 183      12.237  19.054  22.656  1.00 24.92           C  
ATOM   1352  CD1 ILE H 183      14.925  20.816  22.705  1.00 26.79           C  
ATOM   1353  C   ILE H 183      10.818  19.372  20.303  1.00 25.43           C  
ATOM   1354  O   ILE H 183      10.135  20.378  20.126  1.00 23.58           O  
ATOM   1355  N   SER H 184      10.273  18.162  20.539  1.00 24.53           N  
ATOM   1356  CA  SER H 184       8.853  18.005  20.662  1.00 27.25           C  
ATOM   1357  CB  SER H 184       8.166  17.635  19.336  1.00 28.37           C  
ATOM   1358  OG  SER H 184       8.690  16.412  18.840  1.00 30.90           O  
ATOM   1359  C   SER H 184       8.616  16.890  21.632  1.00 27.64           C  
ATOM   1360  O   SER H 184       9.509  16.081  21.881  1.00 26.45           O  
ATOM   1361  N   ARG H 185       7.409  16.838  22.235  1.00 28.12           N  
ATOM   1362  CA  ARG H 185       7.100  15.778  23.153  1.00 29.19           C  
ATOM   1363  CB  ARG H 185       6.931  16.209  24.619  1.00 29.28           C  
ATOM   1364  CG  ARG H 185       8.208  16.654  25.319  1.00 31.23           C  
ATOM   1365  CD  ARG H 185       8.084  16.646  26.843  1.00 29.76           C  
ATOM   1366  NE  ARG H 185       7.001  17.595  27.226  1.00 28.31           N  
ATOM   1367  CZ  ARG H 185       6.524  17.596  28.506  1.00 25.68           C  
ATOM   1368  NH1 ARG H 185       6.983  16.683  29.410  1.00 20.86           N1+
ATOM   1369  NH2 ARG H 185       5.592  18.517  28.885  1.00 19.20           N  
ATOM   1370  C   ARG H 185       5.763  15.221  22.790  1.00 31.43           C  
ATOM   1371  O   ARG H 185       4.930  15.906  22.197  1.00 31.19           O  
ATOM   1372  N   ASP H 186       5.548  13.931  23.122  1.00 32.70           N  
ATOM   1373  CA  ASP H 186       4.271  13.297  22.943  1.00 34.93           C  
ATOM   1374  CB  ASP H 186       4.314  12.110  21.965  1.00 36.95           C  
ATOM   1375  CG  ASP H 186       2.889  11.679  21.643  1.00 41.47           C  
ATOM   1376  OD1 ASP H 186       2.012  11.800  22.539  1.00 44.01           O  
ATOM   1377  OD2 ASP H 186       2.658  11.219  20.493  1.00 45.95           O1-
ATOM   1378  C   ASP H 186       3.897  12.774  24.297  1.00 35.39           C  
ATOM   1379  O   ASP H 186       4.363  11.716  24.713  1.00 34.39           O  
ATOM   1380  N   ASP H 187       3.024  13.502  25.019  1.00 35.48           N  
ATOM   1381  CA  ASP H 187       2.685  13.159  26.373  1.00 36.16           C  
ATOM   1382  CB  ASP H 187       1.774  14.203  27.043  1.00 37.33           C  
ATOM   1383  CG  ASP H 187       2.630  15.433  27.338  1.00 36.18           C  
ATOM   1384  OD1 ASP H 187       3.881  15.289  27.362  1.00 33.71           O  
ATOM   1385  OD2 ASP H 187       2.047  16.529  27.546  1.00 36.96           O1-
ATOM   1386  C   ASP H 187       2.031  11.811  26.436  1.00 38.50           C  
ATOM   1387  O   ASP H 187       2.260  11.053  27.377  1.00 38.54           O  
ATOM   1388  N   SER H 188       1.205  11.466  25.433  1.00 39.37           N  
ATOM   1389  CA  SER H 188       0.494  10.218  25.441  1.00 43.08           C  
ATOM   1390  CB  SER H 188      -0.334  10.031  24.162  1.00 45.92           C  
ATOM   1391  OG  SER H 188      -1.179  11.155  23.969  1.00 46.73           O  
ATOM   1392  C   SER H 188       1.484   9.090  25.475  1.00 42.36           C  
ATOM   1393  O   SER H 188       1.276   8.090  26.160  1.00 45.22           O  
ATOM   1394  N   LYS H 189       2.550   9.217  24.663  1.00 40.44           N  
ATOM   1395  CA  LYS H 189       3.636   8.286  24.514  1.00 40.49           C  
ATOM   1396  CB  LYS H 189       4.383   8.427  23.179  1.00 40.68           C  
ATOM   1397  CG  LYS H 189       3.578   7.880  22.000  1.00 46.51           C  
ATOM   1398  CD  LYS H 189       4.169   8.243  20.638  1.00 52.50           C  
ATOM   1399  CE  LYS H 189       3.452   7.576  19.464  1.00 54.72           C  
ATOM   1400  NZ  LYS H 189       4.088   7.980  18.191  1.00 57.35           N1+
ATOM   1401  C   LYS H 189       4.641   8.369  25.627  1.00 37.91           C  
ATOM   1402  O   LYS H 189       5.481   7.481  25.758  1.00 37.79           O  
ATOM   1403  N   ASN H 190       4.646   9.461  26.416  1.00 36.20           N  
ATOM   1404  CA  ASN H 190       5.667   9.611  27.418  1.00 33.87           C  
ATOM   1405  CB  ASN H 190       5.742   8.441  28.418  1.00 35.61           C  
ATOM   1406  CG  ASN H 190       4.532   8.501  29.340  1.00 38.15           C  
ATOM   1407  OD1 ASN H 190       3.941   9.560  29.548  1.00 40.75           O  
ATOM   1408  ND2 ASN H 190       4.160   7.330  29.921  1.00 46.43           N  
ATOM   1409  C   ASN H 190       6.961   9.674  26.680  1.00 31.92           C  
ATOM   1410  O   ASN H 190       7.984   9.159  27.131  1.00 30.78           O  
ATOM   1411  N   THR H 191       6.941  10.337  25.509  1.00 30.45           N  
ATOM   1412  CA  THR H 191       8.131  10.388  24.723  1.00 29.29           C  
ATOM   1413  CB  THR H 191       8.002   9.649  23.423  1.00 29.39           C  
ATOM   1414  OG1 THR H 191       7.684   8.287  23.671  1.00 34.47           O  
ATOM   1415  CG2 THR H 191       9.334   9.745  22.663  1.00 27.55           C  
ATOM   1416  C   THR H 191       8.494  11.807  24.416  1.00 27.55           C  
ATOM   1417  O   THR H 191       7.640  12.681  24.272  1.00 27.30           O  
ATOM   1418  N   LEU H 192       9.818  12.045  24.339  1.00 26.42           N  
ATOM   1419  CA  LEU H 192      10.427  13.306  24.025  1.00 26.27           C  
ATOM   1420  CB  LEU H 192      11.398  13.753  25.131  1.00 24.39           C  
ATOM   1421  CG  LEU H 192      12.117  15.090  24.882  1.00 25.97           C  
ATOM   1422  CD1 LEU H 192      11.129  16.264  24.813  1.00 27.44           C  
ATOM   1423  CD2 LEU H 192      13.230  15.309  25.920  1.00 24.29           C  
ATOM   1424  C   LEU H 192      11.226  13.069  22.777  1.00 26.27           C  
ATOM   1425  O   LEU H 192      11.813  12.001  22.615  1.00 26.17           O  
ATOM   1426  N   TYR H 193      11.266  14.053  21.849  1.00 25.90           N  
ATOM   1427  CA  TYR H 193      11.981  13.820  20.621  1.00 25.79           C  
ATOM   1428  CB  TYR H 193      11.078  13.779  19.373  1.00 28.17           C  
ATOM   1429  CG  TYR H 193      10.123  12.639  19.471  1.00 30.86           C  
ATOM   1430  CD1 TYR H 193      10.529  11.353  19.200  1.00 33.16           C  
ATOM   1431  CD2 TYR H 193       8.810  12.864  19.815  1.00 32.41           C  
ATOM   1432  CE1 TYR H 193       9.642  10.305  19.282  1.00 32.41           C  
ATOM   1433  CE2 TYR H 193       7.917  11.822  19.898  1.00 33.85           C  
ATOM   1434  CZ  TYR H 193       8.333  10.539  19.633  1.00 31.87           C  
ATOM   1435  OH  TYR H 193       7.420   9.467  19.717  1.00 38.94           O  
ATOM   1436  C   TYR H 193      12.931  14.943  20.362  1.00 24.74           C  
ATOM   1437  O   TYR H 193      12.746  16.067  20.825  1.00 23.89           O  
ATOM   1438  N   LEU H 194      14.018  14.632  19.627  1.00 24.58           N  
ATOM   1439  CA  LEU H 194      14.962  15.625  19.210  1.00 25.64           C  
ATOM   1440  CB  LEU H 194      16.289  15.554  19.987  1.00 25.16           C  
ATOM   1441  CG  LEU H 194      17.329  16.609  19.566  1.00 23.48           C  
ATOM   1442  CD1 LEU H 194      16.819  18.034  19.805  1.00 25.23           C  
ATOM   1443  CD2 LEU H 194      18.683  16.342  20.245  1.00 23.36           C  
ATOM   1444  C   LEU H 194      15.256  15.372  17.765  1.00 27.60           C  
ATOM   1445  O   LEU H 194      15.884  14.374  17.417  1.00 25.53           O  
ATOM   1446  N   GLN H 195      14.796  16.287  16.890  1.00 28.02           N  
ATOM   1447  CA  GLN H 195      15.027  16.195  15.477  1.00 30.91           C  
ATOM   1448  CB  GLN H 195      13.837  16.699  14.638  1.00 31.67           C  
ATOM   1449  CG  GLN H 195      14.095  16.746  13.130  1.00 34.00           C  
ATOM   1450  CD  GLN H 195      14.179  15.324  12.600  1.00 36.39           C  
ATOM   1451  OE1 GLN H 195      13.356  14.472  12.932  1.00 39.15           O  
ATOM   1452  NE2 GLN H 195      15.207  15.059  11.748  1.00 35.37           N  
ATOM   1453  C   GLN H 195      16.186  17.091  15.185  1.00 31.23           C  
ATOM   1454  O   GLN H 195      16.129  18.298  15.417  1.00 31.83           O  
ATOM   1455  N   MET H 196      17.281  16.511  14.659  1.00 32.32           N  
ATOM   1456  CA  MET H 196      18.457  17.287  14.399  1.00 33.56           C  
ATOM   1457  CB  MET H 196      19.724  16.633  14.980  1.00 33.77           C  
ATOM   1458  CG  MET H 196      19.670  16.443  16.497  1.00 30.98           C  
ATOM   1459  SD  MET H 196      21.108  15.580  17.204  1.00 36.42           S  
ATOM   1460  CE  MET H 196      20.617  13.924  16.640  1.00 29.98           C  
ATOM   1461  C   MET H 196      18.643  17.339  12.917  1.00 34.72           C  
ATOM   1462  O   MET H 196      18.694  16.302  12.256  1.00 35.74           O  
ATOM   1463  N   ASN H 197      18.754  18.558  12.352  1.00 34.00           N  
ATOM   1464  CA  ASN H 197      18.935  18.672  10.932  1.00 35.57           C  
ATOM   1465  CB  ASN H 197      17.777  19.396  10.227  1.00 37.98           C  
ATOM   1466  CG  ASN H 197      16.526  18.541  10.391  1.00 40.46           C  
ATOM   1467  OD1 ASN H 197      16.566  17.320  10.250  1.00 42.90           O  
ATOM   1468  ND2 ASN H 197      15.379  19.200  10.706  1.00 43.22           N  
ATOM   1469  C   ASN H 197      20.188  19.457  10.684  1.00 35.20           C  
ATOM   1470  O   ASN H 197      20.649  20.201  11.549  1.00 34.44           O  
ATOM   1471  N   SER H 198      20.774  19.301   9.477  1.00 34.76           N  
ATOM   1472  CA  SER H 198      21.977  19.996   9.106  1.00 34.51           C  
ATOM   1473  CB  SER H 198      21.788  21.520   9.023  1.00 36.34           C  
ATOM   1474  OG  SER H 198      20.837  21.841   8.021  1.00 36.94           O  
ATOM   1475  C   SER H 198      23.042  19.729  10.127  1.00 32.60           C  
ATOM   1476  O   SER H 198      23.712  20.649  10.591  1.00 31.98           O  
ATOM   1477  N   LEU H 199      23.260  18.448  10.474  1.00 30.73           N  
ATOM   1478  CA  LEU H 199      24.215  18.121  11.495  1.00 29.45           C  
ATOM   1479  CB  LEU H 199      24.251  16.622  11.849  1.00 29.48           C  
ATOM   1480  CG  LEU H 199      22.993  16.127  12.587  1.00 27.03           C  
ATOM   1481  CD1 LEU H 199      23.085  14.627  12.911  1.00 29.98           C  
ATOM   1482  CD2 LEU H 199      22.721  16.976  13.838  1.00 26.13           C  
ATOM   1483  C   LEU H 199      25.595  18.526  11.075  1.00 29.84           C  
ATOM   1484  O   LEU H 199      25.963  18.453   9.903  1.00 30.87           O  
ATOM   1485  N   LYS H 200      26.390  18.995  12.062  1.00 28.95           N  
ATOM   1486  CA  LYS H 200      27.746  19.400  11.832  1.00 30.13           C  
ATOM   1487  CB  LYS H 200      28.064  20.814  12.344  1.00 31.03           C  
ATOM   1488  CG  LYS H 200      27.303  21.934  11.636  1.00 32.96           C  
ATOM   1489  CD  LYS H 200      27.388  23.266  12.384  1.00 36.80           C  
ATOM   1490  CE  LYS H 200      26.665  24.421  11.689  1.00 43.26           C  
ATOM   1491  NZ  LYS H 200      26.715  25.629  12.540  1.00 44.51           N1+
ATOM   1492  C   LYS H 200      28.617  18.468  12.616  1.00 29.06           C  
ATOM   1493  O   LYS H 200      28.158  17.785  13.528  1.00 27.25           O  
ATOM   1494  N   THR H 201      29.920  18.439  12.287  1.00 30.89           N  
ATOM   1495  CA  THR H 201      30.845  17.560  12.940  1.00 30.75           C  
ATOM   1496  CB  THR H 201      32.249  17.700  12.424  1.00 32.58           C  
ATOM   1497  OG1 THR H 201      32.734  19.013  12.673  1.00 32.43           O  
ATOM   1498  CG2 THR H 201      32.254  17.411  10.914  1.00 32.73           C  
ATOM   1499  C   THR H 201      30.866  17.905  14.398  1.00 30.10           C  
ATOM   1500  O   THR H 201      30.968  17.025  15.252  1.00 30.46           O  
ATOM   1501  N   GLU H 202      30.746  19.207  14.714  1.00 29.45           N  
ATOM   1502  CA  GLU H 202      30.817  19.719  16.055  1.00 30.03           C  
ATOM   1503  CB  GLU H 202      30.826  21.257  16.142  1.00 32.50           C  
ATOM   1504  CG  GLU H 202      29.675  21.948  15.413  1.00 35.57           C  
ATOM   1505  CD  GLU H 202      30.209  22.416  14.066  1.00 45.34           C  
ATOM   1506  OE1 GLU H 202      30.877  21.599  13.376  1.00 44.41           O  
ATOM   1507  OE2 GLU H 202      29.971  23.602  13.718  1.00 46.83           O1-
ATOM   1508  C   GLU H 202      29.690  19.207  16.903  1.00 27.66           C  
ATOM   1509  O   GLU H 202      29.787  19.232  18.127  1.00 27.62           O  
ATOM   1510  N   ASP H 203      28.570  18.800  16.281  1.00 26.02           N  
ATOM   1511  CA  ASP H 203      27.400  18.286  16.949  1.00 24.99           C  
ATOM   1512  CB  ASP H 203      26.202  18.116  15.998  1.00 25.62           C  
ATOM   1513  CG  ASP H 203      25.728  19.507  15.601  1.00 28.79           C  
ATOM   1514  OD1 ASP H 203      25.854  20.437  16.442  1.00 28.28           O  
ATOM   1515  OD2 ASP H 203      25.241  19.661  14.450  1.00 31.66           O1-
ATOM   1516  C   ASP H 203      27.682  16.944  17.575  1.00 24.91           C  
ATOM   1517  O   ASP H 203      26.874  16.439  18.349  1.00 25.13           O  
ATOM   1518  N   THR H 204      28.792  16.281  17.207  1.00 24.47           N  
ATOM   1519  CA  THR H 204      29.060  14.964  17.723  1.00 24.86           C  
ATOM   1520  CB  THR H 204      30.346  14.384  17.210  1.00 24.94           C  
ATOM   1521  OG1 THR H 204      30.316  14.310  15.792  1.00 21.88           O  
ATOM   1522  CG2 THR H 204      30.537  12.982  17.811  1.00 30.11           C  
ATOM   1523  C   THR H 204      29.146  15.003  19.218  1.00 24.87           C  
ATOM   1524  O   THR H 204      29.844  15.837  19.792  1.00 25.00           O  
ATOM   1525  N   ALA H 205      28.412  14.088  19.891  1.00 24.49           N  
ATOM   1526  CA  ALA H 205      28.464  14.049  21.324  1.00 23.00           C  
ATOM   1527  CB  ALA H 205      28.064  15.378  21.985  1.00 20.59           C  
ATOM   1528  C   ALA H 205      27.501  13.016  21.811  1.00 23.26           C  
ATOM   1529  O   ALA H 205      26.735  12.440  21.039  1.00 21.67           O  
ATOM   1530  N   VAL H 206      27.570  12.716  23.124  1.00 23.25           N  
ATOM   1531  CA  VAL H 206      26.589  11.857  23.710  1.00 23.44           C  
ATOM   1532  CB  VAL H 206      27.066  11.160  24.950  1.00 23.46           C  
ATOM   1533  CG1 VAL H 206      25.890  10.377  25.557  1.00 24.86           C  
ATOM   1534  CG2 VAL H 206      28.268  10.275  24.575  1.00 25.54           C  
ATOM   1535  C   VAL H 206      25.465  12.772  24.084  1.00 22.14           C  
ATOM   1536  O   VAL H 206      25.677  13.775  24.763  1.00 21.74           O  
ATOM   1537  N   TYR H 207      24.230  12.446  23.658  1.00 22.41           N  
ATOM   1538  CA  TYR H 207      23.108  13.302  23.930  1.00 22.01           C  
ATOM   1539  CB  TYR H 207      22.185  13.544  22.720  1.00 20.76           C  
ATOM   1540  CG  TYR H 207      22.820  14.490  21.757  1.00 18.96           C  
ATOM   1541  CD1 TYR H 207      23.812  14.082  20.894  1.00 21.93           C  
ATOM   1542  CD2 TYR H 207      22.390  15.797  21.711  1.00 20.92           C  
ATOM   1543  CE1 TYR H 207      24.372  14.974  20.009  1.00 17.96           C  
ATOM   1544  CE2 TYR H 207      22.947  16.691  20.828  1.00 20.30           C  
ATOM   1545  CZ  TYR H 207      23.941  16.280  19.977  1.00 22.16           C  
ATOM   1546  OH  TYR H 207      24.513  17.197  19.069  1.00 18.77           O  
ATOM   1547  C   TYR H 207      22.254  12.635  24.954  1.00 23.31           C  
ATOM   1548  O   TYR H 207      21.915  11.460  24.825  1.00 26.28           O  
ATOM   1549  N   SER H 208      21.883  13.389  26.009  1.00 23.44           N  
ATOM   1550  CA  SER H 208      21.087  12.822  27.060  1.00 23.96           C  
ATOM   1551  CB  SER H 208      21.806  12.795  28.420  1.00 25.16           C  
ATOM   1552  OG  SER H 208      22.969  11.983  28.344  1.00 28.44           O  
ATOM   1553  C   SER H 208      19.858  13.660  27.248  1.00 23.74           C  
ATOM   1554  O   SER H 208      19.835  14.844  26.914  1.00 21.56           O  
ATOM   1555  N   CYS H 209      18.782  13.033  27.776  1.00 23.26           N  
ATOM   1556  CA  CYS H 209      17.561  13.725  28.087  1.00 24.99           C  
ATOM   1557  CB  CYS H 209      16.289  13.004  27.563  1.00 25.42           C  
ATOM   1558  SG  CYS H 209      16.241  11.220  27.939  1.00 38.57           S  
ATOM   1559  C   CYS H 209      17.486  13.852  29.587  1.00 23.14           C  
ATOM   1560  O   CYS H 209      17.900  12.947  30.312  1.00 22.06           O  
ATOM   1561  N   THR H 210      16.996  15.008  30.099  1.00 22.15           N  
ATOM   1562  CA  THR H 210      16.910  15.192  31.528  1.00 21.98           C  
ATOM   1563  CB  THR H 210      17.988  16.072  32.087  1.00 21.14           C  
ATOM   1564  OG1 THR H 210      17.861  17.388  31.567  1.00 26.08           O  
ATOM   1565  CG2 THR H 210      19.360  15.485  31.714  1.00 20.48           C  
ATOM   1566  C   THR H 210      15.626  15.887  31.855  1.00 22.22           C  
ATOM   1567  O   THR H 210      15.059  16.598  31.028  1.00 22.55           O  
ATOM   1568  N   THR H 211      15.125  15.683  33.092  1.00 22.86           N  
ATOM   1569  CA  THR H 211      13.936  16.364  33.522  1.00 23.49           C  
ATOM   1570  CB  THR H 211      12.999  15.507  34.325  1.00 23.99           C  
ATOM   1571  OG1 THR H 211      13.615  15.116  35.543  1.00 25.78           O  
ATOM   1572  CG2 THR H 211      12.621  14.267  33.497  1.00 19.94           C  
ATOM   1573  C   THR H 211      14.357  17.475  34.426  1.00 24.23           C  
ATOM   1574  O   THR H 211      15.463  17.472  34.967  1.00 24.12           O  
ATOM   1575  N   ASP H 212      13.478  18.483  34.587  1.00 24.69           N  
ATOM   1576  CA  ASP H 212      13.729  19.525  35.538  1.00 26.04           C  
ATOM   1577  CB  ASP H 212      13.202  20.912  35.124  1.00 25.85           C  
ATOM   1578  CG  ASP H 212      14.155  21.526  34.111  1.00 26.56           C  
ATOM   1579  OD1 ASP H 212      15.344  21.111  34.089  1.00 27.14           O  
ATOM   1580  OD2 ASP H 212      13.710  22.429  33.353  1.00 29.53           O1-
ATOM   1581  C   ASP H 212      12.973  19.130  36.764  1.00 27.40           C  
ATOM   1582  O   ASP H 212      11.747  19.038  36.735  1.00 28.51           O  
ATOM   1583  N   GLY H 213      13.696  18.823  37.860  1.00 28.37           N  
ATOM   1584  CA  GLY H 213      13.046  18.476  39.092  1.00 31.07           C  
ATOM   1585  C   GLY H 213      13.065  19.687  39.967  1.00 32.83           C  
ATOM   1586  O   GLY H 213      13.498  20.760  39.549  1.00 32.61           O  
ATOM   1587  N   PHE H 214      12.592  19.542  41.222  1.00 34.41           N  
ATOM   1588  CA  PHE H 214      12.630  20.672  42.101  1.00 36.80           C  
ATOM   1589  CB  PHE H 214      11.439  21.633  41.920  1.00 38.68           C  
ATOM   1590  CG  PHE H 214      10.176  20.911  42.255  1.00 41.98           C  
ATOM   1591  CD1 PHE H 214       9.719  20.848  43.553  1.00 43.92           C  
ATOM   1592  CD2 PHE H 214       9.441  20.297  41.265  1.00 43.22           C  
ATOM   1593  CE1 PHE H 214       8.554  20.185  43.857  1.00 45.60           C  
ATOM   1594  CE2 PHE H 214       8.275  19.632  41.564  1.00 43.53           C  
ATOM   1595  CZ  PHE H 214       7.829  19.574  42.861  1.00 44.96           C  
ATOM   1596  C   PHE H 214      12.620  20.204  43.520  1.00 37.67           C  
ATOM   1597  O   PHE H 214      12.213  19.084  43.830  1.00 36.89           O  
ATOM   1598  N   ILE H 215      13.128  21.075  44.415  1.00 38.53           N  
ATOM   1599  CA  ILE H 215      13.078  20.866  45.831  1.00 40.03           C  
ATOM   1600  CB  ILE H 215      14.423  20.935  46.496  1.00 40.71           C  
ATOM   1601  CG1 ILE H 215      15.316  19.788  45.996  1.00 40.12           C  
ATOM   1602  CG2 ILE H 215      14.208  20.943  48.019  1.00 42.62           C  
ATOM   1603  CD1 ILE H 215      16.788  19.945  46.370  1.00 40.18           C  
ATOM   1604  C   ILE H 215      12.267  22.016  46.328  1.00 41.73           C  
ATOM   1605  O   ILE H 215      12.578  23.170  46.033  1.00 41.59           O  
ATOM   1606  N   MET H 216      11.186  21.734  47.079  1.00 43.64           N  
ATOM   1607  CA  MET H 216      10.325  22.794  47.515  1.00 46.41           C  
ATOM   1608  CB  MET H 216       8.842  22.497  47.226  1.00 47.64           C  
ATOM   1609  CG  MET H 216       7.863  23.587  47.667  1.00 53.57           C  
ATOM   1610  SD  MET H 216       7.437  23.565  49.433  1.00 64.07           S  
ATOM   1611  CE  MET H 216       6.383  22.091  49.317  1.00 62.58           C  
ATOM   1612  C   MET H 216      10.489  22.973  48.986  1.00 48.12           C  
ATOM   1613  O   MET H 216      10.439  22.015  49.754  1.00 47.99           O  
ATOM   1614  N   ILE H 217      10.712  24.230  49.414  1.00 49.42           N  
ATOM   1615  CA  ILE H 217      10.841  24.493  50.813  1.00 51.92           C  
ATOM   1616  CB  ILE H 217      12.093  25.239  51.174  1.00 52.61           C  
ATOM   1617  CG1 ILE H 217      13.332  24.404  50.807  1.00 49.01           C  
ATOM   1618  CG2 ILE H 217      12.018  25.607  52.664  1.00 54.65           C  
ATOM   1619  CD1 ILE H 217      14.641  25.187  50.869  1.00 50.32           C  
ATOM   1620  C   ILE H 217       9.672  25.341  51.180  1.00 54.96           C  
ATOM   1621  O   ILE H 217       9.475  26.420  50.620  1.00 55.62           O  
ATOM   1622  N   ARG H 218       8.852  24.873  52.138  1.00 56.47           N  
ATOM   1623  CA  ARG H 218       7.691  25.645  52.453  1.00 59.17           C  
ATOM   1624  CB  ARG H 218       6.478  24.802  52.883  1.00 60.80           C  
ATOM   1625  CG  ARG H 218       6.737  23.925  54.104  1.00 58.98           C  
ATOM   1626  CD  ARG H 218       5.484  23.196  54.590  1.00 60.91           C  
ATOM   1627  NE  ARG H 218       4.518  24.233  55.049  1.00 63.91           N  
ATOM   1628  CZ  ARG H 218       4.527  24.660  56.346  1.00 66.91           C  
ATOM   1629  NH1 ARG H 218       5.399  24.111  57.241  1.00 67.90           N1+
ATOM   1630  NH2 ARG H 218       3.666  25.640  56.747  1.00 68.40           N  
ATOM   1631  C   ARG H 218       8.028  26.584  53.555  1.00 61.80           C  
ATOM   1632  O   ARG H 218       8.253  26.184  54.697  1.00 62.73           O  
ATOM   1633  N   GLY H 219       8.086  27.883  53.213  1.00 62.55           N  
ATOM   1634  CA  GLY H 219       8.371  28.879  54.195  1.00 66.06           C  
ATOM   1635  C   GLY H 219       7.077  29.252  54.843  1.00 70.22           C  
ATOM   1636  O   GLY H 219       5.999  28.954  54.336  1.00 69.85           O  
ATOM   1637  N   VAL H 220       7.155  29.936  55.997  1.00 73.83           N  
ATOM   1638  CA  VAL H 220       5.955  30.351  56.659  1.00 78.64           C  
ATOM   1639  CB  VAL H 220       6.219  31.058  57.956  1.00 82.05           C  
ATOM   1640  CG1 VAL H 220       4.881  31.590  58.498  1.00 83.74           C  
ATOM   1641  CG2 VAL H 220       6.932  30.086  58.912  1.00 85.40           C  
ATOM   1642  C   VAL H 220       5.280  31.322  55.749  1.00 80.32           C  
ATOM   1643  O   VAL H 220       4.053  31.340  55.636  1.00 83.69           O  
ATOM   1644  N   SER H 221       6.091  32.196  55.122  1.00 78.59           N  
ATOM   1645  CA  SER H 221       5.603  33.202  54.225  1.00 80.39           C  
ATOM   1646  CB  SER H 221       6.670  34.259  53.890  1.00 82.91           C  
ATOM   1647  OG  SER H 221       6.136  35.226  52.998  1.00 85.63           O  
ATOM   1648  C   SER H 221       5.148  32.601  52.926  1.00 77.04           C  
ATOM   1649  O   SER H 221       3.977  32.712  52.565  1.00 77.45           O  
ATOM   1650  N   GLU H 222       6.067  31.921  52.200  1.00 74.05           N  
ATOM   1651  CA  GLU H 222       5.738  31.460  50.879  1.00 71.12           C  
ATOM   1652  CB  GLU H 222       6.207  32.440  49.793  1.00 72.09           C  
ATOM   1653  CG  GLU H 222       5.610  33.839  49.916  1.00 74.19           C  
ATOM   1654  CD  GLU H 222       6.383  34.756  48.975  1.00 75.05           C  
ATOM   1655  OE1 GLU H 222       6.547  34.383  47.784  1.00 73.40           O  
ATOM   1656  OE2 GLU H 222       6.829  35.838  49.441  1.00 79.86           O1-
ATOM   1657  C   GLU H 222       6.497  30.193  50.617  1.00 67.59           C  
ATOM   1658  O   GLU H 222       7.390  29.829  51.379  1.00 67.49           O  
ATOM   1659  N   ASP H 223       6.149  29.483  49.518  1.00 64.54           N  
ATOM   1660  CA  ASP H 223       6.842  28.271  49.179  1.00 60.93           C  
ATOM   1661  CB  ASP H 223       5.916  27.113  48.770  1.00 60.12           C  
ATOM   1662  CG  ASP H 223       5.200  26.626  50.022  1.00 63.41           C  
ATOM   1663  OD1 ASP H 223       5.552  27.111  51.130  1.00 66.40           O  
ATOM   1664  OD2 ASP H 223       4.295  25.759  49.889  1.00 65.63           O1-
ATOM   1665  C   ASP H 223       7.738  28.560  48.021  1.00 58.05           C  
ATOM   1666  O   ASP H 223       7.332  29.200  47.053  1.00 57.72           O  
ATOM   1667  N   TYR H 224       8.997  28.089  48.096  1.00 55.79           N  
ATOM   1668  CA  TYR H 224       9.919  28.347  47.033  1.00 53.08           C  
ATOM   1669  CB  TYR H 224      11.188  29.107  47.462  1.00 54.59           C  
ATOM   1670  CG  TYR H 224      10.796  30.530  47.668  1.00 58.07           C  
ATOM   1671  CD1 TYR H 224      10.211  30.948  48.843  1.00 61.15           C  
ATOM   1672  CD2 TYR H 224      11.016  31.452  46.670  1.00 58.71           C  
ATOM   1673  CE1 TYR H 224       9.853  32.266  49.013  1.00 64.10           C  
ATOM   1674  CE2 TYR H 224      10.660  32.769  46.836  1.00 62.34           C  
ATOM   1675  CZ  TYR H 224      10.076  33.177  48.010  1.00 64.95           C  
ATOM   1676  OH  TYR H 224       9.709  34.529  48.183  1.00 68.84           O  
ATOM   1677  C   TYR H 224      10.325  27.055  46.418  1.00 49.21           C  
ATOM   1678  O   TYR H 224      10.456  26.034  47.092  1.00 49.32           O  
ATOM   1679  N   TYR H 225      10.507  27.076  45.083  1.00 45.80           N  
ATOM   1680  CA  TYR H 225      10.875  25.883  44.388  1.00 41.61           C  
ATOM   1681  CB  TYR H 225       9.897  25.512  43.258  1.00 41.80           C  
ATOM   1682  CG  TYR H 225       8.603  25.117  43.889  1.00 42.33           C  
ATOM   1683  CD1 TYR H 225       7.727  26.069  44.362  1.00 46.05           C  
ATOM   1684  CD2 TYR H 225       8.262  23.789  43.999  1.00 43.13           C  
ATOM   1685  CE1 TYR H 225       6.535  25.699  44.941  1.00 46.71           C  
ATOM   1686  CE2 TYR H 225       7.072  23.413  44.578  1.00 44.38           C  
ATOM   1687  CZ  TYR H 225       6.206  24.370  45.051  1.00 46.75           C  
ATOM   1688  OH  TYR H 225       4.985  23.988  45.646  1.00 49.62           O  
ATOM   1689  C   TYR H 225      12.225  26.094  43.780  1.00 38.87           C  
ATOM   1690  O   TYR H 225      12.466  27.077  43.081  1.00 38.36           O  
ATOM   1691  N   TYR H 226      13.150  25.150  44.047  1.00 36.63           N  
ATOM   1692  CA  TYR H 226      14.478  25.238  43.512  1.00 34.30           C  
ATOM   1693  CB  TYR H 226      15.565  24.965  44.565  1.00 34.55           C  
ATOM   1694  CG  TYR H 226      15.411  26.003  45.625  1.00 35.17           C  
ATOM   1695  CD1 TYR H 226      14.466  25.846  46.614  1.00 34.89           C  
ATOM   1696  CD2 TYR H 226      16.204  27.127  45.638  1.00 34.62           C  
ATOM   1697  CE1 TYR H 226      14.310  26.795  47.596  1.00 40.34           C  
ATOM   1698  CE2 TYR H 226      16.053  28.080  46.618  1.00 37.86           C  
ATOM   1699  CZ  TYR H 226      15.106  27.915  47.598  1.00 41.16           C  
ATOM   1700  OH  TYR H 226      14.948  28.891  48.606  1.00 44.49           O  
ATOM   1701  C   TYR H 226      14.562  24.160  42.480  1.00 32.23           C  
ATOM   1702  O   TYR H 226      14.393  22.982  42.786  1.00 31.68           O  
ATOM   1703  N   TYR H 227      14.833  24.549  41.218  1.00 30.32           N  
ATOM   1704  CA  TYR H 227      14.807  23.625  40.119  1.00 29.32           C  
ATOM   1705  CB  TYR H 227      14.174  24.211  38.844  1.00 28.64           C  
ATOM   1706  CG  TYR H 227      12.727  24.451  39.111  1.00 30.97           C  
ATOM   1707  CD1 TYR H 227      12.309  25.590  39.760  1.00 32.98           C  
ATOM   1708  CD2 TYR H 227      11.786  23.534  38.706  1.00 31.97           C  
ATOM   1709  CE1 TYR H 227      10.971  25.808  40.003  1.00 36.09           C  
ATOM   1710  CE2 TYR H 227      10.447  23.746  38.945  1.00 34.51           C  
ATOM   1711  CZ  TYR H 227      10.039  24.885  39.596  1.00 35.88           C  
ATOM   1712  OH  TYR H 227       8.667  25.105  39.843  1.00 38.11           O  
ATOM   1713  C   TYR H 227      16.190  23.179  39.754  1.00 27.93           C  
ATOM   1714  O   TYR H 227      17.151  23.937  39.873  1.00 29.66           O  
ATOM   1715  N   TYR H 228      16.321  21.887  39.371  1.00 27.46           N  
ATOM   1716  CA  TYR H 228      17.577  21.358  38.914  1.00 27.30           C  
ATOM   1717  CB  TYR H 228      18.480  20.862  40.059  1.00 27.33           C  
ATOM   1718  CG  TYR H 228      17.807  19.729  40.755  1.00 28.48           C  
ATOM   1719  CD1 TYR H 228      16.716  19.948  41.565  1.00 28.75           C  
ATOM   1720  CD2 TYR H 228      18.283  18.446  40.615  1.00 26.41           C  
ATOM   1721  CE1 TYR H 228      16.100  18.902  42.210  1.00 29.46           C  
ATOM   1722  CE2 TYR H 228      17.674  17.395  41.258  1.00 27.76           C  
ATOM   1723  CZ  TYR H 228      16.579  17.623  42.056  1.00 30.52           C  
ATOM   1724  OH  TYR H 228      15.950  16.547  42.717  1.00 30.26           O  
ATOM   1725  C   TYR H 228      17.299  20.210  37.981  1.00 27.23           C  
ATOM   1726  O   TYR H 228      16.183  19.693  37.946  1.00 27.87           O  
ATOM   1727  N   MET H 229      18.303  19.788  37.175  1.00 27.22           N  
ATOM   1728  CA  MET H 229      18.092  18.654  36.315  1.00 28.45           C  
ATOM   1729  CB  MET H 229      19.145  18.499  35.203  1.00 27.15           C  
ATOM   1730  CG  MET H 229      19.051  19.586  34.128  1.00 29.54           C  
ATOM   1731  SD  MET H 229      20.275  19.437  32.792  1.00 33.34           S  
ATOM   1732  CE  MET H 229      19.712  20.899  31.871  1.00 32.06           C  
ATOM   1733  C   MET H 229      18.124  17.433  37.190  1.00 27.40           C  
ATOM   1734  O   MET H 229      19.171  17.067  37.727  1.00 27.30           O  
ATOM   1735  N   ASP H 230      16.929  16.846  37.435  1.00 26.78           N  
ATOM   1736  CA  ASP H 230      16.773  15.718  38.316  1.00 28.39           C  
ATOM   1737  CB  ASP H 230      15.333  15.615  38.849  1.00 27.97           C  
ATOM   1738  CG  ASP H 230      15.259  14.568  39.956  1.00 30.44           C  
ATOM   1739  OD1 ASP H 230      16.317  13.993  40.326  1.00 30.91           O  
ATOM   1740  OD2 ASP H 230      14.124  14.331  40.448  1.00 32.83           O1-
ATOM   1741  C   ASP H 230      17.113  14.378  37.737  1.00 27.65           C  
ATOM   1742  O   ASP H 230      18.045  13.711  38.186  1.00 28.46           O  
ATOM   1743  N   VAL H 231      16.373  13.974  36.683  1.00 27.44           N  
ATOM   1744  CA  VAL H 231      16.496  12.644  36.150  1.00 25.85           C  
ATOM   1745  CB  VAL H 231      15.176  12.015  35.804  1.00 27.17           C  
ATOM   1746  CG1 VAL H 231      15.435  10.646  35.153  1.00 26.04           C  
ATOM   1747  CG2 VAL H 231      14.317  11.945  37.079  1.00 23.63           C  
ATOM   1748  C   VAL H 231      17.283  12.755  34.897  1.00 25.16           C  
ATOM   1749  O   VAL H 231      17.014  13.617  34.061  1.00 24.89           O  
ATOM   1750  N   TRP H 232      18.292  11.874  34.756  1.00 24.48           N  
ATOM   1751  CA  TRP H 232      19.164  11.909  33.621  1.00 23.97           C  
ATOM   1752  CB  TRP H 232      20.628  12.137  34.033  1.00 24.86           C  
ATOM   1753  CG  TRP H 232      20.894  13.444  34.740  1.00 26.40           C  
ATOM   1754  CD2 TRP H 232      21.796  14.455  34.266  1.00 28.12           C  
ATOM   1755  CD1 TRP H 232      20.413  13.885  35.937  1.00 27.32           C  
ATOM   1756  NE1 TRP H 232      20.950  15.113  36.236  1.00 27.94           N  
ATOM   1757  CE2 TRP H 232      21.808  15.475  35.219  1.00 25.97           C  
ATOM   1758  CE3 TRP H 232      22.561  14.525  33.138  1.00 28.64           C  
ATOM   1759  CZ2 TRP H 232      22.585  16.585  35.054  1.00 25.36           C  
ATOM   1760  CZ3 TRP H 232      23.338  15.650  32.970  1.00 26.65           C  
ATOM   1761  CH2 TRP H 232      23.349  16.659  33.911  1.00 26.21           C  
ATOM   1762  C   TRP H 232      19.142  10.553  32.980  1.00 24.71           C  
ATOM   1763  O   TRP H 232      19.168   9.534  33.667  1.00 25.01           O  
ATOM   1764  N   GLY H 233      19.090  10.513  31.632  1.00 24.68           N  
ATOM   1765  CA  GLY H 233      19.132   9.266  30.922  1.00 26.41           C  
ATOM   1766  C   GLY H 233      20.580   8.904  30.757  1.00 27.84           C  
ATOM   1767  O   GLY H 233      21.464   9.715  31.030  1.00 26.93           O  
ATOM   1768  N   LYS H 234      20.849   7.658  30.312  1.00 29.69           N  
ATOM   1769  CA  LYS H 234      22.177   7.146  30.098  1.00 31.64           C  
ATOM   1770  CB  LYS H 234      22.199   5.629  29.843  1.00 33.23           C  
ATOM   1771  CG  LYS H 234      21.843   4.813  31.088  1.00 37.45           C  
ATOM   1772  CD  LYS H 234      21.584   3.330  30.812  1.00 42.62           C  
ATOM   1773  CE  LYS H 234      20.146   3.022  30.388  1.00 43.28           C  
ATOM   1774  NZ  LYS H 234      19.936   3.408  28.975  1.00 46.58           N1+
ATOM   1775  C   LYS H 234      22.836   7.833  28.933  1.00 31.26           C  
ATOM   1776  O   LYS H 234      24.047   8.053  28.948  1.00 32.38           O  
ATOM   1777  N   GLY H 235      22.066   8.162  27.875  1.00 30.46           N  
ATOM   1778  CA  GLY H 235      22.620   8.867  26.747  1.00 30.45           C  
ATOM   1779  C   GLY H 235      22.779   7.959  25.563  1.00 31.21           C  
ATOM   1780  O   GLY H 235      22.915   6.743  25.697  1.00 31.92           O  
ATOM   1781  N   THR H 236      22.749   8.567  24.355  1.00 29.64           N  
ATOM   1782  CA  THR H 236      22.921   7.881  23.103  1.00 29.89           C  
ATOM   1783  CB  THR H 236      21.673   7.859  22.267  1.00 30.46           C  
ATOM   1784  OG1 THR H 236      21.843   7.007  21.143  1.00 33.98           O  
ATOM   1785  CG2 THR H 236      21.359   9.294  21.813  1.00 27.25           C  
ATOM   1786  C   THR H 236      23.966   8.642  22.347  1.00 28.80           C  
ATOM   1787  O   THR H 236      23.986   9.871  22.382  1.00 25.12           O  
ATOM   1788  N   THR H 237      24.852   7.946  21.609  1.00 29.69           N  
ATOM   1789  CA  THR H 237      25.931   8.674  21.005  1.00 30.04           C  
ATOM   1790  CB  THR H 237      27.244   7.953  21.051  1.00 32.69           C  
ATOM   1791  OG1 THR H 237      28.299   8.854  20.753  1.00 32.90           O  
ATOM   1792  CG2 THR H 237      27.223   6.812  20.022  1.00 33.72           C  
ATOM   1793  C   THR H 237      25.624   8.983  19.577  1.00 29.91           C  
ATOM   1794  O   THR H 237      25.140   8.140  18.822  1.00 31.48           O  
ATOM   1795  N   VAL H 238      25.884  10.246  19.185  1.00 28.97           N  
ATOM   1796  CA  VAL H 238      25.685  10.655  17.828  1.00 29.07           C  
ATOM   1797  CB  VAL H 238      24.801  11.862  17.695  1.00 28.37           C  
ATOM   1798  CG1 VAL H 238      24.746  12.277  16.216  1.00 28.32           C  
ATOM   1799  CG2 VAL H 238      23.424  11.526  18.295  1.00 24.91           C  
ATOM   1800  C   VAL H 238      27.033  11.014  17.283  1.00 29.57           C  
ATOM   1801  O   VAL H 238      27.770  11.790  17.893  1.00 30.53           O  
ATOM   1802  N   THR H 239      27.401  10.436  16.121  1.00 29.06           N  
ATOM   1803  CA  THR H 239      28.680  10.749  15.545  1.00 28.57           C  
ATOM   1804  CB  THR H 239      29.567   9.549  15.377  1.00 30.55           C  
ATOM   1805  OG1 THR H 239      29.777   8.919  16.632  1.00 32.15           O  
ATOM   1806  CG2 THR H 239      30.913  10.010  14.792  1.00 28.30           C  
ATOM   1807  C   THR H 239      28.452  11.327  14.186  1.00 28.23           C  
ATOM   1808  O   THR H 239      27.936  10.659  13.290  1.00 29.18           O  
ATOM   1809  N   VAL H 240      28.833  12.604  13.997  1.00 27.98           N  
ATOM   1810  CA  VAL H 240      28.688  13.220  12.712  1.00 25.83           C  
ATOM   1811  CB  VAL H 240      28.192  14.635  12.795  1.00 25.63           C  
ATOM   1812  CG1 VAL H 240      28.079  15.204  11.370  1.00 25.49           C  
ATOM   1813  CG2 VAL H 240      26.873  14.657  13.591  1.00 22.14           C  
ATOM   1814  C   VAL H 240      30.051  13.265  12.107  1.00 27.49           C  
ATOM   1815  O   VAL H 240      30.874  14.102  12.477  1.00 26.48           O  
ATOM   1816  N   SER H 241      30.332  12.362  11.150  1.00 27.69           N  
ATOM   1817  CA  SER H 241      31.638  12.380  10.559  1.00 30.05           C  
ATOM   1818  CB  SER H 241      32.677  11.547  11.327  1.00 30.09           C  
ATOM   1819  OG  SER H 241      32.345  10.169  11.252  1.00 31.29           O  
ATOM   1820  C   SER H 241      31.541  11.795   9.191  1.00 33.15           C  
ATOM   1821  O   SER H 241      30.588  11.088   8.867  1.00 34.13           O  
ATOM   1822  N   SER H 242      32.541  12.095   8.343  1.00 35.50           N  
ATOM   1823  CA  SER H 242      32.563  11.559   7.016  1.00 38.51           C  
ATOM   1824  CB  SER H 242      32.589  12.639   5.920  1.00 40.24           C  
ATOM   1825  OG  SER H 242      33.772  13.419   6.027  1.00 43.49           O  
ATOM   1826  C   SER H 242      33.843  10.743   6.878  1.00 39.70           C  
ATOM   1827  O   SER H 242      34.097   9.884   7.762  1.00 41.63           O  
ATOM   1828  OXT SER H 242      34.585  10.969   5.886  1.00  0.00           O1-
TER    1829      SER H 242 
CONECT  141  642
CONECT  642  141
CONECT  963 1558
CONECT 1558  963
END
