# Supplementary material for: Fully automated antibody structure prediction using BIOVIA tools: Validation study
Source: PLoS One. 2017 May 18;12(5):e0177923. doi: 10.1371/journal.pone.0177923 (PMC5436848; doi:10.1371/journal.pone.0177923)
Supplement: S1 Dataset — Predicted structures using the Top5 framework method, Chothia CDR definition with no canonical filtering and generating 50 models. These were used in the detailed discussion of outliers and for comparison against predictions using canonical filtering. (ZIP) [file pone.0177923.s003.zip › 4M1G_LH_FV_FinalModel.pdb]

REMARK   Accelrys Discovery Studio PDB file
REMARK   Created:  2015-05-08T05:23:11Z
SSBOND   1 CYS L   23    CYS L   89                                     
SSBOND   2 CYS H  130    CYS H  203                                     
ATOM      1  N   GLU L   1      25.395  31.661  25.478  1.00 76.96           N1+
ATOM      2  CA  GLU L   1      25.366  30.825  26.703  1.00 79.54           C  
ATOM      3  CB  GLU L   1      25.725  29.374  26.346  1.00 83.96           C  
ATOM      4  CG  GLU L   1      24.720  28.722  25.398  1.00 80.46           C  
ATOM      5  CD  GLU L   1      25.304  27.403  24.918  1.00 72.65           C  
ATOM      6  OE1 GLU L   1      26.317  26.949  25.511  1.00100.88           O  
ATOM      7  OE2 GLU L   1      24.744  26.832  23.946  1.00 87.38           O1-
ATOM      8  C   GLU L   1      26.366  31.308  27.717  1.00 73.51           C  
ATOM      9  O   GLU L   1      27.450  31.767  27.357  1.00 70.70           O  
ATOM     10  N   LEU L   2      26.005  31.238  29.018  1.00 68.68           N  
ATOM     11  CA  LEU L   2      26.893  31.629  30.081  1.00 58.19           C  
ATOM     12  CB  LEU L   2      26.198  31.840  31.438  1.00 60.91           C  
ATOM     13  CG  LEU L   2      25.206  33.017  31.461  1.00  0.00           C  
ATOM     14  CD1 LEU L   2      24.557  33.164  32.847  1.00 56.09           C  
ATOM     15  CD2 LEU L   2      25.864  34.317  30.970  1.00  0.00           C  
ATOM     16  C   LEU L   2      27.892  30.530  30.261  1.00 57.76           C  
ATOM     17  O   LEU L   2      27.544  29.350  30.222  1.00 58.42           O  
ATOM     18  N   VAL L   3      29.167  30.895  30.496  1.00 54.31           N  
ATOM     19  CA  VAL L   3      30.180  29.888  30.598  1.00 53.95           C  
ATOM     20  CB  VAL L   3      31.469  30.262  29.919  1.00 55.87           C  
ATOM     21  CG1 VAL L   3      32.505  29.162  30.202  1.00 61.06           C  
ATOM     22  CG2 VAL L   3      31.197  30.495  28.422  1.00 60.28           C  
ATOM     23  C   VAL L   3      30.503  29.663  32.037  1.00 56.45           C  
ATOM     24  O   VAL L   3      30.660  30.603  32.813  1.00 56.15           O  
ATOM     25  N   LEU L   4      30.596  28.378  32.428  1.00 54.46           N  
ATOM     26  CA  LEU L   4      30.932  28.061  33.780  1.00 48.79           C  
ATOM     27  CB  LEU L   4      29.958  27.062  34.423  1.00 48.89           C  
ATOM     28  CG  LEU L   4      28.513  27.593  34.461  1.00 51.34           C  
ATOM     29  CD1 LEU L   4      27.585  26.640  35.230  1.00  0.00           C  
ATOM     30  CD2 LEU L   4      28.461  29.038  34.982  1.00  0.00           C  
ATOM     31  C   LEU L   4      32.285  27.433  33.749  1.00 51.54           C  
ATOM     32  O   LEU L   4      32.476  26.372  33.155  1.00 52.00           O  
ATOM     33  N   THR L   5      33.264  28.078  34.409  1.00 50.95           N  
ATOM     34  CA  THR L   5      34.608  27.581  34.417  1.00 52.90           C  
ATOM     35  CB  THR L   5      35.641  28.663  34.327  1.00 56.37           C  
ATOM     36  OG1 THR L   5      35.486  29.389  33.116  1.00 51.48           O  
ATOM     37  CG2 THR L   5      37.037  28.024  34.412  1.00 44.81           C  
ATOM     38  C   THR L   5      34.819  26.909  35.725  1.00 50.69           C  
ATOM     39  O   THR L   5      34.576  27.490  36.782  1.00 50.68           O  
ATOM     40  N   GLN L   6      35.284  25.647  35.687  1.00 52.17           N  
ATOM     41  CA  GLN L   6      35.449  24.952  36.923  1.00 49.69           C  
ATOM     42  CB  GLN L   6      34.598  23.671  36.992  1.00 49.84           C  
ATOM     43  CG  GLN L   6      34.405  23.130  38.406  1.00 53.69           C  
ATOM     44  CD  GLN L   6      33.380  22.005  38.349  1.00 48.88           C  
ATOM     45  OE1 GLN L   6      32.697  21.813  37.344  1.00 47.68           O  
ATOM     46  NE2 GLN L   6      33.262  21.245  39.469  1.00 47.71           N  
ATOM     47  C   GLN L   6      36.891  24.601  37.074  1.00 49.72           C  
ATOM     48  O   GLN L   6      37.559  24.228  36.110  1.00 50.85           O  
ATOM     49  N   SER L   7      37.418  24.752  38.305  1.00 53.46           N  
ATOM     50  CA  SER L   7      38.797  24.431  38.503  1.00 62.04           C  
ATOM     51  CB  SER L   7      39.734  25.643  38.350  1.00 60.87           C  
ATOM     52  OG  SER L   7      39.419  26.634  39.316  1.00 62.05           O  
ATOM     53  C   SER L   7      38.969  23.888  39.881  1.00 64.00           C  
ATOM     54  O   SER L   7      38.241  24.245  40.809  1.00 59.64           O  
ATOM     55  N   PRO L   8      39.919  23.012  40.055  1.00 59.57           N  
ATOM     56  CA  PRO L   8      40.744  22.514  38.979  1.00 55.99           C  
ATOM     57  CD  PRO L   8      40.615  22.981  41.328  1.00 62.33           C  
ATOM     58  CB  PRO L   8      42.075  22.110  39.617  1.00 53.41           C  
ATOM     59  CG  PRO L   8      41.764  21.988  41.116  1.00 59.77           C  
ATOM     60  C   PRO L   8      40.056  21.377  38.284  1.00 52.05           C  
ATOM     61  O   PRO L   8      39.001  20.948  38.748  1.00 51.26           O  
ATOM     62  N   THR L   9      40.623  20.893  37.158  1.00 50.84           N  
ATOM     63  CA  THR L   9      40.071  19.795  36.413  1.00 50.29           C  
ATOM     64  CB  THR L   9      40.840  19.510  35.155  1.00 52.35           C  
ATOM     65  OG1 THR L   9      42.182  19.163  35.467  1.00  0.00           O  
ATOM     66  CG2 THR L   9      40.806  20.758  34.259  1.00  0.00           C  
ATOM     67  C   THR L   9      40.120  18.555  37.249  1.00 49.57           C  
ATOM     68  O   THR L   9      39.177  17.766  37.252  1.00 47.07           O  
ATOM     69  N   THR L  10      41.237  18.325  37.966  1.00 52.14           N  
ATOM     70  CA  THR L  10      41.315  17.137  38.768  1.00 49.55           C  
ATOM     71  CB  THR L  10      42.115  16.042  38.125  1.00 54.23           C  
ATOM     72  OG1 THR L  10      43.457  16.465  37.939  1.00  0.00           O  
ATOM     73  CG2 THR L  10      41.478  15.696  36.769  1.00  0.00           C  
ATOM     74  C   THR L  10      41.986  17.477  40.059  1.00 51.83           C  
ATOM     75  O   THR L  10      42.846  18.355  40.110  1.00 54.32           O  
ATOM     76  N   MET L  11      41.595  16.788  41.152  1.00 51.33           N  
ATOM     77  CA  MET L  11      42.217  17.062  42.415  1.00 48.24           C  
ATOM     78  CB  MET L  11      41.344  17.870  43.391  1.00 51.47           C  
ATOM     79  CG  MET L  11      41.076  19.297  42.924  1.00 54.57           C  
ATOM     80  SD  MET L  11      40.369  20.388  44.189  1.00 72.00           S  
ATOM     81  CE  MET L  11      41.933  20.579  45.093  1.00 64.15           C  
ATOM     82  C   MET L  11      42.512  15.765  43.089  1.00 49.66           C  
ATOM     83  O   MET L  11      41.661  14.881  43.170  1.00 50.23           O  
ATOM     84  N   ALA L  12      43.747  15.628  43.605  1.00 50.31           N  
ATOM     85  CA  ALA L  12      44.109  14.431  44.303  1.00 47.38           C  
ATOM     86  CB  ALA L  12      45.487  13.875  43.906  1.00 49.22           C  
ATOM     87  C   ALA L  12      44.176  14.798  45.747  1.00 48.75           C  
ATOM     88  O   ALA L  12      44.776  15.808  46.113  1.00 50.01           O  
ATOM     89  N   ALA L  13      43.539  13.986  46.613  1.00 46.13           N  
ATOM     90  CA  ALA L  13      43.560  14.329  48.002  1.00 45.29           C  
ATOM     91  CB  ALA L  13      42.398  15.245  48.419  1.00 45.76           C  
ATOM     92  C   ALA L  13      43.472  13.083  48.826  1.00 43.71           C  
ATOM     93  O   ALA L  13      42.859  12.089  48.436  1.00 42.56           O  
ATOM     94  N   SER L  14      44.108  13.125  50.013  1.00 44.62           N  
ATOM     95  CA  SER L  14      44.111  12.011  50.913  1.00 46.76           C  
ATOM     96  CB  SER L  14      45.262  12.054  51.932  1.00 47.89           C  
ATOM     97  OG  SER L  14      46.511  12.000  51.260  1.00 53.45           O  
ATOM     98  C   SER L  14      42.831  12.048  51.673  1.00 45.37           C  
ATOM     99  O   SER L  14      42.180  13.086  51.783  1.00 47.29           O  
ATOM    100  N   PRO L  15      42.453  10.919  52.201  1.00 44.99           N  
ATOM    101  CA  PRO L  15      41.234  10.880  52.946  1.00 48.67           C  
ATOM    102  CD  PRO L  15      42.721   9.656  51.531  1.00  0.00           C  
ATOM    103  CB  PRO L  15      40.898   9.401  53.122  1.00 49.78           C  
ATOM    104  CG  PRO L  15      41.530   8.745  51.879  1.00 18.99           C  
ATOM    105  C   PRO L  15      41.399  11.649  54.211  1.00 48.96           C  
ATOM    106  O   PRO L  15      42.468  11.594  54.816  1.00 53.01           O  
ATOM    107  N   GLY L  16      40.347  12.373  54.626  1.00 49.54           N  
ATOM    108  CA  GLY L  16      40.430  13.125  55.839  1.00 54.36           C  
ATOM    109  C   GLY L  16      40.803  14.539  55.518  1.00 53.16           C  
ATOM    110  O   GLY L  16      40.651  15.424  56.360  1.00 57.60           O  
ATOM    111  N   GLU L  17      41.286  14.805  54.288  1.00 52.91           N  
ATOM    112  CA  GLU L  17      41.674  16.147  53.952  1.00 53.36           C  
ATOM    113  CB  GLU L  17      42.622  16.270  52.743  1.00 56.37           C  
ATOM    114  CG  GLU L  17      44.050  15.791  53.021  1.00 65.60           C  
ATOM    115  CD  GLU L  17      44.923  16.167  51.832  1.00 90.25           C  
ATOM    116  OE1 GLU L  17      45.269  17.373  51.713  1.00 94.01           O  
ATOM    117  OE2 GLU L  17      45.252  15.256  51.027  1.00 93.24           O1-
ATOM    118  C   GLU L  17      40.451  16.952  53.647  1.00 51.17           C  
ATOM    119  O   GLU L  17      39.353  16.424  53.481  1.00 47.11           O  
ATOM    120  N   LYS L  18      40.635  18.285  53.624  1.00 54.93           N  
ATOM    121  CA  LYS L  18      39.607  19.239  53.336  1.00 53.29           C  
ATOM    122  CB  LYS L  18      39.730  20.435  54.305  1.00 59.05           C  
ATOM    123  CG  LYS L  18      38.653  21.522  54.279  1.00 64.90           C  
ATOM    124  CD  LYS L  18      38.700  22.456  53.073  1.00 67.81           C  
ATOM    125  CE  LYS L  18      38.177  23.860  53.398  1.00 79.97           C  
ATOM    126  NZ  LYS L  18      36.924  23.775  54.184  1.00 80.85           N1+
ATOM    127  C   LYS L  18      39.866  19.672  51.927  1.00 54.89           C  
ATOM    128  O   LYS L  18      40.998  20.001  51.578  1.00 53.90           O  
ATOM    129  N   ILE L  19      38.829  19.642  51.061  1.00 48.20           N  
ATOM    130  CA  ILE L  19      39.048  20.002  49.688  1.00 49.87           C  
ATOM    131  CB  ILE L  19      38.891  18.848  48.735  1.00 53.28           C  
ATOM    132  CG1 ILE L  19      39.917  17.741  49.045  1.00 51.42           C  
ATOM    133  CG2 ILE L  19      39.004  19.401  47.304  1.00 55.11           C  
ATOM    134  CD1 ILE L  19      39.673  17.033  50.378  1.00  0.00           C  
ATOM    135  C   ILE L  19      38.044  21.037  49.290  1.00 50.26           C  
ATOM    136  O   ILE L  19      36.893  21.011  49.727  1.00 48.71           O  
ATOM    137  N   THR L  20      38.482  22.002  48.453  1.00 49.58           N  
ATOM    138  CA  THR L  20      37.614  23.031  47.962  1.00 47.63           C  
ATOM    139  CB  THR L  20      37.998  24.414  48.410  1.00 53.76           C  
ATOM    140  OG1 THR L  20      37.996  24.496  49.825  1.00 53.86           O  
ATOM    141  CG2 THR L  20      36.983  25.418  47.843  1.00 50.77           C  
ATOM    142  C   THR L  20      37.729  23.025  46.471  1.00 49.57           C  
ATOM    143  O   THR L  20      38.817  22.863  45.921  1.00 49.88           O  
ATOM    144  N   ILE L  21      36.591  23.197  45.777  1.00 47.38           N  
ATOM    145  CA  ILE L  21      36.580  23.203  44.342  1.00 44.54           C  
ATOM    146  CB  ILE L  21      35.756  22.072  43.780  1.00 46.01           C  
ATOM    147  CG1 ILE L  21      36.322  20.706  44.217  1.00 31.78           C  
ATOM    148  CG2 ILE L  21      35.662  22.244  42.255  1.00 32.67           C  
ATOM    149  CD1 ILE L  21      35.363  19.534  43.990  1.00 29.34           C  
ATOM    150  C   ILE L  21      35.900  24.474  43.942  1.00 48.83           C  
ATOM    151  O   ILE L  21      34.900  24.856  44.544  1.00 47.87           O  
ATOM    152  N   THR L  22      36.403  25.157  42.895  1.00 49.70           N  
ATOM    153  CA  THR L  22      35.838  26.434  42.561  1.00 49.20           C  
ATOM    154  CB  THR L  22      36.883  27.501  42.434  1.00 54.39           C  
ATOM    155  OG1 THR L  22      37.768  27.192  41.364  1.00 65.98           O  
ATOM    156  CG2 THR L  22      37.665  27.563  43.757  1.00 63.15           C  
ATOM    157  C   THR L  22      35.105  26.356  41.255  1.00 48.98           C  
ATOM    158  O   THR L  22      35.385  25.505  40.411  1.00 47.61           O  
ATOM    159  N   CYS L  23      34.095  27.238  41.095  1.00 49.76           N  
ATOM    160  CA  CYS L  23      33.322  27.343  39.888  1.00 50.41           C  
ATOM    161  CB  CYS L  23      31.972  26.579  39.978  1.00 51.31           C  
ATOM    162  SG  CYS L  23      30.942  26.677  38.477  1.00 67.42           S  
ATOM    163  C   CYS L  23      33.061  28.812  39.678  1.00 54.48           C  
ATOM    164  O   CYS L  23      32.530  29.493  40.554  1.00 53.79           O  
ATOM    165  N   SER L  24      33.439  29.341  38.494  1.00 56.30           N  
ATOM    166  CA  SER L  24      33.287  30.747  38.227  1.00 58.69           C  
ATOM    167  CB  SER L  24      34.622  31.414  37.856  1.00 58.41           C  
ATOM    168  OG  SER L  24      34.435  32.796  37.595  1.00 20.40           O  
ATOM    169  C   SER L  24      32.367  30.903  37.056  1.00 54.15           C  
ATOM    170  O   SER L  24      32.396  30.107  36.120  1.00 54.01           O  
ATOM    171  N   ALA L  25      31.527  31.957  37.083  1.00 53.82           N  
ATOM    172  CA  ALA L  25      30.579  32.174  36.031  1.00 60.14           C  
ATOM    173  CB  ALA L  25      29.133  32.330  36.538  1.00 53.39           C  
ATOM    174  C   ALA L  25      30.947  33.440  35.329  1.00 64.00           C  
ATOM    175  O   ALA L  25      31.456  34.382  35.933  1.00 66.85           O  
ATOM    176  N   SER L  26      30.795  33.461  33.984  1.00 29.57           N  
ATOM    177  CA  SER L  26      31.242  34.550  33.144  1.00 31.21           C  
ATOM    178  CB  SER L  26      30.951  34.310  31.654  1.00 30.67           C  
ATOM    179  OG  SER L  26      31.719  33.217  31.176  1.00 32.65           O  
ATOM    180  C   SER L  26      30.522  35.798  33.526  1.00 32.44           C  
ATOM    181  O   SER L  26      31.061  36.899  33.408  1.00 35.97           O  
ATOM    182  N   SER L  27      29.263  35.658  33.973  1.00 29.16           N  
ATOM    183  CA  SER L  27      28.530  36.820  34.368  1.00 31.65           C  
ATOM    184  CB  SER L  27      27.396  37.188  33.396  1.00 35.92           C  
ATOM    185  OG  SER L  27      26.716  38.347  33.856  1.00 41.99           O  
ATOM    186  C   SER L  27      27.933  36.505  35.702  1.00 31.04           C  
ATOM    187  O   SER L  27      27.836  35.339  36.080  1.00 29.88           O  
ATOM    188  N   SER L  28      27.517  37.542  36.455  1.00 28.71           N  
ATOM    189  CA  SER L  28      27.015  37.308  37.776  1.00 32.45           C  
ATOM    190  CB  SER L  28      26.689  38.596  38.553  1.00 32.79           C  
ATOM    191  OG  SER L  28      26.191  38.280  39.846  1.00 38.50           O  
ATOM    192  C   SER L  28      25.777  36.483  37.673  1.00 34.21           C  
ATOM    193  O   SER L  28      24.952  36.679  36.782  1.00 35.66           O  
ATOM    194  N   ILE L  29      25.631  35.532  38.617  1.00 32.09           N  
ATOM    195  CA  ILE L  29      24.552  34.596  38.637  1.00 31.16           C  
ATOM    196  CB  ILE L  29      25.051  33.179  38.678  1.00 31.51           C  
ATOM    197  CG1 ILE L  29      25.920  32.881  37.444  1.00 31.01           C  
ATOM    198  CG2 ILE L  29      23.861  32.224  38.857  1.00 27.55           C  
ATOM    199  CD1 ILE L  29      25.212  33.101  36.109  1.00 44.65           C  
ATOM    200  C   ILE L  29      23.821  34.809  39.923  1.00 32.50           C  
ATOM    201  O   ILE L  29      24.438  35.037  40.964  1.00 31.56           O  
ATOM    202  N   SER L  30      22.475  34.778  39.888  1.00 31.31           N  
ATOM    203  CA  SER L  30      21.803  34.892  41.144  1.00 34.51           C  
ATOM    204  CB  SER L  30      20.274  35.017  41.027  1.00 35.09           C  
ATOM    205  OG  SER L  30      19.694  35.122  42.319  1.00 39.63           O  
ATOM    206  C   SER L  30      22.111  33.617  41.857  1.00 32.36           C  
ATOM    207  O   SER L  30      22.010  32.531  41.289  1.00 32.86           O  
ATOM    208  N   SER L  31      22.453  33.722  43.150  1.00 33.21           N  
ATOM    209  CA  SER L  31      22.894  32.599  43.922  1.00 31.74           C  
ATOM    210  CB  SER L  31      23.256  32.969  45.371  1.00 33.95           C  
ATOM    211  OG  SER L  31      22.103  33.429  46.060  1.00 36.56           O  
ATOM    212  C   SER L  31      21.814  31.560  43.970  1.00 29.24           C  
ATOM    213  O   SER L  31      22.100  30.390  44.211  1.00 25.19           O  
ATOM    214  N   ASN L  32      20.547  31.946  43.721  1.00 26.65           N  
ATOM    215  CA  ASN L  32      19.455  31.007  43.775  1.00 28.07           C  
ATOM    216  CB  ASN L  32      18.082  31.638  43.466  1.00 34.05           C  
ATOM    217  CG  ASN L  32      17.613  32.404  44.699  1.00 48.36           C  
ATOM    218  OD1 ASN L  32      16.596  32.075  45.306  1.00 53.83           O  
ATOM    219  ND2 ASN L  32      18.386  33.449  45.093  1.00 48.81           N  
ATOM    220  C   ASN L  32      19.686  29.927  42.753  1.00 22.26           C  
ATOM    221  O   ASN L  32      19.158  28.824  42.862  1.00 22.29           O  
ATOM    222  N   TYR L  33      20.388  30.290  41.672  1.00 21.65           N  
ATOM    223  CA  TYR L  33      20.736  29.527  40.505  1.00 21.39           C  
ATOM    224  CB  TYR L  33      20.839  30.422  39.269  1.00 22.69           C  
ATOM    225  CG  TYR L  33      19.454  30.960  39.137  1.00 24.20           C  
ATOM    226  CD1 TYR L  33      19.093  32.110  39.805  1.00 24.69           C  
ATOM    227  CD2 TYR L  33      18.511  30.311  38.376  1.00 26.08           C  
ATOM    228  CE1 TYR L  33      17.821  32.621  39.702  1.00 29.51           C  
ATOM    229  CE2 TYR L  33      17.236  30.816  38.268  1.00 26.30           C  
ATOM    230  CZ  TYR L  33      16.891  31.971  38.930  1.00 29.83           C  
ATOM    231  OH  TYR L  33      15.584  32.490  38.819  1.00 33.32           O  
ATOM    232  C   TYR L  33      21.917  28.539  40.531  1.00 19.32           C  
ATOM    233  O   TYR L  33      21.989  27.795  39.552  1.00 18.83           O  
ATOM    234  N   LEU L  34      22.922  28.537  41.484  1.00 47.42           N  
ATOM    235  CA  LEU L  34      24.059  27.720  41.200  1.00 44.23           C  
ATOM    236  CB  LEU L  34      25.397  28.255  41.731  1.00 43.13           C  
ATOM    237  CG  LEU L  34      26.559  27.307  41.378  1.00 39.23           C  
ATOM    238  CD1 LEU L  34      26.846  27.334  39.871  1.00 37.54           C  
ATOM    239  CD2 LEU L  34      27.806  27.559  42.232  1.00 36.19           C  
ATOM    240  C   LEU L  34      23.832  26.442  41.932  1.00 42.24           C  
ATOM    241  O   LEU L  34      23.493  26.450  43.115  1.00 44.27           O  
ATOM    242  N   HIS L  35      24.022  25.300  41.244  1.00 40.10           N  
ATOM    243  CA  HIS L  35      23.806  24.039  41.887  1.00 38.77           C  
ATOM    244  ND1 HIS L  35      21.206  25.208  40.465  1.00  0.00           N  
ATOM    245  CG  HIS L  35      21.387  24.111  41.276  1.00 11.03           C  
ATOM    246  CB  HIS L  35      22.631  23.272  41.262  1.00 37.74           C  
ATOM    247  NE2 HIS L  35      19.373  25.030  41.711  1.00  0.00           N  
ATOM    248  CD2 HIS L  35      20.259  24.016  42.031  1.00  0.00           C  
ATOM    249  CE1 HIS L  35      19.986  25.721  40.767  1.00  0.00           C  
ATOM    250  C   HIS L  35      25.052  23.213  41.732  1.00 40.05           C  
ATOM    251  O   HIS L  35      25.886  23.489  40.870  1.00 38.98           O  
ATOM    252  N   TRP L  36      25.229  22.190  42.599  1.00 39.15           N  
ATOM    253  CA  TRP L  36      26.380  21.329  42.526  1.00 36.75           C  
ATOM    254  CB  TRP L  36      27.288  21.402  43.768  1.00 36.48           C  
ATOM    255  CG  TRP L  36      28.044  22.700  43.915  1.00 41.30           C  
ATOM    256  CD2 TRP L  36      29.329  22.949  43.325  1.00 39.04           C  
ATOM    257  CD1 TRP L  36      27.700  23.836  44.587  1.00 40.67           C  
ATOM    258  NE1 TRP L  36      28.690  24.781  44.448  1.00 38.64           N  
ATOM    259  CE2 TRP L  36      29.700  24.248  43.675  1.00 39.38           C  
ATOM    260  CE3 TRP L  36      30.137  22.160  42.555  1.00 36.64           C  
ATOM    261  CZ2 TRP L  36      30.887  24.779  43.258  1.00 36.41           C  
ATOM    262  CZ3 TRP L  36      31.334  22.701  42.136  1.00 38.43           C  
ATOM    263  CH2 TRP L  36      31.701  23.985  42.480  1.00 39.22           C  
ATOM    264  C   TRP L  36      25.900  19.912  42.428  1.00 37.60           C  
ATOM    265  O   TRP L  36      24.982  19.508  43.144  1.00 37.40           O  
ATOM    266  N   TYR L  37      26.535  19.116  41.541  1.00 35.19           N  
ATOM    267  CA  TYR L  37      26.147  17.745  41.345  1.00 32.99           C  
ATOM    268  CB  TYR L  37      25.616  17.431  39.932  1.00 32.50           C  
ATOM    269  CG  TYR L  37      24.357  18.188  39.652  1.00 33.25           C  
ATOM    270  CD1 TYR L  37      23.149  17.770  40.158  1.00 32.68           C  
ATOM    271  CD2 TYR L  37      24.376  19.329  38.884  1.00 32.80           C  
ATOM    272  CE1 TYR L  37      21.988  18.460  39.896  1.00 36.89           C  
ATOM    273  CE2 TYR L  37      23.219  20.024  38.617  1.00 34.86           C  
ATOM    274  CZ  TYR L  37      22.019  19.590  39.122  1.00 37.54           C  
ATOM    275  OH  TYR L  37      20.832  20.299  38.850  1.00 41.30           O  
ATOM    276  C   TYR L  37      27.350  16.866  41.542  1.00 31.93           C  
ATOM    277  O   TYR L  37      28.492  17.276  41.326  1.00 32.35           O  
ATOM    278  N   GLN L  38      27.107  15.617  41.988  1.00 31.78           N  
ATOM    279  CA  GLN L  38      28.146  14.647  42.203  1.00 33.24           C  
ATOM    280  CB  GLN L  38      28.129  14.074  43.630  1.00 33.40           C  
ATOM    281  CG  GLN L  38      29.217  13.035  43.906  1.00 35.28           C  
ATOM    282  CD  GLN L  38      29.004  12.504  45.319  1.00 40.39           C  
ATOM    283  OE1 GLN L  38      27.948  11.960  45.642  1.00 38.20           O  
ATOM    284  NE2 GLN L  38      30.036  12.667  46.189  1.00 38.20           N  
ATOM    285  C   GLN L  38      27.879  13.490  41.294  1.00 34.61           C  
ATOM    286  O   GLN L  38      26.754  13.000  41.213  1.00 36.31           O  
ATOM    287  N   GLN L  39      28.913  13.027  40.566  1.00 35.46           N  
ATOM    288  CA  GLN L  39      28.696  11.874  39.742  1.00 36.35           C  
ATOM    289  CB  GLN L  39      28.820  12.150  38.231  1.00 35.15           C  
ATOM    290  CG  GLN L  39      28.573  10.902  37.378  1.00 37.38           C  
ATOM    291  CD  GLN L  39      28.517  11.312  35.914  1.00 37.36           C  
ATOM    292  OE1 GLN L  39      29.440  11.934  35.393  1.00 39.37           O  
ATOM    293  NE2 GLN L  39      27.397  10.961  35.227  1.00 36.94           N  
ATOM    294  C   GLN L  39      29.723  10.851  40.109  1.00 36.08           C  
ATOM    295  O   GLN L  39      30.918  11.049  39.899  1.00 36.11           O  
ATOM    296  N   LYS L  40      29.274   9.719  40.682  1.00 39.15           N  
ATOM    297  CA  LYS L  40      30.183   8.671  41.032  1.00 43.73           C  
ATOM    298  CB  LYS L  40      29.736   7.824  42.231  1.00 45.13           C  
ATOM    299  CG  LYS L  40      29.782   8.612  43.544  1.00 43.48           C  
ATOM    300  CD  LYS L  40      29.048   7.943  44.708  1.00 47.09           C  
ATOM    301  CE  LYS L  40      29.147   8.732  46.015  1.00 46.51           C  
ATOM    302  NZ  LYS L  40      28.416   8.029  47.093  1.00 52.25           N1+
ATOM    303  C   LYS L  40      30.332   7.803  39.831  1.00 46.24           C  
ATOM    304  O   LYS L  40      29.543   7.878  38.889  1.00 43.24           O  
ATOM    305  N   PRO L  41      31.340   6.983  39.830  1.00 49.59           N  
ATOM    306  CA  PRO L  41      31.579   6.191  38.667  1.00 51.19           C  
ATOM    307  CD  PRO L  41      32.562   7.260  40.566  1.00 49.91           C  
ATOM    308  CB  PRO L  41      32.939   5.533  38.885  1.00 51.30           C  
ATOM    309  CG  PRO L  41      33.680   6.548  39.780  1.00 51.08           C  
ATOM    310  C   PRO L  41      30.476   5.252  38.339  1.00 54.26           C  
ATOM    311  O   PRO L  41      30.060   4.471  39.193  1.00 56.96           O  
ATOM    312  N   GLY L  42      29.988   5.334  37.091  1.00 54.85           N  
ATOM    313  CA  GLY L  42      29.069   4.367  36.590  1.00 56.09           C  
ATOM    314  C   GLY L  42      27.651   4.682  36.900  1.00 59.08           C  
ATOM    315  O   GLY L  42      26.771   3.953  36.447  1.00 62.24           O  
ATOM    316  N   PHE L  43      27.375   5.733  37.688  1.00 61.75           N  
ATOM    317  CA  PHE L  43      25.998   6.001  37.927  1.00 56.57           C  
ATOM    318  CB  PHE L  43      25.408   5.490  39.261  1.00 63.95           C  
ATOM    319  CG  PHE L  43      25.936   6.144  40.488  1.00 60.05           C  
ATOM    320  CD1 PHE L  43      25.452   7.369  40.889  1.00  0.00           C  
ATOM    321  CD2 PHE L  43      26.882   5.507  41.256  1.00  0.00           C  
ATOM    322  CE1 PHE L  43      25.928   7.964  42.032  1.00  0.00           C  
ATOM    323  CE2 PHE L  43      27.359   6.098  42.400  1.00  0.00           C  
ATOM    324  CZ  PHE L  43      26.883   7.328  42.786  1.00  0.00           C  
ATOM    325  C   PHE L  43      25.785   7.439  37.744  1.00 49.96           C  
ATOM    326  O   PHE L  43      26.733   8.214  37.620  1.00 52.07           O  
ATOM    327  N   SER L  44      24.494   7.773  37.682  1.00 48.43           N  
ATOM    328  CA  SER L  44      23.959   9.050  37.396  1.00 49.63           C  
ATOM    329  CB  SER L  44      22.440   8.983  37.184  1.00 50.78           C  
ATOM    330  OG  SER L  44      21.921  10.271  36.899  1.00 73.51           O  
ATOM    331  C   SER L  44      24.247   9.967  38.526  1.00 47.41           C  
ATOM    332  O   SER L  44      24.341   9.573  39.688  1.00 48.87           O  
ATOM    333  N   PRO L  45      24.372  11.211  38.166  1.00 44.15           N  
ATOM    334  CA  PRO L  45      24.714  12.262  39.081  1.00 42.27           C  
ATOM    335  CD  PRO L  45      24.447  11.627  36.775  1.00 47.09           C  
ATOM    336  CB  PRO L  45      25.077  13.467  38.208  1.00 39.49           C  
ATOM    337  CG  PRO L  45      24.446  13.160  36.837  1.00 47.78           C  
ATOM    338  C   PRO L  45      23.596  12.555  40.031  1.00 43.26           C  
ATOM    339  O   PRO L  45      22.453  12.230  39.718  1.00 45.09           O  
ATOM    340  N   LYS L  46      23.913  13.130  41.212  1.00 41.85           N  
ATOM    341  CA  LYS L  46      22.899  13.504  42.154  1.00 44.35           C  
ATOM    342  CB  LYS L  46      22.854  12.636  43.421  1.00 46.67           C  
ATOM    343  CG  LYS L  46      24.053  12.824  44.349  1.00 43.55           C  
ATOM    344  CD  LYS L  46      23.820  12.245  45.745  1.00 48.69           C  
ATOM    345  CE  LYS L  46      24.987  12.461  46.709  1.00 32.06           C  
ATOM    346  NZ  LYS L  46      24.662  11.869  48.026  1.00 32.12           N1+
ATOM    347  C   LYS L  46      23.183  14.914  42.580  1.00 41.37           C  
ATOM    348  O   LYS L  46      24.335  15.345  42.600  1.00 41.62           O  
ATOM    349  N   LEU L  47      22.116  15.675  42.905  1.00 42.91           N  
ATOM    350  CA  LEU L  47      22.228  17.050  43.316  1.00 41.43           C  
ATOM    351  CB  LEU L  47      20.870  17.775  43.240  1.00 40.83           C  
ATOM    352  CG  LEU L  47      20.892  19.251  43.668  1.00 43.61           C  
ATOM    353  CD1 LEU L  47      21.772  20.097  42.732  1.00 10.71           C  
ATOM    354  CD2 LEU L  47      19.462  19.797  43.804  1.00 12.41           C  
ATOM    355  C   LEU L  47      22.699  17.096  44.742  1.00 42.87           C  
ATOM    356  O   LEU L  47      22.132  16.442  45.618  1.00 41.28           O  
ATOM    357  N   LEU L  48      23.861  17.740  44.980  1.00 43.23           N  
ATOM    358  CA  LEU L  48      24.356  17.978  46.310  1.00 42.69           C  
ATOM    359  CB  LEU L  48      25.887  18.071  46.350  1.00 43.13           C  
ATOM    360  CG  LEU L  48      26.601  16.743  46.040  1.00 44.63           C  
ATOM    361  CD1 LEU L  48      28.118  16.941  45.995  1.00 44.31           C  
ATOM    362  CD2 LEU L  48      26.201  15.636  47.028  1.00 43.79           C  
ATOM    363  C   LEU L  48      23.829  19.243  46.928  1.00 47.17           C  
ATOM    364  O   LEU L  48      23.319  19.246  48.046  1.00 47.51           O  
ATOM    365  N   ILE L  49      23.948  20.369  46.190  1.00 41.74           N  
ATOM    366  CA  ILE L  49      23.631  21.656  46.751  1.00 42.59           C  
ATOM    367  CB  ILE L  49      24.861  22.453  47.079  1.00 40.32           C  
ATOM    368  CG1 ILE L  49      25.744  21.715  48.102  1.00 39.02           C  
ATOM    369  CG2 ILE L  49      24.412  23.844  47.554  1.00 43.70           C  
ATOM    370  CD1 ILE L  49      25.077  21.513  49.462  1.00 39.60           C  
ATOM    371  C   ILE L  49      22.884  22.453  45.732  1.00 45.73           C  
ATOM    372  O   ILE L  49      23.188  22.380  44.542  1.00 46.13           O  
ATOM    373  N   TYR L  50      21.884  23.244  46.179  1.00 43.87           N  
ATOM    374  CA  TYR L  50      21.136  24.080  45.282  1.00 44.32           C  
ATOM    375  CB  TYR L  50      19.698  23.585  45.032  1.00 46.96           C  
ATOM    376  CG  TYR L  50      18.943  23.554  46.316  1.00 50.94           C  
ATOM    377  CD1 TYR L  50      18.265  24.669  46.751  1.00 51.69           C  
ATOM    378  CD2 TYR L  50      18.908  22.411  47.081  1.00 54.78           C  
ATOM    379  CE1 TYR L  50      17.561  24.648  47.930  1.00 55.21           C  
ATOM    380  CE2 TYR L  50      18.205  22.382  48.261  1.00 55.61           C  
ATOM    381  CZ  TYR L  50      17.531  23.502  48.683  1.00 56.25           C  
ATOM    382  OH  TYR L  50      16.808  23.472  49.892  1.00 65.75           O  
ATOM    383  C   TYR L  50      21.083  25.459  45.872  1.00 45.81           C  
ATOM    384  O   TYR L  50      21.270  25.635  47.075  1.00 44.11           O  
ATOM    385  N   ARG L  51      20.883  26.487  45.050  1.00 40.63           N  
ATOM    386  CA  ARG L  51      20.811  27.811  45.599  1.00 44.85           C  
ATOM    387  CB  ARG L  51      19.570  28.041  46.475  1.00 54.57           C  
ATOM    388  CG  ARG L  51      18.277  28.144  45.663  1.00 64.85           C  
ATOM    389  CD  ARG L  51      17.029  28.238  46.538  1.00 63.21           C  
ATOM    390  NE  ARG L  51      17.300  29.282  47.563  1.00 71.85           N  
ATOM    391  CZ  ARG L  51      16.811  29.129  48.827  1.00 72.29           C  
ATOM    392  NH1 ARG L  51      16.081  28.022  49.143  1.00 74.59           N1+
ATOM    393  NH2 ARG L  51      17.076  30.077  49.774  1.00 68.00           N  
ATOM    394  C   ARG L  51      22.051  28.131  46.386  1.00 44.62           C  
ATOM    395  O   ARG L  51      21.987  28.754  47.442  1.00 58.32           O  
ATOM    396  N   THR L  52      23.187  27.596  45.900  1.00 38.90           N  
ATOM    397  CA  THR L  52      24.554  27.812  46.291  1.00 40.51           C  
ATOM    398  CB  THR L  52      24.978  29.252  46.218  1.00 44.49           C  
ATOM    399  OG1 THR L  52      26.394  29.327  46.245  1.00 27.45           O  
ATOM    400  CG2 THR L  52      24.411  30.032  47.416  1.00 22.90           C  
ATOM    401  C   THR L  52      24.912  27.284  47.645  1.00 42.11           C  
ATOM    402  O   THR L  52      26.031  26.809  47.830  1.00 50.18           O  
ATOM    403  N   SER L  53      23.984  27.252  48.617  1.00 37.93           N  
ATOM    404  CA  SER L  53      24.469  26.823  49.894  1.00 39.08           C  
ATOM    405  CB  SER L  53      24.719  27.998  50.854  1.00 49.79           C  
ATOM    406  OG  SER L  53      23.501  28.683  51.111  1.00 50.65           O  
ATOM    407  C   SER L  53      23.434  25.981  50.520  1.00 37.84           C  
ATOM    408  O   SER L  53      23.539  25.638  51.696  1.00 47.28           O  
ATOM    409  N   ASN L  54      22.409  25.587  49.752  1.00 47.92           N  
ATOM    410  CA  ASN L  54      21.462  24.787  50.478  1.00 49.42           C  
ATOM    411  CB  ASN L  54      20.009  25.099  50.096  1.00 55.20           C  
ATOM    412  CG  ASN L  54      19.732  26.535  50.509  1.00 70.10           C  
ATOM    413  OD1 ASN L  54      19.600  26.842  51.692  1.00 78.78           O  
ATOM    414  ND2 ASN L  54      19.654  27.449  49.505  1.00 71.07           N  
ATOM    415  C   ASN L  54      21.714  23.352  50.146  1.00 52.81           C  
ATOM    416  O   ASN L  54      21.844  22.986  48.981  1.00 46.28           O  
ATOM    417  N   LEU L  55      21.814  22.493  51.178  1.00 49.56           N  
ATOM    418  CA  LEU L  55      22.058  21.098  50.949  1.00 51.81           C  
ATOM    419  CB  LEU L  55      22.570  20.352  52.195  1.00 52.83           C  
ATOM    420  CG  LEU L  55      23.918  20.854  52.743  1.00 59.64           C  
ATOM    421  CD1 LEU L  55      23.812  22.306  53.233  1.00 22.90           C  
ATOM    422  CD2 LEU L  55      24.464  19.910  53.826  1.00 22.61           C  
ATOM    423  C   LEU L  55      20.765  20.432  50.592  1.00 51.74           C  
ATOM    424  O   LEU L  55      19.717  20.752  51.148  1.00 58.15           O  
ATOM    425  N   ALA L  56      20.817  19.469  49.645  1.00 52.50           N  
ATOM    426  CA  ALA L  56      19.667  18.689  49.287  1.00 54.48           C  
ATOM    427  CB  ALA L  56      19.831  17.911  47.968  1.00 50.22           C  
ATOM    428  C   ALA L  56      19.470  17.696  50.395  1.00 63.29           C  
ATOM    429  O   ALA L  56      20.382  17.436  51.178  1.00 56.71           O  
ATOM    430  N   SER L  57      18.258  17.120  50.500  1.00 64.36           N  
ATOM    431  CA  SER L  57      17.980  16.216  51.581  1.00 71.87           C  
ATOM    432  CB  SER L  57      16.526  15.715  51.589  1.00 74.35           C  
ATOM    433  OG  SER L  57      15.629  16.800  51.776  1.00 79.20           O  
ATOM    434  C   SER L  57      18.859  15.009  51.465  1.00 63.99           C  
ATOM    435  O   SER L  57      19.175  14.554  50.367  1.00 67.95           O  
ATOM    436  N   GLY L  58      19.300  14.481  52.627  1.00 70.73           N  
ATOM    437  CA  GLY L  58      20.058  13.263  52.690  1.00 63.31           C  
ATOM    438  C   GLY L  58      21.516  13.530  52.483  1.00 64.40           C  
ATOM    439  O   GLY L  58      22.333  12.624  52.650  1.00 64.49           O  
ATOM    440  N   VAL L  59      21.889  14.772  52.123  1.00 56.99           N  
ATOM    441  CA  VAL L  59      23.276  15.059  51.872  1.00 61.01           C  
ATOM    442  CB  VAL L  59      23.480  16.258  50.988  1.00 56.45           C  
ATOM    443  CG1 VAL L  59      24.986  16.543  50.869  1.00 51.72           C  
ATOM    444  CG2 VAL L  59      22.797  15.987  49.637  1.00 56.74           C  
ATOM    445  C   VAL L  59      23.960  15.323  53.181  1.00 59.62           C  
ATOM    446  O   VAL L  59      23.429  16.009  54.053  1.00 60.59           O  
ATOM    447  N   PRO L  60      25.152  14.796  53.313  1.00 57.72           N  
ATOM    448  CA  PRO L  60      25.905  14.944  54.532  1.00 59.39           C  
ATOM    449  CD  PRO L  60      25.480  13.558  52.624  1.00 52.75           C  
ATOM    450  CB  PRO L  60      27.046  13.934  54.441  1.00 59.73           C  
ATOM    451  CG  PRO L  60      26.485  12.829  53.533  1.00 54.02           C  
ATOM    452  C   PRO L  60      26.380  16.347  54.758  1.00 57.41           C  
ATOM    453  O   PRO L  60      26.500  17.114  53.805  1.00 60.18           O  
ATOM    454  N   ALA L  61      26.664  16.673  56.032  1.00 59.46           N  
ATOM    455  CA  ALA L  61      27.097  17.949  56.529  1.00 64.90           C  
ATOM    456  CB  ALA L  61      27.254  17.963  58.059  1.00 67.45           C  
ATOM    457  C   ALA L  61      28.426  18.308  55.938  1.00 57.22           C  
ATOM    458  O   ALA L  61      28.761  19.484  55.816  1.00 54.12           O  
ATOM    459  N   ARG L  62      29.232  17.296  55.578  1.00 54.93           N  
ATOM    460  CA  ARG L  62      30.573  17.501  55.098  1.00 54.24           C  
ATOM    461  CB  ARG L  62      31.249  16.213  54.605  1.00 53.19           C  
ATOM    462  CG  ARG L  62      31.364  15.097  55.638  1.00 55.70           C  
ATOM    463  CD  ARG L  62      32.342  14.003  55.200  1.00 59.43           C  
ATOM    464  NE  ARG L  62      31.927  13.542  53.843  1.00 59.86           N  
ATOM    465  CZ  ARG L  62      31.120  12.451  53.696  1.00 61.71           C  
ATOM    466  NH1 ARG L  62      30.700  11.759  54.794  1.00 64.52           N1+
ATOM    467  NH2 ARG L  62      30.735  12.050  52.449  1.00 61.39           N  
ATOM    468  C   ARG L  62      30.555  18.390  53.893  1.00 53.52           C  
ATOM    469  O   ARG L  62      31.500  19.148  53.672  1.00 49.12           O  
ATOM    470  N   PHE L  63      29.504  18.285  53.054  1.00 46.98           N  
ATOM    471  CA  PHE L  63      29.456  19.061  51.847  1.00 47.09           C  
ATOM    472  CB  PHE L  63      28.575  18.428  50.753  1.00 47.81           C  
ATOM    473  CG  PHE L  63      29.175  17.118  50.362  1.00 50.00           C  
ATOM    474  CD1 PHE L  63      28.832  15.957  51.011  1.00 47.53           C  
ATOM    475  CD2 PHE L  63      30.087  17.047  49.339  1.00 51.37           C  
ATOM    476  CE1 PHE L  63      29.386  14.750  50.647  1.00 47.99           C  
ATOM    477  CE2 PHE L  63      30.644  15.845  48.973  1.00 48.80           C  
ATOM    478  CZ  PHE L  63      30.297  14.690  49.625  1.00 48.36           C  
ATOM    479  C   PHE L  63      28.888  20.420  52.143  1.00 46.27           C  
ATOM    480  O   PHE L  63      27.821  20.549  52.741  1.00 48.08           O  
ATOM    481  N   SER L  64      29.606  21.483  51.722  1.00 48.71           N  
ATOM    482  CA  SER L  64      29.140  22.822  51.949  1.00 52.61           C  
ATOM    483  CB  SER L  64      29.917  23.569  53.049  1.00 51.44           C  
ATOM    484  OG  SER L  64      29.722  22.941  54.307  1.00 18.72           O  
ATOM    485  C   SER L  64      29.339  23.604  50.687  1.00 47.47           C  
ATOM    486  O   SER L  64      30.338  23.434  49.988  1.00 48.56           O  
ATOM    487  N   GLY L  65      28.384  24.501  50.372  1.00 45.73           N  
ATOM    488  CA  GLY L  65      28.501  25.301  49.187  1.00 44.57           C  
ATOM    489  C   GLY L  65      28.467  26.731  49.614  1.00 52.14           C  
ATOM    490  O   GLY L  65      27.777  27.092  50.566  1.00 50.92           O  
ATOM    491  N   SER L  66      29.221  27.594  48.908  1.00 49.53           N  
ATOM    492  CA  SER L  66      29.237  28.975  49.286  1.00 58.32           C  
ATOM    493  CB  SER L  66      30.278  29.293  50.373  1.00 52.89           C  
ATOM    494  OG  SER L  66      31.587  29.059  49.875  1.00 56.16           O  
ATOM    495  C   SER L  66      29.599  29.789  48.085  1.00 53.11           C  
ATOM    496  O   SER L  66      29.835  29.258  47.001  1.00 53.90           O  
ATOM    497  N   GLY L  67      29.645  31.124  48.267  1.00 50.21           N  
ATOM    498  CA  GLY L  67      30.017  32.003  47.199  1.00 51.87           C  
ATOM    499  C   GLY L  67      28.795  32.722  46.722  1.00 54.65           C  
ATOM    500  O   GLY L  67      27.668  32.365  47.070  1.00 52.61           O  
ATOM    501  N   SER L  68      29.008  33.793  45.927  1.00 62.17           N  
ATOM    502  CA  SER L  68      27.913  34.549  45.402  1.00 58.47           C  
ATOM    503  CB  SER L  68      27.408  35.644  46.360  1.00 66.01           C  
ATOM    504  OG  SER L  68      26.323  36.347  45.775  1.00 67.20           O  
ATOM    505  C   SER L  68      28.379  35.225  44.150  1.00 62.84           C  
ATOM    506  O   SER L  68      29.575  35.369  43.901  1.00 62.52           O  
ATOM    507  N   GLY L  69      27.419  35.652  43.310  1.00 60.20           N  
ATOM    508  CA  GLY L  69      27.741  36.360  42.109  1.00 64.98           C  
ATOM    509  C   GLY L  69      28.472  35.468  41.153  1.00 59.94           C  
ATOM    510  O   GLY L  69      27.896  34.552  40.573  1.00 64.71           O  
ATOM    511  N   THR L  70      29.732  35.836  40.851  1.00 59.07           N  
ATOM    512  CA  THR L  70      30.586  35.132  39.933  1.00 60.79           C  
ATOM    513  CB  THR L  70      31.663  36.010  39.368  1.00 61.81           C  
ATOM    514  OG1 THR L  70      32.531  36.457  40.398  1.00 66.36           O  
ATOM    515  CG2 THR L  70      31.002  37.216  38.679  1.00 66.15           C  
ATOM    516  C   THR L  70      31.266  33.916  40.499  1.00 61.83           C  
ATOM    517  O   THR L  70      31.420  32.919  39.793  1.00 61.27           O  
ATOM    518  N   SER L  71      31.717  33.951  41.773  1.00 66.69           N  
ATOM    519  CA  SER L  71      32.539  32.857  42.224  1.00 66.98           C  
ATOM    520  CB  SER L  71      33.864  33.302  42.868  1.00 72.38           C  
ATOM    521  OG  SER L  71      33.612  33.992  44.083  1.00  0.00           O  
ATOM    522  C   SER L  71      31.824  32.022  43.237  1.00 56.99           C  
ATOM    523  O   SER L  71      31.190  32.535  44.157  1.00 60.55           O  
ATOM    524  N   TYR L  72      31.934  30.685  43.081  1.00 52.04           N  
ATOM    525  CA  TYR L  72      31.290  29.777  43.986  1.00 51.79           C  
ATOM    526  CB  TYR L  72      30.035  29.120  43.385  1.00 47.99           C  
ATOM    527  CG  TYR L  72      29.032  30.202  43.152  1.00 48.56           C  
ATOM    528  CD1 TYR L  72      29.087  30.982  42.017  1.00 49.33           C  
ATOM    529  CD2 TYR L  72      28.030  30.437  44.068  1.00 49.14           C  
ATOM    530  CE1 TYR L  72      28.163  31.979  41.802  1.00 49.51           C  
ATOM    531  CE2 TYR L  72      27.103  31.432  43.859  1.00 49.72           C  
ATOM    532  CZ  TYR L  72      27.169  32.204  42.725  1.00 47.93           C  
ATOM    533  OH  TYR L  72      26.220  33.225  42.506  1.00 13.58           O  
ATOM    534  C   TYR L  72      32.262  28.698  44.348  1.00 49.08           C  
ATOM    535  O   TYR L  72      33.217  28.444  43.614  1.00 53.66           O  
ATOM    536  N   SER L  73      32.059  28.053  45.518  1.00 45.84           N  
ATOM    537  CA  SER L  73      32.962  27.013  45.923  1.00 49.90           C  
ATOM    538  CB  SER L  73      34.000  27.458  46.969  1.00 48.67           C  
ATOM    539  OG  SER L  73      34.884  28.424  46.423  1.00 23.18           O  
ATOM    540  C   SER L  73      32.192  25.900  46.555  1.00 45.14           C  
ATOM    541  O   SER L  73      31.168  26.112  47.206  1.00 45.52           O  
ATOM    542  N   LEU L  74      32.683  24.664  46.350  1.00 44.28           N  
ATOM    543  CA  LEU L  74      32.126  23.500  46.967  1.00 41.47           C  
ATOM    544  CB  LEU L  74      31.758  22.388  45.969  1.00 40.29           C  
ATOM    545  CG  LEU L  74      31.156  21.128  46.620  1.00 39.64           C  
ATOM    546  CD1 LEU L  74      29.793  21.420  47.275  1.00 40.56           C  
ATOM    547  CD2 LEU L  74      31.106  19.963  45.618  1.00 42.38           C  
ATOM    548  C   LEU L  74      33.214  22.975  47.840  1.00 43.03           C  
ATOM    549  O   LEU L  74      34.338  22.774  47.378  1.00 44.20           O  
ATOM    550  N   THR L  75      32.908  22.748  49.130  1.00 42.20           N  
ATOM    551  CA  THR L  75      33.919  22.308  50.044  1.00 42.26           C  
ATOM    552  CB  THR L  75      34.100  23.251  51.194  1.00 42.45           C  
ATOM    553  OG1 THR L  75      34.462  24.542  50.727  1.00 48.01           O  
ATOM    554  CG2 THR L  75      35.191  22.691  52.114  1.00 47.00           C  
ATOM    555  C   THR L  75      33.512  20.997  50.640  1.00 42.69           C  
ATOM    556  O   THR L  75      32.344  20.777  50.952  1.00 43.01           O  
ATOM    557  N   ILE L  76      34.492  20.083  50.791  1.00 45.02           N  
ATOM    558  CA  ILE L  76      34.269  18.821  51.437  1.00 48.40           C  
ATOM    559  CB  ILE L  76      34.610  17.663  50.544  1.00 47.06           C  
ATOM    560  CG1 ILE L  76      33.786  17.769  49.248  1.00 50.24           C  
ATOM    561  CG2 ILE L  76      34.355  16.359  51.318  1.00 45.85           C  
ATOM    562  CD1 ILE L  76      34.276  16.871  48.116  1.00 52.37           C  
ATOM    563  C   ILE L  76      35.197  18.827  52.621  1.00 49.92           C  
ATOM    564  O   ILE L  76      36.414  18.883  52.454  1.00 53.71           O  
ATOM    565  N   GLY L  77      34.637  18.798  53.852  1.00 52.35           N  
ATOM    566  CA  GLY L  77      35.421  18.955  55.055  1.00 55.53           C  
ATOM    567  C   GLY L  77      36.385  17.838  55.310  1.00 57.96           C  
ATOM    568  O   GLY L  77      37.562  18.088  55.554  1.00 60.82           O  
ATOM    569  N   THR L  78      35.906  16.577  55.302  1.00 56.47           N  
ATOM    570  CA  THR L  78      36.787  15.463  55.508  1.00 58.20           C  
ATOM    571  CB  THR L  78      36.698  14.863  56.892  1.00 57.16           C  
ATOM    572  OG1 THR L  78      37.600  13.772  57.009  1.00  0.00           O  
ATOM    573  CG2 THR L  78      35.254  14.440  57.220  1.00  0.00           C  
ATOM    574  C   THR L  78      36.419  14.457  54.469  1.00 57.36           C  
ATOM    575  O   THR L  78      35.440  13.724  54.590  1.00 59.55           O  
ATOM    576  N   MET L  79      37.238  14.374  53.411  1.00 53.37           N  
ATOM    577  CA  MET L  79      36.847  13.542  52.317  1.00 52.61           C  
ATOM    578  CB  MET L  79      37.703  13.681  51.047  1.00 51.58           C  
ATOM    579  CG  MET L  79      39.132  13.164  51.196  1.00 19.20           C  
ATOM    580  SD  MET L  79      39.946  12.821  49.608  1.00  0.00           S  
ATOM    581  CE  MET L  79      39.602  14.465  48.926  1.00  0.00           C  
ATOM    582  C   MET L  79      36.897  12.105  52.694  1.00 50.25           C  
ATOM    583  O   MET L  79      37.780  11.649  53.418  1.00 48.74           O  
ATOM    584  N   GLU L  80      35.910  11.359  52.170  1.00 50.61           N  
ATOM    585  CA  GLU L  80      35.803   9.948  52.374  1.00 54.39           C  
ATOM    586  CB  GLU L  80      34.376   9.509  52.737  1.00 57.15           C  
ATOM    587  CG  GLU L  80      33.832  10.137  54.023  1.00 60.12           C  
ATOM    588  CD  GLU L  80      34.370   9.370  55.218  1.00 72.26           C  
ATOM    589  OE1 GLU L  80      35.198   8.444  55.009  1.00 38.53           O  
ATOM    590  OE2 GLU L  80      33.950   9.697  56.359  1.00 73.61           O1-
ATOM    591  C   GLU L  80      36.115   9.327  51.046  1.00 54.90           C  
ATOM    592  O   GLU L  80      36.018   9.978  50.007  1.00 55.51           O  
ATOM    593  N   ALA L  81      36.491   8.036  51.047  1.00 56.13           N  
ATOM    594  CA  ALA L  81      36.840   7.336  49.842  1.00 54.63           C  
ATOM    595  CB  ALA L  81      37.242   5.872  50.096  1.00 54.89           C  
ATOM    596  C   ALA L  81      35.652   7.324  48.922  1.00 55.13           C  
ATOM    597  O   ALA L  81      35.799   7.385  47.704  1.00 54.76           O  
ATOM    598  N   GLU L  82      34.433   7.231  49.482  1.00 54.83           N  
ATOM    599  CA  GLU L  82      33.235   7.169  48.688  1.00 56.83           C  
ATOM    600  CB  GLU L  82      31.958   6.786  49.464  1.00 56.35           C  
ATOM    601  CG  GLU L  82      31.749   7.505  50.792  1.00 74.44           C  
ATOM    602  CD  GLU L  82      32.355   6.610  51.863  1.00 75.16           C  
ATOM    603  OE1 GLU L  82      33.600   6.654  52.049  1.00 76.44           O  
ATOM    604  OE2 GLU L  82      31.573   5.858  52.503  1.00 78.82           O1-
ATOM    605  C   GLU L  82      33.014   8.441  47.928  1.00 50.27           C  
ATOM    606  O   GLU L  82      32.292   8.448  46.934  1.00 47.25           O  
ATOM    607  N   ASP L  83      33.608   9.553  48.391  1.00 46.48           N  
ATOM    608  CA  ASP L  83      33.480  10.852  47.791  1.00 44.02           C  
ATOM    609  CB  ASP L  83      34.132  11.959  48.638  1.00 44.81           C  
ATOM    610  CG  ASP L  83      33.301  12.115  49.908  1.00 45.24           C  
ATOM    611  OD1 ASP L  83      32.133  11.645  49.916  1.00 45.95           O  
ATOM    612  OD2 ASP L  83      33.825  12.708  50.889  1.00 46.76           O1-
ATOM    613  C   ASP L  83      34.109  10.852  46.429  1.00 44.31           C  
ATOM    614  O   ASP L  83      33.926  11.807  45.676  1.00 42.05           O  
ATOM    615  N   VAL L  84      34.930   9.830  46.101  1.00 42.47           N  
ATOM    616  CA  VAL L  84      35.533   9.798  44.797  1.00 41.26           C  
ATOM    617  CB  VAL L  84      36.313   8.542  44.520  1.00 42.02           C  
ATOM    618  CG1 VAL L  84      37.506   8.488  45.488  1.00 19.69           C  
ATOM    619  CG2 VAL L  84      35.371   7.331  44.633  1.00 20.72           C  
ATOM    620  C   VAL L  84      34.439   9.907  43.782  1.00 41.12           C  
ATOM    621  O   VAL L  84      33.486   9.128  43.769  1.00 40.17           O  
ATOM    622  N   ALA L  85      34.556  10.920  42.902  1.00 36.22           N  
ATOM    623  CA  ALA L  85      33.543  11.165  41.922  1.00 34.10           C  
ATOM    624  CB  ALA L  85      32.159  11.438  42.535  1.00 32.71           C  
ATOM    625  C   ALA L  85      33.942  12.403  41.190  1.00 32.62           C  
ATOM    626  O   ALA L  85      35.003  12.974  41.436  1.00 32.49           O  
ATOM    627  N   THR L  86      33.103  12.825  40.228  1.00 33.42           N  
ATOM    628  CA  THR L  86      33.357  14.043  39.521  1.00 34.52           C  
ATOM    629  CB  THR L  86      33.277  13.883  38.030  1.00 35.51           C  
ATOM    630  OG1 THR L  86      34.195  12.890  37.596  1.00 17.58           O  
ATOM    631  CG2 THR L  86      33.624  15.226  37.368  1.00 32.54           C  
ATOM    632  C   THR L  86      32.274  14.985  39.958  1.00 33.81           C  
ATOM    633  O   THR L  86      31.116  14.586  40.073  1.00 35.18           O  
ATOM    634  N   TYR L  87      32.628  16.262  40.221  1.00 32.92           N  
ATOM    635  CA  TYR L  87      31.671  17.212  40.718  1.00 31.87           C  
ATOM    636  CB  TYR L  87      32.137  17.921  42.005  1.00 33.07           C  
ATOM    637  CG  TYR L  87      32.259  16.884  43.072  1.00 32.56           C  
ATOM    638  CD1 TYR L  87      33.392  16.108  43.174  1.00 31.26           C  
ATOM    639  CD2 TYR L  87      31.237  16.687  43.973  1.00 30.43           C  
ATOM    640  CE1 TYR L  87      33.501  15.151  44.157  1.00 31.65           C  
ATOM    641  CE2 TYR L  87      31.340  15.732  44.957  1.00 32.05           C  
ATOM    642  CZ  TYR L  87      32.474  14.962  45.051  1.00 31.99           C  
ATOM    643  OH  TYR L  87      32.583  13.980  46.060  1.00 32.22           O  
ATOM    644  C   TYR L  87      31.471  18.265  39.670  1.00 35.71           C  
ATOM    645  O   TYR L  87      32.436  18.743  39.074  1.00 34.65           O  
ATOM    646  N   TYR L  88      30.194  18.641  39.416  1.00 35.16           N  
ATOM    647  CA  TYR L  88      29.888  19.598  38.385  1.00 36.03           C  
ATOM    648  CB  TYR L  88      29.018  19.027  37.246  1.00 34.52           C  
ATOM    649  CG  TYR L  88      29.562  17.756  36.675  1.00 35.20           C  
ATOM    650  CD1 TYR L  88      30.470  17.749  35.645  1.00 34.65           C  
ATOM    651  CD2 TYR L  88      29.149  16.542  37.168  1.00 35.93           C  
ATOM    652  CE1 TYR L  88      30.948  16.568  35.123  1.00 33.12           C  
ATOM    653  CE2 TYR L  88      29.624  15.355  36.651  1.00 35.66           C  
ATOM    654  CZ  TYR L  88      30.530  15.366  35.620  1.00 36.23           C  
ATOM    655  OH  TYR L  88      31.023  14.158  35.079  1.00 41.97           O  
ATOM    656  C   TYR L  88      29.012  20.676  38.979  1.00 37.50           C  
ATOM    657  O   TYR L  88      28.199  20.411  39.861  1.00 39.32           O  
ATOM    658  N   CYS L  89      29.154  21.933  38.503  1.00 38.36           N  
ATOM    659  CA  CYS L  89      28.318  23.028  38.934  1.00 39.66           C  
ATOM    660  CB  CYS L  89      29.128  24.300  39.305  1.00 42.66           C  
ATOM    661  SG  CYS L  89      30.364  24.762  38.045  1.00 51.75           S  
ATOM    662  C   CYS L  89      27.394  23.347  37.791  1.00 40.69           C  
ATOM    663  O   CYS L  89      27.767  23.170  36.630  1.00 40.82           O  
ATOM    664  N   GLN L  90      26.147  23.786  38.092  1.00 40.70           N  
ATOM    665  CA  GLN L  90      25.190  24.113  37.062  1.00 40.91           C  
ATOM    666  CB  GLN L  90      24.082  23.042  36.956  1.00 39.90           C  
ATOM    667  CG  GLN L  90      23.005  23.279  35.894  1.00 42.97           C  
ATOM    668  CD  GLN L  90      21.721  23.692  36.597  1.00 48.82           C  
ATOM    669  OE1 GLN L  90      21.062  24.654  36.207  1.00 13.72           O  
ATOM    670  NE2 GLN L  90      21.336  22.919  37.648  1.00  6.56           N  
ATOM    671  C   GLN L  90      24.580  25.446  37.383  1.00 44.85           C  
ATOM    672  O   GLN L  90      24.180  25.696  38.518  1.00 47.02           O  
ATOM    673  N   GLN L  91      24.509  26.344  36.377  1.00 45.43           N  
ATOM    674  CA  GLN L  91      23.952  27.663  36.538  1.00 44.07           C  
ATOM    675  CB  GLN L  91      24.840  28.725  35.862  1.00 46.97           C  
ATOM    676  CG  GLN L  91      24.207  30.096  35.676  1.00 51.29           C  
ATOM    677  CD  GLN L  91      23.555  30.088  34.304  1.00 51.25           C  
ATOM    678  OE1 GLN L  91      22.754  30.963  33.978  1.00 54.90           O  
ATOM    679  NE2 GLN L  91      23.907  29.069  33.474  1.00 54.29           N  
ATOM    680  C   GLN L  91      22.569  27.679  35.937  1.00 47.01           C  
ATOM    681  O   GLN L  91      22.348  27.195  34.830  1.00 45.77           O  
ATOM    682  N   GLY L  92      21.508  27.956  36.739  1.00 18.47           N  
ATOM    683  CA  GLY L  92      20.093  27.983  36.367  1.00 20.48           C  
ATOM    684  C   GLY L  92      19.583  29.265  35.767  1.00 21.15           C  
ATOM    685  O   GLY L  92      18.580  29.266  35.056  1.00 20.79           O  
ATOM    686  N   SER L  93      20.211  30.404  36.109  1.00 19.73           N  
ATOM    687  CA  SER L  93      19.693  31.728  35.859  1.00 21.73           C  
ATOM    688  CB  SER L  93      20.675  32.839  36.284  1.00 19.97           C  
ATOM    689  OG  SER L  93      21.004  32.732  37.658  1.00 21.99           O  
ATOM    690  C   SER L  93      19.417  32.006  34.420  1.00 25.70           C  
ATOM    691  O   SER L  93      18.430  32.664  34.099  1.00 25.27           O  
ATOM    692  N   SER L  94      20.281  31.534  33.514  1.00 20.45           N  
ATOM    693  CA  SER L  94      20.154  31.899  32.138  1.00 22.28           C  
ATOM    694  CB  SER L  94      21.408  32.597  31.587  1.00 24.49           C  
ATOM    695  OG  SER L  94      21.227  32.931  30.219  1.00 41.67           O  
ATOM    696  C   SER L  94      19.945  30.671  31.316  1.00 25.80           C  
ATOM    697  O   SER L  94      20.397  29.578  31.648  1.00 23.60           O  
ATOM    698  N   ILE L  95      19.227  30.848  30.195  1.00 23.26           N  
ATOM    699  CA  ILE L  95      18.941  29.778  29.292  1.00 22.64           C  
ATOM    700  CB  ILE L  95      17.549  29.883  28.741  1.00 24.49           C  
ATOM    701  CG1 ILE L  95      16.512  29.933  29.881  1.00 28.95           C  
ATOM    702  CG2 ILE L  95      17.330  28.717  27.764  1.00 28.51           C  
ATOM    703  CD1 ILE L  95      16.506  28.693  30.772  1.00 32.29           C  
ATOM    704  C   ILE L  95      19.891  29.967  28.149  1.00 22.92           C  
ATOM    705  O   ILE L  95      20.081  31.091  27.688  1.00 25.51           O  
ATOM    706  N   PRO L  96      20.533  28.936  27.672  1.00 21.09           N  
ATOM    707  CA  PRO L  96      20.381  27.612  28.207  1.00 21.94           C  
ATOM    708  CD  PRO L  96      20.939  28.919  26.278  1.00 21.39           C  
ATOM    709  CB  PRO L  96      20.799  26.654  27.090  1.00 22.54           C  
ATOM    710  CG  PRO L  96      21.563  27.533  26.085  1.00 22.63           C  
ATOM    711  C   PRO L  96      21.171  27.421  29.464  1.00 23.46           C  
ATOM    712  O   PRO L  96      22.127  28.156  29.698  1.00 20.15           O  
ATOM    713  N   PHE L  97      20.788  26.417  30.276  1.00 20.14           N  
ATOM    714  CA  PHE L  97      21.458  26.125  31.512  1.00 18.91           C  
ATOM    715  CB  PHE L  97      20.773  25.010  32.312  1.00 19.68           C  
ATOM    716  CG  PHE L  97      19.442  25.499  32.762  1.00 20.21           C  
ATOM    717  CD1 PHE L  97      18.472  25.823  31.847  1.00 20.84           C  
ATOM    718  CD2 PHE L  97      19.151  25.590  34.102  1.00 20.59           C  
ATOM    719  CE1 PHE L  97      17.239  26.262  32.272  1.00 18.63           C  
ATOM    720  CE2 PHE L  97      17.920  26.027  34.533  1.00 19.41           C  
ATOM    721  CZ  PHE L  97      16.958  26.368  33.614  1.00 17.50           C  
ATOM    722  C   PHE L  97      22.811  25.601  31.160  1.00 19.40           C  
ATOM    723  O   PHE L  97      22.978  25.015  30.089  1.00 18.38           O  
ATOM    724  N   THR L  98      23.831  25.803  32.028  1.00 40.61           N  
ATOM    725  CA  THR L  98      25.082  25.290  31.558  1.00 41.86           C  
ATOM    726  CB  THR L  98      25.973  26.354  30.987  1.00 42.93           C  
ATOM    727  OG1 THR L  98      26.244  27.341  31.972  1.00 45.69           O  
ATOM    728  CG2 THR L  98      25.282  26.994  29.773  1.00 39.20           C  
ATOM    729  C   THR L  98      25.815  24.683  32.711  1.00 42.00           C  
ATOM    730  O   THR L  98      25.629  25.082  33.860  1.00 43.73           O  
ATOM    731  N   PHE L  99      26.690  23.700  32.411  1.00 39.45           N  
ATOM    732  CA  PHE L  99      27.422  23.024  33.441  1.00 38.48           C  
ATOM    733  CB  PHE L  99      27.360  21.484  33.364  1.00 33.58           C  
ATOM    734  CG  PHE L  99      25.972  20.983  33.568  1.00 35.46           C  
ATOM    735  CD1 PHE L  99      25.086  20.954  32.518  1.00 36.09           C  
ATOM    736  CD2 PHE L  99      25.560  20.517  34.795  1.00 36.44           C  
ATOM    737  CE1 PHE L  99      23.806  20.484  32.691  1.00 38.54           C  
ATOM    738  CE2 PHE L  99      24.280  20.045  34.972  1.00 36.75           C  
ATOM    739  CZ  PHE L  99      23.398  20.028  33.920  1.00 38.82           C  
ATOM    740  C   PHE L  99      28.877  23.339  33.277  1.00 39.12           C  
ATOM    741  O   PHE L  99      29.353  23.636  32.181  1.00 41.12           O  
ATOM    742  N   GLY L 100      29.625  23.297  34.396  1.00 39.14           N  
ATOM    743  CA  GLY L 100      31.047  23.466  34.334  1.00 39.34           C  
ATOM    744  C   GLY L 100      31.584  22.165  33.817  1.00 40.21           C  
ATOM    745  O   GLY L 100      30.860  21.173  33.755  1.00 39.16           O  
ATOM    746  N   SER L 101      32.877  22.143  33.437  1.00 41.05           N  
ATOM    747  CA  SER L 101      33.511  20.983  32.869  1.00 46.35           C  
ATOM    748  CB  SER L 101      34.915  21.287  32.311  1.00 50.99           C  
ATOM    749  OG  SER L 101      35.765  21.764  33.341  1.00 60.51           O  
ATOM    750  C   SER L 101      33.627  19.894  33.894  1.00 42.95           C  
ATOM    751  O   SER L 101      33.721  18.719  33.542  1.00 43.69           O  
ATOM    752  N   GLY L 102      33.643  20.245  35.192  1.00 39.23           N  
ATOM    753  CA  GLY L 102      33.684  19.231  36.208  1.00 39.24           C  
ATOM    754  C   GLY L 102      35.057  19.112  36.800  1.00 38.90           C  
ATOM    755  O   GLY L 102      36.067  19.436  36.176  1.00 43.35           O  
ATOM    756  N   THR L 103      35.107  18.642  38.064  1.00 39.90           N  
ATOM    757  CA  THR L 103      36.360  18.418  38.722  1.00 39.38           C  
ATOM    758  CB  THR L 103      36.559  19.253  39.953  1.00 39.77           C  
ATOM    759  OG1 THR L 103      36.501  20.633  39.626  1.00 40.20           O  
ATOM    760  CG2 THR L 103      37.930  18.915  40.562  1.00 39.37           C  
ATOM    761  C   THR L 103      36.373  16.988  39.151  1.00 38.98           C  
ATOM    762  O   THR L 103      35.493  16.538  39.885  1.00 37.83           O  
ATOM    763  N   LYS L 104      37.384  16.226  38.699  1.00 39.34           N  
ATOM    764  CA  LYS L 104      37.434  14.852  39.087  1.00 42.31           C  
ATOM    765  CB  LYS L 104      38.054  13.920  38.034  1.00 46.38           C  
ATOM    766  CG  LYS L 104      37.880  12.443  38.393  1.00 56.37           C  
ATOM    767  CD  LYS L 104      38.042  11.486  37.213  1.00 62.08           C  
ATOM    768  CE  LYS L 104      37.694  10.043  37.580  1.00 62.77           C  
ATOM    769  NZ  LYS L 104      36.351   9.999  38.196  1.00 59.79           N1+
ATOM    770  C   LYS L 104      38.242  14.781  40.333  1.00 42.01           C  
ATOM    771  O   LYS L 104      39.374  15.260  40.396  1.00 48.93           O  
ATOM    772  N   LEU L 105      37.647  14.182  41.375  1.00 36.89           N  
ATOM    773  CA  LEU L 105      38.303  14.068  42.639  1.00 39.14           C  
ATOM    774  CB  LEU L 105      37.316  14.168  43.810  1.00 40.52           C  
ATOM    775  CG  LEU L 105      37.963  14.062  45.198  1.00 42.89           C  
ATOM    776  CD1 LEU L 105      38.788  15.316  45.529  1.00 41.32           C  
ATOM    777  CD2 LEU L 105      36.916  13.711  46.265  1.00 42.51           C  
ATOM    778  C   LEU L 105      38.907  12.704  42.699  1.00 41.10           C  
ATOM    779  O   LEU L 105      38.202  11.698  42.619  1.00 40.03           O  
ATOM    780  N   GLU L 106      40.242  12.643  42.836  1.00 42.05           N  
ATOM    781  CA  GLU L 106      40.903  11.377  42.929  1.00 45.65           C  
ATOM    782  CB  GLU L 106      42.081  11.239  41.949  1.00 50.10           C  
ATOM    783  CG  GLU L 106      41.628  11.174  40.488  1.00 64.19           C  
ATOM    784  CD  GLU L 106      42.856  11.113  39.593  1.00 64.79           C  
ATOM    785  OE1 GLU L 106      43.974  11.388  40.104  1.00 66.71           O  
ATOM    786  OE2 GLU L 106      42.691  10.796  38.385  1.00 73.67           O1-
ATOM    787  C   GLU L 106      41.430  11.283  44.319  1.00 46.66           C  
ATOM    788  O   GLU L 106      41.863  12.274  44.902  1.00 45.55           O  
ATOM    789  N   ILE L 107      41.394  10.080  44.908  1.00 44.57           N  
ATOM    790  CA  ILE L 107      41.870  10.002  46.251  1.00 43.05           C  
ATOM    791  CB  ILE L 107      40.887   9.408  47.212  1.00 44.96           C  
ATOM    792  CG1 ILE L 107      40.400   8.046  46.711  1.00 29.35           C  
ATOM    793  CG2 ILE L 107      39.779  10.434  47.471  1.00 28.46           C  
ATOM    794  CD1 ILE L 107      39.435   7.393  47.695  1.00 55.13           C  
ATOM    795  C   ILE L 107      43.168   9.281  46.297  1.00 44.28           C  
ATOM    796  O   ILE L 107      43.375   8.260  45.641  1.00 43.92           O  
ATOM    797  N   LYS L 108      44.115   9.878  47.041  1.00 42.96           N  
ATOM    798  CA  LYS L 108      45.393   9.275  47.223  1.00 40.94           C  
ATOM    799  CB  LYS L 108      46.566  10.121  46.685  1.00 45.73           C  
ATOM    800  CG  LYS L 108      46.714  11.501  47.331  1.00 50.14           C  
ATOM    801  CD  LYS L 108      48.047  12.178  46.995  1.00 52.03           C  
ATOM    802  CE  LYS L 108      48.230  13.562  47.622  1.00 60.55           C  
ATOM    803  NZ  LYS L 108      48.617  13.427  49.045  1.00 57.77           N1+
ATOM    804  C   LYS L 108      45.571   9.126  48.726  1.00 40.42           C  
ATOM    805  O   LYS L 108      44.596   8.684  49.392  1.00 42.01           O  
ATOM    806  OXT LYS L 108      46.680   9.454  49.227  1.00  0.00           O1-
TER     807      LYS L 108 
ATOM    808  N   GLN H 109       8.366   6.951  45.939  1.00 50.96           N1+
ATOM    809  CA  GLN H 109       9.585   7.698  45.556  1.00 58.95           C  
ATOM    810  CB  GLN H 109      10.828   6.792  45.657  1.00 55.40           C  
ATOM    811  CG  GLN H 109      11.064   6.175  47.038  1.00 60.86           C  
ATOM    812  CD  GLN H 109      11.617   7.229  47.987  1.00 79.94           C  
ATOM    813  OE1 GLN H 109      12.643   7.853  47.722  1.00 84.75           O  
ATOM    814  NE2 GLN H 109      10.916   7.427  49.136  1.00 77.72           N  
ATOM    815  C   GLN H 109       9.465   8.130  44.132  1.00 51.14           C  
ATOM    816  O   GLN H 109       8.854   7.445  43.312  1.00 50.25           O  
ATOM    817  N   VAL H 110      10.041   9.300  43.805  1.00 69.98           N  
ATOM    818  CA  VAL H 110       9.981   9.757  42.451  1.00 68.14           C  
ATOM    819  CB  VAL H 110      10.375  11.194  42.262  1.00 66.61           C  
ATOM    820  CG1 VAL H 110       9.373  12.092  42.999  1.00 67.65           C  
ATOM    821  CG2 VAL H 110      11.818  11.373  42.746  1.00 64.25           C  
ATOM    822  C   VAL H 110      10.945   8.927  41.664  1.00 68.12           C  
ATOM    823  O   VAL H 110      12.039   8.606  42.126  1.00 69.51           O  
ATOM    824  N   GLN H 111      10.540   8.548  40.439  1.00 63.13           N  
ATOM    825  CA  GLN H 111      11.363   7.712  39.620  1.00 59.69           C  
ATOM    826  CB  GLN H 111      10.866   6.258  39.629  1.00 65.83           C  
ATOM    827  CG  GLN H 111      11.686   5.294  38.780  1.00 84.41           C  
ATOM    828  CD  GLN H 111      10.930   3.971  38.754  1.00 90.47           C  
ATOM    829  OE1 GLN H 111      11.055   3.151  39.661  1.00 94.27           O  
ATOM    830  NE2 GLN H 111      10.110   3.764  37.688  1.00 92.39           N  
ATOM    831  C   GLN H 111      11.238   8.202  38.210  1.00 56.79           C  
ATOM    832  O   GLN H 111      10.181   8.687  37.808  1.00 53.39           O  
ATOM    833  N   LEU H 112      12.341   8.116  37.435  1.00 53.14           N  
ATOM    834  CA  LEU H 112      12.305   8.476  36.046  1.00 51.56           C  
ATOM    835  CB  LEU H 112      13.058   9.773  35.704  1.00 48.97           C  
ATOM    836  CG  LEU H 112      12.453  11.032  36.351  1.00 48.63           C  
ATOM    837  CD1 LEU H 112      12.646  11.027  37.875  1.00 48.36           C  
ATOM    838  CD2 LEU H 112      12.971  12.316  35.681  1.00 45.38           C  
ATOM    839  C   LEU H 112      12.970   7.371  35.286  1.00 52.10           C  
ATOM    840  O   LEU H 112      14.013   6.870  35.704  1.00 54.01           O  
ATOM    841  N   LYS H 113      12.382   6.953  34.144  1.00 52.12           N  
ATOM    842  CA  LYS H 113      12.972   5.877  33.399  1.00 54.04           C  
ATOM    843  CB  LYS H 113      12.155   4.577  33.504  1.00 56.45           C  
ATOM    844  CG  LYS H 113      12.850   3.328  32.965  1.00 64.46           C  
ATOM    845  CD  LYS H 113      12.155   2.032  33.394  1.00 75.82           C  
ATOM    846  CE  LYS H 113      12.188   1.781  34.905  1.00 81.03           C  
ATOM    847  NZ  LYS H 113      11.492   0.511  35.222  1.00 82.30           N1+
ATOM    848  C   LYS H 113      13.018   6.257  31.952  1.00 53.40           C  
ATOM    849  O   LYS H 113      11.990   6.558  31.346  1.00 52.32           O  
ATOM    850  N   GLU H 114      14.226   6.258  31.352  1.00 51.29           N  
ATOM    851  CA  GLU H 114      14.308   6.564  29.956  1.00 49.59           C  
ATOM    852  CB  GLU H 114      15.490   7.475  29.573  1.00 49.43           C  
ATOM    853  CG  GLU H 114      16.819   7.103  30.225  1.00 47.05           C  
ATOM    854  CD  GLU H 114      16.894   7.812  31.573  1.00 52.74           C  
ATOM    855  OE1 GLU H 114      17.047   9.062  31.573  1.00 53.94           O  
ATOM    856  OE2 GLU H 114      16.797   7.116  32.617  1.00 51.95           O1-
ATOM    857  C   GLU H 114      14.343   5.294  29.168  1.00 50.18           C  
ATOM    858  O   GLU H 114      14.884   4.280  29.607  1.00 51.70           O  
ATOM    859  N   SER H 115      13.696   5.315  27.987  1.00 50.33           N  
ATOM    860  CA  SER H 115      13.711   4.186  27.105  1.00 52.08           C  
ATOM    861  CB  SER H 115      12.336   3.528  26.908  1.00 54.48           C  
ATOM    862  OG  SER H 115      11.865   2.987  28.133  1.00 59.75           O  
ATOM    863  C   SER H 115      14.107   4.732  25.776  1.00 52.95           C  
ATOM    864  O   SER H 115      13.530   5.714  25.311  1.00 53.35           O  
ATOM    865  N   GLY H 116      15.096   4.096  25.121  1.00 51.57           N  
ATOM    866  CA  GLY H 116      15.544   4.598  23.854  1.00 52.15           C  
ATOM    867  C   GLY H 116      16.076   3.450  23.050  1.00 53.90           C  
ATOM    868  O   GLY H 116      16.132   2.317  23.523  1.00 54.92           O  
ATOM    869  N   PRO H 117      16.439   3.735  21.822  1.00 55.48           N  
ATOM    870  CA  PRO H 117      16.909   2.722  20.910  1.00 55.28           C  
ATOM    871  CD  PRO H 117      15.881   4.878  21.120  1.00 53.72           C  
ATOM    872  CB  PRO H 117      16.961   3.387  19.536  1.00 55.09           C  
ATOM    873  CG  PRO H 117      15.908   4.502  19.629  1.00 55.27           C  
ATOM    874  C   PRO H 117      18.191   2.035  21.254  1.00 54.71           C  
ATOM    875  O   PRO H 117      18.277   0.822  21.076  1.00 60.31           O  
ATOM    876  N   GLY H 118      19.205   2.782  21.722  1.00 49.38           N  
ATOM    877  CA  GLY H 118      20.468   2.187  22.044  1.00 46.51           C  
ATOM    878  C   GLY H 118      21.391   2.394  20.880  1.00 50.19           C  
ATOM    879  O   GLY H 118      22.555   2.753  21.066  1.00 49.72           O  
ATOM    880  N   LEU H 119      20.891   2.193  19.644  1.00 51.17           N  
ATOM    881  CA  LEU H 119      21.727   2.346  18.484  1.00 47.86           C  
ATOM    882  CB  LEU H 119      22.129   0.995  17.861  1.00 47.92           C  
ATOM    883  CG  LEU H 119      23.030   1.112  16.618  1.00 50.57           C  
ATOM    884  CD1 LEU H 119      24.405   1.699  16.977  1.00 50.50           C  
ATOM    885  CD2 LEU H 119      23.129  -0.232  15.878  1.00 51.38           C  
ATOM    886  C   LEU H 119      20.936   3.093  17.457  1.00 48.90           C  
ATOM    887  O   LEU H 119      19.756   2.804  17.254  1.00 50.89           O  
ATOM    888  N   VAL H 120      21.556   4.091  16.788  1.00 48.23           N  
ATOM    889  CA  VAL H 120      20.834   4.820  15.784  1.00 50.57           C  
ATOM    890  CB  VAL H 120      20.246   6.092  16.323  1.00 51.73           C  
ATOM    891  CG1 VAL H 120      21.394   7.035  16.706  1.00 51.08           C  
ATOM    892  CG2 VAL H 120      19.261   6.669  15.297  1.00 51.75           C  
ATOM    893  C   VAL H 120      21.779   5.157  14.664  1.00 53.55           C  
ATOM    894  O   VAL H 120      22.950   5.460  14.893  1.00 54.52           O  
ATOM    895  N   ALA H 121      21.281   5.108  13.410  1.00 54.42           N  
ATOM    896  CA  ALA H 121      22.080   5.375  12.243  1.00 55.63           C  
ATOM    897  CB  ALA H 121      21.456   4.841  10.942  1.00 54.03           C  
ATOM    898  C   ALA H 121      22.245   6.851  12.091  1.00 54.35           C  
ATOM    899  O   ALA H 121      21.409   7.644  12.524  1.00 54.12           O  
ATOM    900  N   PRO H 122      23.314   7.232  11.449  1.00 54.77           N  
ATOM    901  CA  PRO H 122      23.585   8.626  11.258  1.00 56.20           C  
ATOM    902  CD  PRO H 122      24.530   6.432  11.458  1.00 53.16           C  
ATOM    903  CB  PRO H 122      25.001   8.691  10.687  1.00 55.05           C  
ATOM    904  CG  PRO H 122      25.682   7.435  11.264  1.00 53.55           C  
ATOM    905  C   PRO H 122      22.533   9.236  10.392  1.00 59.71           C  
ATOM    906  O   PRO H 122      21.970   8.537   9.554  1.00 61.90           O  
ATOM    907  N   SER H 123      22.252  10.535  10.620  1.00 63.73           N  
ATOM    908  CA  SER H 123      21.292  11.352   9.927  1.00 69.95           C  
ATOM    909  CB  SER H 123      21.498  11.425   8.397  1.00 68.76           C  
ATOM    910  OG  SER H 123      21.161  10.200   7.764  1.00 77.07           O  
ATOM    911  C   SER H 123      19.897  10.884  10.216  1.00 68.11           C  
ATOM    912  O   SER H 123      18.934  11.454   9.703  1.00 69.72           O  
ATOM    913  N   GLN H 124      19.731   9.875  11.092  1.00 65.58           N  
ATOM    914  CA  GLN H 124      18.401   9.420  11.388  1.00 67.11           C  
ATOM    915  CB  GLN H 124      18.307   7.912  11.665  1.00 67.51           C  
ATOM    916  CG  GLN H 124      16.889   7.381  11.480  1.00 78.22           C  
ATOM    917  CD  GLN H 124      16.518   7.608  10.020  1.00 88.58           C  
ATOM    918  OE1 GLN H 124      17.359   7.511   9.129  1.00 84.57           O  
ATOM    919  NE2 GLN H 124      15.223   7.937   9.765  1.00 91.90           N  
ATOM    920  C   GLN H 124      17.930  10.182  12.594  1.00 64.54           C  
ATOM    921  O   GLN H 124      18.641  11.048  13.097  1.00 64.03           O  
ATOM    922  N   SER H 125      16.701   9.897  13.076  1.00 64.29           N  
ATOM    923  CA  SER H 125      16.152  10.646  14.175  1.00 61.34           C  
ATOM    924  CB  SER H 125      14.681  11.031  13.939  1.00 60.65           C  
ATOM    925  OG  SER H 125      14.174  11.768  15.041  1.00 64.82           O  
ATOM    926  C   SER H 125      16.213   9.817  15.427  1.00 59.64           C  
ATOM    927  O   SER H 125      16.066   8.597  15.393  1.00 60.74           O  
ATOM    928  N   LEU H 126      16.449  10.490  16.574  1.00 55.96           N  
ATOM    929  CA  LEU H 126      16.544   9.856  17.861  1.00 52.84           C  
ATOM    930  CB  LEU H 126      17.707  10.414  18.699  1.00 51.74           C  
ATOM    931  CG  LEU H 126      17.787   9.866  20.134  1.00 51.23           C  
ATOM    932  CD1 LEU H 126      18.102   8.362  20.157  1.00 50.08           C  
ATOM    933  CD2 LEU H 126      18.760  10.703  20.982  1.00 48.66           C  
ATOM    934  C   LEU H 126      15.284  10.131  18.621  1.00 52.70           C  
ATOM    935  O   LEU H 126      14.789  11.258  18.646  1.00 52.32           O  
ATOM    936  N   SER H 127      14.721   9.086  19.259  1.00 50.81           N  
ATOM    937  CA  SER H 127      13.523   9.284  20.017  1.00 51.05           C  
ATOM    938  CB  SER H 127      12.292   8.701  19.300  1.00 56.18           C  
ATOM    939  OG  SER H 127      11.098   9.048  19.983  1.00 63.40           O  
ATOM    940  C   SER H 127      13.698   8.575  21.328  1.00 49.11           C  
ATOM    941  O   SER H 127      14.002   7.383  21.361  1.00 47.90           O  
ATOM    942  N   ILE H 128      13.524   9.306  22.451  1.00 47.27           N  
ATOM    943  CA  ILE H 128      13.644   8.704  23.751  1.00 46.93           C  
ATOM    944  CB  ILE H 128      14.853   9.160  24.516  1.00 45.27           C  
ATOM    945  CG1 ILE H 128      16.139   8.800  23.756  1.00 44.71           C  
ATOM    946  CG2 ILE H 128      14.792   8.541  25.922  1.00 43.49           C  
ATOM    947  CD1 ILE H 128      17.388   9.473  24.326  1.00 44.24           C  
ATOM    948  C   ILE H 128      12.445   9.106  24.550  1.00 47.48           C  
ATOM    949  O   ILE H 128      11.966  10.235  24.451  1.00 46.85           O  
ATOM    950  N   THR H 129      11.923   8.169  25.368  1.00 47.47           N  
ATOM    951  CA  THR H 129      10.777   8.469  26.174  1.00 48.23           C  
ATOM    952  CB  THR H 129       9.646   7.498  25.992  1.00 48.74           C  
ATOM    953  OG1 THR H 129       9.224   7.484  24.637  1.00 50.01           O  
ATOM    954  CG2 THR H 129       8.482   7.916  26.904  1.00 46.83           C  
ATOM    955  C   THR H 129      11.190   8.370  27.607  1.00 49.54           C  
ATOM    956  O   THR H 129      11.919   7.460  27.998  1.00 50.90           O  
ATOM    957  N   CYS H 130      10.743   9.338  28.426  1.00 49.51           N  
ATOM    958  CA  CYS H 130      11.037   9.296  29.827  1.00 47.77           C  
ATOM    959  CB  CYS H 130      11.692  10.600  30.346  1.00 47.31           C  
ATOM    960  SG  CYS H 130      12.086  10.597  32.124  1.00 49.06           S  
ATOM    961  C   CYS H 130       9.721   9.085  30.512  1.00 49.32           C  
ATOM    962  O   CYS H 130       8.797   9.885  30.369  1.00 47.65           O  
ATOM    963  N   THR H 131       9.595   7.973  31.263  1.00 47.60           N  
ATOM    964  CA  THR H 131       8.366   7.689  31.950  1.00 48.47           C  
ATOM    965  CB  THR H 131       7.952   6.247  31.862  1.00 50.75           C  
ATOM    966  OG1 THR H 131       7.795   5.870  30.502  1.00 52.91           O  
ATOM    967  CG2 THR H 131       6.623   6.062  32.615  1.00 49.77           C  
ATOM    968  C   THR H 131       8.611   8.014  33.388  1.00 48.08           C  
ATOM    969  O   THR H 131       9.633   7.620  33.948  1.00 47.51           O  
ATOM    970  N   VAL H 132       7.679   8.755  34.024  1.00 48.02           N  
ATOM    971  CA  VAL H 132       7.927   9.179  35.374  1.00 48.69           C  
ATOM    972  CB  VAL H 132       8.014  10.672  35.524  1.00 47.41           C  
ATOM    973  CG1 VAL H 132       9.131  11.201  34.611  1.00 48.23           C  
ATOM    974  CG2 VAL H 132       6.628  11.281  35.260  1.00 48.62           C  
ATOM    975  C   VAL H 132       6.810   8.744  36.271  1.00 51.21           C  
ATOM    976  O   VAL H 132       5.663   8.602  35.847  1.00 52.16           O  
ATOM    977  N   SER H 133       7.145   8.510  37.560  1.00 52.33           N  
ATOM    978  CA  SER H 133       6.168   8.142  38.546  1.00 54.18           C  
ATOM    979  CB  SER H 133       6.180   6.647  38.915  1.00 54.29           C  
ATOM    980  OG  SER H 133       5.868   5.849  37.785  1.00 58.07           O  
ATOM    981  C   SER H 133       6.527   8.868  39.807  1.00 55.66           C  
ATOM    982  O   SER H 133       7.690   9.198  40.032  1.00 57.84           O  
ATOM    983  N   GLY H 134       5.517   9.133  40.657  1.00 73.61           N  
ATOM    984  CA  GLY H 134       5.766   9.766  41.919  1.00 71.84           C  
ATOM    985  C   GLY H 134       5.467  11.232  41.847  1.00 71.54           C  
ATOM    986  O   GLY H 134       5.491  11.917  42.868  1.00 77.69           O  
ATOM    987  N   PHE H 135       5.209  11.774  40.643  1.00 69.17           N  
ATOM    988  CA  PHE H 135       4.848  13.161  40.591  1.00 70.17           C  
ATOM    989  CB  PHE H 135       6.025  14.146  40.757  1.00 73.61           C  
ATOM    990  CG  PHE H 135       7.019  13.959  39.661  1.00 79.59           C  
ATOM    991  CD1 PHE H 135       8.011  13.013  39.770  1.00 78.39           C  
ATOM    992  CD2 PHE H 135       6.969  14.733  38.527  1.00 79.57           C  
ATOM    993  CE1 PHE H 135       8.933  12.843  38.763  1.00 76.74           C  
ATOM    994  CE2 PHE H 135       7.889  14.566  37.520  1.00 77.72           C  
ATOM    995  CZ  PHE H 135       8.876  13.619  37.631  1.00 77.20           C  
ATOM    996  C   PHE H 135       4.180  13.424  39.279  1.00 68.69           C  
ATOM    997  O   PHE H 135       4.246  12.610  38.358  1.00 64.81           O  
ATOM    998  N   SER H 136       3.508  14.585  39.168  1.00 68.26           N  
ATOM    999  CA  SER H 136       2.781  14.907  37.976  1.00 70.19           C  
ATOM   1000  CB  SER H 136       1.389  15.491  38.275  1.00 71.57           C  
ATOM   1001  OG  SER H 136       0.723  15.838  37.071  1.00 73.26           O  
ATOM   1002  C   SER H 136       3.551  15.940  37.216  1.00 69.58           C  
ATOM   1003  O   SER H 136       4.216  16.794  37.795  1.00 67.17           O  
ATOM   1004  N   LEU H 137       3.472  15.855  35.874  1.00 68.62           N  
ATOM   1005  CA  LEU H 137       4.162  16.708  34.951  1.00 70.97           C  
ATOM   1006  CB  LEU H 137       4.115  16.184  33.506  1.00 72.24           C  
ATOM   1007  CG  LEU H 137       4.840  14.830  33.375  1.00 75.39           C  
ATOM   1008  CD1 LEU H 137       4.095  13.720  34.127  1.00 78.15           C  
ATOM   1009  CD2 LEU H 137       5.113  14.460  31.916  1.00 77.12           C  
ATOM   1010  C   LEU H 137       3.602  18.088  34.997  1.00 73.95           C  
ATOM   1011  O   LEU H 137       4.280  19.049  34.643  1.00 79.41           O  
ATOM   1012  N   THR H 138       2.323  18.227  35.376  1.00 74.30           N  
ATOM   1013  CA  THR H 138       1.766  19.544  35.436  1.00 77.06           C  
ATOM   1014  CB  THR H 138       0.320  19.545  35.841  1.00 76.19           C  
ATOM   1015  OG1 THR H 138       0.162  18.946  37.119  1.00 77.54           O  
ATOM   1016  CG2 THR H 138      -0.486  18.771  34.784  1.00 74.83           C  
ATOM   1017  C   THR H 138       2.554  20.326  36.442  1.00 76.41           C  
ATOM   1018  O   THR H 138       2.827  21.509  36.255  1.00 81.28           O  
ATOM   1019  N   ASP H 139       2.910  19.678  37.563  1.00 73.36           N  
ATOM   1020  CA  ASP H 139       3.630  20.309  38.632  1.00 77.20           C  
ATOM   1021  CB  ASP H 139       3.538  19.494  39.929  1.00 81.07           C  
ATOM   1022  CG  ASP H 139       2.078  19.559  40.352  1.00 85.61           C  
ATOM   1023  OD1 ASP H 139       1.438  20.614  40.096  1.00 91.10           O  
ATOM   1024  OD2 ASP H 139       1.573  18.553  40.917  1.00 90.98           O1-
ATOM   1025  C   ASP H 139       5.086  20.581  38.341  1.00 77.16           C  
ATOM   1026  O   ASP H 139       5.583  21.647  38.708  1.00 75.46           O  
ATOM   1027  N   TYR H 140       5.820  19.667  37.663  1.00 77.51           N  
ATOM   1028  CA  TYR H 140       7.254  19.857  37.623  1.00 72.76           C  
ATOM   1029  CB  TYR H 140       8.025  18.731  38.338  1.00 73.97           C  
ATOM   1030  CG  TYR H 140       7.637  18.736  39.776  1.00 77.84           C  
ATOM   1031  CD1 TYR H 140       8.329  19.507  40.676  1.00 80.55           C  
ATOM   1032  CD2 TYR H 140       6.579  17.984  40.232  1.00 79.89           C  
ATOM   1033  CE1 TYR H 140       7.981  19.520  42.007  1.00 81.23           C  
ATOM   1034  CE2 TYR H 140       6.226  17.992  41.562  1.00 82.90           C  
ATOM   1035  CZ  TYR H 140       6.927  18.764  42.455  1.00 83.14           C  
ATOM   1036  OH  TYR H 140       6.569  18.777  43.821  1.00 88.62           O  
ATOM   1037  C   TYR H 140       7.808  19.907  36.228  1.00 69.25           C  
ATOM   1038  O   TYR H 140       7.212  19.377  35.291  1.00 69.45           O  
ATOM   1039  N   GLY H 141       8.977  20.589  36.060  1.00 47.95           N  
ATOM   1040  CA  GLY H 141       9.579  20.602  34.762  1.00 44.94           C  
ATOM   1041  C   GLY H 141      10.421  19.370  34.635  1.00 44.83           C  
ATOM   1042  O   GLY H 141      10.875  18.804  35.629  1.00 45.45           O  
ATOM   1043  N   VAL H 142      10.649  18.919  33.385  1.00 43.28           N  
ATOM   1044  CA  VAL H 142      11.518  17.804  33.153  1.00 41.10           C  
ATOM   1045  CB  VAL H 142      10.822  16.590  32.607  1.00 42.45           C  
ATOM   1046  CG1 VAL H 142      11.881  15.533  32.248  1.00 39.27           C  
ATOM   1047  CG2 VAL H 142       9.814  16.101  33.660  1.00 42.94           C  
ATOM   1048  C   VAL H 142      12.511  18.256  32.131  1.00 41.09           C  
ATOM   1049  O   VAL H 142      12.142  18.770  31.076  1.00 40.46           O  
ATOM   1050  N   SER H 143      13.812  18.063  32.419  1.00 39.51           N  
ATOM   1051  CA  SER H 143      14.808  18.513  31.495  1.00 40.11           C  
ATOM   1052  CB  SER H 143      15.826  19.493  32.104  1.00 42.10           C  
ATOM   1053  OG  SER H 143      16.522  18.886  33.180  1.00 56.22           O  
ATOM   1054  C   SER H 143      15.548  17.330  30.955  1.00 39.88           C  
ATOM   1055  O   SER H 143      15.445  16.215  31.466  1.00 38.48           O  
ATOM   1056  N   TRP H 144      16.282  17.548  29.847  1.00 39.69           N  
ATOM   1057  CA  TRP H 144      17.044  16.493  29.252  1.00 37.71           C  
ATOM   1058  CB  TRP H 144      16.637  16.197  27.799  1.00 38.55           C  
ATOM   1059  CG  TRP H 144      15.268  15.574  27.683  1.00 40.68           C  
ATOM   1060  CD2 TRP H 144      15.029  14.157  27.727  1.00 39.62           C  
ATOM   1061  CD1 TRP H 144      14.048  16.169  27.537  1.00 40.72           C  
ATOM   1062  NE1 TRP H 144      13.062  15.211  27.489  1.00 40.79           N  
ATOM   1063  CE2 TRP H 144      13.653  13.969  27.606  1.00 41.02           C  
ATOM   1064  CE3 TRP H 144      15.887  13.102  27.856  1.00 40.17           C  
ATOM   1065  CZ2 TRP H 144      13.112  12.715  27.613  1.00 41.27           C  
ATOM   1066  CZ3 TRP H 144      15.337  11.838  27.866  1.00 41.76           C  
ATOM   1067  CH2 TRP H 144      13.976  11.649  27.746  1.00 41.54           C  
ATOM   1068  C   TRP H 144      18.477  16.907  29.256  1.00 38.11           C  
ATOM   1069  O   TRP H 144      18.809  18.041  28.912  1.00 38.86           O  
ATOM   1070  N   ILE H 145      19.364  15.970  29.658  1.00 36.17           N  
ATOM   1071  CA  ILE H 145      20.768  16.242  29.767  1.00 36.53           C  
ATOM   1072  CB  ILE H 145      21.263  16.149  31.182  1.00 36.25           C  
ATOM   1073  CG1 ILE H 145      20.354  16.915  32.159  1.00 36.47           C  
ATOM   1074  CG2 ILE H 145      22.726  16.623  31.194  1.00 36.14           C  
ATOM   1075  CD1 ILE H 145      20.224  18.407  31.898  1.00 40.88           C  
ATOM   1076  C   ILE H 145      21.466  15.107  29.068  1.00 37.24           C  
ATOM   1077  O   ILE H 145      20.996  13.969  29.109  1.00 37.43           O  
ATOM   1078  N   ARG H 146      22.609  15.376  28.402  1.00 37.46           N  
ATOM   1079  CA  ARG H 146      23.310  14.285  27.783  1.00 38.63           C  
ATOM   1080  CB  ARG H 146      23.263  14.265  26.245  1.00 38.24           C  
ATOM   1081  CG  ARG H 146      23.943  15.450  25.555  1.00 40.44           C  
ATOM   1082  CD  ARG H 146      23.941  15.306  24.031  1.00 42.26           C  
ATOM   1083  NE  ARG H 146      24.681  16.460  23.450  1.00 45.31           N  
ATOM   1084  CZ  ARG H 146      25.032  16.438  22.130  1.00 48.11           C  
ATOM   1085  NH1 ARG H 146      24.672  15.381  21.346  1.00 43.11           N1+
ATOM   1086  NH2 ARG H 146      25.746  17.470  21.594  1.00 52.07           N  
ATOM   1087  C   ARG H 146      24.752  14.380  28.167  1.00 37.17           C  
ATOM   1088  O   ARG H 146      25.241  15.445  28.541  1.00 36.92           O  
ATOM   1089  N   GLN H 147      25.463  13.235  28.116  1.00 35.95           N  
ATOM   1090  CA  GLN H 147      26.856  13.241  28.444  1.00 35.74           C  
ATOM   1091  CB  GLN H 147      27.117  12.700  29.862  1.00 36.75           C  
ATOM   1092  CG  GLN H 147      28.569  12.788  30.332  1.00 38.23           C  
ATOM   1093  CD  GLN H 147      28.606  12.286  31.770  1.00 42.13           C  
ATOM   1094  OE1 GLN H 147      27.649  11.685  32.256  1.00 43.96           O  
ATOM   1095  NE2 GLN H 147      29.736  12.543  32.479  1.00 39.84           N  
ATOM   1096  C   GLN H 147      27.566  12.359  27.459  1.00 37.34           C  
ATOM   1097  O   GLN H 147      27.339  11.151  27.415  1.00 37.74           O  
ATOM   1098  N   PRO H 148      28.429  12.940  26.666  1.00 37.39           N  
ATOM   1099  CA  PRO H 148      29.185  12.169  25.714  1.00 39.78           C  
ATOM   1100  CD  PRO H 148      28.204  14.302  26.202  1.00 39.07           C  
ATOM   1101  CB  PRO H 148      29.777  13.178  24.734  1.00 38.62           C  
ATOM   1102  CG  PRO H 148      28.794  14.359  24.783  1.00 38.29           C  
ATOM   1103  C   PRO H 148      30.220  11.395  26.463  1.00 38.65           C  
ATOM   1104  O   PRO H 148      30.563  11.800  27.573  1.00 39.24           O  
ATOM   1105  N   PRO H 149      30.734  10.330  25.918  1.00 42.79           N  
ATOM   1106  CA  PRO H 149      31.680   9.558  26.667  1.00 43.96           C  
ATOM   1107  CD  PRO H 149      30.015   9.525  24.944  1.00 43.38           C  
ATOM   1108  CB  PRO H 149      31.901   8.280  25.862  1.00 43.69           C  
ATOM   1109  CG  PRO H 149      30.568   8.098  25.110  1.00 47.25           C  
ATOM   1110  C   PRO H 149      32.918  10.342  26.944  1.00 43.91           C  
ATOM   1111  O   PRO H 149      33.437  10.983  26.033  1.00 45.23           O  
ATOM   1112  N   GLY H 150      33.400  10.306  28.201  1.00 45.10           N  
ATOM   1113  CA  GLY H 150      34.617  10.971  28.557  1.00 46.30           C  
ATOM   1114  C   GLY H 150      34.395  12.451  28.580  1.00 49.71           C  
ATOM   1115  O   GLY H 150      35.353  13.223  28.621  1.00 50.56           O  
ATOM   1116  N   LYS H 151      33.127  12.898  28.565  1.00 46.79           N  
ATOM   1117  CA  LYS H 151      32.895  14.314  28.544  1.00 46.30           C  
ATOM   1118  CB  LYS H 151      32.249  14.812  27.240  1.00 49.26           C  
ATOM   1119  CG  LYS H 151      33.213  14.803  26.051  1.00 56.49           C  
ATOM   1120  CD  LYS H 151      34.380  15.778  26.218  1.00 62.41           C  
ATOM   1121  CE  LYS H 151      35.384  15.762  25.063  1.00 67.03           C  
ATOM   1122  NZ  LYS H 151      36.369  14.674  25.256  1.00 66.16           N1+
ATOM   1123  C   LYS H 151      31.988  14.677  29.678  1.00 44.20           C  
ATOM   1124  O   LYS H 151      31.521  13.818  30.425  1.00 42.02           O  
ATOM   1125  N   GLY H 152      31.728  15.992  29.830  1.00 43.88           N  
ATOM   1126  CA  GLY H 152      30.935  16.494  30.914  1.00 44.47           C  
ATOM   1127  C   GLY H 152      29.486  16.461  30.535  1.00 44.42           C  
ATOM   1128  O   GLY H 152      29.093  15.795  29.579  1.00 41.52           O  
ATOM   1129  N   LEU H 153      28.651  17.189  31.308  1.00 41.03           N  
ATOM   1130  CA  LEU H 153      27.226  17.216  31.115  1.00 40.65           C  
ATOM   1131  CB  LEU H 153      26.449  17.381  32.432  1.00 39.99           C  
ATOM   1132  CG  LEU H 153      26.638  16.223  33.427  1.00 39.78           C  
ATOM   1133  CD1 LEU H 153      25.832  16.463  34.713  1.00 40.87           C  
ATOM   1134  CD2 LEU H 153      26.322  14.866  32.780  1.00 40.29           C  
ATOM   1135  C   LEU H 153      26.848  18.381  30.254  1.00 40.97           C  
ATOM   1136  O   LEU H 153      27.444  19.454  30.336  1.00 40.90           O  
ATOM   1137  N   GLU H 154      25.835  18.177  29.385  1.00 40.61           N  
ATOM   1138  CA  GLU H 154      25.341  19.232  28.547  1.00 40.31           C  
ATOM   1139  CB  GLU H 154      25.688  19.044  27.063  1.00 44.59           C  
ATOM   1140  CG  GLU H 154      25.228  20.209  26.188  1.00 50.30           C  
ATOM   1141  CD  GLU H 154      25.641  19.924  24.753  1.00 56.05           C  
ATOM   1142  OE1 GLU H 154      26.851  20.081  24.441  1.00 55.16           O  
ATOM   1143  OE2 GLU H 154      24.752  19.549  23.945  1.00 56.41           O1-
ATOM   1144  C   GLU H 154      23.848  19.246  28.681  1.00 40.82           C  
ATOM   1145  O   GLU H 154      23.203  18.200  28.644  1.00 41.94           O  
ATOM   1146  N   TRP H 155      23.256  20.449  28.827  1.00 40.98           N  
ATOM   1147  CA  TRP H 155      21.838  20.570  29.033  1.00 39.05           C  
ATOM   1148  CB  TRP H 155      21.497  21.777  29.922  1.00 41.92           C  
ATOM   1149  CG  TRP H 155      20.031  22.006  30.191  1.00 43.46           C  
ATOM   1150  CD2 TRP H 155      19.234  22.967  29.485  1.00 45.37           C  
ATOM   1151  CD1 TRP H 155      19.214  21.428  31.118  1.00 41.17           C  
ATOM   1152  NE1 TRP H 155      17.955  21.969  31.033  1.00 44.16           N  
ATOM   1153  CE2 TRP H 155      17.953  22.919  30.033  1.00 45.62           C  
ATOM   1154  CE3 TRP H 155      19.547  23.825  28.470  1.00 47.57           C  
ATOM   1155  CZ2 TRP H 155      16.960  23.734  29.570  1.00 47.66           C  
ATOM   1156  CZ3 TRP H 155      18.542  24.639  28.001  1.00 48.13           C  
ATOM   1157  CH2 TRP H 155      17.273  24.595  28.541  1.00 48.42           C  
ATOM   1158  C   TRP H 155      21.195  20.767  27.695  1.00 40.49           C  
ATOM   1159  O   TRP H 155      21.534  21.698  26.968  1.00 42.77           O  
ATOM   1160  N   LEU H 156      20.326  19.810  27.306  1.00 38.45           N  
ATOM   1161  CA  LEU H 156      19.610  19.813  26.059  1.00 39.48           C  
ATOM   1162  CB  LEU H 156      19.096  18.409  25.714  1.00 39.09           C  
ATOM   1163  CG  LEU H 156      20.239  17.385  25.604  1.00 39.90           C  
ATOM   1164  CD1 LEU H 156      19.708  15.998  25.220  1.00 37.92           C  
ATOM   1165  CD2 LEU H 156      21.350  17.885  24.667  1.00 38.81           C  
ATOM   1166  C   LEU H 156      18.440  20.752  26.029  1.00 40.62           C  
ATOM   1167  O   LEU H 156      18.286  21.527  25.085  1.00 42.90           O  
ATOM   1168  N   GLY H 157      17.574  20.706  27.066  1.00 41.19           N  
ATOM   1169  CA  GLY H 157      16.399  21.538  27.070  1.00 41.59           C  
ATOM   1170  C   GLY H 157      15.496  21.100  28.184  1.00 42.62           C  
ATOM   1171  O   GLY H 157      15.803  20.160  28.916  1.00 42.58           O  
ATOM   1172  N   VAL H 158      14.342  21.789  28.347  1.00 41.92           N  
ATOM   1173  CA  VAL H 158      13.428  21.436  29.402  1.00 41.83           C  
ATOM   1174  CB  VAL H 158      13.482  22.321  30.616  1.00 41.44           C  
ATOM   1175  CG1 VAL H 158      14.888  22.345  31.207  1.00 46.28           C  
ATOM   1176  CG2 VAL H 158      12.948  23.706  30.226  1.00 46.76           C  
ATOM   1177  C   VAL H 158      12.032  21.688  28.925  1.00 44.29           C  
ATOM   1178  O   VAL H 158      11.799  22.479  28.014  1.00 43.79           O  
ATOM   1179  N   THR H 159      11.064  20.985  29.551  1.00 43.23           N  
ATOM   1180  CA  THR H 159       9.668  21.252  29.364  1.00 43.93           C  
ATOM   1181  CB  THR H 159       8.901  20.117  28.739  1.00 42.57           C  
ATOM   1182  OG1 THR H 159       7.535  20.476  28.591  1.00  0.00           O  
ATOM   1183  CG2 THR H 159       9.041  18.855  29.602  1.00 41.00           C  
ATOM   1184  C   THR H 159       9.116  21.514  30.738  1.00 47.26           C  
ATOM   1185  O   THR H 159       9.223  20.681  31.636  1.00 46.55           O  
ATOM   1186  N   TRP H 160       8.515  22.705  30.938  1.00 52.39           N  
ATOM   1187  CA  TRP H 160       7.997  23.099  32.221  1.00 55.50           C  
ATOM   1188  CB  TRP H 160       7.943  24.620  32.435  1.00 59.73           C  
ATOM   1189  CG  TRP H 160       9.312  25.246  32.555  1.00 63.01           C  
ATOM   1190  CD2 TRP H 160      10.165  25.100  33.701  1.00 67.69           C  
ATOM   1191  CD1 TRP H 160      10.002  26.005  31.656  1.00 64.88           C  
ATOM   1192  NE1 TRP H 160      11.229  26.350  32.173  1.00 66.41           N  
ATOM   1193  CE2 TRP H 160      11.343  25.796  33.430  1.00 70.34           C  
ATOM   1194  CE3 TRP H 160       9.982  24.437  34.880  1.00 71.15           C  
ATOM   1195  CZ2 TRP H 160      12.360  25.843  34.339  1.00 73.16           C  
ATOM   1196  CZ3 TRP H 160      11.010  24.486  35.795  1.00 72.25           C  
ATOM   1197  CH2 TRP H 160      12.173  25.175  35.527  1.00 71.75           C  
ATOM   1198  C   TRP H 160       6.626  22.535  32.417  1.00 54.94           C  
ATOM   1199  O   TRP H 160       6.085  21.847  31.553  1.00 54.28           O  
ATOM   1200  N   GLY H 161       6.004  22.814  33.580  1.00 78.65           N  
ATOM   1201  CA  GLY H 161       4.710  22.253  33.869  1.00 76.08           C  
ATOM   1202  C   GLY H 161       3.708  22.678  32.839  1.00 75.89           C  
ATOM   1203  O   GLY H 161       2.931  21.856  32.350  1.00 76.35           O  
ATOM   1204  N   GLY H 162       3.736  23.977  32.487  1.00 76.90           N  
ATOM   1205  CA  GLY H 162       2.846  24.649  31.581  1.00 81.74           C  
ATOM   1206  C   GLY H 162       2.976  24.126  30.189  1.00 83.18           C  
ATOM   1207  O   GLY H 162       2.056  24.271  29.384  1.00 85.73           O  
ATOM   1208  N   GLY H 163       4.150  23.576  29.834  1.00 81.85           N  
ATOM   1209  CA  GLY H 163       4.298  23.076  28.503  1.00 82.06           C  
ATOM   1210  C   GLY H 163       5.239  23.960  27.777  1.00 81.31           C  
ATOM   1211  O   GLY H 163       5.641  23.649  26.659  1.00 83.06           O  
ATOM   1212  N   THR H 164       5.624  25.087  28.401  1.00 58.05           N  
ATOM   1213  CA  THR H 164       6.556  25.938  27.719  1.00 58.57           C  
ATOM   1214  CB  THR H 164       6.804  27.232  28.431  1.00 60.72           C  
ATOM   1215  OG1 THR H 164       7.617  28.078  27.630  1.00  0.00           O  
ATOM   1216  CG2 THR H 164       7.499  26.932  29.770  1.00  0.00           C  
ATOM   1217  C   THR H 164       7.851  25.198  27.662  1.00 58.35           C  
ATOM   1218  O   THR H 164       8.224  24.503  28.606  1.00 57.39           O  
ATOM   1219  N   THR H 165       8.575  25.325  26.533  1.00 54.19           N  
ATOM   1220  CA  THR H 165       9.779  24.566  26.395  1.00 53.37           C  
ATOM   1221  CB  THR H 165       9.628  23.471  25.383  1.00 53.53           C  
ATOM   1222  OG1 THR H 165      10.783  22.652  25.361  1.00 57.56           O  
ATOM   1223  CG2 THR H 165       9.365  24.093  24.002  1.00 53.17           C  
ATOM   1224  C   THR H 165      10.910  25.466  25.987  1.00 52.93           C  
ATOM   1225  O   THR H 165      10.721  26.467  25.298  1.00 56.66           O  
ATOM   1226  N   TYR H 166      12.133  25.119  26.442  1.00 52.07           N  
ATOM   1227  CA  TYR H 166      13.327  25.857  26.132  1.00 52.33           C  
ATOM   1228  CB  TYR H 166      13.969  26.539  27.349  1.00 52.98           C  
ATOM   1229  CG  TYR H 166      13.086  27.642  27.808  1.00 57.55           C  
ATOM   1230  CD1 TYR H 166      12.015  27.401  28.635  1.00 66.99           C  
ATOM   1231  CD2 TYR H 166      13.344  28.931  27.408  1.00 70.99           C  
ATOM   1232  CE1 TYR H 166      11.213  28.438  29.051  1.00 72.15           C  
ATOM   1233  CE2 TYR H 166      12.547  29.971  27.820  1.00 78.46           C  
ATOM   1234  CZ  TYR H 166      11.478  29.722  28.643  1.00 75.01           C  
ATOM   1235  OH  TYR H 166      10.653  30.785  29.071  1.00 75.73           O  
ATOM   1236  C   TYR H 166      14.344  24.867  25.660  1.00 50.93           C  
ATOM   1237  O   TYR H 166      14.324  23.708  26.074  1.00 53.01           O  
ATOM   1238  N   TYR H 167      15.271  25.303  24.779  1.00 51.04           N  
ATOM   1239  CA  TYR H 167      16.265  24.390  24.284  1.00 50.21           C  
ATOM   1240  CB  TYR H 167      16.104  24.007  22.802  1.00 48.49           C  
ATOM   1241  CG  TYR H 167      14.747  23.447  22.539  1.00 51.65           C  
ATOM   1242  CD1 TYR H 167      14.413  22.164  22.899  1.00 49.55           C  
ATOM   1243  CD2 TYR H 167      13.790  24.224  21.933  1.00 49.15           C  
ATOM   1244  CE1 TYR H 167      13.156  21.666  22.644  1.00 51.48           C  
ATOM   1245  CE2 TYR H 167      12.533  23.731  21.674  1.00 50.38           C  
ATOM   1246  CZ  TYR H 167      12.211  22.446  22.028  1.00 51.23           C  
ATOM   1247  OH  TYR H 167      10.922  21.935  21.765  1.00 57.54           O  
ATOM   1248  C   TYR H 167      17.619  25.037  24.356  1.00 50.64           C  
ATOM   1249  O   TYR H 167      17.748  26.246  24.547  1.00 50.31           O  
ATOM   1250  N   ASN H 168      18.678  24.210  24.223  1.00 49.53           N  
ATOM   1251  CA  ASN H 168      20.027  24.697  24.181  1.00 52.31           C  
ATOM   1252  CB  ASN H 168      21.058  23.553  24.211  1.00 50.11           C  
ATOM   1253  CG  ASN H 168      22.457  24.107  24.450  1.00 41.60           C  
ATOM   1254  OD1 ASN H 168      22.786  25.220  24.044  1.00 45.84           O  
ATOM   1255  ND2 ASN H 168      23.315  23.297  25.122  1.00 40.81           N  
ATOM   1256  C   ASN H 168      20.145  25.412  22.870  1.00 54.98           C  
ATOM   1257  O   ASN H 168      19.619  24.960  21.855  1.00 55.89           O  
ATOM   1258  N   SER H 169      20.858  26.552  22.863  1.00 60.09           N  
ATOM   1259  CA  SER H 169      20.932  27.388  21.703  1.00 60.46           C  
ATOM   1260  CB  SER H 169      21.801  28.637  21.934  1.00 63.22           C  
ATOM   1261  OG  SER H 169      21.248  29.437  22.968  1.00 67.02           O  
ATOM   1262  C   SER H 169      21.534  26.633  20.561  1.00 60.58           C  
ATOM   1263  O   SER H 169      21.056  26.716  19.430  1.00 63.52           O  
ATOM   1264  N   ALA H 170      22.606  25.866  20.823  1.00 59.98           N  
ATOM   1265  CA  ALA H 170      23.279  25.214  19.738  1.00 56.18           C  
ATOM   1266  CB  ALA H 170      24.550  24.478  20.192  1.00 55.08           C  
ATOM   1267  C   ALA H 170      22.400  24.199  19.063  1.00 55.36           C  
ATOM   1268  O   ALA H 170      22.338  24.138  17.837  1.00 56.58           O  
ATOM   1269  N   LEU H 171      21.736  23.358  19.870  1.00 53.65           N  
ATOM   1270  CA  LEU H 171      20.907  22.239  19.495  1.00 52.79           C  
ATOM   1271  CB  LEU H 171      20.732  21.250  20.651  1.00 54.25           C  
ATOM   1272  CG  LEU H 171      22.075  20.716  21.170  1.00 57.86           C  
ATOM   1273  CD1 LEU H 171      21.863  19.728  22.323  1.00 57.93           C  
ATOM   1274  CD2 LEU H 171      22.940  20.146  20.035  1.00 56.74           C  
ATOM   1275  C   LEU H 171      19.525  22.601  19.033  1.00 53.44           C  
ATOM   1276  O   LEU H 171      18.860  21.794  18.385  1.00 50.88           O  
ATOM   1277  N   LYS H 172      19.053  23.816  19.344  1.00 54.52           N  
ATOM   1278  CA  LYS H 172      17.665  24.184  19.264  1.00 58.10           C  
ATOM   1279  CB  LYS H 172      17.510  25.708  19.375  1.00 65.54           C  
ATOM   1280  CG  LYS H 172      16.073  26.211  19.300  1.00 72.13           C  
ATOM   1281  CD  LYS H 172      15.945  27.672  19.729  1.00 74.33           C  
ATOM   1282  CE  LYS H 172      16.943  28.599  19.029  1.00 76.75           C  
ATOM   1283  NZ  LYS H 172      16.546  28.794  17.616  1.00 81.22           N1+
ATOM   1284  C   LYS H 172      16.993  23.758  17.989  1.00 59.29           C  
ATOM   1285  O   LYS H 172      15.876  23.243  18.034  1.00 59.97           O  
ATOM   1286  N   SER H 173      17.631  23.927  16.821  1.00 59.57           N  
ATOM   1287  CA  SER H 173      16.937  23.632  15.597  1.00 59.54           C  
ATOM   1288  CB  SER H 173      17.801  23.918  14.361  1.00 59.35           C  
ATOM   1289  OG  SER H 173      18.161  25.291  14.333  1.00 58.38           O  
ATOM   1290  C   SER H 173      16.524  22.191  15.513  1.00 58.22           C  
ATOM   1291  O   SER H 173      15.383  21.885  15.168  1.00 61.45           O  
ATOM   1292  N   ARG H 174      17.455  21.265  15.789  1.00 56.62           N  
ATOM   1293  CA  ARG H 174      17.214  19.857  15.632  1.00 57.92           C  
ATOM   1294  CB  ARG H 174      18.472  19.019  15.338  1.00 57.55           C  
ATOM   1295  CG  ARG H 174      19.626  19.103  16.330  1.00 58.47           C  
ATOM   1296  CD  ARG H 174      20.811  18.275  15.830  1.00 54.94           C  
ATOM   1297  NE  ARG H 174      21.956  18.451  16.760  1.00 55.77           N  
ATOM   1298  CZ  ARG H 174      23.004  17.584  16.666  1.00 54.59           C  
ATOM   1299  NH1 ARG H 174      22.964  16.575  15.748  1.00 51.34           N1+
ATOM   1300  NH2 ARG H 174      24.085  17.711  17.488  1.00 52.56           N  
ATOM   1301  C   ARG H 174      16.384  19.222  16.709  1.00 56.42           C  
ATOM   1302  O   ARG H 174      15.882  18.114  16.515  1.00 59.32           O  
ATOM   1303  N   LEU H 175      16.250  19.866  17.881  1.00 53.93           N  
ATOM   1304  CA  LEU H 175      15.666  19.214  19.022  1.00 50.16           C  
ATOM   1305  CB  LEU H 175      16.446  19.597  20.293  1.00 49.66           C  
ATOM   1306  CG  LEU H 175      16.165  18.738  21.530  1.00 48.68           C  
ATOM   1307  CD1 LEU H 175      16.637  17.292  21.297  1.00 50.00           C  
ATOM   1308  CD2 LEU H 175      16.787  19.371  22.787  1.00 51.55           C  
ATOM   1309  C   LEU H 175      14.212  19.558  19.223  1.00 50.32           C  
ATOM   1310  O   LEU H 175      13.767  20.672  18.937  1.00 53.76           O  
ATOM   1311  N   SER H 176      13.422  18.573  19.710  1.00 49.20           N  
ATOM   1312  CA  SER H 176      12.030  18.788  20.008  1.00 50.19           C  
ATOM   1313  CB  SER H 176      11.095  18.209  18.931  1.00 51.17           C  
ATOM   1314  OG  SER H 176       9.737  18.443  19.271  1.00 58.94           O  
ATOM   1315  C   SER H 176      11.716  18.085  21.298  1.00 50.47           C  
ATOM   1316  O   SER H 176      12.061  16.915  21.475  1.00 51.23           O  
ATOM   1317  N   ILE H 177      11.055  18.784  22.246  1.00 47.61           N  
ATOM   1318  CA  ILE H 177      10.690  18.171  23.494  1.00 47.13           C  
ATOM   1319  CB  ILE H 177      11.339  18.796  24.694  1.00 44.94           C  
ATOM   1320  CG1 ILE H 177      12.869  18.672  24.613  1.00 44.39           C  
ATOM   1321  CG2 ILE H 177      10.737  18.144  25.949  1.00 43.78           C  
ATOM   1322  CD1 ILE H 177      13.599  19.512  25.660  1.00 44.88           C  
ATOM   1323  C   ILE H 177       9.218  18.363  23.673  1.00 48.44           C  
ATOM   1324  O   ILE H 177       8.706  19.475  23.540  1.00 48.05           O  
ATOM   1325  N   SER H 178       8.497  17.269  23.985  1.00 47.50           N  
ATOM   1326  CA  SER H 178       7.080  17.344  24.188  1.00 48.23           C  
ATOM   1327  CB  SER H 178       6.263  16.928  22.953  1.00 48.59           C  
ATOM   1328  OG  SER H 178       6.562  15.587  22.599  1.00 62.48           O  
ATOM   1329  C   SER H 178       6.743  16.392  25.288  1.00 48.47           C  
ATOM   1330  O   SER H 178       7.589  15.615  25.725  1.00 49.49           O  
ATOM   1331  N   LYS H 179       5.498  16.452  25.799  1.00 50.84           N  
ATOM   1332  CA  LYS H 179       5.147  15.553  26.854  1.00 52.60           C  
ATOM   1333  CB  LYS H 179       5.445  16.108  28.258  1.00 51.59           C  
ATOM   1334  CG  LYS H 179       4.663  17.372  28.614  1.00 50.49           C  
ATOM   1335  CD  LYS H 179       4.802  17.759  30.087  1.00 47.92           C  
ATOM   1336  CE  LYS H 179       4.008  19.005  30.483  1.00 57.71           C  
ATOM   1337  NZ  LYS H 179       4.218  19.299  31.919  1.00 56.99           N1+
ATOM   1338  C   LYS H 179       3.688  15.246  26.770  1.00 56.34           C  
ATOM   1339  O   LYS H 179       2.940  15.887  26.034  1.00 55.92           O  
ATOM   1340  N   ASP H 180       3.269  14.192  27.498  1.00 56.84           N  
ATOM   1341  CA  ASP H 180       1.888  13.825  27.574  1.00 59.36           C  
ATOM   1342  CB  ASP H 180       1.577  12.496  26.862  1.00 62.64           C  
ATOM   1343  CG  ASP H 180       0.068  12.373  26.711  1.00 68.86           C  
ATOM   1344  OD1 ASP H 180      -0.659  13.180  27.348  1.00 71.12           O  
ATOM   1345  OD2 ASP H 180      -0.377  11.469  25.954  1.00 73.69           O1-
ATOM   1346  C   ASP H 180       1.600  13.659  29.035  1.00 60.69           C  
ATOM   1347  O   ASP H 180       2.070  12.714  29.667  1.00 60.45           O  
ATOM   1348  N   ASN H 181       0.817  14.589  29.614  1.00 58.24           N  
ATOM   1349  CA  ASN H 181       0.546  14.576  31.025  1.00 59.63           C  
ATOM   1350  CB  ASN H 181      -0.349  15.749  31.477  1.00 56.58           C  
ATOM   1351  CG  ASN H 181       0.448  17.043  31.394  1.00 58.87           C  
ATOM   1352  OD1 ASN H 181       1.665  17.051  31.563  1.00 59.58           O  
ATOM   1353  ND2 ASN H 181      -0.260  18.176  31.140  1.00 61.36           N  
ATOM   1354  C   ASN H 181      -0.178  13.322  31.409  1.00 60.05           C  
ATOM   1355  O   ASN H 181       0.137  12.705  32.425  1.00 60.06           O  
ATOM   1356  N   SER H 182      -1.168  12.901  30.601  1.00 62.14           N  
ATOM   1357  CA  SER H 182      -1.964  11.759  30.958  1.00 64.33           C  
ATOM   1358  CB  SER H 182      -3.087  11.470  29.944  1.00 66.84           C  
ATOM   1359  OG  SER H 182      -2.542  11.133  28.677  1.00 70.30           O  
ATOM   1360  C   SER H 182      -1.097  10.540  31.047  1.00 64.59           C  
ATOM   1361  O   SER H 182      -1.266   9.717  31.946  1.00 68.45           O  
ATOM   1362  N   LYS H 183      -0.170  10.384  30.085  1.00 60.98           N  
ATOM   1363  CA  LYS H 183       0.746   9.279  30.005  1.00 61.01           C  
ATOM   1364  CB  LYS H 183       1.412   9.120  28.628  1.00 62.15           C  
ATOM   1365  CG  LYS H 183       0.463   8.575  27.561  1.00 68.02           C  
ATOM   1366  CD  LYS H 183       1.060   8.559  26.154  1.00 72.67           C  
ATOM   1367  CE  LYS H 183       0.150   7.904  25.115  1.00 77.91           C  
ATOM   1368  NZ  LYS H 183       0.817   7.895  23.794  1.00 76.21           N1+
ATOM   1369  C   LYS H 183       1.836   9.371  31.036  1.00 55.78           C  
ATOM   1370  O   LYS H 183       2.455   8.363  31.372  1.00 55.38           O  
ATOM   1371  N   SER H 184       2.124  10.582  31.555  1.00 52.72           N  
ATOM   1372  CA  SER H 184       3.232  10.753  32.459  1.00 51.56           C  
ATOM   1373  CB  SER H 184       3.193   9.823  33.687  1.00 52.24           C  
ATOM   1374  OG  SER H 184       2.124  10.185  34.548  1.00 57.12           O  
ATOM   1375  C   SER H 184       4.499  10.471  31.712  1.00 50.29           C  
ATOM   1376  O   SER H 184       5.444   9.894  32.253  1.00 48.75           O  
ATOM   1377  N   GLN H 185       4.551  10.889  30.431  1.00 48.90           N  
ATOM   1378  CA  GLN H 185       5.723  10.646  29.644  1.00 48.54           C  
ATOM   1379  CB  GLN H 185       5.477   9.646  28.503  1.00 49.30           C  
ATOM   1380  CG  GLN H 185       5.141   8.244  29.015  1.00 53.49           C  
ATOM   1381  CD  GLN H 185       4.809   7.362  27.821  1.00 55.96           C  
ATOM   1382  OE1 GLN H 185       4.256   7.827  26.825  1.00 58.35           O  
ATOM   1383  NE2 GLN H 185       5.148   6.050  27.925  1.00 58.42           N  
ATOM   1384  C   GLN H 185       6.197  11.930  29.034  1.00 48.42           C  
ATOM   1385  O   GLN H 185       5.411  12.827  28.729  1.00 45.59           O  
ATOM   1386  N   VAL H 186       7.532  12.039  28.869  1.00 47.89           N  
ATOM   1387  CA  VAL H 186       8.165  13.167  28.250  1.00 47.71           C  
ATOM   1388  CB  VAL H 186       9.168  13.836  29.144  1.00 47.89           C  
ATOM   1389  CG1 VAL H 186       9.814  15.004  28.382  1.00 46.16           C  
ATOM   1390  CG2 VAL H 186       8.463  14.251  30.446  1.00 49.55           C  
ATOM   1391  C   VAL H 186       8.904  12.619  27.068  1.00 46.98           C  
ATOM   1392  O   VAL H 186       9.515  11.554  27.155  1.00 43.83           O  
ATOM   1393  N   PHE H 187       8.874  13.339  25.926  1.00 46.94           N  
ATOM   1394  CA  PHE H 187       9.479  12.797  24.745  1.00 47.62           C  
ATOM   1395  CB  PHE H 187       8.500  12.699  23.563  1.00 46.77           C  
ATOM   1396  CG  PHE H 187       7.303  11.920  24.002  1.00 48.03           C  
ATOM   1397  CD1 PHE H 187       7.300  10.547  23.977  1.00 48.37           C  
ATOM   1398  CD2 PHE H 187       6.179  12.572  24.453  1.00 49.34           C  
ATOM   1399  CE1 PHE H 187       6.193   9.840  24.385  1.00 49.50           C  
ATOM   1400  CE2 PHE H 187       5.068  11.869  24.861  1.00 50.46           C  
ATOM   1401  CZ  PHE H 187       5.072  10.497  24.826  1.00 49.02           C  
ATOM   1402  C   PHE H 187      10.582  13.700  24.292  1.00 46.30           C  
ATOM   1403  O   PHE H 187      10.485  14.924  24.361  1.00 47.75           O  
ATOM   1404  N   LEU H 188      11.679  13.079  23.820  1.00 46.95           N  
ATOM   1405  CA  LEU H 188      12.811  13.777  23.288  1.00 45.97           C  
ATOM   1406  CB  LEU H 188      14.121  13.392  23.998  1.00 43.99           C  
ATOM   1407  CG  LEU H 188      15.381  14.038  23.392  1.00 46.27           C  
ATOM   1408  CD1 LEU H 188      15.439  15.544  23.685  1.00 46.04           C  
ATOM   1409  CD2 LEU H 188      16.655  13.287  23.807  1.00 45.70           C  
ATOM   1410  C   LEU H 188      12.983  13.315  21.874  1.00 48.62           C  
ATOM   1411  O   LEU H 188      13.132  12.120  21.628  1.00 45.29           O  
ATOM   1412  N   LYS H 189      12.956  14.249  20.902  1.00 49.22           N  
ATOM   1413  CA  LYS H 189      13.210  13.869  19.540  1.00 52.17           C  
ATOM   1414  CB  LYS H 189      12.015  14.054  18.591  1.00 54.00           C  
ATOM   1415  CG  LYS H 189      10.963  12.954  18.751  1.00 59.22           C  
ATOM   1416  CD  LYS H 189       9.658  13.217  17.999  1.00 64.36           C  
ATOM   1417  CE  LYS H 189       8.667  12.055  18.078  1.00 71.97           C  
ATOM   1418  NZ  LYS H 189       8.002  12.043  19.400  1.00 72.02           N1+
ATOM   1419  C   LYS H 189      14.343  14.711  19.049  1.00 51.34           C  
ATOM   1420  O   LYS H 189      14.396  15.913  19.306  1.00 51.44           O  
ATOM   1421  N   MET H 190      15.299  14.079  18.337  1.00 52.77           N  
ATOM   1422  CA  MET H 190      16.452  14.785  17.854  1.00 55.16           C  
ATOM   1423  CB  MET H 190      17.688  14.450  18.705  1.00 55.51           C  
ATOM   1424  CG  MET H 190      18.874  15.405  18.579  1.00 59.82           C  
ATOM   1425  SD  MET H 190      20.234  15.002  19.720  1.00 67.11           S  
ATOM   1426  CE  MET H 190      21.045  16.623  19.639  1.00 62.18           C  
ATOM   1427  C   MET H 190      16.701  14.313  16.449  1.00 55.34           C  
ATOM   1428  O   MET H 190      16.692  13.112  16.187  1.00 54.82           O  
ATOM   1429  N   ASN H 191      16.958  15.249  15.509  1.00 56.74           N  
ATOM   1430  CA  ASN H 191      17.114  14.898  14.119  1.00 59.60           C  
ATOM   1431  CB  ASN H 191      16.383  15.854  13.154  1.00 61.02           C  
ATOM   1432  CG  ASN H 191      14.886  15.871  13.421  1.00 63.51           C  
ATOM   1433  OD1 ASN H 191      14.319  14.909  13.933  1.00 65.69           O  
ATOM   1434  ND2 ASN H 191      14.223  17.000  13.053  1.00 74.33           N  
ATOM   1435  C   ASN H 191      18.552  15.053  13.729  1.00 59.22           C  
ATOM   1436  O   ASN H 191      19.351  15.641  14.455  1.00 57.40           O  
ATOM   1437  N   SER H 192      18.893  14.509  12.538  1.00 59.42           N  
ATOM   1438  CA  SER H 192      20.189  14.608  11.915  1.00 59.26           C  
ATOM   1439  CB  SER H 192      20.483  15.995  11.314  1.00 60.78           C  
ATOM   1440  OG  SER H 192      20.567  16.970  12.340  1.00 63.53           O  
ATOM   1441  C   SER H 192      21.275  14.262  12.879  1.00 54.68           C  
ATOM   1442  O   SER H 192      22.180  15.057  13.127  1.00 53.50           O  
ATOM   1443  N   LEU H 193      21.218  13.038  13.429  1.00 51.90           N  
ATOM   1444  CA  LEU H 193      22.191  12.593  14.380  1.00 53.81           C  
ATOM   1445  CB  LEU H 193      21.805  11.253  15.029  1.00 53.60           C  
ATOM   1446  CG  LEU H 193      20.587  11.348  15.965  1.00 56.99           C  
ATOM   1447  CD1 LEU H 193      20.101   9.960  16.392  1.00 56.41           C  
ATOM   1448  CD2 LEU H 193      20.894  12.221  17.191  1.00 55.40           C  
ATOM   1449  C   LEU H 193      23.512  12.401  13.714  1.00 54.91           C  
ATOM   1450  O   LEU H 193      23.608  11.924  12.584  1.00 55.08           O  
ATOM   1451  N   GLN H 194      24.575  12.787  14.440  1.00 56.66           N  
ATOM   1452  CA  GLN H 194      25.926  12.647  13.995  1.00 58.16           C  
ATOM   1453  CB  GLN H 194      26.672  13.989  13.965  1.00 64.43           C  
ATOM   1454  CG  GLN H 194      26.079  14.975  12.958  1.00 70.52           C  
ATOM   1455  CD  GLN H 194      26.638  16.348  13.285  1.00 85.27           C  
ATOM   1456  OE1 GLN H 194      27.083  16.593  14.406  1.00 78.11           O  
ATOM   1457  NE2 GLN H 194      26.608  17.274  12.290  1.00 79.64           N  
ATOM   1458  C   GLN H 194      26.586  11.787  15.023  1.00 56.83           C  
ATOM   1459  O   GLN H 194      25.994  11.475  16.054  1.00 55.56           O  
ATOM   1460  N   THR H 195      27.839  11.377  14.769  1.00 55.19           N  
ATOM   1461  CA  THR H 195      28.552  10.521  15.672  1.00 57.47           C  
ATOM   1462  CB  THR H 195      29.896  10.121  15.142  1.00 58.22           C  
ATOM   1463  OG1 THR H 195      30.498   9.164  16.000  1.00 61.36           O  
ATOM   1464  CG2 THR H 195      30.782  11.372  15.023  1.00 55.46           C  
ATOM   1465  C   THR H 195      28.741  11.237  16.978  1.00 55.15           C  
ATOM   1466  O   THR H 195      28.739  10.618  18.041  1.00 53.87           O  
ATOM   1467  N   ASP H 196      28.882  12.573  16.920  1.00 54.13           N  
ATOM   1468  CA  ASP H 196      29.133  13.424  18.053  1.00 58.27           C  
ATOM   1469  CB  ASP H 196      29.224  14.904  17.654  1.00 63.47           C  
ATOM   1470  CG  ASP H 196      30.453  15.071  16.774  1.00 78.40           C  
ATOM   1471  OD1 ASP H 196      31.282  14.124  16.723  1.00 88.59           O  
ATOM   1472  OD2 ASP H 196      30.577  16.151  16.138  1.00 87.28           O1-
ATOM   1473  C   ASP H 196      28.005  13.304  19.031  1.00 54.66           C  
ATOM   1474  O   ASP H 196      28.184  13.542  20.224  1.00 52.87           O  
ATOM   1475  N   ASP H 197      26.803  12.972  18.533  1.00 46.96           N  
ATOM   1476  CA  ASP H 197      25.598  12.845  19.306  1.00 47.93           C  
ATOM   1477  CB  ASP H 197      24.338  12.796  18.435  1.00 47.42           C  
ATOM   1478  CG  ASP H 197      24.183  14.197  17.859  1.00 50.54           C  
ATOM   1479  OD1 ASP H 197      24.190  15.166  18.663  1.00 53.31           O  
ATOM   1480  OD2 ASP H 197      24.081  14.323  16.612  1.00 51.70           O1-
ATOM   1481  C   ASP H 197      25.631  11.639  20.202  1.00 46.42           C  
ATOM   1482  O   ASP H 197      24.711  11.439  20.993  1.00 45.02           O  
ATOM   1483  N   THR H 198      26.621  10.740  20.042  1.00 45.90           N  
ATOM   1484  CA  THR H 198      26.680   9.591  20.904  1.00 44.32           C  
ATOM   1485  CB  THR H 198      27.821   8.671  20.577  1.00 44.57           C  
ATOM   1486  OG1 THR H 198      27.706   8.201  19.242  1.00 49.28           O  
ATOM   1487  CG2 THR H 198      27.807   7.487  21.555  1.00 43.71           C  
ATOM   1488  C   THR H 198      26.861  10.058  22.316  1.00 44.01           C  
ATOM   1489  O   THR H 198      27.732  10.877  22.609  1.00 45.46           O  
ATOM   1490  N   ALA H 199      26.019   9.549  23.243  1.00 40.96           N  
ATOM   1491  CA  ALA H 199      26.144   9.972  24.608  1.00 37.32           C  
ATOM   1492  CB  ALA H 199      25.879  11.474  24.807  1.00 37.19           C  
ATOM   1493  C   ALA H 199      25.135   9.246  25.434  1.00 37.58           C  
ATOM   1494  O   ALA H 199      24.294   8.510  24.920  1.00 37.55           O  
ATOM   1495  N   MET H 200      25.242   9.412  26.765  1.00 38.22           N  
ATOM   1496  CA  MET H 200      24.271   8.875  27.664  1.00 38.93           C  
ATOM   1497  CB  MET H 200      24.832   8.645  29.076  1.00 40.48           C  
ATOM   1498  CG  MET H 200      23.869   7.945  30.035  1.00 44.72           C  
ATOM   1499  SD  MET H 200      23.663   6.168  29.721  1.00 56.37           S  
ATOM   1500  CE  MET H 200      25.360   5.739  30.205  1.00 49.49           C  
ATOM   1501  C   MET H 200      23.252   9.965  27.768  1.00 39.45           C  
ATOM   1502  O   MET H 200      23.613  11.129  27.928  1.00 38.29           O  
ATOM   1503  N   TYR H 201      21.951   9.627  27.665  1.00 37.29           N  
ATOM   1504  CA  TYR H 201      20.941  10.646  27.716  1.00 37.60           C  
ATOM   1505  CB  TYR H 201      19.984  10.631  26.511  1.00 38.20           C  
ATOM   1506  CG  TYR H 201      20.707  11.208  25.341  1.00 41.05           C  
ATOM   1507  CD1 TYR H 201      21.648  10.484  24.642  1.00 39.57           C  
ATOM   1508  CD2 TYR H 201      20.424  12.493  24.939  1.00 39.63           C  
ATOM   1509  CE1 TYR H 201      22.297  11.046  23.564  1.00 38.34           C  
ATOM   1510  CE2 TYR H 201      21.068  13.060  23.865  1.00 39.28           C  
ATOM   1511  CZ  TYR H 201      22.009  12.334  23.175  1.00 40.93           C  
ATOM   1512  OH  TYR H 201      22.673  12.910  22.070  1.00 40.08           O  
ATOM   1513  C   TYR H 201      20.124  10.453  28.951  1.00 38.95           C  
ATOM   1514  O   TYR H 201      19.659   9.349  29.237  1.00 40.68           O  
ATOM   1515  N   TYR H 202      19.924  11.555  29.709  1.00 37.70           N  
ATOM   1516  CA  TYR H 202      19.228  11.499  30.964  1.00 36.98           C  
ATOM   1517  CB  TYR H 202      20.038  12.055  32.154  1.00 35.13           C  
ATOM   1518  CG  TYR H 202      21.355  11.375  32.353  1.00 35.85           C  
ATOM   1519  CD1 TYR H 202      21.467  10.207  33.073  1.00 34.43           C  
ATOM   1520  CD2 TYR H 202      22.499  11.938  31.832  1.00 35.14           C  
ATOM   1521  CE1 TYR H 202      22.696   9.610  33.252  1.00 34.75           C  
ATOM   1522  CE2 TYR H 202      23.730  11.349  32.008  1.00 35.49           C  
ATOM   1523  CZ  TYR H 202      23.831  10.179  32.721  1.00 36.87           C  
ATOM   1524  OH  TYR H 202      25.093   9.571  32.904  1.00 42.04           O  
ATOM   1525  C   TYR H 202      18.064  12.446  30.912  1.00 38.97           C  
ATOM   1526  O   TYR H 202      18.105  13.470  30.230  1.00 36.54           O  
ATOM   1527  N   CYS H 203      16.974  12.091  31.629  1.00 39.73           N  
ATOM   1528  CA  CYS H 203      15.865  12.975  31.855  1.00 41.57           C  
ATOM   1529  CB  CYS H 203      14.483  12.384  31.478  1.00 42.40           C  
ATOM   1530  SG  CYS H 203      14.117  10.768  32.232  1.00 48.55           S  
ATOM   1531  C   CYS H 203      15.909  13.254  33.331  1.00 42.54           C  
ATOM   1532  O   CYS H 203      16.333  12.391  34.103  1.00 41.44           O  
ATOM   1533  N   ALA H 204      15.522  14.478  33.766  1.00 42.65           N  
ATOM   1534  CA  ALA H 204      15.611  14.793  35.164  1.00 44.22           C  
ATOM   1535  CB  ALA H 204      16.925  15.498  35.545  1.00 39.46           C  
ATOM   1536  C   ALA H 204      14.494  15.721  35.545  1.00 46.03           C  
ATOM   1537  O   ALA H 204      14.070  16.584  34.777  1.00 46.99           O  
ATOM   1538  N   LYS H 205      14.002  15.549  36.785  1.00 47.24           N  
ATOM   1539  CA  LYS H 205      12.929  16.321  37.337  1.00 46.59           C  
ATOM   1540  CB  LYS H 205      12.234  15.573  38.491  1.00 49.68           C  
ATOM   1541  CG  LYS H 205      11.203  16.377  39.281  1.00 53.38           C  
ATOM   1542  CD  LYS H 205      10.423  15.512  40.273  1.00 56.23           C  
ATOM   1543  CE  LYS H 205       9.800  16.295  41.428  1.00 71.05           C  
ATOM   1544  NZ  LYS H 205      10.865  16.768  42.340  1.00 76.96           N1+
ATOM   1545  C   LYS H 205      13.494  17.581  37.893  1.00 48.02           C  
ATOM   1546  O   LYS H 205      14.643  17.627  38.326  1.00 48.57           O  
ATOM   1547  N   HIS H 206      12.684  18.654  37.871  1.00 55.96           N  
ATOM   1548  CA  HIS H 206      13.114  19.884  38.458  1.00 62.00           C  
ATOM   1549  ND1 HIS H 206      14.975  21.778  36.272  1.00 72.32           N  
ATOM   1550  CG  HIS H 206      13.746  21.164  36.336  1.00 65.32           C  
ATOM   1551  CB  HIS H 206      12.902  21.119  37.567  1.00 61.82           C  
ATOM   1552  NE2 HIS H 206      14.566  20.959  34.246  1.00 76.52           N  
ATOM   1553  CD2 HIS H 206      13.510  20.667  35.091  1.00 74.04           C  
ATOM   1554  CE1 HIS H 206      15.420  21.628  35.000  1.00 73.33           C  
ATOM   1555  C   HIS H 206      12.250  20.148  39.657  1.00 62.87           C  
ATOM   1556  O   HIS H 206      11.144  19.620  39.797  1.00 62.96           O  
ATOM   1557  N   LYS H 207      12.878  20.813  40.650  1.00 30.81           N  
ATOM   1558  CA  LYS H 207      12.321  21.008  41.961  1.00 32.81           C  
ATOM   1559  CB  LYS H 207      13.387  20.999  43.069  1.00 33.59           C  
ATOM   1560  CG  LYS H 207      12.868  21.388  44.457  0.67 36.80           C  
ATOM   1561  CD  LYS H 207      11.919  20.373  45.092  1.00 13.11           C  
ATOM   1562  CE  LYS H 207      11.429  20.805  46.477  1.00  0.00           C  
ATOM   1563  NZ  LYS H 207      10.459  19.820  47.003  1.00  0.00           N1+
ATOM   1564  C   LYS H 207      11.605  22.309  42.055  1.00 34.11           C  
ATOM   1565  O   LYS H 207      11.931  23.281  41.377  1.00 32.99           O  
ATOM   1566  N   ALA H 208      10.560  22.325  42.900  1.00 36.16           N  
ATOM   1567  CA  ALA H 208       9.805  23.511  43.157  1.00 38.16           C  
ATOM   1568  CB  ALA H 208       8.582  23.248  44.045  1.00 42.57           C  
ATOM   1569  C   ALA H 208      10.674  24.488  43.883  1.00 39.32           C  
ATOM   1570  O   ALA H 208      10.681  25.679  43.580  1.00 40.28           O  
ATOM   1571  N   SER H 209      11.461  23.985  44.853  1.00 39.48           N  
ATOM   1572  CA  SER H 209      12.222  24.830  45.729  1.00 40.47           C  
ATOM   1573  CB  SER H 209      13.049  24.032  46.755  1.00 42.98           C  
ATOM   1574  OG  SER H 209      13.781  24.917  47.593  1.00  0.00           O  
ATOM   1575  C   SER H 209      13.183  25.678  44.968  1.00 39.38           C  
ATOM   1576  O   SER H 209      13.160  26.905  45.063  1.00 39.13           O  
ATOM   1577  N   TYR H 210      14.050  25.028  44.181  1.00 37.04           N  
ATOM   1578  CA  TYR H 210      15.081  25.717  43.474  1.00 36.90           C  
ATOM   1579  CB  TYR H 210      16.471  25.393  44.044  1.00 36.90           C  
ATOM   1580  CG  TYR H 210      16.548  23.907  44.173  1.00 38.48           C  
ATOM   1581  CD1 TYR H 210      16.094  23.291  45.318  1.00 39.55           C  
ATOM   1582  CD2 TYR H 210      17.044  23.126  43.157  1.00 39.39           C  
ATOM   1583  CE1 TYR H 210      16.146  21.925  45.457  1.00 39.62           C  
ATOM   1584  CE2 TYR H 210      17.100  21.758  43.289  1.00 40.13           C  
ATOM   1585  CZ  TYR H 210      16.652  21.157  44.439  1.00 40.70           C  
ATOM   1586  OH  TYR H 210      16.709  19.755  44.575  1.00 40.12           O  
ATOM   1587  C   TYR H 210      15.020  25.239  42.070  1.00 36.17           C  
ATOM   1588  O   TYR H 210      14.333  24.265  41.776  1.00 35.59           O  
ATOM   1589  N   ASN H 211      15.692  25.941  41.141  1.00 35.13           N  
ATOM   1590  CA  ASN H 211      15.655  25.442  39.803  1.00 32.91           C  
ATOM   1591  CB  ASN H 211      15.661  26.551  38.740  1.00 38.02           C  
ATOM   1592  CG  ASN H 211      14.305  27.242  38.815  1.00 38.92           C  
ATOM   1593  OD1 ASN H 211      13.321  26.655  39.261  1.00  0.00           O  
ATOM   1594  ND2 ASN H 211      14.250  28.524  38.363  1.00  0.00           N  
ATOM   1595  C   ASN H 211      16.877  24.606  39.627  1.00 32.33           C  
ATOM   1596  O   ASN H 211      17.864  25.046  39.043  1.00 32.62           O  
ATOM   1597  N   GLY H 212      16.816  23.353  40.126  1.00 30.04           N  
ATOM   1598  CA  GLY H 212      17.901  22.418  40.055  1.00 28.63           C  
ATOM   1599  C   GLY H 212      17.274  21.079  39.841  1.00 27.43           C  
ATOM   1600  O   GLY H 212      16.093  20.896  40.133  1.00 27.15           O  
ATOM   1601  N   LEU H 213      18.064  20.099  39.352  1.00 25.89           N  
ATOM   1602  CA  LEU H 213      17.510  18.815  39.032  1.00 25.42           C  
ATOM   1603  CB  LEU H 213      18.183  18.163  37.811  1.00 25.56           C  
ATOM   1604  CG  LEU H 213      18.012  18.975  36.513  1.00 25.90           C  
ATOM   1605  CD1 LEU H 213      18.718  20.339  36.599  1.00 15.37           C  
ATOM   1606  CD2 LEU H 213      18.438  18.158  35.284  1.00 14.48           C  
ATOM   1607  C   LEU H 213      17.681  17.899  40.197  1.00 25.73           C  
ATOM   1608  O   LEU H 213      18.782  17.441  40.498  1.00 26.52           O  
ATOM   1609  N   ASP H 214      16.565  17.654  40.910  1.00 24.98           N  
ATOM   1610  CA  ASP H 214      16.530  16.789  42.049  1.00 26.11           C  
ATOM   1611  CB  ASP H 214      15.344  17.095  42.985  1.00 26.45           C  
ATOM   1612  CG  ASP H 214      14.049  17.152  42.199  1.00 28.36           C  
ATOM   1613  OD1 ASP H 214      13.872  16.376  41.225  1.00 29.07           O  
ATOM   1614  OD2 ASP H 214      13.227  18.034  42.563  1.00 29.12           O1-
ATOM   1615  C   ASP H 214      16.610  15.329  41.715  1.00 25.85           C  
ATOM   1616  O   ASP H 214      17.335  14.608  42.399  1.00 28.06           O  
ATOM   1617  N   TYR H 215      15.906  14.821  40.671  1.00 58.69           N  
ATOM   1618  CA  TYR H 215      16.055  13.393  40.554  1.00 56.16           C  
ATOM   1619  CB  TYR H 215      14.768  12.629  40.914  1.00 58.74           C  
ATOM   1620  CG  TYR H 215      14.471  12.901  42.348  1.00 22.38           C  
ATOM   1621  CD1 TYR H 215      13.870  14.076  42.738  1.00 24.72           C  
ATOM   1622  CD2 TYR H 215      14.789  11.970  43.308  1.00 29.48           C  
ATOM   1623  CE1 TYR H 215      13.601  14.318  44.065  1.00 33.29           C  
ATOM   1624  CE2 TYR H 215      14.524  12.205  44.637  1.00 29.92           C  
ATOM   1625  CZ  TYR H 215      13.927  13.382  45.018  1.00 30.36           C  
ATOM   1626  OH  TYR H 215      13.655  13.625  46.381  1.00 32.34           O  
ATOM   1627  C   TYR H 215      16.355  13.084  39.122  1.00 52.93           C  
ATOM   1628  O   TYR H 215      15.775  13.683  38.217  1.00 48.65           O  
ATOM   1629  N   TRP H 216      17.259  12.110  38.882  1.00 47.87           N  
ATOM   1630  CA  TRP H 216      17.665  11.803  37.539  1.00 45.09           C  
ATOM   1631  CB  TRP H 216      19.188  11.931  37.351  1.00 43.17           C  
ATOM   1632  CG  TRP H 216      19.728  13.335  37.514  1.00 43.24           C  
ATOM   1633  CD2 TRP H 216      20.488  14.041  36.516  1.00 42.27           C  
ATOM   1634  CD1 TRP H 216      19.662  14.159  38.600  1.00 42.97           C  
ATOM   1635  NE1 TRP H 216      20.319  15.338  38.338  1.00 43.29           N  
ATOM   1636  CE2 TRP H 216      20.838  15.277  37.062  1.00 43.24           C  
ATOM   1637  CE3 TRP H 216      20.869  13.685  35.254  1.00 43.19           C  
ATOM   1638  CZ2 TRP H 216      21.574  16.180  36.351  1.00 41.27           C  
ATOM   1639  CZ3 TRP H 216      21.608  14.600  34.540  1.00 41.96           C  
ATOM   1640  CH2 TRP H 216      21.954  15.823  35.076  1.00 43.82           C  
ATOM   1641  C   TRP H 216      17.314  10.381  37.235  1.00 44.44           C  
ATOM   1642  O   TRP H 216      17.252   9.532  38.123  1.00 45.10           O  
ATOM   1643  N   GLY H 217      17.062  10.093  35.944  1.00 41.06           N  
ATOM   1644  CA  GLY H 217      16.796   8.746  35.532  1.00 42.32           C  
ATOM   1645  C   GLY H 217      18.118   8.050  35.447  1.00 44.42           C  
ATOM   1646  O   GLY H 217      19.170   8.652  35.662  1.00 42.54           O  
ATOM   1647  N   GLN H 218      18.091   6.739  35.144  1.00 46.20           N  
ATOM   1648  CA  GLN H 218      19.299   5.970  35.033  1.00 47.49           C  
ATOM   1649  CB  GLN H 218      19.041   4.472  34.810  1.00 49.05           C  
ATOM   1650  CG  GLN H 218      18.639   3.729  36.082  1.00 60.64           C  
ATOM   1651  CD  GLN H 218      19.927   3.360  36.805  1.00 68.95           C  
ATOM   1652  OE1 GLN H 218      20.702   2.535  36.324  1.00 71.13           O  
ATOM   1653  NE2 GLN H 218      20.168   3.984  37.989  1.00 69.21           N  
ATOM   1654  C   GLN H 218      20.091   6.468  33.868  1.00 46.97           C  
ATOM   1655  O   GLN H 218      21.320   6.528  33.927  1.00 47.15           O  
ATOM   1656  N   GLY H 219      19.399   6.836  32.772  1.00 44.69           N  
ATOM   1657  CA  GLY H 219      20.065   7.296  31.588  1.00 43.72           C  
ATOM   1658  C   GLY H 219      20.054   6.179  30.594  1.00 45.43           C  
ATOM   1659  O   GLY H 219      20.038   5.005  30.964  1.00 44.51           O  
ATOM   1660  N   THR H 220      20.045   6.527  29.291  1.00 45.00           N  
ATOM   1661  CA  THR H 220      20.058   5.525  28.265  1.00 44.15           C  
ATOM   1662  CB  THR H 220      18.805   5.508  27.437  1.00 44.27           C  
ATOM   1663  OG1 THR H 220      18.802   4.394  26.557  1.00 47.20           O  
ATOM   1664  CG2 THR H 220      18.708   6.823  26.646  1.00 44.85           C  
ATOM   1665  C   THR H 220      21.215   5.812  27.359  1.00 43.27           C  
ATOM   1666  O   THR H 220      21.432   6.950  26.946  1.00 42.33           O  
ATOM   1667  N   THR H 221      21.993   4.759  27.031  1.00 42.66           N  
ATOM   1668  CA  THR H 221      23.149   4.909  26.197  1.00 42.73           C  
ATOM   1669  CB  THR H 221      24.123   3.773  26.323  1.00 43.85           C  
ATOM   1670  OG1 THR H 221      24.560   3.652  27.668  1.00  0.00           O  
ATOM   1671  CG2 THR H 221      25.324   4.049  25.403  1.00  0.00           C  
ATOM   1672  C   THR H 221      22.705   4.965  24.773  1.00 41.80           C  
ATOM   1673  O   THR H 221      21.884   4.164  24.329  1.00 42.55           O  
ATOM   1674  N   LEU H 222      23.246   5.937  24.015  1.00 44.38           N  
ATOM   1675  CA  LEU H 222      22.887   6.072  22.636  1.00 43.80           C  
ATOM   1676  CB  LEU H 222      22.106   7.363  22.351  1.00 45.71           C  
ATOM   1677  CG  LEU H 222      20.761   7.433  23.100  1.00  0.00           C  
ATOM   1678  CD1 LEU H 222      20.014   8.736  22.778  1.00  0.00           C  
ATOM   1679  CD2 LEU H 222      19.906   6.179  22.841  1.00  0.00           C  
ATOM   1680  C   LEU H 222      24.148   6.146  21.844  1.00 45.43           C  
ATOM   1681  O   LEU H 222      24.991   7.013  22.072  1.00 48.40           O  
ATOM   1682  N   THR H 223      24.301   5.223  20.878  1.00 46.31           N  
ATOM   1683  CA  THR H 223      25.461   5.241  20.043  1.00 45.78           C  
ATOM   1684  CB  THR H 223      26.188   3.931  19.987  1.00 44.69           C  
ATOM   1685  OG1 THR H 223      25.304   2.910  19.554  1.00 45.67           O  
ATOM   1686  CG2 THR H 223      26.762   3.596  21.372  1.00 42.87           C  
ATOM   1687  C   THR H 223      24.985   5.518  18.660  1.00 46.89           C  
ATOM   1688  O   THR H 223      24.021   4.913  18.193  1.00 45.96           O  
ATOM   1689  N   VAL H 224      25.650   6.462  17.971  1.00 44.26           N  
ATOM   1690  CA  VAL H 224      25.270   6.768  16.626  1.00 45.86           C  
ATOM   1691  CB  VAL H 224      25.347   8.236  16.312  1.00 46.56           C  
ATOM   1692  CG1 VAL H 224      25.071   8.442  14.814  1.00 47.88           C  
ATOM   1693  CG2 VAL H 224      24.374   8.987  17.238  1.00 46.67           C  
ATOM   1694  C   VAL H 224      26.250   6.077  15.743  1.00 46.94           C  
ATOM   1695  O   VAL H 224      27.418   6.462  15.675  1.00 46.89           O  
ATOM   1696  N   SER H 225      25.791   5.026  15.040  1.00 47.34           N  
ATOM   1697  CA  SER H 225      26.683   4.308  14.184  1.00 49.03           C  
ATOM   1698  CB  SER H 225      27.392   3.142  14.896  1.00 48.50           C  
ATOM   1699  OG  SER H 225      28.259   2.470  13.995  1.00 48.01           O  
ATOM   1700  C   SER H 225      25.882   3.720  13.074  1.00 49.95           C  
ATOM   1701  O   SER H 225      24.714   3.374  13.247  1.00 51.46           O  
ATOM   1702  N   SER H 226      26.509   3.590  11.891  1.00 50.94           N  
ATOM   1703  CA  SER H 226      25.833   3.036  10.758  1.00 54.41           C  
ATOM   1704  CB  SER H 226      26.564   3.310   9.432  1.00 55.07           C  
ATOM   1705  OG  SER H 226      27.872   2.760   9.468  1.00 59.66           O  
ATOM   1706  C   SER H 226      25.743   1.532  10.967  1.00 51.47           C  
ATOM   1707  O   SER H 226      26.356   0.786  10.159  1.00 55.47           O  
ATOM   1708  OXT SER H 226      25.060   1.109  11.936  1.00  0.00           O1-
TER    1709      SER H 226 
CONECT  162  661
CONECT  661  162
CONECT  960 1530
CONECT 1530  960
END
