# Supplementary material for: Fully automated antibody structure prediction using BIOVIA tools: Validation study
Source: PLoS One. 2017 May 18;12(5):e0177923. doi: 10.1371/journal.pone.0177923 (PMC5436848; doi:10.1371/journal.pone.0177923)
Supplement: S1 Dataset — Predicted structures using the Top5 framework method, Chothia CDR definition with no canonical filtering and generating 50 models. These were used in the detailed discussion of outliers and for comparison against predictions using canonical filtering. (ZIP) [file pone.0177923.s003.zip › 4M43_LH_FV_FinalModel.pdb]

REMARK   Accelrys Discovery Studio PDB file
REMARK   Created:  2015-05-08T05:32:50Z
SSBOND   1 CYS L   23    CYS L   88                                     
SSBOND   2 CYS H  129    CYS H  203                                     
ATOM      1  N   GLU L   1      25.954  32.863  26.118  1.00 63.08           N1+
ATOM      2  CA  GLU L   1      25.721  31.816  27.140  1.00 61.99           C  
ATOM      3  CB  GLU L   1      25.996  30.419  26.552  1.00 62.77           C  
ATOM      4  CG  GLU L   1      25.043  30.006  25.430  1.00 64.84           C  
ATOM      5  CD  GLU L   1      25.452  28.613  24.973  1.00  0.00           C  
ATOM      6  OE1 GLU L   1      25.984  27.848  25.822  1.00  0.00           O  
ATOM      7  OE2 GLU L   1      25.244  28.297  23.771  1.00  0.00           O1-
ATOM      8  C   GLU L   1      26.662  32.011  28.284  1.00 61.26           C  
ATOM      9  O   GLU L   1      27.814  32.400  28.097  1.00 61.63           O  
ATOM     10  N   LEU L   2      26.180  31.763  29.517  1.00 57.96           N  
ATOM     11  CA  LEU L   2      27.032  31.910  30.658  1.00 55.39           C  
ATOM     12  CB  LEU L   2      26.275  31.905  31.996  1.00 54.09           C  
ATOM     13  CG  LEU L   2      25.259  33.054  32.133  1.00  0.00           C  
ATOM     14  CD1 LEU L   2      24.573  33.033  33.508  1.00 54.81           C  
ATOM     15  CD2 LEU L   2      25.901  34.410  31.806  1.00  0.00           C  
ATOM     16  C   LEU L   2      27.981  30.755  30.670  1.00 54.79           C  
ATOM     17  O   LEU L   2      27.571  29.598  30.575  1.00 52.62           O  
ATOM     18  N   VAL L   3      29.289  31.044  30.815  1.00 53.77           N  
ATOM     19  CA  VAL L   3      30.252  29.983  30.809  1.00 52.33           C  
ATOM     20  CB  VAL L   3      31.505  30.298  30.044  1.00 56.55           C  
ATOM     21  CG1 VAL L   3      31.144  30.465  28.562  1.00 54.74           C  
ATOM     22  CG2 VAL L   3      32.167  31.539  30.667  1.00 55.37           C  
ATOM     23  C   VAL L   3      30.670  29.734  32.218  1.00 51.17           C  
ATOM     24  O   VAL L   3      30.957  30.664  32.970  1.00 50.12           O  
ATOM     25  N   MET L   4      30.701  28.448  32.617  1.00 50.29           N  
ATOM     26  CA  MET L   4      31.106  28.117  33.950  1.00 49.12           C  
ATOM     27  CB  MET L   4      30.104  27.205  34.676  1.00 46.65           C  
ATOM     28  CG  MET L   4      28.741  27.874  34.849  1.00 46.86           C  
ATOM     29  SD  MET L   4      28.772  29.358  35.897  1.00  0.00           S  
ATOM     30  CE  MET L   4      27.193  30.012  35.284  1.00  0.00           C  
ATOM     31  C   MET L   4      32.407  27.389  33.847  1.00 51.35           C  
ATOM     32  O   MET L   4      32.513  26.373  33.162  1.00 51.20           O  
ATOM     33  N   THR L   5      33.442  27.904  34.541  1.00 51.45           N  
ATOM     34  CA  THR L   5      34.738  27.298  34.463  1.00 53.63           C  
ATOM     35  CB  THR L   5      35.826  28.289  34.160  1.00 54.65           C  
ATOM     36  OG1 THR L   5      35.550  28.962  32.940  1.00 57.01           O  
ATOM     37  CG2 THR L   5      37.162  27.538  34.051  1.00 55.25           C  
ATOM     38  C   THR L   5      35.051  26.693  35.794  1.00 52.96           C  
ATOM     39  O   THR L   5      34.987  27.363  36.824  1.00 52.71           O  
ATOM     40  N   GLN L   6      35.400  25.390  35.804  1.00 52.20           N  
ATOM     41  CA  GLN L   6      35.721  24.761  37.049  1.00 53.33           C  
ATOM     42  CB  GLN L   6      34.942  23.462  37.325  1.00 52.30           C  
ATOM     43  CG  GLN L   6      33.446  23.686  37.551  1.00 50.66           C  
ATOM     44  CD  GLN L   6      32.803  22.334  37.828  1.00 50.13           C  
ATOM     45  OE1 GLN L   6      32.077  21.794  36.995  1.00 49.11           O  
ATOM     46  NE2 GLN L   6      33.078  21.772  39.036  1.00 51.24           N  
ATOM     47  C   GLN L   6      37.176  24.423  37.049  1.00 56.07           C  
ATOM     48  O   GLN L   6      37.712  23.886  36.081  1.00 56.68           O  
ATOM     49  N   SER L   7      37.862  24.755  38.158  1.00 59.13           N  
ATOM     50  CA  SER L   7      39.256  24.445  38.253  1.00 63.07           C  
ATOM     51  CB  SER L   7      40.162  25.678  38.097  1.00 64.36           C  
ATOM     52  OG  SER L   7      39.940  26.579  39.172  0.90 64.45           O  
ATOM     53  C   SER L   7      39.496  23.902  39.624  1.00 63.38           C  
ATOM     54  O   SER L   7      38.785  24.254  40.567  1.00 64.55           O  
ATOM     55  N   PRO L   8      40.451  23.019  39.779  1.00 62.54           N  
ATOM     56  CA  PRO L   8      41.215  22.467  38.687  1.00 60.93           C  
ATOM     57  CD  PRO L   8      41.192  22.981  41.029  1.00 63.19           C  
ATOM     58  CB  PRO L   8      42.551  22.020  39.284  1.00 63.00           C  
ATOM     59  CG  PRO L   8      42.289  21.934  40.796  1.00 61.76           C  
ATOM     60  C   PRO L   8      40.424  21.328  38.117  1.00 58.87           C  
ATOM     61  O   PRO L   8      39.423  20.945  38.718  1.00 57.79           O  
ATOM     62  N   ALA L   9      40.840  20.785  36.954  1.00 58.81           N  
ATOM     63  CA  ALA L   9      40.152  19.680  36.347  1.00 56.38           C  
ATOM     64  CB  ALA L   9      40.755  19.282  34.988  1.00 55.88           C  
ATOM     65  C   ALA L   9      40.240  18.483  37.248  1.00 55.80           C  
ATOM     66  O   ALA L   9      39.254  17.771  37.435  1.00 53.99           O  
ATOM     67  N   ILE L  10      41.429  18.220  37.830  1.00 57.24           N  
ATOM     68  CA  ILE L  10      41.596  17.095  38.715  1.00 55.18           C  
ATOM     69  CB  ILE L  10      42.596  16.071  38.266  1.00 56.67           C  
ATOM     70  CG1 ILE L  10      43.956  16.736  38.014  1.00 57.20           C  
ATOM     71  CG2 ILE L  10      42.023  15.260  37.107  1.00 57.71           C  
ATOM     72  CD1 ILE L  10      45.078  15.728  37.781  1.00 54.82           C  
ATOM     73  C   ILE L  10      42.107  17.577  40.028  1.00 55.37           C  
ATOM     74  O   ILE L  10      42.953  18.467  40.094  1.00 57.77           O  
ATOM     75  N   LEU L  11      41.589  16.987  41.123  1.00 54.56           N  
ATOM     76  CA  LEU L  11      42.036  17.400  42.417  1.00 57.56           C  
ATOM     77  CB  LEU L  11      40.921  18.167  43.161  1.00 56.83           C  
ATOM     78  CG  LEU L  11      41.332  18.898  44.450  1.00 58.28           C  
ATOM     79  CD1 LEU L  11      42.392  19.977  44.168  1.00 59.55           C  
ATOM     80  CD2 LEU L  11      40.095  19.485  45.155  1.00 57.48           C  
ATOM     81  C   LEU L  11      42.394  16.156  43.178  1.00 60.59           C  
ATOM     82  O   LEU L  11      41.556  15.283  43.394  1.00 58.78           O  
ATOM     83  N   SER L  12      43.667  16.035  43.609  1.00 62.66           N  
ATOM     84  CA  SER L  12      44.080  14.863  44.330  1.00 62.97           C  
ATOM     85  CB  SER L  12      45.414  14.289  43.826  1.00 64.70           C  
ATOM     86  OG  SER L  12      46.432  15.274  43.912  1.00 67.79           O  
ATOM     87  C   SER L  12      44.238  15.245  45.770  1.00 64.93           C  
ATOM     88  O   SER L  12      44.867  16.253  46.088  1.00 64.35           O  
ATOM     89  N   VAL L  13      43.656  14.443  46.688  1.00 64.43           N  
ATOM     90  CA  VAL L  13      43.721  14.797  48.080  1.00 65.18           C  
ATOM     91  CB  VAL L  13      42.514  15.567  48.535  1.00 64.84           C  
ATOM     92  CG1 VAL L  13      41.268  14.694  48.316  1.00 63.99           C  
ATOM     93  CG2 VAL L  13      42.717  16.002  49.995  1.00 64.14           C  
ATOM     94  C   VAL L  13      43.801  13.547  48.903  1.00 64.59           C  
ATOM     95  O   VAL L  13      43.442  12.464  48.445  1.00 63.63           O  
ATOM     96  N   SER L  14      44.315  13.677  50.147  1.00 64.21           N  
ATOM     97  CA  SER L  14      44.429  12.576  51.063  1.00 64.82           C  
ATOM     98  CB  SER L  14      45.573  12.737  52.078  1.00 67.62           C  
ATOM     99  OG  SER L  14      46.824  12.729  51.408  1.00 71.04           O  
ATOM    100  C   SER L  14      43.155  12.484  51.839  1.00 64.92           C  
ATOM    101  O   SER L  14      42.417  13.459  51.978  1.00 64.39           O  
ATOM    102  N   PRO L  15      42.883  11.325  52.362  1.00 65.53           N  
ATOM    103  CA  PRO L  15      41.655  11.159  53.086  1.00 63.40           C  
ATOM    104  CD  PRO L  15      43.281  10.101  51.685  1.00 65.70           C  
ATOM    105  CB  PRO L  15      41.463   9.653  53.239  1.00 63.07           C  
ATOM    106  CG  PRO L  15      42.177   9.079  52.001  1.00 64.08           C  
ATOM    107  C   PRO L  15      41.635  11.924  54.370  1.00 64.57           C  
ATOM    108  O   PRO L  15      42.665  12.004  55.039  1.00 67.07           O  
ATOM    109  N   GLY L  16      40.467  12.498  54.720  1.00 64.83           N  
ATOM    110  CA  GLY L  16      40.304  13.201  55.960  1.00 65.25           C  
ATOM    111  C   GLY L  16      40.606  14.654  55.770  1.00 65.60           C  
ATOM    112  O   GLY L  16      40.323  15.470  56.646  1.00 65.05           O  
ATOM    113  N   GLU L  17      41.174  15.024  54.610  1.00 67.41           N  
ATOM    114  CA  GLU L  17      41.563  16.386  54.374  1.00 68.51           C  
ATOM    115  CB  GLU L  17      42.665  16.469  53.304  1.00 70.01           C  
ATOM    116  CG  GLU L  17      43.502  17.746  53.327  1.00 74.58           C  
ATOM    117  CD  GLU L  17      44.708  17.495  52.432  1.00 77.82           C  
ATOM    118  OE1 GLU L  17      44.870  16.334  51.974  1.00 78.71           O  
ATOM    119  OE2 GLU L  17      45.485  18.457  52.197  1.00 80.63           O1-
ATOM    120  C   GLU L  17      40.355  17.153  53.920  1.00 69.31           C  
ATOM    121  O   GLU L  17      39.354  16.562  53.522  1.00 68.92           O  
ATOM    122  N   ARG L  18      40.389  18.501  54.015  1.00 68.66           N  
ATOM    123  CA  ARG L  18      39.251  19.243  53.541  1.00 67.52           C  
ATOM    124  CB  ARG L  18      38.900  20.493  54.363  1.00 70.67           C  
ATOM    125  CG  ARG L  18      39.949  21.600  54.292  1.00 72.67           C  
ATOM    126  CD  ARG L  18      39.626  22.790  55.196  1.00 75.96           C  
ATOM    127  NE  ARG L  18      38.203  23.171  54.963  1.00 78.64           N  
ATOM    128  CZ  ARG L  18      37.859  23.937  53.888  1.00 79.58           C  
ATOM    129  NH1 ARG L  18      38.808  24.292  52.974  1.00 77.98           N1+
ATOM    130  NH2 ARG L  18      36.567  24.345  53.727  1.00 78.58           N  
ATOM    131  C   ARG L  18      39.597  19.709  52.160  1.00 66.44           C  
ATOM    132  O   ARG L  18      40.722  20.135  51.906  1.00 67.34           O  
ATOM    133  N   VAL L  19      38.635  19.630  51.216  1.00 63.55           N  
ATOM    134  CA  VAL L  19      38.931  20.037  49.869  1.00 61.61           C  
ATOM    135  CB  VAL L  19      38.831  18.951  48.834  1.00 61.25           C  
ATOM    136  CG1 VAL L  19      39.841  17.845  49.132  1.00 64.45           C  
ATOM    137  CG2 VAL L  19      37.381  18.464  48.773  1.00 59.89           C  
ATOM    138  C   VAL L  19      37.914  21.041  49.439  1.00 60.54           C  
ATOM    139  O   VAL L  19      36.830  21.133  50.014  1.00 59.51           O  
ATOM    140  N   SER L  20      38.258  21.836  48.404  1.00 59.56           N  
ATOM    141  CA  SER L  20      37.331  22.808  47.899  1.00 56.73           C  
ATOM    142  CB  SER L  20      37.647  24.244  48.355  1.00 55.40           C  
ATOM    143  OG  SER L  20      37.530  24.346  49.767  1.00 58.92           O  
ATOM    144  C   SER L  20      37.385  22.797  46.398  1.00 56.36           C  
ATOM    145  O   SER L  20      38.459  22.694  45.805  1.00 55.33           O  
ATOM    146  N   PHE L  21      36.208  22.915  45.746  1.00 55.54           N  
ATOM    147  CA  PHE L  21      36.121  22.940  44.311  1.00 55.16           C  
ATOM    148  CB  PHE L  21      35.039  22.020  43.719  1.00 55.53           C  
ATOM    149  CG  PHE L  21      35.271  20.611  44.139  1.00 54.97           C  
ATOM    150  CD1 PHE L  21      36.053  19.765  43.392  1.00 57.22           C  
ATOM    151  CD2 PHE L  21      34.693  20.132  45.290  1.00 55.63           C  
ATOM    152  CE1 PHE L  21      36.252  18.464  43.791  1.00 53.46           C  
ATOM    153  CE2 PHE L  21      34.889  18.834  45.692  1.00 54.47           C  
ATOM    154  CZ  PHE L  21      35.671  17.993  44.942  1.00 53.18           C  
ATOM    155  C   PHE L  21      35.658  24.317  43.948  1.00 54.88           C  
ATOM    156  O   PHE L  21      34.876  24.920  44.681  1.00 53.81           O  
ATOM    157  N   SER L  22      36.118  24.852  42.797  1.00 55.25           N  
ATOM    158  CA  SER L  22      35.724  26.181  42.419  1.00 55.14           C  
ATOM    159  CB  SER L  22      36.890  27.137  42.121  1.00 55.28           C  
ATOM    160  OG  SER L  22      37.472  27.612  43.322  1.00 59.27           O  
ATOM    161  C   SER L  22      34.927  26.146  41.158  1.00 55.34           C  
ATOM    162  O   SER L  22      35.127  25.301  40.287  1.00 54.89           O  
ATOM    163  N   CYS L  23      33.972  27.090  41.052  1.00 54.01           N  
ATOM    164  CA  CYS L  23      33.178  27.250  39.867  1.00 53.77           C  
ATOM    165  CB  CYS L  23      31.763  26.637  40.005  1.00 53.37           C  
ATOM    166  SG  CYS L  23      30.731  26.817  38.516  1.00 57.12           S  
ATOM    167  C   CYS L  23      33.044  28.731  39.652  1.00 53.97           C  
ATOM    168  O   CYS L  23      32.476  29.437  40.487  1.00 54.58           O  
ATOM    169  N   ARG L  24      33.575  29.251  38.521  1.00 54.65           N  
ATOM    170  CA  ARG L  24      33.470  30.664  38.272  1.00 54.44           C  
ATOM    171  CB  ARG L  24      34.807  31.380  38.021  1.00 57.01           C  
ATOM    172  CG  ARG L  24      35.494  31.790  39.321  1.00 63.13           C  
ATOM    173  CD  ARG L  24      36.659  32.763  39.139  1.00 69.18           C  
ATOM    174  NE  ARG L  24      37.860  31.959  38.791  1.00 73.66           N  
ATOM    175  CZ  ARG L  24      38.696  31.535  39.784  1.00 75.07           C  
ATOM    176  NH1 ARG L  24      38.433  31.859  41.083  1.00 73.94           N1+
ATOM    177  NH2 ARG L  24      39.792  30.781  39.483  1.00 75.01           N  
ATOM    178  C   ARG L  24      32.599  30.903  37.081  1.00 53.64           C  
ATOM    179  O   ARG L  24      32.705  30.220  36.065  1.00 53.55           O  
ATOM    180  N   ALA L  25      31.719  31.921  37.181  1.00 50.08           N  
ATOM    181  CA  ALA L  25      30.780  32.221  36.139  1.00 50.27           C  
ATOM    182  CB  ALA L  25      29.363  32.504  36.661  1.00 49.07           C  
ATOM    183  C   ALA L  25      31.241  33.445  35.412  1.00 52.30           C  
ATOM    184  O   ALA L  25      31.917  34.307  35.971  1.00 53.10           O  
ATOM    185  N   SER L  26      30.943  33.484  34.094  1.00 54.81           N  
ATOM    186  CA  SER L  26      31.362  34.556  33.236  1.00 55.58           C  
ATOM    187  CB  SER L  26      31.069  34.297  31.744  1.00 55.40           C  
ATOM    188  OG  SER L  26      29.670  34.274  31.502  1.00 54.74           O  
ATOM    189  C   SER L  26      30.663  35.814  33.642  1.00 58.24           C  
ATOM    190  O   SER L  26      31.226  36.905  33.548  1.00 59.76           O  
ATOM    191  N   GLN L  27      29.404  35.697  34.100  1.00 57.84           N  
ATOM    192  CA  GLN L  27      28.692  36.861  34.541  1.00 59.07           C  
ATOM    193  CB  GLN L  27      27.562  37.310  33.602  1.00 60.79           C  
ATOM    194  CG  GLN L  27      28.061  37.796  32.242  1.00 66.47           C  
ATOM    195  CD  GLN L  27      26.882  38.446  31.535  1.00 69.76           C  
ATOM    196  OE1 GLN L  27      26.276  39.383  32.053  1.00 69.97           O  
ATOM    197  NE2 GLN L  27      26.546  37.942  30.319  1.00 69.39           N  
ATOM    198  C   GLN L  27      28.077  36.533  35.861  1.00 58.74           C  
ATOM    199  O   GLN L  27      28.026  35.369  36.256  1.00 56.39           O  
ATOM    200  N   ILE L  28      27.596  37.564  36.585  1.00 59.87           N  
ATOM    201  CA  ILE L  28      27.052  37.334  37.893  1.00 59.22           C  
ATOM    202  CB  ILE L  28      26.891  38.582  38.709  1.00 59.86           C  
ATOM    203  CG1 ILE L  28      28.262  39.238  38.945  1.00  0.00           C  
ATOM    204  CG2 ILE L  28      26.153  38.208  40.005  1.00  0.00           C  
ATOM    205  CD1 ILE L  28      28.174  40.645  39.535  1.00  0.00           C  
ATOM    206  C   ILE L  28      25.713  36.681  37.768  1.00 55.64           C  
ATOM    207  O   ILE L  28      24.844  37.137  37.028  1.00 55.40           O  
ATOM    208  N   ILE L  29      25.538  35.546  38.480  1.00 52.82           N  
ATOM    209  CA  ILE L  29      24.293  34.834  38.430  1.00 46.51           C  
ATOM    210  CB  ILE L  29      24.484  33.440  37.923  1.00 46.04           C  
ATOM    211  CG1 ILE L  29      25.425  32.665  38.865  1.00 47.28           C  
ATOM    212  CG2 ILE L  29      24.990  33.529  36.474  1.00 46.13           C  
ATOM    213  CD1 ILE L  29      25.479  31.165  38.587  1.00 45.01           C  
ATOM    214  C   ILE L  29      23.711  34.711  39.802  1.00 46.73           C  
ATOM    215  O   ILE L  29      22.974  33.763  40.075  1.00 47.77           O  
ATOM    216  N   GLY L  30      23.980  35.682  40.694  1.00 46.21           N  
ATOM    217  CA  GLY L  30      23.407  35.605  42.005  1.00 45.51           C  
ATOM    218  C   GLY L  30      23.787  34.296  42.630  1.00 46.95           C  
ATOM    219  O   GLY L  30      24.930  33.851  42.552  1.00 48.48           O  
ATOM    220  N   THR L  31      22.809  33.705  43.343  1.00 41.13           N  
ATOM    221  CA  THR L  31      22.864  32.439  44.021  1.00 42.59           C  
ATOM    222  CB  THR L  31      21.972  32.370  45.226  1.00 43.22           C  
ATOM    223  OG1 THR L  31      20.616  32.556  44.852  1.00 47.11           O  
ATOM    224  CG2 THR L  31      22.412  33.457  46.219  1.00 40.67           C  
ATOM    225  C   THR L  31      22.545  31.257  43.143  1.00 45.08           C  
ATOM    226  O   THR L  31      22.699  30.128  43.604  1.00 48.56           O  
ATOM    227  N   SER L  32      22.012  31.457  41.913  1.00 44.19           N  
ATOM    228  CA  SER L  32      21.522  30.342  41.134  1.00 42.67           C  
ATOM    229  CB  SER L  32      20.665  30.773  39.930  1.00 40.09           C  
ATOM    230  OG  SER L  32      19.496  31.448  40.374  1.00 47.58           O  
ATOM    231  C   SER L  32      22.616  29.459  40.602  1.00 40.43           C  
ATOM    232  O   SER L  32      22.872  29.399  39.399  1.00 38.89           O  
ATOM    233  N   ILE L  33      23.239  28.676  41.501  1.00 42.76           N  
ATOM    234  CA  ILE L  33      24.235  27.711  41.121  1.00 43.55           C  
ATOM    235  CB  ILE L  33      25.628  28.114  41.525  1.00 45.18           C  
ATOM    236  CG1 ILE L  33      26.685  27.280  40.786  1.00 47.19           C  
ATOM    237  CG2 ILE L  33      25.724  28.018  43.058  1.00 47.66           C  
ATOM    238  CD1 ILE L  33      26.808  27.629  39.303  1.00 45.87           C  
ATOM    239  C   ILE L  33      23.908  26.441  41.855  1.00 42.34           C  
ATOM    240  O   ILE L  33      23.429  26.481  42.988  1.00 42.30           O  
ATOM    241  N   HIS L  34      24.148  25.271  41.224  1.00 41.03           N  
ATOM    242  CA  HIS L  34      23.817  24.032  41.868  1.00 40.95           C  
ATOM    243  ND1 HIS L  34      20.748  24.842  42.345  1.00 40.86           N  
ATOM    244  CG  HIS L  34      21.418  24.403  41.225  1.00 41.69           C  
ATOM    245  CB  HIS L  34      22.565  23.433  41.245  1.00 40.94           C  
ATOM    246  NE2 HIS L  34      19.819  25.872  40.610  1.00 42.36           N  
ATOM    247  CD2 HIS L  34      20.835  25.041  40.173  1.00 41.50           C  
ATOM    248  CE1 HIS L  34      19.802  25.719  41.920  1.00 42.58           C  
ATOM    249  C   HIS L  34      24.957  23.078  41.652  1.00 42.94           C  
ATOM    250  O   HIS L  34      25.660  23.165  40.647  1.00 43.38           O  
ATOM    251  N   TRP L  35      25.172  22.130  42.593  1.00 42.20           N  
ATOM    252  CA  TRP L  35      26.293  21.232  42.479  1.00 40.86           C  
ATOM    253  CB  TRP L  35      27.234  21.295  43.696  1.00 41.02           C  
ATOM    254  CG  TRP L  35      27.950  22.618  43.843  1.00 41.68           C  
ATOM    255  CD2 TRP L  35      29.229  22.917  43.259  1.00 42.56           C  
ATOM    256  CD1 TRP L  35      27.561  23.741  44.515  1.00 42.18           C  
ATOM    257  NE1 TRP L  35      28.517  24.721  44.385  1.00 44.14           N  
ATOM    258  CE2 TRP L  35      29.549  24.227  43.614  1.00 44.90           C  
ATOM    259  CE3 TRP L  35      30.069  22.161  42.492  1.00 42.40           C  
ATOM    260  CZ2 TRP L  35      30.719  24.804  43.205  1.00 46.66           C  
ATOM    261  CZ3 TRP L  35      31.246  22.744  42.079  1.00 44.57           C  
ATOM    262  CH2 TRP L  35      31.564  24.041  42.428  1.00 46.03           C  
ATOM    263  C   TRP L  35      25.801  19.817  42.366  1.00 40.94           C  
ATOM    264  O   TRP L  35      24.836  19.424  43.019  1.00 42.44           O  
ATOM    265  N   TYR L  36      26.494  19.013  41.529  1.00 40.95           N  
ATOM    266  CA  TYR L  36      26.135  17.641  41.261  1.00 41.67           C  
ATOM    267  CB  TYR L  36      25.889  17.362  39.772  1.00 41.36           C  
ATOM    268  CG  TYR L  36      24.804  18.217  39.237  1.00 42.71           C  
ATOM    269  CD1 TYR L  36      24.956  19.578  39.191  1.00 42.64           C  
ATOM    270  CD2 TYR L  36      23.658  17.651  38.734  1.00 40.97           C  
ATOM    271  CE1 TYR L  36      23.959  20.368  38.681  1.00 43.65           C  
ATOM    272  CE2 TYR L  36      22.656  18.432  38.216  1.00 42.42           C  
ATOM    273  CZ  TYR L  36      22.814  19.794  38.193  1.00 43.90           C  
ATOM    274  OH  TYR L  36      21.804  20.622  37.678  1.00 31.94           O  
ATOM    275  C   TYR L  36      27.326  16.762  41.509  1.00 41.91           C  
ATOM    276  O   TYR L  36      28.467  17.145  41.249  1.00 41.99           O  
ATOM    277  N   GLN L  37      27.073  15.529  41.993  1.00 41.39           N  
ATOM    278  CA  GLN L  37      28.124  14.567  42.164  1.00 41.78           C  
ATOM    279  CB  GLN L  37      28.213  13.997  43.591  1.00 43.08           C  
ATOM    280  CG  GLN L  37      29.335  12.970  43.773  1.00 47.41           C  
ATOM    281  CD  GLN L  37      29.219  12.389  45.175  1.00 46.41           C  
ATOM    282  OE1 GLN L  37      28.142  11.976  45.602  1.00 45.62           O  
ATOM    283  NE2 GLN L  37      30.355  12.357  45.919  1.00 45.51           N  
ATOM    284  C   GLN L  37      27.801  13.418  41.265  1.00 40.81           C  
ATOM    285  O   GLN L  37      26.653  12.984  41.187  1.00 41.79           O  
ATOM    286  N   GLN L  38      28.804  12.906  40.527  1.00 41.36           N  
ATOM    287  CA  GLN L  38      28.516  11.777  39.692  1.00 42.75           C  
ATOM    288  CB  GLN L  38      28.463  12.109  38.191  1.00 41.50           C  
ATOM    289  CG  GLN L  38      28.078  10.908  37.325  1.00 38.87           C  
ATOM    290  CD  GLN L  38      28.040  11.351  35.870  1.00 40.30           C  
ATOM    291  OE1 GLN L  38      28.652  12.348  35.492  1.00 41.64           O  
ATOM    292  NE2 GLN L  38      27.290  10.588  35.030  1.00 38.48           N  
ATOM    293  C   GLN L  38      29.592  10.759  39.899  1.00 44.30           C  
ATOM    294  O   GLN L  38      30.755  10.982  39.567  1.00 43.74           O  
ATOM    295  N   ARG L  39      29.210   9.598  40.467  1.00 45.20           N  
ATOM    296  CA  ARG L  39      30.126   8.518  40.682  1.00 46.34           C  
ATOM    297  CB  ARG L  39      29.685   7.539  41.779  1.00 46.27           C  
ATOM    298  CG  ARG L  39      29.594   8.160  43.173  1.00 47.02           C  
ATOM    299  CD  ARG L  39      29.273   7.124  44.251  1.00 48.48           C  
ATOM    300  NE  ARG L  39      29.202   7.827  45.561  1.00 50.79           N  
ATOM    301  CZ  ARG L  39      28.014   8.360  45.966  1.00 51.39           C  
ATOM    302  NH1 ARG L  39      26.924   8.270  45.151  1.00 52.95           N1+
ATOM    303  NH2 ARG L  39      27.911   8.966  47.185  1.00 49.77           N  
ATOM    304  C   ARG L  39      30.184   7.750  39.405  1.00 47.36           C  
ATOM    305  O   ARG L  39      29.329   7.906  38.536  1.00 45.74           O  
ATOM    306  N   THR L  40      31.209   6.891  39.258  1.00 49.30           N  
ATOM    307  CA  THR L  40      31.346   6.158  38.037  1.00 49.61           C  
ATOM    308  CB  THR L  40      32.530   5.236  38.027  1.00 52.83           C  
ATOM    309  OG1 THR L  40      33.725   5.974  38.236  1.00 47.46           O  
ATOM    310  CG2 THR L  40      32.584   4.516  36.668  1.00 52.29           C  
ATOM    311  C   THR L  40      30.116   5.328  37.838  1.00 48.98           C  
ATOM    312  O   THR L  40      29.569   4.757  38.780  1.00 49.07           O  
ATOM    313  N   ASN L  41      29.649   5.284  36.575  1.00 49.50           N  
ATOM    314  CA  ASN L  41      28.505   4.544  36.117  1.00 52.47           C  
ATOM    315  CB  ASN L  41      28.691   3.009  36.081  1.00 57.49           C  
ATOM    316  CG  ASN L  41      28.902   2.437  37.479  1.00 64.00           C  
ATOM    317  OD1 ASN L  41      30.026   2.374  37.977  1.00 65.27           O  
ATOM    318  ND2 ASN L  41      27.792   1.994  38.128  1.00 65.02           N  
ATOM    319  C   ASN L  41      27.293   4.882  36.926  1.00 51.89           C  
ATOM    320  O   ASN L  41      26.412   4.045  37.116  1.00 52.00           O  
ATOM    321  N   GLY L  42      27.182   6.144  37.380  1.00 51.44           N  
ATOM    322  CA  GLY L  42      26.031   6.500  38.158  1.00 49.85           C  
ATOM    323  C   GLY L  42      25.442   7.735  37.562  1.00 46.90           C  
ATOM    324  O   GLY L  42      26.031   8.352  36.676  1.00 47.70           O  
ATOM    325  N   SER L  43      24.232   8.111  38.019  1.00 44.03           N  
ATOM    326  CA  SER L  43      23.607   9.307  37.533  1.00 41.83           C  
ATOM    327  CB  SER L  43      22.073   9.287  37.627  1.00 43.60           C  
ATOM    328  OG  SER L  43      21.542   8.251  36.816  1.00 47.45           O  
ATOM    329  C   SER L  43      24.071  10.427  38.404  1.00 43.26           C  
ATOM    330  O   SER L  43      24.578  10.197  39.499  1.00 45.04           O  
ATOM    331  N   PRO L  44      23.903  11.638  37.951  1.00 42.78           N  
ATOM    332  CA  PRO L  44      24.311  12.768  38.737  1.00 42.23           C  
ATOM    333  CD  PRO L  44      23.939  11.919  36.524  1.00 42.41           C  
ATOM    334  CB  PRO L  44      24.262  13.968  37.791  1.00 40.55           C  
ATOM    335  CG  PRO L  44      24.492  13.348  36.401  1.00 40.81           C  
ATOM    336  C   PRO L  44      23.410  12.905  39.926  1.00 42.85           C  
ATOM    337  O   PRO L  44      22.250  12.499  39.838  1.00 43.24           O  
ATOM    338  N   ARG L  45      23.924  13.442  41.058  1.00 42.18           N  
ATOM    339  CA  ARG L  45      23.066  13.618  42.197  1.00 41.35           C  
ATOM    340  CB  ARG L  45      23.255  12.589  43.324  1.00 43.97           C  
ATOM    341  CG  ARG L  45      24.622  12.624  44.003  1.00 50.06           C  
ATOM    342  CD  ARG L  45      24.737  11.596  45.129  1.00 55.73           C  
ATOM    343  NE  ARG L  45      23.617  11.855  46.077  1.00 62.12           N  
ATOM    344  CZ  ARG L  45      23.668  11.380  47.355  1.00 64.95           C  
ATOM    345  NH1 ARG L  45      24.769  10.696  47.785  1.00 63.36           N1+
ATOM    346  NH2 ARG L  45      22.617  11.588  48.202  1.00 63.82           N  
ATOM    347  C   ARG L  45      23.316  14.972  42.784  1.00 41.08           C  
ATOM    348  O   ARG L  45      24.455  15.428  42.878  1.00 40.40           O  
ATOM    349  N   LEU L  46      22.226  15.644  43.208  1.00 39.82           N  
ATOM    350  CA  LEU L  46      22.276  16.979  43.750  1.00 40.12           C  
ATOM    351  CB  LEU L  46      20.927  17.551  44.171  1.00 40.54           C  
ATOM    352  CG  LEU L  46      21.094  18.976  44.733  1.00 40.60           C  
ATOM    353  CD1 LEU L  46      21.934  19.880  43.803  1.00 39.50           C  
ATOM    354  CD2 LEU L  46      19.727  19.584  45.082  1.00 39.72           C  
ATOM    355  C   LEU L  46      22.931  16.980  45.082  1.00 41.89           C  
ATOM    356  O   LEU L  46      22.443  16.318  45.996  1.00 42.73           O  
ATOM    357  N   LEU L  47      24.084  17.663  45.205  1.00 41.04           N  
ATOM    358  CA  LEU L  47      24.701  17.876  46.483  1.00 43.04           C  
ATOM    359  CB  LEU L  47      26.222  18.029  46.348  1.00 44.85           C  
ATOM    360  CG  LEU L  47      26.912  16.761  45.814  1.00 48.49           C  
ATOM    361  CD1 LEU L  47      28.428  16.962  45.698  1.00 48.15           C  
ATOM    362  CD2 LEU L  47      26.548  15.527  46.654  1.00 49.61           C  
ATOM    363  C   LEU L  47      24.193  19.098  47.201  1.00 44.90           C  
ATOM    364  O   LEU L  47      23.812  19.040  48.370  1.00 44.58           O  
ATOM    365  N   ILE L  48      24.208  20.259  46.501  1.00 45.62           N  
ATOM    366  CA  ILE L  48      23.837  21.517  47.094  1.00 45.27           C  
ATOM    367  CB  ILE L  48      25.005  22.365  47.516  1.00 44.39           C  
ATOM    368  CG1 ILE L  48      25.809  21.693  48.643  1.00 45.84           C  
ATOM    369  CG2 ILE L  48      24.457  23.744  47.912  1.00 46.74           C  
ATOM    370  CD1 ILE L  48      26.604  20.470  48.197  1.00 47.33           C  
ATOM    371  C   ILE L  48      23.073  22.309  46.084  1.00 46.11           C  
ATOM    372  O   ILE L  48      23.370  22.272  44.891  1.00 46.52           O  
ATOM    373  N   LYS L  49      22.058  23.064  46.547  1.00 45.58           N  
ATOM    374  CA  LYS L  49      21.268  23.832  45.630  1.00 44.53           C  
ATOM    375  CB  LYS L  49      19.792  23.398  45.587  1.00 43.61           C  
ATOM    376  CG  LYS L  49      19.072  23.488  46.933  1.00 46.48           C  
ATOM    377  CD  LYS L  49      17.567  23.241  46.826  0.90 47.45           C  
ATOM    378  CE  LYS L  49      16.866  23.138  48.181  1.00 39.09           C  
ATOM    379  NZ  LYS L  49      15.425  22.870  47.985  1.00 40.15           N1+
ATOM    380  C   LYS L  49      21.327  25.276  46.016  1.00 45.91           C  
ATOM    381  O   LYS L  49      21.478  25.618  47.186  1.00 47.31           O  
ATOM    382  N   TYR L  50      21.225  26.196  45.033  1.00 28.57           N  
ATOM    383  CA  TYR L  50      21.258  27.607  45.329  1.00 29.94           C  
ATOM    384  CB  TYR L  50      20.057  28.115  46.142  1.00 29.75           C  
ATOM    385  CG  TYR L  50      18.926  28.332  45.209  1.00 31.44           C  
ATOM    386  CD1 TYR L  50      18.042  27.333  44.873  1.00 31.83           C  
ATOM    387  CD2 TYR L  50      18.772  29.580  44.661  1.00 32.99           C  
ATOM    388  CE1 TYR L  50      17.009  27.597  44.001  1.00 32.76           C  
ATOM    389  CE2 TYR L  50      17.749  29.848  43.795  1.00 32.74           C  
ATOM    390  CZ  TYR L  50      16.865  28.858  43.464  1.00 31.16           C  
ATOM    391  OH  TYR L  50      15.820  29.165  42.570  1.00 33.37           O  
ATOM    392  C   TYR L  50      22.488  28.001  46.076  1.00 32.51           C  
ATOM    393  O   TYR L  50      22.425  28.782  47.028  1.00 31.46           O  
ATOM    394  N   ALA L  51      23.639  27.454  45.672  1.00 30.61           N  
ATOM    395  CA  ALA L  51      24.925  27.842  46.173  1.00 33.62           C  
ATOM    396  CB  ALA L  51      25.119  29.371  46.159  1.00 32.24           C  
ATOM    397  C   ALA L  51      25.171  27.371  47.580  1.00 34.74           C  
ATOM    398  O   ALA L  51      26.318  27.064  47.906  1.00 36.29           O  
ATOM    399  N   SER L  52      24.138  27.202  48.439  1.00 32.13           N  
ATOM    400  CA  SER L  52      24.513  26.870  49.793  1.00 35.25           C  
ATOM    401  CB  SER L  52      24.705  28.112  50.676  1.00 34.18           C  
ATOM    402  OG  SER L  52      25.736  28.935  50.156  1.00 34.79           O  
ATOM    403  C   SER L  52      23.459  26.065  50.497  1.00 34.22           C  
ATOM    404  O   SER L  52      23.697  25.573  51.600  1.00 32.10           O  
ATOM    405  N   GLU L  53      22.264  25.908  49.906  1.00 47.89           N  
ATOM    406  CA  GLU L  53      21.221  25.205  50.596  1.00 49.27           C  
ATOM    407  CB  GLU L  53      19.824  25.453  50.002  1.00 51.87           C  
ATOM    408  CG  GLU L  53      19.370  26.908  50.160  1.00 56.32           C  
ATOM    409  CD  GLU L  53      17.986  27.067  49.542  0.90 61.44           C  
ATOM    410  OE1 GLU L  53      17.169  26.116  49.660  0.90 63.22           O  
ATOM    411  OE2 GLU L  53      17.726  28.145  48.945  0.90 63.44           O1-
ATOM    412  C   GLU L  53      21.520  23.739  50.575  1.00 49.27           C  
ATOM    413  O   GLU L  53      21.903  23.181  49.549  1.00 49.52           O  
ATOM    414  N   SER L  54      21.346  23.072  51.734  1.00 50.79           N  
ATOM    415  CA  SER L  54      21.644  21.672  51.834  1.00 51.04           C  
ATOM    416  CB  SER L  54      21.949  21.212  53.270  1.00 52.74           C  
ATOM    417  OG  SER L  54      20.812  21.408  54.098  1.00 54.56           O  
ATOM    418  C   SER L  54      20.481  20.877  51.333  1.00 48.16           C  
ATOM    419  O   SER L  54      19.347  21.353  51.305  1.00 46.74           O  
ATOM    420  N   ILE L  55      20.750  19.621  50.920  1.00 48.49           N  
ATOM    421  CA  ILE L  55      19.714  18.756  50.433  1.00 49.66           C  
ATOM    422  CB  ILE L  55      19.972  18.188  49.067  1.00 48.00           C  
ATOM    423  CG1 ILE L  55      19.966  19.300  48.008  1.00 45.89           C  
ATOM    424  CG2 ILE L  55      18.920  17.096  48.807  1.00 45.52           C  
ATOM    425  CD1 ILE L  55      21.141  20.267  48.113  1.00 44.11           C  
ATOM    426  C   ILE L  55      19.624  17.602  51.379  1.00 51.04           C  
ATOM    427  O   ILE L  55      20.631  17.127  51.901  1.00 53.01           O  
ATOM    428  N   SER L  56      18.392  17.127  51.646  1.00 52.54           N  
ATOM    429  CA  SER L  56      18.241  16.057  52.589  1.00 54.51           C  
ATOM    430  CB  SER L  56      16.778  15.736  52.939  1.00 58.72           C  
ATOM    431  OG  SER L  56      16.187  16.829  53.624  1.00 64.00           O  
ATOM    432  C   SER L  56      18.844  14.815  52.016  1.00 55.06           C  
ATOM    433  O   SER L  56      18.755  14.559  50.817  1.00 54.72           O  
ATOM    434  N   GLY L  57      19.478  14.008  52.890  1.00 55.91           N  
ATOM    435  CA  GLY L  57      20.059  12.763  52.480  1.00 54.50           C  
ATOM    436  C   GLY L  57      21.495  12.966  52.111  1.00 55.12           C  
ATOM    437  O   GLY L  57      22.195  12.006  51.794  1.00 55.05           O  
ATOM    438  N   ILE L  58      21.985  14.220  52.156  1.00 53.27           N  
ATOM    439  CA  ILE L  58      23.352  14.484  51.795  1.00 52.68           C  
ATOM    440  CB  ILE L  58      23.517  15.739  50.982  1.00 51.06           C  
ATOM    441  CG1 ILE L  58      22.719  15.639  49.671  1.00 50.12           C  
ATOM    442  CG2 ILE L  58      25.020  15.969  50.754  1.00 50.06           C  
ATOM    443  CD1 ILE L  58      23.185  14.505  48.757  1.00 49.33           C  
ATOM    444  C   ILE L  58      24.125  14.666  53.066  1.00 54.18           C  
ATOM    445  O   ILE L  58      23.649  15.307  54.002  1.00 52.50           O  
ATOM    446  N   PRO L  59      25.312  14.120  53.128  1.00 53.90           N  
ATOM    447  CA  PRO L  59      26.100  14.206  54.328  1.00 54.26           C  
ATOM    448  CD  PRO L  59      25.668  12.964  52.322  1.00 53.93           C  
ATOM    449  CB  PRO L  59      27.309  13.305  54.092  1.00 55.38           C  
ATOM    450  CG  PRO L  59      26.779  12.244  53.110  1.00 56.19           C  
ATOM    451  C   PRO L  59      26.441  15.624  54.655  1.00 53.14           C  
ATOM    452  O   PRO L  59      26.601  16.436  53.746  1.00 54.03           O  
ATOM    453  N   SER L  60      26.568  15.925  55.961  1.00 53.48           N  
ATOM    454  CA  SER L  60      26.805  17.249  56.459  1.00 56.35           C  
ATOM    455  CB  SER L  60      26.790  17.309  57.995  1.00 60.47           C  
ATOM    456  OG  SER L  60      25.507  16.950  58.480  1.00 63.51           O  
ATOM    457  C   SER L  60      28.147  17.733  56.018  1.00 55.87           C  
ATOM    458  O   SER L  60      28.412  18.935  56.038  1.00 56.12           O  
ATOM    459  N   ARG L  61      29.039  16.820  55.600  1.00 54.82           N  
ATOM    460  CA  ARG L  61      30.364  17.242  55.243  1.00 55.21           C  
ATOM    461  CB  ARG L  61      31.382  16.103  55.013  1.00 56.13           C  
ATOM    462  CG  ARG L  61      31.062  15.079  53.925  1.00 55.75           C  
ATOM    463  CD  ARG L  61      32.203  14.070  53.748  1.00 55.67           C  
ATOM    464  NE  ARG L  61      31.707  12.935  52.921  1.00 55.45           N  
ATOM    465  CZ  ARG L  61      31.209  11.827  53.542  1.00 55.73           C  
ATOM    466  NH1 ARG L  61      31.160  11.779  54.904  1.00 55.47           N1+
ATOM    467  NH2 ARG L  61      30.755  10.770  52.807  1.00 54.85           N  
ATOM    468  C   ARG L  61      30.332  18.148  54.048  1.00 53.15           C  
ATOM    469  O   ARG L  61      31.225  18.981  53.892  1.00 52.89           O  
ATOM    470  N   PHE L  62      29.332  17.989  53.154  1.00 51.12           N  
ATOM    471  CA  PHE L  62      29.244  18.813  51.975  1.00 52.50           C  
ATOM    472  CB  PHE L  62      28.374  18.186  50.871  1.00 51.34           C  
ATOM    473  CG  PHE L  62      29.063  16.975  50.340  1.00 51.42           C  
ATOM    474  CD1 PHE L  62      29.944  17.082  49.290  1.00 52.34           C  
ATOM    475  CD2 PHE L  62      28.831  15.735  50.886  1.00 52.03           C  
ATOM    476  CE1 PHE L  62      30.582  15.972  48.791  1.00 52.61           C  
ATOM    477  CE2 PHE L  62      29.467  14.620  50.392  1.00 52.00           C  
ATOM    478  CZ  PHE L  62      30.345  14.737  49.342  1.00 52.29           C  
ATOM    479  C   PHE L  62      28.620  20.140  52.308  1.00 52.68           C  
ATOM    480  O   PHE L  62      27.615  20.210  53.014  1.00 51.58           O  
ATOM    481  N   SER L  63      29.211  21.240  51.789  1.00 50.68           N  
ATOM    482  CA  SER L  63      28.674  22.555  52.006  1.00 52.47           C  
ATOM    483  CB  SER L  63      29.235  23.256  53.256  1.00 52.86           C  
ATOM    484  OG  SER L  63      30.628  23.495  53.104  1.00 53.49           O  
ATOM    485  C   SER L  63      29.044  23.393  50.820  1.00 52.63           C  
ATOM    486  O   SER L  63      29.970  23.059  50.083  1.00 51.63           O  
ATOM    487  N   GLY L  64      28.322  24.514  50.604  1.00 53.42           N  
ATOM    488  CA  GLY L  64      28.619  25.349  49.474  1.00 53.19           C  
ATOM    489  C   GLY L  64      28.570  26.777  49.913  1.00 53.77           C  
ATOM    490  O   GLY L  64      27.936  27.111  50.913  1.00 54.24           O  
ATOM    491  N   SER L  65      29.251  27.665  49.159  1.00 54.64           N  
ATOM    492  CA  SER L  65      29.250  29.054  49.516  1.00 53.41           C  
ATOM    493  CB  SER L  65      30.348  29.424  50.529  1.00 54.39           C  
ATOM    494  OG  SER L  65      31.630  29.217  49.954  1.00 57.06           O  
ATOM    495  C   SER L  65      29.498  29.872  48.287  1.00 53.31           C  
ATOM    496  O   SER L  65      29.824  29.344  47.224  1.00 54.43           O  
ATOM    497  N   GLY L  66      29.340  31.206  48.415  1.00 51.25           N  
ATOM    498  CA  GLY L  66      29.618  32.092  47.321  1.00 51.73           C  
ATOM    499  C   GLY L  66      28.357  32.680  46.771  1.00 52.23           C  
ATOM    500  O   GLY L  66      27.255  32.176  46.984  1.00 51.53           O  
ATOM    501  N   SER L  67      28.516  33.819  46.066  1.00 53.61           N  
ATOM    502  CA  SER L  67      27.449  34.498  45.393  1.00 52.07           C  
ATOM    503  CB  SER L  67      26.685  35.506  46.270  1.00 51.41           C  
ATOM    504  OG  SER L  67      25.997  34.837  47.315  1.00 53.47           O  
ATOM    505  C   SER L  67      28.106  35.293  44.311  1.00 50.17           C  
ATOM    506  O   SER L  67      29.300  35.581  44.384  1.00 51.36           O  
ATOM    507  N   GLY L  68      27.338  35.692  43.282  1.00 48.06           N  
ATOM    508  CA  GLY L  68      27.932  36.464  42.230  1.00 48.78           C  
ATOM    509  C   GLY L  68      28.602  35.548  41.250  1.00 49.52           C  
ATOM    510  O   GLY L  68      27.959  34.693  40.646  1.00 48.70           O  
ATOM    511  N   THR L  69      29.878  35.843  40.944  1.00 52.19           N  
ATOM    512  CA  THR L  69      30.706  35.098  40.031  1.00 55.89           C  
ATOM    513  CB  THR L  69      31.766  35.968  39.428  1.00 56.96           C  
ATOM    514  OG1 THR L  69      32.522  35.235  38.477  1.00 57.95           O  
ATOM    515  CG2 THR L  69      32.670  36.500  40.548  1.00 56.85           C  
ATOM    516  C   THR L  69      31.392  33.886  40.614  1.00 57.95           C  
ATOM    517  O   THR L  69      31.593  32.900  39.905  1.00 59.43           O  
ATOM    518  N   ASP L  70      31.812  33.930  41.899  1.00 58.87           N  
ATOM    519  CA  ASP L  70      32.637  32.868  42.428  1.00 59.30           C  
ATOM    520  CB  ASP L  70      33.838  33.384  43.240  1.00 63.23           C  
ATOM    521  CG  ASP L  70      34.826  34.040  42.288  1.00 68.84           C  
ATOM    522  OD1 ASP L  70      34.737  33.772  41.061  1.00 72.68           O  
ATOM    523  OD2 ASP L  70      35.689  34.817  42.776  1.00 70.89           O1-
ATOM    524  C   ASP L  70      31.863  31.984  43.354  1.00 56.95           C  
ATOM    525  O   ASP L  70      31.160  32.460  44.244  1.00 57.64           O  
ATOM    526  N   PHE L  71      31.994  30.650  43.170  1.00 54.76           N  
ATOM    527  CA  PHE L  71      31.300  29.730  44.026  1.00 51.93           C  
ATOM    528  CB  PHE L  71      30.084  29.062  43.360  1.00 49.21           C  
ATOM    529  CG  PHE L  71      29.102  30.140  43.055  1.00 49.65           C  
ATOM    530  CD1 PHE L  71      28.155  30.509  43.980  1.00 50.58           C  
ATOM    531  CD2 PHE L  71      29.134  30.788  41.844  1.00 49.04           C  
ATOM    532  CE1 PHE L  71      27.251  31.504  43.699  1.00 50.33           C  
ATOM    533  CE2 PHE L  71      28.231  31.786  41.557  1.00 49.37           C  
ATOM    534  CZ  PHE L  71      27.286  32.145  42.485  1.00 49.90           C  
ATOM    535  C   PHE L  71      32.245  28.635  44.409  1.00 52.31           C  
ATOM    536  O   PHE L  71      33.173  28.320  43.665  1.00 51.96           O  
ATOM    537  N   THR L  72      32.037  28.035  45.604  1.00 51.54           N  
ATOM    538  CA  THR L  72      32.901  26.978  46.033  1.00 50.88           C  
ATOM    539  CB  THR L  72      33.895  27.417  47.069  1.00 51.31           C  
ATOM    540  OG1 THR L  72      34.679  28.492  46.572  1.00 53.97           O  
ATOM    541  CG2 THR L  72      34.803  26.226  47.408  1.00 51.60           C  
ATOM    542  C   THR L  72      32.080  25.888  46.651  1.00 50.71           C  
ATOM    543  O   THR L  72      31.085  26.140  47.332  1.00 51.12           O  
ATOM    544  N   LEU L  73      32.487  24.629  46.396  1.00 49.22           N  
ATOM    545  CA  LEU L  73      31.884  23.475  46.998  1.00 48.86           C  
ATOM    546  CB  LEU L  73      31.554  22.370  45.979  1.00 47.34           C  
ATOM    547  CG  LEU L  73      30.928  21.110  46.598  1.00 45.05           C  
ATOM    548  CD1 LEU L  73      29.579  21.418  47.263  1.00 44.75           C  
ATOM    549  CD2 LEU L  73      30.837  19.979  45.562  1.00 45.25           C  
ATOM    550  C   LEU L  73      32.936  22.936  47.911  1.00 50.20           C  
ATOM    551  O   LEU L  73      34.085  22.779  47.500  1.00 51.64           O  
ATOM    552  N   THR L  74      32.591  22.649  49.181  1.00 50.40           N  
ATOM    553  CA  THR L  74      33.628  22.194  50.066  1.00 52.31           C  
ATOM    554  CB  THR L  74      33.932  23.158  51.175  1.00 53.20           C  
ATOM    555  OG1 THR L  74      34.333  24.409  50.635  1.00 76.30           O  
ATOM    556  CG2 THR L  74      35.063  22.572  52.040  1.00 75.63           C  
ATOM    557  C   THR L  74      33.236  20.900  50.701  1.00 51.31           C  
ATOM    558  O   THR L  74      32.069  20.667  51.013  1.00 50.54           O  
ATOM    559  N   ILE L  75      34.232  20.008  50.889  1.00 51.20           N  
ATOM    560  CA  ILE L  75      33.991  18.750  51.532  1.00 52.62           C  
ATOM    561  CB  ILE L  75      34.335  17.568  50.669  1.00 51.15           C  
ATOM    562  CG1 ILE L  75      33.489  17.568  49.384  1.00 48.10           C  
ATOM    563  CG2 ILE L  75      34.162  16.292  51.508  1.00 49.72           C  
ATOM    564  CD1 ILE L  75      33.962  16.550  48.346  1.00 46.60           C  
ATOM    565  C   ILE L  75      34.880  18.686  52.727  1.00 54.03           C  
ATOM    566  O   ILE L  75      36.104  18.693  52.607  1.00 54.39           O  
ATOM    567  N   ASN L  76      34.280  18.623  53.930  1.00 57.25           N  
ATOM    568  CA  ASN L  76      35.104  18.497  55.088  1.00 61.88           C  
ATOM    569  CB  ASN L  76      34.466  19.014  56.390  1.00 65.08           C  
ATOM    570  CG  ASN L  76      34.450  20.536  56.346  1.00 70.63           C  
ATOM    571  OD1 ASN L  76      35.084  21.153  55.492  1.00 73.67           O  
ATOM    572  ND2 ASN L  76      33.715  21.162  57.302  1.00 72.32           N  
ATOM    573  C   ASN L  76      35.343  17.028  55.246  1.00 62.60           C  
ATOM    574  O   ASN L  76      34.440  16.215  55.071  1.00 65.02           O  
ATOM    575  N   SER L  77      36.577  16.642  55.599  1.00 60.44           N  
ATOM    576  CA  SER L  77      36.903  15.253  55.786  1.00 60.04           C  
ATOM    577  CB  SER L  77      36.317  14.663  57.081  1.00 61.30           C  
ATOM    578  OG  SER L  77      36.680  13.296  57.204  1.00 62.84           O  
ATOM    579  C   SER L  77      36.463  14.384  54.639  1.00 58.84           C  
ATOM    580  O   SER L  77      35.436  13.712  54.710  1.00 58.03           O  
ATOM    581  N   VAL L  78      37.256  14.379  53.545  1.00 58.11           N  
ATOM    582  CA  VAL L  78      36.999  13.595  52.363  1.00 58.34           C  
ATOM    583  CB  VAL L  78      37.977  13.881  51.259  1.00 58.96           C  
ATOM    584  CG1 VAL L  78      37.719  12.912  50.095  1.00 61.70           C  
ATOM    585  CG2 VAL L  78      37.857  15.362  50.867  1.00 60.42           C  
ATOM    586  C   VAL L  78      37.109  12.129  52.677  1.00 58.50           C  
ATOM    587  O   VAL L  78      37.914  11.714  53.510  1.00 60.50           O  
ATOM    588  N   GLU L  79      36.266  11.308  52.009  1.00 57.88           N  
ATOM    589  CA  GLU L  79      36.271   9.880  52.188  1.00 55.65           C  
ATOM    590  CB  GLU L  79      35.019   9.329  52.891  1.00 56.70           C  
ATOM    591  CG  GLU L  79      34.891   9.780  54.344  1.00 60.26           C  
ATOM    592  CD  GLU L  79      33.734   9.023  54.975  1.00 63.72           C  
ATOM    593  OE1 GLU L  79      33.105   8.197  54.264  1.00 64.95           O  
ATOM    594  OE2 GLU L  79      33.468   9.261  56.183  1.00 65.13           O1-
ATOM    595  C   GLU L  79      36.312   9.243  50.831  1.00 54.82           C  
ATOM    596  O   GLU L  79      36.125   9.908  49.815  1.00 55.15           O  
ATOM    597  N   SER L  80      36.550   7.915  50.791  1.00 54.26           N  
ATOM    598  CA  SER L  80      36.694   7.180  49.563  1.00 55.65           C  
ATOM    599  CB  SER L  80      37.020   5.693  49.792  1.00 56.77           C  
ATOM    600  OG  SER L  80      35.958   5.050  50.482  1.00 60.48           O  
ATOM    601  C   SER L  80      35.432   7.251  48.752  1.00 54.74           C  
ATOM    602  O   SER L  80      35.475   7.277  47.524  1.00 54.30           O  
ATOM    603  N   ASP L  81      34.275   7.316  49.426  1.00 54.59           N  
ATOM    604  CA  ASP L  81      32.981   7.353  48.802  1.00 54.79           C  
ATOM    605  CB  ASP L  81      31.885   7.468  49.873  1.00 55.65           C  
ATOM    606  CG  ASP L  81      30.524   7.506  49.210  1.00 59.22           C  
ATOM    607  OD1 ASP L  81      30.426   7.128  48.011  1.00  0.00           O  
ATOM    608  OD2 ASP L  81      29.551   7.910  49.899  1.00  0.00           O1-
ATOM    609  C   ASP L  81      32.893   8.578  47.943  1.00 54.82           C  
ATOM    610  O   ASP L  81      32.193   8.600  46.932  1.00 52.95           O  
ATOM    611  N   ASP L  82      33.606   9.637  48.355  1.00 53.81           N  
ATOM    612  CA  ASP L  82      33.603  10.940  47.754  1.00 51.65           C  
ATOM    613  CB  ASP L  82      34.329  11.977  48.626  1.00 52.32           C  
ATOM    614  CG  ASP L  82      33.500  12.149  49.893  1.00 54.97           C  
ATOM    615  OD1 ASP L  82      32.294  11.784  49.868  1.00 56.65           O  
ATOM    616  OD2 ASP L  82      34.062  12.643  50.907  1.00 56.05           O1-
ATOM    617  C   ASP L  82      34.224  10.958  46.386  1.00 51.43           C  
ATOM    618  O   ASP L  82      34.004  11.907  45.636  1.00 51.80           O  
ATOM    619  N   ILE L  83      35.066   9.970  46.022  1.00 50.83           N  
ATOM    620  CA  ILE L  83      35.664  10.079  44.720  1.00 49.73           C  
ATOM    621  CB  ILE L  83      36.782   9.106  44.471  1.00 48.68           C  
ATOM    622  CG1 ILE L  83      36.321   7.657  44.651  1.00 49.26           C  
ATOM    623  CG2 ILE L  83      37.968   9.505  45.363  1.00 47.43           C  
ATOM    624  CD1 ILE L  83      37.429   6.655  44.348  1.00 50.18           C  
ATOM    625  C   ILE L  83      34.618  10.007  43.652  1.00 49.49           C  
ATOM    626  O   ILE L  83      33.821   9.072  43.581  1.00 50.56           O  
ATOM    627  N   ALA L  84      34.602  11.049  42.793  1.00 48.67           N  
ATOM    628  CA  ALA L  84      33.628  11.153  41.746  1.00 47.27           C  
ATOM    629  CB  ALA L  84      32.185  11.237  42.270  1.00 45.71           C  
ATOM    630  C   ALA L  84      33.896  12.426  41.003  1.00 48.18           C  
ATOM    631  O   ALA L  84      34.864  13.131  41.283  1.00 48.82           O  
ATOM    632  N   ASP L  85      33.052  12.718  39.991  1.00 48.12           N  
ATOM    633  CA  ASP L  85      33.151  13.933  39.227  1.00 46.54           C  
ATOM    634  CB  ASP L  85      32.796  13.757  37.738  1.00 47.63           C  
ATOM    635  CG  ASP L  85      33.898  12.937  37.080  1.00 51.03           C  
ATOM    636  OD1 ASP L  85      34.986  12.814  37.698  1.00 52.52           O  
ATOM    637  OD2 ASP L  85      33.671  12.425  35.952  1.00 64.94           O1-
ATOM    638  C   ASP L  85      32.156  14.892  39.810  1.00 45.71           C  
ATOM    639  O   ASP L  85      31.065  14.488  40.211  1.00 45.53           O  
ATOM    640  N   TYR L  86      32.519  16.191  39.893  1.00 45.27           N  
ATOM    641  CA  TYR L  86      31.621  17.169  40.442  1.00 46.31           C  
ATOM    642  CB  TYR L  86      32.189  17.884  41.682  1.00 47.41           C  
ATOM    643  CG  TYR L  86      32.323  16.881  42.776  1.00 50.41           C  
ATOM    644  CD1 TYR L  86      33.431  16.068  42.869  1.00 50.61           C  
ATOM    645  CD2 TYR L  86      31.330  16.757  43.718  1.00 50.24           C  
ATOM    646  CE1 TYR L  86      33.541  15.146  43.886  1.00 51.90           C  
ATOM    647  CE2 TYR L  86      31.435  15.839  44.734  1.00 51.06           C  
ATOM    648  CZ  TYR L  86      32.540  15.031  44.820  1.00 52.24           C  
ATOM    649  OH  TYR L  86      32.643  14.088  45.866  1.00 52.78           O  
ATOM    650  C   TYR L  86      31.381  18.230  39.408  1.00 44.75           C  
ATOM    651  O   TYR L  86      32.322  18.724  38.788  1.00 45.12           O  
ATOM    652  N   TYR L  87      30.099  18.616  39.204  1.00 42.97           N  
ATOM    653  CA  TYR L  87      29.786  19.605  38.208  1.00 43.25           C  
ATOM    654  CB  TYR L  87      28.892  19.106  37.055  1.00 42.32           C  
ATOM    655  CG  TYR L  87      29.521  17.969  36.329  1.00 42.37           C  
ATOM    656  CD1 TYR L  87      30.366  18.183  35.265  1.00 42.89           C  
ATOM    657  CD2 TYR L  87      29.254  16.677  36.716  1.00 44.23           C  
ATOM    658  CE1 TYR L  87      30.935  17.125  34.598  1.00 42.73           C  
ATOM    659  CE2 TYR L  87      29.819  15.615  36.052  1.00 43.87           C  
ATOM    660  CZ  TYR L  87      30.661  15.838  34.991  1.00 44.03           C  
ATOM    661  OH  TYR L  87      31.242  14.751  34.307  1.00 44.24           O  
ATOM    662  C   TYR L  87      28.956  20.685  38.836  1.00 41.99           C  
ATOM    663  O   TYR L  87      28.134  20.422  39.713  1.00 42.03           O  
ATOM    664  N   CYS L  88      29.155  21.943  38.391  1.00 40.53           N  
ATOM    665  CA  CYS L  88      28.331  23.030  38.839  1.00 40.20           C  
ATOM    666  CB  CYS L  88      29.120  24.307  39.230  1.00 40.99           C  
ATOM    667  SG  CYS L  88      30.257  24.916  37.945  1.00 47.54           S  
ATOM    668  C   CYS L  88      27.394  23.336  37.704  1.00 39.63           C  
ATOM    669  O   CYS L  88      27.687  23.011  36.555  1.00 39.38           O  
ATOM    670  N   GLN L  89      26.208  23.913  38.003  1.00 38.81           N  
ATOM    671  CA  GLN L  89      25.261  24.223  36.966  1.00 39.01           C  
ATOM    672  CB  GLN L  89      24.230  23.099  36.742  1.00 36.30           C  
ATOM    673  CG  GLN L  89      23.087  23.438  35.784  1.00 36.24           C  
ATOM    674  CD  GLN L  89      21.860  23.699  36.646  1.00 38.39           C  
ATOM    675  OE1 GLN L  89      21.756  23.194  37.761  1.00 39.60           O  
ATOM    676  NE2 GLN L  89      20.894  24.497  36.123  1.00 38.20           N  
ATOM    677  C   GLN L  89      24.544  25.489  37.334  1.00 39.65           C  
ATOM    678  O   GLN L  89      24.199  25.701  38.494  1.00 39.92           O  
ATOM    679  N   GLN L  90      24.289  26.359  36.329  1.00 39.60           N  
ATOM    680  CA  GLN L  90      23.707  27.656  36.556  1.00 38.62           C  
ATOM    681  CB  GLN L  90      24.623  28.735  35.956  1.00 37.53           C  
ATOM    682  CG  GLN L  90      24.026  30.125  35.834  1.00 39.56           C  
ATOM    683  CD  GLN L  90      23.326  30.176  34.487  1.00 40.76           C  
ATOM    684  OE1 GLN L  90      22.375  30.930  34.300  1.00 41.42           O  
ATOM    685  NE2 GLN L  90      23.808  29.355  33.517  1.00 38.82           N  
ATOM    686  C   GLN L  90      22.331  27.748  35.950  1.00 38.53           C  
ATOM    687  O   GLN L  90      22.098  27.322  34.819  1.00 38.81           O  
ATOM    688  N   SER L  91      21.369  28.188  36.791  1.00 16.73           N  
ATOM    689  CA  SER L  91      19.968  28.372  36.516  1.00 16.02           C  
ATOM    690  CB  SER L  91      19.139  28.027  37.749  1.00 20.34           C  
ATOM    691  OG  SER L  91      19.395  26.679  38.108  1.00 26.03           O  
ATOM    692  C   SER L  91      19.582  29.771  36.116  1.00 17.41           C  
ATOM    693  O   SER L  91      18.416  30.017  35.813  1.00 21.54           O  
ATOM    694  N   ASN L  92      20.510  30.740  36.144  1.00 23.57           N  
ATOM    695  CA  ASN L  92      20.123  32.116  35.977  1.00 24.14           C  
ATOM    696  CB  ASN L  92      21.315  33.068  36.168  1.00 32.06           C  
ATOM    697  CG  ASN L  92      20.776  34.464  36.436  1.00 31.55           C  
ATOM    698  OD1 ASN L  92      20.935  34.996  37.533  1.00 46.05           O  
ATOM    699  ND2 ASN L  92      20.118  35.085  35.422  1.00 30.86           N  
ATOM    700  C   ASN L  92      19.506  32.402  34.631  1.00 31.70           C  
ATOM    701  O   ASN L  92      18.447  33.022  34.557  1.00 34.16           O  
ATOM    702  N   SER L  93      20.140  31.958  33.530  1.00 30.54           N  
ATOM    703  CA  SER L  93      19.662  32.253  32.214  1.00 28.15           C  
ATOM    704  CB  SER L  93      20.473  33.340  31.489  1.00 33.42           C  
ATOM    705  OG  SER L  93      20.396  34.569  32.193  1.00 36.75           O  
ATOM    706  C   SER L  93      19.797  31.027  31.370  1.00 27.32           C  
ATOM    707  O   SER L  93      20.420  30.043  31.763  1.00 32.48           O  
ATOM    708  N   TRP L  94      19.192  31.071  30.165  1.00 29.30           N  
ATOM    709  CA  TRP L  94      19.273  29.965  29.260  1.00 32.34           C  
ATOM    710  CB  TRP L  94      17.956  29.611  28.552  1.00 36.59           C  
ATOM    711  CG  TRP L  94      16.980  28.852  29.413  1.00 39.14           C  
ATOM    712  CD2 TRP L  94      15.621  28.605  29.038  1.00 33.02           C  
ATOM    713  CD1 TRP L  94      17.160  28.267  30.632  1.00 38.49           C  
ATOM    714  NE1 TRP L  94      15.997  27.659  31.036  1.00 16.01           N  
ATOM    715  CE2 TRP L  94      15.040  27.862  30.065  1.00 18.87           C  
ATOM    716  CE3 TRP L  94      14.915  28.965  27.927  1.00 14.19           C  
ATOM    717  CZ2 TRP L  94      13.735  27.468  29.997  1.00 23.78           C  
ATOM    718  CZ3 TRP L  94      13.599  28.569  27.861  1.00 31.67           C  
ATOM    719  CH2 TRP L  94      13.021  27.835  28.876  1.00 29.71           C  
ATOM    720  C   TRP L  94      20.262  30.304  28.200  1.00 29.88           C  
ATOM    721  O   TRP L  94      20.523  31.469  27.906  1.00 34.02           O  
ATOM    722  N   PRO L  95      20.840  29.280  27.638  1.00 30.83           N  
ATOM    723  CA  PRO L  95      20.534  27.936  28.051  1.00 25.57           C  
ATOM    724  CD  PRO L  95      21.190  29.342  26.227  1.00 32.10           C  
ATOM    725  CB  PRO L  95      21.019  27.027  26.925  1.00 31.21           C  
ATOM    726  CG  PRO L  95      20.963  27.924  25.679  1.00 28.82           C  
ATOM    727  C   PRO L  95      21.186  27.624  29.357  1.00 25.86           C  
ATOM    728  O   PRO L  95      22.130  28.317  29.733  1.00 33.32           O  
ATOM    729  N   VAL L  96      20.699  26.580  30.059  1.00 22.41           N  
ATOM    730  CA  VAL L  96      21.282  26.209  31.316  1.00 18.86           C  
ATOM    731  CB  VAL L  96      20.572  25.086  32.015  1.00 15.51           C  
ATOM    732  CG1 VAL L  96      21.353  24.752  33.298  1.00  0.00           C  
ATOM    733  CG2 VAL L  96      19.102  25.473  32.245  1.00  0.00           C  
ATOM    734  C   VAL L  96      22.640  25.694  30.994  1.00 24.46           C  
ATOM    735  O   VAL L  96      22.811  24.998  29.995  1.00 21.63           O  
ATOM    736  N   THR L  97      23.657  26.015  31.820  1.00 39.79           N  
ATOM    737  CA  THR L  97      24.924  25.518  31.384  1.00 39.74           C  
ATOM    738  CB  THR L  97      25.858  26.623  30.984  1.00 39.75           C  
ATOM    739  OG1 THR L  97      26.065  27.505  32.078  1.00 40.17           O  
ATOM    740  CG2 THR L  97      25.243  27.389  29.800  1.00 40.25           C  
ATOM    741  C   THR L  97      25.558  24.777  32.520  1.00 40.52           C  
ATOM    742  O   THR L  97      25.239  25.008  33.686  1.00 40.83           O  
ATOM    743  N   PHE L  98      26.478  23.846  32.194  1.00 39.88           N  
ATOM    744  CA  PHE L  98      27.153  23.070  33.197  1.00 40.09           C  
ATOM    745  CB  PHE L  98      27.031  21.542  33.007  1.00 38.59           C  
ATOM    746  CG  PHE L  98      25.618  21.085  33.199  1.00 36.72           C  
ATOM    747  CD1 PHE L  98      24.738  21.032  32.144  1.00 34.67           C  
ATOM    748  CD2 PHE L  98      25.166  20.690  34.435  1.00 36.01           C  
ATOM    749  CE1 PHE L  98      23.441  20.607  32.320  1.00 34.69           C  
ATOM    750  CE2 PHE L  98      23.868  20.264  34.614  1.00 36.75           C  
ATOM    751  CZ  PHE L  98      22.995  20.220  33.557  1.00 35.23           C  
ATOM    752  C   PHE L  98      28.617  23.376  33.105  1.00 42.14           C  
ATOM    753  O   PHE L  98      29.110  23.828  32.073  1.00 44.07           O  
ATOM    754  N   GLY L  99      29.351  23.157  34.215  1.00 42.82           N  
ATOM    755  CA  GLY L  99      30.770  23.367  34.218  1.00 43.16           C  
ATOM    756  C   GLY L  99      31.404  22.155  33.607  1.00 44.73           C  
ATOM    757  O   GLY L  99      30.743  21.145  33.370  1.00 43.21           O  
ATOM    758  N   ALA L 100      32.722  22.241  33.342  1.00 47.62           N  
ATOM    759  CA  ALA L 100      33.508  21.196  32.744  1.00 47.44           C  
ATOM    760  CB  ALA L 100      34.956  21.630  32.468  1.00 51.27           C  
ATOM    761  C   ALA L 100      33.557  20.012  33.662  1.00 47.87           C  
ATOM    762  O   ALA L 100      33.607  18.870  33.209  1.00 48.90           O  
ATOM    763  N   GLY L 101      33.594  20.255  34.985  1.00 48.02           N  
ATOM    764  CA  GLY L 101      33.617  19.173  35.930  1.00 46.93           C  
ATOM    765  C   GLY L 101      34.979  19.062  36.544  1.00 49.01           C  
ATOM    766  O   GLY L 101      35.991  19.364  35.913  1.00 50.86           O  
ATOM    767  N   THR L 102      35.016  18.629  37.824  1.00 48.84           N  
ATOM    768  CA  THR L 102      36.245  18.427  38.539  1.00 49.55           C  
ATOM    769  CB  THR L 102      36.401  19.338  39.722  1.00 50.39           C  
ATOM    770  OG1 THR L 102      36.379  20.696  39.303  1.00 50.88           O  
ATOM    771  CG2 THR L 102      37.730  19.025  40.429  1.00 48.38           C  
ATOM    772  C   THR L 102      36.231  17.017  39.055  1.00 50.47           C  
ATOM    773  O   THR L 102      35.240  16.560  39.621  1.00 50.84           O  
ATOM    774  N   LYS L 103      37.354  16.295  38.871  1.00 50.32           N  
ATOM    775  CA  LYS L 103      37.484  14.920  39.273  1.00 50.13           C  
ATOM    776  CB  LYS L 103      38.355  14.119  38.284  1.00 51.47           C  
ATOM    777  CG  LYS L 103      38.599  12.652  38.648  1.00 52.65           C  
ATOM    778  CD  LYS L 103      37.388  11.739  38.474  1.00 55.38           C  
ATOM    779  CE  LYS L 103      37.718  10.252  38.618  1.00 57.14           C  
ATOM    780  NZ  LYS L 103      36.492   9.440  38.463  1.00 59.67           N1+
ATOM    781  C   LYS L 103      38.195  14.892  40.590  1.00 50.94           C  
ATOM    782  O   LYS L 103      39.210  15.561  40.773  1.00 52.40           O  
ATOM    783  N   LEU L 104      37.678  14.101  41.550  1.00 50.60           N  
ATOM    784  CA  LEU L 104      38.305  14.032  42.839  1.00 51.69           C  
ATOM    785  CB  LEU L 104      37.283  14.102  43.989  1.00 51.00           C  
ATOM    786  CG  LEU L 104      37.900  14.150  45.396  1.00 51.54           C  
ATOM    787  CD1 LEU L 104      38.727  15.432  45.585  1.00 50.68           C  
ATOM    788  CD2 LEU L 104      36.829  13.977  46.486  1.00 52.93           C  
ATOM    789  C   LEU L 104      39.014  12.717  42.927  1.00 52.94           C  
ATOM    790  O   LEU L 104      38.419  11.666  42.695  1.00 51.23           O  
ATOM    791  N   GLU L 105      40.324  12.740  43.250  1.00 55.35           N  
ATOM    792  CA  GLU L 105      41.050  11.508  43.382  1.00 57.94           C  
ATOM    793  CB  GLU L 105      42.214  11.337  42.393  1.00 58.16           C  
ATOM    794  CG  GLU L 105      43.349  12.342  42.573  1.00 62.17           C  
ATOM    795  CD  GLU L 105      44.424  11.994  41.553  0.90 63.52           C  
ATOM    796  OE1 GLU L 105      44.183  11.065  40.735  0.90 64.14           O  
ATOM    797  OE2 GLU L 105      45.500  12.647  41.579  0.90 64.95           O1-
ATOM    798  C   GLU L 105      41.621  11.470  44.764  1.00 60.63           C  
ATOM    799  O   GLU L 105      41.909  12.507  45.359  1.00 60.86           O  
ATOM    800  N   LEU L 106      41.786  10.251  45.316  1.00 61.58           N  
ATOM    801  CA  LEU L 106      42.266  10.117  46.661  1.00 60.72           C  
ATOM    802  CB  LEU L 106      41.533   9.023  47.454  1.00 60.81           C  
ATOM    803  CG  LEU L 106      40.018   9.245  47.600  1.00 70.48           C  
ATOM    804  CD1 LEU L 106      39.372   8.105  48.402  1.00 62.26           C  
ATOM    805  CD2 LEU L 106      39.705  10.626  48.190  1.00 72.80           C  
ATOM    806  C   LEU L 106      43.688   9.678  46.597  1.00 61.90           C  
ATOM    807  O   LEU L 106      44.012   8.721  45.899  1.00 61.24           O  
ATOM    808  N   LYS L 107      44.576  10.379  47.330  1.00 62.36           N  
ATOM    809  CA  LYS L 107      45.954   9.994  47.379  1.00 65.03           C  
ATOM    810  CB  LYS L 107      46.913  11.113  47.825  1.00 66.76           C  
ATOM    811  CG  LYS L 107      47.123  12.242  46.814  1.00 69.46           C  
ATOM    812  CD  LYS L 107      47.879  13.430  47.417  1.00 72.95           C  
ATOM    813  CE  LYS L 107      48.127  14.583  46.440  1.00 74.23           C  
ATOM    814  NZ  LYS L 107      48.863  15.671  47.122  1.00 72.08           N1+
ATOM    815  C   LYS L 107      46.028   8.931  48.459  1.00 66.49           C  
ATOM    816  O   LYS L 107      46.530   7.822  48.149  1.00 66.51           O  
ATOM    817  OXT LYS L 107      45.589   9.214  49.607  1.00  0.00           O1-
TER     818      LYS L 107 
ATOM    819  N   GLU H 108       7.763   7.646  46.559  1.00 62.73           N1+
ATOM    820  CA  GLU H 108       9.123   8.115  46.211  1.00 60.96           C  
ATOM    821  CB  GLU H 108      10.151   7.006  46.503  1.00 62.13           C  
ATOM    822  CG  GLU H 108      11.609   7.449  46.363  0.88 63.83           C  
ATOM    823  CD  GLU H 108      12.504   6.260  46.682  0.88 69.21           C  
ATOM    824  OE1 GLU H 108      12.315   5.651  47.770  0.88 70.50           O  
ATOM    825  OE2 GLU H 108      13.390   5.945  45.844  0.50 83.00           O1-
ATOM    826  C   GLU H 108       9.182   8.467  44.759  1.00 59.06           C  
ATOM    827  O   GLU H 108       8.614   7.771  43.920  1.00 57.35           O  
ATOM    828  N   VAL H 109       9.872   9.575  44.425  1.00 56.60           N  
ATOM    829  CA  VAL H 109       9.934  10.002  43.057  1.00 55.74           C  
ATOM    830  CB  VAL H 109      10.455  11.400  42.895  1.00 57.06           C  
ATOM    831  CG1 VAL H 109      10.532  11.732  41.395  1.00 54.93           C  
ATOM    832  CG2 VAL H 109       9.553  12.351  43.700  1.00 56.57           C  
ATOM    833  C   VAL H 109      10.849   9.091  42.303  1.00 54.11           C  
ATOM    834  O   VAL H 109      11.918   8.726  42.791  1.00 54.14           O  
ATOM    835  N   GLN H 110      10.423   8.678  41.088  1.00 52.95           N  
ATOM    836  CA  GLN H 110      11.266   7.865  40.263  1.00 53.05           C  
ATOM    837  CB  GLN H 110      11.007   6.351  40.365  1.00 54.97           C  
ATOM    838  CG  GLN H 110      11.411   5.743  41.707  1.00 60.65           C  
ATOM    839  CD  GLN H 110      11.313   4.230  41.579  1.00 67.06           C  
ATOM    840  OE1 GLN H 110      10.770   3.555  42.453  1.00 71.22           O  
ATOM    841  NE2 GLN H 110      11.862   3.679  40.463  1.00 67.13           N  
ATOM    842  C   GLN H 110      11.067   8.231  38.822  1.00 51.05           C  
ATOM    843  O   GLN H 110       9.962   8.544  38.380  1.00 50.22           O  
ATOM    844  N   LEU H 111      12.176   8.214  38.060  1.00 48.84           N  
ATOM    845  CA  LEU H 111      12.153   8.454  36.647  1.00 46.83           C  
ATOM    846  CB  LEU H 111      13.074   9.614  36.232  1.00 45.22           C  
ATOM    847  CG  LEU H 111      12.643  10.971  36.819  1.00 46.66           C  
ATOM    848  CD1 LEU H 111      13.586  12.103  36.383  1.00 46.27           C  
ATOM    849  CD2 LEU H 111      11.175  11.281  36.485  1.00 44.56           C  
ATOM    850  C   LEU H 111      12.689   7.203  36.018  1.00 47.77           C  
ATOM    851  O   LEU H 111      13.842   6.832  36.239  1.00 50.94           O  
ATOM    852  N   GLN H 112      11.865   6.517  35.200  1.00 47.12           N  
ATOM    853  CA  GLN H 112      12.298   5.262  34.657  1.00 49.01           C  
ATOM    854  CB  GLN H 112      11.236   4.162  34.800  1.00 51.43           C  
ATOM    855  CG  GLN H 112      11.668   2.813  34.233  1.00 57.46           C  
ATOM    856  CD  GLN H 112      10.519   1.850  34.460  1.00 62.09           C  
ATOM    857  OE1 GLN H 112      10.405   1.247  35.525  1.00 60.69           O  
ATOM    858  NE2 GLN H 112       9.633   1.706  33.436  1.00 61.92           N  
ATOM    859  C   GLN H 112      12.604   5.414  33.202  1.00 47.55           C  
ATOM    860  O   GLN H 112      11.751   5.815  32.411  1.00 47.99           O  
ATOM    861  N   GLN H 113      13.853   5.074  32.825  1.00 45.69           N  
ATOM    862  CA  GLN H 113      14.291   5.145  31.462  1.00 45.68           C  
ATOM    863  CB  GLN H 113      15.501   6.070  31.255  1.00 45.63           C  
ATOM    864  CG  GLN H 113      15.248   7.529  31.635  1.00 45.14           C  
ATOM    865  CD  GLN H 113      16.535   8.297  31.376  1.00 45.64           C  
ATOM    866  OE1 GLN H 113      16.938   8.494  30.232  1.00 45.69           O  
ATOM    867  NE2 GLN H 113      17.211   8.738  32.468  1.00 42.20           N  
ATOM    868  C   GLN H 113      14.760   3.769  31.077  1.00 46.28           C  
ATOM    869  O   GLN H 113      15.245   3.002  31.907  1.00 46.62           O  
ATOM    870  N   PHE H 114      14.631   3.422  29.782  1.00 45.59           N  
ATOM    871  CA  PHE H 114      15.038   2.128  29.309  1.00 45.85           C  
ATOM    872  CB  PHE H 114      14.542   1.848  27.879  1.00 48.09           C  
ATOM    873  CG  PHE H 114      14.636   0.384  27.612  1.00 39.86           C  
ATOM    874  CD1 PHE H 114      13.663  -0.465  28.090  1.00  0.00           C  
ATOM    875  CD2 PHE H 114      15.672  -0.144  26.876  1.00  0.00           C  
ATOM    876  CE1 PHE H 114      13.726  -1.817  27.852  1.00  0.00           C  
ATOM    877  CE2 PHE H 114      15.739  -1.495  26.635  1.00  0.00           C  
ATOM    878  CZ  PHE H 114      14.768  -2.336  27.121  1.00  0.00           C  
ATOM    879  C   PHE H 114      16.540   2.116  29.326  1.00 47.96           C  
ATOM    880  O   PHE H 114      17.184   3.146  29.137  1.00 46.89           O  
ATOM    881  N   GLY H 115      17.134   0.932  29.582  1.00 48.28           N  
ATOM    882  CA  GLY H 115      18.554   0.793  29.739  1.00 47.99           C  
ATOM    883  C   GLY H 115      19.325   1.115  28.494  1.00 48.47           C  
ATOM    884  O   GLY H 115      20.352   1.789  28.576  1.00 47.92           O  
ATOM    885  N   ALA H 116      18.893   0.641  27.306  1.00 46.50           N  
ATOM    886  CA  ALA H 116      19.737   0.911  26.172  1.00 45.98           C  
ATOM    887  CB  ALA H 116      20.896  -0.091  26.021  1.00 45.76           C  
ATOM    888  C   ALA H 116      18.955   0.857  24.899  1.00 47.52           C  
ATOM    889  O   ALA H 116      17.860   0.301  24.841  1.00 47.67           O  
ATOM    890  N   GLU H 117      19.519   1.475  23.838  1.00 48.73           N  
ATOM    891  CA  GLU H 117      18.918   1.462  22.536  1.00 48.74           C  
ATOM    892  CB  GLU H 117      18.186   2.770  22.192  1.00 49.63           C  
ATOM    893  CG  GLU H 117      16.995   3.067  23.105  1.00 53.99           C  
ATOM    894  CD  GLU H 117      15.853   2.135  22.725  1.00 58.47           C  
ATOM    895  OE1 GLU H 117      15.781   1.741  21.531  1.00 60.97           O  
ATOM    896  OE2 GLU H 117      15.036   1.806  23.626  1.00 61.02           O1-
ATOM    897  C   GLU H 117      20.029   1.324  21.540  1.00 50.19           C  
ATOM    898  O   GLU H 117      21.069   1.971  21.660  1.00 48.73           O  
ATOM    899  N   LEU H 118      19.847   0.452  20.530  1.00 51.13           N  
ATOM    900  CA  LEU H 118      20.840   0.324  19.506  1.00 51.99           C  
ATOM    901  CB  LEU H 118      21.298  -1.124  19.262  1.00 53.81           C  
ATOM    902  CG  LEU H 118      22.363  -1.257  18.159  1.00 57.81           C  
ATOM    903  CD1 LEU H 118      23.632  -0.463  18.507  1.00 55.26           C  
ATOM    904  CD2 LEU H 118      22.663  -2.732  17.853  1.00 56.90           C  
ATOM    905  C   LEU H 118      20.190   0.837  18.263  1.00 53.16           C  
ATOM    906  O   LEU H 118      19.080   0.426  17.926  1.00 53.33           O  
ATOM    907  N   VAL H 119      20.855   1.768  17.552  1.00 53.23           N  
ATOM    908  CA  VAL H 119      20.187   2.336  16.421  1.00 53.77           C  
ATOM    909  CB  VAL H 119      19.633   3.695  16.751  1.00 53.91           C  
ATOM    910  CG1 VAL H 119      20.798   4.678  16.922  1.00 51.86           C  
ATOM    911  CG2 VAL H 119      18.590   4.098  15.702  1.00 54.57           C  
ATOM    912  C   VAL H 119      21.144   2.448  15.271  1.00 54.18           C  
ATOM    913  O   VAL H 119      22.336   2.699  15.446  1.00 53.22           O  
ATOM    914  N   LYS H 120      20.616   2.256  14.044  1.00 54.71           N  
ATOM    915  CA  LYS H 120      21.379   2.310  12.827  1.00 55.88           C  
ATOM    916  CB  LYS H 120      20.612   1.746  11.615  1.00 58.74           C  
ATOM    917  CG  LYS H 120      20.076   0.320  11.779  1.00 62.33           C  
ATOM    918  CD  LYS H 120      21.141  -0.770  11.899  1.00 66.33           C  
ATOM    919  CE  LYS H 120      20.537  -2.169  12.031  1.00 61.45           C  
ATOM    920  NZ  LYS H 120      21.611  -3.182  12.105  1.00 63.09           N1+
ATOM    921  C   LYS H 120      21.606   3.756  12.522  1.00 55.47           C  
ATOM    922  O   LYS H 120      20.801   4.604  12.895  1.00 54.44           O  
ATOM    923  N   PRO H 121      22.678   4.077  11.851  1.00 54.46           N  
ATOM    924  CA  PRO H 121      22.908   5.453  11.527  1.00 51.59           C  
ATOM    925  CD  PRO H 121      23.921   3.335  11.994  1.00 55.02           C  
ATOM    926  CB  PRO H 121      24.343   5.526  11.015  1.00 50.36           C  
ATOM    927  CG  PRO H 121      25.041   4.364  11.750  1.00 52.63           C  
ATOM    928  C   PRO H 121      21.875   5.937  10.564  1.00 52.54           C  
ATOM    929  O   PRO H 121      21.542   5.208   9.630  1.00 52.07           O  
ATOM    930  N   GLY H 122      21.361   7.162  10.778  1.00 51.97           N  
ATOM    931  CA  GLY H 122      20.383   7.729   9.896  1.00 52.03           C  
ATOM    932  C   GLY H 122      19.016   7.423  10.426  1.00 51.63           C  
ATOM    933  O   GLY H 122      18.035   8.039  10.013  1.00 51.51           O  
ATOM    934  N   ALA H 123      18.917   6.460  11.362  1.00 51.10           N  
ATOM    935  CA  ALA H 123      17.653   6.080  11.931  1.00 50.43           C  
ATOM    936  CB  ALA H 123      17.639   4.653  12.506  1.00 50.49           C  
ATOM    937  C   ALA H 123      17.337   7.025  13.046  1.00 51.18           C  
ATOM    938  O   ALA H 123      18.141   7.889  13.390  1.00 47.80           O  
ATOM    939  N   SER H 124      16.120   6.906  13.616  1.00 52.21           N  
ATOM    940  CA  SER H 124      15.726   7.757  14.703  1.00 52.14           C  
ATOM    941  CB  SER H 124      14.482   8.610  14.404  1.00 53.67           C  
ATOM    942  OG  SER H 124      14.754   9.543  13.369  1.00 57.22           O  
ATOM    943  C   SER H 124      15.373   6.888  15.870  1.00 52.55           C  
ATOM    944  O   SER H 124      15.091   5.701  15.709  1.00 54.43           O  
ATOM    945  N   VAL H 125      15.413   7.465  17.090  1.00 51.02           N  
ATOM    946  CA  VAL H 125      15.074   6.727  18.273  1.00 50.31           C  
ATOM    947  CB  VAL H 125      16.276   6.325  19.083  1.00 49.32           C  
ATOM    948  CG1 VAL H 125      16.955   7.598  19.620  1.00 49.15           C  
ATOM    949  CG2 VAL H 125      15.833   5.344  20.181  1.00 49.17           C  
ATOM    950  C   VAL H 125      14.227   7.612  19.133  1.00 49.71           C  
ATOM    951  O   VAL H 125      14.345   8.835  19.095  1.00 50.06           O  
ATOM    952  N   LYS H 126      13.326   6.998  19.925  1.00 47.93           N  
ATOM    953  CA  LYS H 126      12.451   7.742  20.787  1.00 48.22           C  
ATOM    954  CB  LYS H 126      10.977   7.487  20.424  1.00 49.11           C  
ATOM    955  CG  LYS H 126       9.948   8.377  21.120  1.00 52.35           C  
ATOM    956  CD  LYS H 126       8.560   8.272  20.479  1.00 53.81           C  
ATOM    957  CE  LYS H 126       7.494   9.135  21.154  1.00 54.94           C  
ATOM    958  NZ  LYS H 126       6.194   8.965  20.469  1.00 57.52           N1+
ATOM    959  C   LYS H 126      12.683   7.229  22.179  1.00 48.60           C  
ATOM    960  O   LYS H 126      12.331   6.092  22.488  1.00 51.34           O  
ATOM    961  N   ILE H 127      13.263   8.064  23.068  1.00 47.27           N  
ATOM    962  CA  ILE H 127      13.558   7.635  24.410  1.00 47.26           C  
ATOM    963  CB  ILE H 127      14.804   8.238  24.998  1.00 46.93           C  
ATOM    964  CG1 ILE H 127      16.035   7.846  24.166  1.00 60.81           C  
ATOM    965  CG2 ILE H 127      14.904   7.794  26.470  1.00 65.04           C  
ATOM    966  CD1 ILE H 127      17.294   8.627  24.543  1.00 51.38           C  
ATOM    967  C   ILE H 127      12.419   8.033  25.292  1.00 48.36           C  
ATOM    968  O   ILE H 127      11.806   9.081  25.098  1.00 49.44           O  
ATOM    969  N   SER H 128      12.088   7.170  26.275  1.00 46.86           N  
ATOM    970  CA  SER H 128      10.988   7.460  27.147  1.00 47.56           C  
ATOM    971  CB  SER H 128       9.939   6.336  27.201  1.00 48.68           C  
ATOM    972  OG  SER H 128      10.502   5.171  27.786  1.00 50.61           O  
ATOM    973  C   SER H 128      11.495   7.652  28.545  1.00 46.63           C  
ATOM    974  O   SER H 128      12.544   7.133  28.921  1.00 44.76           O  
ATOM    975  N   CYS H 129      10.756   8.456  29.339  1.00 47.18           N  
ATOM    976  CA  CYS H 129      11.080   8.681  30.718  1.00 48.10           C  
ATOM    977  CB  CYS H 129      11.788  10.038  30.952  1.00 47.16           C  
ATOM    978  SG  CYS H 129      12.219  10.379  32.690  1.00 49.10           S  
ATOM    979  C   CYS H 129       9.775   8.682  31.452  1.00 48.93           C  
ATOM    980  O   CYS H 129       9.028   9.658  31.406  1.00 49.61           O  
ATOM    981  N   LYS H 130       9.471   7.581  32.164  1.00 48.83           N  
ATOM    982  CA  LYS H 130       8.208   7.489  32.836  1.00 51.08           C  
ATOM    983  CB  LYS H 130       7.663   6.053  32.867  1.00 53.21           C  
ATOM    984  CG  LYS H 130       6.174   5.959  33.195  1.00 57.55           C  
ATOM    985  CD  LYS H 130       5.587   4.583  32.882  0.90 63.23           C  
ATOM    986  CE  LYS H 130       4.083   4.490  33.132  0.90 65.75           C  
ATOM    987  NZ  LYS H 130       3.595   3.136  32.785  0.90 68.77           N1+
ATOM    988  C   LYS H 130       8.411   7.949  34.241  1.00 50.12           C  
ATOM    989  O   LYS H 130       9.314   7.480  34.932  1.00 49.99           O  
ATOM    990  N   ALA H 131       7.558   8.882  34.701  1.00 49.31           N  
ATOM    991  CA  ALA H 131       7.720   9.438  36.012  1.00 49.79           C  
ATOM    992  CB  ALA H 131       7.629  10.976  36.048  1.00 50.21           C  
ATOM    993  C   ALA H 131       6.637   8.920  36.899  1.00 51.59           C  
ATOM    994  O   ALA H 131       5.558   8.550  36.436  1.00 53.25           O  
ATOM    995  N   SER H 132       6.937   8.838  38.212  1.00 51.58           N  
ATOM    996  CA  SER H 132       5.958   8.396  39.160  1.00 51.35           C  
ATOM    997  CB  SER H 132       5.869   6.866  39.273  1.00 51.54           C  
ATOM    998  OG  SER H 132       7.110   6.340  39.720  1.00 55.11           O  
ATOM    999  C   SER H 132       6.349   8.917  40.508  1.00 51.66           C  
ATOM   1000  O   SER H 132       7.500   9.290  40.734  1.00 51.78           O  
ATOM   1001  N   GLY H 133       5.362   8.967  41.427  1.00 42.72           N  
ATOM   1002  CA  GLY H 133       5.575   9.430  42.767  1.00 44.46           C  
ATOM   1003  C   GLY H 133       5.164  10.869  42.883  1.00 45.90           C  
ATOM   1004  O   GLY H 133       5.062  11.396  43.989  1.00 45.67           O  
ATOM   1005  N   TYR H 134       4.925  11.563  41.755  1.00 46.63           N  
ATOM   1006  CA  TYR H 134       4.558  12.945  41.885  1.00 46.81           C  
ATOM   1007  CB  TYR H 134       5.769  13.900  41.886  1.00 44.46           C  
ATOM   1008  CG  TYR H 134       6.460  13.873  40.561  1.00 43.71           C  
ATOM   1009  CD1 TYR H 134       6.007  14.646  39.518  1.00 43.45           C  
ATOM   1010  CD2 TYR H 134       7.572  13.091  40.355  1.00 41.46           C  
ATOM   1011  CE1 TYR H 134       6.644  14.635  38.300  1.00 41.33           C  
ATOM   1012  CE2 TYR H 134       8.216  13.073  39.139  1.00 40.31           C  
ATOM   1013  CZ  TYR H 134       7.749  13.845  38.107  1.00 40.89           C  
ATOM   1014  OH  TYR H 134       8.405  13.832  36.858  1.00 39.69           O  
ATOM   1015  C   TYR H 134       3.649  13.331  40.761  1.00 47.85           C  
ATOM   1016  O   TYR H 134       3.443  12.567  39.818  1.00 49.82           O  
ATOM   1017  N   THR H 135       3.071  14.546  40.845  1.00 49.01           N  
ATOM   1018  CA  THR H 135       2.186  14.982  39.807  1.00 46.46           C  
ATOM   1019  CB  THR H 135       1.268  16.090  40.241  1.00 47.87           C  
ATOM   1020  OG1 THR H 135       0.419  16.472  39.170  1.00 46.54           O  
ATOM   1021  CG2 THR H 135       2.103  17.276  40.742  1.00 45.87           C  
ATOM   1022  C   THR H 135       3.053  15.434  38.673  1.00 45.40           C  
ATOM   1023  O   THR H 135       3.803  16.403  38.771  1.00 46.27           O  
ATOM   1024  N   PHE H 136       2.931  14.714  37.545  1.00 44.15           N  
ATOM   1025  CA  PHE H 136       3.741  14.830  36.364  1.00 42.99           C  
ATOM   1026  CB  PHE H 136       3.316  13.809  35.294  1.00 43.84           C  
ATOM   1027  CG  PHE H 136       4.294  13.849  34.176  1.00 45.55           C  
ATOM   1028  CD1 PHE H 136       5.457  13.116  34.240  1.00 44.88           C  
ATOM   1029  CD2 PHE H 136       4.045  14.612  33.061  1.00 45.68           C  
ATOM   1030  CE1 PHE H 136       6.361  13.148  33.204  1.00 45.16           C  
ATOM   1031  CE2 PHE H 136       4.947  14.646  32.026  1.00 45.30           C  
ATOM   1032  CZ  PHE H 136       6.107  13.912  32.092  1.00 46.14           C  
ATOM   1033  C   PHE H 136       3.630  16.197  35.757  1.00 42.90           C  
ATOM   1034  O   PHE H 136       4.611  16.746  35.260  1.00 41.51           O  
ATOM   1035  N   THR H 137       2.416  16.767  35.761  1.00 41.94           N  
ATOM   1036  CA  THR H 137       2.110  18.021  35.132  1.00 42.94           C  
ATOM   1037  CB  THR H 137       0.634  18.294  35.069  1.00 42.94           C  
ATOM   1038  OG1 THR H 137       0.093  18.442  36.374  1.00 46.34           O  
ATOM   1039  CG2 THR H 137      -0.044  17.114  34.350  1.00 42.64           C  
ATOM   1040  C   THR H 137       2.770  19.183  35.822  1.00 42.82           C  
ATOM   1041  O   THR H 137       2.980  20.224  35.204  1.00 42.84           O  
ATOM   1042  N   ASP H 138       3.042  19.073  37.134  1.00 42.59           N  
ATOM   1043  CA  ASP H 138       3.574  20.155  37.924  1.00 42.84           C  
ATOM   1044  CB  ASP H 138       3.422  19.941  39.436  1.00 42.88           C  
ATOM   1045  CG  ASP H 138       1.984  20.313  39.774  1.00 30.52           C  
ATOM   1046  OD1 ASP H 138       1.342  20.979  38.918  1.00 29.85           O  
ATOM   1047  OD2 ASP H 138       1.512  19.952  40.884  1.00 32.84           O1-
ATOM   1048  C   ASP H 138       5.011  20.534  37.662  1.00 41.62           C  
ATOM   1049  O   ASP H 138       5.366  21.679  37.933  1.00 42.97           O  
ATOM   1050  N   TYR H 139       5.894  19.631  37.176  1.00 40.00           N  
ATOM   1051  CA  TYR H 139       7.300  19.992  37.113  1.00 37.40           C  
ATOM   1052  CB  TYR H 139       8.200  19.066  37.961  1.00 39.70           C  
ATOM   1053  CG  TYR H 139       7.881  19.268  39.399  1.00 42.86           C  
ATOM   1054  CD1 TYR H 139       6.801  18.643  39.977  1.00 42.61           C  
ATOM   1055  CD2 TYR H 139       8.675  20.081  40.173  1.00 43.92           C  
ATOM   1056  CE1 TYR H 139       6.509  18.832  41.307  1.00 44.68           C  
ATOM   1057  CE2 TYR H 139       8.389  20.274  41.502  1.00 45.29           C  
ATOM   1058  CZ  TYR H 139       7.305  19.651  42.074  1.00 45.22           C  
ATOM   1059  OH  TYR H 139       7.014  19.853  43.440  1.00 45.46           O  
ATOM   1060  C   TYR H 139       7.866  19.917  35.715  1.00 34.73           C  
ATOM   1061  O   TYR H 139       7.359  19.175  34.874  1.00 36.80           O  
ATOM   1062  N   ASN H 140       8.950  20.710  35.444  1.00 43.90           N  
ATOM   1063  CA  ASN H 140       9.582  20.674  34.153  1.00 43.48           C  
ATOM   1064  CB  ASN H 140      10.456  21.910  33.870  1.00 43.39           C  
ATOM   1065  CG  ASN H 140      11.100  21.743  32.502  1.00 36.36           C  
ATOM   1066  OD1 ASN H 140      10.509  22.065  31.472  1.00  0.00           O  
ATOM   1067  ND2 ASN H 140      12.361  21.234  32.492  1.00  0.00           N  
ATOM   1068  C   ASN H 140      10.479  19.474  34.090  1.00 43.61           C  
ATOM   1069  O   ASN H 140      11.130  19.119  35.073  1.00 42.90           O  
ATOM   1070  N   MET H 141      10.520  18.816  32.909  1.00 42.90           N  
ATOM   1071  CA  MET H 141      11.368  17.677  32.691  1.00 42.22           C  
ATOM   1072  CB  MET H 141      10.675  16.477  32.025  1.00 41.22           C  
ATOM   1073  CG  MET H 141       9.671  15.777  32.935  1.00 50.83           C  
ATOM   1074  SD  MET H 141      10.410  15.043  34.424  1.00 61.93           S  
ATOM   1075  CE  MET H 141      11.069  13.584  33.579  1.00 47.33           C  
ATOM   1076  C   MET H 141      12.450  18.105  31.751  1.00 41.58           C  
ATOM   1077  O   MET H 141      12.190  18.746  30.735  1.00 44.23           O  
ATOM   1078  N   ASP H 142      13.705  17.748  32.077  1.00 38.51           N  
ATOM   1079  CA  ASP H 142      14.834  18.178  31.301  1.00 38.84           C  
ATOM   1080  CB  ASP H 142      15.852  18.960  32.147  1.00 40.17           C  
ATOM   1081  CG  ASP H 142      15.196  20.248  32.636  1.00 43.14           C  
ATOM   1082  OD1 ASP H 142      15.128  21.222  31.841  1.00 59.26           O  
ATOM   1083  OD2 ASP H 142      14.749  20.270  33.813  1.00  0.00           O1-
ATOM   1084  C   ASP H 142      15.550  16.968  30.775  1.00 40.84           C  
ATOM   1085  O   ASP H 142      15.451  15.880  31.341  1.00 41.91           O  
ATOM   1086  N   TRP H 143      16.280  17.126  29.650  1.00 39.71           N  
ATOM   1087  CA  TRP H 143      17.034  16.027  29.115  1.00 39.58           C  
ATOM   1088  CB  TRP H 143      16.518  15.560  27.746  1.00 37.81           C  
ATOM   1089  CG  TRP H 143      15.149  14.929  27.837  1.00 40.45           C  
ATOM   1090  CD2 TRP H 143      14.917  13.512  27.911  1.00 42.07           C  
ATOM   1091  CD1 TRP H 143      13.922  15.523  27.871  1.00 41.38           C  
ATOM   1092  NE1 TRP H 143      12.939  14.569  27.966  1.00 43.61           N  
ATOM   1093  CE2 TRP H 143      13.535  13.326  27.990  1.00 43.22           C  
ATOM   1094  CE3 TRP H 143      15.781  12.457  27.912  1.00 43.70           C  
ATOM   1095  CZ2 TRP H 143      12.997  12.074  28.071  1.00 44.75           C  
ATOM   1096  CZ3 TRP H 143      15.234  11.196  27.995  1.00 44.82           C  
ATOM   1097  CH2 TRP H 143      13.869  11.008  28.073  1.00 44.43           C  
ATOM   1098  C   TRP H 143      18.461  16.467  28.987  1.00 40.68           C  
ATOM   1099  O   TRP H 143      18.746  17.563  28.505  1.00 40.77           O  
ATOM   1100  N   VAL H 144      19.398  15.601  29.432  1.00 39.56           N  
ATOM   1101  CA  VAL H 144      20.792  15.942  29.413  1.00 40.34           C  
ATOM   1102  CB  VAL H 144      21.391  16.064  30.785  1.00 37.29           C  
ATOM   1103  CG1 VAL H 144      22.894  16.362  30.648  1.00 36.04           C  
ATOM   1104  CG2 VAL H 144      20.608  17.135  31.564  1.00 34.19           C  
ATOM   1105  C   VAL H 144      21.538  14.862  28.693  1.00 41.28           C  
ATOM   1106  O   VAL H 144      21.229  13.678  28.815  1.00 41.17           O  
ATOM   1107  N   LYS H 145      22.564  15.267  27.920  1.00 40.99           N  
ATOM   1108  CA  LYS H 145      23.347  14.351  27.140  1.00 42.02           C  
ATOM   1109  CB  LYS H 145      23.545  14.847  25.700  1.00 42.00           C  
ATOM   1110  CG  LYS H 145      24.370  13.930  24.799  1.00 41.92           C  
ATOM   1111  CD  LYS H 145      24.371  14.403  23.343  1.00 42.37           C  
ATOM   1112  CE  LYS H 145      25.316  13.627  22.424  1.00 44.27           C  
ATOM   1113  NZ  LYS H 145      25.248  14.184  21.055  1.00 44.84           N1+
ATOM   1114  C   LYS H 145      24.706  14.263  27.748  1.00 40.32           C  
ATOM   1115  O   LYS H 145      25.296  15.282  28.104  1.00 36.63           O  
ATOM   1116  N   GLN H 146      25.229  13.030  27.901  1.00 41.94           N  
ATOM   1117  CA  GLN H 146      26.557  12.899  28.416  1.00 45.01           C  
ATOM   1118  CB  GLN H 146      26.613  12.373  29.860  1.00 42.53           C  
ATOM   1119  CG  GLN H 146      28.032  12.338  30.430  1.00 40.21           C  
ATOM   1120  CD  GLN H 146      27.930  12.083  31.927  1.00 41.98           C  
ATOM   1121  OE1 GLN H 146      27.206  11.195  32.373  1.00 41.56           O  
ATOM   1122  NE2 GLN H 146      28.671  12.893  32.732  1.00 41.03           N  
ATOM   1123  C   GLN H 146      27.307  11.950  27.539  1.00 46.22           C  
ATOM   1124  O   GLN H 146      26.945  10.782  27.395  1.00 45.72           O  
ATOM   1125  N   SER H 147      28.389  12.456  26.922  1.00 48.70           N  
ATOM   1126  CA  SER H 147      29.222  11.662  26.076  1.00 53.80           C  
ATOM   1127  CB  SER H 147      30.056  12.505  25.095  1.00 55.37           C  
ATOM   1128  OG  SER H 147      30.907  13.390  25.811  1.00 81.11           O  
ATOM   1129  C   SER H 147      30.167  10.924  26.968  1.00 56.56           C  
ATOM   1130  O   SER H 147      30.299  11.215  28.155  1.00 56.87           O  
ATOM   1131  N   HIS H 148      30.879   9.950  26.386  1.00 58.05           N  
ATOM   1132  CA  HIS H 148      31.792   9.123  27.113  1.00 57.71           C  
ATOM   1133  ND1 HIS H 148      30.773   7.171  24.459  1.00 86.83           N  
ATOM   1134  CG  HIS H 148      31.304   7.101  25.728  1.00 58.58           C  
ATOM   1135  CB  HIS H 148      32.387   8.007  26.240  1.00 57.22           C  
ATOM   1136  NE2 HIS H 148      29.677   5.549  25.516  1.00 86.82           N  
ATOM   1137  CD2 HIS H 148      30.623   6.105  26.359  1.00 86.74           C  
ATOM   1138  CE1 HIS H 148      29.805   6.221  24.386  1.00 86.61           C  
ATOM   1139  C   HIS H 148      32.897   9.984  27.676  1.00 56.83           C  
ATOM   1140  O   HIS H 148      33.513   9.620  28.674  1.00 57.12           O  
ATOM   1141  N   GLY H 149      33.173  11.145  27.041  1.00 56.19           N  
ATOM   1142  CA  GLY H 149      34.169  12.118  27.437  1.00 58.06           C  
ATOM   1143  C   GLY H 149      33.839  12.601  28.816  1.00 60.79           C  
ATOM   1144  O   GLY H 149      34.709  13.077  29.545  1.00 61.70           O  
ATOM   1145  N   LYS H 150      32.556  12.482  29.196  1.00 61.42           N  
ATOM   1146  CA  LYS H 150      32.083  12.851  30.500  1.00 61.06           C  
ATOM   1147  CB  LYS H 150      32.944  12.286  31.643  1.00 64.48           C  
ATOM   1148  CG  LYS H 150      32.820  10.775  31.835  1.00 67.61           C  
ATOM   1149  CD  LYS H 150      33.865  10.199  32.792  0.83 79.87           C  
ATOM   1150  CE  LYS H 150      33.688   8.703  33.046  0.50 82.51           C  
ATOM   1151  NZ  LYS H 150      32.401   8.463  33.735  0.50 82.56           N1+
ATOM   1152  C   LYS H 150      31.920  14.315  30.791  1.00 57.37           C  
ATOM   1153  O   LYS H 150      32.467  14.827  31.762  1.00 54.54           O  
ATOM   1154  N   SER H 151      31.172  15.047  29.950  1.00 55.89           N  
ATOM   1155  CA  SER H 151      30.748  16.371  30.310  1.00 51.27           C  
ATOM   1156  CB  SER H 151      31.308  17.451  29.369  1.00 80.26           C  
ATOM   1157  OG  SER H 151      30.888  17.198  28.037  1.00 80.33           O  
ATOM   1158  C   SER H 151      29.249  16.336  30.135  1.00 49.00           C  
ATOM   1159  O   SER H 151      28.743  15.563  29.326  1.00 48.64           O  
ATOM   1160  N   LEU H 152      28.483  17.150  30.893  1.00 47.39           N  
ATOM   1161  CA  LEU H 152      27.044  17.124  30.796  1.00 45.32           C  
ATOM   1162  CB  LEU H 152      26.365  17.401  32.148  1.00 44.25           C  
ATOM   1163  CG  LEU H 152      26.653  16.328  33.213  1.00 43.23           C  
ATOM   1164  CD1 LEU H 152      26.023  16.700  34.561  1.00 44.08           C  
ATOM   1165  CD2 LEU H 152      26.205  14.939  32.739  1.00 39.82           C  
ATOM   1166  C   LEU H 152      26.618  18.222  29.871  1.00 42.94           C  
ATOM   1167  O   LEU H 152      27.111  19.345  29.960  1.00 43.50           O  
ATOM   1168  N   GLN H 153      25.687  17.918  28.942  1.00 41.16           N  
ATOM   1169  CA  GLN H 153      25.226  18.930  28.032  1.00 41.41           C  
ATOM   1170  CB  GLN H 153      25.645  18.658  26.577  1.00 42.97           C  
ATOM   1171  CG  GLN H 153      25.291  19.787  25.609  1.00 48.95           C  
ATOM   1172  CD  GLN H 153      25.949  19.476  24.272  1.00 53.78           C  
ATOM   1173  OE1 GLN H 153      25.966  18.332  23.822  1.00 55.85           O  
ATOM   1174  NE2 GLN H 153      26.525  20.525  23.625  1.00  0.00           N  
ATOM   1175  C   GLN H 153      23.729  18.971  28.103  1.00 40.24           C  
ATOM   1176  O   GLN H 153      23.060  17.946  27.989  1.00 39.67           O  
ATOM   1177  N   TRP H 154      23.155  20.176  28.285  1.00 39.24           N  
ATOM   1178  CA  TRP H 154      21.730  20.291  28.430  1.00 38.52           C  
ATOM   1179  CB  TRP H 154      21.337  21.559  29.207  1.00 36.97           C  
ATOM   1180  CG  TRP H 154      19.857  21.761  29.387  1.00 37.84           C  
ATOM   1181  CD2 TRP H 154      19.078  22.680  28.608  1.00 39.06           C  
ATOM   1182  CD1 TRP H 154      19.003  21.182  30.278  1.00 37.58           C  
ATOM   1183  NE1 TRP H 154      17.735  21.680  30.100  1.00 37.95           N  
ATOM   1184  CE2 TRP H 154      17.767  22.604  29.076  1.00 39.19           C  
ATOM   1185  CE3 TRP H 154      19.428  23.522  27.592  1.00 38.28           C  
ATOM   1186  CZ2 TRP H 154      16.781  23.373  28.531  1.00 39.07           C  
ATOM   1187  CZ3 TRP H 154      18.429  24.289  27.039  1.00 36.82           C  
ATOM   1188  CH2 TRP H 154      17.131  24.216  27.500  1.00 38.46           C  
ATOM   1189  C   TRP H 154      21.093  20.337  27.071  1.00 39.54           C  
ATOM   1190  O   TRP H 154      21.423  21.197  26.259  1.00 41.42           O  
ATOM   1191  N   ILE H 155      20.222  19.346  26.772  1.00 37.59           N  
ATOM   1192  CA  ILE H 155      19.512  19.241  25.521  1.00 38.27           C  
ATOM   1193  CB  ILE H 155      18.987  17.855  25.292  1.00 38.04           C  
ATOM   1194  CG1 ILE H 155      20.151  16.852  25.243  1.00 39.40           C  
ATOM   1195  CG2 ILE H 155      18.132  17.864  24.014  1.00 37.04           C  
ATOM   1196  CD1 ILE H 155      19.699  15.394  25.300  1.00 39.96           C  
ATOM   1197  C   ILE H 155      18.337  20.174  25.417  1.00 40.29           C  
ATOM   1198  O   ILE H 155      18.213  20.922  24.447  1.00 41.21           O  
ATOM   1199  N   GLY H 156      17.437  20.161  26.427  1.00 40.56           N  
ATOM   1200  CA  GLY H 156      16.242  20.960  26.347  1.00 39.98           C  
ATOM   1201  C   GLY H 156      15.324  20.572  27.467  1.00 41.23           C  
ATOM   1202  O   GLY H 156      15.571  19.609  28.190  1.00 42.23           O  
ATOM   1203  N   ASP H 157      14.226  21.340  27.637  1.00 40.20           N  
ATOM   1204  CA  ASP H 157      13.292  21.089  28.699  1.00 40.06           C  
ATOM   1205  CB  ASP H 157      13.437  22.087  29.867  1.00 31.91           C  
ATOM   1206  CG  ASP H 157      13.315  23.537  29.385  1.00 35.71           C  
ATOM   1207  OD1 ASP H 157      12.529  23.817  28.442  1.00  0.00           O  
ATOM   1208  OD2 ASP H 157      14.016  24.394  29.985  1.00  0.00           O1-
ATOM   1209  C   ASP H 157      11.896  21.173  28.171  1.00 42.07           C  
ATOM   1210  O   ASP H 157      11.660  21.750  27.110  1.00 41.88           O  
ATOM   1211  N   ILE H 158      10.937  20.552  28.891  1.00 41.22           N  
ATOM   1212  CA  ILE H 158       9.558  20.626  28.505  1.00 41.34           C  
ATOM   1213  CB  ILE H 158       9.089  19.405  27.767  1.00 40.67           C  
ATOM   1214  CG1 ILE H 158       7.670  19.612  27.208  1.00 40.38           C  
ATOM   1215  CG2 ILE H 158       9.238  18.195  28.705  1.00 39.50           C  
ATOM   1216  CD1 ILE H 158       7.245  18.538  26.206  1.00 38.64           C  
ATOM   1217  C   ILE H 158       8.700  20.766  29.730  1.00 43.62           C  
ATOM   1218  O   ILE H 158       8.976  20.168  30.770  1.00 43.16           O  
ATOM   1219  N   SER H 159       7.619  21.571  29.635  1.00 44.83           N  
ATOM   1220  CA  SER H 159       6.713  21.695  30.744  1.00 45.58           C  
ATOM   1221  CB  SER H 159       6.181  23.124  30.948  1.00 46.00           C  
ATOM   1222  OG  SER H 159       7.243  24.001  31.292  1.00  0.00           O  
ATOM   1223  C   SER H 159       5.542  20.827  30.398  1.00 46.10           C  
ATOM   1224  O   SER H 159       4.858  21.038  29.398  1.00 46.95           O  
ATOM   1225  N   PRO H 160       5.284  19.869  31.233  1.00 55.83           N  
ATOM   1226  CA  PRO H 160       4.257  18.914  30.934  1.00 58.64           C  
ATOM   1227  CD  PRO H 160       6.287  19.344  32.144  1.00 52.95           C  
ATOM   1228  CB  PRO H 160       4.386  17.826  31.998  1.00 57.02           C  
ATOM   1229  CG  PRO H 160       5.873  17.884  32.395  1.00 55.50           C  
ATOM   1230  C   PRO H 160       2.887  19.499  30.844  1.00 60.40           C  
ATOM   1231  O   PRO H 160       2.081  18.982  30.072  1.00 61.69           O  
ATOM   1232  N   TYR H 161       2.579  20.537  31.643  1.00 62.67           N  
ATOM   1233  CA  TYR H 161       1.250  21.077  31.583  1.00 67.01           C  
ATOM   1234  CB  TYR H 161       0.992  22.130  32.673  1.00 66.99           C  
ATOM   1235  CG  TYR H 161      -0.400  22.630  32.495  1.00 72.22           C  
ATOM   1236  CD1 TYR H 161      -1.459  21.990  33.094  1.00 74.03           C  
ATOM   1237  CD2 TYR H 161      -0.639  23.742  31.721  1.00 76.45           C  
ATOM   1238  CE1 TYR H 161      -2.740  22.458  32.924  1.00 77.74           C  
ATOM   1239  CE2 TYR H 161      -1.917  24.214  31.547  1.00 79.90           C  
ATOM   1240  CZ  TYR H 161      -2.967  23.570  32.150  1.00 81.00           C  
ATOM   1241  OH  TYR H 161      -4.279  24.052  31.974  1.00 82.77           O  
ATOM   1242  C   TYR H 161       1.020  21.753  30.264  1.00 68.05           C  
ATOM   1243  O   TYR H 161       0.041  21.466  29.574  1.00 68.13           O  
ATOM   1244  N   TYR H 162       1.927  22.681  29.893  1.00 67.52           N  
ATOM   1245  CA  TYR H 162       1.804  23.449  28.683  1.00 69.36           C  
ATOM   1246  CB  TYR H 162       2.823  24.598  28.589  1.00 75.85           C  
ATOM   1247  CG  TYR H 162       2.618  25.554  29.712  1.00 84.41           C  
ATOM   1248  CD1 TYR H 162       3.224  25.343  30.931  1.00 87.20           C  
ATOM   1249  CD2 TYR H 162       1.823  26.663  29.543  1.00 87.78           C  
ATOM   1250  CE1 TYR H 162       3.043  26.227  31.966  1.00 89.56           C  
ATOM   1251  CE2 TYR H 162       1.638  27.550  30.577  1.00 88.39           C  
ATOM   1252  CZ  TYR H 162       2.248  27.333  31.788  1.00 91.74           C  
ATOM   1253  OH  TYR H 162       2.059  28.245  32.847  1.00 96.26           O  
ATOM   1254  C   TYR H 162       2.086  22.596  27.489  1.00 63.54           C  
ATOM   1255  O   TYR H 162       1.364  22.625  26.495  1.00 62.70           O  
ATOM   1256  N   GLY H 163       3.162  21.797  27.583  1.00 55.15           N  
ATOM   1257  CA  GLY H 163       3.668  21.052  26.471  1.00 57.31           C  
ATOM   1258  C   GLY H 163       4.680  21.949  25.822  1.00 57.94           C  
ATOM   1259  O   GLY H 163       5.208  21.630  24.757  1.00 56.51           O  
ATOM   1260  N   SER H 164       4.968  23.109  26.463  1.00 49.64           N  
ATOM   1261  CA  SER H 164       5.917  24.030  25.902  1.00 49.36           C  
ATOM   1262  CB  SER H 164       5.933  25.407  26.588  1.00 45.64           C  
ATOM   1263  OG  SER H 164       6.389  25.280  27.927  1.00  0.00           O  
ATOM   1264  C   SER H 164       7.274  23.434  26.053  1.00 47.97           C  
ATOM   1265  O   SER H 164       7.583  22.822  27.074  1.00 48.47           O  
ATOM   1266  N   THR H 165       8.129  23.604  25.027  1.00 48.45           N  
ATOM   1267  CA  THR H 165       9.431  23.021  25.110  1.00 46.18           C  
ATOM   1268  CB  THR H 165       9.550  21.788  24.262  1.00 49.76           C  
ATOM   1269  OG1 THR H 165      10.852  21.231  24.371  1.00 54.50           O  
ATOM   1270  CG2 THR H 165       9.225  22.160  22.805  1.00 53.82           C  
ATOM   1271  C   THR H 165      10.440  24.015  24.637  1.00 45.66           C  
ATOM   1272  O   THR H 165      10.171  24.813  23.740  1.00 47.24           O  
ATOM   1273  N   GLY H 166      11.642  23.982  25.250  1.00 43.69           N  
ATOM   1274  CA  GLY H 166      12.701  24.866  24.870  1.00 44.36           C  
ATOM   1275  C   GLY H 166      13.887  24.010  24.563  1.00 45.05           C  
ATOM   1276  O   GLY H 166      14.084  22.968  25.187  1.00 46.42           O  
ATOM   1277  N   TYR H 167      14.725  24.432  23.593  1.00 42.25           N  
ATOM   1278  CA  TYR H 167      15.840  23.599  23.251  1.00 40.96           C  
ATOM   1279  CB  TYR H 167      15.741  22.936  21.865  1.00 40.66           C  
ATOM   1280  CG  TYR H 167      14.512  22.098  21.786  1.00 41.08           C  
ATOM   1281  CD1 TYR H 167      14.477  20.839  22.332  1.00 39.43           C  
ATOM   1282  CD2 TYR H 167      13.383  22.584  21.169  1.00 45.71           C  
ATOM   1283  CE1 TYR H 167      13.340  20.072  22.249  1.00 44.32           C  
ATOM   1284  CE2 TYR H 167      12.242  21.822  21.082  1.00 43.06           C  
ATOM   1285  CZ  TYR H 167      12.220  20.561  21.622  1.00 48.30           C  
ATOM   1286  OH  TYR H 167      11.051  19.775  21.536  1.00 50.40           O  
ATOM   1287  C   TYR H 167      17.075  24.434  23.181  1.00 43.16           C  
ATOM   1288  O   TYR H 167      17.021  25.638  22.935  1.00 44.45           O  
ATOM   1289  N   SER H 168      18.235  23.790  23.417  1.00 43.12           N  
ATOM   1290  CA  SER H 168      19.475  24.477  23.242  1.00 45.33           C  
ATOM   1291  CB  SER H 168      20.699  23.668  23.696  1.00 46.47           C  
ATOM   1292  OG  SER H 168      21.885  24.420  23.482  1.00 60.40           O  
ATOM   1293  C   SER H 168      19.569  24.678  21.763  1.00 47.88           C  
ATOM   1294  O   SER H 168      19.012  23.904  20.988  1.00 48.19           O  
ATOM   1295  N   GLN H 169      20.278  25.727  21.319  1.00 48.95           N  
ATOM   1296  CA  GLN H 169      20.299  25.979  19.908  1.00 51.37           C  
ATOM   1297  CB  GLN H 169      20.950  27.318  19.511  1.00 55.28           C  
ATOM   1298  CG  GLN H 169      22.366  27.528  20.034  1.00 58.28           C  
ATOM   1299  CD  GLN H 169      22.223  28.303  21.336  1.00 64.63           C  
ATOM   1300  OE1 GLN H 169      21.672  29.402  21.356  1.00 63.84           O  
ATOM   1301  NE2 GLN H 169      22.718  27.711  22.455  1.00 80.28           N  
ATOM   1302  C   GLN H 169      20.934  24.842  19.161  1.00 51.29           C  
ATOM   1303  O   GLN H 169      20.510  24.522  18.051  1.00 51.75           O  
ATOM   1304  N   LYS H 170      21.955  24.188  19.743  1.00 49.50           N  
ATOM   1305  CA  LYS H 170      22.658  23.129  19.064  1.00 50.73           C  
ATOM   1306  CB  LYS H 170      23.801  22.554  19.918  1.00 54.05           C  
ATOM   1307  CG  LYS H 170      24.874  23.581  20.288  1.00 52.61           C  
ATOM   1308  CD  LYS H 170      25.614  24.178  19.089  1.00 58.35           C  
ATOM   1309  CE  LYS H 170      26.737  23.286  18.562  1.00 61.31           C  
ATOM   1310  NZ  LYS H 170      27.766  23.103  19.610  1.00 66.85           N1+
ATOM   1311  C   LYS H 170      21.728  21.987  18.742  1.00 49.50           C  
ATOM   1312  O   LYS H 170      21.809  21.388  17.669  1.00 50.61           O  
ATOM   1313  N   PHE H 171      20.839  21.643  19.689  1.00 49.34           N  
ATOM   1314  CA  PHE H 171      19.910  20.545  19.628  1.00 48.74           C  
ATOM   1315  CB  PHE H 171      19.427  20.078  21.008  1.00 48.47           C  
ATOM   1316  CG  PHE H 171      20.607  19.380  21.593  1.00 54.18           C  
ATOM   1317  CD1 PHE H 171      20.836  18.056  21.299  1.00 53.74           C  
ATOM   1318  CD2 PHE H 171      21.499  20.042  22.404  1.00 47.96           C  
ATOM   1319  CE1 PHE H 171      21.922  17.394  21.818  1.00 54.08           C  
ATOM   1320  CE2 PHE H 171      22.588  19.384  22.926  1.00 52.92           C  
ATOM   1321  CZ  PHE H 171      22.801  18.058  22.637  1.00 54.97           C  
ATOM   1322  C   PHE H 171      18.739  20.782  18.730  1.00 49.56           C  
ATOM   1323  O   PHE H 171      18.043  19.826  18.390  1.00 48.17           O  
ATOM   1324  N   LYS H 172      18.421  22.050  18.406  1.00 51.05           N  
ATOM   1325  CA  LYS H 172      17.285  22.338  17.571  1.00 52.86           C  
ATOM   1326  CB  LYS H 172      17.254  23.792  17.062  1.00 53.72           C  
ATOM   1327  CG  LYS H 172      16.952  24.862  18.112  1.00 58.69           C  
ATOM   1328  CD  LYS H 172      15.523  24.815  18.648  1.00 62.43           C  
ATOM   1329  CE  LYS H 172      15.149  26.037  19.487  1.00 69.12           C  
ATOM   1330  NZ  LYS H 172      13.691  26.048  19.736  1.00 71.45           N1+
ATOM   1331  C   LYS H 172      17.341  21.486  16.333  1.00 52.86           C  
ATOM   1332  O   LYS H 172      18.345  21.434  15.623  1.00 52.83           O  
ATOM   1333  N   GLY H 173      16.234  20.764  16.068  1.00 50.65           N  
ATOM   1334  CA  GLY H 173      16.091  19.972  14.882  1.00 51.34           C  
ATOM   1335  C   GLY H 173      16.469  18.549  15.182  1.00 53.88           C  
ATOM   1336  O   GLY H 173      15.893  17.621  14.616  1.00 55.91           O  
ATOM   1337  N   LYS H 174      17.488  18.351  16.044  1.00 51.75           N  
ATOM   1338  CA  LYS H 174      17.972  17.051  16.434  1.00 49.53           C  
ATOM   1339  CB  LYS H 174      19.314  17.153  17.174  1.00 51.12           C  
ATOM   1340  CG  LYS H 174      20.134  15.865  17.186  1.00 50.90           C  
ATOM   1341  CD  LYS H 174      20.745  15.543  15.823  1.00 54.18           C  
ATOM   1342  CE  LYS H 174      21.806  14.445  15.866  1.00 55.51           C  
ATOM   1343  NZ  LYS H 174      22.340  14.209  14.507  1.00 56.63           N1+
ATOM   1344  C   LYS H 174      17.012  16.374  17.371  1.00 49.29           C  
ATOM   1345  O   LYS H 174      16.655  15.212  17.179  1.00 49.40           O  
ATOM   1346  N   ALA H 175      16.551  17.104  18.411  1.00 46.91           N  
ATOM   1347  CA  ALA H 175      15.741  16.481  19.424  1.00 45.70           C  
ATOM   1348  CB  ALA H 175      16.317  16.629  20.842  1.00 43.40           C  
ATOM   1349  C   ALA H 175      14.381  17.102  19.438  1.00 46.86           C  
ATOM   1350  O   ALA H 175      14.222  18.296  19.192  1.00 48.80           O  
ATOM   1351  N   THR H 176      13.352  16.272  19.706  1.00 45.96           N  
ATOM   1352  CA  THR H 176      12.000  16.745  19.799  1.00 46.76           C  
ATOM   1353  CB  THR H 176      11.112  16.198  18.720  1.00 48.05           C  
ATOM   1354  OG1 THR H 176      11.625  16.552  17.444  1.00 47.00           O  
ATOM   1355  CG2 THR H 176       9.698  16.775  18.900  1.00 47.21           C  
ATOM   1356  C   THR H 176      11.462  16.243  21.105  1.00 47.65           C  
ATOM   1357  O   THR H 176      11.521  15.047  21.384  1.00 47.79           O  
ATOM   1358  N   LEU H 177      10.908  17.145  21.939  1.00 46.32           N  
ATOM   1359  CA  LEU H 177      10.426  16.726  23.226  1.00 46.40           C  
ATOM   1360  CB  LEU H 177      10.883  17.635  24.378  1.00 44.15           C  
ATOM   1361  CG  LEU H 177      12.409  17.653  24.565  1.00 44.26           C  
ATOM   1362  CD1 LEU H 177      12.822  18.555  25.739  1.00 43.98           C  
ATOM   1363  CD2 LEU H 177      12.973  16.229  24.675  1.00 43.42           C  
ATOM   1364  C   LEU H 177       8.930  16.734  23.230  1.00 47.58           C  
ATOM   1365  O   LEU H 177       8.289  17.651  22.719  1.00 48.71           O  
ATOM   1366  N   THR H 178       8.335  15.673  23.809  1.00 47.21           N  
ATOM   1367  CA  THR H 178       6.908  15.582  23.903  1.00 49.55           C  
ATOM   1368  CB  THR H 178       6.300  14.709  22.843  1.00 48.92           C  
ATOM   1369  OG1 THR H 178       6.821  13.391  22.933  1.00 48.82           O  
ATOM   1370  CG2 THR H 178       6.611  15.312  21.463  1.00 48.74           C  
ATOM   1371  C   THR H 178       6.580  14.976  25.230  1.00 51.37           C  
ATOM   1372  O   THR H 178       7.460  14.488  25.937  1.00 51.16           O  
ATOM   1373  N   VAL H 179       5.290  15.038  25.618  1.00 52.58           N  
ATOM   1374  CA  VAL H 179       4.866  14.468  26.864  1.00 54.03           C  
ATOM   1375  CB  VAL H 179       4.741  15.479  27.962  1.00 51.40           C  
ATOM   1376  CG1 VAL H 179       4.045  14.816  29.155  1.00 52.01           C  
ATOM   1377  CG2 VAL H 179       6.136  16.015  28.301  1.00 52.17           C  
ATOM   1378  C   VAL H 179       3.495  13.899  26.674  1.00 56.54           C  
ATOM   1379  O   VAL H 179       2.682  14.446  25.930  1.00 57.12           O  
ATOM   1380  N   ASP H 180       3.221  12.760  27.348  1.00 59.44           N  
ATOM   1381  CA  ASP H 180       1.915  12.164  27.345  1.00 60.35           C  
ATOM   1382  CB  ASP H 180       1.925  10.674  26.968  1.00 60.88           C  
ATOM   1383  CG  ASP H 180       0.486  10.198  26.809  1.00 63.19           C  
ATOM   1384  OD1 ASP H 180      -0.443  10.946  27.214  1.00 66.53           O  
ATOM   1385  OD2 ASP H 180       0.301   9.070  26.279  1.00 63.19           O1-
ATOM   1386  C   ASP H 180       1.426  12.282  28.754  1.00 61.55           C  
ATOM   1387  O   ASP H 180       1.892  11.576  29.646  1.00 60.56           O  
ATOM   1388  N   ARG H 181       0.461  13.187  28.984  1.00 62.99           N  
ATOM   1389  CA  ARG H 181       0.007  13.490  30.310  1.00 65.78           C  
ATOM   1390  CB  ARG H 181      -1.007  14.645  30.336  1.00 67.78           C  
ATOM   1391  CG  ARG H 181      -0.393  15.986  29.932  1.00 70.09           C  
ATOM   1392  CD  ARG H 181      -1.420  17.112  29.807  1.00 74.39           C  
ATOM   1393  NE  ARG H 181      -2.380  16.703  28.744  1.00  0.00           N  
ATOM   1394  CZ  ARG H 181      -2.098  16.954  27.432  1.00  0.00           C  
ATOM   1395  NH1 ARG H 181      -0.940  17.593  27.095  1.00  0.00           N1+
ATOM   1396  NH2 ARG H 181      -2.967  16.561  26.458  1.00  0.00           N  
ATOM   1397  C   ARG H 181      -0.629  12.297  30.953  1.00 63.79           C  
ATOM   1398  O   ARG H 181      -0.416  12.045  32.138  1.00 61.99           O  
ATOM   1399  N   SER H 182      -1.428  11.520  30.200  1.00 63.12           N  
ATOM   1400  CA  SER H 182      -2.119  10.420  30.809  1.00 64.70           C  
ATOM   1401  CB  SER H 182      -3.028   9.666  29.821  1.00 68.23           C  
ATOM   1402  OG  SER H 182      -2.246   9.054  28.807  1.00 70.98           O  
ATOM   1403  C   SER H 182      -1.133   9.430  31.353  1.00 65.11           C  
ATOM   1404  O   SER H 182      -1.296   8.940  32.469  1.00 67.20           O  
ATOM   1405  N   SER H 183      -0.099   9.095  30.557  1.00 64.04           N  
ATOM   1406  CA  SER H 183       0.900   8.119  30.908  1.00 61.92           C  
ATOM   1407  CB  SER H 183       1.602   7.521  29.676  1.00 61.63           C  
ATOM   1408  OG  SER H 183       2.289   8.532  28.957  1.00 61.97           O  
ATOM   1409  C   SER H 183       1.953   8.669  31.835  1.00 59.39           C  
ATOM   1410  O   SER H 183       2.759   7.903  32.362  1.00 57.40           O  
ATOM   1411  N   SER H 184       1.996   9.998  32.059  1.00 57.72           N  
ATOM   1412  CA  SER H 184       3.011  10.573  32.901  1.00 55.63           C  
ATOM   1413  CB  SER H 184       2.948  10.089  34.360  1.00 56.31           C  
ATOM   1414  OG  SER H 184       1.740  10.526  34.967  1.00 59.93           O  
ATOM   1415  C   SER H 184       4.356  10.218  32.346  1.00 53.79           C  
ATOM   1416  O   SER H 184       5.294   9.921  33.086  1.00 53.65           O  
ATOM   1417  N   THR H 185       4.488  10.252  31.007  1.00 51.09           N  
ATOM   1418  CA  THR H 185       5.742   9.896  30.412  1.00 50.89           C  
ATOM   1419  CB  THR H 185       5.646   8.682  29.535  1.00 51.24           C  
ATOM   1420  OG1 THR H 185       5.157   7.582  30.287  1.00 52.78           O  
ATOM   1421  CG2 THR H 185       7.041   8.358  28.975  1.00 48.97           C  
ATOM   1422  C   THR H 185       6.212  11.027  29.549  1.00 50.54           C  
ATOM   1423  O   THR H 185       5.419  11.711  28.905  1.00 50.86           O  
ATOM   1424  N   ALA H 186       7.542  11.249  29.529  1.00 48.60           N  
ATOM   1425  CA  ALA H 186       8.114  12.274  28.704  1.00 47.37           C  
ATOM   1426  CB  ALA H 186       9.071  13.214  29.459  1.00 43.01           C  
ATOM   1427  C   ALA H 186       8.921  11.567  27.658  1.00 48.52           C  
ATOM   1428  O   ALA H 186       9.563  10.559  27.948  1.00 49.61           O  
ATOM   1429  N   TYR H 187       8.904  12.071  26.404  1.00 45.53           N  
ATOM   1430  CA  TYR H 187       9.613  11.387  25.356  1.00 45.13           C  
ATOM   1431  CB  TYR H 187       8.710  10.858  24.226  1.00 45.90           C  
ATOM   1432  CG  TYR H 187       7.721   9.879  24.758  1.00 49.05           C  
ATOM   1433  CD1 TYR H 187       8.047   8.550  24.897  1.00 50.27           C  
ATOM   1434  CD2 TYR H 187       6.460  10.290  25.121  1.00 50.85           C  
ATOM   1435  CE1 TYR H 187       7.131   7.648  25.383  1.00 50.93           C  
ATOM   1436  CE2 TYR H 187       5.537   9.394  25.607  1.00 51.43           C  
ATOM   1437  CZ  TYR H 187       5.872   8.068  25.738  1.00 51.65           C  
ATOM   1438  OH  TYR H 187       4.932   7.141  26.234  1.00 58.17           O  
ATOM   1439  C   TYR H 187      10.549  12.340  24.676  1.00 46.07           C  
ATOM   1440  O   TYR H 187      10.271  13.532  24.554  1.00 47.88           O  
ATOM   1441  N   MET H 188      11.710  11.821  24.225  1.00 45.64           N  
ATOM   1442  CA  MET H 188      12.634  12.622  23.473  1.00 45.85           C  
ATOM   1443  CB  MET H 188      13.964  12.871  24.202  1.00 42.42           C  
ATOM   1444  CG  MET H 188      14.940  13.724  23.389  1.00 45.12           C  
ATOM   1445  SD  MET H 188      16.468  14.167  24.266  1.00 49.24           S  
ATOM   1446  CE  MET H 188      17.103  12.470  24.366  1.00 58.21           C  
ATOM   1447  C   MET H 188      12.950  11.879  22.214  1.00 48.99           C  
ATOM   1448  O   MET H 188      13.426  10.745  22.256  1.00 50.10           O  
ATOM   1449  N   GLU H 189      12.705  12.499  21.043  1.00 49.21           N  
ATOM   1450  CA  GLU H 189      13.002  11.777  19.841  1.00 49.19           C  
ATOM   1451  CB  GLU H 189      11.870  11.751  18.802  1.00 50.76           C  
ATOM   1452  CG  GLU H 189      12.232  10.863  17.609  1.00 55.32           C  
ATOM   1453  CD  GLU H 189      10.970  10.530  16.835  1.00 59.52           C  
ATOM   1454  OE1 GLU H 189       9.859  10.864  17.328  1.00 62.64           O  
ATOM   1455  OE2 GLU H 189      11.100   9.926  15.737  1.00 82.14           O1-
ATOM   1456  C   GLU H 189      14.215  12.366  19.197  1.00 50.79           C  
ATOM   1457  O   GLU H 189      14.319  13.576  19.002  1.00 50.35           O  
ATOM   1458  N   LEU H 190      15.183  11.491  18.862  1.00 49.95           N  
ATOM   1459  CA  LEU H 190      16.398  11.894  18.220  1.00 50.20           C  
ATOM   1460  CB  LEU H 190      17.652  11.269  18.855  1.00 46.65           C  
ATOM   1461  CG  LEU H 190      17.895  11.704  20.313  1.00 47.32           C  
ATOM   1462  CD1 LEU H 190      19.157  11.040  20.885  1.00 46.97           C  
ATOM   1463  CD2 LEU H 190      17.937  13.235  20.442  1.00 45.11           C  
ATOM   1464  C   LEU H 190      16.317  11.396  16.811  1.00 53.14           C  
ATOM   1465  O   LEU H 190      15.912  10.262  16.570  1.00 54.96           O  
ATOM   1466  N   ARG H 191      16.716  12.240  15.836  1.00 51.48           N  
ATOM   1467  CA  ARG H 191      16.556  11.865  14.460  1.00 53.43           C  
ATOM   1468  CB  ARG H 191      15.591  12.818  13.732  1.00 55.00           C  
ATOM   1469  CG  ARG H 191      14.215  12.887  14.402  1.00 81.47           C  
ATOM   1470  CD  ARG H 191      13.430  14.165  14.093  1.00  0.00           C  
ATOM   1471  NE  ARG H 191      12.630  13.947  12.856  1.00  0.00           N  
ATOM   1472  CZ  ARG H 191      11.576  14.776  12.592  1.00  0.00           C  
ATOM   1473  NH1 ARG H 191      11.271  15.784  13.460  1.00  0.00           N1+
ATOM   1474  NH2 ARG H 191      10.828  14.598  11.464  1.00  0.00           N  
ATOM   1475  C   ARG H 191      17.879  11.964  13.758  1.00 53.46           C  
ATOM   1476  O   ARG H 191      18.776  12.684  14.195  1.00 52.18           O  
ATOM   1477  N   SER H 192      18.021  11.214  12.641  1.00 53.56           N  
ATOM   1478  CA  SER H 192      19.197  11.242  11.813  1.00 53.39           C  
ATOM   1479  CB  SER H 192      19.331  12.534  10.993  1.00 53.84           C  
ATOM   1480  OG  SER H 192      18.246  12.645  10.083  1.00 57.02           O  
ATOM   1481  C   SER H 192      20.412  11.097  12.664  1.00 51.67           C  
ATOM   1482  O   SER H 192      21.300  11.948  12.650  1.00 49.77           O  
ATOM   1483  N   LEU H 193      20.488   9.985  13.413  1.00 50.24           N  
ATOM   1484  CA  LEU H 193      21.563   9.776  14.336  1.00 50.20           C  
ATOM   1485  CB  LEU H 193      21.280   8.627  15.320  1.00 51.57           C  
ATOM   1486  CG  LEU H 193      20.045   8.877  16.204  1.00 50.53           C  
ATOM   1487  CD1 LEU H 193      19.798   7.710  17.169  1.00 48.53           C  
ATOM   1488  CD2 LEU H 193      20.134  10.231  16.919  1.00 51.17           C  
ATOM   1489  C   LEU H 193      22.847   9.463  13.632  1.00 50.72           C  
ATOM   1490  O   LEU H 193      22.873   8.882  12.548  1.00 50.33           O  
ATOM   1491  N   THR H 194      23.962   9.879  14.267  1.00 50.17           N  
ATOM   1492  CA  THR H 194      25.289   9.624  13.786  1.00 50.67           C  
ATOM   1493  CB  THR H 194      25.989  10.836  13.247  1.00 50.89           C  
ATOM   1494  OG1 THR H 194      26.153  11.807  14.269  1.00 54.65           O  
ATOM   1495  CG2 THR H 194      25.156  11.413  12.091  1.00 49.77           C  
ATOM   1496  C   THR H 194      26.080   9.143  14.966  1.00 51.80           C  
ATOM   1497  O   THR H 194      25.558   9.040  16.074  1.00 50.57           O  
ATOM   1498  N   SER H 195      27.371   8.831  14.754  1.00 53.39           N  
ATOM   1499  CA  SER H 195      28.211   8.312  15.797  1.00 54.56           C  
ATOM   1500  CB  SER H 195      29.623   7.954  15.300  1.00 58.23           C  
ATOM   1501  OG  SER H 195      30.301   9.124  14.864  1.00 59.65           O  
ATOM   1502  C   SER H 195      28.357   9.340  16.879  1.00 55.05           C  
ATOM   1503  O   SER H 195      28.596   9.006  18.038  1.00 54.88           O  
ATOM   1504  N   GLU H 196      28.206  10.627  16.523  1.00 54.65           N  
ATOM   1505  CA  GLU H 196      28.349  11.717  17.447  1.00 54.63           C  
ATOM   1506  CB  GLU H 196      28.175  13.079  16.754  1.00 55.86           C  
ATOM   1507  CG  GLU H 196      29.265  13.375  15.723  1.00 58.99           C  
ATOM   1508  CD  GLU H 196      28.848  14.609  14.936  0.88 63.79           C  
ATOM   1509  OE1 GLU H 196      27.790  14.546  14.256  0.88 64.85           O  
ATOM   1510  OE2 GLU H 196      29.580  15.631  15.005  0.88 63.95           O1-
ATOM   1511  C   GLU H 196      27.282  11.602  18.494  1.00 53.40           C  
ATOM   1512  O   GLU H 196      27.483  11.981  19.647  1.00 54.87           O  
ATOM   1513  N   ASP H 197      26.106  11.094  18.090  1.00 50.04           N  
ATOM   1514  CA  ASP H 197      24.924  10.946  18.893  1.00 48.44           C  
ATOM   1515  CB  ASP H 197      23.688  10.592  18.055  1.00 49.94           C  
ATOM   1516  CG  ASP H 197      23.361  11.825  17.227  1.00 53.21           C  
ATOM   1517  OD1 ASP H 197      23.559  12.955  17.750  1.00 53.17           O  
ATOM   1518  OD2 ASP H 197      22.926  11.655  16.057  1.00 53.25           O1-
ATOM   1519  C   ASP H 197      25.079   9.891  19.946  1.00 48.47           C  
ATOM   1520  O   ASP H 197      24.284   9.849  20.882  1.00 46.12           O  
ATOM   1521  N   THR H 198      26.039   8.956  19.805  1.00 48.97           N  
ATOM   1522  CA  THR H 198      26.140   7.926  20.804  1.00 46.92           C  
ATOM   1523  CB  THR H 198      27.172   6.880  20.489  1.00 47.74           C  
ATOM   1524  OG1 THR H 198      27.082   5.802  21.409  1.00  0.00           O  
ATOM   1525  CG2 THR H 198      28.568   7.518  20.546  1.00  0.00           C  
ATOM   1526  C   THR H 198      26.489   8.554  22.120  1.00 44.09           C  
ATOM   1527  O   THR H 198      27.410   9.365  22.211  1.00 46.08           O  
ATOM   1528  N   ALA H 199      25.732   8.200  23.182  1.00 42.27           N  
ATOM   1529  CA  ALA H 199      25.983   8.750  24.487  1.00 39.98           C  
ATOM   1530  CB  ALA H 199      25.970  10.287  24.521  1.00 41.00           C  
ATOM   1531  C   ALA H 199      24.893   8.280  25.405  1.00 40.77           C  
ATOM   1532  O   ALA H 199      23.995   7.543  25.002  1.00 41.91           O  
ATOM   1533  N   VAL H 200      24.970   8.683  26.690  1.00 39.32           N  
ATOM   1534  CA  VAL H 200      23.953   8.342  27.640  1.00 39.46           C  
ATOM   1535  CB  VAL H 200      24.503   8.041  29.004  1.00 38.34           C  
ATOM   1536  CG1 VAL H 200      23.334   7.772  29.963  1.00 40.36           C  
ATOM   1537  CG2 VAL H 200      25.489   6.868  28.883  1.00 38.34           C  
ATOM   1538  C   VAL H 200      23.070   9.550  27.762  1.00 39.91           C  
ATOM   1539  O   VAL H 200      23.563  10.670  27.866  1.00 39.01           O  
ATOM   1540  N   TYR H 201      21.733   9.356  27.735  1.00 39.29           N  
ATOM   1541  CA  TYR H 201      20.835  10.478  27.812  1.00 39.18           C  
ATOM   1542  CB  TYR H 201      19.814  10.520  26.660  1.00 39.55           C  
ATOM   1543  CG  TYR H 201      20.536  10.793  25.383  1.00 43.81           C  
ATOM   1544  CD1 TYR H 201      20.753  12.085  24.965  1.00 43.53           C  
ATOM   1545  CD2 TYR H 201      20.999   9.761  24.599  1.00 44.15           C  
ATOM   1546  CE1 TYR H 201      21.414  12.344  23.789  1.00 43.07           C  
ATOM   1547  CE2 TYR H 201      21.662  10.015  23.420  1.00 43.51           C  
ATOM   1548  CZ  TYR H 201      21.872  11.309  23.012  1.00 44.88           C  
ATOM   1549  OH  TYR H 201      22.551  11.577  21.804  1.00 47.41           O  
ATOM   1550  C   TYR H 201      20.041  10.356  29.075  1.00 40.57           C  
ATOM   1551  O   TYR H 201      19.391   9.338  29.312  1.00 38.84           O  
ATOM   1552  N   TYR H 202      20.038  11.418  29.911  1.00 38.74           N  
ATOM   1553  CA  TYR H 202      19.334  11.335  31.158  1.00 37.89           C  
ATOM   1554  CB  TYR H 202      20.096  11.819  32.409  1.00 38.37           C  
ATOM   1555  CG  TYR H 202      21.395  11.117  32.611  1.00 41.03           C  
ATOM   1556  CD1 TYR H 202      21.459   9.800  32.996  1.00 42.23           C  
ATOM   1557  CD2 TYR H 202      22.568  11.793  32.399  1.00 40.56           C  
ATOM   1558  CE1 TYR H 202      22.669   9.175  33.180  1.00 42.87           C  
ATOM   1559  CE2 TYR H 202      23.781  11.177  32.582  1.00 41.16           C  
ATOM   1560  CZ  TYR H 202      23.835   9.863  32.975  1.00 42.60           C  
ATOM   1561  OH  TYR H 202      25.075   9.218  33.167  1.00 48.26           O  
ATOM   1562  C   TYR H 202      18.171  12.274  31.102  1.00 39.33           C  
ATOM   1563  O   TYR H 202      18.213  13.299  30.424  1.00 38.20           O  
ATOM   1564  N   CYS H 203      17.073  11.901  31.792  1.00 39.04           N  
ATOM   1565  CA  CYS H 203      15.945  12.773  31.961  1.00 39.85           C  
ATOM   1566  CB  CYS H 203      14.569  12.108  31.697  1.00 41.13           C  
ATOM   1567  SG  CYS H 203      14.246  10.636  32.722  1.00 52.65           S  
ATOM   1568  C   CYS H 203      16.005  13.198  33.398  1.00 40.51           C  
ATOM   1569  O   CYS H 203      16.461  12.434  34.248  1.00 40.56           O  
ATOM   1570  N   ALA H 204      15.582  14.443  33.709  1.00 38.93           N  
ATOM   1571  CA  ALA H 204      15.669  14.900  35.070  1.00 39.54           C  
ATOM   1572  CB  ALA H 204      16.931  15.729  35.363  1.00 40.97           C  
ATOM   1573  C   ALA H 204      14.483  15.769  35.364  1.00 41.57           C  
ATOM   1574  O   ALA H 204      13.867  16.329  34.458  1.00 41.29           O  
ATOM   1575  N   ARG H 205      14.148  15.908  36.667  1.00 42.36           N  
ATOM   1576  CA  ARG H 205      12.982  16.635  37.082  1.00 41.59           C  
ATOM   1577  CB  ARG H 205      12.080  15.788  37.997  1.00 43.13           C  
ATOM   1578  CG  ARG H 205      10.821  16.500  38.483  1.00 36.96           C  
ATOM   1579  CD  ARG H 205      10.109  15.755  39.616  1.00 39.00           C  
ATOM   1580  NE  ARG H 205      10.723  16.201  40.900  1.00 40.50           N  
ATOM   1581  CZ  ARG H 205       9.987  16.206  42.050  1.00 44.92           C  
ATOM   1582  NH1 ARG H 205       8.712  15.722  42.049  1.00 46.31           N1+
ATOM   1583  NH2 ARG H 205      10.512  16.717  43.201  1.00 43.00           N  
ATOM   1584  C   ARG H 205      13.390  17.841  37.878  1.00 42.42           C  
ATOM   1585  O   ARG H 205      14.257  17.791  38.752  1.00 43.20           O  
ATOM   1586  N   ARG H 206      12.703  18.956  37.569  1.00 43.47           N  
ATOM   1587  CA  ARG H 206      12.821  20.284  38.095  1.00 43.78           C  
ATOM   1588  CB  ARG H 206      12.203  21.271  37.095  1.00 38.96           C  
ATOM   1589  CG  ARG H 206      11.560  22.521  37.682  1.00 44.34           C  
ATOM   1590  CD  ARG H 206      10.083  22.622  37.285  1.00 43.73           C  
ATOM   1591  NE  ARG H 206       9.638  24.012  37.581  1.00  0.00           N  
ATOM   1592  CZ  ARG H 206       9.811  24.988  36.642  1.00  0.00           C  
ATOM   1593  NH1 ARG H 206      10.396  24.687  35.447  1.00  0.00           N1+
ATOM   1594  NH2 ARG H 206       9.400  26.265  36.898  1.00  0.00           N  
ATOM   1595  C   ARG H 206      12.112  20.396  39.417  1.00 45.08           C  
ATOM   1596  O   ARG H 206      11.359  19.509  39.808  1.00 44.48           O  
ATOM   1597  N   ASN H 207      12.445  21.403  40.251  1.00 38.47           N  
ATOM   1598  CA  ASN H 207      11.847  21.374  41.558  1.00 40.92           C  
ATOM   1599  CB  ASN H 207      12.879  21.154  42.685  1.00 41.03           C  
ATOM   1600  CG  ASN H 207      12.215  20.413  43.841  1.00 52.35           C  
ATOM   1601  OD1 ASN H 207      11.085  20.702  44.229  1.00 54.08           O  
ATOM   1602  ND2 ASN H 207      12.934  19.397  44.394  1.00 62.90           N  
ATOM   1603  C   ASN H 207      11.144  22.675  41.750  1.00 43.60           C  
ATOM   1604  O   ASN H 207      11.278  23.588  40.939  1.00 44.34           O  
ATOM   1605  N   TYR H 208      10.345  22.784  42.823  1.00 45.81           N  
ATOM   1606  CA  TYR H 208       9.585  23.981  42.996  1.00 48.74           C  
ATOM   1607  CB  TYR H 208       8.604  23.944  44.173  1.00 50.39           C  
ATOM   1608  CG  TYR H 208       7.889  25.233  44.014  1.00 54.14           C  
ATOM   1609  CD1 TYR H 208       7.153  25.434  42.871  1.00 65.08           C  
ATOM   1610  CD2 TYR H 208       7.931  26.218  44.972  1.00 64.42           C  
ATOM   1611  CE1 TYR H 208       6.475  26.610  42.666  1.00 64.22           C  
ATOM   1612  CE2 TYR H 208       7.254  27.398  44.772  1.00 64.18           C  
ATOM   1613  CZ  TYR H 208       6.530  27.595  43.622  1.00 55.71           C  
ATOM   1614  OH  TYR H 208       5.839  28.809  43.427  1.00 66.73           O  
ATOM   1615  C   TYR H 208      10.514  25.134  43.185  1.00 49.23           C  
ATOM   1616  O   TYR H 208      10.288  26.216  42.643  1.00 50.32           O  
ATOM   1617  N   ASP H 209      11.582  24.939  43.976  1.00 50.18           N  
ATOM   1618  CA  ASP H 209      12.530  25.998  44.121  1.00 48.73           C  
ATOM   1619  CB  ASP H 209      13.571  25.763  45.228  1.00 51.57           C  
ATOM   1620  CG  ASP H 209      12.843  25.803  46.558  1.00 55.03           C  
ATOM   1621  OD1 ASP H 209      11.769  25.153  46.654  1.00 45.62           O  
ATOM   1622  OD2 ASP H 209      13.336  26.498  47.487  1.00 46.53           O1-
ATOM   1623  C   ASP H 209      13.252  26.000  42.821  1.00 48.33           C  
ATOM   1624  O   ASP H 209      12.977  25.167  41.960  1.00 49.70           O  
ATOM   1625  N   GLY H 210      14.180  26.947  42.609  1.00 45.57           N  
ATOM   1626  CA  GLY H 210      14.809  26.905  41.327  1.00 43.78           C  
ATOM   1627  C   GLY H 210      15.860  25.849  41.366  1.00 42.53           C  
ATOM   1628  O   GLY H 210      17.052  26.143  41.438  1.00 40.11           O  
ATOM   1629  N   SER H 211      15.436  24.577  41.298  1.00 40.50           N  
ATOM   1630  CA  SER H 211      16.367  23.489  41.274  1.00 38.86           C  
ATOM   1631  CB  SER H 211      16.200  22.540  42.470  1.00 37.66           C  
ATOM   1632  OG  SER H 211      17.148  21.487  42.395  1.00 20.55           O  
ATOM   1633  C   SER H 211      16.030  22.725  40.041  1.00 38.51           C  
ATOM   1634  O   SER H 211      14.950  22.145  39.941  1.00 40.11           O  
ATOM   1635  N   TRP H 212      16.936  22.750  39.049  1.00 36.40           N  
ATOM   1636  CA  TRP H 212      16.688  22.083  37.808  1.00 35.81           C  
ATOM   1637  CB  TRP H 212      17.587  22.600  36.679  1.00 37.20           C  
ATOM   1638  CG  TRP H 212      16.991  23.798  35.969  1.00 39.81           C  
ATOM   1639  CD2 TRP H 212      16.687  25.080  36.552  1.00 37.51           C  
ATOM   1640  CD1 TRP H 212      16.561  23.857  34.678  1.00 39.62           C  
ATOM   1641  NE1 TRP H 212      16.036  25.098  34.409  1.00 40.13           N  
ATOM   1642  CE2 TRP H 212      16.096  25.857  35.555  1.00 39.36           C  
ATOM   1643  CE3 TRP H 212      16.866  25.564  37.814  1.00 37.43           C  
ATOM   1644  CZ2 TRP H 212      15.682  27.136  35.802  1.00 37.73           C  
ATOM   1645  CZ3 TRP H 212      16.456  26.858  38.056  1.00 39.17           C  
ATOM   1646  CH2 TRP H 212      15.877  27.630  37.071  1.00 39.12           C  
ATOM   1647  C   TRP H 212      16.714  20.585  37.875  1.00 35.52           C  
ATOM   1648  O   TRP H 212      15.763  19.950  37.422  1.00 34.71           O  
ATOM   1649  N   PHE H 213      17.761  19.947  38.440  1.00 32.73           N  
ATOM   1650  CA  PHE H 213      17.671  18.518  38.321  1.00 31.86           C  
ATOM   1651  CB  PHE H 213      18.835  17.915  37.512  1.00 31.79           C  
ATOM   1652  CG  PHE H 213      18.938  18.619  36.191  1.00 31.93           C  
ATOM   1653  CD1 PHE H 213      18.017  18.449  35.189  1.00 34.70           C  
ATOM   1654  CD2 PHE H 213      19.965  19.498  35.951  1.00 34.91           C  
ATOM   1655  CE1 PHE H 213      18.141  19.114  33.991  1.00 33.29           C  
ATOM   1656  CE2 PHE H 213      20.102  20.170  34.760  1.00 33.84           C  
ATOM   1657  CZ  PHE H 213      19.183  19.977  33.762  1.00 33.82           C  
ATOM   1658  C   PHE H 213      17.676  17.879  39.687  1.00 33.26           C  
ATOM   1659  O   PHE H 213      18.716  17.416  40.154  1.00 29.34           O  
ATOM   1660  N   ALA H 214      16.508  17.838  40.367  1.00 32.13           N  
ATOM   1661  CA  ALA H 214      16.395  17.227  41.667  1.00 30.17           C  
ATOM   1662  CB  ALA H 214      15.061  17.556  42.353  1.00 29.15           C  
ATOM   1663  C   ALA H 214      16.520  15.718  41.611  1.00 28.60           C  
ATOM   1664  O   ALA H 214      17.281  15.133  42.379  1.00 28.62           O  
ATOM   1665  N   TYR H 215      15.783  15.054  40.690  1.00 43.34           N  
ATOM   1666  CA  TYR H 215      15.759  13.634  40.489  1.00 45.25           C  
ATOM   1667  CB  TYR H 215      14.342  13.043  40.592  1.00 46.60           C  
ATOM   1668  CG  TYR H 215      13.799  13.390  41.935  1.00 57.95           C  
ATOM   1669  CD1 TYR H 215      13.264  14.634  42.168  1.00 56.29           C  
ATOM   1670  CD2 TYR H 215      13.815  12.475  42.959  1.00 60.51           C  
ATOM   1671  CE1 TYR H 215      12.761  14.961  43.403  1.00 58.40           C  
ATOM   1672  CE2 TYR H 215      13.312  12.797  44.197  1.00 60.77           C  
ATOM   1673  CZ  TYR H 215      12.785  14.043  44.423  1.00 62.08           C  
ATOM   1674  OH  TYR H 215      12.269  14.374  45.694  1.00 59.21           O  
ATOM   1675  C   TYR H 215      16.212  13.363  39.092  1.00 43.88           C  
ATOM   1676  O   TYR H 215      15.835  14.073  38.162  1.00 43.98           O  
ATOM   1677  N   TRP H 216      17.027  12.305  38.912  1.00 42.18           N  
ATOM   1678  CA  TRP H 216      17.529  11.990  37.607  1.00 39.93           C  
ATOM   1679  CB  TRP H 216      19.067  12.061  37.527  1.00 39.11           C  
ATOM   1680  CG  TRP H 216      19.655  13.444  37.719  1.00 39.23           C  
ATOM   1681  CD2 TRP H 216      20.341  14.187  36.699  1.00 38.73           C  
ATOM   1682  CD1 TRP H 216      19.695  14.212  38.847  1.00 39.40           C  
ATOM   1683  NE1 TRP H 216      20.352  15.391  38.590  1.00 41.68           N  
ATOM   1684  CE2 TRP H 216      20.758  15.389  37.273  1.00 40.45           C  
ATOM   1685  CE3 TRP H 216      20.607  13.895  35.392  1.00 39.78           C  
ATOM   1686  CZ2 TRP H 216      21.448  16.317  36.546  1.00 40.86           C  
ATOM   1687  CZ3 TRP H 216      21.300  14.836  34.661  1.00 41.52           C  
ATOM   1688  CH2 TRP H 216      21.712  16.024  35.227  1.00 41.50           C  
ATOM   1689  C   TRP H 216      17.151  10.574  37.302  1.00 39.34           C  
ATOM   1690  O   TRP H 216      16.911   9.768  38.201  1.00 41.56           O  
ATOM   1691  N   GLY H 217      17.057  10.249  35.997  1.00 38.66           N  
ATOM   1692  CA  GLY H 217      16.766   8.906  35.591  1.00 39.85           C  
ATOM   1693  C   GLY H 217      18.070   8.162  35.578  1.00 41.18           C  
ATOM   1694  O   GLY H 217      19.136   8.745  35.765  1.00 40.81           O  
ATOM   1695  N   GLN H 218      18.000   6.837  35.342  1.00 40.27           N  
ATOM   1696  CA  GLN H 218      19.130   5.948  35.312  1.00 41.05           C  
ATOM   1697  CB  GLN H 218      18.739   4.488  35.024  1.00 40.23           C  
ATOM   1698  CG  GLN H 218      17.610   3.932  35.888  1.00 51.58           C  
ATOM   1699  CD  GLN H 218      16.304   4.134  35.127  1.00 56.56           C  
ATOM   1700  OE1 GLN H 218      15.813   5.253  34.986  1.00 54.28           O  
ATOM   1701  NE2 GLN H 218      15.724   3.016  34.613  1.00 55.76           N  
ATOM   1702  C   GLN H 218      19.983   6.324  34.146  1.00 41.65           C  
ATOM   1703  O   GLN H 218      21.202   6.165  34.172  1.00 43.64           O  
ATOM   1704  N   GLY H 219      19.337   6.783  33.061  1.00 39.37           N  
ATOM   1705  CA  GLY H 219      20.048   7.141  31.870  1.00 39.92           C  
ATOM   1706  C   GLY H 219      19.833   6.047  30.874  1.00 42.25           C  
ATOM   1707  O   GLY H 219      19.687   4.879  31.231  1.00 44.06           O  
ATOM   1708  N   THR H 220      19.795   6.422  29.580  1.00 43.13           N  
ATOM   1709  CA  THR H 220      19.636   5.463  28.528  1.00 42.57           C  
ATOM   1710  CB  THR H 220      18.460   5.753  27.642  1.00 43.69           C  
ATOM   1711  OG1 THR H 220      17.263   5.753  28.405  1.00 45.87           O  
ATOM   1712  CG2 THR H 220      18.386   4.682  26.543  1.00 43.82           C  
ATOM   1713  C   THR H 220      20.862   5.538  27.678  1.00 44.55           C  
ATOM   1714  O   THR H 220      21.210   6.597  27.159  1.00 45.78           O  
ATOM   1715  N   LEU H 221      21.553   4.396  27.509  1.00 44.70           N  
ATOM   1716  CA  LEU H 221      22.746   4.378  26.712  1.00 43.82           C  
ATOM   1717  CB  LEU H 221      23.698   3.226  27.079  1.00 44.55           C  
ATOM   1718  CG  LEU H 221      24.971   3.156  26.214  1.00 76.04           C  
ATOM   1719  CD1 LEU H 221      25.853   4.401  26.403  1.00 76.18           C  
ATOM   1720  CD2 LEU H 221      25.732   1.842  26.452  1.00 75.86           C  
ATOM   1721  C   LEU H 221      22.328   4.167  25.296  1.00 44.59           C  
ATOM   1722  O   LEU H 221      21.720   3.152  24.962  1.00 45.62           O  
ATOM   1723  N   VAL H 222      22.644   5.140  24.418  1.00 44.38           N  
ATOM   1724  CA  VAL H 222      22.274   5.016  23.040  1.00 45.46           C  
ATOM   1725  CB  VAL H 222      21.599   6.243  22.498  1.00 43.13           C  
ATOM   1726  CG1 VAL H 222      21.342   6.049  20.995  1.00 43.26           C  
ATOM   1727  CG2 VAL H 222      20.321   6.501  23.317  1.00 42.13           C  
ATOM   1728  C   VAL H 222      23.524   4.803  22.251  1.00 45.68           C  
ATOM   1729  O   VAL H 222      24.482   5.567  22.360  1.00 46.54           O  
ATOM   1730  N   THR H 223      23.545   3.732  21.436  1.00 45.90           N  
ATOM   1731  CA  THR H 223      24.692   3.462  20.622  1.00 47.03           C  
ATOM   1732  CB  THR H 223      25.306   2.120  20.883  1.00 49.29           C  
ATOM   1733  OG1 THR H 223      24.327   1.106  20.731  1.00 48.43           O  
ATOM   1734  CG2 THR H 223      25.876   2.093  22.305  1.00 48.01           C  
ATOM   1735  C   THR H 223      24.257   3.483  19.195  1.00 47.41           C  
ATOM   1736  O   THR H 223      23.250   2.881  18.826  1.00 48.87           O  
ATOM   1737  N   VAL H 224      25.014   4.206  18.351  1.00 48.42           N  
ATOM   1738  CA  VAL H 224      24.679   4.251  16.960  1.00 50.35           C  
ATOM   1739  CB  VAL H 224      24.682   5.644  16.399  1.00 48.41           C  
ATOM   1740  CG1 VAL H 224      24.420   5.574  14.887  1.00 46.39           C  
ATOM   1741  CG2 VAL H 224      23.648   6.481  17.172  1.00 47.52           C  
ATOM   1742  C   VAL H 224      25.727   3.476  16.240  1.00 52.54           C  
ATOM   1743  O   VAL H 224      26.896   3.859  16.229  1.00 51.04           O  
ATOM   1744  N   SER H 225      25.334   2.350  15.616  1.00 53.56           N  
ATOM   1745  CA  SER H 225      26.296   1.562  14.906  1.00 56.40           C  
ATOM   1746  CB  SER H 225      27.086   0.604  15.816  1.00 57.51           C  
ATOM   1747  OG  SER H 225      28.022  -0.142  15.051  1.00 58.84           O  
ATOM   1748  C   SER H 225      25.559   0.726  13.911  1.00 59.77           C  
ATOM   1749  O   SER H 225      24.365   0.469  14.058  1.00 59.19           O  
ATOM   1750  N   SER H 226      26.264   0.278  12.857  1.00 61.84           N  
ATOM   1751  CA  SER H 226      25.629  -0.542  11.869  1.00 64.88           C  
ATOM   1752  CB  SER H 226      26.409  -0.623  10.548  1.00 67.66           C  
ATOM   1753  OG  SER H 226      26.455   0.658   9.937  1.00 68.60           O  
ATOM   1754  C   SER H 226      25.544  -1.949  12.443  1.00 65.11           C  
ATOM   1755  O   SER H 226      26.623  -2.533  12.724  1.00 64.77           O  
ATOM   1756  OXT SER H 226      24.402  -2.457  12.607  1.00  0.00           O1-
TER    1757      SER H 226 
CONECT  166  667
CONECT  667  166
CONECT  978 1567
CONECT 1567  978
END
