# Supplementary material for: Fully automated antibody structure prediction using BIOVIA tools: Validation study
Source: PLoS One. 2017 May 18;12(5):e0177923. doi: 10.1371/journal.pone.0177923 (PMC5436848; doi:10.1371/journal.pone.0177923)
Supplement: S1 Dataset — Predicted structures using the Top5 framework method, Chothia CDR definition with no canonical filtering and generating 50 models. These were used in the detailed discussion of outliers and for comparison against predictions using canonical filtering. (ZIP) [file pone.0177923.s003.zip › 4M48_LH_FV_FinalModel.pdb]

REMARK   Accelrys Discovery Studio PDB file
REMARK   Created:  2015-05-08T05:33:23Z
SSBOND   1 CYS L   23    CYS L   89                                     
SSBOND   2 CYS H  130    CYS H  204                                     
ATOM      1  N   GLU L   1      26.585  31.733  25.942  1.00 53.44           N1+
ATOM      2  CA  GLU L   1      25.837  31.735  27.218  1.00 50.66           C  
ATOM      3  CB  GLU L   1      25.117  30.395  27.431  1.00 52.01           C  
ATOM      4  CG  GLU L   1      24.101  30.063  26.337  1.00 54.98           C  
ATOM      5  CD  GLU L   1      24.838  29.314  25.234  1.00 68.54           C  
ATOM      6  OE1 GLU L   1      25.822  28.601  25.568  1.00  0.00           O  
ATOM      7  OE2 GLU L   1      24.422  29.432  24.050  1.00 76.80           O1-
ATOM      8  C   GLU L   1      26.781  31.925  28.354  1.00 50.85           C  
ATOM      9  O   GLU L   1      27.935  32.300  28.159  1.00 50.90           O  
ATOM     10  N   ASN L   2      26.315  31.678  29.591  1.00 46.99           N  
ATOM     11  CA  ASN L   2      27.222  31.865  30.677  1.00 43.68           C  
ATOM     12  CB  ASN L   2      26.541  32.015  32.047  1.00 44.09           C  
ATOM     13  CG  ASN L   2      27.555  32.639  32.992  1.00  0.00           C  
ATOM     14  OD1 ASN L   2      28.333  33.507  32.598  1.00  0.00           O  
ATOM     15  ND2 ASN L   2      27.556  32.187  34.275  1.00  0.00           N  
ATOM     16  C   ASN L   2      28.114  30.670  30.718  1.00 44.48           C  
ATOM     17  O   ASN L   2      27.658  29.528  30.724  1.00 42.85           O  
ATOM     18  N   VAL L   3      29.436  30.904  30.735  1.00 42.05           N  
ATOM     19  CA  VAL L   3      30.343  29.800  30.760  1.00 41.16           C  
ATOM     20  CB  VAL L   3      31.555  30.010  29.903  1.00 43.01           C  
ATOM     21  CG1 VAL L   3      32.504  28.815  30.098  1.00 46.50           C  
ATOM     22  CG2 VAL L   3      31.093  30.216  28.450  1.00 47.50           C  
ATOM     23  C   VAL L   3      30.820  29.648  32.165  1.00 41.00           C  
ATOM     24  O   VAL L   3      31.183  30.626  32.817  1.00 39.54           O  
ATOM     25  N   LEU L   4      30.812  28.401  32.673  1.00 38.03           N  
ATOM     26  CA  LEU L   4      31.254  28.180  34.016  1.00 38.25           C  
ATOM     27  CB  LEU L   4      30.270  27.341  34.854  1.00 35.44           C  
ATOM     28  CG  LEU L   4      28.901  28.021  35.053  1.00 36.02           C  
ATOM     29  CD1 LEU L   4      27.971  27.163  35.923  1.00 36.13           C  
ATOM     30  CD2 LEU L   4      29.055  29.455  35.587  1.00 34.72           C  
ATOM     31  C   LEU L   4      32.546  27.433  33.940  1.00 37.85           C  
ATOM     32  O   LEU L   4      32.634  26.392  33.290  1.00 38.09           O  
ATOM     33  N   THR L   5      33.594  27.954  34.608  1.00 37.96           N  
ATOM     34  CA  THR L   5      34.855  27.284  34.549  1.00 38.01           C  
ATOM     35  CB  THR L   5      35.993  28.186  34.158  1.00 40.38           C  
ATOM     36  OG1 THR L   5      37.115  27.406  33.782  1.00 42.00           O  
ATOM     37  CG2 THR L   5      36.360  29.106  35.334  1.00 40.64           C  
ATOM     38  C   THR L   5      35.122  26.705  35.902  1.00 36.63           C  
ATOM     39  O   THR L   5      34.966  27.373  36.924  1.00 37.67           O  
ATOM     40  N   GLN L   6      35.515  25.415  35.943  1.00 36.72           N  
ATOM     41  CA  GLN L   6      35.758  24.800  37.214  1.00 37.10           C  
ATOM     42  CB  GLN L   6      34.950  23.510  37.451  1.00 35.17           C  
ATOM     43  CG  GLN L   6      33.453  23.776  37.637  1.00 35.44           C  
ATOM     44  CD  GLN L   6      32.738  22.452  37.870  1.00 35.45           C  
ATOM     45  OE1 GLN L   6      32.265  21.808  36.934  1.00 35.41           O  
ATOM     46  NE2 GLN L   6      32.652  22.028  39.160  1.00 32.72           N  
ATOM     47  C   GLN L   6      37.209  24.482  37.339  1.00 38.98           C  
ATOM     48  O   GLN L   6      37.866  24.104  36.370  1.00 39.38           O  
ATOM     49  N   SER L   7      37.747  24.662  38.561  1.00 39.05           N  
ATOM     50  CA  SER L   7      39.130  24.378  38.804  1.00 41.53           C  
ATOM     51  CB  SER L   7      39.991  25.656  38.841  1.00 43.32           C  
ATOM     52  OG  SER L   7      41.354  25.344  39.085  1.00 47.44           O  
ATOM     53  C   SER L   7      39.225  23.733  40.152  1.00 40.91           C  
ATOM     54  O   SER L   7      38.459  24.073  41.056  1.00 40.20           O  
ATOM     55  N   PRO L   8      40.125  22.797  40.337  1.00 41.52           N  
ATOM     56  CA  PRO L   8      40.966  22.312  39.270  1.00 41.98           C  
ATOM     57  CD  PRO L   8      40.813  22.750  41.618  1.00 42.34           C  
ATOM     58  CB  PRO L   8      42.202  21.713  39.933  1.00 40.93           C  
ATOM     59  CG  PRO L   8      42.275  22.413  41.295  1.00 42.73           C  
ATOM     60  C   PRO L   8      40.219  21.271  38.496  1.00 42.50           C  
ATOM     61  O   PRO L   8      39.170  20.824  38.957  1.00 40.63           O  
ATOM     62  N   ALA L   9      40.731  20.878  37.314  1.00 41.01           N  
ATOM     63  CA  ALA L   9      40.089  19.857  36.535  1.00 42.33           C  
ATOM     64  CB  ALA L   9      40.785  19.626  35.183  1.00 42.93           C  
ATOM     65  C   ALA L   9      40.137  18.570  37.305  1.00 41.66           C  
ATOM     66  O   ALA L   9      39.147  17.841  37.378  1.00 40.11           O  
ATOM     67  N   ILE L  10      41.300  18.249  37.903  1.00 40.99           N  
ATOM     68  CA  ILE L  10      41.418  17.033  38.661  1.00 41.80           C  
ATOM     69  CB  ILE L  10      42.220  15.967  37.971  1.00 45.71           C  
ATOM     70  CG1 ILE L  10      41.535  15.525  36.668  1.00 47.80           C  
ATOM     71  CG2 ILE L  10      42.445  14.819  38.965  1.00 45.32           C  
ATOM     72  CD1 ILE L  10      42.415  14.632  35.794  1.00 50.12           C  
ATOM     73  C   ILE L  10      42.117  17.363  39.942  1.00 43.14           C  
ATOM     74  O   ILE L  10      43.025  18.193  39.972  1.00 44.37           O  
ATOM     75  N   MET L  11      41.696  16.726  41.054  1.00 42.39           N  
ATOM     76  CA  MET L  11      42.347  17.013  42.297  1.00 44.86           C  
ATOM     77  CB  MET L  11      41.541  17.995  43.162  1.00 43.66           C  
ATOM     78  CG  MET L  11      42.373  18.724  44.216  1.00 46.47           C  
ATOM     79  SD  MET L  11      41.447  20.000  45.121  1.00 58.03           S  
ATOM     80  CE  MET L  11      42.902  20.939  45.668  1.00 49.26           C  
ATOM     81  C   MET L  11      42.483  15.719  43.045  1.00 44.39           C  
ATOM     82  O   MET L  11      41.628  14.841  42.941  1.00 44.17           O  
ATOM     83  N   SER L  12      43.584  15.550  43.807  1.00 43.63           N  
ATOM     84  CA  SER L  12      43.737  14.337  44.563  1.00 44.83           C  
ATOM     85  CB  SER L  12      45.003  13.528  44.232  1.00 46.88           C  
ATOM     86  OG  SER L  12      46.157  14.217  44.688  1.00 54.49           O  
ATOM     87  C   SER L  12      43.840  14.725  46.003  1.00 44.08           C  
ATOM     88  O   SER L  12      44.546  15.672  46.347  1.00 45.75           O  
ATOM     89  N   THR L  13      43.123  14.003  46.889  1.00 43.08           N  
ATOM     90  CA  THR L  13      43.178  14.353  48.280  1.00 44.19           C  
ATOM     91  CB  THR L  13      41.980  15.127  48.733  1.00 43.12           C  
ATOM     92  OG1 THR L  13      41.855  16.306  47.956  1.00  0.00           O  
ATOM     93  CG2 THR L  13      42.152  15.489  50.219  1.00  0.00           C  
ATOM     94  C   THR L  13      43.248  13.105  49.103  1.00 43.35           C  
ATOM     95  O   THR L  13      42.816  12.036  48.680  1.00 43.94           O  
ATOM     96  N   SER L  14      43.840  13.203  50.311  1.00 44.33           N  
ATOM     97  CA  SER L  14      43.897  12.052  51.166  1.00 44.07           C  
ATOM     98  CB  SER L  14      45.200  11.931  51.975  1.00 45.87           C  
ATOM     99  OG  SER L  14      45.362  13.050  52.830  1.00 47.56           O  
ATOM    100  C   SER L  14      42.739  12.118  52.107  1.00 43.38           C  
ATOM    101  O   SER L  14      42.136  13.172  52.306  1.00 42.84           O  
ATOM    102  N   PRO L  15      42.410  11.009  52.706  1.00 42.31           N  
ATOM    103  CA  PRO L  15      41.274  11.007  53.579  1.00 43.26           C  
ATOM    104  CD  PRO L  15      42.609   9.717  52.067  1.00 47.33           C  
ATOM    105  CB  PRO L  15      40.983   9.538  53.875  1.00 44.09           C  
ATOM    106  CG  PRO L  15      41.483   8.816  52.606  1.00 44.29           C  
ATOM    107  C   PRO L  15      41.483  11.876  54.777  1.00 45.03           C  
ATOM    108  O   PRO L  15      42.567  11.846  55.359  1.00 43.85           O  
ATOM    109  N   GLY L  16      40.448  12.652  55.156  1.00 43.87           N  
ATOM    110  CA  GLY L  16      40.517  13.503  56.309  1.00 44.95           C  
ATOM    111  C   GLY L  16      40.897  14.897  55.906  1.00 44.47           C  
ATOM    112  O   GLY L  16      40.794  15.823  56.709  1.00 44.47           O  
ATOM    113  N   GLU L  17      41.342  15.101  54.650  1.00 42.91           N  
ATOM    114  CA  GLU L  17      41.749  16.421  54.251  1.00 43.96           C  
ATOM    115  CB  GLU L  17      42.759  16.464  53.091  1.00 46.41           C  
ATOM    116  CG  GLU L  17      44.176  16.055  53.493  1.00 51.68           C  
ATOM    117  CD  GLU L  17      45.074  16.198  52.273  1.00 53.66           C  
ATOM    118  OE1 GLU L  17      44.570  16.663  51.216  1.00 52.60           O  
ATOM    119  OE2 GLU L  17      46.280  15.847  52.381  1.00 54.42           O1-
ATOM    120  C   GLU L  17      40.567  17.235  53.833  1.00 43.73           C  
ATOM    121  O   GLU L  17      39.508  16.712  53.491  1.00 43.97           O  
ATOM    122  N   LYS L  18      40.746  18.572  53.883  1.00 44.82           N  
ATOM    123  CA  LYS L  18      39.748  19.527  53.493  1.00 45.73           C  
ATOM    124  CB  LYS L  18      39.874  20.844  54.279  1.00 46.06           C  
ATOM    125  CG  LYS L  18      38.847  21.917  53.921  1.00 50.79           C  
ATOM    126  CD  LYS L  18      38.898  23.125  54.863  1.00 53.90           C  
ATOM    127  CE  LYS L  18      37.992  24.282  54.439  1.00 54.85           C  
ATOM    128  NZ  LYS L  18      38.098  25.390  55.412  1.00 56.40           N1+
ATOM    129  C   LYS L  18      39.996  19.854  52.055  1.00 45.57           C  
ATOM    130  O   LYS L  18      41.128  20.136  51.666  1.00 45.72           O  
ATOM    131  N   VAL L  19      38.940  19.821  51.215  1.00 43.22           N  
ATOM    132  CA  VAL L  19      39.145  20.134  49.829  1.00 40.39           C  
ATOM    133  CB  VAL L  19      38.913  18.983  48.895  1.00 42.71           C  
ATOM    134  CG1 VAL L  19      39.933  17.881  49.212  1.00 42.97           C  
ATOM    135  CG2 VAL L  19      37.448  18.534  49.016  1.00 43.55           C  
ATOM    136  C   VAL L  19      38.168  21.191  49.428  1.00 40.30           C  
ATOM    137  O   VAL L  19      37.046  21.247  49.929  1.00 41.00           O  
ATOM    138  N   THR L  20      38.600  22.074  48.506  1.00 39.32           N  
ATOM    139  CA  THR L  20      37.761  23.127  48.019  1.00 40.01           C  
ATOM    140  CB  THR L  20      38.214  24.467  48.522  1.00 39.97           C  
ATOM    141  OG1 THR L  20      38.173  24.496  49.942  1.00 41.22           O  
ATOM    142  CG2 THR L  20      37.314  25.563  47.937  1.00 41.36           C  
ATOM    143  C   THR L  20      37.886  23.138  46.526  1.00 39.18           C  
ATOM    144  O   THR L  20      38.991  23.059  45.993  1.00 40.63           O  
ATOM    145  N   MET L  21      36.746  23.220  45.811  1.00 38.15           N  
ATOM    146  CA  MET L  21      36.782  23.286  44.377  1.00 37.39           C  
ATOM    147  CB  MET L  21      36.205  22.042  43.684  1.00 37.33           C  
ATOM    148  CG  MET L  21      34.741  21.765  44.015  1.00 25.79           C  
ATOM    149  SD  MET L  21      34.138  20.178  43.370  1.00 30.02           S  
ATOM    150  CE  MET L  21      35.166  19.181  44.489  1.00 27.39           C  
ATOM    151  C   MET L  21      35.980  24.488  43.989  1.00 36.88           C  
ATOM    152  O   MET L  21      35.020  24.849  44.665  1.00 35.99           O  
ATOM    153  N   THR L  22      36.349  25.145  42.873  1.00 36.64           N  
ATOM    154  CA  THR L  22      35.718  26.393  42.569  1.00 37.20           C  
ATOM    155  CB  THR L  22      36.715  27.514  42.613  1.00 38.32           C  
ATOM    156  OG1 THR L  22      36.107  28.762  42.322  1.00 26.51           O  
ATOM    157  CG2 THR L  22      37.841  27.198  41.621  1.00 27.32           C  
ATOM    158  C   THR L  22      35.046  26.364  41.227  1.00 35.31           C  
ATOM    159  O   THR L  22      35.352  25.539  40.369  1.00 36.96           O  
ATOM    160  N   CYS L  23      34.052  27.266  41.054  1.00 36.08           N  
ATOM    161  CA  CYS L  23      33.308  27.423  39.834  1.00 36.57           C  
ATOM    162  CB  CYS L  23      31.897  26.789  39.926  1.00 35.99           C  
ATOM    163  SG  CYS L  23      30.893  26.947  38.414  1.00 37.30           S  
ATOM    164  C   CYS L  23      33.168  28.903  39.606  1.00 36.91           C  
ATOM    165  O   CYS L  23      32.578  29.609  40.423  1.00 37.21           O  
ATOM    166  N   ARG L  24      33.713  29.417  38.478  1.00 37.71           N  
ATOM    167  CA  ARG L  24      33.647  30.834  38.217  1.00 38.96           C  
ATOM    168  CB  ARG L  24      35.022  31.486  37.989  1.00 40.06           C  
ATOM    169  CG  ARG L  24      35.883  31.521  39.255  1.00 39.72           C  
ATOM    170  CD  ARG L  24      37.261  32.151  39.051  1.00 45.01           C  
ATOM    171  NE  ARG L  24      37.980  32.131  40.358  1.00 49.69           N  
ATOM    172  CZ  ARG L  24      37.928  33.210  41.195  1.00 51.03           C  
ATOM    173  NH1 ARG L  24      37.203  34.314  40.846  1.00 51.78           N1+
ATOM    174  NH2 ARG L  24      38.610  33.188  42.378  1.00 51.93           N  
ATOM    175  C   ARG L  24      32.811  31.054  36.995  1.00 38.26           C  
ATOM    176  O   ARG L  24      32.852  30.262  36.055  1.00 39.57           O  
ATOM    177  N   ALA L  25      32.035  32.160  36.981  1.00 39.33           N  
ATOM    178  CA  ALA L  25      31.108  32.418  35.912  1.00 38.63           C  
ATOM    179  CB  ALA L  25      29.675  32.689  36.406  1.00 37.88           C  
ATOM    180  C   ALA L  25      31.529  33.625  35.134  1.00 41.58           C  
ATOM    181  O   ALA L  25      32.129  34.557  35.666  1.00 40.85           O  
ATOM    182  N   SER L  26      31.153  33.631  33.839  1.00 46.46           N  
ATOM    183  CA  SER L  26      31.402  34.745  32.977  1.00 47.18           C  
ATOM    184  CB  SER L  26      31.053  34.457  31.507  1.00 47.78           C  
ATOM    185  OG  SER L  26      31.322  35.602  30.713  1.00 25.28           O  
ATOM    186  C   SER L  26      30.552  35.894  33.430  1.00 47.12           C  
ATOM    187  O   SER L  26      30.999  37.039  33.438  1.00 47.15           O  
ATOM    188  N   SER L  27      29.293  35.613  33.832  1.00 47.38           N  
ATOM    189  CA  SER L  27      28.407  36.662  34.258  1.00 47.87           C  
ATOM    190  CB  SER L  27      27.214  36.887  33.315  1.00 48.10           C  
ATOM    191  OG  SER L  27      27.673  37.353  32.054  1.00 49.64           O  
ATOM    192  C   SER L  27      27.856  36.274  35.594  1.00 47.58           C  
ATOM    193  O   SER L  27      27.918  35.113  35.996  1.00 48.19           O  
ATOM    194  N   SER L  28      27.285  37.255  36.318  1.00 46.90           N  
ATOM    195  CA  SER L  28      26.838  36.986  37.652  1.00 46.23           C  
ATOM    196  CB  SER L  28      26.404  38.241  38.426  1.00 46.23           C  
ATOM    197  OG  SER L  28      27.529  39.073  38.666  1.00 48.41           O  
ATOM    198  C   SER L  28      25.693  36.028  37.634  1.00 45.19           C  
ATOM    199  O   SER L  28      24.894  35.992  36.699  1.00 44.74           O  
ATOM    200  N   VAL L  29      25.611  35.198  38.693  1.00 44.46           N  
ATOM    201  CA  VAL L  29      24.549  34.250  38.825  1.00 43.75           C  
ATOM    202  CB  VAL L  29      25.024  32.827  38.778  1.00 44.05           C  
ATOM    203  CG1 VAL L  29      23.825  31.889  38.991  1.00 43.35           C  
ATOM    204  CG2 VAL L  29      25.764  32.607  37.450  1.00 43.61           C  
ATOM    205  C   VAL L  29      23.951  34.470  40.177  1.00 43.74           C  
ATOM    206  O   VAL L  29      24.665  34.764  41.135  1.00 43.61           O  
ATOM    207  N   GLY L  30      22.613  34.348  40.289  1.00 43.59           N  
ATOM    208  CA  GLY L  30      21.990  34.533  41.567  1.00 43.18           C  
ATOM    209  C   GLY L  30      22.368  33.354  42.404  1.00 42.56           C  
ATOM    210  O   GLY L  30      22.516  32.241  41.904  1.00 42.37           O  
ATOM    211  N   SER L  31      22.496  33.573  43.723  1.00 41.87           N  
ATOM    212  CA  SER L  31      22.926  32.543  44.624  1.00 41.65           C  
ATOM    213  CB  SER L  31      23.075  33.042  46.069  1.00 42.09           C  
ATOM    214  OG  SER L  31      24.062  34.060  46.133  1.00 43.68           O  
ATOM    215  C   SER L  31      21.905  31.445  44.652  1.00 40.85           C  
ATOM    216  O   SER L  31      22.236  30.294  44.925  1.00 40.38           O  
ATOM    217  N   SER L  32      20.626  31.772  44.391  1.00 39.94           N  
ATOM    218  CA  SER L  32      19.574  30.790  44.456  1.00 39.51           C  
ATOM    219  CB  SER L  32      18.175  31.425  44.403  1.00 40.32           C  
ATOM    220  OG  SER L  32      17.981  32.258  45.535  1.00 41.11           O  
ATOM    221  C   SER L  32      19.663  29.818  43.310  1.00 38.43           C  
ATOM    222  O   SER L  32      19.141  28.708  43.375  1.00 38.35           O  
ATOM    223  N   TYR L  33      20.266  30.275  42.209  1.00 37.41           N  
ATOM    224  CA  TYR L  33      20.469  29.684  40.914  1.00 37.37           C  
ATOM    225  CB  TYR L  33      20.704  30.757  39.843  1.00 37.58           C  
ATOM    226  CG  TYR L  33      19.489  31.619  39.846  1.00 38.78           C  
ATOM    227  CD1 TYR L  33      19.305  32.553  40.838  1.00 38.61           C  
ATOM    228  CD2 TYR L  33      18.539  31.507  38.860  1.00 39.03           C  
ATOM    229  CE1 TYR L  33      18.193  33.360  40.859  1.00 38.00           C  
ATOM    230  CE2 TYR L  33      17.424  32.311  38.874  1.00 39.08           C  
ATOM    231  CZ  TYR L  33      17.247  33.237  39.873  1.00 39.12           C  
ATOM    232  OH  TYR L  33      16.099  34.057  39.877  1.00 39.71           O  
ATOM    233  C   TYR L  33      21.598  28.695  40.796  1.00 36.90           C  
ATOM    234  O   TYR L  33      21.745  28.112  39.720  1.00 37.23           O  
ATOM    235  N   LEU L  34      22.500  28.594  41.803  1.00 33.89           N  
ATOM    236  CA  LEU L  34      23.791  27.994  41.526  1.00 33.04           C  
ATOM    237  CB  LEU L  34      24.961  28.835  42.072  1.00 33.06           C  
ATOM    238  CG  LEU L  34      26.366  28.338  41.687  1.00 33.62           C  
ATOM    239  CD1 LEU L  34      26.704  27.005  42.370  1.00 23.03           C  
ATOM    240  CD2 LEU L  34      26.541  28.302  40.160  1.00 23.50           C  
ATOM    241  C   LEU L  34      23.771  26.651  42.195  1.00 31.86           C  
ATOM    242  O   LEU L  34      23.600  26.564  43.410  1.00 32.51           O  
ATOM    243  N   HIS L  35      23.971  25.564  41.415  1.00 30.76           N  
ATOM    244  CA  HIS L  35      23.768  24.249  41.960  1.00 30.09           C  
ATOM    245  ND1 HIS L  35      20.564  24.767  42.290  1.00 24.25           N  
ATOM    246  CG  HIS L  35      21.351  24.406  41.221  1.00 31.91           C  
ATOM    247  CB  HIS L  35      22.573  23.535  41.313  1.00 29.98           C  
ATOM    248  NE2 HIS L  35      19.660  25.709  40.490  1.00 22.72           N  
ATOM    249  CD2 HIS L  35      20.786  24.991  40.130  1.00 30.23           C  
ATOM    250  CE1 HIS L  35      19.567  25.546  41.798  1.00 31.67           C  
ATOM    251  C   HIS L  35      24.964  23.383  41.696  1.00 29.55           C  
ATOM    252  O   HIS L  35      25.770  23.666  40.811  1.00 31.64           O  
ATOM    253  N   TRP L  36      25.103  22.290  42.483  1.00 30.52           N  
ATOM    254  CA  TRP L  36      26.199  21.368  42.325  1.00 30.93           C  
ATOM    255  CB  TRP L  36      27.174  21.394  43.519  1.00 30.21           C  
ATOM    256  CG  TRP L  36      27.913  22.701  43.683  1.00 29.74           C  
ATOM    257  CD2 TRP L  36      29.229  22.957  43.170  1.00 31.56           C  
ATOM    258  CD1 TRP L  36      27.520  23.842  44.320  1.00 30.88           C  
ATOM    259  NE1 TRP L  36      28.507  24.794  44.232  1.00 31.38           N  
ATOM    260  CE2 TRP L  36      29.566  24.262  43.527  1.00 31.26           C  
ATOM    261  CE3 TRP L  36      30.087  22.167  42.460  1.00 30.46           C  
ATOM    262  CZ2 TRP L  36      30.771  24.800  43.176  1.00 32.23           C  
ATOM    263  CZ3 TRP L  36      31.301  22.714  42.109  1.00 31.97           C  
ATOM    264  CH2 TRP L  36      31.638  24.005  42.459  1.00 32.63           C  
ATOM    265  C   TRP L  36      25.654  19.968  42.235  1.00 30.24           C  
ATOM    266  O   TRP L  36      24.690  19.614  42.915  1.00 31.25           O  
ATOM    267  N   TYR L  37      26.283  19.127  41.381  1.00 30.33           N  
ATOM    268  CA  TYR L  37      25.874  17.757  41.201  1.00 30.64           C  
ATOM    269  CB  TYR L  37      25.393  17.431  39.775  1.00 29.01           C  
ATOM    270  CG  TYR L  37      24.201  18.270  39.470  1.00 29.23           C  
ATOM    271  CD1 TYR L  37      24.353  19.515  38.901  1.00 30.27           C  
ATOM    272  CD2 TYR L  37      22.934  17.818  39.755  1.00 28.76           C  
ATOM    273  CE1 TYR L  37      23.258  20.296  38.616  1.00 29.68           C  
ATOM    274  CE2 TYR L  37      21.835  18.595  39.471  1.00 30.01           C  
ATOM    275  CZ  TYR L  37      21.996  19.835  38.901  1.00 31.42           C  
ATOM    276  OH  TYR L  37      20.869  20.632  38.610  1.00 30.35           O  
ATOM    277  C   TYR L  37      27.074  16.877  41.424  1.00 31.40           C  
ATOM    278  O   TYR L  37      28.208  17.266  41.146  1.00 30.65           O  
ATOM    279  N   GLN L  38      26.846  15.656  41.953  1.00 30.74           N  
ATOM    280  CA  GLN L  38      27.914  14.712  42.171  1.00 31.34           C  
ATOM    281  CB  GLN L  38      27.937  14.151  43.607  1.00 31.11           C  
ATOM    282  CG  GLN L  38      29.074  13.158  43.863  1.00 33.82           C  
ATOM    283  CD  GLN L  38      28.821  12.469  45.197  1.00 35.81           C  
ATOM    284  OE1 GLN L  38      27.814  11.784  45.370  1.00 36.25           O  
ATOM    285  NE2 GLN L  38      29.753  12.649  46.170  1.00 33.79           N  
ATOM    286  C   GLN L  38      27.646  13.551  41.266  1.00 31.48           C  
ATOM    287  O   GLN L  38      26.518  13.067  41.192  1.00 32.58           O  
ATOM    288  N   GLN L  39      28.674  13.077  40.534  1.00 31.56           N  
ATOM    289  CA  GLN L  39      28.452  11.954  39.667  1.00 33.09           C  
ATOM    290  CB  GLN L  39      28.567  12.307  38.173  1.00 32.15           C  
ATOM    291  CG  GLN L  39      28.296  11.122  37.242  1.00 34.63           C  
ATOM    292  CD  GLN L  39      28.377  11.610  35.802  1.00 33.53           C  
ATOM    293  OE1 GLN L  39      28.989  12.636  35.511  1.00 34.11           O  
ATOM    294  NE2 GLN L  39      27.735  10.854  34.871  1.00 33.04           N  
ATOM    295  C   GLN L  39      29.477  10.900  39.963  1.00 35.99           C  
ATOM    296  O   GLN L  39      30.679  11.120  39.817  1.00 34.20           O  
ATOM    297  N   LYS L  40      29.012   9.709  40.392  1.00 36.81           N  
ATOM    298  CA  LYS L  40      29.906   8.618  40.655  1.00 41.55           C  
ATOM    299  CB  LYS L  40      29.485   7.713  41.828  1.00 40.42           C  
ATOM    300  CG  LYS L  40      29.658   8.383  43.196  1.00 43.72           C  
ATOM    301  CD  LYS L  40      29.061   7.587  44.356  1.00 47.01           C  
ATOM    302  CE  LYS L  40      29.332   8.197  45.733  1.00 47.05           C  
ATOM    303  NZ  LYS L  40      28.784   7.318  46.790  1.00 49.59           N1+
ATOM    304  C   LYS L  40      29.977   7.791  39.413  1.00 42.93           C  
ATOM    305  O   LYS L  40      29.130   7.894  38.526  1.00 42.15           O  
ATOM    306  N   SER L  41      31.017   6.945  39.315  1.00 46.35           N  
ATOM    307  CA  SER L  41      31.217   6.173  38.126  1.00 45.28           C  
ATOM    308  CB  SER L  41      32.496   5.319  38.171  1.00 48.82           C  
ATOM    309  OG  SER L  41      32.639   4.581  36.968  1.00 51.71           O  
ATOM    310  C   SER L  41      30.069   5.233  37.904  1.00 43.73           C  
ATOM    311  O   SER L  41      29.622   4.539  38.815  1.00 44.65           O  
ATOM    312  N   GLY L  42      29.570   5.207  36.649  1.00 42.11           N  
ATOM    313  CA  GLY L  42      28.556   4.281  36.226  1.00 45.83           C  
ATOM    314  C   GLY L  42      27.188   4.734  36.628  1.00 45.39           C  
ATOM    315  O   GLY L  42      26.223   3.991  36.460  1.00 45.00           O  
ATOM    316  N   ALA L  43      27.047   5.962  37.154  1.00 42.77           N  
ATOM    317  CA  ALA L  43      25.730   6.364  37.562  1.00 42.28           C  
ATOM    318  CB  ALA L  43      25.526   6.378  39.088  1.00 41.94           C  
ATOM    319  C   ALA L  43      25.486   7.755  37.067  1.00 39.43           C  
ATOM    320  O   ALA L  43      26.400   8.434  36.601  1.00 40.21           O  
ATOM    321  N   SER L  44      24.213   8.193  37.122  1.00 38.67           N  
ATOM    322  CA  SER L  44      23.833   9.508  36.688  1.00 37.19           C  
ATOM    323  CB  SER L  44      22.334   9.618  36.359  1.00 36.77           C  
ATOM    324  OG  SER L  44      21.556   9.271  37.495  1.00 38.26           O  
ATOM    325  C   SER L  44      24.164  10.480  37.777  1.00 35.18           C  
ATOM    326  O   SER L  44      24.439  10.093  38.911  1.00 36.27           O  
ATOM    327  N   PRO L  45      24.148  11.745  37.449  1.00 34.27           N  
ATOM    328  CA  PRO L  45      24.473  12.762  38.415  1.00 32.96           C  
ATOM    329  CD  PRO L  45      24.433  12.173  36.089  1.00 34.17           C  
ATOM    330  CB  PRO L  45      24.628  14.056  37.617  1.00 33.79           C  
ATOM    331  CG  PRO L  45      25.061  13.571  36.222  1.00 34.28           C  
ATOM    332  C   PRO L  45      23.427  12.838  39.490  1.00 34.21           C  
ATOM    333  O   PRO L  45      22.273  12.507  39.223  1.00 34.24           O  
ATOM    334  N   LYS L  46      23.818  13.244  40.718  1.00 33.00           N  
ATOM    335  CA  LYS L  46      22.889  13.373  41.809  1.00 34.23           C  
ATOM    336  CB  LYS L  46      23.249  12.531  43.044  1.00 36.76           C  
ATOM    337  CG  LYS L  46      23.311  11.022  42.807  1.00 42.88           C  
ATOM    338  CD  LYS L  46      23.960  10.269  43.970  1.00 48.04           C  
ATOM    339  CE  LYS L  46      24.139   8.770  43.718  1.00 47.80           C  
ATOM    340  NZ  LYS L  46      22.820   8.128  43.528  1.00 53.29           N1+
ATOM    341  C   LYS L  46      22.986  14.798  42.279  1.00 33.41           C  
ATOM    342  O   LYS L  46      24.074  15.371  42.299  1.00 32.80           O  
ATOM    343  N   LEU L  47      21.853  15.415  42.680  1.00 33.48           N  
ATOM    344  CA  LEU L  47      21.901  16.788  43.115  1.00 31.93           C  
ATOM    345  CB  LEU L  47      20.505  17.446  43.162  1.00 32.44           C  
ATOM    346  CG  LEU L  47      20.498  18.939  43.549  1.00 32.92           C  
ATOM    347  CD1 LEU L  47      21.281  19.791  42.538  1.00 18.22           C  
ATOM    348  CD2 LEU L  47      19.061  19.452  43.737  1.00 21.50           C  
ATOM    349  C   LEU L  47      22.521  16.839  44.478  1.00 33.08           C  
ATOM    350  O   LEU L  47      22.048  16.178  45.400  1.00 32.60           O  
ATOM    351  N   TRP L  48      23.695  17.507  44.586  1.00 31.03           N  
ATOM    352  CA  TRP L  48      24.401  17.621  45.832  1.00 33.12           C  
ATOM    353  CB  TRP L  48      25.912  17.545  45.587  1.00 32.25           C  
ATOM    354  CG  TRP L  48      26.650  16.884  46.716  1.00 34.54           C  
ATOM    355  CD2 TRP L  48      26.465  15.488  46.997  1.00 33.77           C  
ATOM    356  CD1 TRP L  48      27.524  17.356  47.647  1.00 34.38           C  
ATOM    357  NE1 TRP L  48      27.923  16.329  48.473  1.00 42.24           N  
ATOM    358  CE2 TRP L  48      27.270  15.175  48.088  1.00 42.81           C  
ATOM    359  CE3 TRP L  48      25.680  14.549  46.391  1.00 42.39           C  
ATOM    360  CZ2 TRP L  48      27.307  13.906  48.592  1.00 43.76           C  
ATOM    361  CZ3 TRP L  48      25.718  13.270  46.901  1.00 42.66           C  
ATOM    362  CH2 TRP L  48      26.517  12.957  47.980  1.00 43.56           C  
ATOM    363  C   TRP L  48      24.046  18.851  46.632  1.00 32.34           C  
ATOM    364  O   TRP L  48      23.691  18.767  47.806  1.00 32.62           O  
ATOM    365  N   ILE L  49      24.144  20.048  46.003  1.00 32.45           N  
ATOM    366  CA  ILE L  49      23.869  21.274  46.704  1.00 32.07           C  
ATOM    367  CB  ILE L  49      25.089  22.081  47.049  1.00 32.82           C  
ATOM    368  CG1 ILE L  49      25.976  21.303  48.035  1.00 33.58           C  
ATOM    369  CG2 ILE L  49      24.626  23.445  47.590  1.00 32.56           C  
ATOM    370  CD1 ILE L  49      27.310  21.987  48.314  1.00 36.34           C  
ATOM    371  C   ILE L  49      22.997  22.118  45.831  1.00 32.53           C  
ATOM    372  O   ILE L  49      23.186  22.186  44.616  1.00 31.93           O  
ATOM    373  N   TYR L  50      21.995  22.787  46.438  0.90 32.59           N  
ATOM    374  CA  TYR L  50      21.128  23.608  45.652  0.90 31.62           C  
ATOM    375  CB  TYR L  50      19.693  23.053  45.514  0.90 33.03           C  
ATOM    376  CG  TYR L  50      19.114  22.783  46.862  1.00 33.95           C  
ATOM    377  CD1 TYR L  50      18.465  23.761  47.578  1.00 37.62           C  
ATOM    378  CD2 TYR L  50      19.220  21.526  47.409  1.00 34.27           C  
ATOM    379  CE1 TYR L  50      17.934  23.481  48.816  1.00 35.21           C  
ATOM    380  CE2 TYR L  50      18.694  21.241  48.645  1.00 36.19           C  
ATOM    381  CZ  TYR L  50      18.047  22.221  49.353  1.00 37.87           C  
ATOM    382  OH  TYR L  50      17.506  21.926  50.623  1.00 38.74           O  
ATOM    383  C   TYR L  50      21.080  24.988  46.219  0.90 32.00           C  
ATOM    384  O   TYR L  50      21.216  25.187  47.425  1.00 32.91           O  
ATOM    385  N   SER L  51      20.965  26.004  45.346  1.00 35.51           N  
ATOM    386  CA  SER L  51      20.942  27.369  45.795  1.00 36.07           C  
ATOM    387  CB  SER L  51      19.679  27.703  46.608  1.00 36.59           C  
ATOM    388  OG  SER L  51      18.525  27.521  45.801  1.00 37.64           O  
ATOM    389  C   SER L  51      22.164  27.689  46.620  1.00 36.48           C  
ATOM    390  O   SER L  51      22.073  28.229  47.720  1.00 35.95           O  
ATOM    391  N   THR L  52      23.338  27.290  46.094  1.00 36.40           N  
ATOM    392  CA  THR L  52      24.674  27.596  46.538  1.00 36.67           C  
ATOM    393  CB  THR L  52      24.924  29.066  46.723  1.00 36.80           C  
ATOM    394  OG1 THR L  52      24.692  29.769  45.512  1.00 36.38           O  
ATOM    395  CG2 THR L  52      26.386  29.254  47.169  1.00 37.26           C  
ATOM    396  C   THR L  52      25.067  26.941  47.831  1.00 37.04           C  
ATOM    397  O   THR L  52      26.200  26.472  47.937  1.00 36.78           O  
ATOM    398  N   SER L  53      24.162  26.787  48.820  1.00 37.43           N  
ATOM    399  CA  SER L  53      24.696  26.300  50.066  1.00 38.28           C  
ATOM    400  CB  SER L  53      24.858  27.416  51.113  1.00 39.20           C  
ATOM    401  OG  SER L  53      25.685  28.458  50.619  1.00 40.41           O  
ATOM    402  C   SER L  53      23.748  25.337  50.698  1.00 38.33           C  
ATOM    403  O   SER L  53      24.014  24.858  51.801  1.00 38.19           O  
ATOM    404  N   ASN L  54      22.628  24.995  50.034  1.00 34.55           N  
ATOM    405  CA  ASN L  54      21.761  24.109  50.761  1.00 35.83           C  
ATOM    406  CB  ASN L  54      20.265  24.369  50.510  1.00 36.85           C  
ATOM    407  CG  ASN L  54      19.897  25.698  51.155  1.00 37.80           C  
ATOM    408  OD1 ASN L  54      20.002  25.864  52.369  1.00 39.80           O  
ATOM    409  ND2 ASN L  54      19.457  26.677  50.320  1.00 35.81           N  
ATOM    410  C   ASN L  54      22.049  22.701  50.345  1.00 36.15           C  
ATOM    411  O   ASN L  54      22.129  22.388  49.156  1.00 35.35           O  
ATOM    412  N   LEU L  55      22.217  21.809  51.343  1.00 35.30           N  
ATOM    413  CA  LEU L  55      22.531  20.429  51.090  1.00 36.26           C  
ATOM    414  CB  LEU L  55      23.115  19.709  52.318  1.00 37.34           C  
ATOM    415  CG  LEU L  55      24.481  20.256  52.767  1.00 38.11           C  
ATOM    416  CD1 LEU L  55      25.013  19.497  53.991  1.00 37.95           C  
ATOM    417  CD2 LEU L  55      25.484  20.274  51.602  1.00 40.07           C  
ATOM    418  C   LEU L  55      21.290  19.696  50.682  1.00 35.97           C  
ATOM    419  O   LEU L  55      20.222  19.878  51.267  1.00 36.01           O  
ATOM    420  N   ALA L  56      21.423  18.821  49.664  1.00 35.10           N  
ATOM    421  CA  ALA L  56      20.332  18.032  49.161  1.00 36.86           C  
ATOM    422  CB  ALA L  56      20.620  17.392  47.792  1.00 35.43           C  
ATOM    423  C   ALA L  56      20.067  16.944  50.138  1.00 38.60           C  
ATOM    424  O   ALA L  56      20.885  16.681  51.014  1.00 37.72           O  
ATOM    425  N   SER L  57      18.897  16.289  50.033  1.00 40.43           N  
ATOM    426  CA  SER L  57      18.599  15.271  50.998  1.00 43.50           C  
ATOM    427  CB  SER L  57      17.176  14.696  50.878  1.00 44.90           C  
ATOM    428  OG  SER L  57      17.011  14.041  49.630  1.00 50.15           O  
ATOM    429  C   SER L  57      19.567  14.143  50.843  1.00 40.85           C  
ATOM    430  O   SER L  57      19.881  13.721  49.731  1.00 41.86           O  
ATOM    431  N   GLY L  58      20.077  13.643  51.989  1.00 40.75           N  
ATOM    432  CA  GLY L  58      20.948  12.501  52.019  1.00 41.75           C  
ATOM    433  C   GLY L  58      22.390  12.906  51.915  1.00 42.04           C  
ATOM    434  O   GLY L  58      23.274  12.065  52.072  1.00 42.31           O  
ATOM    435  N   VAL L  59      22.679  14.198  51.660  1.00 38.00           N  
ATOM    436  CA  VAL L  59      24.050  14.615  51.509  1.00 36.70           C  
ATOM    437  CB  VAL L  59      24.195  15.931  50.798  1.00 36.17           C  
ATOM    438  CG1 VAL L  59      25.683  16.322  50.774  1.00 34.59           C  
ATOM    439  CG2 VAL L  59      23.564  15.803  49.401  1.00 36.54           C  
ATOM    440  C   VAL L  59      24.675  14.762  52.872  1.00 37.48           C  
ATOM    441  O   VAL L  59      24.064  15.288  53.800  1.00 39.08           O  
ATOM    442  N   PRO L  60      25.905  14.321  52.998  1.00 38.85           N  
ATOM    443  CA  PRO L  60      26.605  14.368  54.260  1.00 39.44           C  
ATOM    444  CD  PRO L  60      26.390  13.246  52.147  1.00 39.20           C  
ATOM    445  CB  PRO L  60      27.851  13.506  54.073  1.00 40.15           C  
ATOM    446  CG  PRO L  60      27.445  12.501  52.982  1.00 40.03           C  
ATOM    447  C   PRO L  60      26.928  15.772  54.680  1.00 38.50           C  
ATOM    448  O   PRO L  60      27.111  16.635  53.825  1.00 37.36           O  
ATOM    449  N   ALA L  61      27.052  15.991  56.000  1.00 37.83           N  
ATOM    450  CA  ALA L  61      27.280  17.259  56.636  1.00 38.60           C  
ATOM    451  CB  ALA L  61      27.312  17.150  58.171  1.00 39.39           C  
ATOM    452  C   ALA L  61      28.584  17.853  56.194  1.00 36.60           C  
ATOM    453  O   ALA L  61      28.739  19.073  56.161  1.00 37.65           O  
ATOM    454  N   ARG L  62      29.568  17.008  55.852  1.00 35.66           N  
ATOM    455  CA  ARG L  62      30.890  17.470  55.527  1.00 36.65           C  
ATOM    456  CB  ARG L  62      31.895  16.325  55.286  1.00 37.10           C  
ATOM    457  CG  ARG L  62      31.524  15.332  54.183  1.00 38.23           C  
ATOM    458  CD  ARG L  62      32.560  14.214  54.037  1.00 39.86           C  
ATOM    459  NE  ARG L  62      32.101  13.278  52.971  1.00 37.83           N  
ATOM    460  CZ  ARG L  62      31.387  12.162  53.299  1.00 38.95           C  
ATOM    461  NH1 ARG L  62      31.041  11.928  54.599  1.00 40.40           N1+
ATOM    462  NH2 ARG L  62      31.027  11.270  52.330  1.00 38.28           N  
ATOM    463  C   ARG L  62      30.873  18.399  54.343  1.00 35.36           C  
ATOM    464  O   ARG L  62      31.786  19.214  54.196  1.00 35.04           O  
ATOM    465  N   PHE L  63      29.876  18.272  53.441  1.00 34.78           N  
ATOM    466  CA  PHE L  63      29.795  19.113  52.273  1.00 34.75           C  
ATOM    467  CB  PHE L  63      28.935  18.505  51.153  1.00 33.55           C  
ATOM    468  CG  PHE L  63      29.699  17.379  50.547  1.00 32.24           C  
ATOM    469  CD1 PHE L  63      29.802  16.157  51.165  1.00 34.54           C  
ATOM    470  CD2 PHE L  63      30.310  17.541  49.332  1.00 33.60           C  
ATOM    471  CE1 PHE L  63      30.507  15.126  50.588  1.00 35.32           C  
ATOM    472  CE2 PHE L  63      31.015  16.514  48.753  1.00 35.61           C  
ATOM    473  CZ  PHE L  63      31.119  15.297  49.376  1.00 33.41           C  
ATOM    474  C   PHE L  63      29.213  20.462  52.594  1.00 34.52           C  
ATOM    475  O   PHE L  63      28.386  20.609  53.494  1.00 34.53           O  
ATOM    476  N   SER L  64      29.658  21.501  51.848  1.00 34.87           N  
ATOM    477  CA  SER L  64      29.152  22.835  52.022  1.00 34.32           C  
ATOM    478  CB  SER L  64      29.856  23.616  53.147  1.00 35.55           C  
ATOM    479  OG  SER L  64      31.227  23.809  52.830  1.00 36.30           O  
ATOM    480  C   SER L  64      29.382  23.590  50.745  1.00 34.63           C  
ATOM    481  O   SER L  64      30.206  23.198  49.920  1.00 34.12           O  
ATOM    482  N   GLY L  65      28.640  24.701  50.545  1.00 33.04           N  
ATOM    483  CA  GLY L  65      28.836  25.486  49.360  1.00 32.81           C  
ATOM    484  C   GLY L  65      28.730  26.926  49.741  1.00 34.58           C  
ATOM    485  O   GLY L  65      27.981  27.288  50.648  1.00 34.74           O  
ATOM    486  N   SER L  66      29.483  27.793  49.036  1.00 35.61           N  
ATOM    487  CA  SER L  66      29.455  29.194  49.335  1.00 37.37           C  
ATOM    488  CB  SER L  66      30.573  29.633  50.296  1.00 38.43           C  
ATOM    489  OG  SER L  66      30.469  28.935  51.528  1.00 41.04           O  
ATOM    490  C   SER L  66      29.703  29.924  48.056  1.00 36.65           C  
ATOM    491  O   SER L  66      30.081  29.322  47.053  1.00 36.97           O  
ATOM    492  N   GLY L  67      29.460  31.251  48.045  1.00 36.17           N  
ATOM    493  CA  GLY L  67      29.777  31.995  46.859  1.00 36.61           C  
ATOM    494  C   GLY L  67      28.677  32.954  46.529  1.00 37.35           C  
ATOM    495  O   GLY L  67      27.579  32.895  47.082  1.00 36.77           O  
ATOM    496  N   SER L  68      28.986  33.881  45.599  1.00 37.90           N  
ATOM    497  CA  SER L  68      28.044  34.849  45.123  1.00 36.80           C  
ATOM    498  CB  SER L  68      27.771  35.980  46.130  1.00 39.88           C  
ATOM    499  OG  SER L  68      26.836  36.902  45.592  1.00 42.07           O  
ATOM    500  C   SER L  68      28.669  35.474  43.915  1.00 37.29           C  
ATOM    501  O   SER L  68      29.863  35.312  43.667  1.00 37.59           O  
ATOM    502  N   GLY L  69      27.868  36.199  43.112  1.00 36.75           N  
ATOM    503  CA  GLY L  69      28.413  36.870  41.972  1.00 38.54           C  
ATOM    504  C   GLY L  69      28.949  35.861  41.006  1.00 39.02           C  
ATOM    505  O   GLY L  69      28.236  34.977  40.537  1.00 38.17           O  
ATOM    506  N   THR L  70      30.212  36.079  40.602  1.00 36.47           N  
ATOM    507  CA  THR L  70      30.977  35.284  39.687  1.00 36.79           C  
ATOM    508  CB  THR L  70      32.063  36.076  39.028  1.00 39.59           C  
ATOM    509  OG1 THR L  70      32.759  35.270  38.091  1.00 41.46           O  
ATOM    510  CG2 THR L  70      33.017  36.599  40.112  1.00 39.91           C  
ATOM    511  C   THR L  70      31.603  34.061  40.302  1.00 36.90           C  
ATOM    512  O   THR L  70      31.913  33.120  39.575  1.00 39.74           O  
ATOM    513  N   SER L  71      31.881  34.038  41.627  1.00 36.98           N  
ATOM    514  CA  SER L  71      32.626  32.902  42.107  1.00 37.17           C  
ATOM    515  CB  SER L  71      33.990  33.276  42.712  0.90 39.19           C  
ATOM    516  OG  SER L  71      33.812  34.091  43.860  0.88 44.72           O  
ATOM    517  C   SER L  71      31.876  32.113  43.139  1.00 35.84           C  
ATOM    518  O   SER L  71      31.272  32.665  44.057  1.00 35.84           O  
ATOM    519  N   TYR L  72      31.933  30.767  43.004  1.00 34.82           N  
ATOM    520  CA  TYR L  72      31.266  29.855  43.895  1.00 34.28           C  
ATOM    521  CB  TYR L  72      30.006  29.206  43.292  1.00 33.47           C  
ATOM    522  CG  TYR L  72      28.968  30.263  43.139  1.00 32.79           C  
ATOM    523  CD1 TYR L  72      28.964  31.094  42.042  1.00 32.62           C  
ATOM    524  CD2 TYR L  72      27.994  30.419  44.098  1.00 33.06           C  
ATOM    525  CE1 TYR L  72      28.003  32.069  41.907  1.00 33.92           C  
ATOM    526  CE2 TYR L  72      27.030  31.389  43.969  1.00 33.88           C  
ATOM    527  CZ  TYR L  72      27.034  32.217  42.873  1.00 36.29           C  
ATOM    528  OH  TYR L  72      26.045  33.215  42.738  1.00 36.69           O  
ATOM    529  C   TYR L  72      32.204  28.732  44.222  1.00 34.43           C  
ATOM    530  O   TYR L  72      33.146  28.463  43.476  1.00 34.27           O  
ATOM    531  N   SER L  73      31.972  28.041  45.361  1.00 33.44           N  
ATOM    532  CA  SER L  73      32.870  26.987  45.731  1.00 33.96           C  
ATOM    533  CB  SER L  73      33.968  27.484  46.682  1.00 36.49           C  
ATOM    534  OG  SER L  73      34.830  26.417  47.027  1.00 36.98           O  
ATOM    535  C   SER L  73      32.119  25.896  46.446  1.00 33.92           C  
ATOM    536  O   SER L  73      31.044  26.118  47.003  1.00 34.43           O  
ATOM    537  N   LEU L  74      32.687  24.669  46.408  1.00 34.13           N  
ATOM    538  CA  LEU L  74      32.175  23.502  47.073  1.00 33.35           C  
ATOM    539  CB  LEU L  74      31.929  22.333  46.101  1.00 32.98           C  
ATOM    540  CG  LEU L  74      31.374  21.060  46.771  1.00 34.79           C  
ATOM    541  CD1 LEU L  74      29.887  21.203  47.114  1.00 37.39           C  
ATOM    542  CD2 LEU L  74      31.691  19.800  45.956  1.00 36.66           C  
ATOM    543  C   LEU L  74      33.272  23.038  47.985  1.00 33.39           C  
ATOM    544  O   LEU L  74      34.419  22.909  47.559  1.00 33.57           O  
ATOM    545  N   THR L  75      32.957  22.766  49.268  1.00 34.86           N  
ATOM    546  CA  THR L  75      34.011  22.370  50.160  1.00 35.77           C  
ATOM    547  CB  THR L  75      34.300  23.390  51.221  1.00 36.77           C  
ATOM    548  OG1 THR L  75      34.651  24.626  50.617  1.00 36.75           O  
ATOM    549  CG2 THR L  75      35.459  22.885  52.096  1.00 37.73           C  
ATOM    550  C   THR L  75      33.641  21.099  50.855  1.00 36.02           C  
ATOM    551  O   THR L  75      32.477  20.855  51.170  1.00 36.77           O  
ATOM    552  N   ILE L  76      34.656  20.242  51.087  1.00 35.08           N  
ATOM    553  CA  ILE L  76      34.469  19.016  51.804  1.00 36.58           C  
ATOM    554  CB  ILE L  76      34.928  17.814  51.033  1.00 36.33           C  
ATOM    555  CG1 ILE L  76      34.179  17.729  49.694  1.00 36.72           C  
ATOM    556  CG2 ILE L  76      34.723  16.573  51.916  1.00 37.11           C  
ATOM    557  CD1 ILE L  76      34.768  16.704  48.726  1.00 36.17           C  
ATOM    558  C   ILE L  76      35.343  19.130  53.014  1.00 39.04           C  
ATOM    559  O   ILE L  76      36.565  19.219  52.897  1.00 39.25           O  
ATOM    560  N   SER L  77      34.734  19.126  54.217  1.00 39.26           N  
ATOM    561  CA  SER L  77      35.488  19.326  55.422  1.00 41.89           C  
ATOM    562  CB  SER L  77      34.611  19.329  56.687  1.00 43.10           C  
ATOM    563  OG  SER L  77      34.027  18.049  56.883  1.00 45.49           O  
ATOM    564  C   SER L  77      36.487  18.228  55.573  1.00 42.55           C  
ATOM    565  O   SER L  77      37.671  18.486  55.787  1.00 43.07           O  
ATOM    566  N   SER L  78      36.035  16.963  55.476  1.00 41.67           N  
ATOM    567  CA  SER L  78      36.958  15.879  55.612  1.00 41.94           C  
ATOM    568  CB  SER L  78      36.805  15.142  56.955  1.00 43.06           C  
ATOM    569  OG  SER L  78      37.740  14.078  57.047  1.00 57.34           O  
ATOM    570  C   SER L  78      36.635  14.910  54.520  1.00 41.25           C  
ATOM    571  O   SER L  78      35.536  14.363  54.462  1.00 41.76           O  
ATOM    572  N   VAL L  79      37.613  14.654  53.634  1.00 40.56           N  
ATOM    573  CA  VAL L  79      37.399  13.799  52.503  1.00 39.81           C  
ATOM    574  CB  VAL L  79      38.516  13.873  51.500  1.00 39.97           C  
ATOM    575  CG1 VAL L  79      38.333  12.761  50.456  1.00 26.87           C  
ATOM    576  CG2 VAL L  79      38.506  15.277  50.878  1.00 24.46           C  
ATOM    577  C   VAL L  79      37.265  12.379  52.949  1.00 42.31           C  
ATOM    578  O   VAL L  79      37.969  11.919  53.846  1.00 41.92           O  
ATOM    579  N   GLU L  80      36.323  11.653  52.310  1.00 41.29           N  
ATOM    580  CA  GLU L  80      36.066  10.270  52.597  1.00 43.39           C  
ATOM    581  CB  GLU L  80      34.630  10.017  53.090  1.00 44.54           C  
ATOM    582  CG  GLU L  80      34.306  10.687  54.428  1.00 47.10           C  
ATOM    583  CD  GLU L  80      34.549   9.687  55.547  1.00 54.03           C  
ATOM    584  OE1 GLU L  80      34.742   8.483  55.236  1.00 55.88           O  
ATOM    585  OE2 GLU L  80      34.530  10.116  56.733  1.00 56.89           O1-
ATOM    586  C   GLU L  80      36.210   9.536  51.295  1.00 43.31           C  
ATOM    587  O   GLU L  80      36.140  10.130  50.222  1.00 41.32           O  
ATOM    588  N   ALA L  81      36.394   8.205  51.366  1.00 42.29           N  
ATOM    589  CA  ALA L  81      36.607   7.377  50.211  1.00 42.32           C  
ATOM    590  CB  ALA L  81      36.780   5.894  50.576  1.00 41.73           C  
ATOM    591  C   ALA L  81      35.415   7.481  49.303  1.00 40.29           C  
ATOM    592  O   ALA L  81      35.551   7.487  48.081  1.00 38.86           O  
ATOM    593  N   GLU L  82      34.216   7.592  49.899  1.00 39.70           N  
ATOM    594  CA  GLU L  82      32.949   7.618  49.218  1.00 41.49           C  
ATOM    595  CB  GLU L  82      31.781   7.850  50.186  1.00 42.85           C  
ATOM    596  CG  GLU L  82      31.644   6.789  51.272  1.00 49.70           C  
ATOM    597  CD  GLU L  82      30.592   7.279  52.257  1.00 54.24           C  
ATOM    598  OE1 GLU L  82      29.968   8.340  51.986  1.00 56.22           O  
ATOM    599  OE2 GLU L  82      30.402   6.597  53.299  1.00 63.15           O1-
ATOM    600  C   GLU L  82      32.898   8.791  48.287  1.00 40.02           C  
ATOM    601  O   GLU L  82      32.168   8.778  47.300  1.00 39.89           O  
ATOM    602  N   ASP L  83      33.644   9.853  48.623  1.00 36.64           N  
ATOM    603  CA  ASP L  83      33.652  11.120  47.945  1.00 36.98           C  
ATOM    604  CB  ASP L  83      34.427  12.192  48.726  1.00 36.35           C  
ATOM    605  CG  ASP L  83      33.611  12.519  49.968  1.00 38.46           C  
ATOM    606  OD1 ASP L  83      32.388  12.215  49.968  1.00 37.38           O  
ATOM    607  OD2 ASP L  83      34.198  13.076  50.934  1.00 39.80           O1-
ATOM    608  C   ASP L  83      34.218  11.061  46.554  1.00 37.47           C  
ATOM    609  O   ASP L  83      34.035  12.012  45.797  1.00 36.57           O  
ATOM    610  N   ALA L  84      34.982  10.013  46.185  1.00 36.62           N  
ATOM    611  CA  ALA L  84      35.543  10.015  44.859  1.00 36.98           C  
ATOM    612  CB  ALA L  84      36.351   8.748  44.528  1.00 37.24           C  
ATOM    613  C   ALA L  84      34.429  10.119  43.859  1.00 37.00           C  
ATOM    614  O   ALA L  84      33.501   9.311  43.853  1.00 37.18           O  
ATOM    615  N   ALA L  85      34.512  11.133  42.970  1.00 36.26           N  
ATOM    616  CA  ALA L  85      33.485  11.334  41.987  1.00 35.24           C  
ATOM    617  CB  ALA L  85      32.080  11.514  42.590  1.00 34.67           C  
ATOM    618  C   ALA L  85      33.807  12.588  41.235  1.00 35.15           C  
ATOM    619  O   ALA L  85      34.814  13.243  41.498  1.00 35.58           O  
ATOM    620  N   THR L  86      32.959  12.937  40.248  1.00 34.19           N  
ATOM    621  CA  THR L  86      33.157  14.149  39.508  1.00 34.02           C  
ATOM    622  CB  THR L  86      33.038  13.959  38.023  1.00 36.22           C  
ATOM    623  OG1 THR L  86      33.976  12.990  37.579  1.00 42.08           O  
ATOM    624  CG2 THR L  86      33.310  15.304  37.331  1.00 39.05           C  
ATOM    625  C   THR L  86      32.080  15.089  39.957  1.00 33.07           C  
ATOM    626  O   THR L  86      30.932  14.683  40.125  1.00 33.69           O  
ATOM    627  N   TYR L  87      32.429  16.376  40.183  1.00 31.77           N  
ATOM    628  CA  TYR L  87      31.460  17.315  40.677  1.00 31.81           C  
ATOM    629  CB  TYR L  87      31.887  18.005  41.986  1.00 31.29           C  
ATOM    630  CG  TYR L  87      31.979  16.969  43.056  1.00 31.15           C  
ATOM    631  CD1 TYR L  87      33.096  16.172  43.162  1.00 32.31           C  
ATOM    632  CD2 TYR L  87      30.955  16.799  43.961  1.00 30.76           C  
ATOM    633  CE1 TYR L  87      33.189  15.218  44.149  1.00 33.31           C  
ATOM    634  CE2 TYR L  87      31.040  15.849  44.951  1.00 32.39           C  
ATOM    635  CZ  TYR L  87      32.160  15.058  45.045  1.00 33.30           C  
ATOM    636  OH  TYR L  87      32.255  14.081  46.058  1.00 33.21           O  
ATOM    637  C   TYR L  87      31.269  18.386  39.645  1.00 32.60           C  
ATOM    638  O   TYR L  87      32.241  18.902  39.092  1.00 32.90           O  
ATOM    639  N   TYR L  88      29.996  18.744  39.352  1.00 31.95           N  
ATOM    640  CA  TYR L  88      29.742  19.741  38.345  1.00 30.53           C  
ATOM    641  CB  TYR L  88      28.895  19.285  37.136  1.00 31.90           C  
ATOM    642  CG  TYR L  88      29.511  18.139  36.406  1.00 32.60           C  
ATOM    643  CD1 TYR L  88      30.639  18.292  35.634  1.00 31.36           C  
ATOM    644  CD2 TYR L  88      28.952  16.889  36.507  1.00 32.47           C  
ATOM    645  CE1 TYR L  88      31.189  17.223  34.966  1.00 34.04           C  
ATOM    646  CE2 TYR L  88      29.498  15.816  35.840  1.00 32.81           C  
ATOM    647  CZ  TYR L  88      30.619  15.980  35.066  1.00 34.18           C  
ATOM    648  OH  TYR L  88      31.183  14.882  34.381  1.00 37.08           O  
ATOM    649  C   TYR L  88      28.924  20.850  38.942  1.00 32.32           C  
ATOM    650  O   TYR L  88      28.035  20.619  39.762  1.00 32.03           O  
ATOM    651  N   CYS L  89      29.221  22.104  38.540  1.00 31.23           N  
ATOM    652  CA  CYS L  89      28.427  23.231  38.945  1.00 30.88           C  
ATOM    653  CB  CYS L  89      29.248  24.504  39.271  1.00 31.37           C  
ATOM    654  SG  CYS L  89      30.347  25.042  37.923  1.00 34.39           S  
ATOM    655  C   CYS L  89      27.491  23.522  37.809  1.00 29.93           C  
ATOM    656  O   CYS L  89      27.771  23.174  36.662  1.00 31.73           O  
ATOM    657  N   GLN L  90      26.323  24.134  38.109  1.00 29.62           N  
ATOM    658  CA  GLN L  90      25.347  24.408  37.088  1.00 30.96           C  
ATOM    659  CB  GLN L  90      24.381  23.221  36.884  1.00 30.45           C  
ATOM    660  CG  GLN L  90      23.263  23.421  35.855  1.00 29.04           C  
ATOM    661  CD  GLN L  90      21.951  23.581  36.610  1.00 33.57           C  
ATOM    662  OE1 GLN L  90      21.682  22.851  37.561  1.00 34.47           O  
ATOM    663  NE2 GLN L  90      21.104  24.554  36.183  1.00 28.91           N  
ATOM    664  C   GLN L  90      24.576  25.639  37.458  1.00 30.79           C  
ATOM    665  O   GLN L  90      24.260  25.869  38.626  1.00 31.15           O  
ATOM    666  N   GLN L  91      24.256  26.466  36.438  1.00 30.51           N  
ATOM    667  CA  GLN L  91      23.590  27.724  36.644  1.00 31.70           C  
ATOM    668  CB  GLN L  91      24.529  28.877  36.243  1.00 31.48           C  
ATOM    669  CG  GLN L  91      23.870  30.227  36.035  1.00 31.48           C  
ATOM    670  CD  GLN L  91      23.497  30.272  34.564  1.00 34.37           C  
ATOM    671  OE1 GLN L  91      22.726  31.125  34.134  1.00 35.71           O  
ATOM    672  NE2 GLN L  91      24.063  29.328  33.765  1.00 32.33           N  
ATOM    673  C   GLN L  91      22.306  27.780  35.863  1.00 31.26           C  
ATOM    674  O   GLN L  91      22.232  27.363  34.709  1.00 30.81           O  
ATOM    675  N   PHE L  92      21.492  28.734  36.388  1.00 14.33           N  
ATOM    676  CA  PHE L  92      20.369  29.342  35.723  1.00 14.05           C  
ATOM    677  CB  PHE L  92      19.004  28.874  36.257  1.00 13.99           C  
ATOM    678  CG  PHE L  92      17.929  29.650  35.569  1.00 14.99           C  
ATOM    679  CD1 PHE L  92      17.486  29.303  34.314  1.00 14.66           C  
ATOM    680  CD2 PHE L  92      17.349  30.728  36.198  1.00 13.67           C  
ATOM    681  CE1 PHE L  92      16.490  30.023  33.694  1.00 13.99           C  
ATOM    682  CE2 PHE L  92      16.355  31.453  35.586  1.00 14.86           C  
ATOM    683  CZ  PHE L  92      15.922  31.100  34.330  1.00 14.37           C  
ATOM    684  C   PHE L  92      20.466  30.839  35.975  1.00 14.00           C  
ATOM    685  O   PHE L  92      20.709  31.278  37.097  1.00 13.92           O  
ATOM    686  N   SER L  93      20.336  31.669  34.915  1.00 14.41           N  
ATOM    687  CA  SER L  93      20.326  33.109  35.008  1.00 14.54           C  
ATOM    688  CB  SER L  93      21.715  33.770  35.203  1.00 14.67           C  
ATOM    689  OG  SER L  93      22.533  33.677  34.045  1.00 15.09           O  
ATOM    690  C   SER L  93      19.766  33.514  33.693  1.00 14.75           C  
ATOM    691  O   SER L  93      20.305  34.342  32.959  1.00 14.46           O  
ATOM    692  N   GLY L  94      18.585  32.953  33.403  1.00 14.90           N  
ATOM    693  CA  GLY L  94      18.054  33.082  32.090  1.00 15.26           C  
ATOM    694  C   GLY L  94      18.571  31.855  31.409  1.00 15.53           C  
ATOM    695  O   GLY L  94      19.480  31.197  31.912  1.00 15.42           O  
ATOM    696  N   TYR L  95      18.001  31.519  30.241  1.00 15.74           N  
ATOM    697  CA  TYR L  95      18.366  30.343  29.503  1.00 16.16           C  
ATOM    698  CB  TYR L  95      17.282  29.877  28.519  1.00 16.48           C  
ATOM    699  CG  TYR L  95      16.118  29.464  29.345  1.00 16.77           C  
ATOM    700  CD1 TYR L  95      16.064  28.200  29.884  1.00 16.16           C  
ATOM    701  CD2 TYR L  95      15.089  30.344  29.582  1.00 17.06           C  
ATOM    702  CE1 TYR L  95      14.991  27.819  30.652  1.00 16.19           C  
ATOM    703  CE2 TYR L  95      14.014  29.968  30.349  1.00 16.84           C  
ATOM    704  CZ  TYR L  95      13.963  28.702  30.882  1.00 16.22           C  
ATOM    705  OH  TYR L  95      12.857  28.314  31.668  1.00 16.55           O  
ATOM    706  C   TYR L  95      19.589  30.641  28.705  1.00 16.09           C  
ATOM    707  O   TYR L  95      19.868  31.798  28.395  1.00 16.38           O  
ATOM    708  N   PRO L  96      20.351  29.628  28.376  1.00 15.78           N  
ATOM    709  CA  PRO L  96      20.052  28.277  28.787  1.00 15.65           C  
ATOM    710  CD  PRO L  96      21.031  29.659  27.091  1.00 16.18           C  
ATOM    711  CB  PRO L  96      20.491  27.374  27.632  1.00 15.45           C  
ATOM    712  CG  PRO L  96      21.514  28.221  26.859  1.00 15.59           C  
ATOM    713  C   PRO L  96      20.761  27.940  30.059  1.00 15.16           C  
ATOM    714  O   PRO L  96      21.614  28.715  30.490  1.00 14.99           O  
ATOM    715  N   LEU L  97      20.427  26.797  30.695  1.00 15.12           N  
ATOM    716  CA  LEU L  97      21.225  26.451  31.830  1.00 14.58           C  
ATOM    717  CB  LEU L  97      20.589  25.498  32.868  1.00 14.33           C  
ATOM    718  CG  LEU L  97      20.273  24.047  32.446  1.00 14.32           C  
ATOM    719  CD1 LEU L  97      21.519  23.204  32.124  1.00 14.56           C  
ATOM    720  CD2 LEU L  97      19.438  23.369  33.538  1.00 13.67           C  
ATOM    721  C   LEU L  97      22.474  25.848  31.302  1.00 14.58           C  
ATOM    722  O   LEU L  97      22.462  25.110  30.317  1.00 14.59           O  
ATOM    723  N   THR L  98      23.593  26.157  31.964  1.00 31.18           N  
ATOM    724  CA  THR L  98      24.878  25.652  31.556  1.00 30.26           C  
ATOM    725  CB  THR L  98      25.818  26.739  31.123  1.00 31.67           C  
ATOM    726  OG1 THR L  98      25.992  27.681  32.171  1.00 31.30           O  
ATOM    727  CG2 THR L  98      25.247  27.425  29.870  1.00 31.57           C  
ATOM    728  C   THR L  98      25.535  24.929  32.695  1.00 30.66           C  
ATOM    729  O   THR L  98      25.255  25.190  33.865  1.00 30.66           O  
ATOM    730  N   PHE L  99      26.439  23.983  32.354  1.00 30.49           N  
ATOM    731  CA  PHE L  99      27.151  23.195  33.323  1.00 30.51           C  
ATOM    732  CB  PHE L  99      27.025  21.671  33.103  1.00 31.25           C  
ATOM    733  CG  PHE L  99      25.642  21.175  33.375  1.00 31.24           C  
ATOM    734  CD1 PHE L  99      24.642  21.288  32.436  1.00 31.93           C  
ATOM    735  CD2 PHE L  99      25.351  20.557  34.570  1.00 30.89           C  
ATOM    736  CE1 PHE L  99      23.375  20.816  32.697  1.00 29.88           C  
ATOM    737  CE2 PHE L  99      24.086  20.083  34.836  1.00 31.23           C  
ATOM    738  CZ  PHE L  99      23.091  20.212  33.898  1.00 31.38           C  
ATOM    739  C   PHE L  99      28.620  23.476  33.174  1.00 30.93           C  
ATOM    740  O   PHE L  99      29.099  23.821  32.096  1.00 31.42           O  
ATOM    741  N   GLY L 100      29.376  23.342  34.285  1.00 31.34           N  
ATOM    742  CA  GLY L 100      30.803  23.497  34.242  1.00 32.12           C  
ATOM    743  C   GLY L 100      31.361  22.202  33.725  1.00 32.76           C  
ATOM    744  O   GLY L 100      30.641  21.215  33.593  1.00 31.27           O  
ATOM    745  N   SER L 101      32.673  22.189  33.420  1.00 32.36           N  
ATOM    746  CA  SER L 101      33.377  21.060  32.871  1.00 33.56           C  
ATOM    747  CB  SER L 101      34.796  21.431  32.414  1.00 29.42           C  
ATOM    748  OG  SER L 101      35.445  20.287  31.883  1.00 30.91           O  
ATOM    749  C   SER L 101      33.510  19.961  33.883  1.00 34.59           C  
ATOM    750  O   SER L 101      33.664  18.796  33.518  1.00 34.34           O  
ATOM    751  N   GLY L 102      33.495  20.293  35.186  1.00 33.26           N  
ATOM    752  CA  GLY L 102      33.570  19.265  36.191  1.00 32.67           C  
ATOM    753  C   GLY L 102      34.943  19.189  36.784  1.00 35.01           C  
ATOM    754  O   GLY L 102      35.943  19.524  36.151  1.00 35.62           O  
ATOM    755  N   THR L 103      34.994  18.742  38.058  1.00 34.81           N  
ATOM    756  CA  THR L 103      36.216  18.526  38.779  1.00 34.31           C  
ATOM    757  CB  THR L 103      36.325  19.364  40.024  1.00 33.39           C  
ATOM    758  OG1 THR L 103      36.262  20.745  39.699  1.00 33.35           O  
ATOM    759  CG2 THR L 103      37.652  19.044  40.730  1.00 34.54           C  
ATOM    760  C   THR L 103      36.190  17.094  39.222  1.00 34.93           C  
ATOM    761  O   THR L 103      35.223  16.642  39.832  1.00 34.12           O  
ATOM    762  N   LYS L 104      37.263  16.334  38.929  1.00 34.35           N  
ATOM    763  CA  LYS L 104      37.283  14.953  39.311  1.00 35.13           C  
ATOM    764  CB  LYS L 104      37.919  14.044  38.246  1.00 36.88           C  
ATOM    765  CG  LYS L 104      37.673  12.552  38.476  1.00 41.70           C  
ATOM    766  CD  LYS L 104      37.966  11.705  37.237  1.00 45.41           C  
ATOM    767  CE  LYS L 104      37.596  10.229  37.398  1.00 49.42           C  
ATOM    768  NZ  LYS L 104      37.699   9.536  36.093  1.00 50.11           N1+
ATOM    769  C   LYS L 104      38.091  14.847  40.564  1.00 38.09           C  
ATOM    770  O   LYS L 104      39.208  15.355  40.643  1.00 37.30           O  
ATOM    771  N   LEU L 105      37.533  14.181  41.591  1.00 36.16           N  
ATOM    772  CA  LEU L 105      38.236  14.086  42.836  1.00 37.52           C  
ATOM    773  CB  LEU L 105      37.346  14.439  44.039  1.00 36.68           C  
ATOM    774  CG  LEU L 105      38.057  14.355  45.404  1.00 39.25           C  
ATOM    775  CD1 LEU L 105      39.176  15.403  45.519  1.00 39.91           C  
ATOM    776  CD2 LEU L 105      37.048  14.435  46.561  1.00 39.19           C  
ATOM    777  C   LEU L 105      38.704  12.673  43.010  1.00 38.40           C  
ATOM    778  O   LEU L 105      37.915  11.730  42.979  1.00 36.32           O  
ATOM    779  N   GLU L 106      40.028  12.492  43.195  1.00 38.26           N  
ATOM    780  CA  GLU L 106      40.564  11.176  43.398  1.00 38.69           C  
ATOM    781  CB  GLU L 106      41.799  10.845  42.535  1.00 43.66           C  
ATOM    782  CG  GLU L 106      41.494  10.604  41.055  1.00 51.74           C  
ATOM    783  CD  GLU L 106      42.809  10.298  40.345  1.00 54.90           C  
ATOM    784  OE1 GLU L 106      43.422   9.243  40.659  1.00 55.51           O  
ATOM    785  OE2 GLU L 106      43.219  11.120  39.482  1.00 57.54           O1-
ATOM    786  C   GLU L 106      40.994  11.083  44.824  1.00 39.87           C  
ATOM    787  O   GLU L 106      41.417  12.071  45.424  1.00 40.81           O  
ATOM    788  N   MET L 107      40.884   9.876  45.410  1.00 39.51           N  
ATOM    789  CA  MET L 107      41.265   9.735  46.783  1.00 40.96           C  
ATOM    790  CB  MET L 107      40.228   9.008  47.661  1.00 40.38           C  
ATOM    791  CG  MET L 107      40.166   7.493  47.454  1.00 26.42           C  
ATOM    792  SD  MET L 107      39.572   6.946  45.825  1.00  0.00           S  
ATOM    793  CE  MET L 107      39.587   5.184  46.268  1.00  0.00           C  
ATOM    794  C   MET L 107      42.531   8.948  46.839  1.00 43.31           C  
ATOM    795  O   MET L 107      42.701   7.952  46.137  1.00 42.16           O  
ATOM    796  N   LYS L 108      43.467   9.402  47.687  1.00 27.56           N  
ATOM    797  CA  LYS L 108      44.726   8.740  47.822  1.00 27.14           C  
ATOM    798  CB  LYS L 108      45.786   9.655  48.451  1.00 29.02           C  
ATOM    799  CG  LYS L 108      46.045  10.888  47.582  1.00 31.99           C  
ATOM    800  CD  LYS L 108      46.792  12.012  48.297  1.00 36.82           C  
ATOM    801  CE  LYS L 108      48.299  11.781  48.361  1.00 39.41           C  
ATOM    802  NZ  LYS L 108      48.965  12.993  48.883  1.00 41.28           N1+
ATOM    803  C   LYS L 108      44.500   7.537  48.729  1.00 27.33           C  
ATOM    804  O   LYS L 108      44.054   7.748  49.889  1.00 29.00           O  
ATOM    805  OXT LYS L 108      44.759   6.391  48.271  1.00  0.00           O1-
TER     806      LYS L 108 
ATOM    807  N   GLU H 109       9.232   6.364  46.611  1.00 53.52           N1+
ATOM    808  CA  GLU H 109      10.399   6.350  45.703  1.00 52.63           C  
ATOM    809  CB  GLU H 109      10.761   4.913  45.299  1.00 56.68           C  
ATOM    810  CG  GLU H 109      11.601   4.160  46.321  1.00 60.29           C  
ATOM    811  CD  GLU H 109      13.049   4.516  46.027  1.00 64.60           C  
ATOM    812  OE1 GLU H 109      13.380   5.729  46.086  1.00 64.31           O  
ATOM    813  OE2 GLU H 109      13.838   3.582  45.726  1.00 73.75           O1-
ATOM    814  C   GLU H 109      10.142   7.075  44.429  1.00 48.09           C  
ATOM    815  O   GLU H 109       9.354   6.621  43.602  1.00 48.13           O  
ATOM    816  N   VAL H 110      10.803   8.233  44.243  1.00 46.42           N  
ATOM    817  CA  VAL H 110      10.683   8.938  43.001  1.00 43.82           C  
ATOM    818  CB  VAL H 110      11.254  10.327  43.046  1.00 45.04           C  
ATOM    819  CG1 VAL H 110      11.214  10.925  41.634  1.00 43.96           C  
ATOM    820  CG2 VAL H 110      10.476  11.148  44.082  1.00 46.32           C  
ATOM    821  C   VAL H 110      11.511   8.163  42.027  1.00 43.73           C  
ATOM    822  O   VAL H 110      12.644   7.790  42.327  1.00 42.70           O  
ATOM    823  N   GLN H 111      10.963   7.876  40.831  1.00 41.05           N  
ATOM    824  CA  GLN H 111      11.752   7.133  39.896  1.00 40.51           C  
ATOM    825  CB  GLN H 111      11.475   5.622  39.960  1.00 42.31           C  
ATOM    826  CG  GLN H 111      11.869   5.037  41.320  1.00 48.36           C  
ATOM    827  CD  GLN H 111      11.477   3.568  41.370  1.00 53.55           C  
ATOM    828  OE1 GLN H 111      11.731   2.809  40.436  1.00 61.82           O  
ATOM    829  NE2 GLN H 111      10.841   3.153  42.498  1.00 59.90           N  
ATOM    830  C   GLN H 111      11.456   7.623  38.513  1.00 38.71           C  
ATOM    831  O   GLN H 111      10.315   7.942  38.185  1.00 38.99           O  
ATOM    832  N   LEU H 112      12.512   7.722  37.680  1.00 37.33           N  
ATOM    833  CA  LEU H 112      12.383   8.125  36.309  1.00 35.47           C  
ATOM    834  CB  LEU H 112      13.082   9.461  36.012  1.00 35.70           C  
ATOM    835  CG  LEU H 112      12.500  10.650  36.801  1.00 35.32           C  
ATOM    836  CD1 LEU H 112      13.238  11.955  36.462  1.00 34.65           C  
ATOM    837  CD2 LEU H 112      10.981  10.773  36.598  1.00 34.17           C  
ATOM    838  C   LEU H 112      13.080   7.072  35.501  1.00 36.26           C  
ATOM    839  O   LEU H 112      14.245   6.776  35.756  1.00 37.20           O  
ATOM    840  N   VAL H 113      12.387   6.463  34.514  1.00 35.31           N  
ATOM    841  CA  VAL H 113      13.025   5.434  33.739  1.00 34.95           C  
ATOM    842  CB  VAL H 113      12.341   4.102  33.870  1.00 37.28           C  
ATOM    843  CG1 VAL H 113      13.041   3.093  32.945  1.00 38.42           C  
ATOM    844  CG2 VAL H 113      12.346   3.695  35.353  1.00 37.85           C  
ATOM    845  C   VAL H 113      12.976   5.825  32.293  1.00 34.91           C  
ATOM    846  O   VAL H 113      11.902   6.007  31.722  1.00 34.43           O  
ATOM    847  N   GLU H 114      14.162   5.957  31.662  1.00 34.29           N  
ATOM    848  CA  GLU H 114      14.252   6.340  30.281  1.00 33.50           C  
ATOM    849  CB  GLU H 114      15.513   7.163  29.953  1.00 33.66           C  
ATOM    850  CG  GLU H 114      15.599   8.508  30.681  1.00 35.42           C  
ATOM    851  CD  GLU H 114      16.396   8.318  31.968  1.00 35.20           C  
ATOM    852  OE1 GLU H 114      16.126   7.337  32.707  1.00 35.96           O  
ATOM    853  OE2 GLU H 114      17.300   9.156  32.224  1.00 35.55           O1-
ATOM    854  C   GLU H 114      14.322   5.101  29.442  1.00 35.71           C  
ATOM    855  O   GLU H 114      14.780   4.056  29.898  1.00 36.21           O  
ATOM    856  N   SER H 115      13.851   5.188  28.179  1.00 34.58           N  
ATOM    857  CA  SER H 115      13.930   4.060  27.294  1.00 35.13           C  
ATOM    858  CB  SER H 115      12.784   3.044  27.480  1.00 36.87           C  
ATOM    859  OG  SER H 115      11.538   3.640  27.153  1.00 38.25           O  
ATOM    860  C   SER H 115      13.851   4.577  25.888  1.00 36.52           C  
ATOM    861  O   SER H 115      13.550   5.750  25.666  1.00 35.94           O  
ATOM    862  N   GLY H 116      14.134   3.706  24.896  1.00 36.92           N  
ATOM    863  CA  GLY H 116      13.995   4.090  23.518  1.00 36.77           C  
ATOM    864  C   GLY H 116      15.314   4.442  22.889  1.00 38.50           C  
ATOM    865  O   GLY H 116      15.356   4.756  21.700  1.00 39.80           O  
ATOM    866  N   GLY H 117      16.429   4.397  23.644  1.00 38.05           N  
ATOM    867  CA  GLY H 117      17.689   4.747  23.044  1.00 37.81           C  
ATOM    868  C   GLY H 117      18.105   3.648  22.115  1.00 41.12           C  
ATOM    869  O   GLY H 117      17.740   2.490  22.304  1.00 40.31           O  
ATOM    870  N   GLY H 118      18.913   3.985  21.085  1.00 38.27           N  
ATOM    871  CA  GLY H 118      19.331   2.972  20.155  1.00 39.87           C  
ATOM    872  C   GLY H 118      20.271   3.576  19.157  1.00 40.17           C  
ATOM    873  O   GLY H 118      20.674   4.733  19.274  1.00 39.60           O  
ATOM    874  N   LEU H 119      20.645   2.779  18.135  1.00 38.90           N  
ATOM    875  CA  LEU H 119      21.546   3.213  17.102  1.00 39.63           C  
ATOM    876  CB  LEU H 119      22.413   2.047  16.575  1.00 40.62           C  
ATOM    877  CG  LEU H 119      23.496   2.386  15.527  1.00 41.21           C  
ATOM    878  CD1 LEU H 119      22.897   2.895  14.208  1.00 39.41           C  
ATOM    879  CD2 LEU H 119      24.578   3.307  16.109  1.00 42.13           C  
ATOM    880  C   LEU H 119      20.689   3.721  15.980  1.00 41.54           C  
ATOM    881  O   LEU H 119      19.731   3.061  15.580  1.00 41.70           O  
ATOM    882  N   VAL H 120      20.990   4.933  15.463  1.00 41.13           N  
ATOM    883  CA  VAL H 120      20.217   5.471  14.378  1.00 41.95           C  
ATOM    884  CB  VAL H 120      19.211   6.500  14.815  1.00 41.60           C  
ATOM    885  CG1 VAL H 120      18.482   7.041  13.576  1.00 42.67           C  
ATOM    886  CG2 VAL H 120      18.269   5.859  15.848  1.00 43.01           C  
ATOM    887  C   VAL H 120      21.165   6.130  13.422  1.00 42.72           C  
ATOM    888  O   VAL H 120      22.202   6.659  13.821  1.00 41.58           O  
ATOM    889  N   LYS H 121      20.828   6.106  12.117  1.00 43.50           N  
ATOM    890  CA  LYS H 121      21.677   6.676  11.109  1.00 46.69           C  
ATOM    891  CB  LYS H 121      21.377   6.162   9.691  1.00 49.48           C  
ATOM    892  CG  LYS H 121      21.660   4.666   9.530  1.00 54.73           C  
ATOM    893  CD  LYS H 121      21.107   4.060   8.240  1.00 58.78           C  
ATOM    894  CE  LYS H 121      21.356   2.554   8.116  1.00 63.51           C  
ATOM    895  NZ  LYS H 121      22.807   2.277   8.018  1.00 65.86           N1+
ATOM    896  C   LYS H 121      21.484   8.156  11.127  1.00 44.72           C  
ATOM    897  O   LYS H 121      20.472   8.658  11.611  1.00 44.61           O  
ATOM    898  N   PRO H 122      22.447   8.874  10.619  1.00 44.26           N  
ATOM    899  CA  PRO H 122      22.351  10.304  10.613  1.00 44.51           C  
ATOM    900  CD  PRO H 122      23.826   8.415  10.616  1.00 45.59           C  
ATOM    901  CB  PRO H 122      23.719  10.805  10.155  1.00 45.91           C  
ATOM    902  CG  PRO H 122      24.680   9.696  10.623  1.00 48.57           C  
ATOM    903  C   PRO H 122      21.208  10.732   9.756  1.00 45.53           C  
ATOM    904  O   PRO H 122      21.006  10.143   8.696  1.00 46.00           O  
ATOM    905  N   GLY H 123      20.452  11.752  10.209  1.00 43.78           N  
ATOM    906  CA  GLY H 123      19.331  12.255   9.469  1.00 44.89           C  
ATOM    907  C   GLY H 123      18.110  11.483   9.869  1.00 45.79           C  
ATOM    908  O   GLY H 123      17.007  11.783   9.416  1.00 44.36           O  
ATOM    909  N   GLY H 124      18.275  10.475  10.749  1.00 41.84           N  
ATOM    910  CA  GLY H 124      17.163   9.655  11.141  1.00 43.63           C  
ATOM    911  C   GLY H 124      16.458  10.287  12.294  1.00 42.54           C  
ATOM    912  O   GLY H 124      16.804  11.383  12.736  1.00 41.78           O  
ATOM    913  N   SER H 125      15.428   9.585  12.812  1.00 40.18           N  
ATOM    914  CA  SER H 125      14.671  10.100  13.913  1.00 41.89           C  
ATOM    915  CB  SER H 125      13.262  10.573  13.511  1.00 42.81           C  
ATOM    916  OG  SER H 125      12.504   9.485  13.003  1.00 47.91           O  
ATOM    917  C   SER H 125      14.515   9.014  14.932  1.00 41.55           C  
ATOM    918  O   SER H 125      14.596   7.829  14.614  1.00 41.99           O  
ATOM    919  N   LEU H 126      14.325   9.406  16.209  1.00 39.36           N  
ATOM    920  CA  LEU H 126      14.159   8.439  17.258  1.00 38.98           C  
ATOM    921  CB  LEU H 126      15.512   7.984  17.838  1.00 40.24           C  
ATOM    922  CG  LEU H 126      15.423   6.852  18.877  1.00 40.80           C  
ATOM    923  CD1 LEU H 126      14.884   5.555  18.253  1.00 41.36           C  
ATOM    924  CD2 LEU H 126      16.775   6.647  19.582  1.00 40.08           C  
ATOM    925  C   LEU H 126      13.355   9.095  18.345  1.00 38.50           C  
ATOM    926  O   LEU H 126      13.418  10.312  18.521  1.00 39.02           O  
ATOM    927  N   LYS H 127      12.562   8.307  19.099  1.00 36.28           N  
ATOM    928  CA  LYS H 127      11.740   8.881  20.132  1.00 36.59           C  
ATOM    929  CB  LYS H 127      10.245   8.602  19.903  1.00 36.39           C  
ATOM    930  CG  LYS H 127       9.304   9.239  20.926  1.00 39.47           C  
ATOM    931  CD  LYS H 127       7.834   9.159  20.507  1.00 44.11           C  
ATOM    932  CE  LYS H 127       6.867   9.786  21.512  1.00 47.03           C  
ATOM    933  NZ  LYS H 127       5.477   9.662  21.015  1.00 48.45           N1+
ATOM    934  C   LYS H 127      12.121   8.272  21.451  1.00 35.81           C  
ATOM    935  O   LYS H 127      12.156   7.052  21.600  1.00 36.89           O  
ATOM    936  N   LEU H 128      12.401   9.130  22.455  1.00 33.96           N  
ATOM    937  CA  LEU H 128      12.791   8.668  23.762  1.00 34.08           C  
ATOM    938  CB  LEU H 128      13.953   9.482  24.361  1.00 32.57           C  
ATOM    939  CG  LEU H 128      15.262   9.378  23.552  1.00 32.18           C  
ATOM    940  CD1 LEU H 128      16.380  10.211  24.194  1.00 33.12           C  
ATOM    941  CD2 LEU H 128      15.673   7.913  23.336  1.00 33.94           C  
ATOM    942  C   LEU H 128      11.622   8.838  24.681  1.00 34.53           C  
ATOM    943  O   LEU H 128      10.811   9.749  24.511  1.00 34.49           O  
ATOM    944  N   SER H 129      11.500   7.940  25.682  1.00 34.68           N  
ATOM    945  CA  SER H 129      10.412   8.027  26.614  1.00 34.60           C  
ATOM    946  CB  SER H 129       9.423   6.851  26.524  1.00 35.53           C  
ATOM    947  OG  SER H 129       8.762   6.864  25.268  1.00 38.43           O  
ATOM    948  C   SER H 129      10.981   8.021  27.998  1.00 34.51           C  
ATOM    949  O   SER H 129      12.067   7.496  28.239  1.00 35.05           O  
ATOM    950  N   CYS H 130      10.254   8.651  28.943  1.00 34.56           N  
ATOM    951  CA  CYS H 130      10.656   8.704  30.319  1.00 35.43           C  
ATOM    952  CB  CYS H 130      11.192  10.098  30.701  1.00 35.33           C  
ATOM    953  SG  CYS H 130      11.437  10.350  32.482  1.00 39.11           S  
ATOM    954  C   CYS H 130       9.431   8.436  31.138  1.00 35.44           C  
ATOM    955  O   CYS H 130       8.494   9.234  31.144  1.00 35.98           O  
ATOM    956  N   ALA H 131       9.409   7.305  31.871  1.00 34.96           N  
ATOM    957  CA  ALA H 131       8.251   6.983  32.658  1.00 36.29           C  
ATOM    958  CB  ALA H 131       7.967   5.474  32.741  1.00 36.25           C  
ATOM    959  C   ALA H 131       8.509   7.463  34.047  1.00 36.08           C  
ATOM    960  O   ALA H 131       9.532   7.139  34.647  1.00 36.50           O  
ATOM    961  N   ALA H 132       7.564   8.241  34.607  1.00 35.10           N  
ATOM    962  CA  ALA H 132       7.773   8.797  35.914  1.00 36.14           C  
ATOM    963  CB  ALA H 132       7.570  10.321  35.969  1.00 36.09           C  
ATOM    964  C   ALA H 132       6.803   8.193  36.881  1.00 37.09           C  
ATOM    965  O   ALA H 132       5.678   7.847  36.521  1.00 37.38           O  
ATOM    966  N   SER H 133       7.245   8.026  38.147  1.00 38.09           N  
ATOM    967  CA  SER H 133       6.386   7.496  39.168  1.00 38.18           C  
ATOM    968  CB  SER H 133       6.348   5.959  39.192  1.00 37.67           C  
ATOM    969  OG  SER H 133       7.637   5.446  39.493  1.00 39.04           O  
ATOM    970  C   SER H 133       6.909   7.944  40.501  1.00 40.07           C  
ATOM    971  O   SER H 133       8.055   8.372  40.617  1.00 37.84           O  
ATOM    972  N   GLY H 134       6.055   7.849  41.540  1.00 41.71           N  
ATOM    973  CA  GLY H 134       6.462   8.151  42.882  1.00 48.09           C  
ATOM    974  C   GLY H 134       6.086   9.554  43.247  1.00 47.87           C  
ATOM    975  O   GLY H 134       6.144   9.917  44.422  1.00 54.85           O  
ATOM    976  N   PHE H 135       5.697  10.392  42.266  1.00 51.76           N  
ATOM    977  CA  PHE H 135       5.322  11.733  42.617  1.00 50.68           C  
ATOM    978  CB  PHE H 135       6.510  12.725  42.631  1.00 48.31           C  
ATOM    979  CG  PHE H 135       7.088  12.823  41.261  1.00 49.86           C  
ATOM    980  CD1 PHE H 135       7.845  11.796  40.746  1.00 52.00           C  
ATOM    981  CD2 PHE H 135       6.894  13.954  40.501  1.00 38.41           C  
ATOM    982  CE1 PHE H 135       8.381  11.890  39.482  1.00 45.70           C  
ATOM    983  CE2 PHE H 135       7.428  14.053  39.238  1.00 52.10           C  
ATOM    984  CZ  PHE H 135       8.171  13.018  38.724  1.00 41.75           C  
ATOM    985  C   PHE H 135       4.287  12.205  41.643  1.00 51.03           C  
ATOM    986  O   PHE H 135       3.972  11.511  40.676  1.00 47.62           O  
ATOM    987  N   THR H 136       3.708  13.401  41.892  1.00 56.16           N  
ATOM    988  CA  THR H 136       2.706  13.898  40.995  1.00 47.62           C  
ATOM    989  CB  THR H 136       1.712  14.830  41.642  1.00 53.52           C  
ATOM    990  OG1 THR H 136       0.727  15.221  40.698  1.00 58.74           O  
ATOM    991  CG2 THR H 136       2.424  16.059  42.232  1.00 48.46           C  
ATOM    992  C   THR H 136       3.430  14.585  39.880  1.00 50.87           C  
ATOM    993  O   THR H 136       3.958  15.688  40.006  1.00 51.70           O  
ATOM    994  N   PHE H 137       3.439  13.904  38.726  1.00 48.89           N  
ATOM    995  CA  PHE H 137       4.173  14.246  37.545  1.00 41.92           C  
ATOM    996  CB  PHE H 137       3.992  13.154  36.476  1.00 42.06           C  
ATOM    997  CG  PHE H 137       4.751  13.499  35.245  1.00 48.35           C  
ATOM    998  CD1 PHE H 137       6.125  13.451  35.232  1.00 44.73           C  
ATOM    999  CD2 PHE H 137       4.083  13.832  34.090  1.00 46.57           C  
ATOM   1000  CE1 PHE H 137       6.822  13.756  34.087  1.00 39.41           C  
ATOM   1001  CE2 PHE H 137       4.772  14.137  32.944  1.00 43.83           C  
ATOM   1002  CZ  PHE H 137       6.145  14.104  32.943  1.00 42.57           C  
ATOM   1003  C   PHE H 137       3.730  15.566  36.993  1.00 46.41           C  
ATOM   1004  O   PHE H 137       4.556  16.376  36.576  1.00 44.08           O  
ATOM   1005  N   SER H 138       2.414  15.826  36.980  1.00 46.38           N  
ATOM   1006  CA  SER H 138       1.896  17.029  36.392  1.00 44.26           C  
ATOM   1007  CB  SER H 138       0.359  17.074  36.410  1.00 45.98           C  
ATOM   1008  OG  SER H 138      -0.113  17.110  37.749  1.00 62.04           O  
ATOM   1009  C   SER H 138       2.385  18.226  37.150  1.00 43.37           C  
ATOM   1010  O   SER H 138       2.465  19.323  36.600  1.00 55.63           O  
ATOM   1011  N   SER H 139       2.716  18.054  38.440  1.00 46.91           N  
ATOM   1012  CA  SER H 139       3.096  19.149  39.288  1.00 49.58           C  
ATOM   1013  CB  SER H 139       3.065  18.793  40.785  1.00 51.44           C  
ATOM   1014  OG  SER H 139       1.726  18.580  41.206  1.00 51.85           O  
ATOM   1015  C   SER H 139       4.467  19.673  38.990  1.00 48.59           C  
ATOM   1016  O   SER H 139       4.806  20.764  39.445  1.00 53.29           O  
ATOM   1017  N   TYR H 140       5.305  18.943  38.230  1.00 40.14           N  
ATOM   1018  CA  TYR H 140       6.648  19.435  38.109  1.00 37.97           C  
ATOM   1019  CB  TYR H 140       7.706  18.494  38.714  1.00 39.07           C  
ATOM   1020  CG  TYR H 140       7.520  18.407  40.191  1.00 36.74           C  
ATOM   1021  CD1 TYR H 140       6.579  17.566  40.736  1.00 43.05           C  
ATOM   1022  CD2 TYR H 140       8.302  19.163  41.035  1.00 57.04           C  
ATOM   1023  CE1 TYR H 140       6.417  17.488  42.099  1.00 38.23           C  
ATOM   1024  CE2 TYR H 140       8.144  19.088  42.397  1.00 43.09           C  
ATOM   1025  CZ  TYR H 140       7.201  18.248  42.933  1.00 53.91           C  
ATOM   1026  OH  TYR H 140       7.043  18.174  44.333  1.00 60.97           O  
ATOM   1027  C   TYR H 140       7.037  19.608  36.681  1.00 39.70           C  
ATOM   1028  O   TYR H 140       6.531  18.934  35.785  1.00 46.30           O  
ATOM   1029  N   ALA H 141       7.955  20.567  36.453  1.00 32.32           N  
ATOM   1030  CA  ALA H 141       8.553  20.804  35.171  1.00 32.79           C  
ATOM   1031  CB  ALA H 141       9.390  22.095  35.136  1.00 33.15           C  
ATOM   1032  C   ALA H 141       9.486  19.651  34.950  1.00 32.66           C  
ATOM   1033  O   ALA H 141       9.964  19.060  35.917  1.00 31.58           O  
ATOM   1034  N   MET H 142       9.758  19.285  33.676  1.00 31.42           N  
ATOM   1035  CA  MET H 142      10.629  18.176  33.415  1.00 30.83           C  
ATOM   1036  CB  MET H 142       9.904  16.927  32.885  1.00 31.39           C  
ATOM   1037  CG  MET H 142       8.938  16.321  33.908  1.00 32.17           C  
ATOM   1038  SD  MET H 142       9.719  15.736  35.442  1.00 34.67           S  
ATOM   1039  CE  MET H 142      10.539  14.313  34.669  1.00 33.02           C  
ATOM   1040  C   MET H 142      11.643  18.594  32.396  1.00 31.52           C  
ATOM   1041  O   MET H 142      11.421  19.521  31.617  1.00 31.09           O  
ATOM   1042  N   SER H 143      12.805  17.907  32.381  1.00 30.49           N  
ATOM   1043  CA  SER H 143      13.839  18.329  31.485  1.00 29.38           C  
ATOM   1044  CB  SER H 143      14.901  19.200  32.180  1.00 29.45           C  
ATOM   1045  OG  SER H 143      14.302  20.357  32.750  1.00 35.87           O  
ATOM   1046  C   SER H 143      14.551  17.132  30.937  1.00 30.03           C  
ATOM   1047  O   SER H 143      14.415  16.016  31.440  1.00 29.44           O  
ATOM   1048  N   TRP H 144      15.299  17.353  29.835  1.00 29.97           N  
ATOM   1049  CA  TRP H 144      16.162  16.353  29.281  1.00 29.10           C  
ATOM   1050  CB  TRP H 144      15.845  15.944  27.832  1.00 30.03           C  
ATOM   1051  CG  TRP H 144      14.631  15.057  27.683  1.00 29.52           C  
ATOM   1052  CD2 TRP H 144      14.673  13.627  27.815  1.00 30.85           C  
ATOM   1053  CD1 TRP H 144      13.334  15.385  27.415  1.00 29.72           C  
ATOM   1054  NE1 TRP H 144      12.564  14.246  27.369  1.00 30.24           N  
ATOM   1055  CE2 TRP H 144      13.375  13.158  27.615  1.00 31.42           C  
ATOM   1056  CE3 TRP H 144      15.707  12.777  28.080  1.00 30.10           C  
ATOM   1057  CZ2 TRP H 144      13.091  11.824  27.680  1.00 30.75           C  
ATOM   1058  CZ3 TRP H 144      15.418  11.432  28.144  1.00 30.74           C  
ATOM   1059  CH2 TRP H 144      14.134  10.965  27.949  1.00 30.60           C  
ATOM   1060  C   TRP H 144      17.534  16.948  29.295  1.00 30.18           C  
ATOM   1061  O   TRP H 144      17.715  18.129  28.994  1.00 30.69           O  
ATOM   1062  N   VAL H 145      18.531  16.135  29.694  1.00 30.16           N  
ATOM   1063  CA  VAL H 145      19.910  16.533  29.724  1.00 30.67           C  
ATOM   1064  CB  VAL H 145      20.440  16.709  31.121  1.00 30.25           C  
ATOM   1065  CG1 VAL H 145      21.952  16.991  31.058  1.00 39.24           C  
ATOM   1066  CG2 VAL H 145      19.632  17.821  31.813  1.00 39.01           C  
ATOM   1067  C   VAL H 145      20.673  15.409  29.097  1.00 32.23           C  
ATOM   1068  O   VAL H 145      20.226  14.263  29.125  1.00 30.78           O  
ATOM   1069  N   ARG H 146      21.846  15.707  28.501  1.00 31.29           N  
ATOM   1070  CA  ARG H 146      22.589  14.679  27.823  1.00 31.83           C  
ATOM   1071  CB  ARG H 146      22.594  14.897  26.302  1.00 31.18           C  
ATOM   1072  CG  ARG H 146      23.274  16.222  25.949  1.00 32.63           C  
ATOM   1073  CD  ARG H 146      22.586  17.034  24.852  1.00 36.59           C  
ATOM   1074  NE  ARG H 146      22.875  16.439  23.520  1.00 39.60           N  
ATOM   1075  CZ  ARG H 146      22.298  16.995  22.416  1.00 39.79           C  
ATOM   1076  NH1 ARG H 146      21.438  18.046  22.554  1.00 39.15           N1+
ATOM   1077  NH2 ARG H 146      22.577  16.511  21.173  1.00 36.47           N  
ATOM   1078  C   ARG H 146      24.018  14.760  28.265  1.00 32.94           C  
ATOM   1079  O   ARG H 146      24.495  15.816  28.676  1.00 32.37           O  
ATOM   1080  N   GLN H 147      24.736  13.618  28.220  1.00 33.23           N  
ATOM   1081  CA  GLN H 147      26.135  13.640  28.538  1.00 34.73           C  
ATOM   1082  CB  GLN H 147      26.512  12.849  29.808  1.00 33.61           C  
ATOM   1083  CG  GLN H 147      27.982  13.018  30.217  1.00 34.51           C  
ATOM   1084  CD  GLN H 147      28.183  12.432  31.611  1.00 36.55           C  
ATOM   1085  OE1 GLN H 147      27.600  11.407  31.962  1.00 36.85           O  
ATOM   1086  NE2 GLN H 147      29.029  13.108  32.435  1.00 35.11           N  
ATOM   1087  C   GLN H 147      26.850  13.035  27.369  1.00 34.79           C  
ATOM   1088  O   GLN H 147      26.566  11.907  26.968  1.00 35.17           O  
ATOM   1089  N   SER H 148      27.816  13.784  26.799  1.00 37.07           N  
ATOM   1090  CA  SER H 148      28.539  13.360  25.631  1.00 39.62           C  
ATOM   1091  CB  SER H 148      29.262  14.519  24.918  1.00 39.43           C  
ATOM   1092  OG  SER H 148      30.225  15.105  25.783  1.00  0.00           O  
ATOM   1093  C   SER H 148      29.568  12.340  26.023  1.00 40.12           C  
ATOM   1094  O   SER H 148      29.793  12.079  27.203  1.00 39.76           O  
ATOM   1095  N   PRO H 149      30.191  11.734  25.041  1.00 43.10           N  
ATOM   1096  CA  PRO H 149      31.208  10.750  25.312  1.00 45.29           C  
ATOM   1097  CD  PRO H 149      29.547  11.511  23.756  1.00 42.46           C  
ATOM   1098  CB  PRO H 149      31.548  10.131  23.959  1.00 47.43           C  
ATOM   1099  CG  PRO H 149      30.233  10.264  23.164  1.00 44.77           C  
ATOM   1100  C   PRO H 149      32.360  11.379  26.037  1.00 44.54           C  
ATOM   1101  O   PRO H 149      33.088  10.673  26.735  1.00 44.89           O  
ATOM   1102  N   GLU H 150      32.545  12.699  25.851  1.00 43.66           N  
ATOM   1103  CA  GLU H 150      33.542  13.511  26.491  1.00 45.47           C  
ATOM   1104  CB  GLU H 150      33.674  14.920  25.881  1.00 46.30           C  
ATOM   1105  CG  GLU H 150      34.547  14.978  24.622  1.00 54.07           C  
ATOM   1106  CD  GLU H 150      33.842  14.292  23.461  1.00 57.21           C  
ATOM   1107  OE1 GLU H 150      32.583  14.242  23.467  1.00 56.71           O  
ATOM   1108  OE2 GLU H 150      34.560  13.811  22.544  1.00 60.16           O1-
ATOM   1109  C   GLU H 150      33.186  13.645  27.943  1.00 45.29           C  
ATOM   1110  O   GLU H 150      34.031  13.984  28.770  1.00 44.78           O  
ATOM   1111  N   LYS H 151      31.912  13.368  28.285  1.00 42.53           N  
ATOM   1112  CA  LYS H 151      31.385  13.495  29.619  1.00 41.96           C  
ATOM   1113  CB  LYS H 151      32.351  12.989  30.701  1.00 43.79           C  
ATOM   1114  CG  LYS H 151      32.568  11.478  30.618  1.00 47.83           C  
ATOM   1115  CD  LYS H 151      33.760  10.976  31.427  1.00 51.42           C  
ATOM   1116  CE  LYS H 151      33.981   9.468  31.307  1.00 55.98           C  
ATOM   1117  NZ  LYS H 151      35.162   9.065  32.099  1.00 54.25           N1+
ATOM   1118  C   LYS H 151      31.005  14.909  29.936  1.00 40.80           C  
ATOM   1119  O   LYS H 151      30.863  15.270  31.104  1.00 40.19           O  
ATOM   1120  N   ARG H 152      30.795  15.750  28.903  1.00 40.54           N  
ATOM   1121  CA  ARG H 152      30.291  17.068  29.176  1.00 40.18           C  
ATOM   1122  CB  ARG H 152      30.521  18.095  28.053  1.00 42.55           C  
ATOM   1123  CG  ARG H 152      31.991  18.462  27.877  1.00 47.33           C  
ATOM   1124  CD  ARG H 152      32.265  19.604  26.901  1.00 54.97           C  
ATOM   1125  NE  ARG H 152      33.742  19.766  26.884  1.00 61.60           N  
ATOM   1126  CZ  ARG H 152      34.365  20.544  27.816  1.00 61.39           C  
ATOM   1127  NH1 ARG H 152      33.645  21.298  28.696  1.00 60.56           N1+
ATOM   1128  NH2 ARG H 152      35.727  20.561  27.867  1.00 60.11           N  
ATOM   1129  C   ARG H 152      28.808  16.955  29.356  1.00 38.49           C  
ATOM   1130  O   ARG H 152      28.146  16.168  28.682  1.00 36.75           O  
ATOM   1131  N   LEU H 153      28.251  17.753  30.287  1.00 36.50           N  
ATOM   1132  CA  LEU H 153      26.839  17.741  30.540  1.00 35.39           C  
ATOM   1133  CB  LEU H 153      26.486  17.892  32.030  1.00 34.04           C  
ATOM   1134  CG  LEU H 153      26.820  16.648  32.874  1.00 35.40           C  
ATOM   1135  CD1 LEU H 153      26.480  16.872  34.354  1.00 33.76           C  
ATOM   1136  CD2 LEU H 153      26.124  15.399  32.305  1.00 34.89           C  
ATOM   1137  C   LEU H 153      26.238  18.899  29.807  1.00 35.25           C  
ATOM   1138  O   LEU H 153      26.756  20.016  29.856  1.00 35.57           O  
ATOM   1139  N   GLU H 154      25.125  18.638  29.086  1.00 34.97           N  
ATOM   1140  CA  GLU H 154      24.471  19.668  28.329  1.00 36.58           C  
ATOM   1141  CB  GLU H 154      24.696  19.575  26.809  1.00 37.56           C  
ATOM   1142  CG  GLU H 154      26.125  19.844  26.338  1.00 41.25           C  
ATOM   1143  CD  GLU H 154      26.127  19.701  24.821  1.00 44.90           C  
ATOM   1144  OE1 GLU H 154      25.027  19.821  24.219  1.00 44.80           O  
ATOM   1145  OE2 GLU H 154      27.224  19.472  24.244  1.00 48.81           O1-
ATOM   1146  C   GLU H 154      22.988  19.539  28.504  1.00 34.83           C  
ATOM   1147  O   GLU H 154      22.434  18.440  28.520  1.00 33.52           O  
ATOM   1148  N   TRP H 155      22.306  20.691  28.632  1.00 32.54           N  
ATOM   1149  CA  TRP H 155      20.876  20.735  28.766  1.00 32.57           C  
ATOM   1150  CB  TRP H 155      20.411  22.042  29.422  1.00 32.90           C  
ATOM   1151  CG  TRP H 155      18.931  22.298  29.358  1.00 32.56           C  
ATOM   1152  CD2 TRP H 155      18.355  23.317  28.529  1.00 32.57           C  
ATOM   1153  CD1 TRP H 155      17.900  21.712  30.030  1.00 32.08           C  
ATOM   1154  NE1 TRP H 155      16.712  22.297  29.663  1.00 32.49           N  
ATOM   1155  CE2 TRP H 155      16.979  23.288  28.740  1.00 33.67           C  
ATOM   1156  CE3 TRP H 155      18.929  24.205  27.664  1.00 33.07           C  
ATOM   1157  CZ2 TRP H 155      16.150  24.154  28.086  1.00 35.00           C  
ATOM   1158  CZ3 TRP H 155      18.091  25.074  27.003  1.00 33.96           C  
ATOM   1159  CH2 TRP H 155      16.727  25.048  27.211  1.00 33.67           C  
ATOM   1160  C   TRP H 155      20.273  20.651  27.389  1.00 35.29           C  
ATOM   1161  O   TRP H 155      20.711  21.353  26.481  1.00 33.74           O  
ATOM   1162  N   VAL H 156      19.357  19.676  27.167  1.00 32.28           N  
ATOM   1163  CA  VAL H 156      18.656  19.504  25.916  1.00 31.39           C  
ATOM   1164  CB  VAL H 156      18.290  18.070  25.666  1.00 33.57           C  
ATOM   1165  CG1 VAL H 156      17.535  17.971  24.333  1.00 33.28           C  
ATOM   1166  CG2 VAL H 156      19.570  17.225  25.706  1.00 34.64           C  
ATOM   1167  C   VAL H 156      17.386  20.301  25.767  1.00 32.99           C  
ATOM   1168  O   VAL H 156      17.210  21.036  24.795  1.00 32.92           O  
ATOM   1169  N   ALA H 157      16.450  20.165  26.741  1.00 31.75           N  
ATOM   1170  CA  ALA H 157      15.153  20.781  26.598  1.00 31.89           C  
ATOM   1171  CB  ALA H 157      14.247  20.069  25.578  1.00 30.99           C  
ATOM   1172  C   ALA H 157      14.423  20.764  27.911  1.00 32.71           C  
ATOM   1173  O   ALA H 157      14.722  19.968  28.799  1.00 31.53           O  
ATOM   1174  N   GLU H 158      13.423  21.664  28.048  1.00 30.74           N  
ATOM   1175  CA  GLU H 158      12.650  21.792  29.252  1.00 32.13           C  
ATOM   1176  CB  GLU H 158      13.019  23.061  30.044  1.00 31.91           C  
ATOM   1177  CG  GLU H 158      12.241  23.282  31.341  1.00 15.88           C  
ATOM   1178  CD  GLU H 158      12.476  24.733  31.744  1.00  0.00           C  
ATOM   1179  OE1 GLU H 158      13.072  25.479  30.922  1.00  0.00           O  
ATOM   1180  OE2 GLU H 158      12.057  25.119  32.868  1.00  0.00           O1-
ATOM   1181  C   GLU H 158      11.212  21.946  28.873  1.00 32.85           C  
ATOM   1182  O   GLU H 158      10.885  22.553  27.855  1.00 33.35           O  
ATOM   1183  N   ILE H 159      10.307  21.361  29.683  1.00 31.85           N  
ATOM   1184  CA  ILE H 159       8.899  21.527  29.460  1.00 32.88           C  
ATOM   1185  CB  ILE H 159       8.232  20.293  28.923  1.00 32.87           C  
ATOM   1186  CG1 ILE H 159       6.790  20.604  28.494  1.00 33.28           C  
ATOM   1187  CG2 ILE H 159       8.368  19.169  29.962  1.00 30.06           C  
ATOM   1188  CD1 ILE H 159       6.161  19.507  27.635  1.00 33.65           C  
ATOM   1189  C   ILE H 159       8.291  21.887  30.781  1.00 32.30           C  
ATOM   1190  O   ILE H 159       8.505  21.214  31.788  1.00 32.76           O  
ATOM   1191  N   SER H 160       7.505  22.976  30.813  1.00 33.94           N  
ATOM   1192  CA  SER H 160       6.953  23.411  32.061  1.00 36.15           C  
ATOM   1193  CB  SER H 160       6.460  24.866  32.046  1.00 37.72           C  
ATOM   1194  OG  SER H 160       5.354  24.992  31.164  1.00 38.84           O  
ATOM   1195  C   SER H 160       5.779  22.566  32.393  1.00 36.14           C  
ATOM   1196  O   SER H 160       5.291  21.779  31.582  1.00 34.61           O  
ATOM   1197  N   SER H 161       5.276  22.618  33.650  1.00 43.89           N  
ATOM   1198  CA  SER H 161       4.387  21.602  34.193  1.00 45.14           C  
ATOM   1199  CB  SER H 161       3.792  22.016  35.548  1.00 45.63           C  
ATOM   1200  OG  SER H 161       4.826  22.196  36.504  1.00 51.45           O  
ATOM   1201  C   SER H 161       3.221  21.243  33.310  1.00 46.49           C  
ATOM   1202  O   SER H 161       2.920  20.062  33.117  1.00 46.63           O  
ATOM   1203  N   GLY H 162       2.506  22.244  32.786  1.00 47.42           N  
ATOM   1204  CA  GLY H 162       1.341  22.023  31.975  1.00 49.31           C  
ATOM   1205  C   GLY H 162       1.678  21.397  30.662  1.00 51.51           C  
ATOM   1206  O   GLY H 162       0.871  20.651  30.113  1.00 51.93           O  
ATOM   1207  N   GLY H 163       2.861  21.708  30.100  1.00 49.09           N  
ATOM   1208  CA  GLY H 163       3.181  21.213  28.790  1.00 48.26           C  
ATOM   1209  C   GLY H 163       2.991  22.354  27.860  1.00 49.76           C  
ATOM   1210  O   GLY H 163       3.153  22.262  26.644  1.00 49.49           O  
ATOM   1211  N   ARG H 164       2.608  23.483  28.450  1.00 48.61           N  
ATOM   1212  CA  ARG H 164       2.431  24.684  27.728  1.00 49.14           C  
ATOM   1213  CB  ARG H 164       1.737  25.768  28.571  1.00 50.73           C  
ATOM   1214  CG  ARG H 164       0.353  25.321  29.057  1.00 65.41           C  
ATOM   1215  CD  ARG H 164      -0.410  26.366  29.872  1.00  0.00           C  
ATOM   1216  NE  ARG H 164      -1.693  25.738  30.299  1.00  0.00           N  
ATOM   1217  CZ  ARG H 164      -2.797  25.802  29.500  1.00  0.00           C  
ATOM   1218  NH1 ARG H 164      -2.742  26.458  28.303  1.00  0.00           N1+
ATOM   1219  NH2 ARG H 164      -3.958  25.206  29.900  1.00  0.00           N  
ATOM   1220  C   ARG H 164       3.779  25.185  27.309  1.00 50.79           C  
ATOM   1221  O   ARG H 164       3.833  25.978  26.363  1.00 51.11           O  
ATOM   1222  N   TYR H 165       4.919  24.785  27.953  1.00 38.15           N  
ATOM   1223  CA  TYR H 165       5.827  25.822  27.578  1.00 39.54           C  
ATOM   1224  CB  TYR H 165       6.117  26.866  28.674  1.00 39.99           C  
ATOM   1225  CG  TYR H 165       4.940  27.773  28.803  1.00 59.99           C  
ATOM   1226  CD1 TYR H 165       4.831  28.884  27.997  1.00 52.73           C  
ATOM   1227  CD2 TYR H 165       3.949  27.525  29.723  1.00 49.19           C  
ATOM   1228  CE1 TYR H 165       3.753  29.732  28.106  1.00 54.89           C  
ATOM   1229  CE2 TYR H 165       2.867  28.368  29.836  1.00 51.41           C  
ATOM   1230  CZ  TYR H 165       2.767  29.475  29.027  1.00 53.88           C  
ATOM   1231  OH  TYR H 165       1.659  30.341  29.143  1.00 54.59           O  
ATOM   1232  C   TYR H 165       7.087  25.062  27.343  1.00 37.86           C  
ATOM   1233  O   TYR H 165       7.513  24.300  28.208  1.00 37.54           O  
ATOM   1234  N   ILE H 166       7.708  25.232  26.162  1.00 35.58           N  
ATOM   1235  CA  ILE H 166       8.848  24.422  25.845  1.00 34.89           C  
ATOM   1236  CB  ILE H 166       8.632  23.585  24.618  1.00 36.29           C  
ATOM   1237  CG1 ILE H 166       8.404  24.493  23.394  1.00  0.00           C  
ATOM   1238  CG2 ILE H 166       7.471  22.619  24.904  1.00 33.31           C  
ATOM   1239  CD1 ILE H 166       8.451  23.762  22.055  1.00  0.00           C  
ATOM   1240  C   ILE H 166      10.029  25.302  25.573  1.00 37.62           C  
ATOM   1241  O   ILE H 166       9.888  26.389  25.015  1.00 34.59           O  
ATOM   1242  N   TYR H 167      11.231  24.847  25.999  1.00 34.60           N  
ATOM   1243  CA  TYR H 167      12.443  25.587  25.770  1.00 34.42           C  
ATOM   1244  CB  TYR H 167      13.036  26.211  27.041  1.00 35.38           C  
ATOM   1245  CG  TYR H 167      12.020  27.169  27.544  1.00 38.19           C  
ATOM   1246  CD1 TYR H 167      11.029  26.732  28.386  1.00 30.34           C  
ATOM   1247  CD2 TYR H 167      12.048  28.494  27.173  1.00 39.11           C  
ATOM   1248  CE1 TYR H 167      10.077  27.599  28.861  1.00 42.98           C  
ATOM   1249  CE2 TYR H 167      11.097  29.368  27.644  1.00 34.93           C  
ATOM   1250  CZ  TYR H 167      10.110  28.921  28.489  1.00 37.76           C  
ATOM   1251  OH  TYR H 167       9.131  29.813  28.975  1.00 40.17           O  
ATOM   1252  C   TYR H 167      13.473  24.644  25.223  1.00 34.46           C  
ATOM   1253  O   TYR H 167      13.529  23.480  25.619  1.00 32.72           O  
ATOM   1254  N   TYR H 168      14.324  25.131  24.291  1.00 33.01           N  
ATOM   1255  CA  TYR H 168      15.307  24.267  23.692  1.00 33.65           C  
ATOM   1256  CB  TYR H 168      14.958  23.859  22.251  1.00 33.30           C  
ATOM   1257  CG  TYR H 168      13.668  23.112  22.253  1.00 33.71           C  
ATOM   1258  CD1 TYR H 168      13.629  21.763  22.525  1.00 31.93           C  
ATOM   1259  CD2 TYR H 168      12.496  23.768  21.970  1.00 33.37           C  
ATOM   1260  CE1 TYR H 168      12.434  21.081  22.521  1.00 31.85           C  
ATOM   1261  CE2 TYR H 168      11.307  23.088  21.964  1.00 34.95           C  
ATOM   1262  CZ  TYR H 168      11.264  21.745  22.239  1.00 33.66           C  
ATOM   1263  OH  TYR H 168      10.035  21.051  22.232  1.00 32.42           O  
ATOM   1264  C   TYR H 168      16.621  24.982  23.586  1.00 35.86           C  
ATOM   1265  O   TYR H 168      16.678  26.210  23.540  1.00 35.75           O  
ATOM   1266  N   SER H 169      17.725  24.204  23.548  1.00 35.03           N  
ATOM   1267  CA  SER H 169      19.031  24.765  23.346  1.00 36.51           C  
ATOM   1268  CB  SER H 169      20.188  23.819  23.712  1.00 35.22           C  
ATOM   1269  OG  SER H 169      20.249  22.739  22.792  1.00 25.49           O  
ATOM   1270  C   SER H 169      19.134  25.068  21.884  1.00 40.06           C  
ATOM   1271  O   SER H 169      18.363  24.557  21.075  1.00 37.70           O  
ATOM   1272  N   ASP H 170      20.107  25.914  21.509  1.00 40.68           N  
ATOM   1273  CA  ASP H 170      20.244  26.365  20.154  1.00 42.07           C  
ATOM   1274  CB  ASP H 170      21.385  27.388  19.993  1.00 43.61           C  
ATOM   1275  CG  ASP H 170      20.981  28.677  20.698  1.00 49.40           C  
ATOM   1276  OD1 ASP H 170      19.779  28.804  21.053  1.00 49.04           O  
ATOM   1277  OD2 ASP H 170      21.868  29.553  20.886  1.00 54.06           O1-
ATOM   1278  C   ASP H 170      20.543  25.221  19.235  1.00 42.14           C  
ATOM   1279  O   ASP H 170      20.015  25.152  18.126  1.00 44.06           O  
ATOM   1280  N   THR H 171      21.395  24.283  19.679  1.00 42.31           N  
ATOM   1281  CA  THR H 171      21.847  23.208  18.841  1.00 42.81           C  
ATOM   1282  CB  THR H 171      22.833  22.334  19.556  1.00 43.39           C  
ATOM   1283  OG1 THR H 171      22.215  21.741  20.689  1.00 21.65           O  
ATOM   1284  CG2 THR H 171      24.030  23.198  19.992  1.00 23.24           C  
ATOM   1285  C   THR H 171      20.705  22.337  18.421  1.00 40.98           C  
ATOM   1286  O   THR H 171      20.651  21.867  17.286  1.00 41.37           O  
ATOM   1287  N   VAL H 172      19.813  22.039  19.376  1.00 39.25           N  
ATOM   1288  CA  VAL H 172      18.683  21.168  19.232  1.00 38.06           C  
ATOM   1289  CB  VAL H 172      18.224  20.699  20.572  1.00 36.86           C  
ATOM   1290  CG1 VAL H 172      17.030  19.780  20.393  1.00 35.58           C  
ATOM   1291  CG2 VAL H 172      19.400  20.044  21.300  1.00 34.06           C  
ATOM   1292  C   VAL H 172      17.506  21.808  18.546  1.00 37.62           C  
ATOM   1293  O   VAL H 172      16.679  21.115  17.954  1.00 36.73           O  
ATOM   1294  N   THR H 173      17.371  23.141  18.644  1.00 37.42           N  
ATOM   1295  CA  THR H 173      16.181  23.820  18.201  1.00 41.68           C  
ATOM   1296  CB  THR H 173      16.291  25.317  18.251  1.00 43.72           C  
ATOM   1297  OG1 THR H 173      15.017  25.908  18.045  1.00  0.00           O  
ATOM   1298  CG2 THR H 173      17.272  25.774  17.160  1.00  0.00           C  
ATOM   1299  C   THR H 173      15.781  23.449  16.805  1.00 40.65           C  
ATOM   1300  O   THR H 173      16.587  23.439  15.875  1.00 42.60           O  
ATOM   1301  N   GLY H 174      14.482  23.099  16.665  1.00 41.63           N  
ATOM   1302  CA  GLY H 174      13.836  22.794  15.421  1.00 41.46           C  
ATOM   1303  C   GLY H 174      13.870  21.315  15.200  1.00 43.40           C  
ATOM   1304  O   GLY H 174      12.935  20.736  14.648  1.00 42.76           O  
ATOM   1305  N   ARG H 175      14.997  20.686  15.576  1.00 38.70           N  
ATOM   1306  CA  ARG H 175      15.232  19.282  15.402  1.00 37.84           C  
ATOM   1307  CB  ARG H 175      16.739  18.997  15.420  1.00 39.98           C  
ATOM   1308  CG  ARG H 175      17.449  19.804  14.326  1.00 41.83           C  
ATOM   1309  CD  ARG H 175      18.972  19.708  14.355  1.00 40.82           C  
ATOM   1310  NE  ARG H 175      19.287  18.259  14.343  1.00 41.88           N  
ATOM   1311  CZ  ARG H 175      19.471  17.594  15.518  1.00 39.57           C  
ATOM   1312  NH1 ARG H 175      19.566  18.280  16.694  1.00 40.57           N1+
ATOM   1313  NH2 ARG H 175      19.550  16.233  15.509  1.00 37.67           N  
ATOM   1314  C   ARG H 175      14.524  18.414  16.412  1.00 38.89           C  
ATOM   1315  O   ARG H 175      13.956  17.383  16.055  1.00 37.41           O  
ATOM   1316  N   PHE H 176      14.525  18.813  17.702  1.00 37.02           N  
ATOM   1317  CA  PHE H 176      13.976  17.970  18.734  1.00 36.60           C  
ATOM   1318  CB  PHE H 176      14.880  17.841  19.968  1.00 35.99           C  
ATOM   1319  CG  PHE H 176      16.090  17.020  19.675  1.00 37.16           C  
ATOM   1320  CD1 PHE H 176      16.807  17.191  18.515  1.00 36.71           C  
ATOM   1321  CD2 PHE H 176      16.555  16.124  20.609  1.00 35.41           C  
ATOM   1322  CE1 PHE H 176      17.933  16.439  18.266  1.00 37.52           C  
ATOM   1323  CE2 PHE H 176      17.682  15.372  20.369  1.00 34.85           C  
ATOM   1324  CZ  PHE H 176      18.370  15.524  19.191  1.00 36.96           C  
ATOM   1325  C   PHE H 176      12.722  18.584  19.257  1.00 34.72           C  
ATOM   1326  O   PHE H 176      12.550  19.801  19.231  1.00 35.66           O  
ATOM   1327  N   THR H 177      11.793  17.729  19.730  1.00 33.52           N  
ATOM   1328  CA  THR H 177      10.601  18.255  20.320  1.00 32.53           C  
ATOM   1329  CB  THR H 177       9.377  18.081  19.460  1.00 35.01           C  
ATOM   1330  OG1 THR H 177       8.351  18.961  19.886  1.00 42.78           O  
ATOM   1331  CG2 THR H 177       8.882  16.631  19.553  1.00 34.77           C  
ATOM   1332  C   THR H 177      10.398  17.530  21.618  1.00 32.62           C  
ATOM   1333  O   THR H 177      10.554  16.313  21.700  1.00 32.00           O  
ATOM   1334  N   ILE H 178      10.055  18.279  22.684  1.00 31.31           N  
ATOM   1335  CA  ILE H 178       9.821  17.680  23.968  1.00 30.86           C  
ATOM   1336  CB  ILE H 178      10.541  18.362  25.096  1.00 29.64           C  
ATOM   1337  CG1 ILE H 178      10.397  17.551  26.396  1.00 18.96           C  
ATOM   1338  CG2 ILE H 178      10.021  19.805  25.197  1.00 29.50           C  
ATOM   1339  CD1 ILE H 178      11.317  18.029  27.519  1.00 21.07           C  
ATOM   1340  C   ILE H 178       8.357  17.804  24.243  1.00 33.64           C  
ATOM   1341  O   ILE H 178       7.754  18.841  23.974  1.00 33.31           O  
ATOM   1342  N   SER H 179       7.733  16.719  24.748  1.00 31.26           N  
ATOM   1343  CA  SER H 179       6.328  16.766  25.038  1.00 33.92           C  
ATOM   1344  CB  SER H 179       5.443  16.164  23.933  1.00 34.46           C  
ATOM   1345  OG  SER H 179       5.524  16.946  22.753  1.00 34.96           O  
ATOM   1346  C   SER H 179       6.083  15.933  26.253  1.00 35.74           C  
ATOM   1347  O   SER H 179       6.962  15.210  26.717  1.00 33.68           O  
ATOM   1348  N   ARG H 180       4.866  16.039  26.819  1.00 33.80           N  
ATOM   1349  CA  ARG H 180       4.558  15.239  27.965  1.00 34.23           C  
ATOM   1350  CB  ARG H 180       4.785  15.949  29.310  1.00 34.23           C  
ATOM   1351  CG  ARG H 180       3.951  17.219  29.486  1.00 33.18           C  
ATOM   1352  CD  ARG H 180       3.834  17.673  30.943  1.00 33.01           C  
ATOM   1353  NE  ARG H 180       5.204  17.929  31.462  1.00 32.74           N  
ATOM   1354  CZ  ARG H 180       5.485  17.759  32.787  1.00 32.99           C  
ATOM   1355  NH1 ARG H 180       4.548  17.233  33.627  1.00 31.93           N1+
ATOM   1356  NH2 ARG H 180       6.708  18.118  33.273  1.00 32.13           N  
ATOM   1357  C   ARG H 180       3.117  14.850  27.917  1.00 35.86           C  
ATOM   1358  O   ARG H 180       2.301  15.492  27.258  1.00 35.97           O  
ATOM   1359  N   ASP H 181       2.781  13.732  28.593  1.00 35.73           N  
ATOM   1360  CA  ASP H 181       1.410  13.322  28.700  1.00 37.24           C  
ATOM   1361  CB  ASP H 181       1.064  12.049  27.905  1.00 36.84           C  
ATOM   1362  CG  ASP H 181      -0.453  11.863  27.896  1.00 41.91           C  
ATOM   1363  OD1 ASP H 181      -1.100  12.101  28.951  1.00 42.02           O  
ATOM   1364  OD2 ASP H 181      -0.987  11.486  26.819  1.00 40.60           O1-
ATOM   1365  C   ASP H 181       1.182  13.038  30.149  1.00 37.36           C  
ATOM   1366  O   ASP H 181       1.664  12.044  30.688  1.00 36.31           O  
ATOM   1367  N   ASN H 182       0.428  13.926  30.815  1.00 36.32           N  
ATOM   1368  CA  ASN H 182       0.203  13.836  32.226  1.00 39.77           C  
ATOM   1369  CB  ASN H 182      -0.484  15.087  32.792  1.00 40.16           C  
ATOM   1370  CG  ASN H 182       0.548  16.206  32.718  1.00 42.80           C  
ATOM   1371  OD1 ASN H 182       1.735  15.985  32.950  1.00 40.97           O  
ATOM   1372  ND2 ASN H 182       0.092  17.440  32.375  1.00 39.23           N  
ATOM   1373  C   ASN H 182      -0.601  12.617  32.570  1.00 41.20           C  
ATOM   1374  O   ASN H 182      -0.423  12.040  33.640  1.00 41.05           O  
ATOM   1375  N   ALA H 183      -1.535  12.200  31.697  1.00 40.26           N  
ATOM   1376  CA  ALA H 183      -2.327  11.046  32.025  1.00 41.84           C  
ATOM   1377  CB  ALA H 183      -3.391  10.727  30.960  1.00 44.29           C  
ATOM   1378  C   ALA H 183      -1.437   9.842  32.129  1.00 42.51           C  
ATOM   1379  O   ALA H 183      -1.566   9.038  33.052  1.00 41.67           O  
ATOM   1380  N   ARG H 184      -0.525   9.692  31.152  1.00 39.19           N  
ATOM   1381  CA  ARG H 184       0.425   8.619  31.041  1.00 39.89           C  
ATOM   1382  CB  ARG H 184       1.064   8.538  29.644  1.00 40.52           C  
ATOM   1383  CG  ARG H 184       0.078   8.142  28.545  1.00 43.37           C  
ATOM   1384  CD  ARG H 184       0.720   8.060  27.159  1.00 44.79           C  
ATOM   1385  NE  ARG H 184      -0.340   7.663  26.193  1.00 51.79           N  
ATOM   1386  CZ  ARG H 184      -0.112   7.761  24.850  1.00 57.24           C  
ATOM   1387  NH1 ARG H 184       1.079   8.245  24.394  1.00 58.96           N1+
ATOM   1388  NH2 ARG H 184      -1.076   7.370  23.964  1.00 57.16           N  
ATOM   1389  C   ARG H 184       1.541   8.758  32.037  1.00 38.51           C  
ATOM   1390  O   ARG H 184       2.167   7.766  32.410  1.00 38.97           O  
ATOM   1391  N   ASN H 185       1.839   9.994  32.483  1.00 38.47           N  
ATOM   1392  CA  ASN H 185       2.978  10.232  33.327  1.00 37.02           C  
ATOM   1393  CB  ASN H 185       3.009   9.383  34.612  1.00 37.52           C  
ATOM   1394  CG  ASN H 185       2.059   9.982  35.640  1.00 43.09           C  
ATOM   1395  OD1 ASN H 185       1.535  11.080  35.463  1.00 43.69           O  
ATOM   1396  ND2 ASN H 185       1.851   9.247  36.765  1.00 43.93           N  
ATOM   1397  C   ASN H 185       4.217   9.910  32.550  1.00 36.14           C  
ATOM   1398  O   ASN H 185       5.158   9.316  33.077  1.00 36.72           O  
ATOM   1399  N   ILE H 186       4.246  10.306  31.262  1.00 34.93           N  
ATOM   1400  CA  ILE H 186       5.396  10.039  30.449  1.00 35.14           C  
ATOM   1401  CB  ILE H 186       5.108   9.135  29.282  1.00 37.17           C  
ATOM   1402  CG1 ILE H 186       4.643   7.752  29.763  1.00 42.65           C  
ATOM   1403  CG2 ILE H 186       6.360   9.083  28.392  1.00 33.63           C  
ATOM   1404  CD1 ILE H 186       4.109   6.868  28.637  1.00 44.01           C  
ATOM   1405  C   ILE H 186       5.900  11.327  29.872  1.00 34.99           C  
ATOM   1406  O   ILE H 186       5.127  12.226  29.542  1.00 34.67           O  
ATOM   1407  N   LEU H 187       7.242  11.438  29.772  1.00 33.50           N  
ATOM   1408  CA  LEU H 187       7.914  12.560  29.178  1.00 33.93           C  
ATOM   1409  CB  LEU H 187       9.051  13.092  30.069  1.00 33.31           C  
ATOM   1410  CG  LEU H 187       9.818  14.297  29.499  1.00 34.09           C  
ATOM   1411  CD1 LEU H 187       8.924  15.544  29.397  1.00 34.10           C  
ATOM   1412  CD2 LEU H 187      11.100  14.553  30.304  1.00 33.32           C  
ATOM   1413  C   LEU H 187       8.528  12.026  27.916  1.00 33.49           C  
ATOM   1414  O   LEU H 187       9.044  10.909  27.904  1.00 33.17           O  
ATOM   1415  N   HIS H 188       8.483  12.804  26.814  1.00 32.42           N  
ATOM   1416  CA  HIS H 188       8.978  12.303  25.560  1.00 32.03           C  
ATOM   1417  ND1 HIS H 188       6.878   9.807  24.468  1.00  0.00           N  
ATOM   1418  CG  HIS H 188       6.833  11.129  24.851  1.00 26.09           C  
ATOM   1419  CB  HIS H 188       7.880  12.141  24.497  1.00 31.27           C  
ATOM   1420  NE2 HIS H 188       5.003  10.069  25.636  1.00  0.00           N  
ATOM   1421  CD2 HIS H 188       5.683  11.272  25.563  1.00 25.42           C  
ATOM   1422  CE1 HIS H 188       5.759   9.220  24.963  1.00 26.97           C  
ATOM   1423  C   HIS H 188       9.945  13.273  24.963  1.00 32.09           C  
ATOM   1424  O   HIS H 188       9.911  14.472  25.238  1.00 33.84           O  
ATOM   1425  N   LEU H 189      10.866  12.743  24.133  1.00 31.50           N  
ATOM   1426  CA  LEU H 189      11.775  13.577  23.411  1.00 32.92           C  
ATOM   1427  CB  LEU H 189      13.203  13.529  23.980  1.00 30.59           C  
ATOM   1428  CG  LEU H 189      14.206  14.421  23.228  1.00 32.95           C  
ATOM   1429  CD1 LEU H 189      13.836  15.908  23.364  1.00 32.10           C  
ATOM   1430  CD2 LEU H 189      15.650  14.123  23.665  1.00 33.23           C  
ATOM   1431  C   LEU H 189      11.815  13.045  22.010  1.00 34.00           C  
ATOM   1432  O   LEU H 189      12.392  11.991  21.745  1.00 34.84           O  
ATOM   1433  N   GLU H 190      11.200  13.775  21.063  1.00 35.13           N  
ATOM   1434  CA  GLU H 190      11.198  13.344  19.694  1.00 35.66           C  
ATOM   1435  CB  GLU H 190       9.982  13.865  18.906  1.00 36.04           C  
ATOM   1436  CG  GLU H 190       9.993  13.504  17.418  1.00 40.36           C  
ATOM   1437  CD  GLU H 190       9.577  12.052  17.260  1.00 39.34           C  
ATOM   1438  OE1 GLU H 190       8.613  11.632  17.954  1.00 41.50           O  
ATOM   1439  OE2 GLU H 190      10.220  11.344  16.440  1.00  0.00           O1-
ATOM   1440  C   GLU H 190      12.416  13.926  19.058  1.00 37.13           C  
ATOM   1441  O   GLU H 190      12.634  15.135  19.101  1.00 38.53           O  
ATOM   1442  N   MET H 191      13.255  13.070  18.445  1.00 35.53           N  
ATOM   1443  CA  MET H 191      14.446  13.574  17.830  1.00 38.49           C  
ATOM   1444  CB  MET H 191      15.723  12.858  18.304  1.00 38.49           C  
ATOM   1445  CG  MET H 191      15.983  13.025  19.804  1.00 40.40           C  
ATOM   1446  SD  MET H 191      17.540  12.294  20.398  1.00 44.63           S  
ATOM   1447  CE  MET H 191      17.013  10.571  20.194  1.00 39.49           C  
ATOM   1448  C   MET H 191      14.325  13.345  16.356  1.00 40.00           C  
ATOM   1449  O   MET H 191      13.803  12.324  15.916  1.00 40.80           O  
ATOM   1450  N   SER H 192      14.794  14.321  15.554  1.00 39.38           N  
ATOM   1451  CA  SER H 192      14.731  14.199  14.127  1.00 40.24           C  
ATOM   1452  CB  SER H 192      13.496  14.896  13.533  1.00 41.61           C  
ATOM   1453  OG  SER H 192      13.480  14.758  12.121  1.00 43.62           O  
ATOM   1454  C   SER H 192      15.947  14.865  13.566  1.00 40.58           C  
ATOM   1455  O   SER H 192      16.595  15.654  14.249  1.00 40.27           O  
ATOM   1456  N   SER H 193      16.288  14.550  12.297  1.00 41.13           N  
ATOM   1457  CA  SER H 193      17.427  15.134  11.641  1.00 41.84           C  
ATOM   1458  CB  SER H 193      17.244  16.633  11.334  1.00 42.61           C  
ATOM   1459  OG  SER H 193      18.398  17.145  10.687  1.00 46.22           O  
ATOM   1460  C   SER H 193      18.620  14.965  12.533  1.00 42.09           C  
ATOM   1461  O   SER H 193      19.369  15.909  12.779  1.00 42.03           O  
ATOM   1462  N   LEU H 194      18.836  13.728  13.014  1.00 40.97           N  
ATOM   1463  CA  LEU H 194      19.883  13.433  13.949  1.00 41.75           C  
ATOM   1464  CB  LEU H 194      19.824  11.984  14.455  1.00 40.30           C  
ATOM   1465  CG  LEU H 194      18.601  11.701  15.346  1.00 38.93           C  
ATOM   1466  CD1 LEU H 194      18.507  10.213  15.708  1.00 38.84           C  
ATOM   1467  CD2 LEU H 194      18.617  12.586  16.602  1.00 39.28           C  
ATOM   1468  C   LEU H 194      21.228  13.655  13.337  1.00 43.81           C  
ATOM   1469  O   LEU H 194      21.450  13.421  12.149  1.00 45.59           O  
ATOM   1470  N   ARG H 195      22.167  14.138  14.179  1.00 43.60           N  
ATOM   1471  CA  ARG H 195      23.515  14.409  13.778  1.00 44.13           C  
ATOM   1472  CB  ARG H 195      23.924  15.885  13.934  1.00 44.43           C  
ATOM   1473  CG  ARG H 195      23.107  16.847  13.070  1.00 47.87           C  
ATOM   1474  CD  ARG H 195      23.757  18.224  12.921  1.00 50.53           C  
ATOM   1475  NE  ARG H 195      23.933  18.793  14.287  1.00 59.50           N  
ATOM   1476  CZ  ARG H 195      23.129  19.803  14.732  1.00 60.06           C  
ATOM   1477  NH1 ARG H 195      22.183  20.343  13.910  1.00 58.30           N1+
ATOM   1478  NH2 ARG H 195      23.287  20.287  15.997  1.00 59.74           N  
ATOM   1479  C   ARG H 195      24.408  13.614  14.675  1.00 44.12           C  
ATOM   1480  O   ARG H 195      24.000  13.159  15.741  1.00 43.15           O  
ATOM   1481  N   SER H 196      25.671  13.435  14.252  1.00 43.32           N  
ATOM   1482  CA  SER H 196      26.612  12.637  14.985  1.00 43.67           C  
ATOM   1483  CB  SER H 196      27.969  12.538  14.272  1.00 48.48           C  
ATOM   1484  OG  SER H 196      28.856  11.740  15.041  1.00 52.12           O  
ATOM   1485  C   SER H 196      26.855  13.263  16.327  1.00 42.06           C  
ATOM   1486  O   SER H 196      27.109  12.564  17.307  1.00 44.12           O  
ATOM   1487  N   GLU H 197      26.751  14.605  16.405  1.00 41.72           N  
ATOM   1488  CA  GLU H 197      27.013  15.348  17.609  1.00 43.12           C  
ATOM   1489  CB  GLU H 197      26.981  16.873  17.408  1.00 44.97           C  
ATOM   1490  CG  GLU H 197      28.234  17.428  16.719  1.00 53.49           C  
ATOM   1491  CD  GLU H 197      28.206  17.049  15.244  1.00 55.06           C  
ATOM   1492  OE1 GLU H 197      27.287  17.523  14.522  1.00 53.44           O  
ATOM   1493  OE2 GLU H 197      29.108  16.281  14.819  1.00 59.24           O1-
ATOM   1494  C   GLU H 197      26.015  14.984  18.670  1.00 41.08           C  
ATOM   1495  O   GLU H 197      26.272  15.174  19.856  1.00 39.59           O  
ATOM   1496  N   ASP H 198      24.828  14.503  18.262  1.00 39.37           N  
ATOM   1497  CA  ASP H 198      23.743  14.136  19.134  1.00 38.07           C  
ATOM   1498  CB  ASP H 198      22.443  13.828  18.379  1.00 37.24           C  
ATOM   1499  CG  ASP H 198      21.952  15.139  17.792  1.00 38.64           C  
ATOM   1500  OD1 ASP H 198      21.796  16.122  18.564  1.00 37.20           O  
ATOM   1501  OD2 ASP H 198      21.749  15.174  16.550  1.00 39.91           O1-
ATOM   1502  C   ASP H 198      24.077  12.922  19.954  1.00 37.86           C  
ATOM   1503  O   ASP H 198      23.375  12.617  20.916  1.00 36.53           O  
ATOM   1504  N   THR H 199      25.102  12.143  19.562  1.00 36.60           N  
ATOM   1505  CA  THR H 199      25.414  10.945  20.293  1.00 35.66           C  
ATOM   1506  CB  THR H 199      26.617  10.231  19.752  1.00 36.78           C  
ATOM   1507  OG1 THR H 199      26.406   9.885  18.391  1.00 36.66           O  
ATOM   1508  CG2 THR H 199      26.874   8.971  20.593  1.00 36.18           C  
ATOM   1509  C   THR H 199      25.686  11.290  21.729  1.00 35.95           C  
ATOM   1510  O   THR H 199      26.526  12.140  22.025  1.00 35.49           O  
ATOM   1511  N   ALA H 200      24.963  10.631  22.665  1.00 33.04           N  
ATOM   1512  CA  ALA H 200      25.178  10.899  24.060  1.00 32.86           C  
ATOM   1513  CB  ALA H 200      24.929  12.370  24.439  1.00 31.08           C  
ATOM   1514  C   ALA H 200      24.219  10.078  24.864  1.00 32.12           C  
ATOM   1515  O   ALA H 200      23.334   9.412  24.326  1.00 31.68           O  
ATOM   1516  N   MET H 201      24.410  10.078  26.199  1.00 31.38           N  
ATOM   1517  CA  MET H 201      23.471   9.426  27.064  1.00 31.97           C  
ATOM   1518  CB  MET H 201      24.072   8.876  28.364  1.00 32.69           C  
ATOM   1519  CG  MET H 201      23.025   8.185  29.240  1.00 36.93           C  
ATOM   1520  SD  MET H 201      23.702   7.295  30.667  1.00 55.48           S  
ATOM   1521  CE  MET H 201      24.202   5.843  29.704  1.00 48.04           C  
ATOM   1522  C   MET H 201      22.458  10.464  27.419  1.00 31.24           C  
ATOM   1523  O   MET H 201      22.810  11.575  27.808  1.00 31.77           O  
ATOM   1524  N   TYR H 202      21.160  10.126  27.300  1.00 30.57           N  
ATOM   1525  CA  TYR H 202      20.137  11.099  27.553  1.00 30.54           C  
ATOM   1526  CB  TYR H 202      19.041  11.137  26.468  1.00 29.97           C  
ATOM   1527  CG  TYR H 202      19.600  11.834  25.272  1.00 30.21           C  
ATOM   1528  CD1 TYR H 202      20.538  11.229  24.467  1.00 30.20           C  
ATOM   1529  CD2 TYR H 202      19.162  13.099  24.948  1.00 29.84           C  
ATOM   1530  CE1 TYR H 202      21.040  11.887  23.368  1.00 30.68           C  
ATOM   1531  CE2 TYR H 202      19.661  13.760  23.852  1.00 30.90           C  
ATOM   1532  CZ  TYR H 202      20.604  13.153  23.060  1.00 31.41           C  
ATOM   1533  OH  TYR H 202      21.122  13.826  21.933  1.00 32.17           O  
ATOM   1534  C   TYR H 202      19.480  10.803  28.862  1.00 30.67           C  
ATOM   1535  O   TYR H 202      19.044   9.681  29.118  1.00 30.65           O  
ATOM   1536  N   TYR H 203      19.389  11.837  29.725  1.00 30.03           N  
ATOM   1537  CA  TYR H 203      18.825  11.673  31.033  1.00 29.98           C  
ATOM   1538  CB  TYR H 203      19.665  12.252  32.192  1.00 30.30           C  
ATOM   1539  CG  TYR H 203      21.018  11.633  32.284  1.00 30.28           C  
ATOM   1540  CD1 TYR H 203      21.233  10.490  33.012  1.00 32.01           C  
ATOM   1541  CD2 TYR H 203      22.090  12.209  31.650  1.00 31.28           C  
ATOM   1542  CE1 TYR H 203      22.485   9.929  33.099  1.00 32.32           C  
ATOM   1543  CE2 TYR H 203      23.345  11.654  31.734  1.00 33.62           C  
ATOM   1544  CZ  TYR H 203      23.548  10.509  32.460  1.00 34.30           C  
ATOM   1545  OH  TYR H 203      24.831   9.929  32.555  1.00 35.12           O  
ATOM   1546  C   TYR H 203      17.569  12.482  31.108  1.00 30.60           C  
ATOM   1547  O   TYR H 203      17.480  13.581  30.563  1.00 31.01           O  
ATOM   1548  N   CYS H 204      16.563  11.917  31.801  1.00 30.80           N  
ATOM   1549  CA  CYS H 204      15.303  12.541  32.078  1.00 30.80           C  
ATOM   1550  CB  CYS H 204      14.181  11.487  32.062  1.00 31.69           C  
ATOM   1551  SG  CYS H 204      12.539  12.060  32.572  1.00 42.17           S  
ATOM   1552  C   CYS H 204      15.439  13.090  33.472  1.00 30.95           C  
ATOM   1553  O   CYS H 204      15.943  12.403  34.357  1.00 31.09           O  
ATOM   1554  N   ALA H 205      15.020  14.354  33.716  1.00 31.24           N  
ATOM   1555  CA  ALA H 205      15.215  14.889  35.040  1.00 30.82           C  
ATOM   1556  CB  ALA H 205      16.429  15.826  35.143  1.00 30.77           C  
ATOM   1557  C   ALA H 205      14.016  15.677  35.471  1.00 31.11           C  
ATOM   1558  O   ALA H 205      13.327  16.290  34.658  1.00 31.94           O  
ATOM   1559  N   ARG H 206      13.741  15.669  36.794  1.00 30.94           N  
ATOM   1560  CA  ARG H 206      12.641  16.414  37.348  1.00 30.99           C  
ATOM   1561  CB  ARG H 206      12.073  15.773  38.632  1.00 31.50           C  
ATOM   1562  CG  ARG H 206      10.786  16.422  39.151  1.00 32.26           C  
ATOM   1563  CD  ARG H 206      10.076  15.614  40.247  1.00 33.33           C  
ATOM   1564  NE  ARG H 206      10.813  15.817  41.528  1.00 33.29           N  
ATOM   1565  CZ  ARG H 206      10.239  15.460  42.716  1.00 34.16           C  
ATOM   1566  NH1 ARG H 206       8.989  14.912  42.738  1.00 34.16           N1+
ATOM   1567  NH2 ARG H 206      10.912  15.653  43.886  1.00 33.91           N  
ATOM   1568  C   ARG H 206      13.153  17.788  37.659  1.00 32.67           C  
ATOM   1569  O   ARG H 206      14.224  17.941  38.244  1.00 31.61           O  
ATOM   1570  N   GLY H 207      12.396  18.834  37.261  1.00 32.73           N  
ATOM   1571  CA  GLY H 207      12.885  20.171  37.445  1.00 33.87           C  
ATOM   1572  C   GLY H 207      12.294  20.830  38.654  1.00 35.57           C  
ATOM   1573  O   GLY H 207      11.309  20.369  39.223  1.00 35.22           O  
ATOM   1574  N   GLU H 208      12.991  21.807  39.256  1.00 46.62           N  
ATOM   1575  CA  GLU H 208      12.446  22.307  40.489  1.00 50.91           C  
ATOM   1576  CB  GLU H 208      13.347  21.997  41.702  1.00 45.71           C  
ATOM   1577  CG  GLU H 208      12.731  22.314  43.067  1.00  0.00           C  
ATOM   1578  CD  GLU H 208      11.875  21.127  43.482  1.00  0.00           C  
ATOM   1579  OE1 GLU H 208      11.524  20.312  42.589  1.00  0.00           O  
ATOM   1580  OE2 GLU H 208      11.559  21.020  44.698  1.00  0.00           O1-
ATOM   1581  C   GLU H 208      12.379  23.780  40.325  1.00 54.25           C  
ATOM   1582  O   GLU H 208      13.399  24.426  40.109  1.00 52.21           O  
ATOM   1583  N   VAL H 209      11.174  24.356  40.424  1.00 56.58           N  
ATOM   1584  CA  VAL H 209      11.035  25.752  40.136  1.00 57.61           C  
ATOM   1585  CB  VAL H 209       9.593  26.193  40.097  1.00 59.53           C  
ATOM   1586  CG1 VAL H 209       8.888  25.438  38.956  1.00  0.00           C  
ATOM   1587  CG2 VAL H 209       8.942  25.952  41.470  1.00 47.74           C  
ATOM   1588  C   VAL H 209      11.765  26.615  41.118  1.00 59.19           C  
ATOM   1589  O   VAL H 209      12.550  27.476  40.722  1.00 59.48           O  
ATOM   1590  N   ARG H 210      11.555  26.404  42.432  1.00 55.12           N  
ATOM   1591  CA  ARG H 210      12.128  27.326  43.370  1.00 58.26           C  
ATOM   1592  CB  ARG H 210      11.724  27.046  44.828  1.00 57.51           C  
ATOM   1593  CG  ARG H 210      10.261  27.369  45.135  1.00 72.02           C  
ATOM   1594  CD  ARG H 210       9.954  27.415  46.633  1.00  0.00           C  
ATOM   1595  NE  ARG H 210       8.510  27.747  46.796  1.00  0.00           N  
ATOM   1596  CZ  ARG H 210       8.043  28.187  48.001  1.00  0.00           C  
ATOM   1597  NH1 ARG H 210       8.899  28.336  49.054  1.00  0.00           N1+
ATOM   1598  NH2 ARG H 210       6.720  28.490  48.147  1.00  0.00           N  
ATOM   1599  C   ARG H 210      13.618  27.299  43.301  1.00 57.89           C  
ATOM   1600  O   ARG H 210      14.259  28.340  43.162  1.00 59.25           O  
ATOM   1601  N   GLN H 211      14.206  26.096  43.392  1.00 54.25           N  
ATOM   1602  CA  GLN H 211      15.632  25.951  43.374  1.00 58.67           C  
ATOM   1603  CB  GLN H 211      16.077  24.517  43.709  1.00 47.19           C  
ATOM   1604  CG  GLN H 211      15.688  24.054  45.115  1.00  0.00           C  
ATOM   1605  CD  GLN H 211      16.155  22.616  45.271  1.00  0.00           C  
ATOM   1606  OE1 GLN H 211      16.635  22.000  44.321  1.00  0.00           O  
ATOM   1607  NE2 GLN H 211      16.005  22.058  46.502  1.00  0.00           N  
ATOM   1608  C   GLN H 211      16.145  26.265  42.002  1.00 54.89           C  
ATOM   1609  O   GLN H 211      17.143  26.962  41.842  1.00 57.48           O  
ATOM   1610  N   ARG H 212      15.404  25.828  40.972  1.00 46.57           N  
ATOM   1611  CA  ARG H 212      15.801  25.869  39.590  1.00 45.99           C  
ATOM   1612  CB  ARG H 212      16.271  27.245  39.089  1.00 48.37           C  
ATOM   1613  CG  ARG H 212      15.136  28.266  39.006  1.00 46.59           C  
ATOM   1614  CD  ARG H 212      15.454  29.468  38.113  1.00 51.80           C  
ATOM   1615  NE  ARG H 212      14.273  30.380  38.137  1.00 54.40           N  
ATOM   1616  CZ  ARG H 212      13.197  30.144  37.333  1.00 58.52           C  
ATOM   1617  NH1 ARG H 212      13.168  29.039  36.529  1.00 56.10           N1+
ATOM   1618  NH2 ARG H 212      12.136  31.006  37.341  1.00 56.17           N  
ATOM   1619  C   ARG H 212      16.895  24.879  39.359  1.00 41.95           C  
ATOM   1620  O   ARG H 212      17.866  25.151  38.654  1.00 41.53           O  
ATOM   1621  N   GLY H 213      16.735  23.676  39.950  1.00 39.67           N  
ATOM   1622  CA  GLY H 213      17.694  22.625  39.791  1.00 39.54           C  
ATOM   1623  C   GLY H 213      16.948  21.372  39.454  1.00 38.51           C  
ATOM   1624  O   GLY H 213      15.718  21.333  39.487  1.00 40.22           O  
ATOM   1625  N   PHE H 214      17.693  20.306  39.095  1.00 35.16           N  
ATOM   1626  CA  PHE H 214      17.055  19.064  38.767  1.00 34.75           C  
ATOM   1627  CB  PHE H 214      17.631  18.410  37.495  1.00 35.41           C  
ATOM   1628  CG  PHE H 214      17.489  19.384  36.373  1.00 41.48           C  
ATOM   1629  CD1 PHE H 214      16.249  19.698  35.869  1.00 46.37           C  
ATOM   1630  CD2 PHE H 214      18.602  19.971  35.809  1.00 52.51           C  
ATOM   1631  CE1 PHE H 214      16.127  20.594  34.832  1.00 47.03           C  
ATOM   1632  CE2 PHE H 214      18.482  20.867  34.771  1.00 53.79           C  
ATOM   1633  CZ  PHE H 214      17.239  21.182  34.279  1.00 45.97           C  
ATOM   1634  C   PHE H 214      17.321  18.137  39.911  1.00 36.74           C  
ATOM   1635  O   PHE H 214      18.447  17.692  40.116  1.00 34.98           O  
ATOM   1636  N   ASP H 215      16.277  17.846  40.708  1.00 34.73           N  
ATOM   1637  CA  ASP H 215      16.424  17.024  41.875  1.00 37.39           C  
ATOM   1638  CB  ASP H 215      15.289  17.230  42.900  1.00 37.09           C  
ATOM   1639  CG  ASP H 215      13.936  17.005  42.249  1.00 37.35           C  
ATOM   1640  OD1 ASP H 215      13.890  16.721  41.024  1.00 35.62           O  
ATOM   1641  OD2 ASP H 215      12.918  17.141  42.977  1.00 38.50           O1-
ATOM   1642  C   ASP H 215      16.626  15.561  41.581  1.00 35.70           C  
ATOM   1643  O   ASP H 215      17.425  14.911  42.255  1.00 36.80           O  
ATOM   1644  N   TYR H 216      15.934  14.999  40.568  1.00 30.40           N  
ATOM   1645  CA  TYR H 216      15.982  13.582  40.337  1.00 31.99           C  
ATOM   1646  CB  TYR H 216      14.647  12.864  40.601  1.00 32.17           C  
ATOM   1647  CG  TYR H 216      14.469  12.835  42.081  1.00 27.85           C  
ATOM   1648  CD1 TYR H 216      15.042  11.828  42.822  1.00 29.81           C  
ATOM   1649  CD2 TYR H 216      13.743  13.807  42.731  1.00 29.06           C  
ATOM   1650  CE1 TYR H 216      14.892  11.783  44.187  1.00 28.17           C  
ATOM   1651  CE2 TYR H 216      13.589  13.768  44.099  1.00 30.01           C  
ATOM   1652  CZ  TYR H 216      14.164  12.755  44.829  1.00 33.74           C  
ATOM   1653  OH  TYR H 216      14.008  12.713  46.231  1.00 32.94           O  
ATOM   1654  C   TYR H 216      16.378  13.353  38.912  1.00 31.69           C  
ATOM   1655  O   TYR H 216      15.915  14.051  38.011  1.00 31.08           O  
ATOM   1656  N   TRP H 217      17.270  12.363  38.686  1.00 31.30           N  
ATOM   1657  CA  TRP H 217      17.760  12.044  37.372  1.00 31.06           C  
ATOM   1658  CB  TRP H 217      19.279  12.264  37.259  1.00 29.95           C  
ATOM   1659  CG  TRP H 217      19.731  13.695  37.433  1.00 29.46           C  
ATOM   1660  CD2 TRP H 217      20.516  14.416  36.469  1.00 29.23           C  
ATOM   1661  CD1 TRP H 217      19.567  14.531  38.499  1.00 29.31           C  
ATOM   1662  NE1 TRP H 217      20.193  15.730  38.257  1.00 29.02           N  
ATOM   1663  CE2 TRP H 217      20.784  15.672  37.012  1.00 29.64           C  
ATOM   1664  CE3 TRP H 217      20.982  14.057  35.238  1.00 29.38           C  
ATOM   1665  CZ2 TRP H 217      21.527  16.591  36.327  1.00 29.89           C  
ATOM   1666  CZ3 TRP H 217      21.723  14.989  34.546  1.00 30.90           C  
ATOM   1667  CH2 TRP H 217      21.990  16.231  35.080  1.00 29.91           C  
ATOM   1668  C   TRP H 217      17.539  10.571  37.168  1.00 32.57           C  
ATOM   1669  O   TRP H 217      17.665   9.784  38.105  1.00 32.36           O  
ATOM   1670  N   GLY H 218      17.201  10.153  35.930  1.00 31.48           N  
ATOM   1671  CA  GLY H 218      16.995   8.757  35.654  1.00 31.78           C  
ATOM   1672  C   GLY H 218      18.328   8.140  35.356  1.00 33.33           C  
ATOM   1673  O   GLY H 218      19.354   8.813  35.388  1.00 33.36           O  
ATOM   1674  N   GLN H 219      18.345   6.818  35.082  1.00 32.85           N  
ATOM   1675  CA  GLN H 219      19.562   6.118  34.769  1.00 35.33           C  
ATOM   1676  CB  GLN H 219      19.462   4.590  34.886  1.00 37.50           C  
ATOM   1677  CG  GLN H 219      19.387   4.157  36.353  1.00 32.68           C  
ATOM   1678  CD  GLN H 219      20.570   4.794  37.080  1.00 35.12           C  
ATOM   1679  OE1 GLN H 219      21.726   4.594  36.709  1.00 37.22           O  
ATOM   1680  NE2 GLN H 219      20.277   5.598  38.137  1.00 34.87           N  
ATOM   1681  C   GLN H 219      20.076   6.512  33.416  1.00 34.33           C  
ATOM   1682  O   GLN H 219      21.282   6.464  33.175  1.00 34.62           O  
ATOM   1683  N   GLY H 220      19.175   6.857  32.476  1.00 33.49           N  
ATOM   1684  CA  GLY H 220      19.613   7.344  31.196  1.00 32.06           C  
ATOM   1685  C   GLY H 220      19.480   6.289  30.142  1.00 33.95           C  
ATOM   1686  O   GLY H 220      19.431   5.094  30.425  1.00 33.98           O  
ATOM   1687  N   THR H 221      19.398   6.737  28.871  1.00 33.00           N  
ATOM   1688  CA  THR H 221      19.330   5.842  27.750  1.00 34.10           C  
ATOM   1689  CB  THR H 221      17.985   5.828  27.078  1.00 32.90           C  
ATOM   1690  OG1 THR H 221      17.927   4.787  26.115  1.00 35.27           O  
ATOM   1691  CG2 THR H 221      17.734   7.192  26.414  1.00 32.41           C  
ATOM   1692  C   THR H 221      20.350   6.325  26.760  1.00 34.28           C  
ATOM   1693  O   THR H 221      20.506   7.529  26.569  1.00 32.60           O  
ATOM   1694  N   THR H 222      21.067   5.403  26.084  1.00 33.53           N  
ATOM   1695  CA  THR H 222      22.114   5.848  25.203  1.00 34.51           C  
ATOM   1696  CB  THR H 222      23.352   4.998  25.235  1.00 34.99           C  
ATOM   1697  OG1 THR H 222      23.020   3.643  24.977  1.00 45.08           O  
ATOM   1698  CG2 THR H 222      24.043   5.138  26.597  1.00 43.25           C  
ATOM   1699  C   THR H 222      21.646   5.903  23.786  1.00 34.87           C  
ATOM   1700  O   THR H 222      20.901   5.047  23.311  1.00 34.80           O  
ATOM   1701  N   LEU H 223      22.090   6.965  23.081  1.00 34.01           N  
ATOM   1702  CA  LEU H 223      21.773   7.185  21.701  1.00 34.29           C  
ATOM   1703  CB  LEU H 223      21.002   8.496  21.472  1.00 33.91           C  
ATOM   1704  CG  LEU H 223      20.648   8.772  19.998  1.00  0.00           C  
ATOM   1705  CD1 LEU H 223      19.683   7.714  19.442  1.00  0.00           C  
ATOM   1706  CD2 LEU H 223      20.133  10.210  19.811  1.00  0.00           C  
ATOM   1707  C   LEU H 223      23.060   7.298  20.943  1.00 36.07           C  
ATOM   1708  O   LEU H 223      23.955   8.056  21.320  1.00 34.56           O  
ATOM   1709  N   THR H 224      23.189   6.525  19.848  1.00 35.16           N  
ATOM   1710  CA  THR H 224      24.373   6.611  19.045  1.00 37.07           C  
ATOM   1711  CB  THR H 224      25.157   5.333  19.030  1.00 35.11           C  
ATOM   1712  OG1 THR H 224      25.530   4.976  20.353  1.00 38.56           O  
ATOM   1713  CG2 THR H 224      26.411   5.530  18.163  1.00 37.63           C  
ATOM   1714  C   THR H 224      23.935   6.896  17.642  1.00 37.28           C  
ATOM   1715  O   THR H 224      23.084   6.197  17.094  1.00 37.28           O  
ATOM   1716  N   VAL H 225      24.503   7.948  17.020  1.00 37.65           N  
ATOM   1717  CA  VAL H 225      24.132   8.269  15.672  1.00 39.21           C  
ATOM   1718  CB  VAL H 225      23.790   9.717  15.491  1.00 39.25           C  
ATOM   1719  CG1 VAL H 225      23.474   9.974  14.010  1.00 39.05           C  
ATOM   1720  CG2 VAL H 225      22.637  10.067  16.447  1.00 37.02           C  
ATOM   1721  C   VAL H 225      25.315   7.973  14.813  1.00 41.97           C  
ATOM   1722  O   VAL H 225      26.342   8.644  14.908  1.00 40.14           O  
ATOM   1723  N   SER H 226      25.193   6.953  13.941  1.00 43.34           N  
ATOM   1724  CA  SER H 226      26.295   6.600  13.092  1.00 45.29           C  
ATOM   1725  CB  SER H 226      27.323   5.687  13.777  1.00 43.51           C  
ATOM   1726  OG  SER H 226      28.379   5.376  12.881  1.00 45.81           O  
ATOM   1727  C   SER H 226      25.750   5.849  11.921  1.00 48.08           C  
ATOM   1728  O   SER H 226      24.622   5.361  11.942  1.00 45.46           O  
ATOM   1729  N   SER H 227      26.556   5.744  10.848  1.00 48.91           N  
ATOM   1730  CA  SER H 227      26.124   5.032   9.686  1.00 50.86           C  
ATOM   1731  CB  SER H 227      26.774   5.538   8.389  1.00 52.96           C  
ATOM   1732  OG  SER H 227      28.175   5.319   8.436  1.00 56.32           O  
ATOM   1733  C   SER H 227      26.525   3.573   9.866  1.00 50.74           C  
ATOM   1734  O   SER H 227      26.270   2.772   8.927  1.00 51.92           O  
ATOM   1735  OXT SER H 227      27.092   3.241  10.941  1.00  0.00           O1-
TER    1736      SER H 227 
CONECT  163  654
CONECT  654  163
CONECT  953 1551
CONECT 1551  953
END
