# Supplementary material for: Fully automated antibody structure prediction using BIOVIA tools: Validation study
Source: PLoS One. 2017 May 18;12(5):e0177923. doi: 10.1371/journal.pone.0177923 (PMC5436848; doi:10.1371/journal.pone.0177923)
Supplement: S1 Dataset — Predicted structures using the Top5 framework method, Chothia CDR definition with no canonical filtering and generating 50 models. These were used in the detailed discussion of outliers and for comparison against predictions using canonical filtering. (ZIP) [file pone.0177923.s003.zip › 4M5Y_LH_FV_FinalModel.pdb]

REMARK   Accelrys Discovery Studio PDB file
REMARK   Created:  2015-05-08T05:45:05Z
SSBOND   1 CYS L   22    CYS L   87                                     
SSBOND   2 CYS H  131    CYS H  205                                     
ATOM      1  N   SER L   1      24.573  34.356  26.895  1.00 32.12           N1+
ATOM      2  CA  SER L   1      25.015  32.978  27.194  1.00 32.12           C  
ATOM      3  CB  SER L   1      25.758  32.380  25.981  1.00 32.15           C  
ATOM      4  OG  SER L   1      26.153  31.040  26.236  1.00 33.02           O  
ATOM      5  C   SER L   1      25.921  33.014  28.370  1.00 31.72           C  
ATOM      6  O   SER L   1      26.171  34.060  28.976  1.00 31.77           O  
ATOM      7  N   TYR L   2      26.428  31.839  28.754  1.00 50.31           N  
ATOM      8  CA  TYR L   2      27.192  31.888  29.948  1.00 49.14           C  
ATOM      9  CB  TYR L   2      26.261  31.662  31.151  1.00 46.36           C  
ATOM     10  CG  TYR L   2      26.897  32.080  32.426  1.00 48.90           C  
ATOM     11  CD1 TYR L   2      26.985  33.415  32.735  1.00 49.22           C  
ATOM     12  CD2 TYR L   2      27.365  31.153  33.324  1.00 48.70           C  
ATOM     13  CE1 TYR L   2      27.551  33.825  33.917  1.00 48.98           C  
ATOM     14  CE2 TYR L   2      27.935  31.557  34.509  1.00 48.56           C  
ATOM     15  CZ  TYR L   2      28.030  32.894  34.805  1.00 47.86           C  
ATOM     16  OH  TYR L   2      28.612  33.311  36.019  1.00 46.75           O  
ATOM     17  C   TYR L   2      28.178  30.767  29.884  1.00 50.74           C  
ATOM     18  O   TYR L   2      27.926  29.749  29.243  1.00 52.05           O  
ATOM     19  N   VAL L   3      29.341  30.923  30.538  1.00 51.91           N  
ATOM     20  CA  VAL L   3      30.261  29.828  30.552  1.00 53.16           C  
ATOM     21  CB  VAL L   3      31.557  30.114  29.852  1.00 51.37           C  
ATOM     22  CG1 VAL L   3      32.490  28.906  30.041  1.00 46.64           C  
ATOM     23  CG2 VAL L   3      31.254  30.440  28.379  1.00 43.84           C  
ATOM     24  C   VAL L   3      30.585  29.525  31.980  1.00 46.86           C  
ATOM     25  O   VAL L   3      30.798  30.433  32.783  1.00 47.59           O  
ATOM     26  N   LEU L   4      30.610  28.226  32.342  1.00 44.04           N  
ATOM     27  CA  LEU L   4      30.962  27.855  33.683  1.00 40.87           C  
ATOM     28  CB  LEU L   4      29.999  26.845  34.331  1.00 38.19           C  
ATOM     29  CG  LEU L   4      28.591  27.414  34.592  1.00 38.44           C  
ATOM     30  CD1 LEU L   4      27.675  26.365  35.243  1.00 33.86           C  
ATOM     31  CD2 LEU L   4      28.661  28.716  35.404  1.00 35.92           C  
ATOM     32  C   LEU L   4      32.310  27.202  33.616  1.00 41.29           C  
ATOM     33  O   LEU L   4      32.508  26.247  32.868  1.00 45.15           O  
ATOM     34  N   THR L   5      33.274  27.694  34.420  1.00 39.86           N  
ATOM     35  CA  THR L   5      34.609  27.170  34.346  1.00 38.74           C  
ATOM     36  CB  THR L   5      35.646  28.253  34.249  1.00 44.83           C  
ATOM     37  OG1 THR L   5      35.413  29.052  33.100  1.00 53.00           O  
ATOM     38  CG2 THR L   5      37.040  27.612  34.170  1.00 44.58           C  
ATOM     39  C   THR L   5      34.907  26.395  35.590  1.00 36.29           C  
ATOM     40  O   THR L   5      34.781  26.907  36.700  1.00 38.49           O  
ATOM     41  N   GLN L   6      35.316  25.121  35.426  1.00 37.71           N  
ATOM     42  CA  GLN L   6      35.668  24.299  36.549  1.00 36.76           C  
ATOM     43  CB  GLN L   6      34.712  23.116  36.782  1.00 32.40           C  
ATOM     44  CG  GLN L   6      33.294  23.522  37.187  1.00 33.49           C  
ATOM     45  CD  GLN L   6      32.474  22.250  37.378  1.00 32.24           C  
ATOM     46  OE1 GLN L   6      31.516  22.000  36.650  1.00 32.64           O  
ATOM     47  NE2 GLN L   6      32.861  21.423  38.388  1.00 31.00           N  
ATOM     48  C   GLN L   6      37.005  23.698  36.258  1.00 38.68           C  
ATOM     49  O   GLN L   6      37.342  23.445  35.104  1.00 40.08           O  
ATOM     50  N   PRO L   7      37.790  23.471  37.278  1.00 39.54           N  
ATOM     51  CA  PRO L   7      39.072  22.843  37.107  1.00 40.51           C  
ATOM     52  CD  PRO L   7      37.698  24.212  38.523  1.00 45.07           C  
ATOM     53  CB  PRO L   7      39.840  23.086  38.409  1.00 41.59           C  
ATOM     54  CG  PRO L   7      38.769  23.559  39.412  1.00 45.85           C  
ATOM     55  C   PRO L   7      38.836  21.404  36.786  1.00 42.14           C  
ATOM     56  O   PRO L   7      37.872  20.834  37.294  1.00 40.65           O  
ATOM     57  N   PRO L   8      39.660  20.822  35.962  1.00 39.68           N  
ATOM     58  CA  PRO L   8      39.471  19.452  35.583  1.00 38.64           C  
ATOM     59  CD  PRO L   8      40.361  21.582  34.940  1.00 44.77           C  
ATOM     60  CB  PRO L   8      40.422  19.211  34.412  1.00 41.95           C  
ATOM     61  CG  PRO L   8      40.570  20.603  33.772  1.00 43.89           C  
ATOM     62  C   PRO L   8      39.662  18.491  36.710  1.00 38.46           C  
ATOM     63  O   PRO L   8      39.024  17.439  36.696  1.00 39.58           O  
ATOM     64  N   SER L   9      40.534  18.801  37.687  1.00 37.40           N  
ATOM     65  CA  SER L   9      40.728  17.819  38.714  1.00 40.41           C  
ATOM     66  CB  SER L   9      41.774  16.753  38.347  1.00 42.58           C  
ATOM     67  OG  SER L   9      43.054  17.353  38.211  1.00 47.62           O  
ATOM     68  C   SER L   9      41.203  18.474  39.973  1.00 40.00           C  
ATOM     69  O   SER L   9      41.787  19.556  39.950  1.00 41.83           O  
ATOM     70  N   VAL L  10      40.929  17.815  41.119  1.00 38.49           N  
ATOM     71  CA  VAL L  10      41.386  18.281  42.399  1.00 40.74           C  
ATOM     72  CB  VAL L  10      40.320  18.980  43.194  1.00 39.15           C  
ATOM     73  CG1 VAL L  10      40.887  19.335  44.579  1.00 37.02           C  
ATOM     74  CG2 VAL L  10      39.832  20.199  42.392  1.00 38.03           C  
ATOM     75  C   VAL L  10      41.804  17.067  43.176  1.00 43.88           C  
ATOM     76  O   VAL L  10      41.146  16.029  43.117  1.00 43.03           O  
ATOM     77  N   SER L  11      42.918  17.158  43.933  1.00 44.94           N  
ATOM     78  CA  SER L  11      43.354  16.006  44.677  1.00 45.76           C  
ATOM     79  CB  SER L  11      44.682  15.415  44.174  1.00 48.60           C  
ATOM     80  OG  SER L  11      44.518  14.903  42.860  1.00 52.89           O  
ATOM     81  C   SER L  11      43.558  16.399  46.107  1.00 45.27           C  
ATOM     82  O   SER L  11      44.036  17.494  46.402  1.00 48.70           O  
ATOM     83  N   VAL L  12      43.178  15.501  47.042  1.00 43.66           N  
ATOM     84  CA  VAL L  12      43.358  15.783  48.440  1.00 44.93           C  
ATOM     85  CB  VAL L  12      42.157  16.415  49.083  1.00 44.75           C  
ATOM     86  CG1 VAL L  12      41.940  17.811  48.476  1.00 45.93           C  
ATOM     87  CG2 VAL L  12      40.957  15.472  48.895  1.00 42.67           C  
ATOM     88  C   VAL L  12      43.620  14.497  49.164  1.00 44.95           C  
ATOM     89  O   VAL L  12      43.313  13.414  48.667  1.00 45.58           O  
ATOM     90  N   ALA L  13      44.245  14.596  50.355  1.00 44.11           N  
ATOM     91  CA  ALA L  13      44.507  13.453  51.188  1.00 45.53           C  
ATOM     92  CB  ALA L  13      45.690  13.650  52.149  1.00 46.73           C  
ATOM     93  C   ALA L  13      43.282  13.215  52.014  1.00 44.73           C  
ATOM     94  O   ALA L  13      42.454  14.107  52.182  1.00 44.86           O  
ATOM     95  N   PRO L  14      43.140  12.031  52.544  1.00 44.34           N  
ATOM     96  CA  PRO L  14      41.968  11.736  53.317  1.00 44.68           C  
ATOM     97  CD  PRO L  14      43.682  10.845  51.900  1.00 46.04           C  
ATOM     98  CB  PRO L  14      41.978  10.224  53.525  1.00 46.62           C  
ATOM     99  CG  PRO L  14      42.731   9.698  52.286  1.00 44.38           C  
ATOM    100  C   PRO L  14      41.913  12.530  54.581  1.00 46.62           C  
ATOM    101  O   PRO L  14      42.949  12.727  55.212  1.00 46.76           O  
ATOM    102  N   GLY L  15      40.709  13.001  54.960  1.00 44.99           N  
ATOM    103  CA  GLY L  15      40.533  13.737  56.176  1.00 45.07           C  
ATOM    104  C   GLY L  15      40.690  15.200  55.895  1.00 42.82           C  
ATOM    105  O   GLY L  15      40.285  16.037  56.703  1.00 44.51           O  
ATOM    106  N   GLU L  16      41.270  15.551  54.732  1.00 41.31           N  
ATOM    107  CA  GLU L  16      41.489  16.932  54.406  1.00 42.01           C  
ATOM    108  CB  GLU L  16      42.695  17.176  53.481  1.00 44.14           C  
ATOM    109  CG  GLU L  16      44.031  16.905  54.180  1.00 51.31           C  
ATOM    110  CD  GLU L  16      45.168  17.214  53.215  1.00 57.57           C  
ATOM    111  OE1 GLU L  16      45.100  18.274  52.539  1.00 58.61           O  
ATOM    112  OE2 GLU L  16      46.121  16.393  53.142  1.00  0.00           O1-
ATOM    113  C   GLU L  16      40.253  17.484  53.767  1.00 40.59           C  
ATOM    114  O   GLU L  16      39.292  16.759  53.515  1.00 41.15           O  
ATOM    115  N   THR L  17      40.237  18.813  53.528  1.00 38.26           N  
ATOM    116  CA  THR L  17      39.078  19.441  52.960  1.00 36.20           C  
ATOM    117  CB  THR L  17      38.724  20.740  53.625  1.00 36.15           C  
ATOM    118  OG1 THR L  17      38.470  20.528  55.006  1.00 36.24           O  
ATOM    119  CG2 THR L  17      37.479  21.329  52.941  1.00 34.88           C  
ATOM    120  C   THR L  17      39.332  19.736  51.514  1.00 37.64           C  
ATOM    121  O   THR L  17      40.377  20.270  51.144  1.00 39.53           O  
ATOM    122  N   ALA L  18      38.353  19.388  50.652  1.00 35.14           N  
ATOM    123  CA  ALA L  18      38.492  19.611  49.240  1.00 33.44           C  
ATOM    124  CB  ALA L  18      38.076  18.402  48.383  1.00 34.27           C  
ATOM    125  C   ALA L  18      37.604  20.750  48.856  1.00 34.59           C  
ATOM    126  O   ALA L  18      36.502  20.904  49.380  1.00 35.98           O  
ATOM    127  N   ARG L  19      38.090  21.606  47.934  1.00 35.41           N  
ATOM    128  CA  ARG L  19      37.294  22.715  47.499  1.00 33.33           C  
ATOM    129  CB  ARG L  19      37.845  24.072  47.969  1.00 32.11           C  
ATOM    130  CG  ARG L  19      37.728  24.249  49.484  1.00 35.04           C  
ATOM    131  CD  ARG L  19      38.261  25.580  50.016  1.00 36.76           C  
ATOM    132  NE  ARG L  19      38.045  25.576  51.490  1.00 44.04           N  
ATOM    133  CZ  ARG L  19      38.961  24.994  52.322  1.00 45.67           C  
ATOM    134  NH1 ARG L  19      40.092  24.434  51.805  1.00 44.15           N1+
ATOM    135  NH2 ARG L  19      38.740  24.974  53.668  1.00 47.80           N  
ATOM    136  C   ARG L  19      37.248  22.701  46.004  1.00 36.29           C  
ATOM    137  O   ARG L  19      38.280  22.678  45.334  1.00 39.72           O  
ATOM    138  N   ILE L  20      36.023  22.715  45.444  1.00 32.74           N  
ATOM    139  CA  ILE L  20      35.843  22.707  44.021  1.00 31.56           C  
ATOM    140  CB  ILE L  20      34.938  21.601  43.566  1.00 32.74           C  
ATOM    141  CG1 ILE L  20      35.567  20.249  43.938  1.00 30.50           C  
ATOM    142  CG2 ILE L  20      34.670  21.771  42.060  1.00 34.17           C  
ATOM    143  CD1 ILE L  20      34.590  19.080  43.864  1.00 37.20           C  
ATOM    144  C   ILE L  20      35.204  24.012  43.662  1.00 32.34           C  
ATOM    145  O   ILE L  20      34.191  24.398  44.241  1.00 33.07           O  
ATOM    146  N   SER L  21      35.786  24.728  42.677  1.00 32.22           N  
ATOM    147  CA  SER L  21      35.293  26.037  42.358  1.00 32.73           C  
ATOM    148  CB  SER L  21      36.406  27.097  42.276  1.00 33.25           C  
ATOM    149  OG  SER L  21      37.305  26.780  41.224  1.00  0.00           O  
ATOM    150  C   SER L  21      34.586  26.026  41.039  1.00 33.99           C  
ATOM    151  O   SER L  21      34.859  25.202  40.167  1.00 34.68           O  
ATOM    152  N   CYS L  22      33.612  26.947  40.889  1.00 35.23           N  
ATOM    153  CA  CYS L  22      32.877  27.108  39.668  1.00 35.34           C  
ATOM    154  CB  CYS L  22      31.409  26.646  39.807  1.00 33.86           C  
ATOM    155  SG  CYS L  22      30.452  26.727  38.262  1.00 42.64           S  
ATOM    156  C   CYS L  22      32.909  28.576  39.361  1.00 35.83           C  
ATOM    157  O   CYS L  22      32.329  29.384  40.086  1.00 38.81           O  
ATOM    158  N   GLY L  23      33.582  28.963  38.256  1.00 37.55           N  
ATOM    159  CA  GLY L  23      33.732  30.366  37.979  1.00 38.96           C  
ATOM    160  C   GLY L  23      32.833  30.765  36.856  1.00 41.24           C  
ATOM    161  O   GLY L  23      32.620  30.015  35.907  1.00 42.91           O  
ATOM    162  N   GLY L  24      32.278  31.981  36.978  1.00 41.30           N  
ATOM    163  CA  GLY L  24      31.400  32.506  35.986  1.00 41.95           C  
ATOM    164  C   GLY L  24      31.280  33.968  36.260  1.00 42.22           C  
ATOM    165  O   GLY L  24      31.451  34.418  37.392  1.00 41.70           O  
ATOM    166  N   ASN L  25      30.932  34.743  35.216  1.00 45.19           N  
ATOM    167  CA  ASN L  25      30.804  36.157  35.387  1.00 46.64           C  
ATOM    168  CB  ASN L  25      30.761  36.916  34.046  0.67 48.93           C  
ATOM    169  CG  ASN L  25      30.959  38.402  34.296  0.67 50.90           C  
ATOM    170  OD1 ASN L  25      30.019  39.126  34.618  0.67 52.29           O  
ATOM    171  ND2 ASN L  25      32.225  38.878  34.147  0.67 51.65           N  
ATOM    172  C   ASN L  25      29.529  36.420  36.129  1.00 44.93           C  
ATOM    173  O   ASN L  25      28.454  35.993  35.710  1.00 44.38           O  
ATOM    174  N   ASN L  26      29.633  37.143  37.263  1.00 36.17           N  
ATOM    175  CA  ASN L  26      28.514  37.492  38.097  1.00 37.16           C  
ATOM    176  CB  ASN L  26      27.544  38.505  37.462  0.67 37.15           C  
ATOM    177  CG  ASN L  26      28.215  39.870  37.479  0.67 37.90           C  
ATOM    178  OD1 ASN L  26      29.321  40.022  37.995  0.67 37.42           O  
ATOM    179  ND2 ASN L  26      27.525  40.898  36.916  0.67 38.22           N  
ATOM    180  C   ASN L  26      27.735  36.270  38.477  1.00 37.25           C  
ATOM    181  O   ASN L  26      26.510  36.301  38.551  0.67 37.04           O  
ATOM    182  N   ILE L  27      28.437  35.166  38.772  1.00 33.51           N  
ATOM    183  CA  ILE L  27      27.839  33.925  39.180  1.00 32.35           C  
ATOM    184  CB  ILE L  27      28.835  32.810  39.319  1.00 30.16           C  
ATOM    185  CG1 ILE L  27      28.115  31.454  39.421  1.00 30.17           C  
ATOM    186  CG2 ILE L  27      29.763  33.126  40.504  1.00 28.68           C  
ATOM    187  CD1 ILE L  27      29.048  30.256  39.248  1.00 29.83           C  
ATOM    188  C   ILE L  27      27.156  34.127  40.502  1.00 31.66           C  
ATOM    189  O   ILE L  27      26.188  33.444  40.833  0.67 30.59           O  
ATOM    190  N   GLY L  28      27.680  35.062  41.312  1.00 33.32           N  
ATOM    191  CA  GLY L  28      27.192  35.314  42.637  1.00 32.14           C  
ATOM    192  C   GLY L  28      25.737  35.674  42.579  1.00 33.47           C  
ATOM    193  O   GLY L  28      25.000  35.419  43.528  1.00 34.03           O  
ATOM    194  N   THR L  29      25.306  36.350  41.500  1.00 27.60           N  
ATOM    195  CA  THR L  29      23.938  36.761  41.331  1.00 29.34           C  
ATOM    196  CB  THR L  29      23.745  37.755  40.222  0.67 30.80           C  
ATOM    197  OG1 THR L  29      22.453  38.335  40.310  1.00  0.00           O  
ATOM    198  CG2 THR L  29      23.892  37.032  38.874  1.00  0.00           C  
ATOM    199  C   THR L  29      23.045  35.587  41.050  0.67 29.91           C  
ATOM    200  O   THR L  29      21.847  35.638  41.323  0.67 29.26           O  
ATOM    201  N   LYS L  30      23.587  34.518  40.437  1.00 39.31           N  
ATOM    202  CA  LYS L  30      22.789  33.395  40.027  1.00 38.62           C  
ATOM    203  CB  LYS L  30      23.296  32.768  38.718  1.00 37.72           C  
ATOM    204  CG  LYS L  30      23.339  33.799  37.587  1.00 39.49           C  
ATOM    205  CD  LYS L  30      24.127  33.367  36.350  1.00 40.74           C  
ATOM    206  CE  LYS L  30      24.468  34.539  35.424  1.00 42.42           C  
ATOM    207  NZ  LYS L  30      23.250  35.320  35.118  1.00 42.96           N1+
ATOM    208  C   LYS L  30      22.777  32.344  41.097  1.00 37.17           C  
ATOM    209  O   LYS L  30      23.500  32.436  42.087  1.00 36.58           O  
ATOM    210  N   VAL L  31      21.908  31.322  40.930  1.00 35.44           N  
ATOM    211  CA  VAL L  31      21.796  30.277  41.912  1.00 35.95           C  
ATOM    212  CB  VAL L  31      20.381  29.863  42.172  1.00 32.68           C  
ATOM    213  CG1 VAL L  31      20.395  28.632  43.093  1.00  0.00           C  
ATOM    214  CG2 VAL L  31      19.612  31.066  42.745  1.00  0.00           C  
ATOM    215  C   VAL L  31      22.525  29.071  41.402  1.00 35.32           C  
ATOM    216  O   VAL L  31      22.240  28.576  40.312  1.00 36.15           O  
ATOM    217  N   LEU L  32      23.472  28.542  42.206  1.00 28.65           N  
ATOM    218  CA  LEU L  32      24.309  27.487  41.713  1.00 26.46           C  
ATOM    219  CB  LEU L  32      25.800  27.685  42.041  1.00 28.19           C  
ATOM    220  CG  LEU L  32      26.704  26.551  41.517  1.00  0.00           C  
ATOM    221  CD1 LEU L  32      26.743  26.523  39.982  1.00  0.00           C  
ATOM    222  CD2 LEU L  32      28.100  26.603  42.155  1.00  0.00           C  
ATOM    223  C   LEU L  32      23.912  26.198  42.345  1.00 27.92           C  
ATOM    224  O   LEU L  32      23.546  26.146  43.519  1.00 26.60           O  
ATOM    225  N   HIS L  33      23.957  25.111  41.552  1.00 27.66           N  
ATOM    226  CA  HIS L  33      23.619  23.825  42.081  1.00 24.93           C  
ATOM    227  ND1 HIS L  33      19.949  23.546  42.440  1.00 36.36           N  
ATOM    228  CG  HIS L  33      21.153  24.072  42.054  1.00 26.78           C  
ATOM    229  CB  HIS L  33      22.306  23.268  41.529  1.00 22.96           C  
ATOM    230  NE2 HIS L  33      19.786  25.737  42.712  1.00 25.83           N  
ATOM    231  CD2 HIS L  33      21.042  25.411  42.242  1.00 32.82           C  
ATOM    232  CE1 HIS L  33      19.170  24.585  42.815  1.00 32.35           C  
ATOM    233  C   HIS L  33      24.751  22.898  41.781  1.00 24.28           C  
ATOM    234  O   HIS L  33      25.498  23.097  40.823  1.00 26.30           O  
ATOM    235  N   TRP L  34      24.922  21.866  42.627  1.00 21.36           N  
ATOM    236  CA  TRP L  34      26.038  20.980  42.455  1.00 24.02           C  
ATOM    237  CB  TRP L  34      27.030  21.033  43.629  1.00 22.55           C  
ATOM    238  CG  TRP L  34      27.740  22.360  43.769  1.00 26.40           C  
ATOM    239  CD2 TRP L  34      28.995  22.669  43.146  1.00 28.62           C  
ATOM    240  CD1 TRP L  34      27.369  23.472  44.466  1.00 26.27           C  
ATOM    241  NE1 TRP L  34      28.314  24.458  44.314  1.00 27.13           N  
ATOM    242  CE2 TRP L  34      29.320  23.978  43.503  1.00 30.42           C  
ATOM    243  CE3 TRP L  34      29.809  21.926  42.340  1.00 26.32           C  
ATOM    244  CZ2 TRP L  34      30.471  24.564  43.057  1.00 31.17           C  
ATOM    245  CZ3 TRP L  34      30.968  22.520  41.892  1.00 28.10           C  
ATOM    246  CH2 TRP L  34      31.292  23.814  42.245  1.00 30.51           C  
ATOM    247  C   TRP L  34      25.558  19.564  42.356  1.00 23.86           C  
ATOM    248  O   TRP L  34      24.606  19.159  43.025  1.00 23.04           O  
ATOM    249  N   TYR L  35      26.237  18.767  41.502  1.00 23.13           N  
ATOM    250  CA  TYR L  35      25.875  17.391  41.302  1.00 21.47           C  
ATOM    251  CB  TYR L  35      25.380  17.096  39.874  1.00 22.05           C  
ATOM    252  CG  TYR L  35      24.184  17.941  39.597  1.00 21.86           C  
ATOM    253  CD1 TYR L  35      24.331  19.229  39.133  1.00 21.05           C  
ATOM    254  CD2 TYR L  35      22.918  17.445  39.796  1.00 20.69           C  
ATOM    255  CE1 TYR L  35      23.231  20.014  38.878  1.00 24.66           C  
ATOM    256  CE2 TYR L  35      21.814  18.225  39.542  1.00 20.56           C  
ATOM    257  CZ  TYR L  35      21.969  19.512  39.086  1.00 22.93           C  
ATOM    258  OH  TYR L  35      20.837  20.314  38.830  1.00 21.66           O  
ATOM    259  C   TYR L  35      27.100  16.536  41.482  1.00 24.68           C  
ATOM    260  O   TYR L  35      28.211  16.928  41.126  1.00 24.60           O  
ATOM    261  N   GLN L  36      26.922  15.327  42.057  1.00 22.50           N  
ATOM    262  CA  GLN L  36      28.032  14.422  42.205  1.00 23.87           C  
ATOM    263  CB  GLN L  36      28.255  13.938  43.647  1.00 24.59           C  
ATOM    264  CG  GLN L  36      29.439  12.979  43.796  1.00 23.31           C  
ATOM    265  CD  GLN L  36      29.569  12.631  45.269  1.00 29.03           C  
ATOM    266  OE1 GLN L  36      28.805  13.120  46.100  1.00 33.51           O  
ATOM    267  NE2 GLN L  36      30.568  11.774  45.611  1.00 29.62           N  
ATOM    268  C   GLN L  36      27.738  13.225  41.358  1.00 25.88           C  
ATOM    269  O   GLN L  36      26.621  12.710  41.370  1.00 26.28           O  
ATOM    270  N   GLN L  37      28.734  12.760  40.574  1.00 24.39           N  
ATOM    271  CA  GLN L  37      28.513  11.613  39.735  1.00 23.96           C  
ATOM    272  CB  GLN L  37      28.468  11.950  38.231  1.00 25.78           C  
ATOM    273  CG  GLN L  37      28.139  10.745  37.345  1.00 26.00           C  
ATOM    274  CD  GLN L  37      28.071  11.203  35.890  1.00 29.53           C  
ATOM    275  OE1 GLN L  37      28.751  12.145  35.487  1.00 28.84           O  
ATOM    276  NE2 GLN L  37      27.218  10.520  35.078  1.00 24.15           N  
ATOM    277  C   GLN L  37      29.616  10.620  39.949  1.00 27.24           C  
ATOM    278  O   GLN L  37      30.800  10.925  39.799  1.00 27.84           O  
ATOM    279  N   THR L  38      29.216   9.378  40.291  1.00 28.37           N  
ATOM    280  CA  THR L  38      30.070   8.251  40.534  1.00 32.92           C  
ATOM    281  CB  THR L  38      29.306   7.180  41.277  1.00 32.19           C  
ATOM    282  OG1 THR L  38      28.832   7.707  42.506  1.00  0.00           O  
ATOM    283  CG2 THR L  38      30.167   5.935  41.540  1.00  0.00           C  
ATOM    284  C   THR L  38      30.464   7.715  39.187  1.00 33.65           C  
ATOM    285  O   THR L  38      29.831   8.024  38.181  1.00 34.11           O  
ATOM    286  N   PRO L  39      31.469   6.883  39.136  1.00 34.50           N  
ATOM    287  CA  PRO L  39      31.936   6.444  37.853  1.00 34.73           C  
ATOM    288  CD  PRO L  39      32.578   6.988  40.075  1.00 32.52           C  
ATOM    289  CB  PRO L  39      33.191   5.625  38.139  1.00 32.88           C  
ATOM    290  CG  PRO L  39      33.788   6.357  39.359  1.00 34.42           C  
ATOM    291  C   PRO L  39      30.982   5.871  36.845  1.00 35.90           C  
ATOM    292  O   PRO L  39      31.147   6.193  35.672  1.00 33.15           O  
ATOM    293  N   GLY L  40      29.996   5.034  37.204  1.00 32.54           N  
ATOM    294  CA  GLY L  40      29.123   4.541  36.179  1.00 33.19           C  
ATOM    295  C   GLY L  40      27.747   4.632  36.743  1.00 36.84           C  
ATOM    296  O   GLY L  40      26.960   3.690  36.663  1.00 37.92           O  
ATOM    297  N   GLN L  41      27.419   5.808  37.314  1.00 35.67           N  
ATOM    298  CA  GLN L  41      26.135   5.966  37.922  1.00 33.50           C  
ATOM    299  CB  GLN L  41      26.190   5.962  39.454  1.00 35.24           C  
ATOM    300  CG  GLN L  41      26.614   4.609  40.025  1.00 42.16           C  
ATOM    301  CD  GLN L  41      26.637   4.716  41.540  1.00 48.64           C  
ATOM    302  OE1 GLN L  41      26.848   5.792  42.096  1.00 50.79           O  
ATOM    303  NE2 GLN L  41      26.420   3.565  42.230  1.00 47.20           N  
ATOM    304  C   GLN L  41      25.563   7.274  37.489  1.00 30.86           C  
ATOM    305  O   GLN L  41      26.232   8.087  36.853  1.00 29.73           O  
ATOM    306  N   ALA L  42      24.270   7.492  37.802  1.00 29.69           N  
ATOM    307  CA  ALA L  42      23.597   8.718  37.464  1.00 27.50           C  
ATOM    308  CB  ALA L  42      22.063   8.615  37.512  1.00 26.53           C  
ATOM    309  C   ALA L  42      24.015   9.761  38.458  1.00 27.73           C  
ATOM    310  O   ALA L  42      24.448   9.437  39.562  1.00 28.78           O  
ATOM    311  N   PRO L  43      23.908  11.013  38.079  1.00 25.01           N  
ATOM    312  CA  PRO L  43      24.299  12.093  38.953  1.00 25.22           C  
ATOM    313  CD  PRO L  43      24.055  11.369  36.676  1.00 22.70           C  
ATOM    314  CB  PRO L  43      24.404  13.330  38.065  1.00 22.19           C  
ATOM    315  CG  PRO L  43      24.710  12.759  36.669  1.00 25.08           C  
ATOM    316  C   PRO L  43      23.328  12.269  40.083  1.00 26.20           C  
ATOM    317  O   PRO L  43      22.167  11.892  39.936  1.00 27.98           O  
ATOM    318  N   VAL L  44      23.789  12.827  41.225  1.00 26.30           N  
ATOM    319  CA  VAL L  44      22.926  13.075  42.349  1.00 25.04           C  
ATOM    320  CB  VAL L  44      23.266  12.255  43.559  1.00 27.49           C  
ATOM    321  CG1 VAL L  44      22.984  10.778  43.249  1.00 31.38           C  
ATOM    322  CG2 VAL L  44      24.734  12.525  43.926  1.00 28.73           C  
ATOM    323  C   VAL L  44      23.079  14.516  42.728  1.00 22.28           C  
ATOM    324  O   VAL L  44      24.166  15.078  42.623  1.00 23.46           O  
ATOM    325  N   LEU L  45      21.982  15.153  43.192  1.00 22.99           N  
ATOM    326  CA  LEU L  45      22.030  16.552  43.502  1.00 21.52           C  
ATOM    327  CB  LEU L  45      20.684  17.221  43.219  1.00 20.06           C  
ATOM    328  CG  LEU L  45      20.668  18.739  43.374  1.00 23.21           C  
ATOM    329  CD1 LEU L  45      21.850  19.411  42.659  1.00 20.97           C  
ATOM    330  CD2 LEU L  45      19.357  19.241  42.772  1.00 21.26           C  
ATOM    331  C   LEU L  45      22.451  16.724  44.932  1.00 25.06           C  
ATOM    332  O   LEU L  45      21.798  16.239  45.855  1.00 21.81           O  
ATOM    333  N   VAL L  46      23.666  17.289  45.118  1.00 22.17           N  
ATOM    334  CA  VAL L  46      24.268  17.575  46.395  1.00 25.61           C  
ATOM    335  CB  VAL L  46      25.762  17.434  46.364  1.00 25.33           C  
ATOM    336  CG1 VAL L  46      26.083  15.944  46.160  1.00 24.47           C  
ATOM    337  CG2 VAL L  46      26.335  18.325  45.250  1.00 27.76           C  
ATOM    338  C   VAL L  46      23.909  18.909  46.984  1.00 22.56           C  
ATOM    339  O   VAL L  46      23.757  19.023  48.200  1.00 26.86           O  
ATOM    340  N   VAL L  47      23.820  19.972  46.151  1.00 22.55           N  
ATOM    341  CA  VAL L  47      23.573  21.278  46.694  1.00 23.23           C  
ATOM    342  CB  VAL L  47      24.825  22.083  46.887  1.00 25.24           C  
ATOM    343  CG1 VAL L  47      24.440  23.503  47.333  1.00 26.16           C  
ATOM    344  CG2 VAL L  47      25.736  21.343  47.882  1.00 25.83           C  
ATOM    345  C   VAL L  47      22.711  22.038  45.743  1.00 25.05           C  
ATOM    346  O   VAL L  47      22.842  21.919  44.525  1.00 25.25           O  
ATOM    347  N   TYR L  48      21.793  22.849  46.297  1.00 23.58           N  
ATOM    348  CA  TYR L  48      20.937  23.637  45.478  1.00 24.93           C  
ATOM    349  CB  TYR L  48      19.535  23.026  45.364  1.00 27.03           C  
ATOM    350  CG  TYR L  48      18.772  22.986  46.641  1.00 33.12           C  
ATOM    351  CD1 TYR L  48      18.901  21.934  47.515  1.00 31.03           C  
ATOM    352  CD2 TYR L  48      17.903  23.998  46.957  1.00 33.72           C  
ATOM    353  CE1 TYR L  48      18.184  21.898  48.688  1.00 34.69           C  
ATOM    354  CE2 TYR L  48      17.182  23.967  48.126  1.00 34.99           C  
ATOM    355  CZ  TYR L  48      17.322  22.917  48.998  1.00 37.13           C  
ATOM    356  OH  TYR L  48      16.585  22.883  50.199  1.00 37.67           O  
ATOM    357  C   TYR L  48      20.864  25.002  46.084  1.00 27.37           C  
ATOM    358  O   TYR L  48      21.036  25.168  47.289  1.00 29.13           O  
ATOM    359  N   ASP L  49      20.631  26.034  45.257  1.00 36.49           N  
ATOM    360  CA  ASP L  49      20.541  27.376  45.757  1.00 38.08           C  
ATOM    361  CB  ASP L  49      19.370  27.593  46.735  1.00 41.08           C  
ATOM    362  CG  ASP L  49      18.063  27.557  45.954  1.00 45.69           C  
ATOM    363  OD1 ASP L  49      18.121  27.540  44.696  1.00 47.18           O  
ATOM    364  OD2 ASP L  49      16.986  27.555  46.607  1.00 48.03           O1-
ATOM    365  C   ASP L  49      21.803  27.745  46.475  1.00 36.71           C  
ATOM    366  O   ASP L  49      21.774  28.385  47.525  1.00 37.05           O  
ATOM    367  N   ASP L  50      22.934  27.290  45.918  1.00 35.24           N  
ATOM    368  CA  ASP L  50      24.300  27.545  46.279  1.00 38.04           C  
ATOM    369  CB  ASP L  50      24.786  28.993  46.038  1.00 41.27           C  
ATOM    370  CG  ASP L  50      24.037  30.018  46.868  1.00 43.91           C  
ATOM    371  OD1 ASP L  50      24.000  29.867  48.116  1.00 42.97           O  
ATOM    372  OD2 ASP L  50      23.498  30.981  46.257  1.00 45.50           O1-
ATOM    373  C   ASP L  50      24.685  27.026  47.637  1.00 38.05           C  
ATOM    374  O   ASP L  50      25.871  26.818  47.882  1.00 37.82           O  
ATOM    375  N   SER L  51      23.729  26.669  48.522  1.00 39.36           N  
ATOM    376  CA  SER L  51      24.186  26.217  49.814  1.00 40.87           C  
ATOM    377  CB  SER L  51      24.337  27.356  50.838  1.00 41.93           C  
ATOM    378  OG  SER L  51      25.316  28.292  50.413  1.00 43.44           O  
ATOM    379  C   SER L  51      23.177  25.299  50.424  1.00 41.29           C  
ATOM    380  O   SER L  51      23.462  24.681  51.452  1.00 42.19           O  
ATOM    381  N   ASP L  52      21.967  25.188  49.835  1.00 26.49           N  
ATOM    382  CA  ASP L  52      21.029  24.354  50.535  1.00 25.02           C  
ATOM    383  CB  ASP L  52      19.557  24.619  50.185  1.00 27.54           C  
ATOM    384  CG  ASP L  52      19.144  25.905  50.889  1.00 33.84           C  
ATOM    385  OD1 ASP L  52      19.998  26.490  51.608  1.00 47.96           O  
ATOM    386  OD2 ASP L  52      17.964  26.313  50.727  1.00 38.68           O1-
ATOM    387  C   ASP L  52      21.331  22.910  50.281  1.00 28.48           C  
ATOM    388  O   ASP L  52      21.699  22.516  49.177  1.00 29.50           O  
ATOM    389  N   ARG L  53      21.161  22.067  51.321  1.00 26.55           N  
ATOM    390  CA  ARG L  53      21.458  20.669  51.180  1.00 25.49           C  
ATOM    391  CB  ARG L  53      22.052  20.016  52.437  1.00 28.13           C  
ATOM    392  CG  ARG L  53      23.450  20.474  52.830  1.00 32.54           C  
ATOM    393  CD  ARG L  53      23.892  19.872  54.162  1.00 32.74           C  
ATOM    394  NE  ARG L  53      22.874  20.274  55.175  1.00 33.85           N  
ATOM    395  CZ  ARG L  53      22.646  19.493  56.270  1.00 34.37           C  
ATOM    396  NH1 ARG L  53      23.362  18.345  56.449  1.00 35.56           N1+
ATOM    397  NH2 ARG L  53      21.699  19.855  57.183  1.00 33.39           N  
ATOM    398  C   ARG L  53      20.189  19.911  50.962  1.00 28.24           C  
ATOM    399  O   ARG L  53      19.187  20.102  51.652  1.00 27.24           O  
ATOM    400  N   PRO L  54      20.245  19.035  50.000  1.00 27.38           N  
ATOM    401  CA  PRO L  54      19.142  18.156  49.742  1.00 27.81           C  
ATOM    402  CD  PRO L  54      21.009  19.318  48.794  1.00 31.30           C  
ATOM    403  CB  PRO L  54      19.401  17.552  48.362  1.00 25.56           C  
ATOM    404  CG  PRO L  54      20.254  18.617  47.651  1.00 25.84           C  
ATOM    405  C   PRO L  54      19.128  17.146  50.843  1.00 29.51           C  
ATOM    406  O   PRO L  54      20.150  16.971  51.505  1.00 29.36           O  
ATOM    407  N   SER L  55      17.987  16.474  51.070  1.00 29.77           N  
ATOM    408  CA  SER L  55      17.948  15.526  52.144  1.00 31.06           C  
ATOM    409  CB  SER L  55      16.554  14.922  52.381  1.00 32.81           C  
ATOM    410  OG  SER L  55      16.163  14.142  51.259  1.00 41.57           O  
ATOM    411  C   SER L  55      18.865  14.396  51.813  1.00 31.00           C  
ATOM    412  O   SER L  55      18.981  13.983  50.662  1.00 31.74           O  
ATOM    413  N   GLY L  56      19.553  13.866  52.844  1.00 29.78           N  
ATOM    414  CA  GLY L  56      20.400  12.726  52.664  1.00 29.78           C  
ATOM    415  C   GLY L  56      21.816  13.153  52.429  1.00 33.25           C  
ATOM    416  O   GLY L  56      22.710  12.309  52.386  1.00 35.09           O  
ATOM    417  N   ILE L  57      22.070  14.467  52.282  1.00 31.82           N  
ATOM    418  CA  ILE L  57      23.414  14.919  52.028  1.00 32.57           C  
ATOM    419  CB  ILE L  57      23.470  16.168  51.190  1.00 30.92           C  
ATOM    420  CG1 ILE L  57      22.822  15.930  49.817  1.00 30.47           C  
ATOM    421  CG2 ILE L  57      24.938  16.613  51.082  1.00 29.06           C  
ATOM    422  CD1 ILE L  57      23.531  14.861  48.986  1.00 27.27           C  
ATOM    423  C   ILE L  57      24.053  15.244  53.347  1.00 31.59           C  
ATOM    424  O   ILE L  57      23.477  15.953  54.169  1.00 32.80           O  
ATOM    425  N   PRO L  58      25.248  14.747  53.561  1.00 31.35           N  
ATOM    426  CA  PRO L  58      25.934  14.954  54.815  1.00 31.32           C  
ATOM    427  CD  PRO L  58      25.653  13.506  52.923  1.00 30.71           C  
ATOM    428  CB  PRO L  58      27.105  13.975  54.816  1.00 31.25           C  
ATOM    429  CG  PRO L  58      26.624  12.832  53.908  1.00 30.37           C  
ATOM    430  C   PRO L  58      26.359  16.379  55.015  1.00 32.38           C  
ATOM    431  O   PRO L  58      26.544  17.100  54.036  1.00 30.32           O  
ATOM    432  N   GLU L  59      26.558  16.779  56.286  1.00 31.77           N  
ATOM    433  CA  GLU L  59      26.919  18.117  56.675  1.00 33.75           C  
ATOM    434  CB  GLU L  59      27.191  18.292  58.176  1.00 35.84           C  
ATOM    435  CG  GLU L  59      26.003  18.134  59.115  1.00 43.21           C  
ATOM    436  CD  GLU L  59      26.524  18.500  60.499  1.00 52.78           C  
ATOM    437  OE1 GLU L  59      26.587  19.721  60.801  1.00 51.18           O  
ATOM    438  OE2 GLU L  59      26.881  17.565  61.266  1.00 55.65           O1-
ATOM    439  C   GLU L  59      28.236  18.446  56.062  1.00 33.72           C  
ATOM    440  O   GLU L  59      28.559  19.613  55.850  1.00 37.54           O  
ATOM    441  N   ARG L  60      29.038  17.408  55.781  1.00 32.95           N  
ATOM    442  CA  ARG L  60      30.381  17.567  55.310  1.00 29.84           C  
ATOM    443  CB  ARG L  60      31.063  16.229  54.979  1.00 33.92           C  
ATOM    444  CG  ARG L  60      31.259  15.313  56.187  1.00 40.24           C  
ATOM    445  CD  ARG L  60      31.981  14.006  55.842  1.00 42.39           C  
ATOM    446  NE  ARG L  60      31.122  13.248  54.887  1.00 40.43           N  
ATOM    447  CZ  ARG L  60      31.669  12.722  53.752  1.00 38.07           C  
ATOM    448  NH1 ARG L  60      32.991  12.919  53.481  1.00 36.03           N1+
ATOM    449  NH2 ARG L  60      30.899  12.004  52.883  1.00 38.84           N  
ATOM    450  C   ARG L  60      30.378  18.382  54.053  1.00 27.72           C  
ATOM    451  O   ARG L  60      31.347  19.090  53.779  1.00 27.83           O  
ATOM    452  N   PHE L  61      29.310  18.271  53.234  1.00 30.93           N  
ATOM    453  CA  PHE L  61      29.235  19.017  52.007  1.00 30.02           C  
ATOM    454  CB  PHE L  61      28.315  18.355  50.963  1.00 30.28           C  
ATOM    455  CG  PHE L  61      28.944  17.093  50.474  1.00 32.20           C  
ATOM    456  CD1 PHE L  61      28.997  15.965  51.258  1.00 31.65           C  
ATOM    457  CD2 PHE L  61      29.463  17.027  49.206  1.00 32.36           C  
ATOM    458  CE1 PHE L  61      29.572  14.805  50.795  1.00 32.34           C  
ATOM    459  CE2 PHE L  61      30.038  15.871  48.737  1.00 32.94           C  
ATOM    460  CZ  PHE L  61      30.100  14.754  49.530  1.00 32.91           C  
ATOM    461  C   PHE L  61      28.646  20.377  52.285  1.00 29.86           C  
ATOM    462  O   PHE L  61      27.592  20.487  52.911  1.00 29.29           O  
ATOM    463  N   SER L  62      29.318  21.456  51.817  1.00 27.32           N  
ATOM    464  CA  SER L  62      28.819  22.796  52.006  1.00 29.00           C  
ATOM    465  CB  SER L  62      29.553  23.607  53.089  1.00 29.79           C  
ATOM    466  OG  SER L  62      29.279  23.090  54.381  1.00 35.45           O  
ATOM    467  C   SER L  62      29.027  23.570  50.740  1.00 29.56           C  
ATOM    468  O   SER L  62      30.016  23.373  50.034  1.00 27.97           O  
ATOM    469  N   GLY L  63      28.104  24.508  50.437  1.00 27.20           N  
ATOM    470  CA  GLY L  63      28.237  25.282  49.233  1.00 26.51           C  
ATOM    471  C   GLY L  63      28.216  26.741  49.579  1.00 31.09           C  
ATOM    472  O   GLY L  63      27.626  27.145  50.580  1.00 30.78           O  
ATOM    473  N   SER L  64      28.881  27.570  48.739  1.00 29.07           N  
ATOM    474  CA  SER L  64      28.910  28.997  48.927  1.00 30.77           C  
ATOM    475  CB  SER L  64      30.116  29.484  49.748  1.00 30.48           C  
ATOM    476  OG  SER L  64      31.324  29.197  49.059  1.00 37.44           O  
ATOM    477  C   SER L  64      28.998  29.645  47.572  1.00 32.77           C  
ATOM    478  O   SER L  64      29.460  29.031  46.612  1.00 32.74           O  
ATOM    479  N   ASN L  65      28.533  30.911  47.448  1.00 35.50           N  
ATOM    480  CA  ASN L  65      28.582  31.557  46.161  1.00 36.33           C  
ATOM    481  CB  ASN L  65      27.251  31.428  45.398  1.00 33.56           C  
ATOM    482  CG  ASN L  65      27.451  31.899  43.967  1.00 40.84           C  
ATOM    483  OD1 ASN L  65      28.558  32.248  43.562  1.00 44.56           O  
ATOM    484  ND2 ASN L  65      26.342  31.920  43.181  1.00 36.02           N  
ATOM    485  C   ASN L  65      28.830  33.022  46.350  1.00 39.28           C  
ATOM    486  O   ASN L  65      28.090  33.694  47.064  1.00 41.51           O  
ATOM    487  N   SER L  66      29.880  33.572  45.702  1.00 42.10           N  
ATOM    488  CA  SER L  66      30.092  34.984  45.845  1.00 45.46           C  
ATOM    489  CB  SER L  66      30.907  35.358  47.095  1.00 45.24           C  
ATOM    490  OG  SER L  66      31.074  36.766  47.170  1.00 49.25           O  
ATOM    491  C   SER L  66      30.848  35.503  44.662  1.00 43.32           C  
ATOM    492  O   SER L  66      31.822  34.905  44.210  1.00 45.19           O  
ATOM    493  N   GLY L  67      30.402  36.659  44.134  1.00 43.49           N  
ATOM    494  CA  GLY L  67      31.092  37.314  43.063  1.00 44.40           C  
ATOM    495  C   GLY L  67      31.186  36.420  41.866  1.00 42.62           C  
ATOM    496  O   GLY L  67      30.186  35.994  41.294  1.00 44.03           O  
ATOM    497  N   ASN L  68      32.436  36.216  41.417  1.00 44.72           N  
ATOM    498  CA  ASN L  68      32.828  35.446  40.273  1.00 45.69           C  
ATOM    499  CB  ASN L  68      34.228  35.827  39.770  1.00 45.05           C  
ATOM    500  CG  ASN L  68      34.125  37.246  39.225  1.00 52.37           C  
ATOM    501  OD1 ASN L  68      33.073  37.660  38.740  1.00 51.02           O  
ATOM    502  ND2 ASN L  68      35.242  38.015  39.308  1.00 53.90           N  
ATOM    503  C   ASN L  68      32.809  33.964  40.510  1.00 44.88           C  
ATOM    504  O   ASN L  68      32.757  33.201  39.548  1.00 46.16           O  
ATOM    505  N   THR L  69      32.938  33.492  41.767  1.00 42.50           N  
ATOM    506  CA  THR L  69      33.025  32.062  41.894  1.00 41.16           C  
ATOM    507  CB  THR L  69      34.412  31.572  42.194  1.00 43.91           C  
ATOM    508  OG1 THR L  69      34.902  32.177  43.382  1.00 49.69           O  
ATOM    509  CG2 THR L  69      35.327  31.904  41.005  1.00 45.62           C  
ATOM    510  C   THR L  69      32.125  31.515  42.958  1.00 39.10           C  
ATOM    511  O   THR L  69      31.763  32.189  43.921  1.00 37.96           O  
ATOM    512  N   ALA L  70      31.736  30.236  42.772  1.00 37.31           N  
ATOM    513  CA  ALA L  70      30.945  29.500  43.714  1.00 33.46           C  
ATOM    514  CB  ALA L  70      29.652  28.919  43.119  1.00 30.66           C  
ATOM    515  C   ALA L  70      31.807  28.345  44.117  1.00 33.84           C  
ATOM    516  O   ALA L  70      32.600  27.861  43.310  1.00 35.26           O  
ATOM    517  N   THR L  71      31.703  27.883  45.381  1.00 32.95           N  
ATOM    518  CA  THR L  71      32.588  26.827  45.781  1.00 31.24           C  
ATOM    519  CB  THR L  71      33.674  27.295  46.706  1.00 31.72           C  
ATOM    520  OG1 THR L  71      34.448  28.309  46.083  1.00 35.40           O  
ATOM    521  CG2 THR L  71      34.567  26.097  47.070  1.00 30.55           C  
ATOM    522  C   THR L  71      31.845  25.742  46.500  1.00 29.73           C  
ATOM    523  O   THR L  71      30.951  25.997  47.305  1.00 33.12           O  
ATOM    524  N   LEU L  72      32.221  24.481  46.207  1.00 31.21           N  
ATOM    525  CA  LEU L  72      31.688  23.340  46.892  1.00 29.76           C  
ATOM    526  CB  LEU L  72      31.323  22.179  45.951  1.00 27.67           C  
ATOM    527  CG  LEU L  72      30.775  20.933  46.670  1.00 28.97           C  
ATOM    528  CD1 LEU L  72      29.462  21.235  47.412  1.00 29.07           C  
ATOM    529  CD2 LEU L  72      30.650  19.751  45.696  1.00 27.23           C  
ATOM    530  C   LEU L  72      32.781  22.862  47.795  1.00 28.92           C  
ATOM    531  O   LEU L  72      33.873  22.529  47.334  1.00 30.21           O  
ATOM    532  N   THR L  73      32.513  22.812  49.114  1.00 29.29           N  
ATOM    533  CA  THR L  73      33.533  22.427  50.048  1.00 29.57           C  
ATOM    534  CB  THR L  73      33.663  23.391  51.191  1.00 30.18           C  
ATOM    535  OG1 THR L  73      33.974  24.688  50.706  1.00 31.73           O  
ATOM    536  CG2 THR L  73      34.765  22.893  52.139  1.00 29.94           C  
ATOM    537  C   THR L  73      33.170  21.107  50.650  1.00 30.24           C  
ATOM    538  O   THR L  73      32.049  20.914  51.118  1.00 30.98           O  
ATOM    539  N   ILE L  74      34.120  20.148  50.634  1.00 34.14           N  
ATOM    540  CA  ILE L  74      33.874  18.870  51.242  1.00 26.96           C  
ATOM    541  CB  ILE L  74      33.995  17.726  50.277  1.00 29.75           C  
ATOM    542  CG1 ILE L  74      33.032  17.924  49.095  1.00 29.21           C  
ATOM    543  CG2 ILE L  74      33.740  16.419  51.048  1.00 29.31           C  
ATOM    544  CD1 ILE L  74      33.317  16.993  47.918  1.00 27.72           C  
ATOM    545  C   ILE L  74      34.922  18.667  52.294  1.00 26.85           C  
ATOM    546  O   ILE L  74      36.107  18.541  51.984  1.00 30.23           O  
ATOM    547  N   SER L  75      34.514  18.639  53.579  1.00 38.39           N  
ATOM    548  CA  SER L  75      35.462  18.434  54.638  1.00 37.26           C  
ATOM    549  CB  SER L  75      35.089  19.159  55.943  1.00 36.11           C  
ATOM    550  OG  SER L  75      33.878  18.633  56.466  1.00 37.87           O  
ATOM    551  C   SER L  75      35.527  16.967  54.940  1.00 38.29           C  
ATOM    552  O   SER L  75      34.641  16.206  54.556  1.00 36.38           O  
ATOM    553  N   ARG L  76      36.597  16.536  55.640  1.00 37.42           N  
ATOM    554  CA  ARG L  76      36.741  15.166  56.052  1.00 38.56           C  
ATOM    555  CB  ARG L  76      35.686  14.749  57.088  1.00 51.84           C  
ATOM    556  CG  ARG L  76      35.684  15.632  58.334  1.00 51.63           C  
ATOM    557  CD  ARG L  76      34.473  15.398  59.235  1.00 61.08           C  
ATOM    558  NE  ARG L  76      34.431  16.524  60.205  1.00 76.20           N  
ATOM    559  CZ  ARG L  76      33.262  17.199  60.409  1.00 82.10           C  
ATOM    560  NH1 ARG L  76      32.134  16.839  59.729  1.00 77.07           N1+
ATOM    561  NH2 ARG L  76      33.224  18.240  61.289  1.00 85.88           N  
ATOM    562  C   ARG L  76      36.566  14.273  54.864  1.00 36.06           C  
ATOM    563  O   ARG L  76      35.800  13.313  54.910  1.00 35.81           O  
ATOM    564  N   VAL L  77      37.307  14.547  53.775  1.00 36.25           N  
ATOM    565  CA  VAL L  77      37.158  13.793  52.564  1.00 38.04           C  
ATOM    566  CB  VAL L  77      38.022  14.303  51.447  1.00 37.45           C  
ATOM    567  CG1 VAL L  77      37.890  13.355  50.243  1.00 38.55           C  
ATOM    568  CG2 VAL L  77      37.625  15.756  51.143  1.00 35.48           C  
ATOM    569  C   VAL L  77      37.523  12.361  52.796  1.00 41.29           C  
ATOM    570  O   VAL L  77      38.488  12.041  53.489  1.00 42.00           O  
ATOM    571  N   GLU L  78      36.722  11.457  52.199  1.00 40.56           N  
ATOM    572  CA  GLU L  78      36.935  10.045  52.293  1.00 41.13           C  
ATOM    573  CB  GLU L  78      35.853   9.332  53.127  1.00 40.82           C  
ATOM    574  CG  GLU L  78      34.422   9.725  52.760  1.00 42.35           C  
ATOM    575  CD  GLU L  78      33.488   9.157  53.822  1.00 47.24           C  
ATOM    576  OE1 GLU L  78      33.798   9.310  55.033  1.00 49.55           O  
ATOM    577  OE2 GLU L  78      32.450   8.560  53.432  1.00 50.29           O1-
ATOM    578  C   GLU L  78      36.990   9.499  50.896  1.00 42.37           C  
ATOM    579  O   GLU L  78      36.692  10.200  49.930  1.00 39.74           O  
ATOM    580  N   VAL L  79      37.397   8.222  50.756  1.00 40.87           N  
ATOM    581  CA  VAL L  79      37.596   7.596  49.475  1.00 38.10           C  
ATOM    582  CB  VAL L  79      38.075   6.180  49.592  1.00 38.62           C  
ATOM    583  CG1 VAL L  79      38.188   5.585  48.178  1.00  0.00           C  
ATOM    584  CG2 VAL L  79      39.398   6.177  50.376  1.00  0.00           C  
ATOM    585  C   VAL L  79      36.311   7.574  48.703  1.00 38.08           C  
ATOM    586  O   VAL L  79      36.313   7.707  47.480  1.00 39.67           O  
ATOM    587  N   GLY L  80      35.178   7.409  49.403  1.00 37.17           N  
ATOM    588  CA  GLY L  80      33.882   7.298  48.793  1.00 37.60           C  
ATOM    589  C   GLY L  80      33.560   8.541  48.021  1.00 40.00           C  
ATOM    590  O   GLY L  80      32.782   8.499  47.069  1.00 38.75           O  
ATOM    591  N   ASP L  81      34.113   9.687  48.455  1.00 37.92           N  
ATOM    592  CA  ASP L  81      33.866  10.986  47.894  1.00 38.25           C  
ATOM    593  CB  ASP L  81      34.488  12.120  48.730  1.00 36.44           C  
ATOM    594  CG  ASP L  81      33.683  12.223  50.020  1.00 37.06           C  
ATOM    595  OD1 ASP L  81      32.497  11.798  50.014  1.00 39.07           O  
ATOM    596  OD2 ASP L  81      34.246  12.725  51.030  1.00 39.24           O1-
ATOM    597  C   ASP L  81      34.386  11.098  46.486  1.00 39.32           C  
ATOM    598  O   ASP L  81      33.979  12.001  45.756  1.00 38.46           O  
ATOM    599  N   GLU L  82      35.336  10.238  46.067  1.00 34.78           N  
ATOM    600  CA  GLU L  82      35.868  10.368  44.735  1.00 36.32           C  
ATOM    601  CB  GLU L  82      36.896   9.284  44.369  1.00 37.56           C  
ATOM    602  CG  GLU L  82      38.217   9.413  45.132  1.00 41.51           C  
ATOM    603  CD  GLU L  82      39.102   8.243  44.728  1.00 44.18           C  
ATOM    604  OE1 GLU L  82      38.595   7.340  44.010  1.00 43.79           O  
ATOM    605  OE2 GLU L  82      40.295   8.235  45.133  1.00 46.19           O1-
ATOM    606  C   GLU L  82      34.747  10.298  43.746  1.00 35.62           C  
ATOM    607  O   GLU L  82      33.929   9.378  43.772  1.00 37.09           O  
ATOM    608  N   ALA L  83      34.686  11.298  42.839  1.00 31.07           N  
ATOM    609  CA  ALA L  83      33.649  11.354  41.849  1.00 31.41           C  
ATOM    610  CB  ALA L  83      32.235  11.442  42.447  1.00 28.35           C  
ATOM    611  C   ALA L  83      33.858  12.597  41.042  1.00 31.71           C  
ATOM    612  O   ALA L  83      34.797  13.358  41.278  1.00 32.87           O  
ATOM    613  N   ASP L  84      32.994  12.808  40.028  1.00 30.21           N  
ATOM    614  CA  ASP L  84      33.036  13.987  39.213  1.00 29.18           C  
ATOM    615  CB  ASP L  84      32.658  13.724  37.746  1.00 29.86           C  
ATOM    616  CG  ASP L  84      33.743  12.859  37.117  1.00 34.38           C  
ATOM    617  OD1 ASP L  84      34.820  12.702  37.751  1.00 33.61           O  
ATOM    618  OD2 ASP L  84      33.509  12.343  35.992  1.00 37.63           O1-
ATOM    619  C   ASP L  84      32.010  14.920  39.781  1.00 29.47           C  
ATOM    620  O   ASP L  84      30.897  14.501  40.092  1.00 29.93           O  
ATOM    621  N   TYR L  85      32.361  16.213  39.951  1.00 28.02           N  
ATOM    622  CA  TYR L  85      31.412  17.139  40.506  1.00 27.79           C  
ATOM    623  CB  TYR L  85      31.906  17.872  41.767  1.00 26.55           C  
ATOM    624  CG  TYR L  85      32.063  16.883  42.870  1.00 28.81           C  
ATOM    625  CD1 TYR L  85      31.003  16.572  43.684  1.00 28.45           C  
ATOM    626  CD2 TYR L  85      33.265  16.256  43.096  1.00 27.37           C  
ATOM    627  CE1 TYR L  85      31.136  15.662  44.706  1.00 29.44           C  
ATOM    628  CE2 TYR L  85      33.403  15.344  44.116  1.00 28.00           C  
ATOM    629  CZ  TYR L  85      32.340  15.043  44.927  1.00 27.87           C  
ATOM    630  OH  TYR L  85      32.482  14.108  45.974  1.00 27.94           O  
ATOM    631  C   TYR L  85      31.127  18.195  39.480  1.00 29.17           C  
ATOM    632  O   TYR L  85      32.046  18.788  38.917  1.00 31.45           O  
ATOM    633  N   TYR L  86      29.825  18.466  39.230  1.00 27.71           N  
ATOM    634  CA  TYR L  86      29.441  19.424  38.228  1.00 27.23           C  
ATOM    635  CB  TYR L  86      28.454  18.889  37.167  1.00 24.98           C  
ATOM    636  CG  TYR L  86      29.062  17.788  36.372  1.00 28.93           C  
ATOM    637  CD1 TYR L  86      28.956  16.487  36.798  1.00 30.20           C  
ATOM    638  CD2 TYR L  86      29.727  18.052  35.197  1.00 29.75           C  
ATOM    639  CE1 TYR L  86      29.511  15.464  36.064  1.00 30.79           C  
ATOM    640  CE2 TYR L  86      30.284  17.035  34.461  1.00 30.07           C  
ATOM    641  CZ  TYR L  86      30.175  15.737  34.894  1.00 30.05           C  
ATOM    642  OH  TYR L  86      30.744  14.690  34.139  1.00 31.97           O  
ATOM    643  C   TYR L  86      28.679  20.542  38.873  1.00 28.62           C  
ATOM    644  O   TYR L  86      27.827  20.312  39.729  1.00 29.05           O  
ATOM    645  N   CYS L  87      28.983  21.797  38.475  1.00 28.73           N  
ATOM    646  CA  CYS L  87      28.216  22.926  38.926  1.00 29.44           C  
ATOM    647  CB  CYS L  87      29.053  24.193  39.226  1.00 31.08           C  
ATOM    648  SG  CYS L  87      30.037  24.781  37.814  1.00 38.91           S  
ATOM    649  C   CYS L  87      27.246  23.230  37.824  1.00 29.66           C  
ATOM    650  O   CYS L  87      27.515  22.932  36.660  1.00 28.79           O  
ATOM    651  N   GLN L  88      26.072  23.803  38.174  1.00 27.26           N  
ATOM    652  CA  GLN L  88      25.061  24.058  37.186  1.00 25.94           C  
ATOM    653  CB  GLN L  88      24.082  22.879  37.055  1.00 25.51           C  
ATOM    654  CG  GLN L  88      22.902  23.119  36.117  1.00 23.99           C  
ATOM    655  CD  GLN L  88      21.711  23.433  37.001  1.00 26.38           C  
ATOM    656  OE1 GLN L  88      21.642  22.977  38.140  1.00 24.92           O  
ATOM    657  NE2 GLN L  88      20.746  24.224  36.464  1.00 25.38           N  
ATOM    658  C   GLN L  88      24.312  25.304  37.540  1.00 28.07           C  
ATOM    659  O   GLN L  88      24.140  25.630  38.713  1.00 28.46           O  
ATOM    660  N   VAL L  89      23.859  26.047  36.507  1.00 27.73           N  
ATOM    661  CA  VAL L  89      23.139  27.267  36.721  1.00 26.37           C  
ATOM    662  CB  VAL L  89      24.063  28.456  36.701  1.00 30.24           C  
ATOM    663  CG1 VAL L  89      24.773  28.499  35.337  1.00 36.67           C  
ATOM    664  CG2 VAL L  89      23.278  29.729  37.041  1.00 34.21           C  
ATOM    665  C   VAL L  89      22.130  27.404  35.620  1.00 30.50           C  
ATOM    666  O   VAL L  89      22.157  26.684  34.625  1.00 32.03           O  
ATOM    667  N   TRP L  90      21.106  28.240  35.852  1.00 34.08           N  
ATOM    668  CA  TRP L  90      20.194  28.500  34.785  1.00 33.62           C  
ATOM    669  CB  TRP L  90      18.705  28.296  35.123  1.00 33.52           C  
ATOM    670  CG  TRP L  90      17.768  28.657  33.992  1.00 33.13           C  
ATOM    671  CD2 TRP L  90      17.412  27.776  32.913  1.00 34.07           C  
ATOM    672  CD1 TRP L  90      17.117  29.834  33.764  1.00 34.05           C  
ATOM    673  NE1 TRP L  90      16.374  29.741  32.610  1.00 33.64           N  
ATOM    674  CE2 TRP L  90      16.547  28.481  32.077  1.00 32.88           C  
ATOM    675  CE3 TRP L  90      17.780  26.489  32.637  1.00 33.33           C  
ATOM    676  CZ2 TRP L  90      16.031  27.907  30.947  1.00 33.59           C  
ATOM    677  CZ3 TRP L  90      17.254  25.910  31.503  1.00 33.80           C  
ATOM    678  CH2 TRP L  90      16.397  26.608  30.675  1.00 33.67           C  
ATOM    679  C   TRP L  90      20.417  29.932  34.465  1.00 33.81           C  
ATOM    680  O   TRP L  90      20.313  30.793  35.337  1.00 32.79           O  
ATOM    681  N   ASP L  91      20.768  30.216  33.199  1.00 31.62           N  
ATOM    682  CA  ASP L  91      21.068  31.566  32.826  1.00 31.65           C  
ATOM    683  CB  ASP L  91      22.126  31.655  31.711  1.00 31.79           C  
ATOM    684  CG  ASP L  91      22.533  33.109  31.496  1.00 31.81           C  
ATOM    685  OD1 ASP L  91      22.045  33.982  32.259  1.00 30.80           O  
ATOM    686  OD2 ASP L  91      23.336  33.364  30.562  1.00 32.98           O1-
ATOM    687  C   ASP L  91      19.803  32.200  32.355  1.00 31.80           C  
ATOM    688  O   ASP L  91      19.250  31.840  31.318  1.00 32.25           O  
ATOM    689  N   ILE L  92      19.325  33.192  33.124  1.00 49.40           N  
ATOM    690  CA  ILE L  92      18.075  33.845  32.862  1.00 49.23           C  
ATOM    691  CB  ILE L  92      17.738  34.883  33.897  0.67 49.11           C  
ATOM    692  CG1 ILE L  92      16.321  35.435  33.655  1.00  0.00           C  
ATOM    693  CG2 ILE L  92      18.847  35.951  33.899  1.00  0.00           C  
ATOM    694  CD1 ILE L  92      15.781  36.281  34.809  1.00  0.00           C  
ATOM    695  C   ILE L  92      18.106  34.529  31.529  1.00 49.12           C  
ATOM    696  O   ILE L  92      17.135  34.476  30.777  1.00 48.60           O  
ATOM    697  N   SER L  93      19.221  35.203  31.199  1.00 45.63           N  
ATOM    698  CA  SER L  93      19.285  35.946  29.971  1.00 46.17           C  
ATOM    699  CB  SER L  93      20.614  36.707  29.820  0.67 46.02           C  
ATOM    700  OG  SER L  93      21.701  35.791  29.796  0.50 59.19           O  
ATOM    701  C   SER L  93      19.148  35.032  28.786  1.00 46.29           C  
ATOM    702  O   SER L  93      18.358  35.296  27.880  1.00 45.90           O  
ATOM    703  N   THR L  94      19.952  33.952  28.764  1.00 46.39           N  
ATOM    704  CA  THR L  94      20.027  32.978  27.707  1.00 46.54           C  
ATOM    705  CB  THR L  94      21.255  32.128  27.817  1.00 46.50           C  
ATOM    706  OG1 THR L  94      21.436  31.373  26.634  1.00 18.19           O  
ATOM    707  CG2 THR L  94      21.078  31.174  29.006  1.00 21.97           C  
ATOM    708  C   THR L  94      18.846  32.047  27.697  1.00 46.84           C  
ATOM    709  O   THR L  94      18.446  31.566  26.638  1.00 47.29           O  
ATOM    710  N   ASP L  95      18.252  31.768  28.874  1.00 53.58           N  
ATOM    711  CA  ASP L  95      17.198  30.794  28.980  1.00 53.54           C  
ATOM    712  CB  ASP L  95      16.006  31.048  28.038  1.00 54.30           C  
ATOM    713  CG  ASP L  95      15.185  32.202  28.595  1.00 56.52           C  
ATOM    714  OD1 ASP L  95      15.110  32.324  29.847  1.00 59.01           O  
ATOM    715  OD2 ASP L  95      14.626  32.980  27.777  1.00 60.06           O1-
ATOM    716  C   ASP L  95      17.725  29.424  28.666  1.00 52.85           C  
ATOM    717  O   ASP L  95      17.042  28.626  28.026  1.00 51.87           O  
ATOM    718  N   GLN L  96      18.962  29.112  29.111  1.00 26.36           N  
ATOM    719  CA  GLN L  96      19.484  27.788  28.914  1.00 26.23           C  
ATOM    720  CB  GLN L  96      20.649  27.710  27.912  0.67 25.93           C  
ATOM    721  CG  GLN L  96      21.914  28.406  28.417  0.67 26.47           C  
ATOM    722  CD  GLN L  96      23.011  28.209  27.382  1.00  0.00           C  
ATOM    723  OE1 GLN L  96      22.754  27.781  26.258  1.00  0.00           O  
ATOM    724  NE2 GLN L  96      24.271  28.538  27.773  0.67 25.65           N  
ATOM    725  C   GLN L  96      20.024  27.320  30.232  1.00 26.22           C  
ATOM    726  O   GLN L  96      20.368  28.130  31.091  1.00 26.04           O  
ATOM    727  N   ALA L  97      20.089  25.985  30.434  1.00 29.02           N  
ATOM    728  CA  ALA L  97      20.648  25.440  31.640  1.00 28.68           C  
ATOM    729  CB  ALA L  97      20.050  24.081  32.048  1.00 28.74           C  
ATOM    730  C   ALA L  97      22.081  25.205  31.319  1.00 29.26           C  
ATOM    731  O   ALA L  97      22.412  24.584  30.311  1.00 29.93           O  
ATOM    732  N   VAL L  98      22.976  25.704  32.183  1.00 29.72           N  
ATOM    733  CA  VAL L  98      24.371  25.598  31.862  1.00 29.32           C  
ATOM    734  CB  VAL L  98      25.084  26.917  31.915  1.00 30.95           C  
ATOM    735  CG1 VAL L  98      26.578  26.676  31.646  1.00 34.85           C  
ATOM    736  CG2 VAL L  98      24.415  27.882  30.921  1.00 35.60           C  
ATOM    737  C   VAL L  98      25.038  24.696  32.856  1.00 30.89           C  
ATOM    738  O   VAL L  98      24.742  24.741  34.050  1.00 29.71           O  
ATOM    739  N   PHE L  99      25.963  23.845  32.362  1.00 33.00           N  
ATOM    740  CA  PHE L  99      26.706  22.940  33.197  1.00 29.96           C  
ATOM    741  CB  PHE L  99      26.625  21.457  32.789  1.00 30.52           C  
ATOM    742  CG  PHE L  99      25.325  20.859  33.200  1.00 29.74           C  
ATOM    743  CD1 PHE L  99      24.219  20.932  32.397  1.00 26.62           C  
ATOM    744  CD2 PHE L  99      25.216  20.204  34.401  1.00 28.84           C  
ATOM    745  CE1 PHE L  99      23.027  20.368  32.788  1.00 24.66           C  
ATOM    746  CE2 PHE L  99      24.027  19.638  34.795  1.00 29.11           C  
ATOM    747  CZ  PHE L  99      22.922  19.717  33.989  1.00 25.35           C  
ATOM    748  C   PHE L  99      28.162  23.267  33.075  1.00 31.17           C  
ATOM    749  O   PHE L  99      28.629  23.746  32.043  1.00 33.51           O  
ATOM    750  N   GLY L 100      28.918  23.024  34.162  1.00 30.19           N  
ATOM    751  CA  GLY L 100      30.339  23.200  34.122  1.00 30.39           C  
ATOM    752  C   GLY L 100      30.907  21.950  33.519  1.00 33.35           C  
ATOM    753  O   GLY L 100      30.198  20.962  33.333  1.00 31.58           O  
ATOM    754  N   GLY L 101      32.218  21.973  33.215  1.00 34.40           N  
ATOM    755  CA  GLY L 101      32.930  20.886  32.597  1.00 31.30           C  
ATOM    756  C   GLY L 101      32.964  19.699  33.509  1.00 33.21           C  
ATOM    757  O   GLY L 101      33.002  18.559  33.051  1.00 35.61           O  
ATOM    758  N   GLY L 102      33.016  19.936  34.831  1.00 32.72           N  
ATOM    759  CA  GLY L 102      33.069  18.849  35.767  1.00 32.22           C  
ATOM    760  C   GLY L 102      34.451  18.783  36.342  1.00 32.39           C  
ATOM    761  O   GLY L 102      35.440  19.033  35.656  1.00 33.01           O  
ATOM    762  N   THR L 103      34.541  18.436  37.644  1.00 33.24           N  
ATOM    763  CA  THR L 103      35.813  18.349  38.305  1.00 30.06           C  
ATOM    764  CB  THR L 103      35.939  19.310  39.452  1.00 31.90           C  
ATOM    765  OG1 THR L 103      35.768  20.642  38.991  1.00 31.51           O  
ATOM    766  CG2 THR L 103      37.325  19.144  40.099  1.00 31.37           C  
ATOM    767  C   THR L 103      35.957  16.972  38.873  1.00 32.85           C  
ATOM    768  O   THR L 103      35.085  16.487  39.593  1.00 33.20           O  
ATOM    769  N   LYS L 104      37.088  16.304  38.576  1.00 36.82           N  
ATOM    770  CA  LYS L 104      37.281  14.979  39.085  1.00 36.78           C  
ATOM    771  CB  LYS L 104      38.080  14.069  38.138  1.00 38.60           C  
ATOM    772  CG  LYS L 104      38.149  12.613  38.603  1.00 38.29           C  
ATOM    773  CD  LYS L 104      38.598  11.649  37.504  1.00 44.54           C  
ATOM    774  CE  LYS L 104      38.555  10.177  37.914  1.00 53.52           C  
ATOM    775  NZ  LYS L 104      38.854   9.321  36.745  1.00 58.42           N1+
ATOM    776  C   LYS L 104      38.043  15.082  40.369  1.00 38.22           C  
ATOM    777  O   LYS L 104      39.138  15.641  40.424  1.00 40.10           O  
ATOM    778  N   LEU L 105      37.462  14.527  41.448  1.00 35.62           N  
ATOM    779  CA  LEU L 105      38.083  14.574  42.740  1.00 36.89           C  
ATOM    780  CB  LEU L 105      37.056  14.753  43.873  1.00 35.03           C  
ATOM    781  CG  LEU L 105      37.664  14.807  45.286  1.00 39.35           C  
ATOM    782  CD1 LEU L 105      38.583  16.029  45.461  1.00 40.62           C  
ATOM    783  CD2 LEU L 105      36.574  14.720  46.363  1.00 40.03           C  
ATOM    784  C   LEU L 105      38.781  13.272  42.974  1.00 40.66           C  
ATOM    785  O   LEU L 105      38.172  12.206  42.892  1.00 40.46           O  
ATOM    786  N   THR L 106      40.096  13.331  43.269  1.00 40.55           N  
ATOM    787  CA  THR L 106      40.821  12.120  43.525  1.00 41.06           C  
ATOM    788  CB  THR L 106      42.000  11.921  42.621  1.00 45.21           C  
ATOM    789  OG1 THR L 106      41.583  11.906  41.265  1.00 48.84           O  
ATOM    790  CG2 THR L 106      42.670  10.581  42.974  1.00 45.20           C  
ATOM    791  C   THR L 106      41.348  12.183  44.926  1.00 40.48           C  
ATOM    792  O   THR L 106      41.861  13.212  45.365  1.00 37.29           O  
ATOM    793  N   VAL L 107      41.225  11.065  45.671  1.00 38.54           N  
ATOM    794  CA  VAL L 107      41.717  11.037  47.018  1.00 41.11           C  
ATOM    795  CB  VAL L 107      40.804  10.321  47.972  1.00 41.32           C  
ATOM    796  CG1 VAL L 107      41.471  10.287  49.358  1.00 41.47           C  
ATOM    797  CG2 VAL L 107      39.437  11.024  47.959  1.00 43.87           C  
ATOM    798  C   VAL L 107      43.022  10.306  46.998  1.00 44.54           C  
ATOM    799  O   VAL L 107      43.082   9.122  46.668  1.00 41.39           O  
ATOM    800  N   LEU L 108      44.107  11.013  47.367  1.00 46.93           N  
ATOM    801  CA  LEU L 108      45.436  10.470  47.349  1.00 49.51           C  
ATOM    802  CB  LEU L 108      46.526  11.554  47.330  1.00 52.27           C  
ATOM    803  CG  LEU L 108      46.516  12.408  46.048  1.00 52.88           C  
ATOM    804  CD1 LEU L 108      47.626  13.470  46.079  1.00 56.72           C  
ATOM    805  CD2 LEU L 108      46.580  11.528  44.786  1.00 52.66           C  
ATOM    806  C   LEU L 108      45.640   9.623  48.562  1.00 48.26           C  
ATOM    807  O   LEU L 108      44.956   9.776  49.573  1.00 47.06           O  
ATOM    808  N   GLY L 109      46.603   8.685  48.474  1.00 48.06           N  
ATOM    809  CA  GLY L 109      46.885   7.775  49.546  1.00 45.07           C  
ATOM    810  C   GLY L 109      47.139   8.544  50.836  1.00 44.94           C  
ATOM    811  O   GLY L 109      47.260   7.864  51.892  1.00 44.13           O  
ATOM    812  OXT GLY L 109      47.219   9.800  50.795  1.00  0.00           O1-
TER     813      GLY L 109 
ATOM    814  N   GLU H 110      10.474   7.736  46.856  1.00 49.41           N1+
ATOM    815  CA  GLU H 110       9.450   6.909  46.184  1.00 47.96           C  
ATOM    816  CB  GLU H 110       8.065   7.191  46.784  1.00 49.36           C  
ATOM    817  CG  GLU H 110       7.874   6.598  48.179  1.00 57.27           C  
ATOM    818  CD  GLU H 110       7.586   5.111  48.018  1.00 63.41           C  
ATOM    819  OE1 GLU H 110       8.477   4.382  47.504  1.00 36.16           O  
ATOM    820  OE2 GLU H 110       6.466   4.683  48.403  1.00 70.30           O1-
ATOM    821  C   GLU H 110       9.386   7.203  44.723  1.00 42.09           C  
ATOM    822  O   GLU H 110       9.158   6.303  43.917  1.00 40.45           O  
ATOM    823  N   VAL H 111       9.602   8.477  44.341  1.00 41.73           N  
ATOM    824  CA  VAL H 111       9.499   8.830  42.957  1.00 37.38           C  
ATOM    825  CB  VAL H 111       9.566  10.308  42.721  1.00 37.86           C  
ATOM    826  CG1 VAL H 111       9.531  10.573  41.206  1.00 43.10           C  
ATOM    827  CG2 VAL H 111       8.423  10.967  43.508  1.00 48.84           C  
ATOM    828  C   VAL H 111      10.632   8.204  42.226  1.00 35.92           C  
ATOM    829  O   VAL H 111      11.794   8.345  42.606  1.00 38.19           O  
ATOM    830  N   GLN H 112      10.308   7.484  41.136  1.00 36.02           N  
ATOM    831  CA  GLN H 112      11.350   6.874  40.374  1.00 36.74           C  
ATOM    832  CB  GLN H 112      11.499   5.362  40.606  1.00 41.39           C  
ATOM    833  CG  GLN H 112      11.965   5.046  42.030  1.00 49.59           C  
ATOM    834  CD  GLN H 112      12.304   3.568  42.109  1.00 57.27           C  
ATOM    835  OE1 GLN H 112      13.087   3.061  41.307  1.00 58.94           O  
ATOM    836  NE2 GLN H 112      11.709   2.853  43.100  1.00 59.05           N  
ATOM    837  C   GLN H 112      11.082   7.122  38.924  1.00 34.25           C  
ATOM    838  O   GLN H 112       9.935   7.178  38.484  1.00 32.92           O  
ATOM    839  N   LEU H 113      12.164   7.310  38.143  1.00 29.86           N  
ATOM    840  CA  LEU H 113      12.018   7.556  36.737  1.00 28.59           C  
ATOM    841  CB  LEU H 113      12.641   8.884  36.272  1.00 31.41           C  
ATOM    842  CG  LEU H 113      12.034  10.126  36.949  1.00 32.66           C  
ATOM    843  CD1 LEU H 113      12.398  10.189  38.435  1.00 30.60           C  
ATOM    844  CD2 LEU H 113      12.412  11.411  36.208  1.00 27.69           C  
ATOM    845  C   LEU H 113      12.739   6.471  35.998  1.00 29.56           C  
ATOM    846  O   LEU H 113      13.829   6.058  36.394  1.00 27.46           O  
ATOM    847  N   VAL H 114      12.134   5.968  34.901  1.00 28.99           N  
ATOM    848  CA  VAL H 114      12.792   4.941  34.142  1.00 29.11           C  
ATOM    849  CB  VAL H 114      12.132   3.598  34.262  1.00 30.48           C  
ATOM    850  CG1 VAL H 114      12.876   2.607  33.350  1.00  0.00           C  
ATOM    851  CG2 VAL H 114      12.110   3.193  35.746  1.00  0.00           C  
ATOM    852  C   VAL H 114      12.754   5.320  32.695  1.00 28.40           C  
ATOM    853  O   VAL H 114      11.687   5.556  32.128  1.00 28.78           O  
ATOM    854  N   GLU H 115      13.941   5.380  32.058  1.00 27.94           N  
ATOM    855  CA  GLU H 115      14.027   5.722  30.670  1.00 27.93           C  
ATOM    856  CB  GLU H 115      15.381   6.333  30.263  1.00 27.59           C  
ATOM    857  CG  GLU H 115      15.700   7.671  30.938  1.00 26.25           C  
ATOM    858  CD  GLU H 115      16.308   7.381  32.304  1.00 28.55           C  
ATOM    859  OE1 GLU H 115      16.356   6.183  32.689  1.00 28.36           O  
ATOM    860  OE2 GLU H 115      16.736   8.354  32.979  1.00 30.49           O1-
ATOM    861  C   GLU H 115      13.861   4.471  29.866  1.00 28.95           C  
ATOM    862  O   GLU H 115      14.268   3.388  30.286  1.00 29.64           O  
ATOM    863  N   SER H 116      13.244   4.600  28.677  1.00 27.89           N  
ATOM    864  CA  SER H 116      13.083   3.480  27.794  1.00 31.70           C  
ATOM    865  CB  SER H 116      11.616   3.035  27.676  1.00 31.85           C  
ATOM    866  OG  SER H 116      11.498   1.928  26.798  1.00 40.78           O  
ATOM    867  C   SER H 116      13.529   3.957  26.448  1.00 34.65           C  
ATOM    868  O   SER H 116      13.093   5.013  25.989  1.00 29.99           O  
ATOM    869  N   GLY H 117      14.404   3.181  25.769  1.00 36.93           N  
ATOM    870  CA  GLY H 117      14.912   3.618  24.498  1.00 36.13           C  
ATOM    871  C   GLY H 117      15.263   2.422  23.660  1.00 38.00           C  
ATOM    872  O   GLY H 117      15.380   1.304  24.156  1.00 42.27           O  
ATOM    873  N   PRO H 118      15.394   2.653  22.376  1.00 36.41           N  
ATOM    874  CA  PRO H 118      15.733   1.642  21.403  1.00 37.84           C  
ATOM    875  CD  PRO H 118      14.896   3.871  21.761  1.00 36.19           C  
ATOM    876  CB  PRO H 118      15.466   2.275  20.034  1.00 36.87           C  
ATOM    877  CG  PRO H 118      15.395   3.789  20.311  1.00 37.20           C  
ATOM    878  C   PRO H 118      17.117   1.083  21.533  1.00 41.38           C  
ATOM    879  O   PRO H 118      17.326  -0.079  21.188  1.00 39.68           O  
ATOM    880  N   GLY H 119      18.089   1.901  21.969  1.00 40.09           N  
ATOM    881  CA  GLY H 119      19.434   1.447  22.169  1.00 36.84           C  
ATOM    882  C   GLY H 119      20.229   1.672  20.921  1.00 35.26           C  
ATOM    883  O   GLY H 119      21.417   1.990  20.989  1.00 39.67           O  
ATOM    884  N   LEU H 120      19.593   1.530  19.740  1.00 34.33           N  
ATOM    885  CA  LEU H 120      20.326   1.676  18.514  1.00 34.30           C  
ATOM    886  CB  LEU H 120      20.553   0.337  17.792  1.00 33.76           C  
ATOM    887  CG  LEU H 120      21.342   0.459  16.480  1.00 38.87           C  
ATOM    888  CD1 LEU H 120      22.780   0.932  16.740  1.00 39.03           C  
ATOM    889  CD2 LEU H 120      21.281  -0.847  15.674  1.00 39.36           C  
ATOM    890  C   LEU H 120      19.531   2.548  17.596  1.00 33.46           C  
ATOM    891  O   LEU H 120      18.328   2.358  17.427  1.00 37.55           O  
ATOM    892  N   VAL H 121      20.206   3.536  16.977  1.00 30.58           N  
ATOM    893  CA  VAL H 121      19.567   4.475  16.103  1.00 31.54           C  
ATOM    894  CB  VAL H 121      19.494   5.807  16.796  1.00 33.68           C  
ATOM    895  CG1 VAL H 121      19.040   6.893  15.829  1.00 32.14           C  
ATOM    896  CG2 VAL H 121      18.575   5.657  18.017  1.00 34.44           C  
ATOM    897  C   VAL H 121      20.425   4.621  14.879  1.00 32.97           C  
ATOM    898  O   VAL H 121      21.627   4.855  14.978  1.00 35.02           O  
ATOM    899  N   LYS H 122      19.826   4.493  13.676  1.00 35.34           N  
ATOM    900  CA  LYS H 122      20.597   4.629  12.471  1.00 39.14           C  
ATOM    901  CB  LYS H 122      19.944   3.988  11.236  1.00 35.29           C  
ATOM    902  CG  LYS H 122      19.946   2.459  11.307  0.80 41.35           C  
ATOM    903  CD  LYS H 122      19.070   1.777  10.256  0.80 46.86           C  
ATOM    904  CE  LYS H 122      19.095   0.251  10.349  0.80 50.30           C  
ATOM    905  NZ  LYS H 122      18.228  -0.341   9.307  0.80 51.85           N1+
ATOM    906  C   LYS H 122      20.800   6.086  12.218  1.00 38.66           C  
ATOM    907  O   LYS H 122      20.018   6.926  12.656  1.00 38.48           O  
ATOM    908  N   PRO H 123      21.841   6.420  11.515  1.00 35.91           N  
ATOM    909  CA  PRO H 123      22.122   7.804  11.278  1.00 37.69           C  
ATOM    910  CD  PRO H 123      23.045   5.604  11.487  1.00 36.24           C  
ATOM    911  CB  PRO H 123      23.505   7.840  10.634  1.00 35.10           C  
ATOM    912  CG  PRO H 123      24.196   6.587  11.207  1.00 38.05           C  
ATOM    913  C   PRO H 123      21.042   8.443  10.467  1.00 37.85           C  
ATOM    914  O   PRO H 123      20.443   7.769   9.632  1.00 36.02           O  
ATOM    915  N   SER H 124      20.791   9.740  10.735  1.00 36.98           N  
ATOM    916  CA  SER H 124      19.835  10.599  10.093  1.00 34.11           C  
ATOM    917  CB  SER H 124      19.983  10.683   8.561  1.00 37.86           C  
ATOM    918  OG  SER H 124      19.542   9.485   7.939  1.00 43.47           O  
ATOM    919  C   SER H 124      18.423  10.202  10.407  1.00 36.26           C  
ATOM    920  O   SER H 124      17.493  10.808   9.879  1.00 39.98           O  
ATOM    921  N   ASP H 125      18.192   9.196  11.276  1.00 33.92           N  
ATOM    922  CA  ASP H 125      16.815   8.934  11.596  1.00 37.80           C  
ATOM    923  CB  ASP H 125      16.380   7.448  11.531  1.00 37.96           C  
ATOM    924  CG  ASP H 125      17.134   6.600  12.530  0.80 41.93           C  
ATOM    925  OD1 ASP H 125      17.647   7.186  13.514  1.00  0.00           O  
ATOM    926  OD2 ASP H 125      17.195   5.357  12.339  1.00  0.00           O1-
ATOM    927  C   ASP H 125      16.499   9.588  12.911  1.00 34.44           C  
ATOM    928  O   ASP H 125      17.306  10.359  13.428  1.00 31.05           O  
ATOM    929  N   ILE H 126      15.318   9.303  13.504  1.00 34.09           N  
ATOM    930  CA  ILE H 126      14.958  10.018  14.698  1.00 32.64           C  
ATOM    931  CB  ILE H 126      13.595  10.648  14.634  1.00 36.05           C  
ATOM    932  CG1 ILE H 126      13.418  11.668  15.772  1.00  0.00           C  
ATOM    933  CG2 ILE H 126      12.549   9.521  14.628  1.00 31.54           C  
ATOM    934  CD1 ILE H 126      12.213  12.592  15.591  1.00  0.00           C  
ATOM    935  C   ILE H 126      14.988   9.119  15.898  1.00 33.18           C  
ATOM    936  O   ILE H 126      14.498   7.990  15.875  1.00 34.19           O  
ATOM    937  N   LEU H 127      15.594   9.629  16.990  1.00 32.05           N  
ATOM    938  CA  LEU H 127      15.701   8.931  18.240  1.00 30.69           C  
ATOM    939  CB  LEU H 127      16.900   9.413  19.074  1.00 28.30           C  
ATOM    940  CG  LEU H 127      16.991   8.797  20.481  1.00 29.98           C  
ATOM    941  CD1 LEU H 127      17.259   7.284  20.428  1.00 29.57           C  
ATOM    942  CD2 LEU H 127      18.003   9.564  21.348  1.00 27.33           C  
ATOM    943  C   LEU H 127      14.472   9.223  19.046  1.00 30.98           C  
ATOM    944  O   LEU H 127      14.046  10.373  19.150  1.00 31.84           O  
ATOM    945  N   SER H 128      13.856   8.175  19.632  1.00 30.68           N  
ATOM    946  CA  SER H 128      12.696   8.401  20.449  1.00 28.39           C  
ATOM    947  CB  SER H 128      11.391   7.830  19.863  1.00 31.31           C  
ATOM    948  OG  SER H 128      11.031   8.534  18.684  1.00 42.41           O  
ATOM    949  C   SER H 128      12.919   7.735  21.772  1.00 29.51           C  
ATOM    950  O   SER H 128      13.298   6.567  21.838  1.00 29.59           O  
ATOM    951  N   LEU H 129      12.686   8.479  22.872  1.00 26.26           N  
ATOM    952  CA  LEU H 129      12.867   7.945  24.192  1.00 26.97           C  
ATOM    953  CB  LEU H 129      14.066   8.549  24.940  1.00 25.18           C  
ATOM    954  CG  LEU H 129      15.428   8.234  24.298  1.00 25.26           C  
ATOM    955  CD1 LEU H 129      16.577   8.869  25.100  1.00 24.69           C  
ATOM    956  CD2 LEU H 129      15.612   6.721  24.094  1.00 28.35           C  
ATOM    957  C   LEU H 129      11.658   8.278  25.006  1.00 26.89           C  
ATOM    958  O   LEU H 129      10.950   9.243  24.722  1.00 26.19           O  
ATOM    959  N   THR H 130      11.380   7.459  26.041  1.00 26.23           N  
ATOM    960  CA  THR H 130      10.262   7.721  26.903  1.00 28.56           C  
ATOM    961  CB  THR H 130       9.144   6.734  26.725  1.00 32.31           C  
ATOM    962  OG1 THR H 130       8.691   6.750  25.379  1.00 35.71           O  
ATOM    963  CG2 THR H 130       7.994   7.107  27.676  1.00 34.59           C  
ATOM    964  C   THR H 130      10.734   7.597  28.320  1.00 28.98           C  
ATOM    965  O   THR H 130      11.616   6.796  28.626  1.00 30.90           O  
ATOM    966  N   CYS H 131      10.168   8.416  29.231  1.00 29.66           N  
ATOM    967  CA  CYS H 131      10.521   8.310  30.620  1.00 30.87           C  
ATOM    968  CB  CYS H 131      11.244   9.561  31.174  1.00 32.74           C  
ATOM    969  SG  CYS H 131      11.707   9.438  32.933  1.00 30.98           S  
ATOM    970  C   CYS H 131       9.249   8.090  31.381  1.00 30.46           C  
ATOM    971  O   CYS H 131       8.328   8.905  31.326  1.00 30.38           O  
ATOM    972  N   ALA H 132       9.168   6.962  32.113  1.00 30.01           N  
ATOM    973  CA  ALA H 132       7.981   6.647  32.853  1.00 29.43           C  
ATOM    974  CB  ALA H 132       7.636   5.147  32.850  1.00 30.98           C  
ATOM    975  C   ALA H 132       8.221   7.037  34.271  1.00 28.77           C  
ATOM    976  O   ALA H 132       9.261   6.726  34.847  1.00 27.34           O  
ATOM    977  N   VAL H 133       7.244   7.736  34.874  1.00 30.50           N  
ATOM    978  CA  VAL H 133       7.408   8.198  36.217  1.00 28.61           C  
ATOM    979  CB  VAL H 133       7.034   9.647  36.360  1.00 33.23           C  
ATOM    980  CG1 VAL H 133       7.207  10.084  37.820  1.00 31.88           C  
ATOM    981  CG2 VAL H 133       7.882  10.459  35.370  1.00 34.84           C  
ATOM    982  C   VAL H 133       6.504   7.394  37.092  1.00 30.03           C  
ATOM    983  O   VAL H 133       5.344   7.156  36.757  1.00 32.14           O  
ATOM    984  N   SER H 134       7.034   6.934  38.242  1.00 31.08           N  
ATOM    985  CA  SER H 134       6.228   6.160  39.136  1.00 34.99           C  
ATOM    986  CB  SER H 134       6.559   4.658  39.105  1.00 36.20           C  
ATOM    987  OG  SER H 134       7.902   4.446  39.513  1.00 38.90           O  
ATOM    988  C   SER H 134       6.486   6.645  40.526  1.00 36.94           C  
ATOM    989  O   SER H 134       7.556   7.170  40.829  1.00 35.62           O  
ATOM    990  N   GLY H 135       5.387   6.724  41.305  1.00 39.41           N  
ATOM    991  CA  GLY H 135       5.427   7.246  42.639  1.00 38.10           C  
ATOM    992  C   GLY H 135       5.014   8.700  42.672  1.00 38.04           C  
ATOM    993  O   GLY H 135       4.710   9.217  43.746  1.00 37.86           O  
ATOM    994  N   TYR H 136       5.000   9.424  41.530  1.00 37.29           N  
ATOM    995  CA  TYR H 136       4.631  10.817  41.617  1.00 34.80           C  
ATOM    996  CB  TYR H 136       5.871  11.731  41.628  1.00 32.33           C  
ATOM    997  CG  TYR H 136       5.482  13.072  42.142  1.00 32.85           C  
ATOM    998  CD1 TYR H 136       5.403  13.272  43.499  1.00 31.04           C  
ATOM    999  CD2 TYR H 136       5.217  14.122  41.295  1.00 32.10           C  
ATOM   1000  CE1 TYR H 136       5.049  14.494  44.011  1.00 33.50           C  
ATOM   1001  CE2 TYR H 136       4.860  15.350  41.802  1.00 31.86           C  
ATOM   1002  CZ  TYR H 136       4.773  15.535  43.162  1.00 32.96           C  
ATOM   1003  OH  TYR H 136       4.407  16.786  43.699  1.00 33.82           O  
ATOM   1004  C   TYR H 136       3.819  11.153  40.400  1.00 36.30           C  
ATOM   1005  O   TYR H 136       4.119  10.688  39.301  1.00 38.27           O  
ATOM   1006  N   SER H 137       2.760  11.978  40.556  1.00 37.98           N  
ATOM   1007  CA  SER H 137       1.961  12.306  39.415  0.90 40.36           C  
ATOM   1008  CB  SER H 137       0.578  12.871  39.791  0.90 43.26           C  
ATOM   1009  OG  SER H 137      -0.177  13.154  38.622  0.90 47.68           O  
ATOM   1010  C   SER H 137       2.702  13.335  38.623  1.00 41.14           C  
ATOM   1011  O   SER H 137       3.159  14.344  39.159  1.00 44.60           O  
ATOM   1012  N   ILE H 138       2.821  13.099  37.303  1.00 37.02           N  
ATOM   1013  CA  ILE H 138       3.548  13.980  36.439  1.00 38.56           C  
ATOM   1014  CB  ILE H 138       3.681  13.471  35.021  1.00 40.91           C  
ATOM   1015  CG1 ILE H 138       4.688  14.263  34.198  1.00 43.93           C  
ATOM   1016  CG2 ILE H 138       2.288  13.390  34.381  1.00 42.14           C  
ATOM   1017  CD1 ILE H 138       5.187  13.470  32.995  1.00 44.55           C  
ATOM   1018  C   ILE H 138       2.853  15.303  36.391  1.00 37.50           C  
ATOM   1019  O   ILE H 138       3.514  16.333  36.456  1.00 39.16           O  
ATOM   1020  N   SER H 139       1.504  15.300  36.304  1.00 35.21           N  
ATOM   1021  CA  SER H 139       0.665  16.452  36.083  1.00 36.58           C  
ATOM   1022  CB  SER H 139      -0.790  16.083  35.760  1.00 36.37           C  
ATOM   1023  OG  SER H 139      -1.382  15.430  36.875  1.00 20.08           O  
ATOM   1024  C   SER H 139       0.585  17.357  37.251  1.00 37.50           C  
ATOM   1025  O   SER H 139       0.155  18.500  37.092  1.00 40.19           O  
ATOM   1026  N   SER H 140       0.976  16.871  38.441  1.00 37.14           N  
ATOM   1027  CA  SER H 140       0.804  17.652  39.626  1.00 38.63           C  
ATOM   1028  CB  SER H 140       1.387  16.983  40.884  1.00 41.84           C  
ATOM   1029  OG  SER H 140       0.660  15.795  41.164  1.00 47.80           O  
ATOM   1030  C   SER H 140       1.483  18.941  39.413  1.00 37.65           C  
ATOM   1031  O   SER H 140       0.870  19.995  39.554  1.00 38.92           O  
ATOM   1032  N   ASN H 141       2.746  18.889  38.987  1.00 35.40           N  
ATOM   1033  CA  ASN H 141       3.418  20.124  38.780  1.00 34.08           C  
ATOM   1034  CB  ASN H 141       3.986  20.737  40.076  1.00  0.00           C  
ATOM   1035  CG  ASN H 141       2.856  21.193  40.993  1.00  0.00           C  
ATOM   1036  OD1 ASN H 141       2.338  22.299  40.860  1.00  0.00           O  
ATOM   1037  ND2 ASN H 141       2.444  20.305  41.938  1.00  0.00           N  
ATOM   1038  C   ASN H 141       4.604  19.817  37.957  1.00 32.28           C  
ATOM   1039  O   ASN H 141       4.586  19.070  36.974  1.00 33.96           O  
ATOM   1040  N   TYR H 142       5.663  20.511  38.370  1.00 30.35           N  
ATOM   1041  CA  TYR H 142       6.987  20.224  37.997  1.00 31.09           C  
ATOM   1042  CB  TYR H 142       7.537  18.925  38.593  1.00 32.13           C  
ATOM   1043  CG  TYR H 142       6.953  19.065  39.926  1.00 31.88           C  
ATOM   1044  CD1 TYR H 142       7.248  20.168  40.683  1.00 33.04           C  
ATOM   1045  CD2 TYR H 142       6.094  18.103  40.381  1.00 34.53           C  
ATOM   1046  CE1 TYR H 142       6.666  20.310  41.908  1.00 35.24           C  
ATOM   1047  CE2 TYR H 142       5.518  18.252  41.611  1.00 35.65           C  
ATOM   1048  CZ  TYR H 142       5.804  19.358  42.367  1.00 34.87           C  
ATOM   1049  OH  TYR H 142       5.213  19.527  43.629  1.00 39.76           O  
ATOM   1050  C   TYR H 142       7.203  20.185  36.553  1.00 28.81           C  
ATOM   1051  O   TYR H 142       6.342  20.342  35.683  1.00 31.11           O  
ATOM   1052  N   TYR H 143       8.498  20.038  36.343  1.00 25.28           N  
ATOM   1053  CA  TYR H 143       9.166  20.211  35.103  1.00 24.72           C  
ATOM   1054  CB  TYR H 143      10.190  21.360  35.091  1.00 25.09           C  
ATOM   1055  CG  TYR H 143       9.465  22.662  35.152  1.00 25.72           C  
ATOM   1056  CD1 TYR H 143       8.923  23.118  36.331  1.00 29.21           C  
ATOM   1057  CD2 TYR H 143       9.343  23.438  34.022  1.00 25.23           C  
ATOM   1058  CE1 TYR H 143       8.262  24.323  36.381  1.00 30.53           C  
ATOM   1059  CE2 TYR H 143       8.686  24.645  34.065  1.00 27.71           C  
ATOM   1060  CZ  TYR H 143       8.144  25.088  35.245  1.00 32.92           C  
ATOM   1061  OH  TYR H 143       7.468  26.326  35.292  1.00 34.14           O  
ATOM   1062  C   TYR H 143       9.920  18.948  34.901  1.00 23.93           C  
ATOM   1063  O   TYR H 143      10.403  18.343  35.857  1.00 23.51           O  
ATOM   1064  N   TRP H 144       9.980  18.472  33.651  1.00 24.61           N  
ATOM   1065  CA  TRP H 144      10.698  17.257  33.443  1.00 22.85           C  
ATOM   1066  CB  TRP H 144       9.798  16.110  32.959  1.00 24.19           C  
ATOM   1067  CG  TRP H 144       8.747  15.770  33.988  1.00 26.19           C  
ATOM   1068  CD2 TRP H 144       8.980  14.965  35.155  1.00 26.21           C  
ATOM   1069  CD1 TRP H 144       7.444  16.171  34.053  1.00 24.60           C  
ATOM   1070  NE1 TRP H 144       6.854  15.670  35.187  1.00 25.62           N  
ATOM   1071  CE2 TRP H 144       7.787  14.926  35.874  1.00 27.09           C  
ATOM   1072  CE3 TRP H 144      10.100  14.318  35.593  1.00 25.11           C  
ATOM   1073  CZ2 TRP H 144       7.695  14.236  37.050  1.00 24.43           C  
ATOM   1074  CZ3 TRP H 144      10.002  13.617  36.775  1.00 25.82           C  
ATOM   1075  CH2 TRP H 144       8.822  13.577  37.489  1.00 27.07           C  
ATOM   1076  C   TRP H 144      11.739  17.539  32.416  1.00 22.41           C  
ATOM   1077  O   TRP H 144      11.459  18.149  31.385  1.00 23.08           O  
ATOM   1078  N   GLY H 145      12.980  17.081  32.667  1.00 21.58           N  
ATOM   1079  CA  GLY H 145      14.029  17.442  31.763  1.00 21.34           C  
ATOM   1080  C   GLY H 145      14.739  16.235  31.247  1.00 23.16           C  
ATOM   1081  O   GLY H 145      14.711  15.156  31.839  1.00 22.38           O  
ATOM   1082  N   TRP H 146      15.394  16.424  30.083  1.00 22.04           N  
ATOM   1083  CA  TRP H 146      16.211  15.411  29.492  1.00 22.92           C  
ATOM   1084  CB  TRP H 146      15.834  15.046  28.046  1.00 23.69           C  
ATOM   1085  CG  TRP H 146      14.576  14.219  27.931  1.00 24.17           C  
ATOM   1086  CD2 TRP H 146      14.556  12.789  28.067  1.00 22.55           C  
ATOM   1087  CD1 TRP H 146      13.290  14.604  27.699  1.00 20.63           C  
ATOM   1088  NE1 TRP H 146      12.466  13.502  27.680  1.00 23.24           N  
ATOM   1089  CE2 TRP H 146      13.234  12.378  27.907  1.00 23.29           C  
ATOM   1090  CE3 TRP H 146      15.558  11.893  28.310  1.00 23.20           C  
ATOM   1091  CZ2 TRP H 146      12.892  11.057  27.983  1.00 22.38           C  
ATOM   1092  CZ3 TRP H 146      15.210  10.563  28.387  1.00 23.12           C  
ATOM   1093  CH2 TRP H 146      13.904  10.152  28.226  1.00 22.98           C  
ATOM   1094  C   TRP H 146      17.612  15.938  29.480  1.00 23.12           C  
ATOM   1095  O   TRP H 146      17.844  17.118  29.219  1.00 23.60           O  
ATOM   1096  N   ILE H 147      18.578  15.058  29.803  1.00 21.94           N  
ATOM   1097  CA  ILE H 147      19.966  15.412  29.867  1.00 23.27           C  
ATOM   1098  CB  ILE H 147      20.424  15.536  31.290  1.00 23.06           C  
ATOM   1099  CG1 ILE H 147      19.605  16.643  31.974  1.00 24.67           C  
ATOM   1100  CG2 ILE H 147      21.943  15.774  31.313  1.00 24.37           C  
ATOM   1101  CD1 ILE H 147      19.681  16.635  33.495  1.00 26.32           C  
ATOM   1102  C   ILE H 147      20.729  14.292  29.227  1.00 23.37           C  
ATOM   1103  O   ILE H 147      20.283  13.146  29.253  1.00 23.63           O  
ATOM   1104  N   ARG H 148      21.896  14.586  28.610  1.00 22.07           N  
ATOM   1105  CA  ARG H 148      22.627  13.502  28.006  1.00 24.17           C  
ATOM   1106  CB  ARG H 148      22.452  13.388  26.479  1.00 22.73           C  
ATOM   1107  CG  ARG H 148      22.930  14.599  25.679  1.00 26.79           C  
ATOM   1108  CD  ARG H 148      22.733  14.417  24.171  1.00 23.33           C  
ATOM   1109  NE  ARG H 148      23.334  15.590  23.479  1.00 27.82           N  
ATOM   1110  CZ  ARG H 148      23.430  15.602  22.116  1.00 29.36           C  
ATOM   1111  NH1 ARG H 148      22.943  14.556  21.387  1.00 25.29           N1+
ATOM   1112  NH2 ARG H 148      24.016  16.658  21.482  1.00 31.06           N  
ATOM   1113  C   ARG H 148      24.090  13.659  28.291  1.00 23.73           C  
ATOM   1114  O   ARG H 148      24.561  14.744  28.626  1.00 24.51           O  
ATOM   1115  N   GLN H 149      24.849  12.542  28.203  1.00 25.68           N  
ATOM   1116  CA  GLN H 149      26.264  12.612  28.432  1.00 27.48           C  
ATOM   1117  CB  GLN H 149      26.650  12.242  29.877  1.00 24.62           C  
ATOM   1118  CG  GLN H 149      28.135  12.430  30.197  1.00 28.99           C  
ATOM   1119  CD  GLN H 149      28.345  12.098  31.668  1.00 30.73           C  
ATOM   1120  OE1 GLN H 149      27.737  11.172  32.203  1.00 31.60           O  
ATOM   1121  NE2 GLN H 149      29.228  12.880  32.347  1.00 30.30           N  
ATOM   1122  C   GLN H 149      26.954  11.655  27.499  1.00 27.88           C  
ATOM   1123  O   GLN H 149      26.759  10.442  27.572  1.00 31.40           O  
ATOM   1124  N   PRO H 150      27.780  12.187  26.630  1.00 29.90           N  
ATOM   1125  CA  PRO H 150      28.526  11.367  25.708  1.00 32.87           C  
ATOM   1126  CD  PRO H 150      27.506  13.503  26.074  1.00 29.72           C  
ATOM   1127  CB  PRO H 150      29.080  12.320  24.652  1.00 35.37           C  
ATOM   1128  CG  PRO H 150      28.069  13.478  24.643  1.00 31.53           C  
ATOM   1129  C   PRO H 150      29.584  10.645  26.476  1.00 35.98           C  
ATOM   1130  O   PRO H 150      29.922  11.094  27.570  1.00 35.09           O  
ATOM   1131  N   PRO H 151      30.117   9.571  25.965  1.00 40.36           N  
ATOM   1132  CA  PRO H 151      31.080   8.852  26.741  1.00 41.93           C  
ATOM   1133  CD  PRO H 151      29.380   8.700  25.064  1.00 40.20           C  
ATOM   1134  CB  PRO H 151      31.322   7.545  25.991  1.00 42.90           C  
ATOM   1135  CG  PRO H 151      29.974   7.295  25.283  1.00 41.30           C  
ATOM   1136  C   PRO H 151      32.301   9.657  27.044  1.00 42.34           C  
ATOM   1137  O   PRO H 151      32.886  10.236  26.132  1.00 43.33           O  
ATOM   1138  N   GLY H 152      32.688   9.703  28.334  1.00 43.53           N  
ATOM   1139  CA  GLY H 152      33.884  10.365  28.770  1.00 43.74           C  
ATOM   1140  C   GLY H 152      33.698  11.850  28.743  1.00 43.27           C  
ATOM   1141  O   GLY H 152      34.659  12.593  28.938  1.00 44.30           O  
ATOM   1142  N   LYS H 153      32.458  12.326  28.524  1.00 37.93           N  
ATOM   1143  CA  LYS H 153      32.243  13.743  28.427  1.00 40.21           C  
ATOM   1144  CB  LYS H 153      31.518  14.168  27.138  1.00 43.35           C  
ATOM   1145  CG  LYS H 153      32.334  13.958  25.862  0.80 49.16           C  
ATOM   1146  CD  LYS H 153      33.631  14.765  25.821  0.80 52.55           C  
ATOM   1147  CE  LYS H 153      34.382  14.653  24.493  0.80 55.86           C  
ATOM   1148  NZ  LYS H 153      33.776  15.560  23.492  0.80 57.74           N1+
ATOM   1149  C   LYS H 153      31.384  14.187  29.569  1.00 37.89           C  
ATOM   1150  O   LYS H 153      30.998  13.396  30.428  1.00 35.90           O  
ATOM   1151  N   GLY H 154      31.092  15.504  29.606  1.00 36.38           N  
ATOM   1152  CA  GLY H 154      30.312  16.092  30.659  1.00 31.38           C  
ATOM   1153  C   GLY H 154      28.851  16.034  30.323  1.00 29.42           C  
ATOM   1154  O   GLY H 154      28.446  15.537  29.274  1.00 32.02           O  
ATOM   1155  N   LEU H 155      28.021  16.565  31.245  1.00 28.16           N  
ATOM   1156  CA  LEU H 155      26.590  16.584  31.119  1.00 27.12           C  
ATOM   1157  CB  LEU H 155      25.891  16.841  32.465  1.00 23.86           C  
ATOM   1158  CG  LEU H 155      26.117  15.730  33.504  1.00 25.73           C  
ATOM   1159  CD1 LEU H 155      25.471  16.096  34.848  1.00 24.92           C  
ATOM   1160  CD2 LEU H 155      25.631  14.367  32.982  1.00 25.55           C  
ATOM   1161  C   LEU H 155      26.180  17.693  30.195  1.00 27.91           C  
ATOM   1162  O   LEU H 155      26.812  18.749  30.159  1.00 29.92           O  
ATOM   1163  N   GLU H 156      25.099  17.463  29.412  1.00 27.06           N  
ATOM   1164  CA  GLU H 156      24.571  18.473  28.534  1.00 26.34           C  
ATOM   1165  CB  GLU H 156      24.923  18.242  27.054  1.00 26.38           C  
ATOM   1166  CG  GLU H 156      24.487  19.388  26.142  1.00 33.11           C  
ATOM   1167  CD  GLU H 156      24.902  19.037  24.721  1.00 39.36           C  
ATOM   1168  OE1 GLU H 156      25.044  17.819  24.427  1.00 38.80           O  
ATOM   1169  OE2 GLU H 156      25.086  19.983  23.910  1.00 41.56           O1-
ATOM   1170  C   GLU H 156      23.072  18.459  28.652  1.00 25.63           C  
ATOM   1171  O   GLU H 156      22.441  17.410  28.533  1.00 25.62           O  
ATOM   1172  N   TRP H 157      22.457  19.641  28.883  1.00 23.19           N  
ATOM   1173  CA  TRP H 157      21.029  19.746  29.059  1.00 23.26           C  
ATOM   1174  CB  TRP H 157      20.640  20.989  29.877  1.00 25.05           C  
ATOM   1175  CG  TRP H 157      19.161  21.195  30.079  1.00 26.13           C  
ATOM   1176  CD2 TRP H 157      18.432  22.284  29.497  1.00 26.63           C  
ATOM   1177  CD1 TRP H 157      18.270  20.485  30.829  1.00 25.66           C  
ATOM   1178  NE1 TRP H 157      17.024  21.059  30.743  1.00 27.65           N  
ATOM   1179  CE2 TRP H 157      17.111  22.171  29.928  1.00 27.05           C  
ATOM   1180  CE3 TRP H 157      18.832  23.297  28.675  1.00 27.23           C  
ATOM   1181  CZ2 TRP H 157      16.164  23.075  29.539  1.00 27.23           C  
ATOM   1182  CZ3 TRP H 157      17.876  24.207  28.282  1.00 30.10           C  
ATOM   1183  CH2 TRP H 157      16.567  24.097  28.706  1.00 29.72           C  
ATOM   1184  C   TRP H 157      20.363  19.812  27.714  1.00 23.77           C  
ATOM   1185  O   TRP H 157      20.802  20.544  26.831  1.00 23.65           O  
ATOM   1186  N   ILE H 158      19.369  18.924  27.484  1.00 21.72           N  
ATOM   1187  CA  ILE H 158      18.573  18.893  26.288  1.00 22.12           C  
ATOM   1188  CB  ILE H 158      18.054  17.509  26.028  1.00 22.69           C  
ATOM   1189  CG1 ILE H 158      19.233  16.526  25.933  1.00 23.77           C  
ATOM   1190  CG2 ILE H 158      17.222  17.531  24.743  1.00 23.13           C  
ATOM   1191  CD1 ILE H 158      18.810  15.059  25.927  1.00 24.16           C  
ATOM   1192  C   ILE H 158      17.413  19.861  26.304  1.00 23.63           C  
ATOM   1193  O   ILE H 158      17.246  20.655  25.378  1.00 24.09           O  
ATOM   1194  N   GLY H 159      16.580  19.826  27.374  1.00 22.14           N  
ATOM   1195  CA  GLY H 159      15.411  20.670  27.439  1.00 23.85           C  
ATOM   1196  C   GLY H 159      14.513  20.216  28.553  1.00 25.15           C  
ATOM   1197  O   GLY H 159      14.760  19.197  29.193  1.00 23.14           O  
ATOM   1198  N   SER H 160      13.430  20.984  28.813  1.00 24.51           N  
ATOM   1199  CA  SER H 160      12.515  20.622  29.860  1.00 24.27           C  
ATOM   1200  CB  SER H 160      12.688  21.448  31.148  1.00 22.38           C  
ATOM   1201  OG  SER H 160      12.394  22.815  30.897  1.00  0.00           O  
ATOM   1202  C   SER H 160      11.126  20.858  29.370  1.00 23.74           C  
ATOM   1203  O   SER H 160      10.912  21.528  28.360  1.00 24.03           O  
ATOM   1204  N   ILE H 161      10.139  20.246  30.055  1.00 24.19           N  
ATOM   1205  CA  ILE H 161       8.772  20.454  29.681  1.00 25.49           C  
ATOM   1206  CB  ILE H 161       8.210  19.368  28.809  1.00 24.69           C  
ATOM   1207  CG1 ILE H 161       6.831  19.782  28.261  1.00 22.86           C  
ATOM   1208  CG2 ILE H 161       8.217  18.051  29.602  1.00 23.31           C  
ATOM   1209  CD1 ILE H 161       6.340  18.907  27.108  1.00 25.60           C  
ATOM   1210  C   ILE H 161       7.943  20.539  30.920  1.00 25.90           C  
ATOM   1211  O   ILE H 161       8.100  19.759  31.858  1.00 24.61           O  
ATOM   1212  N   TYR H 162       7.021  21.515  30.929  1.00 26.55           N  
ATOM   1213  CA  TYR H 162       6.099  21.757  31.996  1.00 28.31           C  
ATOM   1214  CB  TYR H 162       5.484  23.159  31.863  1.00 36.12           C  
ATOM   1215  CG  TYR H 162       4.825  23.603  33.122  1.00 33.99           C  
ATOM   1216  CD1 TYR H 162       5.588  24.153  34.117  1.00 35.82           C  
ATOM   1217  CD2 TYR H 162       3.465  23.502  33.309  1.00 33.11           C  
ATOM   1218  CE1 TYR H 162       5.014  24.594  35.283  1.00 35.43           C  
ATOM   1219  CE2 TYR H 162       2.882  23.941  34.474  1.00 33.07           C  
ATOM   1220  CZ  TYR H 162       3.659  24.488  35.460  1.00 35.26           C  
ATOM   1221  OH  TYR H 162       3.064  24.943  36.652  1.00 38.50           O  
ATOM   1222  C   TYR H 162       5.016  20.751  31.785  1.00 31.18           C  
ATOM   1223  O   TYR H 162       4.749  20.352  30.656  1.00 34.77           O  
ATOM   1224  N   HIS H 163       4.190  20.865  32.855  1.00 18.18           N  
ATOM   1225  CA  HIS H 163       2.848  20.428  33.110  1.00 18.65           C  
ATOM   1226  ND1 HIS H 163       0.062  21.832  34.758  1.00 18.91           N  
ATOM   1227  CG  HIS H 163       0.872  20.727  34.626  1.00 11.26           C  
ATOM   1228  CB  HIS H 163       2.364  20.816  34.515  1.00 20.29           C  
ATOM   1229  NE2 HIS H 163      -1.286  20.069  34.651  1.00 19.00           N  
ATOM   1230  CD2 HIS H 163       0.032  19.657  34.565  1.00 16.46           C  
ATOM   1231  CE1 HIS H 163      -1.218  21.382  34.767  1.00 18.34           C  
ATOM   1232  C   HIS H 163       1.788  20.974  32.131  1.00 19.14           C  
ATOM   1233  O   HIS H 163       0.838  20.291  31.786  1.00 19.75           O  
ATOM   1234  N   SER H 164       1.869  22.250  31.743  1.00 18.39           N  
ATOM   1235  CA  SER H 164       1.120  23.169  30.942  1.00 18.68           C  
ATOM   1236  CB  SER H 164       1.544  24.631  31.150  1.00 18.78           C  
ATOM   1237  OG  SER H 164       2.875  24.818  30.691  1.00 18.95           O  
ATOM   1238  C   SER H 164       1.424  22.826  29.546  1.00 18.58           C  
ATOM   1239  O   SER H 164       0.679  23.173  28.634  1.00 20.07           O  
ATOM   1240  N   GLY H 165       2.555  22.130  29.355  1.00 17.59           N  
ATOM   1241  CA  GLY H 165       2.875  21.752  28.012  1.00 17.62           C  
ATOM   1242  C   GLY H 165       3.913  22.650  27.444  1.00 17.14           C  
ATOM   1243  O   GLY H 165       4.335  22.560  26.295  1.00 17.32           O  
ATOM   1244  N   SER H 166       4.368  23.560  28.277  1.00 32.15           N  
ATOM   1245  CA  SER H 166       5.333  24.556  27.886  1.00 29.87           C  
ATOM   1246  CB  SER H 166       5.407  25.754  28.849  1.00 30.67           C  
ATOM   1247  OG  SER H 166       5.819  25.327  30.141  1.00 34.60           O  
ATOM   1248  C   SER H 166       6.685  23.909  27.816  1.00 29.21           C  
ATOM   1249  O   SER H 166       6.980  22.988  28.575  1.00 27.87           O  
ATOM   1250  N   THR H 167       7.551  24.375  26.887  1.00 27.81           N  
ATOM   1251  CA  THR H 167       8.829  23.740  26.722  1.00 25.37           C  
ATOM   1252  CB  THR H 167       8.918  22.941  25.456  1.00 27.20           C  
ATOM   1253  OG1 THR H 167       8.692  23.787  24.337  1.00 28.54           O  
ATOM   1254  CG2 THR H 167       7.873  21.813  25.492  1.00 25.39           C  
ATOM   1255  C   THR H 167       9.923  24.760  26.644  1.00 27.26           C  
ATOM   1256  O   THR H 167       9.682  25.925  26.334  1.00 26.85           O  
ATOM   1257  N   TYR H 168      11.159  24.327  26.984  1.00 26.96           N  
ATOM   1258  CA  TYR H 168      12.346  25.126  26.861  1.00 27.13           C  
ATOM   1259  CB  TYR H 168      12.803  25.741  28.191  1.00 27.74           C  
ATOM   1260  CG  TYR H 168      11.669  26.588  28.657  1.00 37.29           C  
ATOM   1261  CD1 TYR H 168      11.518  27.872  28.190  1.00  0.00           C  
ATOM   1262  CD2 TYR H 168      10.737  26.088  29.539  1.00  0.00           C  
ATOM   1263  CE1 TYR H 168      10.472  28.656  28.614  1.00  0.00           C  
ATOM   1264  CE2 TYR H 168       9.688  26.867  29.969  1.00  0.00           C  
ATOM   1265  CZ  TYR H 168       9.557  28.154  29.507  1.00  0.00           C  
ATOM   1266  OH  TYR H 168       8.482  28.956  29.945  1.00  0.00           O  
ATOM   1267  C   TYR H 168      13.414  24.193  26.369  1.00 24.98           C  
ATOM   1268  O   TYR H 168      13.533  23.070  26.858  1.00 26.13           O  
ATOM   1269  N   TYR H 169      14.242  24.624  25.393  1.00 26.36           N  
ATOM   1270  CA  TYR H 169      15.199  23.693  24.858  1.00 26.70           C  
ATOM   1271  CB  TYR H 169      14.900  23.262  23.410  1.00 26.03           C  
ATOM   1272  CG  TYR H 169      13.560  22.611  23.331  1.00 28.90           C  
ATOM   1273  CD1 TYR H 169      13.357  21.343  23.826  1.00 26.43           C  
ATOM   1274  CD2 TYR H 169      12.508  23.260  22.731  1.00 28.27           C  
ATOM   1275  CE1 TYR H 169      12.123  20.742  23.740  1.00 25.86           C  
ATOM   1276  CE2 TYR H 169      11.270  22.666  22.641  1.00 27.86           C  
ATOM   1277  CZ  TYR H 169      11.076  21.405  23.147  1.00 26.92           C  
ATOM   1278  OH  TYR H 169       9.809  20.792  23.056  1.00 26.71           O  
ATOM   1279  C   TYR H 169      16.553  24.322  24.796  1.00 26.75           C  
ATOM   1280  O   TYR H 169      16.688  25.544  24.759  1.00 26.26           O  
ATOM   1281  N   LYS H 170      17.608  23.477  24.788  1.00 26.94           N  
ATOM   1282  CA  LYS H 170      18.935  23.999  24.630  1.00 28.33           C  
ATOM   1283  CB  LYS H 170      20.031  22.921  24.699  1.00 29.85           C  
ATOM   1284  CG  LYS H 170      21.449  23.480  24.585  1.00 37.44           C  
ATOM   1285  CD  LYS H 170      22.536  22.466  24.942  1.00  0.00           C  
ATOM   1286  CE  LYS H 170      23.954  23.032  24.850  1.00  0.00           C  
ATOM   1287  NZ  LYS H 170      24.291  23.757  26.096  1.00  0.00           N1+
ATOM   1288  C   LYS H 170      18.951  24.590  23.258  1.00 31.31           C  
ATOM   1289  O   LYS H 170      18.516  23.963  22.293  1.00 32.09           O  
ATOM   1290  N   PRO H 171      19.439  25.789  23.148  1.00 33.52           N  
ATOM   1291  CA  PRO H 171      19.395  26.450  21.877  1.00 35.84           C  
ATOM   1292  CD  PRO H 171      19.361  26.732  24.252  1.00 32.88           C  
ATOM   1293  CB  PRO H 171      19.767  27.904  22.160  1.00 37.07           C  
ATOM   1294  CG  PRO H 171      19.269  28.124  23.600  1.00 39.51           C  
ATOM   1295  C   PRO H 171      20.193  25.772  20.810  1.00 38.57           C  
ATOM   1296  O   PRO H 171      19.847  25.916  19.640  1.00 42.11           O  
ATOM   1297  N   SER H 172      21.254  25.031  21.172  1.00 38.21           N  
ATOM   1298  CA  SER H 172      22.070  24.409  20.172  1.00 39.38           C  
ATOM   1299  CB  SER H 172      23.267  23.662  20.782  1.00 42.85           C  
ATOM   1300  OG  SER H 172      24.089  24.565  21.507  1.00 47.51           O  
ATOM   1301  C   SER H 172      21.257  23.387  19.427  1.00 39.34           C  
ATOM   1302  O   SER H 172      21.294  23.315  18.202  1.00 39.40           O  
ATOM   1303  N   LEU H 173      20.553  22.543  20.196  1.00 35.31           N  
ATOM   1304  CA  LEU H 173      19.734  21.411  19.841  1.00 35.39           C  
ATOM   1305  CB  LEU H 173      19.559  20.458  21.028  1.00 38.39           C  
ATOM   1306  CG  LEU H 173      20.892  19.855  21.502  1.00 40.77           C  
ATOM   1307  CD1 LEU H 173      20.678  18.908  22.690  1.00 38.79           C  
ATOM   1308  CD2 LEU H 173      21.646  19.185  20.343  1.00 35.65           C  
ATOM   1309  C   LEU H 173      18.349  21.727  19.330  1.00 36.50           C  
ATOM   1310  O   LEU H 173      17.691  20.863  18.752  1.00 35.50           O  
ATOM   1311  N   GLU H 174      17.854  22.953  19.549  1.00 36.86           N  
ATOM   1312  CA  GLU H 174      16.458  23.294  19.426  1.00 37.71           C  
ATOM   1313  CB  GLU H 174      16.252  24.817  19.456  1.00 38.90           C  
ATOM   1314  CG  GLU H 174      14.792  25.250  19.332  1.00 39.61           C  
ATOM   1315  CD  GLU H 174      14.782  26.740  19.011  1.00 41.51           C  
ATOM   1316  OE1 GLU H 174      14.947  27.554  19.958  1.00  0.00           O  
ATOM   1317  OE2 GLU H 174      14.617  27.083  17.809  1.00  0.00           O1-
ATOM   1318  C   GLU H 174      15.778  22.834  18.164  1.00 38.76           C  
ATOM   1319  O   GLU H 174      14.659  22.330  18.232  1.00 38.77           O  
ATOM   1320  N   SER H 175      16.379  22.985  16.976  1.00 34.32           N  
ATOM   1321  CA  SER H 175      15.609  22.657  15.804  1.00 37.29           C  
ATOM   1322  CB  SER H 175      16.357  22.974  14.496  1.00 42.37           C  
ATOM   1323  OG  SER H 175      17.532  22.184  14.396  1.00 50.35           O  
ATOM   1324  C   SER H 175      15.222  21.204  15.773  1.00 35.44           C  
ATOM   1325  O   SER H 175      14.101  20.858  15.403  1.00 35.92           O  
ATOM   1326  N   ARG H 176      16.170  20.321  16.125  1.00 33.05           N  
ATOM   1327  CA  ARG H 176      16.062  18.886  16.083  1.00 32.47           C  
ATOM   1328  CB  ARG H 176      17.457  18.249  16.124  1.00 31.88           C  
ATOM   1329  CG  ARG H 176      18.290  18.645  14.901  1.00 36.44           C  
ATOM   1330  CD  ARG H 176      19.790  18.418  15.080  1.00 33.20           C  
ATOM   1331  NE  ARG H 176      19.957  17.024  15.570  1.00 34.07           N  
ATOM   1332  CZ  ARG H 176      20.872  16.742  16.542  1.00 32.83           C  
ATOM   1333  NH1 ARG H 176      21.666  17.719  17.063  1.00 31.93           N1+
ATOM   1334  NH2 ARG H 176      20.978  15.464  17.006  1.00 29.81           N  
ATOM   1335  C   ARG H 176      15.217  18.290  17.180  1.00 29.73           C  
ATOM   1336  O   ARG H 176      14.659  17.204  17.011  1.00 31.81           O  
ATOM   1337  N   LEU H 177      15.130  18.967  18.341  1.00 29.26           N  
ATOM   1338  CA  LEU H 177      14.578  18.394  19.540  1.00 29.53           C  
ATOM   1339  CB  LEU H 177      15.289  18.962  20.773  1.00 30.24           C  
ATOM   1340  CG  LEU H 177      14.938  18.254  22.080  1.00 27.56           C  
ATOM   1341  CD1 LEU H 177      15.616  16.878  22.125  1.00 27.45           C  
ATOM   1342  CD2 LEU H 177      15.246  19.143  23.292  1.00 27.91           C  
ATOM   1343  C   LEU H 177      13.117  18.689  19.737  1.00 30.80           C  
ATOM   1344  O   LEU H 177      12.635  19.781  19.440  1.00 28.68           O  
ATOM   1345  N   GLY H 178      12.378  17.695  20.288  1.00 29.06           N  
ATOM   1346  CA  GLY H 178      10.989  17.872  20.616  1.00 28.10           C  
ATOM   1347  C   GLY H 178      10.711  17.082  21.864  1.00 28.10           C  
ATOM   1348  O   GLY H 178      11.030  15.897  21.947  1.00 27.54           O  
ATOM   1349  N   ILE H 179      10.093  17.723  22.878  1.00 27.46           N  
ATOM   1350  CA  ILE H 179       9.762  17.026  24.090  1.00 25.83           C  
ATOM   1351  CB  ILE H 179      10.413  17.598  25.319  1.00 24.02           C  
ATOM   1352  CG1 ILE H 179      11.943  17.495  25.219  1.00 22.83           C  
ATOM   1353  CG2 ILE H 179       9.835  16.876  26.547  1.00 23.90           C  
ATOM   1354  CD1 ILE H 179      12.674  18.279  26.307  1.00 21.78           C  
ATOM   1355  C   ILE H 179       8.282  17.149  24.269  1.00 28.96           C  
ATOM   1356  O   ILE H 179       7.710  18.210  24.022  1.00 27.41           O  
ATOM   1357  N   SER H 180       7.617  16.047  24.683  1.00 25.72           N  
ATOM   1358  CA  SER H 180       6.190  16.074  24.855  1.00 29.69           C  
ATOM   1359  CB  SER H 180       5.428  15.370  23.718  1.00 33.49           C  
ATOM   1360  OG  SER H 180       5.798  14.000  23.660  1.00 44.95           O  
ATOM   1361  C   SER H 180       5.846  15.371  26.135  1.00 30.87           C  
ATOM   1362  O   SER H 180       6.661  14.634  26.689  1.00 28.84           O  
ATOM   1363  N   VAL H 181       4.622  15.605  26.658  1.00 31.11           N  
ATOM   1364  CA  VAL H 181       4.247  14.983  27.899  1.00 32.83           C  
ATOM   1365  CB  VAL H 181       4.178  15.940  29.055  1.00 36.34           C  
ATOM   1366  CG1 VAL H 181       5.590  16.490  29.322  1.00 47.23           C  
ATOM   1367  CG2 VAL H 181       3.141  17.028  28.729  1.00 35.56           C  
ATOM   1368  C   VAL H 181       2.894  14.359  27.771  1.00 35.14           C  
ATOM   1369  O   VAL H 181       2.028  14.861  27.057  1.00 32.57           O  
ATOM   1370  N   ASP H 182       2.702  13.217  28.465  1.00 33.85           N  
ATOM   1371  CA  ASP H 182       1.438  12.539  28.465  1.00 34.76           C  
ATOM   1372  CB  ASP H 182       1.500  11.159  27.791  1.00 38.02           C  
ATOM   1373  CG  ASP H 182       0.074  10.663  27.595  1.00 45.91           C  
ATOM   1374  OD1 ASP H 182      -0.857  11.291  28.166  1.00 45.77           O  
ATOM   1375  OD2 ASP H 182      -0.106   9.649  26.871  1.00 48.65           O1-
ATOM   1376  C   ASP H 182       1.047  12.338  29.896  1.00 38.12           C  
ATOM   1377  O   ASP H 182       1.544  11.443  30.577  1.00 39.15           O  
ATOM   1378  N   THR H 183       0.127  13.185  30.386  1.00 39.97           N  
ATOM   1379  CA  THR H 183      -0.299  13.151  31.753  1.00 42.00           C  
ATOM   1380  CB  THR H 183      -1.220  14.285  32.081  1.00 44.82           C  
ATOM   1381  OG1 THR H 183      -0.604  15.523  31.760  1.00 49.71           O  
ATOM   1382  CG2 THR H 183      -1.511  14.244  33.588  1.00 44.52           C  
ATOM   1383  C   THR H 183      -1.034  11.867  32.025  1.00 41.96           C  
ATOM   1384  O   THR H 183      -0.911  11.293  33.105  1.00 40.70           O  
ATOM   1385  N   SER H 184      -1.833  11.380  31.054  1.00 42.60           N  
ATOM   1386  CA  SER H 184      -2.623  10.195  31.275  1.00 44.58           C  
ATOM   1387  CB  SER H 184      -3.507   9.832  30.069  1.00 47.65           C  
ATOM   1388  OG  SER H 184      -2.700   9.477  28.956  1.00 51.02           O  
ATOM   1389  C   SER H 184      -1.728   9.019  31.549  1.00 42.52           C  
ATOM   1390  O   SER H 184      -2.039   8.185  32.398  1.00 44.48           O  
ATOM   1391  N   LYS H 185      -0.636   8.896  30.770  1.00 40.11           N  
ATOM   1392  CA  LYS H 185       0.372   7.871  30.880  1.00 40.09           C  
ATOM   1393  CB  LYS H 185       1.179   7.688  29.585  1.00 40.61           C  
ATOM   1394  CG  LYS H 185       0.347   7.026  28.483  0.80 46.88           C  
ATOM   1395  CD  LYS H 185       0.955   7.127  27.085  0.80 50.83           C  
ATOM   1396  CE  LYS H 185       2.224   6.297  26.885  0.75 63.64           C  
ATOM   1397  NZ  LYS H 185       2.699   6.440  25.491  0.75 65.38           N1+
ATOM   1398  C   LYS H 185       1.321   8.135  32.017  1.00 39.47           C  
ATOM   1399  O   LYS H 185       1.974   7.217  32.509  1.00 38.42           O  
ATOM   1400  N   ASN H 186       1.448   9.406  32.447  1.00 38.50           N  
ATOM   1401  CA  ASN H 186       2.385   9.780  33.471  1.00 34.30           C  
ATOM   1402  CB  ASN H 186       2.237   8.968  34.770  1.00 36.05           C  
ATOM   1403  CG  ASN H 186       2.912   9.745  35.893  1.00 39.92           C  
ATOM   1404  OD1 ASN H 186       3.095  10.957  35.800  1.00 47.43           O  
ATOM   1405  ND2 ASN H 186       3.291   9.034  36.988  1.00 43.28           N  
ATOM   1406  C   ASN H 186       3.777   9.582  32.948  1.00 33.65           C  
ATOM   1407  O   ASN H 186       4.676   9.156  33.673  1.00 31.76           O  
ATOM   1408  N   GLN H 187       3.988   9.897  31.654  1.00 33.00           N  
ATOM   1409  CA  GLN H 187       5.288   9.765  31.064  1.00 31.15           C  
ATOM   1410  CB  GLN H 187       5.391   8.556  30.123  1.00 36.30           C  
ATOM   1411  CG  GLN H 187       5.192   7.218  30.834  1.00 43.10           C  
ATOM   1412  CD  GLN H 187       5.200   6.126  29.779  1.00 46.75           C  
ATOM   1413  OE1 GLN H 187       5.255   6.404  28.583  1.00 47.75           O  
ATOM   1414  NE2 GLN H 187       5.135   4.845  30.228  1.00 47.62           N  
ATOM   1415  C   GLN H 187       5.553  10.979  30.225  1.00 30.85           C  
ATOM   1416  O   GLN H 187       4.639  11.737  29.906  1.00 33.42           O  
ATOM   1417  N   PHE H 188       6.842  11.215  29.892  1.00 28.39           N  
ATOM   1418  CA  PHE H 188       7.194  12.277  28.991  1.00 27.48           C  
ATOM   1419  CB  PHE H 188       7.719  13.564  29.665  1.00 24.49           C  
ATOM   1420  CG  PHE H 188       8.978  13.321  30.418  1.00 24.78           C  
ATOM   1421  CD1 PHE H 188       8.955  12.686  31.639  1.00 26.71           C  
ATOM   1422  CD2 PHE H 188      10.181  13.763  29.918  1.00 23.98           C  
ATOM   1423  CE1 PHE H 188      10.120  12.475  32.339  1.00 24.85           C  
ATOM   1424  CE2 PHE H 188      11.348  13.556  30.613  1.00 24.24           C  
ATOM   1425  CZ  PHE H 188      11.320  12.910  31.825  1.00 27.20           C  
ATOM   1426  C   PHE H 188       8.202  11.719  28.030  1.00 27.36           C  
ATOM   1427  O   PHE H 188       8.889  10.747  28.346  1.00 26.34           O  
ATOM   1428  N   SER H 189       8.312  12.307  26.816  1.00 25.21           N  
ATOM   1429  CA  SER H 189       9.157  11.695  25.827  1.00 26.15           C  
ATOM   1430  CB  SER H 189       8.365  10.949  24.742  1.00 27.84           C  
ATOM   1431  OG  SER H 189       7.469  11.841  24.097  1.00 36.09           O  
ATOM   1432  C   SER H 189      10.043  12.694  25.148  1.00 27.90           C  
ATOM   1433  O   SER H 189       9.870  13.907  25.260  1.00 27.48           O  
ATOM   1434  N   LEU H 190      11.056  12.161  24.432  1.00 28.74           N  
ATOM   1435  CA  LEU H 190      12.036  12.952  23.748  1.00 24.37           C  
ATOM   1436  CB  LEU H 190      13.438  12.720  24.332  1.00 26.20           C  
ATOM   1437  CG  LEU H 190      14.544  13.547  23.666  1.00 25.38           C  
ATOM   1438  CD1 LEU H 190      14.400  15.024  24.053  1.00 26.27           C  
ATOM   1439  CD2 LEU H 190      15.940  12.972  23.956  1.00 28.43           C  
ATOM   1440  C   LEU H 190      12.109  12.488  22.324  1.00 27.99           C  
ATOM   1441  O   LEU H 190      12.080  11.289  22.056  1.00 27.85           O  
ATOM   1442  N   LYS H 191      12.184  13.435  21.366  1.00 27.27           N  
ATOM   1443  CA  LYS H 191      12.377  13.058  19.993  1.00 28.59           C  
ATOM   1444  CB  LYS H 191      11.151  13.263  19.086  1.00 31.26           C  
ATOM   1445  CG  LYS H 191      10.069  12.198  19.280  1.00 36.47           C  
ATOM   1446  CD  LYS H 191       8.775  12.492  18.521  1.00 40.72           C  
ATOM   1447  CE  LYS H 191       7.781  11.328  18.536  1.00 46.25           C  
ATOM   1448  NZ  LYS H 191       7.107  11.248  19.851  1.00 49.93           N1+
ATOM   1449  C   LYS H 191      13.493  13.897  19.457  1.00 29.18           C  
ATOM   1450  O   LYS H 191      13.469  15.122  19.557  1.00 30.51           O  
ATOM   1451  N   LEU H 192      14.523  13.240  18.881  1.00 28.45           N  
ATOM   1452  CA  LEU H 192      15.646  13.958  18.348  1.00 26.87           C  
ATOM   1453  CB  LEU H 192      16.945  13.617  19.100  1.00 28.56           C  
ATOM   1454  CG  LEU H 192      18.164  14.465  18.704  1.00 35.93           C  
ATOM   1455  CD1 LEU H 192      17.994  15.927  19.142  1.00 29.99           C  
ATOM   1456  CD2 LEU H 192      19.463  13.847  19.236  1.00 33.07           C  
ATOM   1457  C   LEU H 192      15.803  13.523  16.916  1.00 31.10           C  
ATOM   1458  O   LEU H 192      16.037  12.346  16.643  1.00 31.30           O  
ATOM   1459  N   SER H 193      15.678  14.468  15.958  1.00 30.99           N  
ATOM   1460  CA  SER H 193      15.739  14.135  14.556  1.00 31.47           C  
ATOM   1461  CB  SER H 193      14.866  15.048  13.676  1.00 34.54           C  
ATOM   1462  OG  SER H 193      13.500  14.927  14.040  1.00 44.61           O  
ATOM   1463  C   SER H 193      17.142  14.261  14.033  1.00 32.65           C  
ATOM   1464  O   SER H 193      18.022  14.812  14.691  1.00 31.53           O  
ATOM   1465  N   PHE H 194      17.371  13.731  12.808  1.00 32.15           N  
ATOM   1466  CA  PHE H 194      18.632  13.851  12.120  1.00 35.74           C  
ATOM   1467  CB  PHE H 194      18.902  15.257  11.552  1.00 39.11           C  
ATOM   1468  CG  PHE H 194      18.147  15.403  10.277  1.00 29.81           C  
ATOM   1469  CD1 PHE H 194      16.799  15.679  10.273  1.00 30.89           C  
ATOM   1470  CD2 PHE H 194      18.807  15.271   9.077  1.00 30.84           C  
ATOM   1471  CE1 PHE H 194      16.122  15.813   9.085  1.00 31.16           C  
ATOM   1472  CE2 PHE H 194      18.137  15.403   7.886  1.00 31.59           C  
ATOM   1473  CZ  PHE H 194      16.789  15.673   7.890  1.00 31.78           C  
ATOM   1474  C   PHE H 194      19.776  13.497  13.009  1.00 34.25           C  
ATOM   1475  O   PHE H 194      20.723  14.271  13.132  1.00 33.88           O  
ATOM   1476  N   VAL H 195      19.736  12.308  13.635  1.00 32.85           N  
ATOM   1477  CA  VAL H 195      20.774  11.931  14.550  1.00 31.83           C  
ATOM   1478  CB  VAL H 195      20.450  10.713  15.366  1.00 40.10           C  
ATOM   1479  CG1 VAL H 195      19.251  11.023  16.274  1.00 40.18           C  
ATOM   1480  CG2 VAL H 195      20.217   9.538  14.406  1.00 39.33           C  
ATOM   1481  C   VAL H 195      22.055  11.644  13.834  1.00 32.91           C  
ATOM   1482  O   VAL H 195      22.076  11.213  12.681  1.00 33.11           O  
ATOM   1483  N   SER H 196      23.175  11.911  14.538  1.00 34.48           N  
ATOM   1484  CA  SER H 196      24.496  11.663  14.040  1.00 33.68           C  
ATOM   1485  CB  SER H 196      25.248  12.934  13.603  1.00 37.18           C  
ATOM   1486  OG  SER H 196      25.482  13.777  14.720  1.00  0.00           O  
ATOM   1487  C   SER H 196      25.272  11.038  15.162  1.00 37.78           C  
ATOM   1488  O   SER H 196      24.732  10.766  16.234  1.00 36.20           O  
ATOM   1489  N   ALA H 197      26.574  10.794  14.928  1.00 36.69           N  
ATOM   1490  CA  ALA H 197      27.466  10.160  15.861  1.00 35.76           C  
ATOM   1491  CB  ALA H 197      28.887   9.987  15.300  1.00 37.46           C  
ATOM   1492  C   ALA H 197      27.573  10.991  17.104  1.00 35.21           C  
ATOM   1493  O   ALA H 197      27.785  10.469  18.196  1.00 38.94           O  
ATOM   1494  N   ALA H 198      27.456  12.319  16.961  1.00 35.19           N  
ATOM   1495  CA  ALA H 198      27.585  13.237  18.058  1.00 36.53           C  
ATOM   1496  CB  ALA H 198      27.397  14.703  17.631  1.00 38.07           C  
ATOM   1497  C   ALA H 198      26.540  12.931  19.086  1.00 35.14           C  
ATOM   1498  O   ALA H 198      26.739  13.187  20.271  1.00 37.12           O  
ATOM   1499  N   ASP H 199      25.376  12.431  18.636  1.00 32.81           N  
ATOM   1500  CA  ASP H 199      24.222  12.113  19.432  1.00 30.25           C  
ATOM   1501  CB  ASP H 199      22.974  11.867  18.571  1.00 30.14           C  
ATOM   1502  CG  ASP H 199      22.636  13.194  17.911  1.00 34.13           C  
ATOM   1503  OD1 ASP H 199      22.743  14.247  18.597  1.00 31.99           O  
ATOM   1504  OD2 ASP H 199      22.287  13.169  16.701  1.00 33.81           O1-
ATOM   1505  C   ASP H 199      24.422  10.907  20.312  1.00 29.49           C  
ATOM   1506  O   ASP H 199      23.617  10.676  21.210  1.00 28.29           O  
ATOM   1507  N   THR H 200      25.425  10.048  20.044  1.00 30.88           N  
ATOM   1508  CA  THR H 200      25.597   8.888  20.880  1.00 28.60           C  
ATOM   1509  CB  THR H 200      26.717   7.994  20.432  1.00 30.40           C  
ATOM   1510  OG1 THR H 200      26.484   7.539  19.107  1.00 37.51           O  
ATOM   1511  CG2 THR H 200      26.804   6.797  21.390  1.00 31.18           C  
ATOM   1512  C   THR H 200      25.895   9.336  22.280  1.00 28.05           C  
ATOM   1513  O   THR H 200      26.776  10.165  22.505  1.00 30.58           O  
ATOM   1514  N   ALA H 201      25.147   8.798  23.270  1.00 26.18           N  
ATOM   1515  CA  ALA H 201      25.374   9.194  24.632  1.00 27.55           C  
ATOM   1516  CB  ALA H 201      25.153  10.698  24.869  1.00 23.62           C  
ATOM   1517  C   ALA H 201      24.402   8.474  25.513  1.00 27.50           C  
ATOM   1518  O   ALA H 201      23.522   7.754  25.040  1.00 24.38           O  
ATOM   1519  N   VAL H 202      24.584   8.608  26.843  1.00 24.39           N  
ATOM   1520  CA  VAL H 202      23.630   8.081  27.772  1.00 25.54           C  
ATOM   1521  CB  VAL H 202      24.220   7.746  29.109  1.00 27.29           C  
ATOM   1522  CG1 VAL H 202      23.083   7.324  30.056  1.00 23.31           C  
ATOM   1523  CG2 VAL H 202      25.297   6.666  28.907  1.00 25.43           C  
ATOM   1524  C   VAL H 202      22.635   9.182  27.968  1.00 25.07           C  
ATOM   1525  O   VAL H 202      23.019  10.335  28.158  1.00 26.23           O  
ATOM   1526  N   TYR H 203      21.327   8.861  27.932  1.00 24.21           N  
ATOM   1527  CA  TYR H 203      20.323   9.883  28.060  1.00 22.75           C  
ATOM   1528  CB  TYR H 203      19.246   9.838  26.961  1.00 23.38           C  
ATOM   1529  CG  TYR H 203      19.815  10.345  25.678  1.00 25.58           C  
ATOM   1530  CD1 TYR H 203      20.695   9.591  24.936  1.00 25.49           C  
ATOM   1531  CD2 TYR H 203      19.443  11.583  25.208  1.00 23.07           C  
ATOM   1532  CE1 TYR H 203      21.202  10.075  23.751  1.00 23.41           C  
ATOM   1533  CE2 TYR H 203      19.944  12.072  24.025  1.00 22.17           C  
ATOM   1534  CZ  TYR H 203      20.829  11.318  23.294  1.00 26.44           C  
ATOM   1535  OH  TYR H 203      21.345  11.814  22.079  1.00 27.22           O  
ATOM   1536  C   TYR H 203      19.611   9.696  29.361  1.00 25.58           C  
ATOM   1537  O   TYR H 203      19.168   8.595  29.683  1.00 25.43           O  
ATOM   1538  N   TYR H 204      19.466  10.791  30.140  1.00 24.31           N  
ATOM   1539  CA  TYR H 204      18.838  10.671  31.426  1.00 23.12           C  
ATOM   1540  CB  TYR H 204      19.651  11.232  32.611  1.00 21.51           C  
ATOM   1541  CG  TYR H 204      20.991  10.595  32.742  1.00 22.12           C  
ATOM   1542  CD1 TYR H 204      21.156   9.389  33.379  1.00 25.79           C  
ATOM   1543  CD2 TYR H 204      22.099  11.217  32.223  1.00 23.09           C  
ATOM   1544  CE1 TYR H 204      22.401   8.817  33.502  1.00 24.86           C  
ATOM   1545  CE2 TYR H 204      23.347  10.652  32.344  1.00 26.93           C  
ATOM   1546  CZ  TYR H 204      23.503   9.449  32.985  1.00 28.56           C  
ATOM   1547  OH  TYR H 204      24.781   8.864  33.112  1.00 32.06           O  
ATOM   1548  C   TYR H 204      17.604  11.520  31.449  1.00 23.68           C  
ATOM   1549  O   TYR H 204      17.533  12.565  30.805  1.00 22.86           O  
ATOM   1550  N   CYS H 205      16.574  11.053  32.187  1.00 23.14           N  
ATOM   1551  CA  CYS H 205      15.421  11.870  32.426  1.00 23.68           C  
ATOM   1552  CB  CYS H 205      14.056  11.204  32.117  1.00 23.84           C  
ATOM   1553  SG  CYS H 205      13.737   9.636  32.978  1.00 31.37           S  
ATOM   1554  C   CYS H 205      15.489  12.257  33.873  1.00 25.93           C  
ATOM   1555  O   CYS H 205      16.008  11.508  34.700  1.00 26.58           O  
ATOM   1556  N   ALA H 206      15.016  13.474  34.217  1.00 22.14           N  
ATOM   1557  CA  ALA H 206      15.109  13.894  35.589  1.00 24.21           C  
ATOM   1558  CB  ALA H 206      16.436  14.600  35.922  1.00 20.94           C  
ATOM   1559  C   ALA H 206      14.003  14.857  35.898  1.00 24.85           C  
ATOM   1560  O   ALA H 206      13.464  15.519  35.013  1.00 23.91           O  
ATOM   1561  N   ARG H 207      13.629  14.934  37.191  1.00 24.05           N  
ATOM   1562  CA  ARG H 207      12.606  15.827  37.656  1.00 23.59           C  
ATOM   1563  CB  ARG H 207      11.969  15.346  38.972  1.00 23.86           C  
ATOM   1564  CG  ARG H 207      10.958  16.331  39.551  1.00 25.83           C  
ATOM   1565  CD  ARG H 207      10.775  16.215  41.069  1.00 29.92           C  
ATOM   1566  NE  ARG H 207       9.832  15.104  41.361  1.00 32.43           N  
ATOM   1567  CZ  ARG H 207       9.656  14.699  42.652  1.00 32.19           C  
ATOM   1568  NH1 ARG H 207      10.423  15.235  43.645  1.00 29.74           N1+
ATOM   1569  NH2 ARG H 207       8.709  13.765  42.952  1.00 36.91           N  
ATOM   1570  C   ARG H 207      13.240  17.160  37.953  1.00 25.21           C  
ATOM   1571  O   ARG H 207      14.306  17.228  38.562  1.00 22.47           O  
ATOM   1572  N   HIS H 208      12.576  18.258  37.531  1.00 24.92           N  
ATOM   1573  CA  HIS H 208      13.002  19.611  37.791  1.00 22.71           C  
ATOM   1574  ND1 HIS H 208      13.644  19.514  34.472  1.00  0.00           N  
ATOM   1575  CG  HIS H 208      13.716  20.487  35.446  1.00 19.81           C  
ATOM   1576  CB  HIS H 208      12.796  20.592  36.624  1.00 23.42           C  
ATOM   1577  NE2 HIS H 208      15.274  20.903  33.867  1.00  0.00           N  
ATOM   1578  CD2 HIS H 208      14.718  21.321  35.061  1.00  0.00           C  
ATOM   1579  CE1 HIS H 208      14.597  19.814  33.555  1.00  0.00           C  
ATOM   1580  C   HIS H 208      12.055  20.114  38.818  1.00 24.91           C  
ATOM   1581  O   HIS H 208      10.849  19.919  38.690  1.00 25.29           O  
ATOM   1582  N   VAL H 209      12.625  20.602  39.964  1.00 31.85           N  
ATOM   1583  CA  VAL H 209      12.045  20.810  41.289  1.00 30.77           C  
ATOM   1584  CB  VAL H 209      13.050  21.283  42.304  1.00 31.88           C  
ATOM   1585  CG1 VAL H 209      13.260  22.793  42.115  1.00  0.00           C  
ATOM   1586  CG2 VAL H 209      12.579  20.894  43.714  1.00  0.00           C  
ATOM   1587  C   VAL H 209      10.834  21.701  41.387  1.00 33.00           C  
ATOM   1588  O   VAL H 209      10.556  22.554  40.542  1.00 31.91           O  
ATOM   1589  N   ARG H 210      10.096  21.484  42.510  1.00 36.61           N  
ATOM   1590  CA  ARG H 210       8.820  22.058  42.848  1.00 41.13           C  
ATOM   1591  CB  ARG H 210       8.195  21.504  44.141  1.00 43.35           C  
ATOM   1592  CG  ARG H 210       6.756  21.986  44.338  1.00 47.37           C  
ATOM   1593  CD  ARG H 210       6.280  22.033  45.792  1.00  0.00           C  
ATOM   1594  NE  ARG H 210       6.227  23.469  46.186  1.00  0.00           N  
ATOM   1595  CZ  ARG H 210       5.112  24.196  45.883  1.00 49.12           C  
ATOM   1596  NH1 ARG H 210       4.058  23.589  45.263  1.00  0.00           N1+
ATOM   1597  NH2 ARG H 210       5.044  25.523  46.194  1.00  0.00           N  
ATOM   1598  C   ARG H 210       8.915  23.517  43.064  1.00 44.22           C  
ATOM   1599  O   ARG H 210       9.229  23.999  44.154  1.00 44.51           O  
ATOM   1600  N   SER H 211       8.554  24.231  41.996  1.00 47.70           N  
ATOM   1601  CA  SER H 211       8.544  25.648  41.936  1.00 49.04           C  
ATOM   1602  CB  SER H 211       9.946  26.271  41.839  1.00 56.45           C  
ATOM   1603  OG  SER H 211       9.842  27.686  41.779  1.00  0.00           O  
ATOM   1604  C   SER H 211       7.884  25.904  40.628  1.00 50.25           C  
ATOM   1605  O   SER H 211       6.693  25.647  40.443  1.00 49.35           O  
ATOM   1606  N   GLY H 212       8.688  26.428  39.698  1.00 49.34           N  
ATOM   1607  CA  GLY H 212       8.260  26.714  38.371  1.00 50.15           C  
ATOM   1608  C   GLY H 212       9.502  26.688  37.568  1.00 51.39           C  
ATOM   1609  O   GLY H 212      10.381  25.866  37.829  1.00 50.95           O  
ATOM   1610  N   TYR H 213       9.572  27.537  36.525  1.00 51.79           N  
ATOM   1611  CA  TYR H 213      10.782  27.666  35.774  1.00 52.97           C  
ATOM   1612  CB  TYR H 213      10.594  27.761  34.250  1.00 53.38           C  
ATOM   1613  CG  TYR H 213       9.186  28.079  33.854  1.00 44.26           C  
ATOM   1614  CD1 TYR H 213       8.525  29.147  34.419  1.00 47.16           C  
ATOM   1615  CD2 TYR H 213       8.520  27.323  32.918  1.00 44.60           C  
ATOM   1616  CE1 TYR H 213       7.233  29.454  34.058  1.00 45.02           C  
ATOM   1617  CE2 TYR H 213       7.233  27.619  32.548  1.00 43.54           C  
ATOM   1618  CZ  TYR H 213       6.588  28.687  33.119  1.00 43.86           C  
ATOM   1619  OH  TYR H 213       5.266  28.991  32.739  1.00 46.74           O  
ATOM   1620  C   TYR H 213      11.159  29.069  36.082  1.00 54.79           C  
ATOM   1621  O   TYR H 213      11.034  29.962  35.245  1.00 53.66           O  
ATOM   1622  N   PRO H 214      11.624  29.196  37.283  1.00 56.44           N  
ATOM   1623  CA  PRO H 214      11.914  30.402  38.004  1.00 57.65           C  
ATOM   1624  CD  PRO H 214      12.161  28.031  37.974  1.00 26.49           C  
ATOM   1625  CB  PRO H 214      11.997  29.897  39.468  1.00 57.61           C  
ATOM   1626  CG  PRO H 214      11.820  28.340  39.427  1.00 57.73           C  
ATOM   1627  C   PRO H 214      13.236  30.951  37.571  1.00 57.58           C  
ATOM   1628  O   PRO H 214      13.768  30.491  36.561  1.00 58.72           O  
ATOM   1629  N   ASP H 215      13.750  31.983  38.282  1.00 56.28           N  
ATOM   1630  CA  ASP H 215      15.108  32.373  38.063  1.00 53.18           C  
ATOM   1631  CB  ASP H 215      15.473  33.721  38.723  1.00 49.01           C  
ATOM   1632  CG  ASP H 215      15.180  33.687  40.222  1.00 40.92           C  
ATOM   1633  OD1 ASP H 215      13.990  33.522  40.598  1.00  0.00           O  
ATOM   1634  OD2 ASP H 215      16.148  33.840  41.015  1.00  0.00           O1-
ATOM   1635  C   ASP H 215      15.923  31.250  38.655  1.00 53.30           C  
ATOM   1636  O   ASP H 215      16.487  31.336  39.744  1.00 51.99           O  
ATOM   1637  N   THR H 216      15.961  30.122  37.923  1.00 55.29           N  
ATOM   1638  CA  THR H 216      16.678  28.928  38.261  1.00 54.83           C  
ATOM   1639  CB  THR H 216      18.149  29.214  38.430  1.00 66.46           C  
ATOM   1640  OG1 THR H 216      18.614  29.975  37.326  1.00  0.00           O  
ATOM   1641  CG2 THR H 216      18.950  27.895  38.473  1.00  0.00           C  
ATOM   1642  C   THR H 216      16.159  28.359  39.556  1.00 54.18           C  
ATOM   1643  O   THR H 216      16.884  27.618  40.212  1.00 53.09           O  
ATOM   1644  N   ALA H 217      14.895  28.634  39.968  1.00 54.82           N  
ATOM   1645  CA  ALA H 217      14.494  28.053  41.223  1.00 55.18           C  
ATOM   1646  CB  ALA H 217      13.381  28.809  41.968  1.00 53.88           C  
ATOM   1647  C   ALA H 217      14.034  26.663  40.970  1.00 55.56           C  
ATOM   1648  O   ALA H 217      12.917  26.264  41.302  1.00 57.39           O  
ATOM   1649  N   TYR H 218      14.942  25.875  40.379  1.00 55.52           N  
ATOM   1650  CA  TYR H 218      14.723  24.489  40.202  1.00 56.35           C  
ATOM   1651  CB  TYR H 218      13.783  24.122  39.034  1.00 54.61           C  
ATOM   1652  CG  TYR H 218      14.232  24.665  37.717  1.00 56.37           C  
ATOM   1653  CD1 TYR H 218      14.353  26.014  37.497  1.00 54.60           C  
ATOM   1654  CD2 TYR H 218      14.475  23.815  36.670  1.00 54.66           C  
ATOM   1655  CE1 TYR H 218      14.735  26.502  36.268  1.00 47.35           C  
ATOM   1656  CE2 TYR H 218      14.858  24.288  35.438  1.00 54.45           C  
ATOM   1657  CZ  TYR H 218      14.989  25.636  35.236  1.00 50.53           C  
ATOM   1658  OH  TYR H 218      15.375  26.115  33.970  1.00 51.37           O  
ATOM   1659  C   TYR H 218      16.058  23.855  40.061  1.00 55.87           C  
ATOM   1660  O   TYR H 218      17.043  24.518  39.734  1.00 57.87           O  
ATOM   1661  N   TYR H 219      16.107  22.555  40.394  1.00 53.05           N  
ATOM   1662  CA  TYR H 219      17.263  21.723  40.290  1.00 50.11           C  
ATOM   1663  CB  TYR H 219      18.060  21.602  41.589  1.00 46.23           C  
ATOM   1664  CG  TYR H 219      17.163  21.300  42.744  1.00 33.42           C  
ATOM   1665  CD1 TYR H 219      16.549  20.075  42.900  1.00 35.04           C  
ATOM   1666  CD2 TYR H 219      16.966  22.260  43.708  1.00 34.34           C  
ATOM   1667  CE1 TYR H 219      15.740  19.823  43.981  1.00 37.21           C  
ATOM   1668  CE2 TYR H 219      16.157  22.014  44.791  1.00 37.90           C  
ATOM   1669  CZ  TYR H 219      15.538  20.795  44.932  1.00 38.57           C  
ATOM   1670  OH  TYR H 219      14.708  20.545  46.045  1.00 41.19           O  
ATOM   1671  C   TYR H 219      16.746  20.368  39.979  1.00 48.86           C  
ATOM   1672  O   TYR H 219      15.552  20.124  40.127  1.00 48.44           O  
ATOM   1673  N   PHE H 220      17.633  19.447  39.558  1.00 45.26           N  
ATOM   1674  CA  PHE H 220      17.187  18.126  39.230  1.00 42.93           C  
ATOM   1675  CB  PHE H 220      18.106  17.435  38.195  1.00 42.25           C  
ATOM   1676  CG  PHE H 220      17.923  18.076  36.852  1.00 42.32           C  
ATOM   1677  CD1 PHE H 220      18.313  19.377  36.628  1.00 41.48           C  
ATOM   1678  CD2 PHE H 220      17.392  17.367  35.793  1.00 42.55           C  
ATOM   1679  CE1 PHE H 220      18.147  19.955  35.390  1.00 42.93           C  
ATOM   1680  CE2 PHE H 220      17.220  17.930  34.550  1.00 41.82           C  
ATOM   1681  CZ  PHE H 220      17.600  19.237  34.354  1.00 42.66           C  
ATOM   1682  C   PHE H 220      17.160  17.302  40.484  1.00 42.58           C  
ATOM   1683  O   PHE H 220      18.182  16.810  40.959  1.00 42.92           O  
ATOM   1684  N   ASP H 221      15.938  17.135  41.024  1.00 43.12           N  
ATOM   1685  CA  ASP H 221      15.608  16.480  42.262  1.00 45.46           C  
ATOM   1686  CB  ASP H 221      14.113  16.679  42.567  1.00 46.97           C  
ATOM   1687  CG  ASP H 221      13.716  15.789  43.725  1.00 48.70           C  
ATOM   1688  OD1 ASP H 221      14.071  16.123  44.885  1.00 48.69           O  
ATOM   1689  OD2 ASP H 221      13.039  14.761  43.463  1.00 49.54           O1-
ATOM   1690  C   ASP H 221      15.867  15.005  42.230  1.00 46.60           C  
ATOM   1691  O   ASP H 221      16.315  14.424  43.215  1.00 47.99           O  
ATOM   1692  N   LYS H 222      15.558  14.353  41.100  1.00 28.75           N  
ATOM   1693  CA  LYS H 222      15.662  12.921  41.003  1.00 29.71           C  
ATOM   1694  CB  LYS H 222      14.390  12.167  41.428  1.00 29.45           C  
ATOM   1695  CG  LYS H 222      14.094  12.294  42.924  1.00  0.00           C  
ATOM   1696  CD  LYS H 222      12.732  11.739  43.342  1.00  0.00           C  
ATOM   1697  CE  LYS H 222      12.445  11.912  44.836  1.00  0.00           C  
ATOM   1698  NZ  LYS H 222      13.525  11.294  45.635  1.00  0.00           N1+
ATOM   1699  C   LYS H 222      15.950  12.579  39.577  1.00 29.88           C  
ATOM   1700  O   LYS H 222      15.418  13.203  38.660  1.00 28.68           O  
ATOM   1701  N   TRP H 223      16.794  11.551  39.358  1.00 28.64           N  
ATOM   1702  CA  TRP H 223      17.242  11.219  38.034  1.00 23.93           C  
ATOM   1703  CB  TRP H 223      18.775  11.289  37.915  1.00 21.98           C  
ATOM   1704  CG  TRP H 223      19.391  12.649  38.146  1.00 26.03           C  
ATOM   1705  CD2 TRP H 223      20.184  13.350  37.176  1.00 27.53           C  
ATOM   1706  CD1 TRP H 223      19.386  13.422  39.272  1.00 23.17           C  
ATOM   1707  NE1 TRP H 223      20.115  14.565  39.060  1.00 24.58           N  
ATOM   1708  CE2 TRP H 223      20.616  14.533  37.776  1.00 25.08           C  
ATOM   1709  CE3 TRP H 223      20.530  13.029  35.895  1.00 26.15           C  
ATOM   1710  CZ2 TRP H 223      21.404  15.416  37.098  1.00 24.26           C  
ATOM   1711  CZ3 TRP H 223      21.318  13.928  35.211  1.00 25.84           C  
ATOM   1712  CH2 TRP H 223      21.747  15.099  35.802  1.00 27.15           C  
ATOM   1713  C   TRP H 223      16.912   9.786  37.754  1.00 26.43           C  
ATOM   1714  O   TRP H 223      16.766   8.974  38.666  1.00 31.90           O  
ATOM   1715  N   GLY H 224      16.776   9.442  36.457  1.00 32.21           N  
ATOM   1716  CA  GLY H 224      16.564   8.078  36.070  1.00 27.35           C  
ATOM   1717  C   GLY H 224      17.919   7.438  36.005  1.00 30.85           C  
ATOM   1718  O   GLY H 224      18.934   8.086  36.254  1.00 29.06           O  
ATOM   1719  N   GLN H 225      17.958   6.127  35.691  1.00 28.17           N  
ATOM   1720  CA  GLN H 225      19.180   5.373  35.584  1.00 31.14           C  
ATOM   1721  CB  GLN H 225      18.968   3.857  35.440  1.00 33.39           C  
ATOM   1722  CG  GLN H 225      18.382   3.176  36.674  0.80 37.67           C  
ATOM   1723  CD  GLN H 225      18.420   1.675  36.419  0.80 42.80           C  
ATOM   1724  OE1 GLN H 225      17.693   0.904  37.042  1.00 44.85           O  
ATOM   1725  NE2 GLN H 225      19.297   1.245  35.472  1.00 39.92           N  
ATOM   1726  C   GLN H 225      19.953   5.796  34.372  1.00 30.33           C  
ATOM   1727  O   GLN H 225      21.182   5.752  34.366  1.00 30.73           O  
ATOM   1728  N   GLY H 226      19.242   6.167  33.293  1.00 27.28           N  
ATOM   1729  CA  GLY H 226      19.880   6.546  32.062  1.00 26.66           C  
ATOM   1730  C   GLY H 226      19.752   5.404  31.102  1.00 30.56           C  
ATOM   1731  O   GLY H 226      19.654   4.246  31.504  1.00 29.95           O  
ATOM   1732  N   THR H 227      19.724   5.716  29.790  1.00 28.23           N  
ATOM   1733  CA  THR H 227      19.651   4.689  28.787  1.00 27.78           C  
ATOM   1734  CB  THR H 227      18.332   4.643  28.073  1.00 28.43           C  
ATOM   1735  OG1 THR H 227      18.309   3.560  27.156  1.00 35.45           O  
ATOM   1736  CG2 THR H 227      18.112   5.978  27.345  1.00 29.81           C  
ATOM   1737  C   THR H 227      20.723   4.969  27.776  1.00 26.29           C  
ATOM   1738  O   THR H 227      20.926   6.115  27.376  1.00 24.82           O  
ATOM   1739  N   LEU H 228      21.437   3.916  27.329  1.00 27.34           N  
ATOM   1740  CA  LEU H 228      22.522   4.110  26.408  1.00 27.04           C  
ATOM   1741  CB  LEU H 228      23.575   2.989  26.447  1.00 29.88           C  
ATOM   1742  CG  LEU H 228      24.305   2.851  27.795  1.00 26.28           C  
ATOM   1743  CD1 LEU H 228      23.342   2.422  28.915  1.00  0.00           C  
ATOM   1744  CD2 LEU H 228      25.527   1.926  27.669  1.00  0.00           C  
ATOM   1745  C   LEU H 228      21.988   4.133  25.013  1.00 28.35           C  
ATOM   1746  O   LEU H 228      21.235   3.250  24.603  1.00 27.25           O  
ATOM   1747  N   VAL H 229      22.380   5.161  24.236  1.00 26.96           N  
ATOM   1748  CA  VAL H 229      21.950   5.247  22.870  1.00 28.88           C  
ATOM   1749  CB  VAL H 229      21.141   6.478  22.580  1.00 28.85           C  
ATOM   1750  CG1 VAL H 229      20.871   6.545  21.070  1.00 30.76           C  
ATOM   1751  CG2 VAL H 229      19.864   6.437  23.437  1.00 27.41           C  
ATOM   1752  C   VAL H 229      23.168   5.304  22.001  1.00 28.38           C  
ATOM   1753  O   VAL H 229      24.069   6.116  22.217  1.00 28.34           O  
ATOM   1754  N   THR H 230      23.218   4.424  20.981  1.00 28.93           N  
ATOM   1755  CA  THR H 230      24.325   4.415  20.069  1.00 31.18           C  
ATOM   1756  CB  THR H 230      25.032   3.092  19.986  1.00 33.29           C  
ATOM   1757  OG1 THR H 230      24.105   2.071  19.653  1.00 38.41           O  
ATOM   1758  CG2 THR H 230      25.715   2.782  21.325  1.00 32.10           C  
ATOM   1759  C   THR H 230      23.790   4.698  18.704  1.00 33.47           C  
ATOM   1760  O   THR H 230      22.771   4.145  18.292  1.00 29.92           O  
ATOM   1761  N   VAL H 231      24.469   5.594  17.964  1.00 31.91           N  
ATOM   1762  CA  VAL H 231      24.037   5.890  16.630  1.00 30.76           C  
ATOM   1763  CB  VAL H 231      24.061   7.359  16.314  1.00 32.83           C  
ATOM   1764  CG1 VAL H 231      23.598   7.559  14.863  1.00 31.86           C  
ATOM   1765  CG2 VAL H 231      23.202   8.102  17.351  1.00 30.61           C  
ATOM   1766  C   VAL H 231      25.013   5.228  15.711  1.00 33.65           C  
ATOM   1767  O   VAL H 231      26.189   5.589  15.682  1.00 35.13           O  
ATOM   1768  N   SER H 232      24.551   4.225  14.934  1.00 30.55           N  
ATOM   1769  CA  SER H 232      25.462   3.579  14.034  1.00 32.31           C  
ATOM   1770  CB  SER H 232      26.384   2.551  14.712  1.00 33.89           C  
ATOM   1771  OG  SER H 232      25.625   1.467  15.224  1.00 35.88           O  
ATOM   1772  C   SER H 232      24.665   2.853  13.001  1.00 34.49           C  
ATOM   1773  O   SER H 232      23.454   2.681  13.135  1.00 33.44           O  
ATOM   1774  N   SER H 233      25.337   2.420  11.916  1.00 34.97           N  
ATOM   1775  CA  SER H 233      24.662   1.689  10.886  1.00 36.79           C  
ATOM   1776  CB  SER H 233      25.404   1.697   9.540  1.00 38.95           C  
ATOM   1777  OG  SER H 233      25.433   3.013   9.007  1.00 49.94           O  
ATOM   1778  C   SER H 233      24.583   0.242  11.359  1.00 39.68           C  
ATOM   1779  O   SER H 233      24.125  -0.616  10.559  1.00 40.65           O  
ATOM   1780  OXT SER H 233      24.983  -0.024  12.524  1.00  0.00           O1-
TER    1781      SER H 233 
CONECT  155  648
CONECT  648  155
CONECT  969 1553
CONECT 1553  969
END
