# Supplementary material for: Fully automated antibody structure prediction using BIOVIA tools: Validation study
Source: PLoS One. 2017 May 18;12(5):e0177923. doi: 10.1371/journal.pone.0177923 (PMC5436848; doi:10.1371/journal.pone.0177923)
Supplement: S1 Dataset — Predicted structures using the Top5 framework method, Chothia CDR definition with no canonical filtering and generating 50 models. These were used in the detailed discussion of outliers and for comparison against predictions using canonical filtering. (ZIP) [file pone.0177923.s003.zip › 4M61_AB_FV_FinalModel.pdb]

REMARK   Accelrys Discovery Studio PDB file
REMARK   Created:  2015-05-08T05:32:11Z
SSBOND   1 CYS L   23    CYS L   94                                     
SSBOND   2 CYS H  134    CYS H  208                                     
ATOM      1  N   ASN L   1      26.749  31.738  25.765  1.00 38.60           N1+
ATOM      2  CA  ASN L   1      25.873  32.168  26.874  1.00 38.06           C  
ATOM      3  CB  ASN L   1      24.887  31.045  27.238  1.00 39.50           C  
ATOM      4  CG  ASN L   1      23.736  31.655  28.028  1.00 41.03           C  
ATOM      5  OD1 ASN L   1      23.620  32.874  28.144  1.00 42.20           O  
ATOM      6  ND2 ASN L   1      22.855  30.782  28.586  1.00  0.00           N  
ATOM      7  C   ASN L   1      26.725  32.470  28.060  1.00 36.45           C  
ATOM      8  O   ASN L   1      27.584  33.352  28.015  1.00 36.09           O  
ATOM      9  N   ILE L   2      26.505  31.726  29.157  1.00 34.43           N  
ATOM     10  CA  ILE L   2      27.276  31.931  30.346  1.00 32.67           C  
ATOM     11  CB  ILE L   2      26.463  31.843  31.605  1.00 32.20           C  
ATOM     12  CG1 ILE L   2      25.306  32.853  31.584  1.00 27.19           C  
ATOM     13  CG2 ILE L   2      27.419  32.035  32.795  1.00 28.42           C  
ATOM     14  CD1 ILE L   2      25.765  34.300  31.490  1.00 26.58           C  
ATOM     15  C   ILE L   2      28.249  30.796  30.410  1.00 32.37           C  
ATOM     16  O   ILE L   2      27.871  29.635  30.256  1.00 32.80           O  
ATOM     17  N   MET L   3      29.541  31.106  30.625  1.00 31.09           N  
ATOM     18  CA  MET L   3      30.514  30.056  30.679  1.00 29.97           C  
ATOM     19  CB  MET L   3      31.832  30.392  29.961  1.00 30.48           C  
ATOM     20  CG  MET L   3      31.693  30.470  28.440  1.00  0.00           C  
ATOM     21  SD  MET L   3      31.333  28.877  27.641  1.00  0.00           S  
ATOM     22  CE  MET L   3      31.416  29.519  25.945  1.00  0.00           C  
ATOM     23  C   MET L   3      30.834  29.782  32.111  1.00 29.53           C  
ATOM     24  O   MET L   3      31.003  30.699  32.914  1.00 29.44           O  
ATOM     25  N   MET L   4      30.909  28.484  32.463  1.00 28.84           N  
ATOM     26  CA  MET L   4      31.205  28.097  33.810  1.00 27.84           C  
ATOM     27  CB  MET L   4      30.238  27.022  34.336  1.00 27.80           C  
ATOM     28  CG  MET L   4      28.770  27.455  34.283  1.00 26.92           C  
ATOM     29  SD  MET L   4      28.341  28.865  35.347  1.00 26.14           S  
ATOM     30  CE  MET L   4      28.226  27.873  36.861  1.00 27.09           C  
ATOM     31  C   MET L   4      32.575  27.492  33.788  1.00 27.88           C  
ATOM     32  O   MET L   4      32.840  26.571  33.017  1.00 27.76           O  
ATOM     33  N   THR L   5      33.488  28.000  34.637  1.00 27.93           N  
ATOM     34  CA  THR L   5      34.825  27.478  34.638  1.00 28.55           C  
ATOM     35  CB  THR L   5      35.866  28.530  34.383  1.00 29.12           C  
ATOM     36  OG1 THR L   5      35.627  29.164  33.134  1.00 27.95           O  
ATOM     37  CG2 THR L   5      37.254  27.867  34.384  1.00 28.13           C  
ATOM     38  C   THR L   5      35.093  26.896  35.991  1.00 28.07           C  
ATOM     39  O   THR L   5      34.884  27.553  37.011  1.00 28.76           O  
ATOM     40  N   GLN L   6      35.574  25.635  36.036  1.00 27.90           N  
ATOM     41  CA  GLN L   6      35.827  25.009  37.301  1.00 27.92           C  
ATOM     42  CB  GLN L   6      35.112  23.656  37.478  1.00 27.70           C  
ATOM     43  CG  GLN L   6      33.586  23.776  37.514  1.00 27.07           C  
ATOM     44  CD  GLN L   6      33.000  22.383  37.691  1.00 26.43           C  
ATOM     45  OE1 GLN L   6      32.232  21.905  36.856  1.00 24.82           O  
ATOM     46  NE2 GLN L   6      33.361  21.713  38.817  1.00 25.89           N  
ATOM     47  C   GLN L   6      37.293  24.755  37.427  1.00 28.06           C  
ATOM     48  O   GLN L   6      37.983  24.508  36.439  1.00 28.06           O  
ATOM     49  N   SER L   7      37.813  24.851  38.665  1.00 28.41           N  
ATOM     50  CA  SER L   7      39.201  24.572  38.892  1.00 29.13           C  
ATOM     51  CB  SER L   7      40.085  25.830  38.928  1.00 29.36           C  
ATOM     52  OG  SER L   7      39.750  26.626  40.054  1.00 27.99           O  
ATOM     53  C   SER L   7      39.298  23.933  40.239  1.00 29.23           C  
ATOM     54  O   SER L   7      38.543  24.287  41.145  1.00 30.06           O  
ATOM     55  N   PRO L   8      40.193  22.998  40.433  1.00 29.31           N  
ATOM     56  CA  PRO L   8      41.072  22.504  39.403  1.00 29.75           C  
ATOM     57  CD  PRO L   8      40.759  22.811  41.757  1.00 33.85           C  
ATOM     58  CB  PRO L   8      42.324  21.994  40.117  1.00 29.84           C  
ATOM     59  CG  PRO L   8      41.869  21.768  41.566  1.00 29.85           C  
ATOM     60  C   PRO L   8      40.393  21.427  38.622  1.00 30.09           C  
ATOM     61  O   PRO L   8      39.287  21.025  38.984  1.00 29.95           O  
ATOM     62  N   SER L   9      41.036  20.963  37.532  1.00 30.40           N  
ATOM     63  CA  SER L   9      40.496  19.902  36.734  1.00 31.08           C  
ATOM     64  CB  SER L   9      41.342  19.592  35.490  1.00 31.72           C  
ATOM     65  OG  SER L   9      40.746  18.529  34.764  1.00 36.95           O  
ATOM     66  C   SER L   9      40.452  18.649  37.555  1.00 29.90           C  
ATOM     67  O   SER L   9      39.443  17.947  37.556  1.00 29.24           O  
ATOM     68  N   SER L  10      41.550  18.321  38.270  1.00 29.93           N  
ATOM     69  CA  SER L  10      41.526  17.125  39.066  1.00 29.65           C  
ATOM     70  CB  SER L  10      42.144  15.898  38.372  1.00 30.22           C  
ATOM     71  OG  SER L  10      43.539  16.083  38.187  1.00 34.94           O  
ATOM     72  C   SER L  10      42.303  17.371  40.320  1.00 29.79           C  
ATOM     73  O   SER L  10      43.246  18.159  40.334  1.00 29.27           O  
ATOM     74  N   LEU L  11      41.897  16.701  41.420  1.00 29.59           N  
ATOM     75  CA  LEU L  11      42.569  16.829  42.685  1.00 29.98           C  
ATOM     76  CB  LEU L  11      41.794  17.623  43.753  1.00 30.04           C  
ATOM     77  CG  LEU L  11      41.878  19.147  43.649  1.00 30.72           C  
ATOM     78  CD1 LEU L  11      41.060  19.818  44.764  1.00 35.07           C  
ATOM     79  CD2 LEU L  11      43.341  19.607  43.669  1.00 35.89           C  
ATOM     80  C   LEU L  11      42.724  15.477  43.300  1.00 30.17           C  
ATOM     81  O   LEU L  11      41.785  14.685  43.335  1.00 30.07           O  
ATOM     82  N   ALA L  12      43.924  15.183  43.832  1.00 30.02           N  
ATOM     83  CA  ALA L  12      44.103  13.934  44.510  1.00 30.37           C  
ATOM     84  CB  ALA L  12      45.397  13.199  44.118  1.00 31.03           C  
ATOM     85  C   ALA L  12      44.183  14.257  45.968  1.00 29.91           C  
ATOM     86  O   ALA L  12      44.898  15.176  46.366  1.00 30.10           O  
ATOM     87  N   VAL L  13      43.430  13.519  46.812  1.00 29.41           N  
ATOM     88  CA  VAL L  13      43.464  13.804  48.220  1.00 29.96           C  
ATOM     89  CB  VAL L  13      42.298  14.609  48.714  1.00 30.07           C  
ATOM     90  CG1 VAL L  13      42.308  15.984  48.029  1.00 32.54           C  
ATOM     91  CG2 VAL L  13      41.014  13.798  48.481  1.00 28.35           C  
ATOM     92  C   VAL L  13      43.419  12.522  48.989  1.00 30.25           C  
ATOM     93  O   VAL L  13      42.973  11.488  48.493  1.00 29.95           O  
ATOM     94  N   SER L  14      43.921  12.572  50.238  1.00 29.72           N  
ATOM     95  CA  SER L  14      43.894  11.439  51.112  1.00 30.31           C  
ATOM     96  CB  SER L  14      45.076  11.409  52.095  1.00 30.98           C  
ATOM     97  OG  SER L  14      46.302  11.358  51.381  1.00 31.86           O  
ATOM     98  C   SER L  14      42.639  11.541  51.918  1.00 29.91           C  
ATOM     99  O   SER L  14      42.046  12.612  52.034  1.00 29.80           O  
ATOM    100  N   ALA L  15      42.202  10.417  52.514  1.00 30.24           N  
ATOM    101  CA  ALA L  15      40.988  10.443  53.273  1.00 31.34           C  
ATOM    102  CB  ALA L  15      40.545   9.054  53.762  1.00 31.08           C  
ATOM    103  C   ALA L  15      41.194  11.300  54.483  1.00 32.35           C  
ATOM    104  O   ALA L  15      42.246  11.258  55.120  1.00 32.39           O  
ATOM    105  N   GLY L  16      40.167  12.107  54.824  1.00 32.01           N  
ATOM    106  CA  GLY L  16      40.209  12.926  56.002  1.00 32.32           C  
ATOM    107  C   GLY L  16      40.634  14.323  55.662  1.00 32.98           C  
ATOM    108  O   GLY L  16      40.477  15.230  56.478  1.00 33.76           O  
ATOM    109  N   GLU L  17      41.170  14.548  54.447  1.00 32.56           N  
ATOM    110  CA  GLU L  17      41.641  15.860  54.100  1.00 33.06           C  
ATOM    111  CB  GLU L  17      42.662  15.882  52.948  1.00 34.27           C  
ATOM    112  CG  GLU L  17      44.009  15.258  53.324  1.00 36.04           C  
ATOM    113  CD  GLU L  17      44.985  15.491  52.180  1.00 43.21           C  
ATOM    114  OE1 GLU L  17      44.753  14.925  51.079  1.00 46.82           O  
ATOM    115  OE2 GLU L  17      45.973  16.241  52.389  1.00 43.42           O1-
ATOM    116  C   GLU L  17      40.484  16.719  53.696  1.00 32.67           C  
ATOM    117  O   GLU L  17      39.387  16.233  53.426  1.00 32.50           O  
ATOM    118  N   LYS L  18      40.708  18.048  53.688  1.00 32.65           N  
ATOM    119  CA  LYS L  18      39.694  18.984  53.291  1.00 32.82           C  
ATOM    120  CB  LYS L  18      39.662  20.241  54.178  1.00 33.74           C  
ATOM    121  CG  LYS L  18      38.595  21.268  53.796  1.00 35.82           C  
ATOM    122  CD  LYS L  18      38.418  22.367  54.847  1.00 38.24           C  
ATOM    123  CE  LYS L  18      37.373  23.421  54.478  1.00 40.61           C  
ATOM    124  NZ  LYS L  18      37.255  24.414  55.570  1.00 40.86           N1+
ATOM    125  C   LYS L  18      40.017  19.427  51.897  1.00 32.29           C  
ATOM    126  O   LYS L  18      41.186  19.611  51.558  1.00 31.57           O  
ATOM    127  N   VAL L  19      38.983  19.589  51.041  1.00 30.70           N  
ATOM    128  CA  VAL L  19      39.234  20.014  49.693  1.00 30.44           C  
ATOM    129  CB  VAL L  19      39.052  18.934  48.667  1.00 29.85           C  
ATOM    130  CG1 VAL L  19      40.116  17.846  48.891  1.00 31.65           C  
ATOM    131  CG2 VAL L  19      37.606  18.420  48.758  1.00 30.31           C  
ATOM    132  C   VAL L  19      38.289  21.118  49.333  1.00 29.80           C  
ATOM    133  O   VAL L  19      37.177  21.209  49.854  1.00 29.87           O  
ATOM    134  N   THR L  20      38.742  22.005  48.425  1.00 29.84           N  
ATOM    135  CA  THR L  20      37.948  23.111  47.975  1.00 30.08           C  
ATOM    136  CB  THR L  20      38.478  24.424  48.472  1.00 30.31           C  
ATOM    137  OG1 THR L  20      38.482  24.448  49.892  1.00 36.29           O  
ATOM    138  CG2 THR L  20      37.619  25.567  47.915  1.00 36.32           C  
ATOM    139  C   THR L  20      38.033  23.150  46.480  1.00 30.45           C  
ATOM    140  O   THR L  20      39.119  23.071  45.909  1.00 30.78           O  
ATOM    141  N   MET L  21      36.876  23.269  45.801  1.00 29.92           N  
ATOM    142  CA  MET L  21      36.880  23.379  44.371  1.00 30.23           C  
ATOM    143  CB  MET L  21      36.293  22.147  43.661  1.00 30.58           C  
ATOM    144  CG  MET L  21      34.925  21.718  44.185  1.00 37.97           C  
ATOM    145  SD  MET L  21      34.419  20.064  43.633  1.00 41.06           S  
ATOM    146  CE  MET L  21      35.711  19.208  44.581  1.00 39.52           C  
ATOM    147  C   MET L  21      36.093  24.606  44.027  1.00 30.49           C  
ATOM    148  O   MET L  21      35.122  24.938  44.705  1.00 30.34           O  
ATOM    149  N   SER L  22      36.506  25.328  42.961  1.00 30.15           N  
ATOM    150  CA  SER L  22      35.857  26.573  42.651  1.00 30.97           C  
ATOM    151  CB  SER L  22      36.813  27.775  42.548  1.00 31.97           C  
ATOM    152  OG  SER L  22      37.347  28.101  43.819  1.00 39.80           O  
ATOM    153  C   SER L  22      35.171  26.510  41.326  1.00 30.83           C  
ATOM    154  O   SER L  22      35.535  25.733  40.443  1.00 30.38           O  
ATOM    155  N   CYS L  23      34.130  27.354  41.179  1.00 30.63           N  
ATOM    156  CA  CYS L  23      33.376  27.474  39.965  1.00 30.90           C  
ATOM    157  CB  CYS L  23      31.981  26.814  40.079  1.00 31.33           C  
ATOM    158  SG  CYS L  23      30.970  26.928  38.572  1.00 33.72           S  
ATOM    159  C   CYS L  23      33.199  28.945  39.698  1.00 30.90           C  
ATOM    160  O   CYS L  23      32.746  29.693  40.566  1.00 30.67           O  
ATOM    161  N   LYS L  24      33.562  29.401  38.477  1.00 30.73           N  
ATOM    162  CA  LYS L  24      33.476  30.798  38.122  1.00 31.36           C  
ATOM    163  CB  LYS L  24      34.767  31.358  37.502  1.00 32.20           C  
ATOM    164  CG  LYS L  24      36.018  31.343  38.377  1.00 35.96           C  
ATOM    165  CD  LYS L  24      35.981  32.289  39.571  1.00 37.93           C  
ATOM    166  CE  LYS L  24      37.343  32.407  40.252  1.00 35.97           C  
ATOM    167  NZ  LYS L  24      37.277  33.386  41.354  1.00 36.11           N1+
ATOM    168  C   LYS L  24      32.488  30.941  37.007  1.00 31.18           C  
ATOM    169  O   LYS L  24      32.471  30.134  36.081  1.00 31.49           O  
ATOM    170  N   SER L  25      31.660  32.006  37.045  1.00 30.64           N  
ATOM    171  CA  SER L  25      30.700  32.209  35.998  1.00 30.46           C  
ATOM    172  CB  SER L  25      29.247  32.265  36.507  1.00 30.39           C  
ATOM    173  OG  SER L  25      29.087  33.345  37.415  1.00 36.42           O  
ATOM    174  C   SER L  25      31.016  33.500  35.303  1.00 30.70           C  
ATOM    175  O   SER L  25      31.545  34.436  35.900  1.00 30.43           O  
ATOM    176  N   SER L  26      30.734  33.510  33.981  1.00 41.93           N  
ATOM    177  CA  SER L  26      31.007  34.594  33.079  1.00 43.27           C  
ATOM    178  CB  SER L  26      30.637  34.270  31.623  1.00 45.04           C  
ATOM    179  OG  SER L  26      31.483  33.244  31.132  1.00 50.27           O  
ATOM    180  C   SER L  26      30.191  35.783  33.459  1.00 48.31           C  
ATOM    181  O   SER L  26      30.636  36.919  33.300  1.00 49.71           O  
ATOM    182  N   GLN L  27      28.957  35.545  33.940  1.00 45.92           N  
ATOM    183  CA  GLN L  27      28.108  36.620  34.366  1.00 46.60           C  
ATOM    184  CB  GLN L  27      26.859  36.856  33.499  1.00 48.37           C  
ATOM    185  CG  GLN L  27      27.138  37.449  32.120  1.00 54.85           C  
ATOM    186  CD  GLN L  27      25.786  37.738  31.482  1.00 70.03           C  
ATOM    187  OE1 GLN L  27      24.822  38.079  32.168  1.00 68.70           O  
ATOM    188  NE2 GLN L  27      25.706  37.595  30.135  1.00 64.16           N  
ATOM    189  C   GLN L  27      27.582  36.251  35.713  1.00 48.29           C  
ATOM    190  O   GLN L  27      27.671  35.094  36.124  1.00 47.00           O  
ATOM    191  N   SER L  28      27.023  37.242  36.438  1.00 47.58           N  
ATOM    192  CA  SER L  28      26.517  36.991  37.755  1.00 47.60           C  
ATOM    193  CB  SER L  28      26.172  38.251  38.569  1.00 51.27           C  
ATOM    194  OG  SER L  28      24.939  38.795  38.126  1.00 61.50           O  
ATOM    195  C   SER L  28      25.270  36.170  37.662  1.00 49.50           C  
ATOM    196  O   SER L  28      24.397  36.393  36.825  1.00 50.04           O  
ATOM    197  N   VAL L  29      25.239  35.129  38.510  1.00 45.89           N  
ATOM    198  CA  VAL L  29      24.207  34.160  38.725  1.00 45.53           C  
ATOM    199  CB  VAL L  29      24.767  32.907  39.334  1.00 45.09           C  
ATOM    200  CG1 VAL L  29      23.633  31.899  39.510  1.00 48.38           C  
ATOM    201  CG2 VAL L  29      25.927  32.388  38.474  1.00 49.77           C  
ATOM    202  C   VAL L  29      23.170  34.701  39.662  1.00 51.31           C  
ATOM    203  O   VAL L  29      22.081  34.139  39.774  1.00 50.86           O  
ATOM    204  N   LEU L  30      23.539  35.746  40.433  1.00 51.90           N  
ATOM    205  CA  LEU L  30      22.738  36.337  41.467  1.00 53.40           C  
ATOM    206  CB  LEU L  30      23.557  37.355  42.284  1.00 54.37           C  
ATOM    207  CG  LEU L  30      22.807  38.057  43.425  1.00 59.27           C  
ATOM    208  CD1 LEU L  30      22.387  37.068  44.521  1.00 59.40           C  
ATOM    209  CD2 LEU L  30      23.635  39.235  43.967  1.00 60.78           C  
ATOM    210  C   LEU L  30      21.552  37.033  40.881  1.00 57.92           C  
ATOM    211  O   LEU L  30      21.639  37.779  39.909  1.00 59.25           O  
ATOM    212  N   TYR L  31      20.384  36.796  41.504  1.00 55.67           N  
ATOM    213  CA  TYR L  31      19.161  37.385  41.056  1.00 56.78           C  
ATOM    214  CB  TYR L  31      18.009  36.363  41.132  1.00 56.44           C  
ATOM    215  CG  TYR L  31      16.830  36.852  40.370  1.00 57.47           C  
ATOM    216  CD1 TYR L  31      16.901  36.960  39.002  1.00 58.02           C  
ATOM    217  CD2 TYR L  31      15.647  37.158  40.998  1.00 58.76           C  
ATOM    218  CE1 TYR L  31      15.826  37.396  38.268  1.00 59.02           C  
ATOM    219  CE2 TYR L  31      14.565  37.595  40.271  1.00 59.98           C  
ATOM    220  CZ  TYR L  31      14.655  37.718  38.906  1.00 63.25           C  
ATOM    221  OH  TYR L  31      13.547  38.165  38.157  1.00 64.03           O  
ATOM    222  C   TYR L  31      18.920  38.496  42.028  1.00 63.52           C  
ATOM    223  O   TYR L  31      18.919  38.279  43.236  1.00 64.90           O  
ATOM    224  N   SER L  32      18.764  39.735  41.535  1.00 62.96           N  
ATOM    225  CA  SER L  32      18.610  40.854  42.421  1.00 65.24           C  
ATOM    226  CB  SER L  32      18.695  42.210  41.695  1.00 68.02           C  
ATOM    227  OG  SER L  32      17.610  42.352  40.790  1.00 73.14           O  
ATOM    228  C   SER L  32      17.298  40.810  43.148  1.00 70.06           C  
ATOM    229  O   SER L  32      17.235  41.113  44.338  1.00 72.18           O  
ATOM    230  N   SER L  33      16.208  40.452  42.444  1.00 67.49           N  
ATOM    231  CA  SER L  33      14.906  40.460  43.050  1.00 68.49           C  
ATOM    232  CB  SER L  33      13.794  40.150  42.036  1.00 70.26           C  
ATOM    233  OG  SER L  33      13.766  41.147  41.026  1.00 76.33           O  
ATOM    234  C   SER L  33      14.839  39.427  44.135  1.00 71.58           C  
ATOM    235  O   SER L  33      14.494  39.739  45.276  1.00 73.93           O  
ATOM    236  N   ASN L  34      15.153  38.163  43.775  1.00 66.46           N  
ATOM    237  CA  ASN L  34      15.122  37.011  44.640  1.00 65.09           C  
ATOM    238  CB  ASN L  34      15.306  35.679  43.891  1.00 64.66           C  
ATOM    239  CG  ASN L  34      14.020  35.347  43.157  1.00 79.32           C  
ATOM    240  OD1 ASN L  34      12.930  35.491  43.704  1.00 74.59           O  
ATOM    241  ND2 ASN L  34      14.137  34.878  41.887  1.00 75.02           N  
ATOM    242  C   ASN L  34      16.230  37.063  45.641  1.00 65.37           C  
ATOM    243  O   ASN L  34      16.049  36.685  46.797  1.00 65.08           O  
ATOM    244  N   GLN L  35      17.402  37.564  45.220  1.00 61.54           N  
ATOM    245  CA  GLN L  35      18.576  37.551  46.038  1.00 61.28           C  
ATOM    246  CB  GLN L  35      18.306  38.178  47.412  1.00 64.42           C  
ATOM    247  CG  GLN L  35      17.982  39.665  47.277  1.00107.99           C  
ATOM    248  CD  GLN L  35      17.262  40.132  48.528  1.00133.52           C  
ATOM    249  OE1 GLN L  35      17.002  39.351  49.442  1.00129.93           O  
ATOM    250  NE2 GLN L  35      16.914  41.446  48.557  1.00128.01           N  
ATOM    251  C   GLN L  35      19.029  36.131  46.215  1.00 60.77           C  
ATOM    252  O   GLN L  35      19.624  35.780  47.233  1.00 60.06           O  
ATOM    253  N   LYS L  36      18.777  35.279  45.196  1.00 55.85           N  
ATOM    254  CA  LYS L  36      19.198  33.905  45.246  1.00 52.80           C  
ATOM    255  CB  LYS L  36      18.023  32.924  45.100  1.00 53.41           C  
ATOM    256  CG  LYS L  36      17.052  32.995  46.281  1.00 55.50           C  
ATOM    257  CD  LYS L  36      15.694  32.343  46.018  1.00 61.61           C  
ATOM    258  CE  LYS L  36      14.674  32.606  47.128  1.00 69.32           C  
ATOM    259  NZ  LYS L  36      13.380  31.974  46.786  1.00 75.51           N1+
ATOM    260  C   LYS L  36      20.144  33.674  44.103  1.00 52.62           C  
ATOM    261  O   LYS L  36      20.009  34.291  43.047  1.00 51.29           O  
ATOM    262  N   ASN L  37      21.142  32.781  44.293  1.00 47.30           N  
ATOM    263  CA  ASN L  37      22.099  32.497  43.257  1.00 45.32           C  
ATOM    264  CB  ASN L  37      23.531  32.281  43.788  1.00 44.88           C  
ATOM    265  CG  ASN L  37      24.094  33.615  44.275  1.00 55.25           C  
ATOM    266  OD1 ASN L  37      24.505  34.458  43.480  1.00 46.50           O  
ATOM    267  ND2 ASN L  37      24.120  33.810  45.622  1.00 52.39           N  
ATOM    268  C   ASN L  37      21.654  31.232  42.602  1.00 45.45           C  
ATOM    269  O   ASN L  37      21.445  30.220  43.271  1.00 44.18           O  
ATOM    270  N   TYR L  38      21.495  31.242  41.260  1.00 41.31           N  
ATOM    271  CA  TYR L  38      21.031  30.020  40.682  1.00 39.58           C  
ATOM    272  CB  TYR L  38      20.173  30.172  39.409  1.00 40.62           C  
ATOM    273  CG  TYR L  38      18.886  30.876  39.706  1.00 42.66           C  
ATOM    274  CD1 TYR L  38      17.979  30.334  40.589  1.00 44.80           C  
ATOM    275  CD2 TYR L  38      18.592  32.092  39.127  1.00 44.77           C  
ATOM    276  CE1 TYR L  38      16.790  30.971  40.866  1.00 46.66           C  
ATOM    277  CE2 TYR L  38      17.404  32.733  39.399  1.00 47.23           C  
ATOM    278  CZ  TYR L  38      16.496  32.170  40.268  1.00 53.26           C  
ATOM    279  OH  TYR L  38      15.275  32.818  40.551  1.00 54.05           O  
ATOM    280  C   TYR L  38      22.228  29.203  40.299  1.00 38.82           C  
ATOM    281  O   TYR L  38      22.588  29.106  39.127  1.00 36.43           O  
ATOM    282  N   LEU L  39      22.859  28.555  41.301  1.00 23.14           N  
ATOM    283  CA  LEU L  39      24.013  27.740  41.044  1.00 22.50           C  
ATOM    284  CB  LEU L  39      25.322  28.353  41.560  1.00 22.11           C  
ATOM    285  CG  LEU L  39      26.543  27.448  41.322  1.00 25.31           C  
ATOM    286  CD1 LEU L  39      26.935  27.394  39.840  1.00 24.92           C  
ATOM    287  CD2 LEU L  39      27.709  27.818  42.241  1.00 24.84           C  
ATOM    288  C   LEU L  39      23.848  26.465  41.812  1.00 22.00           C  
ATOM    289  O   LEU L  39      23.503  26.489  42.992  1.00 22.12           O  
ATOM    290  N   ALA L  40      24.120  25.313  41.165  1.00 21.61           N  
ATOM    291  CA  ALA L  40      23.982  24.057  41.851  1.00 20.80           C  
ATOM    292  CB  ALA L  40      22.801  23.213  41.344  1.00 20.93           C  
ATOM    293  C   ALA L  40      25.227  23.240  41.660  1.00 20.79           C  
ATOM    294  O   ALA L  40      26.018  23.488  40.751  1.00 21.09           O  
ATOM    295  N   TRP L  41      25.442  22.254  42.562  1.00 20.52           N  
ATOM    296  CA  TRP L  41      26.574  21.368  42.477  1.00 20.09           C  
ATOM    297  CB  TRP L  41      27.485  21.413  43.713  1.00 20.24           C  
ATOM    298  CG  TRP L  41      28.204  22.727  43.894  1.00 20.37           C  
ATOM    299  CD2 TRP L  41      29.480  23.036  43.312  1.00 21.48           C  
ATOM    300  CD1 TRP L  41      27.826  23.830  44.603  1.00 21.12           C  
ATOM    301  NE1 TRP L  41      28.788  24.806  44.502  1.00 21.43           N  
ATOM    302  CE2 TRP L  41      29.813  24.329  43.711  1.00 21.65           C  
ATOM    303  CE3 TRP L  41      30.309  22.300  42.513  1.00 21.03           C  
ATOM    304  CZ2 TRP L  41      30.984  24.910  43.314  1.00 22.23           C  
ATOM    305  CZ3 TRP L  41      31.487  22.889  42.115  1.00 21.61           C  
ATOM    306  CH2 TRP L  41      31.819  24.169  42.508  1.00 21.79           C  
ATOM    307  C   TRP L  41      26.060  19.964  42.363  1.00 19.90           C  
ATOM    308  O   TRP L  41      25.109  19.579  43.046  1.00 19.33           O  
ATOM    309  N   TYR L  42      26.692  19.155  41.487  1.00 19.03           N  
ATOM    310  CA  TYR L  42      26.268  17.796  41.285  1.00 19.19           C  
ATOM    311  CB  TYR L  42      25.768  17.491  39.859  1.00 18.14           C  
ATOM    312  CG  TYR L  42      24.550  18.292  39.545  1.00 19.09           C  
ATOM    313  CD1 TYR L  42      23.303  17.844  39.900  1.00 18.25           C  
ATOM    314  CD2 TYR L  42      24.647  19.498  38.893  1.00 19.01           C  
ATOM    315  CE1 TYR L  42      22.175  18.575  39.607  1.00 18.68           C  
ATOM    316  CE2 TYR L  42      23.523  20.233  38.595  1.00 19.22           C  
ATOM    317  CZ  TYR L  42      22.280  19.774  38.951  1.00 18.98           C  
ATOM    318  OH  TYR L  42      21.123  20.524  38.647  1.00 22.15           O  
ATOM    319  C   TYR L  42      27.446  16.891  41.484  1.00 19.67           C  
ATOM    320  O   TYR L  42      28.592  17.277  41.257  1.00 19.85           O  
ATOM    321  N   GLN L  43      27.174  15.649  41.937  1.00 19.69           N  
ATOM    322  CA  GLN L  43      28.209  14.673  42.131  1.00 20.22           C  
ATOM    323  CB  GLN L  43      28.285  14.141  43.573  1.00 20.53           C  
ATOM    324  CG  GLN L  43      29.380  13.095  43.793  1.00 21.05           C  
ATOM    325  CD  GLN L  43      29.242  12.547  45.209  1.00 21.89           C  
ATOM    326  OE1 GLN L  43      28.422  13.017  45.994  1.00 22.54           O  
ATOM    327  NE2 GLN L  43      30.057  11.515  45.546  1.00 21.11           N  
ATOM    328  C   GLN L  43      27.879  13.503  41.265  1.00 19.99           C  
ATOM    329  O   GLN L  43      26.741  13.035  41.245  1.00 19.64           O  
ATOM    330  N   GLN L  44      28.873  13.008  40.501  1.00 20.75           N  
ATOM    331  CA  GLN L  44      28.617  11.857  39.688  1.00 20.84           C  
ATOM    332  CB  GLN L  44      28.663  12.150  38.180  1.00 20.38           C  
ATOM    333  CG  GLN L  44      28.285  10.950  37.310  1.00 20.86           C  
ATOM    334  CD  GLN L  44      28.361  11.409  35.864  1.00 21.83           C  
ATOM    335  OE1 GLN L  44      28.857  12.496  35.575  1.00 22.87           O  
ATOM    336  NE2 GLN L  44      27.853  10.565  34.927  1.00 19.47           N  
ATOM    337  C   GLN L  44      29.669  10.836  39.988  1.00 21.63           C  
ATOM    338  O   GLN L  44      30.847  11.030  39.692  1.00 21.48           O  
ATOM    339  N   LYS L  45      29.248   9.706  40.588  1.00 22.76           N  
ATOM    340  CA  LYS L  45      30.139   8.638  40.932  1.00 24.31           C  
ATOM    341  CB  LYS L  45      29.576   7.743  42.046  1.00 24.82           C  
ATOM    342  CG  LYS L  45      29.426   8.511  43.362  1.00 27.20           C  
ATOM    343  CD  LYS L  45      28.510   7.841  44.387  1.00 29.18           C  
ATOM    344  CE  LYS L  45      28.268   8.700  45.629  1.00 30.18           C  
ATOM    345  NZ  LYS L  45      27.295   8.040  46.527  1.00 31.76           N1+
ATOM    346  C   LYS L  45      30.330   7.835  39.693  1.00 25.09           C  
ATOM    347  O   LYS L  45      29.506   7.890  38.780  1.00 24.83           O  
ATOM    348  N   PRO L  46      31.385   7.079  39.610  1.00 26.16           N  
ATOM    349  CA  PRO L  46      31.623   6.371  38.392  1.00 26.13           C  
ATOM    350  CD  PRO L  46      32.612   7.346  40.342  1.00 26.32           C  
ATOM    351  CB  PRO L  46      33.005   5.742  38.543  1.00 26.95           C  
ATOM    352  CG  PRO L  46      33.733   6.721  39.488  1.00 26.87           C  
ATOM    353  C   PRO L  46      30.519   5.418  38.068  1.00 26.26           C  
ATOM    354  O   PRO L  46      30.087   4.679  38.952  1.00 26.21           O  
ATOM    355  N   GLY L  47      30.049   5.447  36.803  1.00 27.13           N  
ATOM    356  CA  GLY L  47      29.051   4.549  36.299  1.00 27.56           C  
ATOM    357  C   GLY L  47      27.677   4.947  36.755  1.00 28.15           C  
ATOM    358  O   GLY L  47      26.722   4.201  36.540  1.00 28.67           O  
ATOM    359  N   GLN L  48      27.517   6.135  37.374  1.00 27.12           N  
ATOM    360  CA  GLN L  48      26.207   6.468  37.865  1.00 26.51           C  
ATOM    361  CB  GLN L  48      26.142   6.607  39.397  1.00 27.23           C  
ATOM    362  CG  GLN L  48      26.465   5.311  40.145  1.00 29.04           C  
ATOM    363  CD  GLN L  48      26.228   5.560  41.627  1.00 31.57           C  
ATOM    364  OE1 GLN L  48      25.210   6.130  42.016  1.00 33.39           O  
ATOM    365  NE2 GLN L  48      27.193   5.128  42.481  1.00 31.66           N  
ATOM    366  C   GLN L  48      25.767   7.780  37.288  1.00 25.55           C  
ATOM    367  O   GLN L  48      26.530   8.467  36.612  1.00 24.67           O  
ATOM    368  N   SER L  49      24.481   8.128  37.509  1.00 25.07           N  
ATOM    369  CA  SER L  49      23.954   9.383  37.050  1.00 24.64           C  
ATOM    370  CB  SER L  49      22.434   9.363  36.808  1.00 24.82           C  
ATOM    371  OG  SER L  49      21.756   8.883  37.958  1.00 28.60           O  
ATOM    372  C   SER L  49      24.307  10.434  38.064  1.00 23.66           C  
ATOM    373  O   SER L  49      24.630  10.121  39.209  1.00 23.17           O  
ATOM    374  N   PRO L  50      24.268  11.679  37.665  1.00 22.85           N  
ATOM    375  CA  PRO L  50      24.641  12.745  38.556  1.00 22.42           C  
ATOM    376  CD  PRO L  50      24.502  12.027  36.271  1.00 22.63           C  
ATOM    377  CB  PRO L  50      24.778  13.987  37.679  1.00 23.03           C  
ATOM    378  CG  PRO L  50      25.152  13.420  36.298  1.00 23.53           C  
ATOM    379  C   PRO L  50      23.648  12.895  39.666  1.00 23.10           C  
ATOM    380  O   PRO L  50      22.479  12.573  39.470  1.00 22.45           O  
ATOM    381  N   LYS L  51      24.103  13.363  40.845  1.00 22.58           N  
ATOM    382  CA  LYS L  51      23.218  13.531  41.959  1.00 23.61           C  
ATOM    383  CB  LYS L  51      23.585  12.642  43.160  1.00 24.71           C  
ATOM    384  CG  LYS L  51      22.625  12.779  44.340  1.00 27.62           C  
ATOM    385  CD  LYS L  51      22.891  11.774  45.463  1.00 30.95           C  
ATOM    386  CE  LYS L  51      21.969  11.951  46.672  0.80 33.72           C  
ATOM    387  NZ  LYS L  51      22.439  11.106  47.793  0.80 34.23           N1+
ATOM    388  C   LYS L  51      23.331  14.956  42.406  1.00 22.50           C  
ATOM    389  O   LYS L  51      24.410  15.545  42.370  1.00 22.55           O  
ATOM    390  N   LEU L  52      22.207  15.551  42.851  1.00 21.88           N  
ATOM    391  CA  LEU L  52      22.236  16.931  43.246  1.00 20.92           C  
ATOM    392  CB  LEU L  52      20.870  17.620  43.083  1.00 21.02           C  
ATOM    393  CG  LEU L  52      20.853  19.101  43.497  1.00 21.08           C  
ATOM    394  CD1 LEU L  52      21.815  19.940  42.643  1.00 20.30           C  
ATOM    395  CD2 LEU L  52      19.419  19.653  43.485  1.00 20.88           C  
ATOM    396  C   LEU L  52      22.647  17.040  44.686  1.00 20.90           C  
ATOM    397  O   LEU L  52      22.007  16.472  45.571  1.00 20.95           O  
ATOM    398  N   LEU L  53      23.835  17.640  44.928  1.00 20.85           N  
ATOM    399  CA  LEU L  53      24.339  17.916  46.250  1.00 21.58           C  
ATOM    400  CB  LEU L  53      25.872  17.997  46.278  1.00 21.74           C  
ATOM    401  CG  LEU L  53      26.554  16.646  46.015  1.00 23.24           C  
ATOM    402  CD1 LEU L  53      28.081  16.783  46.053  1.00 22.83           C  
ATOM    403  CD2 LEU L  53      26.043  15.568  46.984  1.00 24.48           C  
ATOM    404  C   LEU L  53      23.828  19.194  46.853  1.00 21.85           C  
ATOM    405  O   LEU L  53      23.303  19.205  47.965  1.00 21.81           O  
ATOM    406  N   ILE L  54      23.974  20.318  46.114  1.00 21.42           N  
ATOM    407  CA  ILE L  54      23.662  21.608  46.664  1.00 21.70           C  
ATOM    408  CB  ILE L  54      24.894  22.381  47.050  1.00 21.78           C  
ATOM    409  CG1 ILE L  54      25.698  21.641  48.132  1.00 23.02           C  
ATOM    410  CG2 ILE L  54      24.463  23.798  47.461  1.00 22.35           C  
ATOM    411  CD1 ILE L  54      24.945  21.463  49.449  1.00 21.86           C  
ATOM    412  C   ILE L  54      22.988  22.416  45.606  1.00 21.59           C  
ATOM    413  O   ILE L  54      23.368  22.346  44.437  1.00 21.52           O  
ATOM    414  N   TYR L  55      21.963  23.207  45.994  1.00 21.14           N  
ATOM    415  CA  TYR L  55      21.332  24.074  45.049  1.00 21.71           C  
ATOM    416  CB  TYR L  55      19.958  23.593  44.535  1.00 21.18           C  
ATOM    417  CG  TYR L  55      18.897  23.596  45.586  1.00 20.69           C  
ATOM    418  CD1 TYR L  55      18.828  22.619  46.553  1.00 20.66           C  
ATOM    419  CD2 TYR L  55      17.932  24.577  45.575  1.00 21.21           C  
ATOM    420  CE1 TYR L  55      17.820  22.637  47.494  1.00 21.28           C  
ATOM    421  CE2 TYR L  55      16.925  24.601  46.510  1.00 22.47           C  
ATOM    422  CZ  TYR L  55      16.866  23.629  47.474  1.00 22.37           C  
ATOM    423  OH  TYR L  55      15.827  23.652  48.430  1.00 23.08           O  
ATOM    424  C   TYR L  55      21.187  25.414  45.695  1.00 22.03           C  
ATOM    425  O   TYR L  55      21.326  25.542  46.910  1.00 21.54           O  
ATOM    426  N   TRP L  56      20.895  26.479  44.915  1.00 25.77           N  
ATOM    427  CA  TRP L  56      20.775  27.792  45.502  1.00 26.57           C  
ATOM    428  CB  TRP L  56      19.800  27.894  46.684  1.00 25.50           C  
ATOM    429  CG  TRP L  56      18.352  28.004  46.310  1.00 25.34           C  
ATOM    430  CD2 TRP L  56      17.399  28.698  47.126  1.00 24.11           C  
ATOM    431  CD1 TRP L  56      17.684  27.590  45.195  1.00 26.28           C  
ATOM    432  NE1 TRP L  56      16.370  27.982  45.269  1.00 26.77           N  
ATOM    433  CE2 TRP L  56      16.185  28.670  46.452  1.00 24.92           C  
ATOM    434  CE3 TRP L  56      17.533  29.323  48.334  1.00 23.74           C  
ATOM    435  CZ2 TRP L  56      15.083  29.280  46.975  1.00 25.66           C  
ATOM    436  CZ3 TRP L  56      16.410  29.916  48.870  1.00 24.09           C  
ATOM    437  CH2 TRP L  56      15.206  29.896  48.201  1.00 25.40           C  
ATOM    438  C   TRP L  56      22.094  28.216  46.054  1.00 26.66           C  
ATOM    439  O   TRP L  56      22.163  29.069  46.937  1.00 26.71           O  
ATOM    440  N   ALA L  57      23.175  27.610  45.548  1.00 25.90           N  
ATOM    441  CA  ALA L  57      24.517  27.979  45.894  1.00 26.04           C  
ATOM    442  CB  ALA L  57      24.765  29.493  45.772  1.00 26.35           C  
ATOM    443  C   ALA L  57      24.878  27.577  47.295  1.00 27.92           C  
ATOM    444  O   ALA L  57      26.063  27.464  47.604  1.00 29.17           O  
ATOM    445  N   SER L  58      23.912  27.275  48.185  1.00 27.64           N  
ATOM    446  CA  SER L  58      24.395  26.967  49.504  1.00 28.58           C  
ATOM    447  CB  SER L  58      24.539  28.226  50.371  1.00 28.05           C  
ATOM    448  OG  SER L  58      23.273  28.847  50.534  1.00 31.88           O  
ATOM    449  C   SER L  58      23.463  26.053  50.235  1.00 29.01           C  
ATOM    450  O   SER L  58      23.726  25.685  51.379  1.00 29.51           O  
ATOM    451  N   THR L  59      22.369  25.609  49.600  1.00 24.60           N  
ATOM    452  CA  THR L  59      21.438  24.804  50.342  1.00 25.40           C  
ATOM    453  CB  THR L  59      20.001  25.086  50.012  1.00 25.97           C  
ATOM    454  OG1 THR L  59      19.701  26.451  50.255  1.00 33.07           O  
ATOM    455  CG2 THR L  59      19.110  24.194  50.889  1.00 31.33           C  
ATOM    456  C   THR L  59      21.685  23.370  50.009  1.00 25.57           C  
ATOM    457  O   THR L  59      21.684  22.977  48.844  1.00 25.69           O  
ATOM    458  N   ARG L  60      21.901  22.548  51.056  1.00 26.17           N  
ATOM    459  CA  ARG L  60      22.179  21.152  50.886  1.00 27.34           C  
ATOM    460  CB  ARG L  60      22.739  20.493  52.159  1.00 27.45           C  
ATOM    461  CG  ARG L  60      24.117  21.023  52.555  1.00 29.85           C  
ATOM    462  CD  ARG L  60      24.689  20.400  53.830  1.00 31.40           C  
ATOM    463  NE  ARG L  60      23.864  20.879  54.975  1.00 33.25           N  
ATOM    464  CZ  ARG L  60      22.760  20.175  55.364  1.00 34.90           C  
ATOM    465  NH1 ARG L  60      22.468  18.985  54.764  1.00 34.18           N1+
ATOM    466  NH2 ARG L  60      21.951  20.657  56.352  1.00 34.97           N  
ATOM    467  C   ARG L  60      20.906  20.448  50.546  1.00 27.32           C  
ATOM    468  O   ARG L  60      19.842  20.757  51.083  1.00 27.20           O  
ATOM    469  N   GLU L  61      20.999  19.472  49.619  1.00 27.04           N  
ATOM    470  CA  GLU L  61      19.869  18.673  49.249  1.00 27.39           C  
ATOM    471  CB  GLU L  61      20.023  17.867  47.948  1.00 27.28           C  
ATOM    472  CG  GLU L  61      19.589  18.631  46.706  1.00 27.86           C  
ATOM    473  CD  GLU L  61      18.064  18.588  46.688  1.00 34.91           C  
ATOM    474  OE1 GLU L  61      17.501  17.614  46.120  1.00 37.38           O  
ATOM    475  OE2 GLU L  61      17.438  19.523  47.253  1.00 36.87           O1-
ATOM    476  C   GLU L  61      19.609  17.697  50.337  1.00 27.74           C  
ATOM    477  O   GLU L  61      20.481  17.378  51.142  1.00 27.35           O  
ATOM    478  N   SER L  62      18.361  17.205  50.370  1.00 28.39           N  
ATOM    479  CA  SER L  62      17.917  16.306  51.382  1.00 29.42           C  
ATOM    480  CB  SER L  62      16.458  15.862  51.129  1.00 29.68           C  
ATOM    481  OG  SER L  62      15.616  16.992  50.916  1.00 35.58           O  
ATOM    482  C   SER L  62      18.799  15.093  51.341  1.00 29.39           C  
ATOM    483  O   SER L  62      19.030  14.514  50.281  1.00 30.08           O  
ATOM    484  N   GLY L  63      19.334  14.697  52.518  1.00 28.95           N  
ATOM    485  CA  GLY L  63      20.108  13.492  52.654  1.00 29.31           C  
ATOM    486  C   GLY L  63      21.570  13.711  52.373  1.00 29.00           C  
ATOM    487  O   GLY L  63      22.349  12.763  52.455  1.00 29.42           O  
ATOM    488  N   VAL L  64      21.994  14.945  52.037  1.00 28.58           N  
ATOM    489  CA  VAL L  64      23.387  15.174  51.740  1.00 27.54           C  
ATOM    490  CB  VAL L  64      23.614  16.397  50.894  1.00 27.49           C  
ATOM    491  CG1 VAL L  64      25.125  16.606  50.707  1.00 26.81           C  
ATOM    492  CG2 VAL L  64      22.837  16.232  49.577  1.00 26.28           C  
ATOM    493  C   VAL L  64      24.131  15.374  53.027  1.00 27.91           C  
ATOM    494  O   VAL L  64      23.653  16.059  53.930  1.00 27.51           O  
ATOM    495  N   PRO L  65      25.316  14.816  53.117  1.00 28.30           N  
ATOM    496  CA  PRO L  65      26.104  14.913  54.321  1.00 28.63           C  
ATOM    497  CD  PRO L  65      25.642  13.622  52.352  1.00 28.21           C  
ATOM    498  CB  PRO L  65      27.262  13.937  54.141  1.00 28.71           C  
ATOM    499  CG  PRO L  65      26.696  12.872  53.185  1.00 28.78           C  
ATOM    500  C   PRO L  65      26.549  16.321  54.585  1.00 29.11           C  
ATOM    501  O   PRO L  65      26.730  17.088  53.642  1.00 28.06           O  
ATOM    502  N   ASP L  66      26.757  16.652  55.873  1.00 29.18           N  
ATOM    503  CA  ASP L  66      27.104  17.957  56.370  1.00 29.96           C  
ATOM    504  CB  ASP L  66      27.211  17.995  57.902  1.00 32.62           C  
ATOM    505  CG  ASP L  66      25.831  17.769  58.492  1.00 35.87           C  
ATOM    506  OD1 ASP L  66      24.832  18.100  57.801  1.00 37.41           O  
ATOM    507  OD2 ASP L  66      25.757  17.260  59.642  1.00 39.45           O1-
ATOM    508  C   ASP L  66      28.448  18.368  55.862  1.00 28.43           C  
ATOM    509  O   ASP L  66      28.749  19.556  55.773  1.00 28.51           O  
ATOM    510  N   ARG L  67      29.307  17.391  55.535  1.00 27.81           N  
ATOM    511  CA  ARG L  67      30.652  17.695  55.144  1.00 27.29           C  
ATOM    512  CB  ARG L  67      31.552  16.459  54.970  1.00 27.12           C  
ATOM    513  CG  ARG L  67      31.099  15.435  53.934  1.00 27.39           C  
ATOM    514  CD  ARG L  67      32.065  14.252  53.859  1.00 28.48           C  
ATOM    515  NE  ARG L  67      31.549  13.303  52.838  1.00 27.15           N  
ATOM    516  CZ  ARG L  67      30.704  12.303  53.216  1.00 27.51           C  
ATOM    517  NH1 ARG L  67      30.326  12.183  54.523  1.00 28.20           N1+
ATOM    518  NH2 ARG L  67      30.243  11.421  52.285  1.00 27.75           N  
ATOM    519  C   ARG L  67      30.673  18.525  53.892  1.00 26.92           C  
ATOM    520  O   ARG L  67      31.660  19.217  53.639  1.00 26.20           O  
ATOM    521  N   PHE L  68      29.621  18.443  53.049  1.00 26.32           N  
ATOM    522  CA  PHE L  68      29.594  19.221  51.838  1.00 26.50           C  
ATOM    523  CB  PHE L  68      28.715  18.599  50.738  1.00 25.86           C  
ATOM    524  CG  PHE L  68      29.337  17.320  50.292  1.00 26.21           C  
ATOM    525  CD1 PHE L  68      29.059  16.131  50.924  1.00 26.02           C  
ATOM    526  CD2 PHE L  68      30.203  17.306  49.226  1.00 25.77           C  
ATOM    527  CE1 PHE L  68      29.635  14.953  50.503  1.00 25.79           C  
ATOM    528  CE2 PHE L  68      30.782  16.134  48.801  1.00 25.30           C  
ATOM    529  CZ  PHE L  68      30.500  14.951  49.439  1.00 25.84           C  
ATOM    530  C   PHE L  68      29.013  20.579  52.122  1.00 26.48           C  
ATOM    531  O   PHE L  68      27.932  20.695  52.696  1.00 26.81           O  
ATOM    532  N   THR L  69      29.733  21.654  51.727  1.00 27.01           N  
ATOM    533  CA  THR L  69      29.229  22.986  51.928  1.00 27.30           C  
ATOM    534  CB  THR L  69      29.870  23.721  53.070  1.00 27.86           C  
ATOM    535  OG1 THR L  69      31.281  23.722  52.925  1.00 26.77           O  
ATOM    536  CG2 THR L  69      29.459  23.067  54.396  1.00 27.59           C  
ATOM    537  C   THR L  69      29.453  23.801  50.691  1.00 27.46           C  
ATOM    538  O   THR L  69      30.514  23.745  50.070  1.00 27.43           O  
ATOM    539  N   GLY L  70      28.440  24.610  50.317  1.00 26.78           N  
ATOM    540  CA  GLY L  70      28.552  25.440  49.153  1.00 26.57           C  
ATOM    541  C   GLY L  70      28.505  26.862  49.606  1.00 26.60           C  
ATOM    542  O   GLY L  70      27.774  27.204  50.535  1.00 26.14           O  
ATOM    543  N   SER L  71      29.286  27.735  48.937  1.00 26.12           N  
ATOM    544  CA  SER L  71      29.348  29.119  49.314  1.00 26.57           C  
ATOM    545  CB  SER L  71      30.515  29.444  50.263  1.00 27.24           C  
ATOM    546  OG  SER L  71      30.411  28.702  51.467  1.00 28.61           O  
ATOM    547  C   SER L  71      29.609  29.931  48.082  1.00 26.50           C  
ATOM    548  O   SER L  71      29.790  29.396  46.989  1.00 25.80           O  
ATOM    549  N   GLY L  72      29.641  31.272  48.249  1.00 26.72           N  
ATOM    550  CA  GLY L  72      29.933  32.155  47.152  1.00 26.86           C  
ATOM    551  C   GLY L  72      28.688  32.868  46.724  1.00 27.18           C  
ATOM    552  O   GLY L  72      27.577  32.524  47.130  1.00 26.66           O  
ATOM    553  N   SER L  73      28.863  33.929  45.907  1.00 27.15           N  
ATOM    554  CA  SER L  73      27.746  34.674  45.405  1.00 27.21           C  
ATOM    555  CB  SER L  73      27.265  35.767  46.378  1.00 28.25           C  
ATOM    556  OG  SER L  73      26.155  36.465  45.834  1.00 30.26           O  
ATOM    557  C   SER L  73      28.201  35.351  44.150  1.00 26.88           C  
ATOM    558  O   SER L  73      29.399  35.491  43.905  1.00 26.85           O  
ATOM    559  N   GLY L  74      27.241  35.783  43.309  1.00 26.52           N  
ATOM    560  CA  GLY L  74      27.591  36.472  42.102  1.00 27.05           C  
ATOM    561  C   GLY L  74      28.236  35.519  41.142  1.00 26.86           C  
ATOM    562  O   GLY L  74      27.582  34.639  40.587  1.00 26.60           O  
ATOM    563  N   THR L  75      29.499  35.814  40.787  1.00 26.78           N  
ATOM    564  CA  THR L  75      30.328  35.049  39.892  1.00 27.19           C  
ATOM    565  CB  THR L  75      31.299  35.920  39.153  1.00 27.59           C  
ATOM    566  OG1 THR L  75      32.199  36.529  40.066  1.00 27.57           O  
ATOM    567  CG2 THR L  75      30.502  36.996  38.396  1.00 28.49           C  
ATOM    568  C   THR L  75      31.123  33.930  40.519  1.00 27.39           C  
ATOM    569  O   THR L  75      31.430  32.956  39.834  1.00 28.02           O  
ATOM    570  N   ASP L  76      31.534  34.049  41.804  1.00 27.58           N  
ATOM    571  CA  ASP L  76      32.475  33.092  42.340  1.00 28.54           C  
ATOM    572  CB  ASP L  76      33.660  33.760  43.057  1.00 30.21           C  
ATOM    573  CG  ASP L  76      34.497  34.506  42.026  1.00 33.18           C  
ATOM    574  OD1 ASP L  76      34.275  34.291  40.804  1.00 34.71           O  
ATOM    575  OD2 ASP L  76      35.375  35.302  42.449  1.00 35.68           O1-
ATOM    576  C   ASP L  76      31.832  32.179  43.341  1.00 27.88           C  
ATOM    577  O   ASP L  76      31.205  32.633  44.296  1.00 28.31           O  
ATOM    578  N   PHE L  77      32.011  30.848  43.160  1.00 26.56           N  
ATOM    579  CA  PHE L  77      31.405  29.904  44.058  1.00 25.47           C  
ATOM    580  CB  PHE L  77      30.190  29.175  43.461  1.00 24.79           C  
ATOM    581  CG  PHE L  77      29.165  30.215  43.180  1.00 23.40           C  
ATOM    582  CD1 PHE L  77      28.353  30.683  44.183  1.00 23.39           C  
ATOM    583  CD2 PHE L  77      29.027  30.747  41.921  1.00 23.31           C  
ATOM    584  CE1 PHE L  77      27.410  31.648  43.930  1.00 23.51           C  
ATOM    585  CE2 PHE L  77      28.083  31.713  41.663  1.00 22.89           C  
ATOM    586  CZ  PHE L  77      27.269  32.167  42.668  1.00 22.90           C  
ATOM    587  C   PHE L  77      32.402  28.849  44.439  1.00 25.96           C  
ATOM    588  O   PHE L  77      33.354  28.580  43.709  1.00 26.09           O  
ATOM    589  N   THR L  78      32.195  28.227  45.622  1.00 25.91           N  
ATOM    590  CA  THR L  78      33.095  27.218  46.098  1.00 26.39           C  
ATOM    591  CB  THR L  78      33.968  27.708  47.211  1.00 26.98           C  
ATOM    592  OG1 THR L  78      34.765  28.800  46.778  1.00 27.12           O  
ATOM    593  CG2 THR L  78      34.852  26.548  47.683  1.00 26.61           C  
ATOM    594  C   THR L  78      32.317  26.072  46.671  1.00 26.21           C  
ATOM    595  O   THR L  78      31.261  26.255  47.274  1.00 26.78           O  
ATOM    596  N   LEU L  79      32.839  24.842  46.478  1.00 25.64           N  
ATOM    597  CA  LEU L  79      32.268  23.665  47.067  1.00 25.34           C  
ATOM    598  CB  LEU L  79      31.915  22.575  46.040  1.00 24.99           C  
ATOM    599  CG  LEU L  79      31.301  21.306  46.661  1.00 25.56           C  
ATOM    600  CD1 LEU L  79      29.947  21.602  47.323  1.00 25.90           C  
ATOM    601  CD2 LEU L  79      31.225  20.166  45.631  1.00 25.68           C  
ATOM    602  C   LEU L  79      33.336  23.114  47.958  1.00 25.97           C  
ATOM    603  O   LEU L  79      34.468  22.911  47.520  1.00 25.82           O  
ATOM    604  N   THR L  80      33.015  22.863  49.244  1.00 26.24           N  
ATOM    605  CA  THR L  80      34.046  22.401  50.130  1.00 27.00           C  
ATOM    606  CB  THR L  80      34.337  23.367  51.240  1.00 27.18           C  
ATOM    607  OG1 THR L  80      34.693  24.634  50.707  1.00 25.81           O  
ATOM    608  CG2 THR L  80      35.498  22.810  52.083  1.00 26.22           C  
ATOM    609  C   THR L  80      33.629  21.113  50.764  1.00 26.95           C  
ATOM    610  O   THR L  80      32.470  20.925  51.130  1.00 27.52           O  
ATOM    611  N   ILE L  81      34.594  20.181  50.896  1.00 26.81           N  
ATOM    612  CA  ILE L  81      34.354  18.924  51.542  1.00 27.31           C  
ATOM    613  CB  ILE L  81      34.756  17.763  50.684  1.00 27.33           C  
ATOM    614  CG1 ILE L  81      34.024  17.852  49.336  1.00 26.68           C  
ATOM    615  CG2 ILE L  81      34.454  16.464  51.449  1.00 27.34           C  
ATOM    616  CD1 ILE L  81      34.620  16.955  48.256  1.00 28.46           C  
ATOM    617  C   ILE L  81      35.234  18.940  52.753  1.00 28.22           C  
ATOM    618  O   ILE L  81      36.460  18.945  52.644  1.00 27.80           O  
ATOM    619  N   SER L  82      34.614  18.942  53.947  1.00 29.19           N  
ATOM    620  CA  SER L  82      35.327  19.066  55.187  1.00 29.78           C  
ATOM    621  CB  SER L  82      34.384  18.981  56.395  1.00 29.55           C  
ATOM    622  OG  SER L  82      33.343  19.935  56.262  1.00 30.10           O  
ATOM    623  C   SER L  82      36.289  17.935  55.327  1.00 30.24           C  
ATOM    624  O   SER L  82      37.487  18.150  55.511  1.00 30.80           O  
ATOM    625  N   SER L  83      35.784  16.689  55.265  1.00 30.24           N  
ATOM    626  CA  SER L  83      36.665  15.563  55.367  1.00 30.40           C  
ATOM    627  CB  SER L  83      36.605  14.850  56.731  1.00 31.31           C  
ATOM    628  OG  SER L  83      35.315  14.297  56.949  0.75 29.97           O  
ATOM    629  C   SER L  83      36.241  14.589  54.317  1.00 29.74           C  
ATOM    630  O   SER L  83      35.163  14.001  54.389  1.00 29.84           O  
ATOM    631  N   VAL L  84      37.120  14.366  53.327  1.00 30.00           N  
ATOM    632  CA  VAL L  84      36.817  13.526  52.210  1.00 29.05           C  
ATOM    633  CB  VAL L  84      37.859  13.628  51.133  1.00 28.72           C  
ATOM    634  CG1 VAL L  84      37.477  12.712  49.967  1.00 28.52           C  
ATOM    635  CG2 VAL L  84      38.017  15.101  50.741  1.00 27.87           C  
ATOM    636  C   VAL L  84      36.774  12.103  52.665  1.00 29.67           C  
ATOM    637  O   VAL L  84      37.552  11.677  53.518  1.00 29.91           O  
ATOM    638  N   GLN L  85      35.829  11.332  52.095  1.00 29.44           N  
ATOM    639  CA  GLN L  85      35.715   9.944  52.422  1.00 30.34           C  
ATOM    640  CB  GLN L  85      34.360   9.564  53.040  1.00 31.13           C  
ATOM    641  CG  GLN L  85      34.109  10.294  54.363  1.00 32.85           C  
ATOM    642  CD  GLN L  85      32.895   9.692  55.054  1.00 35.31           C  
ATOM    643  OE1 GLN L  85      32.359   8.671  54.626  1.00 37.94           O  
ATOM    644  NE2 GLN L  85      32.454  10.338  56.167  1.00 35.64           N  
ATOM    645  C   GLN L  85      35.895   9.198  51.139  1.00 30.26           C  
ATOM    646  O   GLN L  85      35.842   9.783  50.060  1.00 29.61           O  
ATOM    647  N   ALA L  86      36.107   7.873  51.226  1.00 30.04           N  
ATOM    648  CA  ALA L  86      36.387   7.065  50.073  1.00 30.34           C  
ATOM    649  CB  ALA L  86      36.581   5.578  50.422  1.00 30.07           C  
ATOM    650  C   ALA L  86      35.248   7.151  49.105  1.00 30.44           C  
ATOM    651  O   ALA L  86      35.458   7.204  47.895  1.00 29.98           O  
ATOM    652  N   GLU L  87      34.007   7.186  49.618  1.00 30.56           N  
ATOM    653  CA  GLU L  87      32.819   7.189  48.808  1.00 30.56           C  
ATOM    654  CB  GLU L  87      31.523   7.095  49.631  1.00 32.17           C  
ATOM    655  CG  GLU L  87      31.319   8.263  50.595  1.00 35.38           C  
ATOM    656  CD  GLU L  87      30.008   8.027  51.327  1.00 39.30           C  
ATOM    657  OE1 GLU L  87      28.940   8.359  50.749  1.00 39.56           O  
ATOM    658  OE2 GLU L  87      30.053   7.502  52.472  1.00 38.89           O1-
ATOM    659  C   GLU L  87      32.747   8.435  47.973  1.00 29.00           C  
ATOM    660  O   GLU L  87      32.082   8.457  46.940  1.00 29.54           O  
ATOM    661  N   ASP L  88      33.411   9.514  48.421  1.00 27.70           N  
ATOM    662  CA  ASP L  88      33.387  10.820  47.815  1.00 26.94           C  
ATOM    663  CB  ASP L  88      34.074  11.885  48.685  1.00 26.98           C  
ATOM    664  CG  ASP L  88      33.180  12.090  49.900  1.00 27.93           C  
ATOM    665  OD1 ASP L  88      31.956  11.815  49.783  1.00 27.84           O  
ATOM    666  OD2 ASP L  88      33.705  12.520  50.961  1.00 27.98           O1-
ATOM    667  C   ASP L  88      34.014  10.832  46.450  1.00 26.78           C  
ATOM    668  O   ASP L  88      33.858  11.804  45.713  1.00 26.06           O  
ATOM    669  N   LEU L  89      34.784   9.791  46.092  1.00 25.84           N  
ATOM    670  CA  LEU L  89      35.446   9.737  44.816  1.00 25.54           C  
ATOM    671  CB  LEU L  89      36.078   8.350  44.594  1.00 25.62           C  
ATOM    672  CG  LEU L  89      36.901   8.178  43.310  1.00 25.99           C  
ATOM    673  CD1 LEU L  89      38.251   8.903  43.408  1.00 27.75           C  
ATOM    674  CD2 LEU L  89      37.050   6.692  42.946  1.00 26.33           C  
ATOM    675  C   LEU L  89      34.419   9.942  43.735  1.00 24.48           C  
ATOM    676  O   LEU L  89      33.434   9.207  43.651  1.00 25.40           O  
ATOM    677  N   ALA L  90      34.631  10.958  42.866  1.00 24.07           N  
ATOM    678  CA  ALA L  90      33.686  11.209  41.811  1.00 23.19           C  
ATOM    679  CB  ALA L  90      32.241  11.374  42.312  1.00 25.19           C  
ATOM    680  C   ALA L  90      34.053  12.486  41.116  1.00 23.00           C  
ATOM    681  O   ALA L  90      35.068  13.114  41.414  1.00 23.55           O  
ATOM    682  N   VAL L  91      33.231  12.881  40.121  1.00 22.47           N  
ATOM    683  CA  VAL L  91      33.450  14.121  39.435  1.00 21.71           C  
ATOM    684  CB  VAL L  91      33.301  14.018  37.943  1.00 22.04           C  
ATOM    685  CG1 VAL L  91      33.493  15.417  37.329  1.00 18.74           C  
ATOM    686  CG2 VAL L  91      34.296  12.967  37.422  1.00 18.71           C  
ATOM    687  C   VAL L  91      32.400  15.069  39.924  1.00 22.04           C  
ATOM    688  O   VAL L  91      31.236  14.697  40.060  1.00 21.71           O  
ATOM    689  N   TYR L  92      32.787  16.330  40.202  1.00 21.72           N  
ATOM    690  CA  TYR L  92      31.851  17.289  40.718  1.00 21.59           C  
ATOM    691  CB  TYR L  92      32.350  18.023  41.976  1.00 21.13           C  
ATOM    692  CG  TYR L  92      32.507  17.021  43.070  1.00 21.76           C  
ATOM    693  CD1 TYR L  92      33.693  16.354  43.263  1.00 20.24           C  
ATOM    694  CD2 TYR L  92      31.461  16.738  43.908  1.00 20.47           C  
ATOM    695  CE1 TYR L  92      33.825  15.428  44.275  1.00 19.96           C  
ATOM    696  CE2 TYR L  92      31.586  15.817  44.918  1.00 20.86           C  
ATOM    697  CZ  TYR L  92      32.769  15.155  45.108  1.00 20.50           C  
ATOM    698  OH  TYR L  92      32.894  14.209  46.146  1.00 18.78           O  
ATOM    699  C   TYR L  92      31.637  18.333  39.665  1.00 21.79           C  
ATOM    700  O   TYR L  92      32.594  18.863  39.100  1.00 21.63           O  
ATOM    701  N   TYR L  93      30.354  18.648  39.371  1.00 21.84           N  
ATOM    702  CA  TYR L  93      30.053  19.616  38.353  1.00 22.49           C  
ATOM    703  CB  TYR L  93      29.161  19.101  37.203  1.00 22.71           C  
ATOM    704  CG  TYR L  93      29.806  17.987  36.454  1.00 22.91           C  
ATOM    705  CD1 TYR L  93      30.733  18.240  35.472  1.00 23.85           C  
ATOM    706  CD2 TYR L  93      29.481  16.682  36.734  1.00 23.83           C  
ATOM    707  CE1 TYR L  93      31.322  17.211  34.777  1.00 24.38           C  
ATOM    708  CE2 TYR L  93      30.068  15.648  36.042  1.00 24.27           C  
ATOM    709  CZ  TYR L  93      30.989  15.911  35.059  1.00 24.85           C  
ATOM    710  OH  TYR L  93      31.594  14.855  34.346  1.00 23.15           O  
ATOM    711  C   TYR L  93      29.235  20.719  38.954  1.00 22.93           C  
ATOM    712  O   TYR L  93      28.349  20.478  39.772  1.00 22.17           O  
ATOM    713  N   CYS L  94      29.522  21.976  38.554  1.00 22.32           N  
ATOM    714  CA  CYS L  94      28.725  23.092  38.976  1.00 23.33           C  
ATOM    715  CB  CYS L  94      29.536  24.349  39.374  1.00 24.96           C  
ATOM    716  SG  CYS L  94      30.589  24.996  38.039  1.00 28.49           S  
ATOM    717  C   CYS L  94      27.852  23.424  37.804  1.00 22.70           C  
ATOM    718  O   CYS L  94      28.220  23.165  36.660  1.00 22.43           O  
ATOM    719  N   HIS L  95      26.643  23.972  38.057  1.00 22.68           N  
ATOM    720  CA  HIS L  95      25.750  24.246  36.970  1.00 22.49           C  
ATOM    721  ND1 HIS L  95      22.786  24.087  35.561  1.00  0.00           N  
ATOM    722  CG  HIS L  95      23.895  23.278  35.567  1.00 23.19           C  
ATOM    723  CB  HIS L  95      24.765  23.090  36.760  1.00 22.56           C  
ATOM    724  NE2 HIS L  95      22.945  23.202  33.526  1.00 26.19           N  
ATOM    725  CD2 HIS L  95      23.979  22.746  34.318  1.00  0.00           C  
ATOM    726  CE1 HIS L  95      22.259  24.004  34.319  1.00  0.00           C  
ATOM    727  C   HIS L  95      24.962  25.478  37.300  1.00 22.33           C  
ATOM    728  O   HIS L  95      24.600  25.703  38.452  1.00 22.40           O  
ATOM    729  N   GLN L  96      24.664  26.300  36.271  1.00 21.95           N  
ATOM    730  CA  GLN L  96      23.979  27.553  36.436  1.00 21.25           C  
ATOM    731  CB  GLN L  96      24.840  28.687  35.847  1.00 21.19           C  
ATOM    732  CG  GLN L  96      24.245  30.086  35.858  1.00 21.51           C  
ATOM    733  CD  GLN L  96      23.627  30.292  34.489  1.00 22.12           C  
ATOM    734  OE1 GLN L  96      22.553  30.872  34.369  1.00 21.89           O  
ATOM    735  NE2 GLN L  96      24.323  29.812  33.423  1.00 21.64           N  
ATOM    736  C   GLN L  96      22.644  27.464  35.732  1.00 21.14           C  
ATOM    737  O   GLN L  96      22.554  27.077  34.570  1.00 21.00           O  
ATOM    738  N   HIS L  97      21.587  27.836  36.481  1.00 24.34           N  
ATOM    739  CA  HIS L  97      20.268  27.757  35.945  1.00 25.00           C  
ATOM    740  ND1 HIS L  97      20.232  25.484  38.613  1.00  0.00           N  
ATOM    741  CG  HIS L  97      19.668  25.698  37.376  1.00 23.25           C  
ATOM    742  CB  HIS L  97      19.261  27.052  36.875  1.00 23.37           C  
ATOM    743  NE2 HIS L  97      20.058  23.494  37.641  1.00  0.00           N  
ATOM    744  CD2 HIS L  97      19.569  24.473  36.794  1.00 23.40           C  
ATOM    745  CE1 HIS L  97      20.444  24.149  38.721  1.00 51.97           C  
ATOM    746  C   HIS L  97      19.705  29.146  35.831  1.00 27.01           C  
ATOM    747  O   HIS L  97      18.503  29.294  35.627  1.00 27.74           O  
ATOM    748  N   LEU L  98      20.529  30.205  35.952  1.00 28.96           N  
ATOM    749  CA  LEU L  98      19.964  31.530  35.918  1.00 30.73           C  
ATOM    750  CB  LEU L  98      21.027  32.625  36.113  1.00 31.47           C  
ATOM    751  CG  LEU L  98      20.481  34.064  36.041  1.00 40.25           C  
ATOM    752  CD1 LEU L  98      19.510  34.358  37.195  1.00 45.53           C  
ATOM    753  CD2 LEU L  98      21.625  35.089  35.949  1.00 41.75           C  
ATOM    754  C   LEU L  98      19.332  31.781  34.591  1.00 29.70           C  
ATOM    755  O   LEU L  98      18.144  32.086  34.498  1.00 28.37           O  
ATOM    756  N   SER L  99      20.117  31.634  33.513  1.00 30.11           N  
ATOM    757  CA  SER L  99      19.558  31.831  32.217  1.00 32.28           C  
ATOM    758  CB  SER L  99      20.107  33.078  31.505  1.00 40.97           C  
ATOM    759  OG  SER L  99      19.507  33.218  30.226  1.00 68.22           O  
ATOM    760  C   SER L  99      19.986  30.644  31.443  1.00 31.76           C  
ATOM    761  O   SER L  99      21.179  30.417  31.258  1.00 30.57           O  
ATOM    762  N   SER L 100      19.021  29.842  30.968  1.00 28.26           N  
ATOM    763  CA  SER L 100      19.438  28.668  30.274  1.00 26.81           C  
ATOM    764  CB  SER L 100      20.392  28.923  29.096  1.00 26.01           C  
ATOM    765  OG  SER L 100      19.736  29.659  28.078  1.00  0.00           O  
ATOM    766  C   SER L 100      20.167  27.823  31.263  1.00 25.70           C  
ATOM    767  O   SER L 100      20.126  28.065  32.469  1.00 25.79           O  
ATOM    768  N   TRP L 101      20.844  26.778  30.755  1.00 25.20           N  
ATOM    769  CA  TRP L 101      21.538  25.883  31.628  1.00 24.82           C  
ATOM    770  CB  TRP L 101      20.782  24.554  31.746  1.00 24.77           C  
ATOM    771  CG  TRP L 101      19.478  24.691  32.496  1.00 20.22           C  
ATOM    772  CD2 TRP L 101      18.239  25.093  31.895  1.00 22.08           C  
ATOM    773  CD1 TRP L 101      19.218  24.485  33.818  1.00 17.35           C  
ATOM    774  NE1 TRP L 101      17.889  24.724  34.077  1.00 22.03           N  
ATOM    775  CE2 TRP L 101      17.275  25.101  32.901  1.00 21.02           C  
ATOM    776  CE3 TRP L 101      17.926  25.430  30.611  1.00 25.94           C  
ATOM    777  CZ2 TRP L 101      15.981  25.441  32.632  1.00 25.78           C  
ATOM    778  CZ3 TRP L 101      16.620  25.778  30.345  1.00 28.06           C  
ATOM    779  CH2 TRP L 101      15.663  25.782  31.336  1.00 25.65           C  
ATOM    780  C   TRP L 101      22.898  25.597  31.056  1.00 26.02           C  
ATOM    781  O   TRP L 101      23.038  25.317  29.868  1.00 30.22           O  
ATOM    782  N   THR L 102      23.947  25.683  31.901  1.00 20.52           N  
ATOM    783  CA  THR L 102      25.295  25.355  31.528  1.00 20.04           C  
ATOM    784  CB  THR L 102      26.134  26.559  31.227  1.00 20.51           C  
ATOM    785  OG1 THR L 102      26.197  27.408  32.364  1.00 20.84           O  
ATOM    786  CG2 THR L 102      25.512  27.309  30.041  1.00 21.37           C  
ATOM    787  C   THR L 102      25.964  24.644  32.666  1.00 19.80           C  
ATOM    788  O   THR L 102      25.684  24.911  33.835  1.00 19.42           O  
ATOM    789  N   PHE L 103      26.894  23.722  32.338  1.00 20.38           N  
ATOM    790  CA  PHE L 103      27.603  22.974  33.339  1.00 20.36           C  
ATOM    791  CB  PHE L 103      27.587  21.447  33.115  1.00 21.19           C  
ATOM    792  CG  PHE L 103      26.206  20.886  33.209  1.00 20.85           C  
ATOM    793  CD1 PHE L 103      25.374  20.879  32.111  1.00 20.28           C  
ATOM    794  CD2 PHE L 103      25.752  20.339  34.388  1.00 20.30           C  
ATOM    795  CE1 PHE L 103      24.107  20.351  32.199  1.00 21.48           C  
ATOM    796  CE2 PHE L 103      24.485  19.810  34.480  1.00 21.07           C  
ATOM    797  CZ  PHE L 103      23.658  19.818  33.384  1.00 20.47           C  
ATOM    798  C   PHE L 103      29.050  23.347  33.235  1.00 21.19           C  
ATOM    799  O   PHE L 103      29.518  23.788  32.187  1.00 20.28           O  
ATOM    800  N   GLY L 104      29.795  23.191  34.347  1.00 21.07           N  
ATOM    801  CA  GLY L 104      31.206  23.450  34.327  1.00 21.09           C  
ATOM    802  C   GLY L 104      31.864  22.219  33.777  1.00 21.31           C  
ATOM    803  O   GLY L 104      31.209  21.205  33.548  1.00 21.78           O  
ATOM    804  N   GLY L 105      33.191  22.294  33.555  1.00 21.89           N  
ATOM    805  CA  GLY L 105      33.983  21.225  33.009  1.00 22.15           C  
ATOM    806  C   GLY L 105      34.005  20.065  33.955  1.00 22.72           C  
ATOM    807  O   GLY L 105      34.100  18.914  33.529  1.00 22.53           O  
ATOM    808  N   GLY L 106      33.984  20.342  35.272  1.00 22.36           N  
ATOM    809  CA  GLY L 106      33.984  19.283  36.242  1.00 22.80           C  
ATOM    810  C   GLY L 106      35.330  19.197  36.885  1.00 22.94           C  
ATOM    811  O   GLY L 106      36.343  19.588  36.306  1.00 22.71           O  
ATOM    812  N   THR L 107      35.350  18.699  38.140  1.00 22.52           N  
ATOM    813  CA  THR L 107      36.570  18.487  38.864  1.00 22.92           C  
ATOM    814  CB  THR L 107      36.697  19.355  40.084  1.00 22.86           C  
ATOM    815  OG1 THR L 107      36.646  20.727  39.719  1.00 23.36           O  
ATOM    816  CG2 THR L 107      38.034  19.048  40.780  1.00 23.19           C  
ATOM    817  C   THR L 107      36.547  17.062  39.325  1.00 23.29           C  
ATOM    818  O   THR L 107      35.635  16.648  40.041  1.00 22.96           O  
ATOM    819  N   LYS L 108      37.561  16.267  38.932  1.00 23.02           N  
ATOM    820  CA  LYS L 108      37.560  14.887  39.320  1.00 23.80           C  
ATOM    821  CB  LYS L 108      38.169  13.949  38.266  1.00 24.36           C  
ATOM    822  CG  LYS L 108      37.965  12.469  38.596  1.00 26.40           C  
ATOM    823  CD  LYS L 108      38.254  11.527  37.428  1.00 29.48           C  
ATOM    824  CE  LYS L 108      39.745  11.356  37.138  1.00 31.67           C  
ATOM    825  NZ  LYS L 108      39.945  10.248  36.178  1.00 32.79           N1+
ATOM    826  C   LYS L 108      38.345  14.750  40.581  1.00 23.62           C  
ATOM    827  O   LYS L 108      39.467  15.241  40.695  1.00 24.04           O  
ATOM    828  N   LEU L 109      37.754  14.066  41.577  1.00 23.96           N  
ATOM    829  CA  LEU L 109      38.418  13.914  42.834  1.00 24.18           C  
ATOM    830  CB  LEU L 109      37.463  14.162  44.017  1.00 24.24           C  
ATOM    831  CG  LEU L 109      38.133  14.294  45.395  1.00 24.92           C  
ATOM    832  CD1 LEU L 109      38.987  15.567  45.478  1.00 24.31           C  
ATOM    833  CD2 LEU L 109      37.095  14.227  46.522  1.00 24.84           C  
ATOM    834  C   LEU L 109      38.904  12.498  42.890  1.00 24.06           C  
ATOM    835  O   LEU L 109      38.116  11.562  42.765  1.00 23.98           O  
ATOM    836  N   GLU L 110      40.227  12.315  43.069  1.00 24.60           N  
ATOM    837  CA  GLU L 110      40.814  11.006  43.129  1.00 25.75           C  
ATOM    838  CB  GLU L 110      42.008  10.842  42.174  1.00 26.09           C  
ATOM    839  CG  GLU L 110      41.622  10.957  40.699  0.80 27.36           C  
ATOM    840  CD  GLU L 110      42.902  11.007  39.878  0.80 28.77           C  
ATOM    841  OE1 GLU L 110      43.815  10.187  40.162  0.80 29.44           O  
ATOM    842  OE2 GLU L 110      42.989  11.868  38.963  0.80 29.48           O1-
ATOM    843  C   GLU L 110      41.328  10.820  44.522  1.00 25.83           C  
ATOM    844  O   GLU L 110      41.704  11.783  45.188  1.00 26.53           O  
ATOM    845  N   ILE L 111      41.362   9.563  45.007  1.00 25.98           N  
ATOM    846  CA  ILE L 111      41.777   9.372  46.367  1.00 26.28           C  
ATOM    847  CB  ILE L 111      40.810   8.559  47.178  1.00 26.40           C  
ATOM    848  CG1 ILE L 111      39.467   9.297  47.302  0.75 29.09           C  
ATOM    849  CG2 ILE L 111      41.466   8.237  48.531  0.75 28.21           C  
ATOM    850  CD1 ILE L 111      38.341   8.435  47.871  0.80 27.02           C  
ATOM    851  C   ILE L 111      43.084   8.668  46.386  1.00 26.61           C  
ATOM    852  O   ILE L 111      43.281   7.671  45.695  1.00 26.43           O  
ATOM    853  N   LYS L 112      44.039   9.211  47.165  1.00 26.91           N  
ATOM    854  CA  LYS L 112      45.290   8.535  47.303  1.00 27.36           C  
ATOM    855  CB  LYS L 112      46.492   9.254  46.661  1.00 28.69           C  
ATOM    856  CG  LYS L 112      46.819  10.631  47.235  1.00 30.83           C  
ATOM    857  CD  LYS L 112      48.220  11.103  46.840  1.00 33.49           C  
ATOM    858  CE  LYS L 112      48.507  12.567  47.167  1.00 35.53           C  
ATOM    859  NZ  LYS L 112      47.931  13.438  46.120  1.00 35.66           N1+
ATOM    860  C   LYS L 112      45.572   8.366  48.792  1.00 27.62           C  
ATOM    861  O   LYS L 112      44.594   8.298  49.584  1.00 28.08           O  
ATOM    862  OXT LYS L 112      46.777   8.292  49.157  1.00 19.46           O1-
TER     863      LYS L 112 
ATOM    864  N   GLU H 113       8.060   6.313  45.637  1.00 34.36           N1+
ATOM    865  CA  GLU H 113       9.251   7.161  45.406  1.00 33.92           C  
ATOM    866  CB  GLU H 113      10.537   6.360  45.664  1.00 35.51           C  
ATOM    867  CG  GLU H 113      10.733   6.008  47.138  1.00 39.25           C  
ATOM    868  CD  GLU H 113      12.005   5.181  47.256  1.00 42.48           C  
ATOM    869  OE1 GLU H 113      12.574   4.820  46.192  1.00 41.45           O  
ATOM    870  OE2 GLU H 113      12.425   4.902  48.410  1.00 44.28           O1-
ATOM    871  C   GLU H 113       9.282   7.676  44.008  1.00 32.36           C  
ATOM    872  O   GLU H 113       8.630   7.139  43.115  1.00 32.17           O  
ATOM    873  N   ILE H 114      10.063   8.749  43.786  1.00 31.16           N  
ATOM    874  CA  ILE H 114      10.128   9.338  42.482  1.00 29.46           C  
ATOM    875  CB  ILE H 114      10.541  10.782  42.497  1.00 30.22           C  
ATOM    876  CG1 ILE H 114       9.458  11.641  43.171  1.00 29.80           C  
ATOM    877  CG2 ILE H 114      10.857  11.195  41.050  1.00 29.36           C  
ATOM    878  CD1 ILE H 114       9.243  11.316  44.647  1.00 41.59           C  
ATOM    879  C   ILE H 114      11.148   8.599  41.690  1.00 28.53           C  
ATOM    880  O   ILE H 114      12.266   8.381  42.154  1.00 27.41           O  
ATOM    881  N   GLN H 115      10.765   8.164  40.470  1.00 28.00           N  
ATOM    882  CA  GLN H 115      11.694   7.457  39.638  1.00 27.60           C  
ATOM    883  CB  GLN H 115      11.548   5.926  39.684  1.00 29.93           C  
ATOM    884  CG  GLN H 115      11.935   5.295  41.018  1.00 33.75           C  
ATOM    885  CD  GLN H 115      11.734   3.790  40.897  1.00 36.78           C  
ATOM    886  OE1 GLN H 115      12.033   3.039  41.823  1.00 37.45           O  
ATOM    887  NE2 GLN H 115      11.214   3.332  39.727  1.00 37.74           N  
ATOM    888  C   GLN H 115      11.481   7.838  38.208  1.00 26.24           C  
ATOM    889  O   GLN H 115      10.366   8.125  37.774  1.00 25.25           O  
ATOM    890  N   LEU H 116      12.586   7.861  37.439  1.00 24.62           N  
ATOM    891  CA  LEU H 116      12.522   8.116  36.029  1.00 24.08           C  
ATOM    892  CB  LEU H 116      13.311   9.363  35.596  1.00 23.98           C  
ATOM    893  CG  LEU H 116      12.762  10.683  36.173  1.00 23.55           C  
ATOM    894  CD1 LEU H 116      13.592  11.885  35.698  1.00 23.33           C  
ATOM    895  CD2 LEU H 116      11.264  10.849  35.877  1.00 23.11           C  
ATOM    896  C   LEU H 116      13.156   6.931  35.373  1.00 24.04           C  
ATOM    897  O   LEU H 116      14.353   6.691  35.536  1.00 23.64           O  
ATOM    898  N   GLN H 117      12.369   6.156  34.599  1.00 23.93           N  
ATOM    899  CA  GLN H 117      12.912   4.970  33.999  1.00 24.33           C  
ATOM    900  CB  GLN H 117      11.982   3.750  34.129  1.00 26.44           C  
ATOM    901  CG  GLN H 117      12.566   2.475  33.523  1.00 30.95           C  
ATOM    902  CD  GLN H 117      13.719   2.020  34.408  1.00 34.90           C  
ATOM    903  OE1 GLN H 117      13.915   2.531  35.510  1.00 36.49           O  
ATOM    904  NE2 GLN H 117      14.512   1.034  33.909  1.00 35.54           N  
ATOM    905  C   GLN H 117      13.125   5.227  32.541  1.00 23.58           C  
ATOM    906  O   GLN H 117      12.186   5.529  31.806  1.00 22.92           O  
ATOM    907  N   GLN H 118      14.385   5.102  32.081  1.00 22.65           N  
ATOM    908  CA  GLN H 118      14.685   5.368  30.702  1.00 21.92           C  
ATOM    909  CB  GLN H 118      15.997   6.148  30.511  1.00 22.03           C  
ATOM    910  CG  GLN H 118      15.944   7.526  31.179  1.00 20.92           C  
ATOM    911  CD  GLN H 118      17.265   8.244  30.953  1.00 21.22           C  
ATOM    912  OE1 GLN H 118      17.755   8.953  31.831  1.00 20.96           O  
ATOM    913  NE2 GLN H 118      17.854   8.071  29.739  1.00 20.30           N  
ATOM    914  C   GLN H 118      14.771   4.079  29.949  1.00 21.69           C  
ATOM    915  O   GLN H 118      14.957   3.011  30.528  1.00 20.74           O  
ATOM    916  N   SER H 119      14.623   4.158  28.612  1.00 21.56           N  
ATOM    917  CA  SER H 119      14.653   2.988  27.782  1.00 21.40           C  
ATOM    918  CB  SER H 119      14.159   3.240  26.346  1.00 21.46           C  
ATOM    919  OG  SER H 119      14.985   4.200  25.703  1.00 18.98           O  
ATOM    920  C   SER H 119      16.057   2.462  27.726  1.00 21.26           C  
ATOM    921  O   SER H 119      17.001   3.114  28.168  1.00 20.89           O  
ATOM    922  N   GLY H 120      16.215   1.244  27.167  1.00 20.79           N  
ATOM    923  CA  GLY H 120      17.476   0.555  27.146  1.00 20.67           C  
ATOM    924  C   GLY H 120      18.397   1.159  26.130  1.00 21.08           C  
ATOM    925  O   GLY H 120      18.024   2.054  25.373  1.00 20.57           O  
ATOM    926  N   ALA H 121      19.645   0.642  26.094  1.00 21.61           N  
ATOM    927  CA  ALA H 121      20.686   1.123  25.228  1.00 21.89           C  
ATOM    928  CB  ALA H 121      22.045   0.442  25.467  1.00 21.75           C  
ATOM    929  C   ALA H 121      20.296   0.894  23.803  1.00 23.08           C  
ATOM    930  O   ALA H 121      19.539  -0.024  23.492  1.00 22.61           O  
ATOM    931  N   GLU H 122      20.798   1.762  22.896  1.00 23.45           N  
ATOM    932  CA  GLU H 122      20.431   1.664  21.511  1.00 24.73           C  
ATOM    933  CB  GLU H 122      19.629   2.880  21.012  1.00 24.76           C  
ATOM    934  CG  GLU H 122      18.215   2.989  21.584  1.00 31.66           C  
ATOM    935  CD  GLU H 122      17.298   2.129  20.727  1.00 34.38           C  
ATOM    936  OE1 GLU H 122      16.983   2.563  19.586  1.00 35.93           O  
ATOM    937  OE2 GLU H 122      16.905   1.030  21.194  1.00 34.69           O1-
ATOM    938  C   GLU H 122      21.655   1.619  20.652  1.00 24.98           C  
ATOM    939  O   GLU H 122      22.658   2.280  20.922  1.00 24.54           O  
ATOM    940  N   LEU H 123      21.591   0.806  19.580  1.00 25.17           N  
ATOM    941  CA  LEU H 123      22.637   0.742  18.602  1.00 25.44           C  
ATOM    942  CB  LEU H 123      23.218  -0.671  18.429  1.00 26.16           C  
ATOM    943  CG  LEU H 123      24.347  -0.762  17.388  1.00 29.66           C  
ATOM    944  CD1 LEU H 123      25.594   0.011  17.843  1.00 28.35           C  
ATOM    945  CD2 LEU H 123      24.645  -2.225  17.029  1.00 30.74           C  
ATOM    946  C   LEU H 123      21.975   1.121  17.312  1.00 25.33           C  
ATOM    947  O   LEU H 123      21.010   0.481  16.897  1.00 25.32           O  
ATOM    948  N   VAL H 124      22.463   2.185  16.642  1.00 24.42           N  
ATOM    949  CA  VAL H 124      21.820   2.607  15.430  1.00 25.50           C  
ATOM    950  CB  VAL H 124      20.949   3.820  15.609  1.00 25.52           C  
ATOM    951  CG1 VAL H 124      19.757   3.441  16.504  1.00 26.30           C  
ATOM    952  CG2 VAL H 124      21.807   4.956  16.189  1.00 25.39           C  
ATOM    953  C   VAL H 124      22.854   2.941  14.400  1.00 25.83           C  
ATOM    954  O   VAL H 124      24.018   3.189  14.714  1.00 25.88           O  
ATOM    955  N   LYS H 125      22.424   2.934  13.122  1.00 26.46           N  
ATOM    956  CA  LYS H 125      23.274   3.190  11.996  1.00 27.56           C  
ATOM    957  CB  LYS H 125      22.714   2.600  10.688  1.00 28.91           C  
ATOM    958  CG  LYS H 125      22.165   1.176  10.833  1.00 32.36           C  
ATOM    959  CD  LYS H 125      23.163   0.140  11.354  0.80 34.83           C  
ATOM    960  CE  LYS H 125      23.795  -0.716  10.256  0.80 36.69           C  
ATOM    961  NZ  LYS H 125      24.902   0.025   9.617  0.80 37.82           N1+
ATOM    962  C   LYS H 125      23.332   4.675  11.807  1.00 26.40           C  
ATOM    963  O   LYS H 125      22.451   5.401  12.261  1.00 25.11           O  
ATOM    964  N   PRO H 126      24.354   5.157  11.151  1.00 26.37           N  
ATOM    965  CA  PRO H 126      24.443   6.570  10.924  1.00 26.12           C  
ATOM    966  CD  PRO H 126      25.665   4.530  11.219  1.00 28.16           C  
ATOM    967  CB  PRO H 126      25.861   6.821  10.416  1.00 26.24           C  
ATOM    968  CG  PRO H 126      26.676   5.678  11.053  1.00 28.47           C  
ATOM    969  C   PRO H 126      23.362   7.004   9.989  1.00 25.98           C  
ATOM    970  O   PRO H 126      23.034   6.255   9.071  1.00 26.23           O  
ATOM    971  N   GLY H 127      22.787   8.202  10.217  1.00 25.22           N  
ATOM    972  CA  GLY H 127      21.766   8.723   9.356  1.00 25.84           C  
ATOM    973  C   GLY H 127      20.421   8.299   9.868  1.00 25.87           C  
ATOM    974  O   GLY H 127      19.395   8.802   9.414  1.00 26.14           O  
ATOM    975  N   ALA H 128      20.393   7.367  10.838  1.00 25.56           N  
ATOM    976  CA  ALA H 128      19.159   6.864  11.378  1.00 25.34           C  
ATOM    977  CB  ALA H 128      19.284   5.467  12.011  1.00 25.57           C  
ATOM    978  C   ALA H 128      18.670   7.796  12.444  1.00 25.44           C  
ATOM    979  O   ALA H 128      19.314   8.796  12.757  1.00 25.08           O  
ATOM    980  N   SER H 129      17.470   7.504  12.990  1.00 25.25           N  
ATOM    981  CA  SER H 129      16.901   8.290  14.048  1.00 25.13           C  
ATOM    982  CB  SER H 129      15.586   8.987  13.658  1.00 25.70           C  
ATOM    983  OG  SER H 129      15.831   9.984  12.678  1.00 28.33           O  
ATOM    984  C   SER H 129      16.595   7.363  15.186  1.00 24.78           C  
ATOM    985  O   SER H 129      16.479   6.152  15.000  1.00 25.05           O  
ATOM    986  N   VAL H 130      16.494   7.914  16.414  1.00 23.67           N  
ATOM    987  CA  VAL H 130      16.211   7.101  17.562  1.00 23.15           C  
ATOM    988  CB  VAL H 130      17.460   6.763  18.325  1.00 23.49           C  
ATOM    989  CG1 VAL H 130      18.142   8.068  18.753  1.00 24.23           C  
ATOM    990  CG2 VAL H 130      17.106   5.845  19.497  1.00 23.30           C  
ATOM    991  C   VAL H 130      15.272   7.857  18.457  1.00 23.07           C  
ATOM    992  O   VAL H 130      15.279   9.086  18.489  1.00 22.22           O  
ATOM    993  N   LYS H 131      14.411   7.124  19.195  1.00 22.35           N  
ATOM    994  CA  LYS H 131      13.471   7.750  20.082  1.00 22.25           C  
ATOM    995  CB  LYS H 131      12.016   7.491  19.651  1.00 22.93           C  
ATOM    996  CG  LYS H 131      10.940   8.198  20.474  1.00 24.76           C  
ATOM    997  CD  LYS H 131       9.570   8.136  19.795  1.00 26.37           C  
ATOM    998  CE  LYS H 131       8.424   8.727  20.617  1.00 27.27           C  
ATOM    999  NZ  LYS H 131       7.149   8.583  19.879  1.00 28.26           N1+
ATOM   1000  C   LYS H 131      13.668   7.136  21.434  1.00 22.11           C  
ATOM   1001  O   LYS H 131      13.433   5.943  21.622  1.00 22.60           O  
ATOM   1002  N   ILE H 132      14.082   7.952  22.424  1.00 21.56           N  
ATOM   1003  CA  ILE H 132      14.356   7.463  23.746  1.00 21.61           C  
ATOM   1004  CB  ILE H 132      15.611   8.040  24.343  1.00 21.81           C  
ATOM   1005  CG1 ILE H 132      16.832   7.700  23.471  1.00 21.33           C  
ATOM   1006  CG2 ILE H 132      15.734   7.539  25.793  1.00 21.56           C  
ATOM   1007  CD1 ILE H 132      18.082   8.504  23.834  1.00 25.57           C  
ATOM   1008  C   ILE H 132      13.217   7.880  24.628  1.00 21.85           C  
ATOM   1009  O   ILE H 132      12.638   8.950  24.445  1.00 21.83           O  
ATOM   1010  N   SER H 133      12.843   7.020  25.598  1.00 21.61           N  
ATOM   1011  CA  SER H 133      11.725   7.339  26.443  1.00 21.62           C  
ATOM   1012  CB  SER H 133      10.618   6.271  26.428  1.00 21.64           C  
ATOM   1013  OG  SER H 133      11.097   5.056  26.984  1.00 21.00           O  
ATOM   1014  C   SER H 133      12.179   7.481  27.867  1.00 21.66           C  
ATOM   1015  O   SER H 133      13.216   6.957  28.266  1.00 21.96           O  
ATOM   1016  N   CYS H 134      11.402   8.253  28.658  0.90 22.23           N  
ATOM   1017  CA  CYS H 134      11.678   8.452  30.052  0.90 21.87           C  
ATOM   1018  CB  CYS H 134      12.312   9.841  30.329  0.90 22.27           C  
ATOM   1019  SG  CYS H 134      12.695  10.173  32.077  0.90 23.52           S  
ATOM   1020  C   CYS H 134      10.353   8.369  30.752  0.90 21.80           C  
ATOM   1021  O   CYS H 134       9.537   9.286  30.662  0.90 20.76           O  
ATOM   1022  N   LYS H 135      10.097   7.259  31.479  1.00 21.48           N  
ATOM   1023  CA  LYS H 135       8.815   7.136  32.117  1.00 21.95           C  
ATOM   1024  CB  LYS H 135       8.223   5.716  32.157  1.00 23.54           C  
ATOM   1025  CG  LYS H 135       6.857   5.718  32.849  1.00 26.74           C  
ATOM   1026  CD  LYS H 135       5.984   4.492  32.585  1.00 30.07           C  
ATOM   1027  CE  LYS H 135       4.572   4.640  33.163  1.00 31.03           C  
ATOM   1028  NZ  LYS H 135       3.749   3.459  32.826  1.00 32.01           N1+
ATOM   1029  C   LYS H 135       8.929   7.616  33.525  1.00 20.97           C  
ATOM   1030  O   LYS H 135       9.848   7.250  34.255  1.00 20.39           O  
ATOM   1031  N   ALA H 136       7.964   8.454  33.944  1.00 20.57           N  
ATOM   1032  CA  ALA H 136       8.021   9.032  35.253  1.00 21.11           C  
ATOM   1033  CB  ALA H 136       7.803  10.554  35.253  1.00 20.34           C  
ATOM   1034  C   ALA H 136       6.951   8.438  36.108  1.00 21.73           C  
ATOM   1035  O   ALA H 136       5.867   8.102  35.633  1.00 22.22           O  
ATOM   1036  N   SER H 137       7.261   8.266  37.409  1.00 21.97           N  
ATOM   1037  CA  SER H 137       6.297   7.756  38.337  1.00 22.21           C  
ATOM   1038  CB  SER H 137       6.291   6.220  38.430  1.00 22.30           C  
ATOM   1039  OG  SER H 137       7.543   5.755  38.913  1.00 23.35           O  
ATOM   1040  C   SER H 137       6.652   8.283  39.692  1.00 22.21           C  
ATOM   1041  O   SER H 137       7.789   8.685  39.935  1.00 21.57           O  
ATOM   1042  N   GLY H 138       5.645   8.287  40.594  1.00 67.03           N  
ATOM   1043  CA  GLY H 138       5.813   8.672  41.966  1.00 66.47           C  
ATOM   1044  C   GLY H 138       5.360  10.083  42.180  1.00 64.51           C  
ATOM   1045  O   GLY H 138       5.111  10.477  43.320  1.00 67.27           O  
ATOM   1046  N   TYR H 139       5.233  10.889  41.106  1.00 69.61           N  
ATOM   1047  CA  TYR H 139       4.826  12.253  41.315  1.00 66.60           C  
ATOM   1048  CB  TYR H 139       5.992  13.268  41.364  1.00 63.16           C  
ATOM   1049  CG  TYR H 139       6.692  13.337  40.043  1.00 56.65           C  
ATOM   1050  CD1 TYR H 139       6.183  14.074  39.002  1.00 57.65           C  
ATOM   1051  CD2 TYR H 139       7.878  12.679  39.836  1.00 56.93           C  
ATOM   1052  CE1 TYR H 139       6.824  14.147  37.788  1.00 56.16           C  
ATOM   1053  CE2 TYR H 139       8.525  12.747  38.626  1.00 55.42           C  
ATOM   1054  CZ  TYR H 139       8.001  13.477  37.593  1.00 55.27           C  
ATOM   1055  OH  TYR H 139       8.671  13.540  36.353  1.00 52.87           O  
ATOM   1056  C   TYR H 139       3.903  12.672  40.213  1.00 67.97           C  
ATOM   1057  O   TYR H 139       3.638  11.918  39.278  1.00 69.29           O  
ATOM   1058  N   SER H 140       3.370  13.909  40.313  1.00 64.71           N  
ATOM   1059  CA  SER H 140       2.511  14.407  39.277  1.00 62.24           C  
ATOM   1060  CB  SER H 140       1.639  15.602  39.706  1.00 62.46           C  
ATOM   1061  OG  SER H 140       0.808  16.020  38.633  1.00 70.42           O  
ATOM   1062  C   SER H 140       3.406  14.862  38.168  1.00 59.00           C  
ATOM   1063  O   SER H 140       4.181  15.808  38.303  1.00 56.38           O  
ATOM   1064  N   PHE H 141       3.261  14.196  37.013  1.00 62.65           N  
ATOM   1065  CA  PHE H 141       4.087  14.349  35.848  1.00 58.03           C  
ATOM   1066  CB  PHE H 141       3.603  13.392  34.744  1.00 59.64           C  
ATOM   1067  CG  PHE H 141       4.466  13.473  33.538  1.00 57.29           C  
ATOM   1068  CD1 PHE H 141       5.650  12.777  33.491  1.00 56.02           C  
ATOM   1069  CD2 PHE H 141       4.083  14.217  32.446  1.00 57.52           C  
ATOM   1070  CE1 PHE H 141       6.451  12.835  32.376  1.00 56.40           C  
ATOM   1071  CE2 PHE H 141       4.878  14.278  31.327  1.00 55.54           C  
ATOM   1072  CZ  PHE H 141       6.066  13.588  31.294  1.00 54.17           C  
ATOM   1073  C   PHE H 141       4.029  15.751  35.316  1.00 56.29           C  
ATOM   1074  O   PHE H 141       5.060  16.362  35.044  1.00 56.11           O  
ATOM   1075  N   THR H 142       2.811  16.307  35.189  1.00 57.04           N  
ATOM   1076  CA  THR H 142       2.607  17.592  34.577  1.00 58.06           C  
ATOM   1077  CB  THR H 142       1.155  17.957  34.440  1.00 61.77           C  
ATOM   1078  OG1 THR H 142       0.539  18.027  35.717  1.00 64.25           O  
ATOM   1079  CG2 THR H 142       0.459  16.899  33.567  1.00 60.50           C  
ATOM   1080  C   THR H 142       3.273  18.680  35.365  1.00 58.40           C  
ATOM   1081  O   THR H 142       3.836  19.610  34.790  1.00 56.89           O  
ATOM   1082  N   GLY H 143       3.275  18.560  36.701  1.00 60.60           N  
ATOM   1083  CA  GLY H 143       3.711  19.583  37.611  1.00 59.92           C  
ATOM   1084  C   GLY H 143       5.133  19.997  37.374  1.00 57.99           C  
ATOM   1085  O   GLY H 143       5.490  21.121  37.718  1.00 57.88           O  
ATOM   1086  N   TYR H 144       5.999  19.116  36.832  1.00 52.66           N  
ATOM   1087  CA  TYR H 144       7.391  19.481  36.754  1.00 50.44           C  
ATOM   1088  CB  TYR H 144       8.292  18.507  37.528  1.00 51.18           C  
ATOM   1089  CG  TYR H 144       7.886  18.581  38.959  1.00 50.73           C  
ATOM   1090  CD1 TYR H 144       6.778  17.900  39.406  1.00 54.65           C  
ATOM   1091  CD2 TYR H 144       8.616  19.324  39.855  1.00 50.19           C  
ATOM   1092  CE1 TYR H 144       6.401  17.966  40.726  1.00 59.07           C  
ATOM   1093  CE2 TYR H 144       8.244  19.394  41.176  1.00 55.87           C  
ATOM   1094  CZ  TYR H 144       7.135  18.715  41.613  1.00 61.14           C  
ATOM   1095  OH  TYR H 144       6.749  18.786  42.968  1.00 63.53           O  
ATOM   1096  C   TYR H 144       7.882  19.482  35.332  1.00 49.36           C  
ATOM   1097  O   TYR H 144       7.239  18.928  34.441  1.00 51.78           O  
ATOM   1098  N   ASN H 145       9.031  20.169  35.087  1.00 19.31           N  
ATOM   1099  CA  ASN H 145       9.621  20.216  33.776  1.00 19.19           C  
ATOM   1100  CB  ASN H 145      10.495  21.461  33.543  1.00 20.33           C  
ATOM   1101  CG  ASN H 145       9.602  22.692  33.580  1.00 20.62           C  
ATOM   1102  OD1 ASN H 145       8.389  22.591  33.758  1.00  0.00           O  
ATOM   1103  ND2 ASN H 145      10.217  23.891  33.397  1.00  0.00           N  
ATOM   1104  C   ASN H 145      10.510  19.020  33.604  1.00 19.65           C  
ATOM   1105  O   ASN H 145      11.011  18.466  34.584  1.00 19.36           O  
ATOM   1106  N   MET H 146      10.711  18.569  32.345  1.00 19.32           N  
ATOM   1107  CA  MET H 146      11.600  17.468  32.109  1.00 19.62           C  
ATOM   1108  CB  MET H 146      10.955  16.302  31.339  1.00 20.64           C  
ATOM   1109  CG  MET H 146      11.808  15.033  31.325  1.00 27.22           C  
ATOM   1110  SD  MET H 146      11.978  14.223  32.946  1.00 29.35           S  
ATOM   1111  CE  MET H 146      10.245  13.697  33.074  1.00 27.37           C  
ATOM   1112  C   MET H 146      12.734  17.995  31.282  1.00 19.32           C  
ATOM   1113  O   MET H 146      12.521  18.560  30.211  1.00 19.06           O  
ATOM   1114  N   ASN H 147      13.979  17.816  31.771  1.00 18.41           N  
ATOM   1115  CA  ASN H 147      15.139  18.306  31.077  1.00 18.57           C  
ATOM   1116  CB  ASN H 147      16.116  19.104  31.967  1.00 18.22           C  
ATOM   1117  CG  ASN H 147      15.545  20.485  32.281  1.00 20.08           C  
ATOM   1118  OD1 ASN H 147      15.044  20.729  33.376  1.00 14.68           O  
ATOM   1119  ND2 ASN H 147      15.640  21.425  31.304  1.00 14.17           N  
ATOM   1120  C   ASN H 147      15.907  17.128  30.553  1.00 18.45           C  
ATOM   1121  O   ASN H 147      15.798  16.021  31.077  1.00 18.27           O  
ATOM   1122  N   TRP H 148      16.691  17.338  29.473  1.00 17.63           N  
ATOM   1123  CA  TRP H 148      17.472  16.265  28.920  1.00 17.62           C  
ATOM   1124  CB  TRP H 148      17.006  15.840  27.520  1.00 17.93           C  
ATOM   1125  CG  TRP H 148      15.663  15.148  27.540  1.00 18.11           C  
ATOM   1126  CD2 TRP H 148      15.495  13.721  27.537  1.00 18.45           C  
ATOM   1127  CD1 TRP H 148      14.408  15.684  27.565  1.00 18.33           C  
ATOM   1128  NE1 TRP H 148      13.469  14.680  27.580  1.00 18.64           N  
ATOM   1129  CE2 TRP H 148      14.125  13.467  27.561  1.00 18.84           C  
ATOM   1130  CE3 TRP H 148      16.409  12.707  27.514  1.00 17.72           C  
ATOM   1131  CZ2 TRP H 148      13.646  12.187  27.563  1.00 18.16           C  
ATOM   1132  CZ3 TRP H 148      15.923  11.418  27.517  1.00 18.23           C  
ATOM   1133  CH2 TRP H 148      14.568  11.162  27.542  1.00 17.85           C  
ATOM   1134  C   TRP H 148      18.906  16.704  28.852  1.00 17.71           C  
ATOM   1135  O   TRP H 148      19.200  17.858  28.542  1.00 17.07           O  
ATOM   1136  N   VAL H 149      19.841  15.772  29.153  1.00 17.33           N  
ATOM   1137  CA  VAL H 149      21.241  16.100  29.193  1.00 17.34           C  
ATOM   1138  CB  VAL H 149      21.786  16.143  30.591  1.00 17.91           C  
ATOM   1139  CG1 VAL H 149      23.299  16.398  30.524  1.00 18.54           C  
ATOM   1140  CG2 VAL H 149      21.010  17.204  31.391  1.00 18.28           C  
ATOM   1141  C   VAL H 149      22.034  15.071  28.439  1.00 17.62           C  
ATOM   1142  O   VAL H 149      21.709  13.883  28.441  1.00 18.04           O  
ATOM   1143  N   LYS H 150      23.120  15.520  27.774  1.00 17.40           N  
ATOM   1144  CA  LYS H 150      23.957  14.631  27.013  1.00 17.67           C  
ATOM   1145  CB  LYS H 150      24.179  15.108  25.568  1.00 17.44           C  
ATOM   1146  CG  LYS H 150      25.068  14.184  24.731  1.00 17.93           C  
ATOM   1147  CD  LYS H 150      25.150  14.591  23.257  1.00 18.41           C  
ATOM   1148  CE  LYS H 150      26.203  13.817  22.459  1.00 19.85           C  
ATOM   1149  NZ  LYS H 150      26.269  14.333  21.075  1.00 19.31           N1+
ATOM   1150  C   LYS H 150      25.310  14.565  27.656  1.00 17.75           C  
ATOM   1151  O   LYS H 150      25.840  15.576  28.113  1.00 18.06           O  
ATOM   1152  N   GLN H 151      25.898  13.351  27.731  1.00 18.23           N  
ATOM   1153  CA  GLN H 151      27.221  13.230  28.280  1.00 19.29           C  
ATOM   1154  CB  GLN H 151      27.244  12.659  29.711  1.00 18.50           C  
ATOM   1155  CG  GLN H 151      28.652  12.577  30.311  1.00 18.07           C  
ATOM   1156  CD  GLN H 151      28.555  12.084  31.750  1.00 18.80           C  
ATOM   1157  OE1 GLN H 151      27.814  11.152  32.056  1.00 19.48           O  
ATOM   1158  NE2 GLN H 151      29.326  12.734  32.664  1.00 17.97           N  
ATOM   1159  C   GLN H 151      28.013  12.311  27.395  1.00 21.14           C  
ATOM   1160  O   GLN H 151      27.729  11.116  27.313  1.00 20.57           O  
ATOM   1161  N   SER H 152      29.042  12.856  26.709  1.00 23.25           N  
ATOM   1162  CA  SER H 152      29.880  12.066  25.847  1.00 25.86           C  
ATOM   1163  CB  SER H 152      30.683  12.904  24.834  1.00 26.09           C  
ATOM   1164  OG  SER H 152      29.801  13.594  23.962  1.00 31.28           O  
ATOM   1165  C   SER H 152      30.859  11.361  26.728  1.00 27.74           C  
ATOM   1166  O   SER H 152      31.136  11.801  27.842  1.00 27.75           O  
ATOM   1167  N   HIS H 153      31.430  10.245  26.238  1.00 29.76           N  
ATOM   1168  CA  HIS H 153      32.305   9.484  27.076  1.00 31.48           C  
ATOM   1169  ND1 HIS H 153      34.936   7.265  27.492  1.00 50.54           N  
ATOM   1170  CG  HIS H 153      33.568   7.303  27.338  1.00 36.63           C  
ATOM   1171  CB  HIS H 153      32.843   8.213  26.394  1.00 32.38           C  
ATOM   1172  NE2 HIS H 153      34.097   5.755  28.893  1.00 52.42           N  
ATOM   1173  CD2 HIS H 153      33.072   6.374  28.202  1.00 49.49           C  
ATOM   1174  CE1 HIS H 153      35.198   6.323  28.433  1.00 51.90           C  
ATOM   1175  C   HIS H 153      33.464  10.335  27.486  1.00 31.81           C  
ATOM   1176  O   HIS H 153      34.191  10.869  26.649  1.00 32.15           O  
ATOM   1177  N   GLY H 154      33.652  10.483  28.813  1.00 32.51           N  
ATOM   1178  CA  GLY H 154      34.772  11.195  29.365  1.00 32.90           C  
ATOM   1179  C   GLY H 154      34.550  12.672  29.297  1.00 32.97           C  
ATOM   1180  O   GLY H 154      35.471  13.450  29.541  1.00 33.51           O  
ATOM   1181  N   LYS H 155      33.319  13.115  28.995  1.00 32.23           N  
ATOM   1182  CA  LYS H 155      33.141  14.528  28.833  1.00 31.86           C  
ATOM   1183  CB  LYS H 155      32.491  14.907  27.490  1.00 32.80           C  
ATOM   1184  CG  LYS H 155      33.283  14.491  26.246  1.00 34.74           C  
ATOM   1185  CD  LYS H 155      34.630  15.192  26.065  0.80 36.66           C  
ATOM   1186  CE  LYS H 155      35.405  14.689  24.845  0.67 37.22           C  
ATOM   1187  NZ  LYS H 155      34.658  14.996  23.603  0.67 37.27           N1+
ATOM   1188  C   LYS H 155      32.224  15.029  29.895  1.00 30.78           C  
ATOM   1189  O   LYS H 155      31.758  14.286  30.758  1.00 30.83           O  
ATOM   1190  N   SER H 156      31.977  16.351  29.849  1.00 29.09           N  
ATOM   1191  CA  SER H 156      31.116  17.015  30.776  1.00 27.45           C  
ATOM   1192  CB  SER H 156      31.405  18.521  30.903  1.00 27.28           C  
ATOM   1193  OG  SER H 156      31.198  19.164  29.654  1.00 27.86           O  
ATOM   1194  C   SER H 156      29.705  16.845  30.312  1.00 25.49           C  
ATOM   1195  O   SER H 156      29.425  16.149  29.338  1.00 25.49           O  
ATOM   1196  N   LEU H 157      28.768  17.473  31.040  1.00 24.47           N  
ATOM   1197  CA  LEU H 157      27.368  17.342  30.777  1.00 22.89           C  
ATOM   1198  CB  LEU H 157      26.566  17.365  32.087  1.00 22.49           C  
ATOM   1199  CG  LEU H 157      26.945  16.215  33.039  1.00 21.66           C  
ATOM   1200  CD1 LEU H 157      26.267  16.363  34.407  1.00 22.11           C  
ATOM   1201  CD2 LEU H 157      26.653  14.848  32.404  1.00 21.83           C  
ATOM   1202  C   LEU H 157      26.928  18.504  29.942  1.00 22.42           C  
ATOM   1203  O   LEU H 157      27.392  19.628  30.119  1.00 21.57           O  
ATOM   1204  N   GLU H 158      26.024  18.248  28.974  1.00 21.57           N  
ATOM   1205  CA  GLU H 158      25.527  19.320  28.164  1.00 21.78           C  
ATOM   1206  CB  GLU H 158      26.049  19.296  26.715  1.00 22.58           C  
ATOM   1207  CG  GLU H 158      25.900  17.963  25.986  1.00 25.25           C  
ATOM   1208  CD  GLU H 158      26.524  18.149  24.609  1.00 27.61           C  
ATOM   1209  OE1 GLU H 158      26.495  19.302  24.104  1.00 28.91           O  
ATOM   1210  OE2 GLU H 158      27.040  17.147  24.046  1.00 27.78           O1-
ATOM   1211  C   GLU H 158      24.029  19.287  28.192  1.00 20.77           C  
ATOM   1212  O   GLU H 158      23.409  18.229  28.105  1.00 20.58           O  
ATOM   1213  N   TRP H 159      23.409  20.477  28.326  1.00 20.26           N  
ATOM   1214  CA  TRP H 159      21.982  20.578  28.437  1.00 19.59           C  
ATOM   1215  CB  TRP H 159      21.553  21.827  29.220  1.00 19.63           C  
ATOM   1216  CG  TRP H 159      20.065  22.030  29.310  1.00 20.55           C  
ATOM   1217  CD2 TRP H 159      19.340  22.968  28.501  1.00 20.49           C  
ATOM   1218  CD1 TRP H 159      19.153  21.440  30.135  1.00 19.78           C  
ATOM   1219  NE1 TRP H 159      17.901  21.951  29.887  1.00 20.30           N  
ATOM   1220  CE2 TRP H 159      18.004  22.895  28.885  1.00 20.88           C  
ATOM   1221  CE3 TRP H 159      19.758  23.825  27.520  1.00 20.54           C  
ATOM   1222  CZ2 TRP H 159      17.057  23.680  28.291  1.00 21.08           C  
ATOM   1223  CZ3 TRP H 159      18.800  24.614  26.921  1.00 21.18           C  
ATOM   1224  CH2 TRP H 159      17.476  24.541  27.301  1.00 21.42           C  
ATOM   1225  C   TRP H 159      21.397  20.662  27.063  1.00 19.66           C  
ATOM   1226  O   TRP H 159      21.727  21.566  26.297  1.00 19.64           O  
ATOM   1227  N   ILE H 160      20.578  19.653  26.695  1.00 18.90           N  
ATOM   1228  CA  ILE H 160      19.910  19.572  25.424  1.00 19.22           C  
ATOM   1229  CB  ILE H 160      19.437  18.176  25.139  1.00 20.02           C  
ATOM   1230  CG1 ILE H 160      20.637  17.212  25.106  1.00 21.83           C  
ATOM   1231  CG2 ILE H 160      18.631  18.199  23.830  1.00 21.13           C  
ATOM   1232  CD1 ILE H 160      20.237  15.739  25.142  1.00 22.12           C  
ATOM   1233  C   ILE H 160      18.717  20.485  25.330  1.00 19.55           C  
ATOM   1234  O   ILE H 160      18.599  21.264  24.384  1.00 19.24           O  
ATOM   1235  N   GLY H 161      17.802  20.426  26.325  1.00 19.07           N  
ATOM   1236  CA  GLY H 161      16.607  21.230  26.261  1.00 18.88           C  
ATOM   1237  C   GLY H 161      15.654  20.797  27.339  1.00 19.40           C  
ATOM   1238  O   GLY H 161      15.949  19.902  28.131  1.00 19.45           O  
ATOM   1239  N   LYS H 162      14.467  21.442  27.392  1.00 19.09           N  
ATOM   1240  CA  LYS H 162      13.502  21.135  28.413  1.00 19.43           C  
ATOM   1241  CB  LYS H 162      13.489  22.156  29.564  1.00 20.01           C  
ATOM   1242  CG  LYS H 162      13.191  23.589  29.114  1.00 22.06           C  
ATOM   1243  CD  LYS H 162      12.938  24.560  30.270  1.00 31.82           C  
ATOM   1244  CE  LYS H 162      11.471  24.648  30.696  1.00  0.00           C  
ATOM   1245  NZ  LYS H 162      10.686  25.337  29.648  1.00  0.00           N1+
ATOM   1246  C   LYS H 162      12.134  21.151  27.810  1.00 18.59           C  
ATOM   1247  O   LYS H 162      11.903  21.767  26.771  1.00 19.42           O  
ATOM   1248  N   ILE H 163      11.191  20.428  28.446  1.00 18.27           N  
ATOM   1249  CA  ILE H 163       9.838  20.426  27.975  1.00 18.24           C  
ATOM   1250  CB  ILE H 163       9.467  19.177  27.227  1.00 18.52           C  
ATOM   1251  CG1 ILE H 163       8.083  19.347  26.578  1.00 17.55           C  
ATOM   1252  CG2 ILE H 163       9.588  17.975  28.182  1.00 17.97           C  
ATOM   1253  CD1 ILE H 163       7.755  18.271  25.545  1.00 17.84           C  
ATOM   1254  C   ILE H 163       8.920  20.553  29.151  1.00 19.14           C  
ATOM   1255  O   ILE H 163       9.173  19.996  30.218  1.00 18.84           O  
ATOM   1256  N   ASN H 164       7.823  21.321  28.984  1.00 19.43           N  
ATOM   1257  CA  ASN H 164       6.841  21.451  30.026  1.00 20.08           C  
ATOM   1258  CB  ASN H 164       6.180  22.845  30.042  1.00 20.73           C  
ATOM   1259  CG  ASN H 164       5.353  23.044  31.311  1.00 24.89           C  
ATOM   1260  OD1 ASN H 164       5.087  24.176  31.714  1.00 27.58           O  
ATOM   1261  ND2 ASN H 164       4.930  21.928  31.964  1.00 19.66           N  
ATOM   1262  C   ASN H 164       5.789  20.448  29.668  1.00 20.28           C  
ATOM   1263  O   ASN H 164       5.111  20.599  28.658  1.00 20.41           O  
ATOM   1264  N   PRO H 165       5.559  19.461  30.483  1.00 55.83           N  
ATOM   1265  CA  PRO H 165       4.592  18.462  30.126  1.00 58.64           C  
ATOM   1266  CD  PRO H 165       6.584  18.945  31.377  1.00 52.95           C  
ATOM   1267  CB  PRO H 165       4.762  17.345  31.157  1.00 57.02           C  
ATOM   1268  CG  PRO H 165       6.241  17.457  31.573  1.00 55.50           C  
ATOM   1269  C   PRO H 165       3.186  18.955  29.989  1.00 60.40           C  
ATOM   1270  O   PRO H 165       2.448  18.409  29.168  1.00 61.69           O  
ATOM   1271  N   TYR H 166       2.761  19.953  30.779  1.00 62.67           N  
ATOM   1272  CA  TYR H 166       1.383  20.322  30.653  1.00 67.01           C  
ATOM   1273  CB  TYR H 166       0.953  21.346  31.717  1.00 66.99           C  
ATOM   1274  CG  TYR H 166      -0.513  21.580  31.580  1.00 72.22           C  
ATOM   1275  CD1 TYR H 166      -1.410  20.669  32.085  1.00 74.03           C  
ATOM   1276  CD2 TYR H 166      -0.993  22.708  30.960  1.00 76.45           C  
ATOM   1277  CE1 TYR H 166      -2.764  20.874  31.972  1.00 77.74           C  
ATOM   1278  CE2 TYR H 166      -2.348  22.921  30.844  1.00 79.90           C  
ATOM   1279  CZ  TYR H 166      -3.236  22.002  31.347  1.00 81.00           C  
ATOM   1280  OH  TYR H 166      -4.624  22.225  31.225  1.00 82.77           O  
ATOM   1281  C   TYR H 166       1.141  20.930  29.304  1.00 68.05           C  
ATOM   1282  O   TYR H 166       0.269  20.483  28.560  1.00 68.13           O  
ATOM   1283  N   TYR H 167       1.914  21.979  28.963  1.00 67.52           N  
ATOM   1284  CA  TYR H 167       1.755  22.686  27.724  1.00 69.36           C  
ATOM   1285  CB  TYR H 167       2.320  24.113  27.779  1.00 75.85           C  
ATOM   1286  CG  TYR H 167       1.417  24.843  28.715  1.00 84.41           C  
ATOM   1287  CD1 TYR H 167       0.155  25.220  28.314  1.00 87.20           C  
ATOM   1288  CD2 TYR H 167       1.826  25.154  29.990  1.00 87.78           C  
ATOM   1289  CE1 TYR H 167      -0.687  25.893  29.167  1.00 89.56           C  
ATOM   1290  CE2 TYR H 167       0.991  25.826  30.851  1.00 88.39           C  
ATOM   1291  CZ  TYR H 167      -0.268  26.197  30.438  1.00 91.74           C  
ATOM   1292  OH  TYR H 167      -1.130  26.888  31.314  1.00 96.26           O  
ATOM   1293  C   TYR H 167       2.332  21.954  26.553  1.00 63.54           C  
ATOM   1294  O   TYR H 167       1.753  21.934  25.469  1.00 62.70           O  
ATOM   1295  N   GLY H 168       3.500  21.324  26.747  1.00 55.15           N  
ATOM   1296  CA  GLY H 168       4.184  20.701  25.654  1.00 57.31           C  
ATOM   1297  C   GLY H 168       5.147  21.716  25.103  1.00 57.94           C  
ATOM   1298  O   GLY H 168       5.744  21.498  24.050  1.00 56.51           O  
ATOM   1299  N   SER H 169       5.316  22.858  25.815  1.00 23.97           N  
ATOM   1300  CA  SER H 169       6.210  23.903  25.395  1.00 23.84           C  
ATOM   1301  CB  SER H 169       6.103  25.180  26.246  1.00 25.63           C  
ATOM   1302  OG  SER H 169       4.798  25.729  26.146  1.00 29.62           O  
ATOM   1303  C   SER H 169       7.612  23.401  25.539  1.00 23.94           C  
ATOM   1304  O   SER H 169       7.912  22.635  26.454  1.00 23.25           O  
ATOM   1305  N   THR H 170       8.514  23.829  24.630  1.00 23.35           N  
ATOM   1306  CA  THR H 170       9.863  23.348  24.707  1.00 24.03           C  
ATOM   1307  CB  THR H 170      10.166  22.298  23.680  1.00 24.63           C  
ATOM   1308  OG1 THR H 170      10.000  22.833  22.375  1.00 25.04           O  
ATOM   1309  CG2 THR H 170       9.216  21.108  23.891  1.00 25.36           C  
ATOM   1310  C   THR H 170      10.826  24.471  24.483  1.00 24.61           C  
ATOM   1311  O   THR H 170      10.489  25.496  23.890  1.00 24.09           O  
ATOM   1312  N   SER H 171      12.061  24.294  25.001  1.00 24.91           N  
ATOM   1313  CA  SER H 171      13.136  25.226  24.809  1.00 26.50           C  
ATOM   1314  CB  SER H 171      13.455  26.067  26.055  1.00 27.67           C  
ATOM   1315  OG  SER H 171      12.348  26.892  26.383  1.00 32.75           O  
ATOM   1316  C   SER H 171      14.340  24.384  24.527  1.00 26.25           C  
ATOM   1317  O   SER H 171      14.576  23.390  25.213  1.00 26.49           O  
ATOM   1318  N   TYR H 172      15.156  24.768  23.524  1.00 25.47           N  
ATOM   1319  CA  TYR H 172      16.261  23.923  23.170  1.00 25.17           C  
ATOM   1320  CB  TYR H 172      16.236  23.419  21.713  1.00 24.10           C  
ATOM   1321  CG  TYR H 172      15.029  22.587  21.444  1.00 24.01           C  
ATOM   1322  CD1 TYR H 172      14.990  21.271  21.833  1.00 23.12           C  
ATOM   1323  CD2 TYR H 172      13.932  23.115  20.806  1.00 22.38           C  
ATOM   1324  CE1 TYR H 172      13.885  20.493  21.585  1.00 24.36           C  
ATOM   1325  CE2 TYR H 172      12.823  22.342  20.555  1.00 23.13           C  
ATOM   1326  CZ  TYR H 172      12.797  21.027  20.944  1.00 23.60           C  
ATOM   1327  OH  TYR H 172      11.661  20.229  20.688  1.00 23.24           O  
ATOM   1328  C   TYR H 172      17.537  24.695  23.242  1.00 25.49           C  
ATOM   1329  O   TYR H 172      17.564  25.918  23.115  1.00 24.39           O  
ATOM   1330  N   ASN H 173      18.640  23.959  23.485  1.00 25.91           N  
ATOM   1331  CA  ASN H 173      19.956  24.513  23.411  1.00 26.07           C  
ATOM   1332  CB  ASN H 173      21.021  23.500  23.883  1.00 25.98           C  
ATOM   1333  CG  ASN H 173      22.420  24.100  23.842  1.00 27.08           C  
ATOM   1334  OD1 ASN H 173      22.758  24.883  22.958  1.00 27.53           O  
ATOM   1335  ND2 ASN H 173      23.270  23.698  24.827  1.00 26.08           N  
ATOM   1336  C   ASN H 173      20.133  24.736  21.939  1.00 26.81           C  
ATOM   1337  O   ASN H 173      19.719  23.907  21.133  1.00 25.73           O  
ATOM   1338  N   GLN H 174      20.773  25.849  21.547  1.00 27.28           N  
ATOM   1339  CA  GLN H 174      20.879  26.205  20.159  1.00 28.98           C  
ATOM   1340  CB  GLN H 174      21.692  27.493  19.955  1.00 30.09           C  
ATOM   1341  CG  GLN H 174      21.673  28.013  18.518  1.00 33.33           C  
ATOM   1342  CD  GLN H 174      20.336  28.703  18.296  1.00 37.17           C  
ATOM   1343  OE1 GLN H 174      20.026  29.138  17.189  1.00 38.29           O  
ATOM   1344  NE2 GLN H 174      19.518  28.810  19.378  1.00 37.88           N  
ATOM   1345  C   GLN H 174      21.589  25.110  19.423  1.00 28.30           C  
ATOM   1346  O   GLN H 174      21.255  24.785  18.286  1.00 28.34           O  
ATOM   1347  N   LYS H 175      22.588  24.502  20.078  1.00 28.56           N  
ATOM   1348  CA  LYS H 175      23.424  23.490  19.500  1.00 28.69           C  
ATOM   1349  CB  LYS H 175      24.419  23.007  20.565  1.00 29.96           C  
ATOM   1350  CG  LYS H 175      25.409  21.921  20.159  1.00 31.84           C  
ATOM   1351  CD  LYS H 175      26.550  21.805  21.172  1.00 32.82           C  
ATOM   1352  CE  LYS H 175      27.305  20.476  21.123  1.00 35.68           C  
ATOM   1353  NZ  LYS H 175      28.049  20.353  19.853  1.00 36.47           N1+
ATOM   1354  C   LYS H 175      22.586  22.325  19.046  1.00 28.98           C  
ATOM   1355  O   LYS H 175      22.797  21.776  17.968  1.00 28.87           O  
ATOM   1356  N   PHE H 176      21.633  21.908  19.891  1.00 28.46           N  
ATOM   1357  CA  PHE H 176      20.749  20.798  19.675  1.00 28.46           C  
ATOM   1358  CB  PHE H 176      20.232  20.192  20.987  1.00 27.78           C  
ATOM   1359  CG  PHE H 176      21.429  19.482  21.516  1.00 27.89           C  
ATOM   1360  CD1 PHE H 176      21.686  18.203  21.096  1.00 28.01           C  
ATOM   1361  CD2 PHE H 176      22.308  20.077  22.388  1.00 27.46           C  
ATOM   1362  CE1 PHE H 176      22.786  17.520  21.550  1.00 28.21           C  
ATOM   1363  CE2 PHE H 176      23.411  19.394  22.847  1.00 27.32           C  
ATOM   1364  CZ  PHE H 176      23.654  18.110  22.432  1.00 27.67           C  
ATOM   1365  C   PHE H 176      19.611  21.090  18.756  1.00 28.93           C  
ATOM   1366  O   PHE H 176      18.966  20.162  18.269  1.00 28.22           O  
ATOM   1367  N   LYS H 177      19.263  22.374  18.574  0.90 29.91           N  
ATOM   1368  CA  LYS H 177      18.130  22.714  17.768  0.90 30.94           C  
ATOM   1369  CB  LYS H 177      18.004  24.234  17.587  0.90 32.40           C  
ATOM   1370  CG  LYS H 177      16.622  24.706  17.153  1.00 34.55           C  
ATOM   1371  CD  LYS H 177      16.429  26.203  17.387  0.75 38.51           C  
ATOM   1372  CE  LYS H 177      15.001  26.690  17.148  0.67 41.06           C  
ATOM   1373  NZ  LYS H 177      14.838  28.044  17.721  0.67 42.44           N1+
ATOM   1374  C   LYS H 177      18.281  22.066  16.425  0.90 30.53           C  
ATOM   1375  O   LYS H 177      19.279  22.243  15.728  0.90 30.72           O  
ATOM   1376  N   GLY H 178      17.268  21.263  16.046  1.00 30.21           N  
ATOM   1377  CA  GLY H 178      17.248  20.588  14.784  1.00 30.44           C  
ATOM   1378  C   GLY H 178      17.626  19.152  14.993  1.00 29.82           C  
ATOM   1379  O   GLY H 178      17.140  18.278  14.277  1.00 29.99           O  
ATOM   1380  N   GLN H 179      18.555  18.879  15.933  1.00 28.40           N  
ATOM   1381  CA  GLN H 179      18.960  17.531  16.233  1.00 27.58           C  
ATOM   1382  CB  GLN H 179      20.299  17.443  16.989  1.00 27.45           C  
ATOM   1383  CG  GLN H 179      21.514  17.860  16.159  1.00 28.61           C  
ATOM   1384  CD  GLN H 179      22.761  17.492  16.952  1.00 29.04           C  
ATOM   1385  OE1 GLN H 179      22.924  16.349  17.379  1.00  0.00           O  
ATOM   1386  NE2 GLN H 179      23.667  18.485  17.162  1.00  0.00           N  
ATOM   1387  C   GLN H 179      17.949  16.799  17.072  1.00 26.74           C  
ATOM   1388  O   GLN H 179      17.629  15.642  16.800  1.00 26.05           O  
ATOM   1389  N   ALA H 180      17.402  17.458  18.117  1.00 25.00           N  
ATOM   1390  CA  ALA H 180      16.564  16.750  19.046  1.00 24.06           C  
ATOM   1391  CB  ALA H 180      17.093  16.795  20.490  1.00 24.46           C  
ATOM   1392  C   ALA H 180      15.191  17.343  19.075  1.00 23.91           C  
ATOM   1393  O   ALA H 180      15.005  18.542  18.880  1.00 24.17           O  
ATOM   1394  N   THR H 181      14.184  16.473  19.297  1.00 23.47           N  
ATOM   1395  CA  THR H 181      12.820  16.892  19.432  1.00 22.77           C  
ATOM   1396  CB  THR H 181      11.927  16.438  18.318  1.00 22.24           C  
ATOM   1397  OG1 THR H 181      12.059  15.039  18.136  1.00 22.74           O  
ATOM   1398  CG2 THR H 181      12.282  17.197  17.036  1.00 22.15           C  
ATOM   1399  C   THR H 181      12.290  16.292  20.692  1.00 22.82           C  
ATOM   1400  O   THR H 181      12.452  15.099  20.946  1.00 22.71           O  
ATOM   1401  N   LEU H 182      11.626  17.123  21.515  1.00 22.14           N  
ATOM   1402  CA  LEU H 182      11.120  16.664  22.774  1.00 21.90           C  
ATOM   1403  CB  LEU H 182      11.472  17.618  23.927  1.00 21.67           C  
ATOM   1404  CG  LEU H 182      12.989  17.808  24.120  1.00 21.31           C  
ATOM   1405  CD1 LEU H 182      13.293  18.765  25.281  1.00 21.36           C  
ATOM   1406  CD2 LEU H 182      13.704  16.457  24.267  1.00 21.33           C  
ATOM   1407  C   LEU H 182       9.629  16.611  22.692  1.00 22.07           C  
ATOM   1408  O   LEU H 182       8.989  17.542  22.202  1.00 22.83           O  
ATOM   1409  N   THR H 183       9.036  15.495  23.167  1.00 22.09           N  
ATOM   1410  CA  THR H 183       7.606  15.350  23.174  1.00 22.38           C  
ATOM   1411  CB  THR H 183       7.094  14.499  22.046  1.00 22.34           C  
ATOM   1412  OG1 THR H 183       7.652  13.195  22.124  1.00 23.10           O  
ATOM   1413  CG2 THR H 183       7.479  15.161  20.712  1.00 22.70           C  
ATOM   1414  C   THR H 183       7.220  14.676  24.457  1.00 22.64           C  
ATOM   1415  O   THR H 183       8.072  14.143  25.165  1.00 21.85           O  
ATOM   1416  N   VAL H 184       5.915  14.718  24.808  1.00 22.81           N  
ATOM   1417  CA  VAL H 184       5.461  14.067  26.007  1.00 23.45           C  
ATOM   1418  CB  VAL H 184       5.326  14.982  27.194  1.00 23.80           C  
ATOM   1419  CG1 VAL H 184       6.725  15.455  27.612  1.00 25.58           C  
ATOM   1420  CG2 VAL H 184       4.371  16.132  26.834  1.00 23.56           C  
ATOM   1421  C   VAL H 184       4.110  13.465  25.769  1.00 24.66           C  
ATOM   1422  O   VAL H 184       3.343  13.924  24.921  1.00 24.89           O  
ATOM   1423  N   ASP H 185       3.811  12.376  26.509  1.00 25.09           N  
ATOM   1424  CA  ASP H 185       2.523  11.746  26.472  1.00 26.09           C  
ATOM   1425  CB  ASP H 185       2.570  10.271  26.038  1.00 27.04           C  
ATOM   1426  CG  ASP H 185       1.137   9.779  25.864  1.00 30.20           C  
ATOM   1427  OD1 ASP H 185       0.201  10.529  26.243  1.00 31.39           O  
ATOM   1428  OD2 ASP H 185       0.961   8.642  25.350  1.00 31.49           O1-
ATOM   1429  C   ASP H 185       2.024  11.786  27.883  1.00 25.95           C  
ATOM   1430  O   ASP H 185       2.503  11.044  28.738  1.00 25.26           O  
ATOM   1431  N   LYS H 186       1.044  12.665  28.162  1.00 26.43           N  
ATOM   1432  CA  LYS H 186       0.564  12.845  29.503  1.00 27.62           C  
ATOM   1433  CB  LYS H 186      -0.415  14.022  29.663  1.00 28.40           C  
ATOM   1434  CG  LYS H 186       0.269  15.385  29.546  1.00 29.56           C  
ATOM   1435  CD  LYS H 186      -0.695  16.570  29.591  1.00 32.12           C  
ATOM   1436  CE  LYS H 186      -1.662  16.627  28.409  1.00 32.46           C  
ATOM   1437  NZ  LYS H 186      -2.551  17.803  28.546  1.00 34.23           N1+
ATOM   1438  C   LYS H 186      -0.108  11.606  30.003  1.00 28.05           C  
ATOM   1439  O   LYS H 186       0.004  11.271  31.182  1.00 28.35           O  
ATOM   1440  N   SER H 187      -0.828  10.887  29.127  1.00 28.61           N  
ATOM   1441  CA  SER H 187      -1.554   9.735  29.579  1.00 28.88           C  
ATOM   1442  CB  SER H 187      -2.261   8.998  28.431  1.00 29.80           C  
ATOM   1443  OG  SER H 187      -3.193   9.862  27.797  1.00 32.58           O  
ATOM   1444  C   SER H 187      -0.598   8.759  30.194  1.00 29.01           C  
ATOM   1445  O   SER H 187      -0.853   8.236  31.277  1.00 28.92           O  
ATOM   1446  N   SER H 188       0.511   8.469  29.484  1.00 27.48           N  
ATOM   1447  CA  SER H 188       1.511   7.524  29.905  1.00 26.75           C  
ATOM   1448  CB  SER H 188       2.303   6.932  28.726  1.00 26.75           C  
ATOM   1449  OG  SER H 188       3.025   7.954  28.056  1.00 25.74           O  
ATOM   1450  C   SER H 188       2.494   8.119  30.877  1.00 26.26           C  
ATOM   1451  O   SER H 188       3.311   7.393  31.442  1.00 26.52           O  
ATOM   1452  N   SER H 189       2.466   9.448  31.095  1.00 25.62           N  
ATOM   1453  CA  SER H 189       3.423  10.065  31.976  1.00 25.73           C  
ATOM   1454  CB  SER H 189       3.294   9.621  33.444  1.00 25.27           C  
ATOM   1455  OG  SER H 189       2.053  10.060  33.979  1.00 28.19           O  
ATOM   1456  C   SER H 189       4.805   9.733  31.499  1.00 24.42           C  
ATOM   1457  O   SER H 189       5.688   9.403  32.290  1.00 24.78           O  
ATOM   1458  N   THR H 190       5.032   9.821  30.172  1.00 24.28           N  
ATOM   1459  CA  THR H 190       6.326   9.512  29.634  1.00 24.31           C  
ATOM   1460  CB  THR H 190       6.308   8.297  28.753  1.00 24.82           C  
ATOM   1461  OG1 THR H 190       5.845   7.167  29.476  1.00 25.50           O  
ATOM   1462  CG2 THR H 190       7.729   8.041  28.233  1.00 24.83           C  
ATOM   1463  C   THR H 190       6.791  10.667  28.796  1.00 23.85           C  
ATOM   1464  O   THR H 190       5.996  11.330  28.133  1.00 23.65           O  
ATOM   1465  N   ALA H 191       8.115  10.937  28.816  1.00 22.96           N  
ATOM   1466  CA  ALA H 191       8.687  11.994  28.028  1.00 22.31           C  
ATOM   1467  CB  ALA H 191       9.557  12.964  28.847  1.00 22.28           C  
ATOM   1468  C   ALA H 191       9.576  11.341  27.014  1.00 22.58           C  
ATOM   1469  O   ALA H 191      10.220  10.334  27.306  1.00 22.77           O  
ATOM   1470  N   TYR H 192       9.629  11.893  25.781  1.00 22.63           N  
ATOM   1471  CA  TYR H 192      10.421  11.263  24.762  1.00 22.47           C  
ATOM   1472  CB  TYR H 192       9.622  10.784  23.536  1.00 23.17           C  
ATOM   1473  CG  TYR H 192       8.531   9.857  23.944  1.00 24.16           C  
ATOM   1474  CD1 TYR H 192       8.760   8.512  24.115  1.00 24.42           C  
ATOM   1475  CD2 TYR H 192       7.264  10.344  24.153  1.00 23.69           C  
ATOM   1476  CE1 TYR H 192       7.736   7.670  24.486  1.00 24.92           C  
ATOM   1477  CE2 TYR H 192       6.237   9.508  24.522  1.00 24.43           C  
ATOM   1478  CZ  TYR H 192       6.473   8.167  24.689  1.00 24.42           C  
ATOM   1479  OH  TYR H 192       5.422   7.305  25.067  1.00 26.27           O  
ATOM   1480  C   TYR H 192      11.370  12.269  24.192  1.00 22.63           C  
ATOM   1481  O   TYR H 192      11.116  13.473  24.202  1.00 22.89           O  
ATOM   1482  N   MET H 193      12.525  11.776  23.699  1.00 22.33           N  
ATOM   1483  CA  MET H 193      13.463  12.621  23.020  1.00 23.16           C  
ATOM   1484  CB  MET H 193      14.751  12.892  23.816  1.00 23.58           C  
ATOM   1485  CG  MET H 193      15.725  13.799  23.061  1.00 25.46           C  
ATOM   1486  SD  MET H 193      17.271  14.184  23.931  1.00 27.96           S  
ATOM   1487  CE  MET H 193      17.914  12.487  23.921  1.00 25.08           C  
ATOM   1488  C   MET H 193      13.861  11.903  21.768  1.00 23.24           C  
ATOM   1489  O   MET H 193      14.310  10.760  21.812  1.00 23.24           O  
ATOM   1490  N   GLN H 194      13.712  12.569  20.605  1.00 23.42           N  
ATOM   1491  CA  GLN H 194      14.050  11.932  19.365  1.00 24.32           C  
ATOM   1492  CB  GLN H 194      12.936  12.025  18.309  1.00 25.58           C  
ATOM   1493  CG  GLN H 194      13.289  11.356  16.980  1.00 27.68           C  
ATOM   1494  CD  GLN H 194      12.101  11.527  16.048  1.00 30.31           C  
ATOM   1495  OE1 GLN H 194      11.023  10.993  16.296  1.00 30.33           O  
ATOM   1496  NE2 GLN H 194      12.297  12.303  14.946  1.00 32.27           N  
ATOM   1497  C   GLN H 194      15.259  12.613  18.801  1.00 24.32           C  
ATOM   1498  O   GLN H 194      15.337  13.840  18.761  1.00 24.26           O  
ATOM   1499  N   LEU H 195      16.249  11.809  18.364  1.00 23.92           N  
ATOM   1500  CA  LEU H 195      17.447  12.331  17.774  1.00 24.48           C  
ATOM   1501  CB  LEU H 195      18.720  11.760  18.421  1.00 23.77           C  
ATOM   1502  CG  LEU H 195      18.888  12.159  19.900  1.00 24.40           C  
ATOM   1503  CD1 LEU H 195      20.170  11.560  20.496  1.00 24.85           C  
ATOM   1504  CD2 LEU H 195      18.826  13.685  20.072  1.00 25.11           C  
ATOM   1505  C   LEU H 195      17.448  11.897  16.339  1.00 24.96           C  
ATOM   1506  O   LEU H 195      17.178  10.736  16.036  1.00 24.76           O  
ATOM   1507  N   ASN H 196      17.760  12.818  15.405  1.00 25.18           N  
ATOM   1508  CA  ASN H 196      17.713  12.448  14.018  1.00 25.75           C  
ATOM   1509  CB  ASN H 196      16.616  13.187  13.230  1.00 25.89           C  
ATOM   1510  CG  ASN H 196      16.840  14.686  13.343  1.00 21.13           C  
ATOM   1511  OD1 ASN H 196      17.392  15.177  14.324  1.00 22.84           O  
ATOM   1512  ND2 ASN H 196      16.389  15.446  12.313  1.00 22.67           N  
ATOM   1513  C   ASN H 196      19.045  12.686  13.367  1.00 25.81           C  
ATOM   1514  O   ASN H 196      19.918  13.351  13.921  1.00 25.64           O  
ATOM   1515  N   SER H 197      19.235  12.093  12.166  1.00 25.92           N  
ATOM   1516  CA  SER H 197      20.446  12.238  11.403  1.00 26.48           C  
ATOM   1517  CB  SER H 197      20.612  13.640  10.792  1.00 26.99           C  
ATOM   1518  OG  SER H 197      19.555  13.901   9.880  1.00 27.45           O  
ATOM   1519  C   SER H 197      21.622  11.960  12.283  1.00 26.31           C  
ATOM   1520  O   SER H 197      22.521  12.788  12.417  1.00 26.62           O  
ATOM   1521  N   LEU H 198      21.653  10.758  12.884  1.00 26.19           N  
ATOM   1522  CA  LEU H 198      22.674  10.398  13.828  1.00 26.29           C  
ATOM   1523  CB  LEU H 198      22.354   9.092  14.580  1.00 26.10           C  
ATOM   1524  CG  LEU H 198      21.140   9.219  15.521  1.00 26.38           C  
ATOM   1525  CD1 LEU H 198      20.849   7.896  16.242  1.00 26.69           C  
ATOM   1526  CD2 LEU H 198      21.323  10.385  16.505  1.00 25.74           C  
ATOM   1527  C   LEU H 198      24.015  10.238  13.174  1.00 26.36           C  
ATOM   1528  O   LEU H 198      24.140   9.768  12.045  1.00 26.69           O  
ATOM   1529  N   THR H 199      25.064  10.660  13.914  1.00 26.22           N  
ATOM   1530  CA  THR H 199      26.436  10.553  13.503  1.00 26.54           C  
ATOM   1531  CB  THR H 199      27.071  11.863  13.139  1.00 26.09           C  
ATOM   1532  OG1 THR H 199      27.095  12.731  14.263  1.00 26.65           O  
ATOM   1533  CG2 THR H 199      26.265  12.494  11.991  1.00 26.55           C  
ATOM   1534  C   THR H 199      27.185  10.017  14.685  1.00 26.25           C  
ATOM   1535  O   THR H 199      26.620   9.844  15.762  1.00 26.06           O  
ATOM   1536  N   SER H 200      28.490   9.741  14.511  1.00 26.45           N  
ATOM   1537  CA  SER H 200      29.284   9.176  15.568  1.00 27.10           C  
ATOM   1538  CB  SER H 200      30.730   8.889  15.138  1.00 27.41           C  
ATOM   1539  OG  SER H 200      30.747   7.912  14.109  1.00 28.95           O  
ATOM   1540  C   SER H 200      29.347  10.153  16.699  1.00 27.74           C  
ATOM   1541  O   SER H 200      29.538   9.774  17.853  1.00 27.31           O  
ATOM   1542  N   GLU H 201      29.183  11.446  16.390  1.00 27.25           N  
ATOM   1543  CA  GLU H 201      29.271  12.484  17.373  1.00 28.05           C  
ATOM   1544  CB  GLU H 201      29.158  13.877  16.743  1.00 29.67           C  
ATOM   1545  CG  GLU H 201      30.333  14.178  15.813  1.00 33.72           C  
ATOM   1546  CD  GLU H 201      30.013  15.447  15.047  1.00 36.07           C  
ATOM   1547  OE1 GLU H 201      28.876  15.547  14.514  1.00 38.27           O  
ATOM   1548  OE2 GLU H 201      30.903  16.335  14.984  1.00 37.90           O1-
ATOM   1549  C   GLU H 201      28.163  12.321  18.367  1.00 27.19           C  
ATOM   1550  O   GLU H 201      28.304  12.700  19.528  1.00 25.99           O  
ATOM   1551  N   ASP H 202      27.016  11.787  17.914  1.00 25.41           N  
ATOM   1552  CA  ASP H 202      25.826  11.594  18.696  1.00 24.80           C  
ATOM   1553  CB  ASP H 202      24.608  11.243  17.827  1.00 23.83           C  
ATOM   1554  CG  ASP H 202      24.272  12.488  17.015  1.00 25.67           C  
ATOM   1555  OD1 ASP H 202      24.613  13.608  17.480  1.00 25.58           O  
ATOM   1556  OD2 ASP H 202      23.675  12.336  15.916  1.00 25.49           O1-
ATOM   1557  C   ASP H 202      25.995  10.519  19.732  1.00 23.85           C  
ATOM   1558  O   ASP H 202      25.213  10.456  20.680  1.00 23.31           O  
ATOM   1559  N   SER H 203      26.963   9.596  19.567  1.00 23.12           N  
ATOM   1560  CA  SER H 203      27.083   8.544  20.539  1.00 22.90           C  
ATOM   1561  CB  SER H 203      28.212   7.546  20.232  1.00 22.51           C  
ATOM   1562  OG  SER H 203      27.958   6.894  18.997  1.00 24.00           O  
ATOM   1563  C   SER H 203      27.365   9.152  21.879  1.00 22.16           C  
ATOM   1564  O   SER H 203      28.271   9.970  22.022  1.00 21.88           O  
ATOM   1565  N   ALA H 204      26.583   8.752  22.906  1.00 21.39           N  
ATOM   1566  CA  ALA H 204      26.767   9.284  24.229  1.00 20.93           C  
ATOM   1567  CB  ALA H 204      26.658  10.816  24.295  1.00 20.52           C  
ATOM   1568  C   ALA H 204      25.674   8.733  25.091  1.00 20.42           C  
ATOM   1569  O   ALA H 204      24.826   7.970  24.633  1.00 20.01           O  
ATOM   1570  N   VAL H 205      25.693   9.094  26.390  1.00 20.09           N  
ATOM   1571  CA  VAL H 205      24.656   8.667  27.281  1.00 19.78           C  
ATOM   1572  CB  VAL H 205      25.174   8.277  28.635  1.00 20.25           C  
ATOM   1573  CG1 VAL H 205      23.986   7.906  29.536  1.00 20.30           C  
ATOM   1574  CG2 VAL H 205      26.196   7.142  28.455  1.00 21.01           C  
ATOM   1575  C   VAL H 205      23.744   9.844  27.445  1.00 19.07           C  
ATOM   1576  O   VAL H 205      24.202  10.972  27.622  1.00 19.70           O  
ATOM   1577  N   TYR H 206      22.416   9.611  27.380  1.00 18.42           N  
ATOM   1578  CA  TYR H 206      21.474  10.695  27.465  1.00 18.63           C  
ATOM   1579  CB  TYR H 206      20.493  10.734  26.280  1.00 18.09           C  
ATOM   1580  CG  TYR H 206      21.252  11.063  25.040  1.00 19.40           C  
ATOM   1581  CD1 TYR H 206      21.477  12.375  24.693  1.00 19.68           C  
ATOM   1582  CD2 TYR H 206      21.735  10.066  24.224  1.00 19.15           C  
ATOM   1583  CE1 TYR H 206      22.172  12.691  23.551  1.00 19.24           C  
ATOM   1584  CE2 TYR H 206      22.432  10.376  23.079  1.00 19.05           C  
ATOM   1585  CZ  TYR H 206      22.651  11.691  22.741  1.00 18.55           C  
ATOM   1586  OH  TYR H 206      23.363  12.017  21.569  1.00 19.17           O  
ATOM   1587  C   TYR H 206      20.649  10.514  28.706  1.00 19.11           C  
ATOM   1588  O   TYR H 206      20.173   9.414  28.988  1.00 19.04           O  
ATOM   1589  N   TYR H 207      20.448  11.609  29.475  1.00 18.66           N  
ATOM   1590  CA  TYR H 207      19.716  11.520  30.712  1.00 19.05           C  
ATOM   1591  CB  TYR H 207      20.463  12.051  31.954  1.00 18.68           C  
ATOM   1592  CG  TYR H 207      21.755  11.345  32.199  1.00 19.10           C  
ATOM   1593  CD1 TYR H 207      21.794  10.131  32.841  1.00 18.95           C  
ATOM   1594  CD2 TYR H 207      22.941  11.906  31.785  1.00 19.30           C  
ATOM   1595  CE1 TYR H 207      22.988   9.490  33.069  1.00 19.24           C  
ATOM   1596  CE2 TYR H 207      24.138  11.269  32.010  1.00 19.72           C  
ATOM   1597  CZ  TYR H 207      24.164  10.057  32.655  1.00 19.48           C  
ATOM   1598  OH  TYR H 207      25.387   9.397  32.892  1.00 19.78           O  
ATOM   1599  C   TYR H 207      18.519  12.420  30.645  1.00 19.44           C  
ATOM   1600  O   TYR H 207      18.537  13.465  29.998  1.00 19.25           O  
ATOM   1601  N   CYS H 208      17.423  11.997  31.310  1.00 19.58           N  
ATOM   1602  CA  CYS H 208      16.263  12.821  31.491  1.00 19.83           C  
ATOM   1603  CB  CYS H 208      14.922  12.103  31.196  1.00 20.55           C  
ATOM   1604  SG  CYS H 208      14.699  10.557  32.131  1.00 23.77           S  
ATOM   1605  C   CYS H 208      16.302  13.193  32.944  1.00 19.71           C  
ATOM   1606  O   CYS H 208      16.731  12.392  33.776  1.00 20.11           O  
ATOM   1607  N   ALA H 209      15.904  14.433  33.295  1.00 18.68           N  
ATOM   1608  CA  ALA H 209      15.973  14.811  34.680  1.00 18.56           C  
ATOM   1609  CB  ALA H 209      17.247  15.600  35.027  1.00 17.72           C  
ATOM   1610  C   ALA H 209      14.809  15.690  34.997  1.00 18.78           C  
ATOM   1611  O   ALA H 209      14.360  16.478  34.167  1.00 18.64           O  
ATOM   1612  N   ARG H 210      14.294  15.575  36.237  1.00 18.05           N  
ATOM   1613  CA  ARG H 210      13.158  16.344  36.642  1.00 17.51           C  
ATOM   1614  CB  ARG H 210      12.264  15.590  37.639  1.00 18.02           C  
ATOM   1615  CG  ARG H 210      10.897  16.230  37.861  1.00 18.80           C  
ATOM   1616  CD  ARG H 210      10.105  15.558  38.980  1.00 18.22           C  
ATOM   1617  NE  ARG H 210      10.730  15.974  40.267  1.00 18.07           N  
ATOM   1618  CZ  ARG H 210      10.070  15.763  41.443  1.00 18.78           C  
ATOM   1619  NH1 ARG H 210       8.858  15.137  41.446  1.00 18.26           N1+
ATOM   1620  NH2 ARG H 210      10.619  16.184  42.619  1.00 18.37           N  
ATOM   1621  C   ARG H 210      13.647  17.594  37.303  1.00 17.91           C  
ATOM   1622  O   ARG H 210      14.631  17.577  38.042  1.00 18.04           O  
ATOM   1623  N   GLY H 211      12.959  18.721  37.031  1.00 17.50           N  
ATOM   1624  CA  GLY H 211      13.275  19.989  37.624  1.00 17.56           C  
ATOM   1625  C   GLY H 211      11.977  20.517  38.156  1.00 17.71           C  
ATOM   1626  O   GLY H 211      10.922  20.275  37.574  1.00 17.38           O  
ATOM   1627  N   ARG H 212      12.144  20.980  39.406  1.00 37.16           N  
ATOM   1628  CA  ARG H 212      11.121  21.326  40.326  1.00 36.47           C  
ATOM   1629  CB  ARG H 212      11.161  20.358  41.521  1.00 41.78           C  
ATOM   1630  CG  ARG H 212      10.407  20.809  42.766  1.00 43.19           C  
ATOM   1631  CD  ARG H 212      10.623  19.861  43.946  1.00 52.41           C  
ATOM   1632  NE  ARG H 212      10.068  20.512  45.165  1.00 55.36           N  
ATOM   1633  CZ  ARG H 212       9.419  19.761  46.101  1.00 59.19           C  
ATOM   1634  NH1 ARG H 212       9.219  18.428  45.885  1.00 60.57           N1+
ATOM   1635  NH2 ARG H 212       8.961  20.342  47.248  1.00 61.53           N  
ATOM   1636  C   ARG H 212      11.392  22.687  40.848  1.00 37.25           C  
ATOM   1637  O   ARG H 212      12.508  23.010  41.253  1.00 37.92           O  
ATOM   1638  N   LEU H 213      10.343  23.522  40.839  1.00 41.54           N  
ATOM   1639  CA  LEU H 213      10.446  24.841  41.368  1.00 40.50           C  
ATOM   1640  CB  LEU H 213       9.881  25.950  40.471  1.00 39.78           C  
ATOM   1641  CG  LEU H 213       9.945  27.339  41.134  1.00 41.82           C  
ATOM   1642  CD1 LEU H 213      11.390  27.757  41.440  1.00 43.09           C  
ATOM   1643  CD2 LEU H 213       9.193  28.385  40.299  1.00 43.44           C  
ATOM   1644  C   LEU H 213       9.645  24.855  42.611  1.00 42.35           C  
ATOM   1645  O   LEU H 213       8.625  24.182  42.733  1.00 41.19           O  
ATOM   1646  N   ARG H 214      10.154  25.613  43.582  1.00 43.20           N  
ATOM   1647  CA  ARG H 214       9.553  25.808  44.857  1.00 45.23           C  
ATOM   1648  CB  ARG H 214       9.840  24.676  45.851  1.00 49.92           C  
ATOM   1649  CG  ARG H 214       8.994  23.424  45.616  1.00 56.84           C  
ATOM   1650  CD  ARG H 214       7.536  23.628  46.037  1.00 91.08           C  
ATOM   1651  NE  ARG H 214       6.894  22.288  46.159  1.00  0.00           N  
ATOM   1652  CZ  ARG H 214       6.051  22.044  47.205  1.00 40.08           C  
ATOM   1653  NH1 ARG H 214       5.761  23.043  48.089  1.00  0.00           N1+
ATOM   1654  NH2 ARG H 214       5.504  20.806  47.376  1.00  0.00           N  
ATOM   1655  C   ARG H 214      10.264  27.011  45.330  1.00 42.78           C  
ATOM   1656  O   ARG H 214      10.051  28.116  44.838  1.00 43.27           O  
ATOM   1657  N   ARG H 215      11.154  26.807  46.302  1.00 42.39           N  
ATOM   1658  CA  ARG H 215      11.992  27.867  46.741  1.00 42.84           C  
ATOM   1659  CB  ARG H 215      13.026  27.318  47.747  1.00 35.27           C  
ATOM   1660  CG  ARG H 215      13.991  26.237  47.199  1.00 36.83           C  
ATOM   1661  CD  ARG H 215      13.373  25.074  46.403  1.00 45.09           C  
ATOM   1662  NE  ARG H 215      12.639  24.177  47.340  1.00 58.30           N  
ATOM   1663  CZ  ARG H 215      12.070  23.038  46.847  1.00 56.25           C  
ATOM   1664  NH1 ARG H 215      12.141  22.780  45.509  1.00 69.59           N1+
ATOM   1665  NH2 ARG H 215      11.407  22.178  47.674  1.00 65.40           N  
ATOM   1666  C   ARG H 215      12.718  28.325  45.506  1.00 42.61           C  
ATOM   1667  O   ARG H 215      12.785  29.518  45.211  1.00 42.82           O  
ATOM   1668  N   GLY H 216      13.250  27.367  44.723  1.00 42.51           N  
ATOM   1669  CA  GLY H 216      13.982  27.655  43.520  1.00 44.75           C  
ATOM   1670  C   GLY H 216      13.938  26.409  42.689  1.00 43.76           C  
ATOM   1671  O   GLY H 216      13.493  25.366  43.166  1.00 42.29           O  
ATOM   1672  N   GLY H 217      14.416  26.476  41.426  1.00 38.65           N  
ATOM   1673  CA  GLY H 217      14.351  25.327  40.563  1.00 39.99           C  
ATOM   1674  C   GLY H 217      15.698  24.683  40.508  1.00 40.09           C  
ATOM   1675  O   GLY H 217      16.728  25.349  40.408  1.00 41.16           O  
ATOM   1676  N   TYR H 218      15.700  23.339  40.598  1.00 39.45           N  
ATOM   1677  CA  TYR H 218      16.896  22.551  40.491  1.00 38.58           C  
ATOM   1678  CB  TYR H 218      17.607  22.340  41.847  1.00 39.06           C  
ATOM   1679  CG  TYR H 218      16.640  21.810  42.848  1.00 38.96           C  
ATOM   1680  CD1 TYR H 218      16.414  20.460  42.959  1.00 39.69           C  
ATOM   1681  CD2 TYR H 218      15.966  22.665  43.687  1.00 38.02           C  
ATOM   1682  CE1 TYR H 218      15.526  19.969  43.883  1.00 41.96           C  
ATOM   1683  CE2 TYR H 218      15.074  22.181  44.615  1.00 39.40           C  
ATOM   1684  CZ  TYR H 218      14.851  20.830  44.712  1.00 41.21           C  
ATOM   1685  OH  TYR H 218      13.936  20.325  45.660  1.00 41.46           O  
ATOM   1686  C   TYR H 218      16.507  21.237  39.873  1.00 40.31           C  
ATOM   1687  O   TYR H 218      15.318  20.975  39.708  1.00 39.29           O  
ATOM   1688  N   PHE H 219      17.492  20.398  39.464  1.00 37.54           N  
ATOM   1689  CA  PHE H 219      17.187  19.111  38.876  1.00 34.34           C  
ATOM   1690  CB  PHE H 219      18.211  18.619  37.833  1.00 33.53           C  
ATOM   1691  CG  PHE H 219      18.291  19.616  36.734  1.00 32.66           C  
ATOM   1692  CD1 PHE H 219      17.187  19.918  35.977  1.00 35.90           C  
ATOM   1693  CD2 PHE H 219      19.487  20.223  36.434  1.00 35.17           C  
ATOM   1694  CE1 PHE H 219      17.281  20.840  34.962  1.00 36.22           C  
ATOM   1695  CE2 PHE H 219      19.588  21.142  35.420  1.00 35.02           C  
ATOM   1696  CZ  PHE H 219      18.476  21.454  34.681  1.00 35.65           C  
ATOM   1697  C   PHE H 219      17.248  18.100  39.982  1.00 33.95           C  
ATOM   1698  O   PHE H 219      18.330  17.660  40.367  1.00 33.51           O  
ATOM   1699  N   ASP H 220      16.076  17.698  40.511  1.00 38.13           N  
ATOM   1700  CA  ASP H 220      16.002  16.833  41.659  1.00 36.38           C  
ATOM   1701  CB  ASP H 220      14.554  16.621  42.162  1.00 38.64           C  
ATOM   1702  CG  ASP H 220      13.838  17.932  42.473  1.00 41.54           C  
ATOM   1703  OD1 ASP H 220      13.637  18.716  41.508  1.00 45.76           O  
ATOM   1704  OD2 ASP H 220      13.464  18.166  43.654  1.00 49.56           O1-
ATOM   1705  C   ASP H 220      16.463  15.430  41.383  1.00 37.12           C  
ATOM   1706  O   ASP H 220      17.314  14.868  42.072  1.00 37.25           O  
ATOM   1707  N   TYR H 221      15.910  14.856  40.309  1.00 18.96           N  
ATOM   1708  CA  TYR H 221      15.882  13.437  40.068  1.00 19.29           C  
ATOM   1709  CB  TYR H 221      14.486  12.804  40.238  1.00 19.84           C  
ATOM   1710  CG  TYR H 221      14.171  12.754  41.695  1.00 21.99           C  
ATOM   1711  CD1 TYR H 221      13.607  13.827  42.346  1.00 21.62           C  
ATOM   1712  CD2 TYR H 221      14.447  11.615  42.415  1.00 22.44           C  
ATOM   1713  CE1 TYR H 221      13.327  13.760  43.692  1.00 22.75           C  
ATOM   1714  CE2 TYR H 221      14.170  11.541  43.759  1.00 23.56           C  
ATOM   1715  CZ  TYR H 221      13.608  12.616  44.402  1.00 23.45           C  
ATOM   1716  OH  TYR H 221      13.322  12.545  45.782  1.00 25.23           O  
ATOM   1717  C   TYR H 221      16.330  13.166  38.669  1.00 19.70           C  
ATOM   1718  O   TYR H 221      15.925  13.848  37.729  1.00 20.02           O  
ATOM   1719  N   TRP H 222      17.177  12.130  38.500  1.00 18.37           N  
ATOM   1720  CA  TRP H 222      17.725  11.832  37.208  1.00 18.84           C  
ATOM   1721  CB  TRP H 222      19.265  11.919  37.189  1.00 17.92           C  
ATOM   1722  CG  TRP H 222      19.837  13.299  37.432  1.00 18.05           C  
ATOM   1723  CD2 TRP H 222      20.627  14.031  36.481  1.00 17.83           C  
ATOM   1724  CD1 TRP H 222      19.780  14.068  38.558  1.00 17.37           C  
ATOM   1725  NE1 TRP H 222      20.477  15.237  38.365  1.00 17.75           N  
ATOM   1726  CE2 TRP H 222      21.007  15.226  37.092  1.00 18.00           C  
ATOM   1727  CE3 TRP H 222      21.013  13.729  35.206  1.00 17.99           C  
ATOM   1728  CZ2 TRP H 222      21.780  16.142  36.435  1.00 18.01           C  
ATOM   1729  CZ3 TRP H 222      21.785  14.657  34.542  1.00 17.86           C  
ATOM   1730  CH2 TRP H 222      22.160  15.839  35.146  1.00 17.32           C  
ATOM   1731  C   TRP H 222      17.382  10.420  36.854  1.00 18.94           C  
ATOM   1732  O   TRP H 222      17.163   9.574  37.719  1.00 19.05           O  
ATOM   1733  N   GLY H 223      17.307  10.141  35.539  1.00 18.73           N  
ATOM   1734  CA  GLY H 223      17.071   8.803  35.090  1.00 18.07           C  
ATOM   1735  C   GLY H 223      18.407   8.125  35.100  1.00 18.73           C  
ATOM   1736  O   GLY H 223      19.432   8.742  35.373  1.00 18.06           O  
ATOM   1737  N   GLN H 224      18.409   6.817  34.803  1.00 18.49           N  
ATOM   1738  CA  GLN H 224      19.563   5.965  34.758  1.00 19.63           C  
ATOM   1739  CB  GLN H 224      19.139   4.523  34.503  1.00 20.33           C  
ATOM   1740  CG  GLN H 224      18.463   4.423  33.139  1.00 21.58           C  
ATOM   1741  CD  GLN H 224      17.687   3.130  33.086  1.00 23.27           C  
ATOM   1742  OE1 GLN H 224      16.680   3.032  32.391  1.00 24.80           O  
ATOM   1743  NE2 GLN H 224      18.156   2.113  33.853  1.00 22.35           N  
ATOM   1744  C   GLN H 224      20.437   6.367  33.608  1.00 19.88           C  
ATOM   1745  O   GLN H 224      21.655   6.200  33.652  1.00 20.22           O  
ATOM   1746  N   GLY H 225      19.824   6.854  32.515  1.00 20.12           N  
ATOM   1747  CA  GLY H 225      20.580   7.240  31.358  1.00 19.75           C  
ATOM   1748  C   GLY H 225      20.427   6.177  30.316  1.00 20.36           C  
ATOM   1749  O   GLY H 225      20.234   5.002  30.625  1.00 20.14           O  
ATOM   1750  N   THR H 226      20.493   6.586  29.032  1.00 19.83           N  
ATOM   1751  CA  THR H 226      20.391   5.654  27.945  1.00 19.67           C  
ATOM   1752  CB  THR H 226      19.199   5.891  27.065  1.00 19.24           C  
ATOM   1753  OG1 THR H 226      18.003   5.780  27.821  1.00 19.51           O  
ATOM   1754  CG2 THR H 226      19.206   4.864  25.919  1.00 18.87           C  
ATOM   1755  C   THR H 226      21.604   5.829  27.088  1.00 20.07           C  
ATOM   1756  O   THR H 226      21.897   6.930  26.623  1.00 20.02           O  
ATOM   1757  N   THR H 227      22.338   4.729  26.834  1.00 20.00           N  
ATOM   1758  CA  THR H 227      23.512   4.853  26.022  1.00 19.77           C  
ATOM   1759  CB  THR H 227      24.601   3.872  26.342  1.00 20.08           C  
ATOM   1760  OG1 THR H 227      24.105   2.545  26.271  1.00 22.75           O  
ATOM   1761  CG2 THR H 227      25.156   4.166  27.737  1.00 23.20           C  
ATOM   1762  C   THR H 227      23.132   4.641  24.597  1.00 20.16           C  
ATOM   1763  O   THR H 227      22.457   3.675  24.245  1.00 20.17           O  
ATOM   1764  N   LEU H 228      23.554   5.586  23.740  1.00 20.37           N  
ATOM   1765  CA  LEU H 228      23.289   5.501  22.338  1.00 20.34           C  
ATOM   1766  CB  LEU H 228      22.624   6.766  21.769  1.00 20.14           C  
ATOM   1767  CG  LEU H 228      22.407   6.740  20.243  1.00 19.81           C  
ATOM   1768  CD1 LEU H 228      21.436   5.629  19.813  1.00 19.16           C  
ATOM   1769  CD2 LEU H 228      21.989   8.126  19.728  1.00 19.45           C  
ATOM   1770  C   LEU H 228      24.599   5.343  21.645  1.00 20.97           C  
ATOM   1771  O   LEU H 228      25.527   6.123  21.856  1.00 20.30           O  
ATOM   1772  N   THR H 229      24.705   4.305  20.796  1.00 21.77           N  
ATOM   1773  CA  THR H 229      25.911   4.085  20.055  1.00 22.61           C  
ATOM   1774  CB  THR H 229      26.513   2.739  20.314  1.00 22.80           C  
ATOM   1775  OG1 THR H 229      25.559   1.725  20.039  1.00 23.24           O  
ATOM   1776  CG2 THR H 229      26.963   2.663  21.781  1.00 22.73           C  
ATOM   1777  C   THR H 229      25.561   4.157  18.604  1.00 23.32           C  
ATOM   1778  O   THR H 229      24.647   3.478  18.139  1.00 22.91           O  
ATOM   1779  N   VAL H 230      26.286   5.000  17.844  1.00 23.76           N  
ATOM   1780  CA  VAL H 230      25.998   5.121  16.446  1.00 24.43           C  
ATOM   1781  CB  VAL H 230      25.916   6.547  15.991  1.00 24.36           C  
ATOM   1782  CG1 VAL H 230      25.633   6.567  14.481  1.00 24.16           C  
ATOM   1783  CG2 VAL H 230      24.861   7.275  16.840  1.00 23.77           C  
ATOM   1784  C   VAL H 230      27.126   4.486  15.701  1.00 25.53           C  
ATOM   1785  O   VAL H 230      28.258   4.963  15.752  1.00 25.54           O  
ATOM   1786  N   SER H 231      26.842   3.382  14.980  1.00 27.31           N  
ATOM   1787  CA  SER H 231      27.896   2.744  14.246  1.00 29.50           C  
ATOM   1788  CB  SER H 231      28.746   1.771  15.083  1.00 29.84           C  
ATOM   1789  OG  SER H 231      27.980   0.634  15.452  1.00 30.76           O  
ATOM   1790  C   SER H 231      27.297   1.943  13.135  1.00 30.04           C  
ATOM   1791  O   SER H 231      26.111   1.610  13.152  1.00 29.71           O  
ATOM   1792  N   SER H 232      28.131   1.617  12.129  1.00 34.49           N  
ATOM   1793  CA  SER H 232      27.687   0.856  11.001  1.00 36.39           C  
ATOM   1794  CB  SER H 232      28.305   1.337   9.676  1.00 36.87           C  
ATOM   1795  OG  SER H 232      27.835   0.545   8.596  1.00 45.85           O  
ATOM   1796  C   SER H 232      28.141  -0.582  11.214  1.00 37.54           C  
ATOM   1797  O   SER H 232      28.894  -0.837  12.190  1.00 37.61           O  
ATOM   1798  OXT SER H 232      27.744  -1.448  10.387  1.00  0.00           O1-
TER    1799      SER H 232 
CONECT  158  716
CONECT  716  158
CONECT 1019 1604
CONECT 1604 1019
END
