# Supplementary material for: Fully automated antibody structure prediction using BIOVIA tools: Validation study
Source: PLoS One. 2017 May 18;12(5):e0177923. doi: 10.1371/journal.pone.0177923 (PMC5436848; doi:10.1371/journal.pone.0177923)
Supplement: S1 Dataset — Predicted structures using the Top5 framework method, Chothia CDR definition with no canonical filtering and generating 50 models. These were used in the detailed discussion of outliers and for comparison against predictions using canonical filtering. (ZIP) [file pone.0177923.s003.zip › 4M62_LH_FV_FinalModel.pdb]

REMARK   Accelrys Discovery Studio PDB file
REMARK   Created:  2015-05-08T05:34:24Z
SSBOND   1 CYS L   23    CYS L   89                                     
SSBOND   2 CYS H  130    CYS H  204                                     
ATOM      1  N   GLU L   1      25.358  33.032  26.411  1.00 38.76           N1+
ATOM      2  CA  GLU L   1      25.294  32.043  27.504  1.00 38.43           C  
ATOM      3  CB  GLU L   1      25.461  30.614  26.961  1.00 40.27           C  
ATOM      4  CG  GLU L   1      24.303  30.151  26.078  1.00 41.90           C  
ATOM      5  CD  GLU L   1      24.613  28.735  25.612  0.88 84.68           C  
ATOM      6  OE1 GLU L   1      25.761  28.271  25.840  0.88 49.83           O  
ATOM      7  OE2 GLU L   1      23.701  28.100  25.018  0.88 70.64           O1-
ATOM      8  C   GLU L   1      26.356  32.283  28.523  1.00 36.74           C  
ATOM      9  O   GLU L   1      27.336  32.985  28.278  1.00 37.40           O  
ATOM     10  N   ILE L   2      26.170  31.689  29.715  1.00 34.48           N  
ATOM     11  CA  ILE L   2      27.105  31.866  30.779  1.00 31.75           C  
ATOM     12  CB  ILE L   2      26.445  31.958  32.123  1.00 31.58           C  
ATOM     13  CG1 ILE L   2      25.537  33.196  32.184  1.00 31.59           C  
ATOM     14  CG2 ILE L   2      27.536  31.930  33.206  1.00 28.45           C  
ATOM     15  CD1 ILE L   2      24.620  33.221  33.405  1.00 24.42           C  
ATOM     16  C   ILE L   2      28.004  30.674  30.797  1.00 30.99           C  
ATOM     17  O   ILE L   2      27.544  29.532  30.798  1.00 30.01           O  
ATOM     18  N   VAL L   3      29.329  30.918  30.792  1.00 29.97           N  
ATOM     19  CA  VAL L   3      30.254  29.825  30.822  1.00 28.82           C  
ATOM     20  CB  VAL L   3      31.483  30.028  29.986  1.00 29.92           C  
ATOM     21  CG1 VAL L   3      31.071  30.035  28.512  1.00 28.24           C  
ATOM     22  CG2 VAL L   3      32.179  31.321  30.435  1.00 29.57           C  
ATOM     23  C   VAL L   3      30.712  29.653  32.228  1.00 29.20           C  
ATOM     24  O   VAL L   3      31.052  30.618  32.910  1.00 29.93           O  
ATOM     25  N   LEU L   4      30.707  28.394  32.699  1.00 28.40           N  
ATOM     26  CA  LEU L   4      31.151  28.112  34.031  1.00 26.78           C  
ATOM     27  CB  LEU L   4      30.203  27.170  34.794  1.00 26.02           C  
ATOM     28  CG  LEU L   4      28.812  27.780  35.054  1.00 24.63           C  
ATOM     29  CD1 LEU L   4      27.905  26.808  35.823  1.00 29.73           C  
ATOM     30  CD2 LEU L   4      28.929  29.148  35.749  1.00 24.78           C  
ATOM     31  C   LEU L   4      32.469  27.424  33.909  1.00 26.80           C  
ATOM     32  O   LEU L   4      32.597  26.423  33.204  1.00 28.64           O  
ATOM     33  N   THR L   5      33.497  27.954  34.598  1.00 26.89           N  
ATOM     34  CA  THR L   5      34.792  27.345  34.518  1.00 27.20           C  
ATOM     35  CB  THR L   5      35.877  28.321  34.163  1.00 27.94           C  
ATOM     36  OG1 THR L   5      35.587  28.947  32.922  1.00 27.48           O  
ATOM     37  CG2 THR L   5      37.209  27.558  34.067  1.00 26.37           C  
ATOM     38  C   THR L   5      35.100  26.778  35.867  1.00 27.38           C  
ATOM     39  O   THR L   5      35.025  27.472  36.881  1.00 26.82           O  
ATOM     40  N   GLN L   6      35.461  25.479  35.914  1.00 26.90           N  
ATOM     41  CA  GLN L   6      35.723  24.858  37.179  1.00 26.61           C  
ATOM     42  CB  GLN L   6      35.006  23.508  37.363  1.00 25.77           C  
ATOM     43  CG  GLN L   6      33.480  23.627  37.372  1.00 25.65           C  
ATOM     44  CD  GLN L   6      32.886  22.240  37.581  1.00 29.05           C  
ATOM     45  OE1 GLN L   6      31.987  21.818  36.855  1.00 26.44           O  
ATOM     46  NE2 GLN L   6      33.392  21.513  38.612  1.00 25.96           N  
ATOM     47  C   GLN L   6      37.192  24.618  37.313  1.00 27.66           C  
ATOM     48  O   GLN L   6      37.872  24.284  36.344  1.00 27.27           O  
ATOM     49  N   SER L   7      37.715  24.823  38.540  1.00 29.10           N  
ATOM     50  CA  SER L   7      39.100  24.588  38.833  0.90 29.42           C  
ATOM     51  CB  SER L   7      39.949  25.869  38.931  0.90 27.94           C  
ATOM     52  OG  SER L   7      40.099  26.471  37.655  0.90 36.91           O  
ATOM     53  C   SER L   7      39.157  23.949  40.183  1.00 29.21           C  
ATOM     54  O   SER L   7      38.314  24.218  41.038  1.00 30.71           O  
ATOM     55  N   PRO L   8      40.115  23.085  40.411  1.00 28.37           N  
ATOM     56  CA  PRO L   8      41.057  22.663  39.405  1.00 28.29           C  
ATOM     57  CD  PRO L   8      40.664  22.962  41.750  1.00 28.76           C  
ATOM     58  CB  PRO L   8      42.318  22.230  40.154  1.00 28.05           C  
ATOM     59  CG  PRO L   8      41.845  21.992  41.595  1.00 28.71           C  
ATOM     60  C   PRO L   8      40.435  21.552  38.615  1.00 28.35           C  
ATOM     61  O   PRO L   8      39.386  21.057  39.021  1.00 28.92           O  
ATOM     62  N   GLY L   9      41.051  21.150  37.484  1.00 28.71           N  
ATOM     63  CA  GLY L   9      40.505  20.089  36.686  1.00 29.21           C  
ATOM     64  C   GLY L   9      40.502  18.828  37.493  1.00 29.10           C  
ATOM     65  O   GLY L   9      39.531  18.072  37.467  1.00 28.61           O  
ATOM     66  N   THR L  10      41.605  18.550  38.215  1.00 29.46           N  
ATOM     67  CA  THR L  10      41.635  17.361  39.014  1.00 29.24           C  
ATOM     68  CB  THR L  10      42.476  16.265  38.423  1.00 29.70           C  
ATOM     69  OG1 THR L  10      41.994  15.921  37.133  1.00 30.93           O  
ATOM     70  CG2 THR L  10      42.416  15.035  39.345  1.00 28.76           C  
ATOM     71  C   THR L  10      42.218  17.710  40.351  1.00 28.46           C  
ATOM     72  O   THR L  10      43.190  18.460  40.439  1.00 29.21           O  
ATOM     73  N   LEU L  11      41.604  17.184  41.429  1.00 28.03           N  
ATOM     74  CA  LEU L  11      42.109  17.370  42.764  1.00 28.80           C  
ATOM     75  CB  LEU L  11      41.078  17.876  43.789  1.00 28.33           C  
ATOM     76  CG  LEU L  11      40.877  19.394  43.813  1.00 31.76           C  
ATOM     77  CD1 LEU L  11      39.832  19.791  44.867  1.00 32.68           C  
ATOM     78  CD2 LEU L  11      42.221  20.104  44.054  1.00 45.19           C  
ATOM     79  C   LEU L  11      42.529  16.038  43.274  1.00 29.62           C  
ATOM     80  O   LEU L  11      41.761  15.078  43.241  1.00 29.60           O  
ATOM     81  N   SER L  12      43.777  15.940  43.769  1.00 29.97           N  
ATOM     82  CA  SER L  12      44.201  14.691  44.320  1.00 31.16           C  
ATOM     83  CB  SER L  12      45.509  14.159  43.705  1.00 31.23           C  
ATOM     84  OG  SER L  12      45.311  13.864  42.330  1.00 38.50           O  
ATOM     85  C   SER L  12      44.409  14.915  45.786  1.00 31.45           C  
ATOM     86  O   SER L  12      45.252  15.714  46.193  1.00 32.42           O  
ATOM     87  N   LEU L  13      43.620  14.204  46.620  1.00 30.47           N  
ATOM     88  CA  LEU L  13      43.692  14.390  48.041  1.00 30.58           C  
ATOM     89  CB  LEU L  13      42.550  15.278  48.568  1.00 30.85           C  
ATOM     90  CG  LEU L  13      42.612  16.722  48.031  1.00 31.01           C  
ATOM     91  CD1 LEU L  13      41.438  17.571  48.542  1.00 34.50           C  
ATOM     92  CD2 LEU L  13      43.970  17.370  48.349  1.00 27.01           C  
ATOM     93  C   LEU L  13      43.579  13.052  48.703  1.00 31.07           C  
ATOM     94  O   LEU L  13      43.191  12.065  48.081  1.00 30.96           O  
ATOM     95  N   SER L  14      43.968  12.978  49.992  1.00 32.02           N  
ATOM     96  CA  SER L  14      43.851  11.760  50.742  1.00 32.91           C  
ATOM     97  CB  SER L  14      45.055  11.497  51.665  1.00 34.14           C  
ATOM     98  OG  SER L  14      45.262  12.599  52.531  1.00 38.44           O  
ATOM     99  C   SER L  14      42.600  11.834  51.561  1.00 32.04           C  
ATOM    100  O   SER L  14      41.993  12.894  51.703  1.00 31.36           O  
ATOM    101  N   PRO L  15      42.190  10.721  52.103  1.00 32.78           N  
ATOM    102  CA  PRO L  15      40.979  10.696  52.874  1.00 34.11           C  
ATOM    103  CD  PRO L  15      42.487   9.430  51.507  1.00 33.60           C  
ATOM    104  CB  PRO L  15      40.663   9.220  53.105  1.00 34.23           C  
ATOM    105  CG  PRO L  15      41.309   8.520  51.895  1.00 33.68           C  
ATOM    106  C   PRO L  15      41.150  11.474  54.134  1.00 34.32           C  
ATOM    107  O   PRO L  15      42.235  11.440  54.713  1.00 34.44           O  
ATOM    108  N   GLY L  16      40.093  12.183  54.570  1.00 33.78           N  
ATOM    109  CA  GLY L  16      40.154  12.927  55.793  1.00 34.79           C  
ATOM    110  C   GLY L  16      40.554  14.339  55.496  1.00 34.93           C  
ATOM    111  O   GLY L  16      40.398  15.217  56.342  1.00 36.30           O  
ATOM    112  N   GLU L  17      41.078  14.605  54.281  1.00 32.65           N  
ATOM    113  CA  GLU L  17      41.503  15.937  53.950  1.00 31.58           C  
ATOM    114  CB  GLU L  17      42.627  16.008  52.900  1.00 32.18           C  
ATOM    115  CG  GLU L  17      43.985  15.565  53.457  1.00 32.06           C  
ATOM    116  CD  GLU L  17      45.026  15.669  52.351  1.00 40.11           C  
ATOM    117  OE1 GLU L  17      44.630  15.908  51.181  1.00 41.86           O  
ATOM    118  OE2 GLU L  17      46.235  15.503  52.665  1.00 51.42           O1-
ATOM    119  C   GLU L  17      40.328  16.728  53.463  1.00 31.38           C  
ATOM    120  O   GLU L  17      39.269  16.180  53.162  1.00 30.01           O  
ATOM    121  N   ARG L  18      40.494  18.066  53.406  1.00 31.08           N  
ATOM    122  CA  ARG L  18      39.434  18.955  53.021  1.00 30.27           C  
ATOM    123  CB  ARG L  18      39.486  20.276  53.809  1.00 30.31           C  
ATOM    124  CG  ARG L  18      38.344  21.254  53.527  1.00 32.10           C  
ATOM    125  CD  ARG L  18      38.427  22.517  54.390  1.00 42.32           C  
ATOM    126  NE  ARG L  18      37.254  23.374  54.059  1.00 45.87           N  
ATOM    127  CZ  ARG L  18      36.862  24.356  54.922  1.00 57.24           C  
ATOM    128  NH1 ARG L  18      37.546  24.558  56.086  0.90 31.67           N1+
ATOM    129  NH2 ARG L  18      35.785  25.139  54.622  1.00 34.39           N  
ATOM    130  C   ARG L  18      39.567  19.270  51.562  1.00 29.70           C  
ATOM    131  O   ARG L  18      40.670  19.459  51.052  1.00 29.93           O  
ATOM    132  N   ALA L  19      38.427  19.321  50.839  1.00 28.95           N  
ATOM    133  CA  ALA L  19      38.492  19.617  49.437  1.00 27.36           C  
ATOM    134  CB  ALA L  19      37.898  18.512  48.547  1.00 27.72           C  
ATOM    135  C   ALA L  19      37.707  20.860  49.170  1.00 26.38           C  
ATOM    136  O   ALA L  19      36.600  21.036  49.678  1.00 27.91           O  
ATOM    137  N   THR L  20      38.284  21.771  48.362  1.00 25.43           N  
ATOM    138  CA  THR L  20      37.599  22.979  48.004  1.00 25.26           C  
ATOM    139  CB  THR L  20      38.289  24.211  48.517  1.00 25.76           C  
ATOM    140  OG1 THR L  20      38.421  24.144  49.929  1.00 29.47           O  
ATOM    141  CG2 THR L  20      37.455  25.444  48.134  1.00 25.53           C  
ATOM    142  C   THR L  20      37.597  23.046  46.505  1.00 25.52           C  
ATOM    143  O   THR L  20      38.655  23.044  45.878  1.00 25.55           O  
ATOM    144  N   LEU L  21      36.398  23.108  45.889  1.00 25.98           N  
ATOM    145  CA  LEU L  21      36.306  23.144  44.454  1.00 25.78           C  
ATOM    146  CB  LEU L  21      35.364  22.072  43.878  1.00 25.17           C  
ATOM    147  CG  LEU L  21      35.818  20.632  44.178  1.00 27.92           C  
ATOM    148  CD1 LEU L  21      35.786  20.338  45.684  1.00 28.27           C  
ATOM    149  CD2 LEU L  21      35.016  19.606  43.368  1.00 30.68           C  
ATOM    150  C   LEU L  21      35.751  24.478  44.056  1.00 26.55           C  
ATOM    151  O   LEU L  21      34.875  25.018  44.730  1.00 28.03           O  
ATOM    152  N   SER L  22      36.237  25.042  42.928  1.00 27.34           N  
ATOM    153  CA  SER L  22      35.794  26.355  42.543  0.90 27.92           C  
ATOM    154  CB  SER L  22      36.946  27.355  42.334  0.90 28.85           C  
ATOM    155  OG  SER L  22      37.624  27.590  43.559  0.90 30.55           O  
ATOM    156  C   SER L  22      35.031  26.301  41.252  1.00 28.09           C  
ATOM    157  O   SER L  22      35.281  25.462  40.387  1.00 27.48           O  
ATOM    158  N   CYS L  23      34.036  27.204  41.117  1.00 28.84           N  
ATOM    159  CA  CYS L  23      33.269  27.338  39.908  1.00 29.91           C  
ATOM    160  CB  CYS L  23      31.850  26.718  40.011  1.00 28.80           C  
ATOM    161  SG  CYS L  23      30.862  26.826  38.482  1.00 33.13           S  
ATOM    162  C   CYS L  23      33.162  28.814  39.647  1.00 30.44           C  
ATOM    163  O   CYS L  23      32.628  29.562  40.466  1.00 31.41           O  
ATOM    164  N   ARG L  24      33.688  29.276  38.493  1.00 30.46           N  
ATOM    165  CA  ARG L  24      33.674  30.683  38.192  1.00 30.94           C  
ATOM    166  CB  ARG L  24      35.069  31.223  37.829  1.00 31.26           C  
ATOM    167  CG  ARG L  24      35.156  32.747  37.745  1.00 39.17           C  
ATOM    168  CD  ARG L  24      36.552  33.251  37.374  1.00 67.99           C  
ATOM    169  NE  ARG L  24      37.468  32.943  38.508  1.00 65.42           N  
ATOM    170  CZ  ARG L  24      37.773  33.908  39.423  1.00 86.51           C  
ATOM    171  NH1 ARG L  24      37.239  35.159  39.299  1.00 55.76           N1+
ATOM    172  NH2 ARG L  24      38.624  33.630  40.454  1.00 54.20           N  
ATOM    173  C   ARG L  24      32.770  30.892  37.015  1.00 30.35           C  
ATOM    174  O   ARG L  24      32.811  30.137  36.047  1.00 30.79           O  
ATOM    175  N   ALA L  25      31.925  31.943  37.070  1.00 29.53           N  
ATOM    176  CA  ALA L  25      30.971  32.187  36.022  1.00 29.34           C  
ATOM    177  CB  ALA L  25      29.550  32.458  36.547  1.00 28.76           C  
ATOM    178  C   ALA L  25      31.391  33.402  35.250  1.00 30.08           C  
ATOM    179  O   ALA L  25      31.940  34.348  35.810  1.00 32.00           O  
ATOM    180  N   SER L  26      31.168  33.366  33.921  1.00 40.71           N  
ATOM    181  CA  SER L  26      31.566  34.420  33.030  1.00 41.25           C  
ATOM    182  CB  SER L  26      31.275  34.093  31.558  1.00 40.11           C  
ATOM    183  OG  SER L  26      31.682  35.178  30.738  1.00 42.18           O  
ATOM    184  C   SER L  26      30.804  35.660  33.359  1.00 42.16           C  
ATOM    185  O   SER L  26      31.327  36.770  33.242  1.00 42.48           O  
ATOM    186  N   GLN L  27      29.533  35.493  33.768  1.00 40.96           N  
ATOM    187  CA  GLN L  27      28.706  36.613  34.103  1.00 43.60           C  
ATOM    188  CB  GLN L  27      27.533  36.812  33.131  1.00 45.89           C  
ATOM    189  CG  GLN L  27      27.973  37.171  31.712  1.00 47.73           C  
ATOM    190  CD  GLN L  27      26.725  37.326  30.856  1.00 50.91           C  
ATOM    191  OE1 GLN L  27      25.618  37.013  31.288  1.00 55.76           O  
ATOM    192  NE2 GLN L  27      26.912  37.817  29.602  1.00 52.49           N  
ATOM    193  C   GLN L  27      28.107  36.307  35.432  1.00 45.74           C  
ATOM    194  O   GLN L  27      28.159  35.170  35.897  1.00 41.22           O  
ATOM    195  N   SER L  28      27.523  37.326  36.088  1.00 43.73           N  
ATOM    196  CA  SER L  28      26.978  37.117  37.394  1.00 46.50           C  
ATOM    197  CB  SER L  28      26.508  38.413  38.075  1.00 52.19           C  
ATOM    198  OG  SER L  28      25.987  38.125  39.364  1.00 56.92           O  
ATOM    199  C   SER L  28      25.812  36.189  37.275  1.00 44.45           C  
ATOM    200  O   SER L  28      25.056  36.233  36.307  1.00 43.47           O  
ATOM    201  N   VAL L  29      25.659  35.300  38.278  1.00 42.47           N  
ATOM    202  CA  VAL L  29      24.594  34.340  38.318  1.00 39.36           C  
ATOM    203  CB  VAL L  29      25.083  32.928  38.496  1.00 38.68           C  
ATOM    204  CG1 VAL L  29      23.876  31.981  38.595  1.00 39.87           C  
ATOM    205  CG2 VAL L  29      26.059  32.588  37.360  1.00 38.87           C  
ATOM    206  C   VAL L  29      23.814  34.645  39.556  1.00 41.62           C  
ATOM    207  O   VAL L  29      24.392  35.015  40.576  1.00 42.23           O  
ATOM    208  N   SER L  30      22.472  34.529  39.509  1.00 41.19           N  
ATOM    209  CA  SER L  30      21.768  34.733  40.738  1.00 45.26           C  
ATOM    210  CB  SER L  30      20.240  34.762  40.581  1.00 49.00           C  
ATOM    211  OG  SER L  30      19.631  34.966  41.848  1.00 53.42           O  
ATOM    212  C   SER L  30      22.132  33.566  41.605  1.00 42.08           C  
ATOM    213  O   SER L  30      22.254  32.439  41.127  1.00 40.73           O  
ATOM    214  N   SER L  31      22.313  33.810  42.916  1.00 40.05           N  
ATOM    215  CA  SER L  31      22.761  32.769  43.799  1.00 40.71           C  
ATOM    216  CB  SER L  31      23.091  33.270  45.213  1.00 42.95           C  
ATOM    217  OG  SER L  31      24.249  34.089  45.171  1.00 49.22           O  
ATOM    218  C   SER L  31      21.713  31.719  43.901  1.00 38.73           C  
ATOM    219  O   SER L  31      22.021  30.536  44.039  1.00 37.98           O  
ATOM    220  N   SER L  32      20.433  32.110  43.772  1.00 39.85           N  
ATOM    221  CA  SER L  32      19.407  31.129  43.915  1.00 40.85           C  
ATOM    222  CB  SER L  32      17.983  31.705  43.809  1.00 44.21           C  
ATOM    223  OG  SER L  32      17.759  32.242  42.516  1.00 48.55           O  
ATOM    224  C   SER L  32      19.594  30.095  42.845  1.00 37.96           C  
ATOM    225  O   SER L  32      19.005  29.017  42.935  1.00 36.32           O  
ATOM    226  N   TYR L  33      20.412  30.379  41.800  1.00 36.21           N  
ATOM    227  CA  TYR L  33      20.496  29.382  40.778  1.00 34.45           C  
ATOM    228  CB  TYR L  33      20.081  29.940  39.404  1.00 35.70           C  
ATOM    229  CG  TYR L  33      18.768  30.652  39.487  1.00 39.77           C  
ATOM    230  CD1 TYR L  33      17.564  30.006  39.348  1.00 43.79           C  
ATOM    231  CD2 TYR L  33      18.745  32.005  39.703  1.00 42.27           C  
ATOM    232  CE1 TYR L  33      16.368  30.680  39.423  1.00 46.21           C  
ATOM    233  CE2 TYR L  33      17.557  32.693  39.778  1.00 46.44           C  
ATOM    234  CZ  TYR L  33      16.363  32.033  39.638  1.00 48.14           C  
ATOM    235  OH  TYR L  33      15.144  32.741  39.715  1.00 48.95           O  
ATOM    236  C   TYR L  33      21.885  28.769  40.529  1.00 34.32           C  
ATOM    237  O   TYR L  33      22.188  28.544  39.357  1.00 31.58           O  
ATOM    238  N   LEU L  34      22.780  28.458  41.517  1.00 25.01           N  
ATOM    239  CA  LEU L  34      23.896  27.634  41.166  1.00 24.99           C  
ATOM    240  CB  LEU L  34      25.258  28.244  41.538  1.00 24.12           C  
ATOM    241  CG  LEU L  34      26.443  27.341  41.156  1.00 27.66           C  
ATOM    242  CD1 LEU L  34      26.609  27.217  39.639  1.00 20.18           C  
ATOM    243  CD2 LEU L  34      27.730  27.778  41.855  1.00 24.70           C  
ATOM    244  C   LEU L  34      23.772  26.368  41.953  1.00 25.12           C  
ATOM    245  O   LEU L  34      23.475  26.403  43.146  1.00 25.22           O  
ATOM    246  N   ALA L  35      24.006  25.211  41.301  1.00 24.81           N  
ATOM    247  CA  ALA L  35      23.887  23.954  41.983  1.00 23.13           C  
ATOM    248  CB  ALA L  35      22.705  23.100  41.491  1.00 23.07           C  
ATOM    249  C   ALA L  35      25.132  23.146  41.767  1.00 22.50           C  
ATOM    250  O   ALA L  35      25.906  23.399  40.843  1.00 22.23           O  
ATOM    251  N   TRP L  36      25.372  22.164  42.664  1.00 23.00           N  
ATOM    252  CA  TRP L  36      26.512  21.291  42.553  1.00 21.82           C  
ATOM    253  CB  TRP L  36      27.483  21.398  43.738  1.00 21.83           C  
ATOM    254  CG  TRP L  36      28.234  22.703  43.793  1.00 20.83           C  
ATOM    255  CD2 TRP L  36      29.516  22.910  43.180  1.00 18.84           C  
ATOM    256  CD1 TRP L  36      27.896  23.880  44.392  1.00 18.36           C  
ATOM    257  NE1 TRP L  36      28.889  24.809  44.193  1.00 22.30           N  
ATOM    258  CE2 TRP L  36      29.893  24.224  43.448  1.00 23.30           C  
ATOM    259  CE3 TRP L  36      30.314  22.070  42.456  1.00 21.36           C  
ATOM    260  CZ2 TRP L  36      31.081  24.721  42.994  1.00 26.63           C  
ATOM    261  CZ3 TRP L  36      31.510  22.576  41.997  1.00 23.40           C  
ATOM    262  CH2 TRP L  36      31.885  23.876  42.262  1.00 22.05           C  
ATOM    263  C   TRP L  36      26.019  19.873  42.512  1.00 22.58           C  
ATOM    264  O   TRP L  36      25.078  19.508  43.217  1.00 23.43           O  
ATOM    265  N   TYR L  37      26.660  19.030  41.670  1.00 23.06           N  
ATOM    266  CA  TYR L  37      26.255  17.654  41.533  1.00 22.67           C  
ATOM    267  CB  TYR L  37      25.670  17.311  40.148  1.00 21.69           C  
ATOM    268  CG  TYR L  37      24.424  18.099  39.911  1.00 22.93           C  
ATOM    269  CD1 TYR L  37      24.489  19.365  39.374  1.00 23.56           C  
ATOM    270  CD2 TYR L  37      23.190  17.571  40.214  1.00 22.41           C  
ATOM    271  CE1 TYR L  37      23.343  20.093  39.148  1.00 21.05           C  
ATOM    272  CE2 TYR L  37      22.041  18.294  39.992  1.00 20.79           C  
ATOM    273  CZ  TYR L  37      22.115  19.557  39.458  1.00 20.73           C  
ATOM    274  OH  TYR L  37      20.939  20.302  39.229  1.00 25.10           O  
ATOM    275  C   TYR L  37      27.459  16.770  41.679  1.00 22.41           C  
ATOM    276  O   TYR L  37      28.584  17.163  41.373  1.00 23.58           O  
ATOM    277  N   GLN L  38      27.233  15.532  42.171  1.00 21.82           N  
ATOM    278  CA  GLN L  38      28.276  14.554  42.322  1.00 22.52           C  
ATOM    279  CB  GLN L  38      28.321  13.939  43.733  1.00 22.95           C  
ATOM    280  CG  GLN L  38      29.419  12.890  43.933  1.00 24.41           C  
ATOM    281  CD  GLN L  38      29.258  12.296  45.328  1.00 31.28           C  
ATOM    282  OE1 GLN L  38      28.214  11.742  45.665  1.00 26.80           O  
ATOM    283  NE2 GLN L  38      30.317  12.413  46.168  1.00 22.72           N  
ATOM    284  C   GLN L  38      27.959  13.432  41.375  1.00 22.79           C  
ATOM    285  O   GLN L  38      26.805  13.021  41.263  1.00 23.21           O  
ATOM    286  N   GLN L  39      28.968  12.919  40.641  1.00 22.55           N  
ATOM    287  CA  GLN L  39      28.684  11.816  39.762  1.00 23.04           C  
ATOM    288  CB  GLN L  39      28.605  12.200  38.271  1.00 21.59           C  
ATOM    289  CG  GLN L  39      28.220  11.022  37.371  1.00 26.11           C  
ATOM    290  CD  GLN L  39      28.165  11.485  35.920  1.00 21.89           C  
ATOM    291  OE1 GLN L  39      28.842  12.431  35.523  1.00 29.18           O  
ATOM    292  NE2 GLN L  39      27.325  10.800  35.099  1.00 31.42           N  
ATOM    293  C   GLN L  39      29.759  10.786  39.897  1.00 24.24           C  
ATOM    294  O   GLN L  39      30.942  11.074  39.729  1.00 24.13           O  
ATOM    295  N   LYS L  40      29.355   9.537  40.200  1.00 25.13           N  
ATOM    296  CA  LYS L  40      30.280   8.446  40.304  1.00 27.29           C  
ATOM    297  CB  LYS L  40      29.970   7.496  41.473  1.00 27.40           C  
ATOM    298  CG  LYS L  40      30.192   8.189  42.820  1.00 30.93           C  
ATOM    299  CD  LYS L  40      29.569   7.480  44.020  1.00 30.19           C  
ATOM    300  CE  LYS L  40      29.822   8.216  45.338  1.00 36.72           C  
ATOM    301  NZ  LYS L  40      29.127   7.530  46.447  1.00 44.95           N1+
ATOM    302  C   LYS L  40      30.203   7.701  39.011  1.00 29.69           C  
ATOM    303  O   LYS L  40      29.258   7.869  38.242  1.00 29.80           O  
ATOM    304  N   PRO L  41      31.176   6.883  38.733  1.00 31.77           N  
ATOM    305  CA  PRO L  41      31.180   6.224  37.461  1.00 32.33           C  
ATOM    306  CD  PRO L  41      32.521   7.079  39.254  1.00 31.98           C  
ATOM    307  CB  PRO L  41      32.548   5.554  37.354  1.00 32.67           C  
ATOM    308  CG  PRO L  41      33.461   6.465  38.200  1.00 31.99           C  
ATOM    309  C   PRO L  41      30.009   5.316  37.261  1.00 33.08           C  
ATOM    310  O   PRO L  41      29.690   4.537  38.158  1.00 32.70           O  
ATOM    311  N   GLY L  42      29.357   5.412  36.083  1.00 33.92           N  
ATOM    312  CA  GLY L  42      28.267   4.551  35.723  1.00 33.90           C  
ATOM    313  C   GLY L  42      27.016   4.953  36.444  1.00 34.38           C  
ATOM    314  O   GLY L  42      26.042   4.200  36.453  1.00 34.88           O  
ATOM    315  N   GLN L  43      26.985   6.149  37.062  1.00 32.37           N  
ATOM    316  CA  GLN L  43      25.793   6.498  37.781  1.00 30.32           C  
ATOM    317  CB  GLN L  43      25.993   6.572  39.306  1.00 30.16           C  
ATOM    318  CG  GLN L  43      26.326   5.221  39.942  1.00 35.92           C  
ATOM    319  CD  GLN L  43      26.495   5.428  41.441  1.00 54.28           C  
ATOM    320  OE1 GLN L  43      25.861   6.297  42.038  1.00 33.63           O  
ATOM    321  NE2 GLN L  43      27.384   4.613  42.068  1.00 63.71           N  
ATOM    322  C   GLN L  43      25.327   7.848  37.335  1.00 28.97           C  
ATOM    323  O   GLN L  43      26.067   8.612  36.717  1.00 27.14           O  
ATOM    324  N   ALA L  44      24.046   8.154  37.623  1.00 27.35           N  
ATOM    325  CA  ALA L  44      23.475   9.426  37.296  1.00 26.46           C  
ATOM    326  CB  ALA L  44      21.938   9.443  37.360  1.00 27.60           C  
ATOM    327  C   ALA L  44      23.988  10.418  38.298  1.00 25.66           C  
ATOM    328  O   ALA L  44      24.425  10.038  39.383  1.00 24.99           O  
ATOM    329  N   PRO L  45      23.959  11.682  37.964  1.00 25.09           N  
ATOM    330  CA  PRO L  45      24.441  12.692  38.869  1.00 23.87           C  
ATOM    331  CD  PRO L  45      24.061  12.097  36.574  1.00 25.41           C  
ATOM    332  CB  PRO L  45      24.519  13.977  38.046  1.00 23.54           C  
ATOM    333  CG  PRO L  45      24.739  13.477  36.607  1.00 22.95           C  
ATOM    334  C   PRO L  45      23.546  12.803  40.068  1.00 24.13           C  
ATOM    335  O   PRO L  45      22.377  12.429  39.977  1.00 25.03           O  
ATOM    336  N   ARG L  46      24.090  13.294  41.203  1.00 23.26           N  
ATOM    337  CA  ARG L  46      23.357  13.430  42.434  1.00 22.84           C  
ATOM    338  CB  ARG L  46      23.976  12.556  43.537  1.00 23.04           C  
ATOM    339  CG  ARG L  46      23.404  12.739  44.941  1.00 24.96           C  
ATOM    340  CD  ARG L  46      24.156  11.885  45.963  1.00 33.33           C  
ATOM    341  NE  ARG L  46      23.695  12.268  47.325  1.00 37.21           N  
ATOM    342  CZ  ARG L  46      24.409  11.853  48.412  1.00 44.09           C  
ATOM    343  NH1 ARG L  46      25.527  11.090  48.242  1.00 30.35           N1+
ATOM    344  NH2 ARG L  46      24.011  12.206  49.668  1.00 39.13           N  
ATOM    345  C   ARG L  46      23.454  14.866  42.874  1.00 22.52           C  
ATOM    346  O   ARG L  46      24.533  15.453  42.854  1.00 22.66           O  
ATOM    347  N   LEU L  47      22.320  15.463  43.310  1.00 22.12           N  
ATOM    348  CA  LEU L  47      22.284  16.857  43.686  1.00 21.27           C  
ATOM    349  CB  LEU L  47      20.859  17.438  43.653  1.00 21.23           C  
ATOM    350  CG  LEU L  47      20.765  18.919  44.067  1.00 25.57           C  
ATOM    351  CD1 LEU L  47      21.486  19.837  43.068  1.00 14.76           C  
ATOM    352  CD2 LEU L  47      19.305  19.332  44.312  1.00 17.77           C  
ATOM    353  C   LEU L  47      22.782  17.034  45.091  1.00 22.02           C  
ATOM    354  O   LEU L  47      22.212  16.483  46.032  1.00 23.58           O  
ATOM    355  N   LEU L  48      23.951  17.701  45.239  1.00 21.73           N  
ATOM    356  CA  LEU L  48      24.521  18.057  46.514  1.00 22.26           C  
ATOM    357  CB  LEU L  48      26.046  18.210  46.422  1.00 22.70           C  
ATOM    358  CG  LEU L  48      26.766  16.908  46.029  1.00 22.34           C  
ATOM    359  CD1 LEU L  48      28.286  17.119  45.953  1.00 31.50           C  
ATOM    360  CD2 LEU L  48      26.377  15.748  46.963  1.00 23.76           C  
ATOM    361  C   LEU L  48      23.994  19.346  47.096  1.00 22.84           C  
ATOM    362  O   LEU L  48      23.552  19.389  48.243  1.00 23.30           O  
ATOM    363  N   ILE L  49      24.039  20.442  46.296  1.00 21.25           N  
ATOM    364  CA  ILE L  49      23.731  21.760  46.791  1.00 21.04           C  
ATOM    365  CB  ILE L  49      24.966  22.569  47.082  1.00 22.08           C  
ATOM    366  CG1 ILE L  49      25.787  21.927  48.213  1.00 22.22           C  
ATOM    367  CG2 ILE L  49      24.535  24.015  47.375  1.00 21.61           C  
ATOM    368  CD1 ILE L  49      25.050  21.871  49.551  1.00 19.84           C  
ATOM    369  C   ILE L  49      22.965  22.519  45.752  1.00 22.83           C  
ATOM    370  O   ILE L  49      23.212  22.373  44.556  1.00 23.82           O  
ATOM    371  N   TYR L  50      21.995  23.351  46.192  1.00 23.41           N  
ATOM    372  CA  TYR L  50      21.275  24.183  45.272  1.00 24.17           C  
ATOM    373  CB  TYR L  50      19.876  23.659  44.884  1.00 23.32           C  
ATOM    374  CG  TYR L  50      18.962  23.662  46.061  1.00 24.43           C  
ATOM    375  CD1 TYR L  50      18.344  24.822  46.456  1.00 34.78           C  
ATOM    376  CD2 TYR L  50      18.695  22.510  46.758  1.00 30.01           C  
ATOM    377  CE1 TYR L  50      17.493  24.843  47.533  1.00 31.67           C  
ATOM    378  CE2 TYR L  50      17.844  22.520  47.837  1.00 28.04           C  
ATOM    379  CZ  TYR L  50      17.241  23.689  48.228  1.00 26.83           C  
ATOM    380  OH  TYR L  50      16.366  23.707  49.334  1.00 27.75           O  
ATOM    381  C   TYR L  50      21.144  25.540  45.900  1.00 24.68           C  
ATOM    382  O   TYR L  50      21.288  25.688  47.111  1.00 24.81           O  
ATOM    383  N   GLY L  51      20.861  26.588  45.118  1.00 37.20           N  
ATOM    384  CA  GLY L  51      20.675  27.839  45.793  1.00 37.79           C  
ATOM    385  C   GLY L  51      22.004  28.263  46.337  1.00 39.04           C  
ATOM    386  O   GLY L  51      22.086  29.076  47.255  1.00 38.88           O  
ATOM    387  N   ALA L  52      23.076  27.657  45.795  1.00 41.15           N  
ATOM    388  CA  ALA L  52      24.452  27.971  46.070  1.00 40.64           C  
ATOM    389  CB  ALA L  52      24.754  29.476  45.947  1.00 33.39           C  
ATOM    390  C   ALA L  52      24.872  27.532  47.439  1.00 41.83           C  
ATOM    391  O   ALA L  52      26.053  27.260  47.653  1.00 41.47           O  
ATOM    392  N   SER L  53      23.936  27.372  48.394  1.00 41.33           N  
ATOM    393  CA  SER L  53      24.428  27.004  49.688  1.00 44.29           C  
ATOM    394  CB  SER L  53      24.641  28.218  50.606  1.00 45.81           C  
ATOM    395  OG  SER L  53      23.398  28.855  50.867  1.00 49.51           O  
ATOM    396  C   SER L  53      23.428  26.134  50.361  1.00 44.75           C  
ATOM    397  O   SER L  53      23.640  25.723  51.501  1.00 46.88           O  
ATOM    398  N   SER L  54      22.324  25.788  49.674  1.00 25.02           N  
ATOM    399  CA  SER L  54      21.389  24.995  50.420  1.00 25.46           C  
ATOM    400  CB  SER L  54      19.921  25.251  50.045  1.00 25.82           C  
ATOM    401  OG  SER L  54      19.079  24.425  50.831  1.00 26.32           O  
ATOM    402  C   SER L  54      21.674  23.548  50.156  1.00 26.55           C  
ATOM    403  O   SER L  54      21.982  23.154  49.033  1.00 27.11           O  
ATOM    404  N   ARG L  55      21.591  22.702  51.202  1.00 27.55           N  
ATOM    405  CA  ARG L  55      21.856  21.314  50.961  1.00 28.78           C  
ATOM    406  CB  ARG L  55      22.815  20.637  51.959  1.00 29.12           C  
ATOM    407  CG  ARG L  55      22.291  20.532  53.388  1.00 29.94           C  
ATOM    408  CD  ARG L  55      23.278  19.833  54.323  1.00 27.32           C  
ATOM    409  NE  ARG L  55      22.549  19.467  55.570  1.00 37.47           N  
ATOM    410  CZ  ARG L  55      23.249  19.316  56.732  1.00 52.44           C  
ATOM    411  NH1 ARG L  55      24.586  19.589  56.747  1.00 38.20           N1+
ATOM    412  NH2 ARG L  55      22.621  18.897  57.868  1.00 42.21           N  
ATOM    413  C   ARG L  55      20.557  20.584  51.036  1.00 29.96           C  
ATOM    414  O   ARG L  55      19.755  20.804  51.941  1.00 30.34           O  
ATOM    415  N   ALA L  56      20.320  19.690  50.058  1.00 30.04           N  
ATOM    416  CA  ALA L  56      19.109  18.923  50.015  1.00 30.01           C  
ATOM    417  CB  ALA L  56      18.908  18.181  48.682  1.00 29.54           C  
ATOM    418  C   ALA L  56      19.171  17.898  51.099  1.00 31.82           C  
ATOM    419  O   ALA L  56      20.246  17.568  51.595  1.00 31.56           O  
ATOM    420  N   THR L  57      18.003  17.373  51.512  1.00 34.07           N  
ATOM    421  CA  THR L  57      17.989  16.411  52.574  1.00 35.22           C  
ATOM    422  CB  THR L  57      16.606  16.062  53.042  1.00 36.14           C  
ATOM    423  OG1 THR L  57      16.665  15.316  54.249  1.00 45.52           O  
ATOM    424  CG2 THR L  57      15.906  15.246  51.942  1.00 44.26           C  
ATOM    425  C   THR L  57      18.639  15.160  52.074  1.00 35.44           C  
ATOM    426  O   THR L  57      18.548  14.820  50.896  1.00 34.99           O  
ATOM    427  N   GLY L  58      19.341  14.456  52.981  1.00 35.71           N  
ATOM    428  CA  GLY L  58      19.983  13.217  52.652  1.00 34.97           C  
ATOM    429  C   GLY L  58      21.417  13.481  52.334  1.00 34.61           C  
ATOM    430  O   GLY L  58      22.227  12.555  52.301  1.00 35.57           O  
ATOM    431  N   ILE L  59      21.774  14.758  52.106  1.00 32.55           N  
ATOM    432  CA  ILE L  59      23.130  15.097  51.778  1.00 30.44           C  
ATOM    433  CB  ILE L  59      23.246  16.395  51.031  1.00 30.08           C  
ATOM    434  CG1 ILE L  59      22.463  16.320  49.709  1.00 28.06           C  
ATOM    435  CG2 ILE L  59      24.740  16.718  50.853  1.00 28.59           C  
ATOM    436  CD1 ILE L  59      22.943  15.212  48.774  1.00 20.12           C  
ATOM    437  C   ILE L  59      23.874  15.252  53.069  1.00 30.62           C  
ATOM    438  O   ILE L  59      23.376  15.864  54.013  1.00 29.93           O  
ATOM    439  N   PRO L  60      25.062  14.706  53.137  1.00 30.86           N  
ATOM    440  CA  PRO L  60      25.828  14.767  54.355  1.00 30.38           C  
ATOM    441  CD  PRO L  60      25.390  13.530  52.347  1.00 36.21           C  
ATOM    442  CB  PRO L  60      26.987  13.792  54.164  1.00 30.87           C  
ATOM    443  CG  PRO L  60      26.427  12.752  53.177  1.00 30.46           C  
ATOM    444  C   PRO L  60      26.263  16.162  54.695  1.00 30.45           C  
ATOM    445  O   PRO L  60      26.479  16.968  53.791  1.00 30.31           O  
ATOM    446  N   ASP L  61      26.436  16.441  56.002  1.00 30.32           N  
ATOM    447  CA  ASP L  61      26.769  17.738  56.526  0.90 29.80           C  
ATOM    448  CB  ASP L  61      26.742  17.807  58.069  0.90 30.06           C  
ATOM    449  CG  ASP L  61      27.793  16.880  58.663  0.83 26.32           C  
ATOM    450  OD1 ASP L  61      28.030  15.792  58.073  0.83 26.63           O  
ATOM    451  OD2 ASP L  61      28.373  17.251  59.717  0.83 27.22           O1-
ATOM    452  C   ASP L  61      28.124  18.161  56.047  1.00 29.92           C  
ATOM    453  O   ASP L  61      28.436  19.350  56.033  1.00 29.61           O  
ATOM    454  N   ARG L  62      28.968  17.195  55.646  1.00 29.01           N  
ATOM    455  CA  ARG L  62      30.320  17.463  55.237  1.00 28.46           C  
ATOM    456  CB  ARG L  62      31.051  16.230  54.680  1.00 29.08           C  
ATOM    457  CG  ARG L  62      31.111  15.025  55.612  1.00 26.81           C  
ATOM    458  CD  ARG L  62      32.099  13.955  55.142  1.00 29.88           C  
ATOM    459  NE  ARG L  62      31.679  13.483  53.790  1.00 22.12           N  
ATOM    460  CZ  ARG L  62      30.798  12.448  53.665  1.00 39.79           C  
ATOM    461  NH1 ARG L  62      30.252  11.878  54.778  1.00 24.65           N1+
ATOM    462  NH2 ARG L  62      30.467  11.979  52.427  1.00 27.50           N  
ATOM    463  C   ARG L  62      30.306  18.411  54.079  1.00 28.32           C  
ATOM    464  O   ARG L  62      31.231  19.211  53.922  1.00 29.32           O  
ATOM    465  N   PHE L  63      29.282  18.300  53.208  1.00 26.76           N  
ATOM    466  CA  PHE L  63      29.211  19.105  52.020  1.00 26.25           C  
ATOM    467  CB  PHE L  63      28.315  18.499  50.924  1.00 26.69           C  
ATOM    468  CG  PHE L  63      28.929  17.230  50.438  1.00 27.46           C  
ATOM    469  CD1 PHE L  63      29.816  17.242  49.392  1.00 29.52           C  
ATOM    470  CD2 PHE L  63      28.628  16.024  51.021  1.00 26.15           C  
ATOM    471  CE1 PHE L  63      30.386  16.078  48.935  1.00 34.32           C  
ATOM    472  CE2 PHE L  63      29.195  14.855  50.570  1.00 28.96           C  
ATOM    473  CZ  PHE L  63      30.079  14.876  49.522  1.00 29.69           C  
ATOM    474  C   PHE L  63      28.630  20.451  52.330  1.00 25.98           C  
ATOM    475  O   PHE L  63      27.647  20.572  53.057  1.00 25.68           O  
ATOM    476  N   SER L  64      29.237  21.513  51.756  1.00 24.76           N  
ATOM    477  CA  SER L  64      28.759  22.846  51.980  1.00 25.97           C  
ATOM    478  CB  SER L  64      29.480  23.522  53.159  1.00 26.84           C  
ATOM    479  OG  SER L  64      28.988  24.834  53.371  1.00 27.63           O  
ATOM    480  C   SER L  64      29.040  23.653  50.746  1.00 26.26           C  
ATOM    481  O   SER L  64      30.010  23.392  50.036  1.00 26.27           O  
ATOM    482  N   GLY L  65      28.197  24.668  50.461  1.00 26.33           N  
ATOM    483  CA  GLY L  65      28.415  25.479  49.295  1.00 27.35           C  
ATOM    484  C   GLY L  65      28.346  26.914  49.711  1.00 28.08           C  
ATOM    485  O   GLY L  65      27.679  27.258  50.685  1.00 27.90           O  
ATOM    486  N   SER L  66      29.046  27.796  48.967  1.00 28.37           N  
ATOM    487  CA  SER L  66      29.043  29.189  49.311  1.00 29.39           C  
ATOM    488  CB  SER L  66      30.068  29.542  50.404  1.00 29.75           C  
ATOM    489  OG  SER L  66      31.384  29.291  49.933  1.00 32.76           O  
ATOM    490  C   SER L  66      29.400  29.994  48.096  1.00 28.69           C  
ATOM    491  O   SER L  66      29.765  29.446  47.056  1.00 28.29           O  
ATOM    492  N   GLY L  67      29.302  31.338  48.208  1.00 27.57           N  
ATOM    493  CA  GLY L  67      29.660  32.199  47.114  1.00 27.73           C  
ATOM    494  C   GLY L  67      28.443  32.861  46.550  1.00 28.75           C  
ATOM    495  O   GLY L  67      27.306  32.482  46.833  1.00 28.94           O  
ATOM    496  N   SER L  68      28.677  33.917  45.743  1.00 29.49           N  
ATOM    497  CA  SER L  68      27.620  34.644  45.104  1.00 30.33           C  
ATOM    498  CB  SER L  68      27.025  35.750  45.989  1.00 29.52           C  
ATOM    499  OG  SER L  68      25.985  36.425  45.300  1.00 34.86           O  
ATOM    500  C   SER L  68      28.217  35.306  43.903  1.00 30.27           C  
ATOM    501  O   SER L  68      29.436  35.400  43.772  1.00 31.00           O  
ATOM    502  N   GLY L  69      27.362  35.784  42.982  1.00 30.23           N  
ATOM    503  CA  GLY L  69      27.868  36.456  41.822  1.00 29.63           C  
ATOM    504  C   GLY L  69      28.561  35.467  40.937  1.00 30.09           C  
ATOM    505  O   GLY L  69      27.950  34.530  40.425  1.00 30.11           O  
ATOM    506  N   THR L  70      29.831  35.772  40.620  1.00 29.55           N  
ATOM    507  CA  THR L  70      30.706  34.995  39.783  1.00 29.28           C  
ATOM    508  CB  THR L  70      31.741  35.848  39.123  1.00 30.49           C  
ATOM    509  OG1 THR L  70      32.537  35.061  38.252  1.00 29.77           O  
ATOM    510  CG2 THR L  70      32.609  36.496  40.210  1.00 27.62           C  
ATOM    511  C   THR L  70      31.427  33.859  40.465  1.00 29.64           C  
ATOM    512  O   THR L  70      31.753  32.874  39.803  1.00 30.33           O  
ATOM    513  N   ASP L  71      31.763  33.972  41.772  1.00 29.46           N  
ATOM    514  CA  ASP L  71      32.603  32.965  42.382  1.00 30.96           C  
ATOM    515  CB  ASP L  71      33.764  33.546  43.208  1.00 32.24           C  
ATOM    516  CG  ASP L  71      34.815  34.102  42.260  1.00 37.60           C  
ATOM    517  OD1 ASP L  71      34.709  33.832  41.035  1.00 41.73           O  
ATOM    518  OD2 ASP L  71      35.745  34.795  42.752  1.00 53.47           O1-
ATOM    519  C   ASP L  71      31.831  32.080  43.312  1.00 29.83           C  
ATOM    520  O   ASP L  71      31.152  32.553  44.221  1.00 30.05           O  
ATOM    521  N   PHE L  72      31.949  30.748  43.119  1.00 28.44           N  
ATOM    522  CA  PHE L  72      31.244  29.825  43.963  1.00 27.17           C  
ATOM    523  CB  PHE L  72      30.063  29.142  43.255  1.00 27.01           C  
ATOM    524  CG  PHE L  72      29.077  30.193  42.865  1.00 26.46           C  
ATOM    525  CD1 PHE L  72      29.209  30.864  41.671  1.00 23.61           C  
ATOM    526  CD2 PHE L  72      28.016  30.498  43.685  1.00 20.46           C  
ATOM    527  CE1 PHE L  72      28.301  31.829  41.304  1.00 23.19           C  
ATOM    528  CE2 PHE L  72      27.106  31.463  43.324  1.00 26.65           C  
ATOM    529  CZ  PHE L  72      27.246  32.130  42.130  1.00 22.95           C  
ATOM    530  C   PHE L  72      32.195  28.738  44.364  1.00 26.45           C  
ATOM    531  O   PHE L  72      33.129  28.421  43.630  1.00 25.84           O  
ATOM    532  N   THR L  73      31.986  28.144  45.561  1.00 25.75           N  
ATOM    533  CA  THR L  73      32.889  27.116  45.979  1.00 26.16           C  
ATOM    534  CB  THR L  73      33.912  27.634  46.945  1.00 26.64           C  
ATOM    535  OG1 THR L  73      35.034  26.770  46.993  1.00 28.91           O  
ATOM    536  CG2 THR L  73      33.268  27.731  48.335  1.00 24.81           C  
ATOM    537  C   THR L  73      32.110  26.018  46.644  1.00 26.20           C  
ATOM    538  O   THR L  73      31.112  26.260  47.324  1.00 27.18           O  
ATOM    539  N   LEU L  74      32.550  24.760  46.429  1.00 25.19           N  
ATOM    540  CA  LEU L  74      31.971  23.606  47.055  1.00 25.29           C  
ATOM    541  CB  LEU L  74      31.637  22.477  46.066  1.00 25.12           C  
ATOM    542  CG  LEU L  74      31.032  21.225  46.732  1.00 25.17           C  
ATOM    543  CD1 LEU L  74      29.673  21.529  47.385  1.00 19.82           C  
ATOM    544  CD2 LEU L  74      30.975  20.049  45.742  1.00 24.56           C  
ATOM    545  C   LEU L  74      33.016  23.082  47.986  1.00 26.03           C  
ATOM    546  O   LEU L  74      34.167  22.903  47.591  1.00 25.84           O  
ATOM    547  N   THR L  75      32.643  22.828  49.255  1.00 25.50           N  
ATOM    548  CA  THR L  75      33.628  22.389  50.203  1.00 25.78           C  
ATOM    549  CB  THR L  75      33.777  23.341  51.353  1.00 25.88           C  
ATOM    550  OG1 THR L  75      34.158  24.627  50.885  1.00 26.46           O  
ATOM    551  CG2 THR L  75      34.835  22.790  52.321  1.00 25.43           C  
ATOM    552  C   THR L  75      33.213  21.079  50.792  1.00 26.37           C  
ATOM    553  O   THR L  75      32.049  20.868  51.131  1.00 25.64           O  
ATOM    554  N   ILE L  76      34.183  20.150  50.910  1.00 26.78           N  
ATOM    555  CA  ILE L  76      33.948  18.900  51.571  1.00 27.40           C  
ATOM    556  CB  ILE L  76      34.304  17.707  50.735  1.00 27.06           C  
ATOM    557  CG1 ILE L  76      33.530  17.740  49.405  1.00 27.15           C  
ATOM    558  CG2 ILE L  76      34.005  16.447  51.563  1.00 26.94           C  
ATOM    559  CD1 ILE L  76      34.046  16.740  48.370  1.00 20.70           C  
ATOM    560  C   ILE L  76      34.868  18.937  52.755  1.00 28.34           C  
ATOM    561  O   ILE L  76      36.089  18.958  52.606  1.00 28.88           O  
ATOM    562  N   SER L  77      34.289  18.948  53.971  1.00 29.58           N  
ATOM    563  CA  SER L  77      35.040  19.118  55.185  1.00 31.55           C  
ATOM    564  CB  SER L  77      34.152  19.027  56.434  1.00 31.38           C  
ATOM    565  OG  SER L  77      33.129  20.007  56.376  1.00 32.55           O  
ATOM    566  C   SER L  77      36.057  18.035  55.328  1.00 33.29           C  
ATOM    567  O   SER L  77      37.255  18.307  55.382  1.00 35.41           O  
ATOM    568  N   ARG L  78      35.601  16.771  55.425  1.00 32.35           N  
ATOM    569  CA  ARG L  78      36.558  15.710  55.537  1.00 32.88           C  
ATOM    570  CB  ARG L  78      36.633  15.059  56.931  1.00 34.09           C  
ATOM    571  CG  ARG L  78      35.348  14.375  57.398  1.00 27.72           C  
ATOM    572  CD  ARG L  78      35.403  13.960  58.871  1.00 30.47           C  
ATOM    573  NE  ARG L  78      36.550  13.020  59.040  1.00 35.83           N  
ATOM    574  CZ  ARG L  78      36.336  11.672  59.096  1.00 39.26           C  
ATOM    575  NH1 ARG L  78      35.065  11.179  59.022  1.00 40.85           N1+
ATOM    576  NH2 ARG L  78      37.393  10.819  59.238  1.00 40.97           N  
ATOM    577  C   ARG L  78      36.159  14.669  54.547  1.00 31.31           C  
ATOM    578  O   ARG L  78      35.075  14.095  54.627  1.00 31.54           O  
ATOM    579  N   LEU L  79      37.058  14.387  53.586  1.00 29.61           N  
ATOM    580  CA  LEU L  79      36.771  13.484  52.513  1.00 30.13           C  
ATOM    581  CB  LEU L  79      37.878  13.422  51.446  1.00 29.54           C  
ATOM    582  CG  LEU L  79      38.043  14.690  50.589  1.00 30.96           C  
ATOM    583  CD1 LEU L  79      39.174  14.514  49.568  1.00 26.89           C  
ATOM    584  CD2 LEU L  79      36.724  15.085  49.914  1.00 26.55           C  
ATOM    585  C   LEU L  79      36.623  12.083  53.014  1.00 31.87           C  
ATOM    586  O   LEU L  79      37.436  11.594  53.798  1.00 31.74           O  
ATOM    587  N   GLU L  80      35.549  11.413  52.549  1.00 31.86           N  
ATOM    588  CA  GLU L  80      35.319  10.019  52.810  1.00 31.79           C  
ATOM    589  CB  GLU L  80      33.850   9.673  53.111  1.00 32.08           C  
ATOM    590  CG  GLU L  80      33.344  10.225  54.445  1.00 39.43           C  
ATOM    591  CD  GLU L  80      34.032   9.465  55.570  1.00 39.91           C  
ATOM    592  OE1 GLU L  80      35.261   9.217  55.457  1.00 58.57           O  
ATOM    593  OE2 GLU L  80      33.334   9.129  56.562  1.00 43.56           O1-
ATOM    594  C   GLU L  80      35.693   9.317  51.539  1.00 32.17           C  
ATOM    595  O   GLU L  80      35.777   9.950  50.487  1.00 31.13           O  
ATOM    596  N   PRO L  81      35.934   8.033  51.582  1.00 33.45           N  
ATOM    597  CA  PRO L  81      36.330   7.336  50.387  1.00 31.87           C  
ATOM    598  CD  PRO L  81      36.454   7.395  52.781  1.00 34.12           C  
ATOM    599  CB  PRO L  81      36.759   5.947  50.845  1.00 32.14           C  
ATOM    600  CG  PRO L  81      37.263   6.185  52.282  1.00 33.73           C  
ATOM    601  C   PRO L  81      35.268   7.342  49.331  1.00 30.40           C  
ATOM    602  O   PRO L  81      35.597   7.251  48.149  1.00 30.82           O  
ATOM    603  N   GLU L  82      33.994   7.445  49.740  1.00 29.86           N  
ATOM    604  CA  GLU L  82      32.870   7.433  48.850  1.00 30.20           C  
ATOM    605  CB  GLU L  82      31.529   7.325  49.598  1.00 30.93           C  
ATOM    606  CG  GLU L  82      31.318   8.416  50.648  1.00 36.61           C  
ATOM    607  CD  GLU L  82      30.004   8.127  51.361  1.00 65.45           C  
ATOM    608  OE1 GLU L  82      29.194   7.336  50.810  1.00 49.45           O  
ATOM    609  OE2 GLU L  82      29.796   8.689  52.469  1.00 43.87           O1-
ATOM    610  C   GLU L  82      32.872   8.676  48.010  1.00 30.30           C  
ATOM    611  O   GLU L  82      32.261   8.707  46.944  1.00 32.03           O  
ATOM    612  N   ASP L  83      33.526   9.744  48.503  1.00 29.27           N  
ATOM    613  CA  ASP L  83      33.578  11.056  47.914  1.00 28.71           C  
ATOM    614  CB  ASP L  83      34.165  12.095  48.883  1.00 28.10           C  
ATOM    615  CG  ASP L  83      33.161  12.242  50.024  1.00 31.55           C  
ATOM    616  OD1 ASP L  83      31.999  11.783  49.853  1.00 28.93           O  
ATOM    617  OD2 ASP L  83      33.539  12.809  51.082  1.00 27.03           O1-
ATOM    618  C   ASP L  83      34.343  11.104  46.615  1.00 28.26           C  
ATOM    619  O   ASP L  83      34.157  12.042  45.841  1.00 29.16           O  
ATOM    620  N   PHE L  84      35.276  10.167  46.361  1.00 26.81           N  
ATOM    621  CA  PHE L  84      35.966  10.178  45.096  1.00 26.44           C  
ATOM    622  CB  PHE L  84      36.839   8.917  44.914  1.00 27.88           C  
ATOM    623  CG  PHE L  84      37.126   8.685  43.464  1.00 28.45           C  
ATOM    624  CD1 PHE L  84      38.211   9.249  42.838  1.00 32.42           C  
ATOM    625  CD2 PHE L  84      36.289   7.876  42.725  1.00 37.22           C  
ATOM    626  CE1 PHE L  84      38.444   9.011  41.501  1.00 33.50           C  
ATOM    627  CE2 PHE L  84      36.515   7.634  41.388  1.00 46.02           C  
ATOM    628  CZ  PHE L  84      37.600   8.206  40.771  1.00 29.99           C  
ATOM    629  C   PHE L  84      34.928  10.150  44.013  1.00 27.08           C  
ATOM    630  O   PHE L  84      34.178   9.184  43.907  1.00 26.96           O  
ATOM    631  N   ALA L  85      34.875  11.203  43.163  1.00 26.17           N  
ATOM    632  CA  ALA L  85      33.903  11.265  42.104  1.00 25.53           C  
ATOM    633  CB  ALA L  85      32.451  11.346  42.606  1.00 26.21           C  
ATOM    634  C   ALA L  85      34.167  12.513  41.315  1.00 25.14           C  
ATOM    635  O   ALA L  85      35.136  13.226  41.569  1.00 26.00           O  
ATOM    636  N   VAL L  86      33.320  12.785  40.296  1.00 23.60           N  
ATOM    637  CA  VAL L  86      33.445  13.985  39.516  1.00 23.39           C  
ATOM    638  CB  VAL L  86      33.236  13.771  38.045  1.00 23.70           C  
ATOM    639  CG1 VAL L  86      33.306  15.134  37.337  1.00 21.41           C  
ATOM    640  CG2 VAL L  86      34.276  12.754  37.545  1.00 23.53           C  
ATOM    641  C   VAL L  86      32.367  14.913  39.993  1.00 23.13           C  
ATOM    642  O   VAL L  86      31.258  14.474  40.292  1.00 23.96           O  
ATOM    643  N   TYR L  87      32.668  16.227  40.094  1.00 22.86           N  
ATOM    644  CA  TYR L  87      31.689  17.159  40.592  1.00 22.36           C  
ATOM    645  CB  TYR L  87      32.139  17.886  41.874  1.00 21.42           C  
ATOM    646  CG  TYR L  87      32.246  16.888  42.978  1.00 22.80           C  
ATOM    647  CD1 TYR L  87      33.348  16.071  43.093  1.00 20.46           C  
ATOM    648  CD2 TYR L  87      31.245  16.774  43.915  1.00 22.71           C  
ATOM    649  CE1 TYR L  87      33.443  15.154  44.116  1.00 22.32           C  
ATOM    650  CE2 TYR L  87      31.335  15.859  44.938  1.00 18.00           C  
ATOM    651  CZ  TYR L  87      32.435  15.046  45.041  1.00 21.59           C  
ATOM    652  OH  TYR L  87      32.532  14.106  46.090  1.00 24.57           O  
ATOM    653  C   TYR L  87      31.437  18.215  39.551  1.00 22.72           C  
ATOM    654  O   TYR L  87      32.374  18.728  38.938  1.00 23.52           O  
ATOM    655  N   TYR L  88      30.148  18.578  39.336  1.00 22.41           N  
ATOM    656  CA  TYR L  88      29.819  19.554  38.330  1.00 22.03           C  
ATOM    657  CB  TYR L  88      28.859  19.065  37.227  1.00 21.89           C  
ATOM    658  CG  TYR L  88      29.336  17.804  36.599  1.00 23.86           C  
ATOM    659  CD1 TYR L  88      30.345  17.790  35.665  1.00 19.97           C  
ATOM    660  CD2 TYR L  88      28.755  16.615  36.965  1.00 20.76           C  
ATOM    661  CE1 TYR L  88      30.762  16.608  35.101  1.00 22.52           C  
ATOM    662  CE2 TYR L  88      29.165  15.431  36.403  1.00 27.53           C  
ATOM    663  CZ  TYR L  88      30.172  15.426  35.469  1.00 22.04           C  
ATOM    664  OH  TYR L  88      30.601  14.213  34.888  1.00 27.49           O  
ATOM    665  C   TYR L  88      29.036  20.665  38.968  1.00 21.85           C  
ATOM    666  O   TYR L  88      28.248  20.437  39.884  1.00 22.93           O  
ATOM    667  N   CYS L  89      29.249  21.912  38.490  1.00 22.41           N  
ATOM    668  CA  CYS L  89      28.457  23.028  38.927  1.00 23.28           C  
ATOM    669  CB  CYS L  89      29.269  24.305  39.281  1.00 23.23           C  
ATOM    670  SG  CYS L  89      30.392  24.898  37.974  1.00 26.61           S  
ATOM    671  C   CYS L  89      27.496  23.329  37.813  1.00 24.32           C  
ATOM    672  O   CYS L  89      27.759  23.000  36.656  1.00 24.76           O  
ATOM    673  N   GLN L  90      26.327  23.912  38.150  1.00 24.14           N  
ATOM    674  CA  GLN L  90      25.326  24.218  37.164  1.00 23.84           C  
ATOM    675  CB  GLN L  90      24.155  23.221  37.138  1.00 24.37           C  
ATOM    676  CG  GLN L  90      23.103  23.570  36.082  1.00 23.30           C  
ATOM    677  CD  GLN L  90      21.802  22.870  36.450  1.00 24.46           C  
ATOM    678  OE1 GLN L  90      21.678  22.293  37.529  1.00 26.57           O  
ATOM    679  NE2 GLN L  90      20.795  22.941  35.539  1.00 26.81           N  
ATOM    680  C   GLN L  90      24.695  25.521  37.532  1.00 24.62           C  
ATOM    681  O   GLN L  90      24.452  25.796  38.705  1.00 25.97           O  
ATOM    682  N   GLN L  91      24.391  26.349  36.517  1.00 23.85           N  
ATOM    683  CA  GLN L  91      23.776  27.630  36.717  1.00 23.40           C  
ATOM    684  CB  GLN L  91      24.654  28.725  36.075  1.00 23.86           C  
ATOM    685  CG  GLN L  91      23.984  30.066  35.815  1.00 21.68           C  
ATOM    686  CD  GLN L  91      23.373  29.986  34.422  1.00 25.92           C  
ATOM    687  OE1 GLN L  91      22.548  30.815  34.044  1.00 28.82           O  
ATOM    688  NE2 GLN L  91      23.789  28.957  33.634  1.00 24.71           N  
ATOM    689  C   GLN L  91      22.430  27.600  36.055  1.00 23.43           C  
ATOM    690  O   GLN L  91      22.303  27.140  34.922  1.00 23.60           O  
ATOM    691  N   TYR L  92      21.349  27.740  36.834  1.00 41.02           N  
ATOM    692  CA  TYR L  92      19.989  27.797  36.363  1.00 40.20           C  
ATOM    693  CB  TYR L  92      19.015  26.796  37.034  1.00 36.51           C  
ATOM    694  CG  TYR L  92      19.273  26.660  38.492  1.00 42.37           C  
ATOM    695  CD1 TYR L  92      20.384  25.978  38.930  1.00 47.57           C  
ATOM    696  CD2 TYR L  92      18.421  27.202  39.419  1.00 46.11           C  
ATOM    697  CE1 TYR L  92      20.639  25.846  40.274  1.00 52.78           C  
ATOM    698  CE2 TYR L  92      18.666  27.074  40.764  1.00 46.53           C  
ATOM    699  CZ  TYR L  92      19.780  26.396  41.191  1.00 50.86           C  
ATOM    700  OH  TYR L  92      20.037  26.263  42.570  1.00 53.90           O  
ATOM    701  C   TYR L  92      19.454  29.182  36.123  1.00 43.57           C  
ATOM    702  O   TYR L  92      18.353  29.339  35.602  1.00 43.84           O  
ATOM    703  N   GLY L  93      20.156  30.227  36.597  1.00 43.40           N  
ATOM    704  CA  GLY L  93      19.660  31.579  36.582  1.00 51.00           C  
ATOM    705  C   GLY L  93      19.299  32.065  35.209  1.00 51.77           C  
ATOM    706  O   GLY L  93      18.317  32.795  35.073  1.00 50.56           O  
ATOM    707  N   SER L  94      20.079  31.732  34.162  1.00 50.24           N  
ATOM    708  CA  SER L  94      19.727  32.231  32.859  1.00 55.51           C  
ATOM    709  CB  SER L  94      20.759  33.210  32.271  1.00 53.01           C  
ATOM    710  OG  SER L  94      21.981  32.537  32.013  1.00 47.95           O  
ATOM    711  C   SER L  94      19.632  31.071  31.921  1.00 55.00           C  
ATOM    712  O   SER L  94      20.096  29.973  32.225  1.00 55.98           O  
ATOM    713  N   SER L  95      19.003  31.284  30.748  1.00 54.26           N  
ATOM    714  CA  SER L  95      18.872  30.214  29.803  1.00 55.16           C  
ATOM    715  CB  SER L  95      17.465  30.092  29.195  1.00 55.48           C  
ATOM    716  OG  SER L  95      16.519  29.765  30.203  1.00 66.43           O  
ATOM    717  C   SER L  95      19.807  30.512  28.678  1.00 52.58           C  
ATOM    718  O   SER L  95      20.037  31.674  28.340  1.00 57.77           O  
ATOM    719  N   PRO L  96      20.380  29.493  28.097  1.00 54.04           N  
ATOM    720  CA  PRO L  96      20.137  28.148  28.545  1.00 53.35           C  
ATOM    721  CD  PRO L  96      20.620  29.542  26.664  1.00 58.33           C  
ATOM    722  CB  PRO L  96      20.551  27.232  27.398  1.00 53.09           C  
ATOM    723  CG  PRO L  96      20.377  28.114  26.154  1.00 56.61           C  
ATOM    724  C   PRO L  96      20.892  27.847  29.797  1.00 50.38           C  
ATOM    725  O   PRO L  96      21.816  28.584  30.139  1.00 53.28           O  
ATOM    726  N   SER L  97      20.499  26.768  30.504  1.00 45.16           N  
ATOM    727  CA  SER L  97      21.215  26.389  31.682  1.00 43.11           C  
ATOM    728  CB  SER L  97      20.515  25.299  32.513  1.00 43.02           C  
ATOM    729  OG  SER L  97      19.302  25.794  33.059  1.00  0.00           O  
ATOM    730  C   SER L  97      22.515  25.833  31.213  1.00 41.89           C  
ATOM    731  O   SER L  97      22.599  25.242  30.138  1.00 46.94           O  
ATOM    732  N   THR L  98      23.580  26.015  32.010  1.00 25.05           N  
ATOM    733  CA  THR L  98      24.851  25.524  31.561  1.00 24.53           C  
ATOM    734  CB  THR L  98      25.749  26.632  31.095  1.00 24.72           C  
ATOM    735  OG1 THR L  98      25.974  27.554  32.153  1.00 25.08           O  
ATOM    736  CG2 THR L  98      25.076  27.345  29.908  1.00 24.69           C  
ATOM    737  C   THR L  98      25.534  24.823  32.698  1.00 24.67           C  
ATOM    738  O   THR L  98      25.244  25.085  33.865  1.00 24.39           O  
ATOM    739  N   PHE L  99      26.470  23.900  32.375  1.00 24.61           N  
ATOM    740  CA  PHE L  99      27.197  23.157  33.372  1.00 24.25           C  
ATOM    741  CB  PHE L  99      27.116  21.622  33.227  1.00 22.49           C  
ATOM    742  CG  PHE L  99      25.752  21.111  33.541  1.00 25.18           C  
ATOM    743  CD1 PHE L  99      24.781  21.051  32.569  1.00 23.43           C  
ATOM    744  CD2 PHE L  99      25.449  20.667  34.808  1.00 20.19           C  
ATOM    745  CE1 PHE L  99      23.528  20.567  32.862  1.00 25.49           C  
ATOM    746  CE2 PHE L  99      24.196  20.183  35.105  1.00 23.85           C  
ATOM    747  CZ  PHE L  99      23.229  20.132  34.131  1.00 23.93           C  
ATOM    748  C   PHE L  99      28.658  23.453  33.211  1.00 24.19           C  
ATOM    749  O   PHE L  99      29.107  23.877  32.148  1.00 24.86           O  
ATOM    750  N   GLY L 100      29.439  23.249  34.293  1.00 24.29           N  
ATOM    751  CA  GLY L 100      30.864  23.412  34.227  1.00 24.02           C  
ATOM    752  C   GLY L 100      31.420  22.135  33.664  1.00 25.22           C  
ATOM    753  O   GLY L 100      30.703  21.146  33.525  1.00 24.81           O  
ATOM    754  N   GLN L 101      32.730  22.133  33.340  1.00 25.14           N  
ATOM    755  CA  GLN L 101      33.424  21.008  32.764  1.00 26.67           C  
ATOM    756  CB  GLN L 101      34.879  21.306  32.359  1.00 27.93           C  
ATOM    757  CG  GLN L 101      35.023  22.338  31.244  1.00 36.53           C  
ATOM    758  CD  GLN L 101      34.951  23.712  31.885  1.00 98.90           C  
ATOM    759  OE1 GLN L 101      35.085  23.851  33.099  1.00 48.91           O  
ATOM    760  NE2 GLN L 101      34.735  24.760  31.047  1.00 40.68           N  
ATOM    761  C   GLN L 101      33.499  19.889  33.754  1.00 27.56           C  
ATOM    762  O   GLN L 101      33.563  18.721  33.372  1.00 28.70           O  
ATOM    763  N   GLY L 102      33.570  20.212  35.055  1.00 27.14           N  
ATOM    764  CA  GLY L 102      33.624  19.179  36.051  1.00 26.28           C  
ATOM    765  C   GLY L 102      35.010  19.094  36.610  1.00 26.58           C  
ATOM    766  O   GLY L 102      35.995  19.377  35.929  1.00 27.70           O  
ATOM    767  N   THR L 103      35.102  18.702  37.900  1.00 26.11           N  
ATOM    768  CA  THR L 103      36.367  18.535  38.559  1.00 26.02           C  
ATOM    769  CB  THR L 103      36.546  19.437  39.746  1.00 26.36           C  
ATOM    770  OG1 THR L 103      36.459  20.797  39.349  1.00 28.66           O  
ATOM    771  CG2 THR L 103      37.917  19.153  40.385  1.00 23.25           C  
ATOM    772  C   THR L 103      36.423  17.130  39.068  1.00 25.82           C  
ATOM    773  O   THR L 103      35.493  16.654  39.720  1.00 25.15           O  
ATOM    774  N   LYS L 104      37.531  16.417  38.792  1.00 25.83           N  
ATOM    775  CA  LYS L 104      37.600  15.065  39.258  1.00 27.17           C  
ATOM    776  CB  LYS L 104      38.269  14.088  38.280  1.00 26.92           C  
ATOM    777  CG  LYS L 104      38.217  12.651  38.797  1.00 30.17           C  
ATOM    778  CD  LYS L 104      38.500  11.577  37.749  1.00 53.38           C  
ATOM    779  CE  LYS L 104      38.280  10.163  38.292  1.00 56.20           C  
ATOM    780  NZ  LYS L 104      38.397   9.166  37.207  1.00 54.10           N1+
ATOM    781  C   LYS L 104      38.376  15.035  40.534  1.00 27.19           C  
ATOM    782  O   LYS L 104      39.508  15.516  40.606  1.00 28.62           O  
ATOM    783  N   VAL L 105      37.760  14.464  41.586  1.00 26.56           N  
ATOM    784  CA  VAL L 105      38.419  14.347  42.855  1.00 26.27           C  
ATOM    785  CB  VAL L 105      37.496  14.590  44.016  1.00 26.35           C  
ATOM    786  CG1 VAL L 105      38.252  14.321  45.328  1.00 27.17           C  
ATOM    787  CG2 VAL L 105      36.940  16.021  43.899  1.00 27.65           C  
ATOM    788  C   VAL L 105      38.922  12.937  42.946  1.00 26.78           C  
ATOM    789  O   VAL L 105      38.139  11.989  43.007  1.00 27.08           O  
ATOM    790  N   GLU L 106      40.263  12.776  42.976  1.00 27.31           N  
ATOM    791  CA  GLU L 106      40.888  11.483  42.985  1.00 28.07           C  
ATOM    792  CB  GLU L 106      42.042  11.313  41.984  1.00 28.75           C  
ATOM    793  CG  GLU L 106      41.690  11.281  40.505  1.00 31.05           C  
ATOM    794  CD  GLU L 106      43.016  11.101  39.781  1.00 41.95           C  
ATOM    795  OE1 GLU L 106      44.035  11.658  40.268  1.00 35.28           O  
ATOM    796  OE2 GLU L 106      43.031  10.402  38.733  1.00 44.22           O1-
ATOM    797  C   GLU L 106      41.610  11.301  44.274  1.00 28.57           C  
ATOM    798  O   GLU L 106      41.835  12.244  45.031  1.00 28.50           O  
ATOM    799  N   ILE L 107      42.014  10.044  44.530  1.00 28.59           N  
ATOM    800  CA  ILE L 107      42.765   9.756  45.707  1.00 29.42           C  
ATOM    801  CB  ILE L 107      42.437   8.426  46.313  1.00 28.31           C  
ATOM    802  CG1 ILE L 107      40.967   8.429  46.767  1.00 31.60           C  
ATOM    803  CG2 ILE L 107      43.426   8.156  47.459  1.00 30.47           C  
ATOM    804  CD1 ILE L 107      40.442   7.059  47.181  1.00 46.30           C  
ATOM    805  C   ILE L 107      44.219   9.809  45.353  1.00 30.08           C  
ATOM    806  O   ILE L 107      44.679   9.195  44.390  1.00 31.22           O  
ATOM    807  N   LYS L 108      44.968  10.600  46.141  1.00 30.36           N  
ATOM    808  CA  LYS L 108      46.377  10.794  45.959  1.00 30.47           C  
ATOM    809  CB  LYS L 108      46.937  11.838  46.941  1.00 29.77           C  
ATOM    810  CG  LYS L 108      48.417  12.173  46.749  1.00 27.86           C  
ATOM    811  CD  LYS L 108      48.707  12.958  45.469  1.00 30.58           C  
ATOM    812  CE  LYS L 108      50.131  13.512  45.399  1.00 54.88           C  
ATOM    813  NZ  LYS L 108      51.108  12.402  45.407  1.00 70.03           N1+
ATOM    814  C   LYS L 108      47.057   9.466  46.255  1.00 31.17           C  
ATOM    815  O   LYS L 108      46.873   8.948  47.389  1.00 31.28           O  
ATOM    816  OXT LYS L 108      47.771   8.953  45.351  1.00  0.00           O1-
TER     817      LYS L 108 
ATOM    818  N   GLN H 109       7.989   8.500  47.057  1.00 44.19           N1+
ATOM    819  CA  GLN H 109       9.180   9.150  46.474  1.00 43.58           C  
ATOM    820  CB  GLN H 109      10.472   8.393  46.831  1.00 44.39           C  
ATOM    821  CG  GLN H 109      10.917   8.572  48.285  1.00 45.62           C  
ATOM    822  CD  GLN H 109       9.919   7.873  49.194  0.67 48.72           C  
ATOM    823  OE1 GLN H 109       9.524   6.735  48.946  0.67 50.31           O  
ATOM    824  NE2 GLN H 109       9.495   8.576  50.278  0.67 50.19           N  
ATOM    825  C   GLN H 109       9.087   9.268  44.992  1.00 42.39           C  
ATOM    826  O   GLN H 109       8.410   8.481  44.330  1.00 42.24           O  
ATOM    827  N   VAL H 110       9.778  10.280  44.433  1.00 41.86           N  
ATOM    828  CA  VAL H 110       9.695  10.512  43.026  1.00 40.62           C  
ATOM    829  CB  VAL H 110       9.965  11.944  42.680  1.00 40.87           C  
ATOM    830  CG1 VAL H 110       9.974  12.099  41.151  1.00 41.13           C  
ATOM    831  CG2 VAL H 110       8.919  12.814  43.401  1.00 42.26           C  
ATOM    832  C   VAL H 110      10.711   9.660  42.326  1.00 39.04           C  
ATOM    833  O   VAL H 110      11.900   9.718  42.630  1.00 39.09           O  
ATOM    834  N   GLN H 111      10.260   8.836  41.356  1.00 47.32           N  
ATOM    835  CA  GLN H 111      11.192   8.020  40.627  1.00 46.38           C  
ATOM    836  CB  GLN H 111      11.054   6.509  40.873  1.00 47.40           C  
ATOM    837  CG  GLN H 111       9.741   5.914  40.367  1.00 49.68           C  
ATOM    838  CD  GLN H 111       9.844   4.408  40.540  1.00 73.13           C  
ATOM    839  OE1 GLN H 111      10.896   3.817  40.302  1.00 64.69           O  
ATOM    840  NE2 GLN H 111       8.727   3.767  40.973  1.00 43.08           N  
ATOM    841  C   GLN H 111      10.968   8.243  39.162  1.00 43.79           C  
ATOM    842  O   GLN H 111       9.833   8.403  38.715  1.00 43.70           O  
ATOM    843  N   LEU H 112      12.064   8.271  38.375  1.00 40.49           N  
ATOM    844  CA  LEU H 112      11.964   8.474  36.952  1.00 37.58           C  
ATOM    845  CB  LEU H 112      12.794   9.677  36.467  1.00 37.75           C  
ATOM    846  CG  LEU H 112      12.341  11.025  37.060  1.00 34.12           C  
ATOM    847  CD1 LEU H 112      13.202  12.184  36.535  1.00 31.39           C  
ATOM    848  CD2 LEU H 112      10.839  11.263  36.827  1.00 30.86           C  
ATOM    849  C   LEU H 112      12.525   7.260  36.273  1.00 36.24           C  
ATOM    850  O   LEU H 112      13.663   6.867  36.527  1.00 36.35           O  
ATOM    851  N   VAL H 113      11.734   6.635  35.374  1.00 34.00           N  
ATOM    852  CA  VAL H 113      12.194   5.463  34.681  1.00 32.78           C  
ATOM    853  CB  VAL H 113      11.265   4.293  34.831  1.00 33.59           C  
ATOM    854  CG1 VAL H 113      11.795   3.128  33.979  1.00 31.16           C  
ATOM    855  CG2 VAL H 113      11.131   3.960  36.326  1.00 34.98           C  
ATOM    856  C   VAL H 113      12.261   5.790  33.221  1.00 30.47           C  
ATOM    857  O   VAL H 113      11.292   6.272  32.637  1.00 31.34           O  
ATOM    858  N   GLN H 114      13.422   5.518  32.589  1.00 28.79           N  
ATOM    859  CA  GLN H 114      13.627   5.843  31.204  1.00 28.33           C  
ATOM    860  CB  GLN H 114      14.999   6.487  30.946  1.00 27.31           C  
ATOM    861  CG  GLN H 114      15.165   7.816  31.685  1.00 25.02           C  
ATOM    862  CD  GLN H 114      16.544   8.374  31.378  1.00 26.91           C  
ATOM    863  OE1 GLN H 114      17.246   8.846  32.273  1.00 32.55           O  
ATOM    864  NE2 GLN H 114      16.941   8.339  30.079  1.00 27.56           N  
ATOM    865  C   GLN H 114      13.542   4.604  30.368  1.00 29.22           C  
ATOM    866  O   GLN H 114      13.656   3.484  30.864  1.00 29.67           O  
ATOM    867  N   SER H 115      13.331   4.796  29.048  1.00 29.64           N  
ATOM    868  CA  SER H 115      13.234   3.712  28.110  1.00 30.32           C  
ATOM    869  CB  SER H 115      12.710   4.147  26.730  1.00 30.16           C  
ATOM    870  OG  SER H 115      13.585   5.107  26.159  1.00 30.21           O  
ATOM    871  C   SER H 115      14.605   3.130  27.928  1.00 30.82           C  
ATOM    872  O   SER H 115      15.597   3.692  28.384  1.00 30.40           O  
ATOM    873  N   GLY H 116      14.685   1.968  27.249  1.00 30.10           N  
ATOM    874  CA  GLY H 116      15.921   1.246  27.111  1.00 29.38           C  
ATOM    875  C   GLY H 116      16.801   1.848  26.059  1.00 29.65           C  
ATOM    876  O   GLY H 116      16.400   2.731  25.301  1.00 29.80           O  
ATOM    877  N   ALA H 117      18.045   1.328  25.984  1.00 30.51           N  
ATOM    878  CA  ALA H 117      19.055   1.804  25.080  1.00 30.49           C  
ATOM    879  CB  ALA H 117      20.425   1.132  25.279  1.00 30.57           C  
ATOM    880  C   ALA H 117      18.623   1.549  23.675  1.00 31.34           C  
ATOM    881  O   ALA H 117      17.905   0.590  23.396  1.00 31.92           O  
ATOM    882  N   GLU H 118      19.046   2.434  22.748  1.00 30.21           N  
ATOM    883  CA  GLU H 118      18.646   2.275  21.383  1.00 30.38           C  
ATOM    884  CB  GLU H 118      17.513   3.230  20.976  1.00 31.56           C  
ATOM    885  CG  GLU H 118      16.212   2.946  21.728  1.00 35.17           C  
ATOM    886  CD  GLU H 118      15.164   3.936  21.253  1.00 47.99           C  
ATOM    887  OE1 GLU H 118      15.488   4.742  20.341  1.00 34.81           O  
ATOM    888  OE2 GLU H 118      14.026   3.900  21.791  1.00 46.71           O1-
ATOM    889  C   GLU H 118      19.809   2.537  20.477  1.00 30.36           C  
ATOM    890  O   GLU H 118      20.754   3.241  20.831  1.00 30.24           O  
ATOM    891  N   VAL H 119      19.764   1.932  19.273  1.00 30.49           N  
ATOM    892  CA  VAL H 119      20.778   2.134  18.277  1.00 29.75           C  
ATOM    893  CB  VAL H 119      21.388   0.852  17.790  1.00 29.83           C  
ATOM    894  CG1 VAL H 119      22.374   1.167  16.652  1.00 28.89           C  
ATOM    895  CG2 VAL H 119      22.031   0.136  18.988  1.00 32.89           C  
ATOM    896  C   VAL H 119      20.087   2.778  17.116  1.00 29.77           C  
ATOM    897  O   VAL H 119      19.014   2.335  16.706  1.00 29.81           O  
ATOM    898  N   LYS H 120      20.679   3.857  16.560  1.00 29.94           N  
ATOM    899  CA  LYS H 120      20.032   4.537  15.471  1.00 30.86           C  
ATOM    900  CB  LYS H 120      19.451   5.905  15.875  1.00 31.47           C  
ATOM    901  CG  LYS H 120      18.445   5.829  17.027  1.00 31.50           C  
ATOM    902  CD  LYS H 120      17.227   4.944  16.748  1.00 25.74           C  
ATOM    903  CE  LYS H 120      15.996   5.713  16.271  1.00 48.21           C  
ATOM    904  NZ  LYS H 120      14.850   4.790  16.115  1.00 35.45           N1+
ATOM    905  C   LYS H 120      21.044   4.798  14.395  1.00 31.27           C  
ATOM    906  O   LYS H 120      22.232   4.966  14.665  1.00 31.17           O  
ATOM    907  N   LYS H 121      20.582   4.828  13.129  1.00 32.18           N  
ATOM    908  CA  LYS H 121      21.445   5.100  12.014  1.00 32.50           C  
ATOM    909  CB  LYS H 121      20.876   4.646  10.661  1.00 33.22           C  
ATOM    910  CG  LYS H 121      20.525   3.162  10.587  1.00 40.26           C  
ATOM    911  CD  LYS H 121      19.698   2.822   9.348  1.00 45.94           C  
ATOM    912  CE  LYS H 121      19.099   1.415   9.360  1.00 93.63           C  
ATOM    913  NZ  LYS H 121      17.734   1.457   9.929  1.00 40.97           N1+
ATOM    914  C   LYS H 121      21.577   6.584  11.917  1.00 31.33           C  
ATOM    915  O   LYS H 121      20.716   7.323  12.388  1.00 32.07           O  
ATOM    916  N   PRO H 122      22.636   7.048  11.314  1.00 30.38           N  
ATOM    917  CA  PRO H 122      22.795   8.466  11.188  1.00 31.39           C  
ATOM    918  CD  PRO H 122      23.916   6.363  11.398  1.00 30.16           C  
ATOM    919  CB  PRO H 122      24.232   8.682  10.719  1.00 31.88           C  
ATOM    920  CG  PRO H 122      24.981   7.472  11.310  1.00 31.43           C  
ATOM    921  C   PRO H 122      21.748   9.045  10.293  1.00 32.47           C  
ATOM    922  O   PRO H 122      21.405   8.419   9.291  1.00 33.16           O  
ATOM    923  N   GLY H 123      21.229  10.239  10.641  1.00 32.35           N  
ATOM    924  CA  GLY H 123      20.243  10.898   9.834  1.00 30.99           C  
ATOM    925  C   GLY H 123      18.867  10.577  10.343  1.00 31.05           C  
ATOM    926  O   GLY H 123      17.890  11.194   9.920  1.00 32.11           O  
ATOM    927  N   SER H 124      18.747   9.606  11.268  1.00 29.12           N  
ATOM    928  CA  SER H 124      17.453   9.225  11.767  1.00 29.17           C  
ATOM    929  CB  SER H 124      17.348   7.740  12.155  1.00 28.41           C  
ATOM    930  OG  SER H 124      18.193   7.458  13.259  1.00 33.37           O  
ATOM    931  C   SER H 124      17.127  10.042  12.981  1.00 29.98           C  
ATOM    932  O   SER H 124      17.821  11.005  13.306  1.00 29.34           O  
ATOM    933  N   SER H 125      16.018   9.686  13.665  1.00 30.93           N  
ATOM    934  CA  SER H 125      15.603  10.401  14.838  1.00 31.81           C  
ATOM    935  CB  SER H 125      14.297  11.191  14.637  1.00 33.11           C  
ATOM    936  OG  SER H 125      13.229  10.304  14.346  1.00 36.42           O  
ATOM    937  C   SER H 125      15.364   9.414  15.942  1.00 31.75           C  
ATOM    938  O   SER H 125      15.060   8.247  15.694  1.00 32.26           O  
ATOM    939  N   VAL H 126      15.516   9.864  17.208  1.00 30.90           N  
ATOM    940  CA  VAL H 126      15.308   8.991  18.329  1.00 29.80           C  
ATOM    941  CB  VAL H 126      16.573   8.690  19.085  1.00 30.77           C  
ATOM    942  CG1 VAL H 126      17.124  10.004  19.666  1.00 25.48           C  
ATOM    943  CG2 VAL H 126      16.268   7.627  20.152  1.00 29.53           C  
ATOM    944  C   VAL H 126      14.367   9.663  19.279  1.00 28.87           C  
ATOM    945  O   VAL H 126      14.341  10.888  19.387  1.00 28.18           O  
ATOM    946  N   LYS H 127      13.540   8.856  19.978  1.00 28.07           N  
ATOM    947  CA  LYS H 127      12.620   9.389  20.939  1.00 29.09           C  
ATOM    948  CB  LYS H 127      11.152   9.202  20.518  1.00 29.18           C  
ATOM    949  CG  LYS H 127      10.141  10.008  21.337  1.00 34.54           C  
ATOM    950  CD  LYS H 127       8.767  10.088  20.668  1.00 60.27           C  
ATOM    951  CE  LYS H 127       7.730  10.887  21.462  1.00 49.50           C  
ATOM    952  NZ  LYS H 127       6.440  10.899  20.736  1.00 49.85           N1+
ATOM    953  C   LYS H 127      12.843   8.625  22.208  1.00 30.04           C  
ATOM    954  O   LYS H 127      12.739   7.400  22.228  1.00 30.64           O  
ATOM    955  N   VAL H 128      13.162   9.335  23.309  1.00 29.61           N  
ATOM    956  CA  VAL H 128      13.411   8.680  24.562  1.00 28.73           C  
ATOM    957  CB  VAL H 128      14.706   9.100  25.196  1.00 29.16           C  
ATOM    958  CG1 VAL H 128      14.847   8.399  26.557  1.00 28.77           C  
ATOM    959  CG2 VAL H 128      15.851   8.796  24.216  1.00 23.54           C  
ATOM    960  C   VAL H 128      12.308   9.074  25.492  1.00 28.64           C  
ATOM    961  O   VAL H 128      11.849  10.215  25.474  1.00 28.56           O  
ATOM    962  N   SER H 129      11.855   8.129  26.341  1.00 28.85           N  
ATOM    963  CA  SER H 129      10.755   8.417  27.216  1.00 28.61           C  
ATOM    964  CB  SER H 129       9.608   7.398  27.111  1.00 29.65           C  
ATOM    965  OG  SER H 129      10.050   6.121  27.548  1.00 32.35           O  
ATOM    966  C   SER H 129      11.233   8.392  28.634  1.00 28.50           C  
ATOM    967  O   SER H 129      12.215   7.732  28.967  1.00 27.34           O  
ATOM    968  N   CYS H 130      10.547   9.166  29.502  1.00 28.88           N  
ATOM    969  CA  CYS H 130      10.864   9.224  30.901  1.00 29.77           C  
ATOM    970  CB  CYS H 130      11.620  10.519  31.271  1.00 29.55           C  
ATOM    971  SG  CYS H 130      12.054  10.665  33.031  1.00 33.78           S  
ATOM    972  C   CYS H 130       9.552   9.205  31.628  1.00 30.26           C  
ATOM    973  O   CYS H 130       8.762  10.140  31.508  1.00 29.82           O  
ATOM    974  N   LYS H 131       9.283   8.136  32.410  1.00 31.55           N  
ATOM    975  CA  LYS H 131       8.022   8.060  33.094  1.00 33.47           C  
ATOM    976  CB  LYS H 131       7.342   6.683  33.019  1.00 34.35           C  
ATOM    977  CG  LYS H 131       5.989   6.666  33.731  1.00 30.60           C  
ATOM    978  CD  LYS H 131       5.084   5.493  33.353  1.00 48.02           C  
ATOM    979  CE  LYS H 131       3.743   5.519  34.089  1.00 34.32           C  
ATOM    980  NZ  LYS H 131       2.778   4.620  33.422  1.00 46.92           N1+
ATOM    981  C   LYS H 131       8.233   8.394  34.535  1.00 34.71           C  
ATOM    982  O   LYS H 131       9.158   7.897  35.174  1.00 34.24           O  
ATOM    983  N   ALA H 132       7.351   9.250  35.091  1.00 37.20           N  
ATOM    984  CA  ALA H 132       7.506   9.700  36.444  1.00 40.28           C  
ATOM    985  CB  ALA H 132       7.366  11.224  36.595  1.00 39.43           C  
ATOM    986  C   ALA H 132       6.461   9.074  37.314  1.00 43.26           C  
ATOM    987  O   ALA H 132       5.323   8.866  36.892  1.00 43.29           O  
ATOM    988  N   SER H 133       6.851   8.738  38.562  1.00 46.95           N  
ATOM    989  CA  SER H 133       5.924   8.168  39.498  1.00 50.35           C  
ATOM    990  CB  SER H 133       6.108   6.653  39.687  1.00 50.66           C  
ATOM    991  OG  SER H 133       5.170   6.150  40.625  1.00 54.13           O  
ATOM    992  C   SER H 133       6.169   8.817  40.826  1.00 52.11           C  
ATOM    993  O   SER H 133       7.315   9.007  41.229  1.00 51.94           O  
ATOM    994  N   GLY H 134       4.962   9.305  41.157  1.00 55.93           N  
ATOM    995  CA  GLY H 134       4.256  10.062  42.117  1.00 58.33           C  
ATOM    996  C   GLY H 134       2.937  10.130  41.397  1.00 59.21           C  
ATOM    997  O   GLY H 134       1.923  10.562  41.942  1.00 60.82           O  
ATOM    998  N   GLY H 135       2.970   9.688  40.107  1.00 58.69           N  
ATOM    999  CA  GLY H 135       1.824   9.553  39.236  1.00 60.34           C  
ATOM   1000  C   GLY H 135       1.555  10.816  38.490  1.00 60.66           C  
ATOM   1001  O   GLY H 135       0.553  10.915  37.779  1.00 64.38           O  
ATOM   1002  N   THR H 136       2.419  11.832  38.644  1.00 57.66           N  
ATOM   1003  CA  THR H 136       2.153  13.035  37.921  1.00 56.76           C  
ATOM   1004  CB  THR H 136       1.050  13.846  38.537  1.00 58.24           C  
ATOM   1005  OG1 THR H 136       0.747  14.965  37.720  1.00 58.99           O  
ATOM   1006  CG2 THR H 136       1.492  14.309  39.936  1.00 59.10           C  
ATOM   1007  C   THR H 136       3.379  13.873  37.948  1.00 53.45           C  
ATOM   1008  O   THR H 136       4.288  13.646  38.743  1.00 54.09           O  
ATOM   1009  N   PHE H 137       3.459  14.827  37.007  1.00 52.22           N  
ATOM   1010  CA  PHE H 137       4.513  15.787  36.993  1.00 51.37           C  
ATOM   1011  CB  PHE H 137       4.744  16.435  35.626  1.00 52.19           C  
ATOM   1012  CG  PHE H 137       5.408  15.364  34.843  1.00 49.68           C  
ATOM   1013  CD1 PHE H 137       6.742  15.117  35.040  1.00 55.33           C  
ATOM   1014  CD2 PHE H 137       4.708  14.586  33.955  1.00 53.72           C  
ATOM   1015  CE1 PHE H 137       7.380  14.127  34.337  1.00 48.29           C  
ATOM   1016  CE2 PHE H 137       5.343  13.594  33.248  1.00 45.81           C  
ATOM   1017  CZ  PHE H 137       6.681  13.363  33.437  1.00 47.49           C  
ATOM   1018  C   PHE H 137       4.226  16.834  37.996  1.00 50.14           C  
ATOM   1019  O   PHE H 137       5.136  17.522  38.448  1.00 48.01           O  
ATOM   1020  N   SER H 138       2.935  17.053  38.297  1.00 50.31           N  
ATOM   1021  CA  SER H 138       2.629  18.056  39.261  1.00 50.70           C  
ATOM   1022  CB  SER H 138       3.377  17.883  40.595  1.00 50.03           C  
ATOM   1023  OG  SER H 138       2.932  18.845  41.541  1.00 53.31           O  
ATOM   1024  C   SER H 138       3.032  19.335  38.604  1.00 50.53           C  
ATOM   1025  O   SER H 138       2.978  19.447  37.384  1.00 51.39           O  
ATOM   1026  N   SER H 139       3.387  20.353  39.398  1.00 49.56           N  
ATOM   1027  CA  SER H 139       3.783  21.634  38.883  1.00 50.12           C  
ATOM   1028  CB  SER H 139       3.526  22.773  39.879  1.00 53.21           C  
ATOM   1029  OG  SER H 139       3.825  24.024  39.278  1.00 57.86           O  
ATOM   1030  C   SER H 139       5.247  21.671  38.496  1.00 47.21           C  
ATOM   1031  O   SER H 139       5.742  22.738  38.133  1.00 46.80           O  
ATOM   1032  N   TYR H 140       5.988  20.539  38.568  1.00 43.17           N  
ATOM   1033  CA  TYR H 140       7.427  20.532  38.381  1.00 40.95           C  
ATOM   1034  CB  TYR H 140       8.114  19.409  39.166  1.00 42.17           C  
ATOM   1035  CG  TYR H 140       7.762  19.707  40.580  1.00 44.43           C  
ATOM   1036  CD1 TYR H 140       8.489  20.624  41.297  1.00 55.83           C  
ATOM   1037  CD2 TYR H 140       6.688  19.093  41.179  1.00 47.11           C  
ATOM   1038  CE1 TYR H 140       8.151  20.917  42.595  1.00 61.09           C  
ATOM   1039  CE2 TYR H 140       6.345  19.380  42.479  1.00 50.07           C  
ATOM   1040  CZ  TYR H 140       7.080  20.294  43.188  1.00 57.13           C  
ATOM   1041  OH  TYR H 140       6.740  20.600  44.522  1.00 57.42           O  
ATOM   1042  C   TYR H 140       7.883  20.449  36.943  1.00 38.95           C  
ATOM   1043  O   TYR H 140       7.162  19.942  36.085  1.00 40.45           O  
ATOM   1044  N   ALA H 141       9.084  21.045  36.668  1.00 29.66           N  
ATOM   1045  CA  ALA H 141       9.814  21.036  35.425  1.00 28.00           C  
ATOM   1046  CB  ALA H 141      10.806  22.206  35.305  1.00 19.45           C  
ATOM   1047  C   ALA H 141      10.598  19.762  35.260  1.00 27.81           C  
ATOM   1048  O   ALA H 141      11.106  19.205  36.231  1.00 27.98           O  
ATOM   1049  N   ILE H 142      10.717  19.282  33.997  1.00 25.70           N  
ATOM   1050  CA  ILE H 142      11.477  18.102  33.658  1.00 24.77           C  
ATOM   1051  CB  ILE H 142      10.658  17.016  33.009  1.00 25.61           C  
ATOM   1052  CG1 ILE H 142       9.570  16.478  33.953  1.00 22.25           C  
ATOM   1053  CG2 ILE H 142      11.629  15.927  32.520  1.00 29.38           C  
ATOM   1054  CD1 ILE H 142      10.126  15.751  35.174  1.00 25.55           C  
ATOM   1055  C   ILE H 142      12.482  18.504  32.614  1.00 24.67           C  
ATOM   1056  O   ILE H 142      12.115  19.068  31.585  1.00 25.68           O  
ATOM   1057  N   SER H 143      13.780  18.197  32.827  1.00 24.32           N  
ATOM   1058  CA  SER H 143      14.778  18.597  31.872  1.00 23.86           C  
ATOM   1059  CB  SER H 143      15.859  19.530  32.447  1.00 24.14           C  
ATOM   1060  OG  SER H 143      15.294  20.789  32.783  1.00 30.94           O  
ATOM   1061  C   SER H 143      15.483  17.390  31.341  1.00 23.76           C  
ATOM   1062  O   SER H 143      15.422  16.304  31.915  1.00 24.74           O  
ATOM   1063  N   TRP H 144      16.146  17.560  30.178  1.00 23.30           N  
ATOM   1064  CA  TRP H 144      16.893  16.488  29.596  1.00 23.60           C  
ATOM   1065  CB  TRP H 144      16.403  16.104  28.187  1.00 24.15           C  
ATOM   1066  CG  TRP H 144      15.029  15.470  28.199  1.00 25.60           C  
ATOM   1067  CD2 TRP H 144      14.800  14.059  28.342  1.00 26.22           C  
ATOM   1068  CD1 TRP H 144      13.799  16.054  28.104  1.00 23.31           C  
ATOM   1069  NE1 TRP H 144      12.817  15.093  28.180  1.00 25.30           N  
ATOM   1070  CE2 TRP H 144      13.421  13.862  28.326  1.00 21.03           C  
ATOM   1071  CE3 TRP H 144      15.670  13.014  28.475  1.00 24.96           C  
ATOM   1072  CZ2 TRP H 144      12.887  12.609  28.444  1.00 29.77           C  
ATOM   1073  CZ3 TRP H 144      15.128  11.753  28.595  1.00 23.05           C  
ATOM   1074  CH2 TRP H 144      13.763  11.555  28.580  1.00 30.82           C  
ATOM   1075  C   TRP H 144      18.322  16.930  29.520  1.00 24.16           C  
ATOM   1076  O   TRP H 144      18.627  18.018  29.033  1.00 25.68           O  
ATOM   1077  N   VAL H 145      19.240  16.087  30.038  1.00 23.65           N  
ATOM   1078  CA  VAL H 145      20.641  16.397  30.032  1.00 23.25           C  
ATOM   1079  CB  VAL H 145      21.192  16.618  31.411  1.00 23.28           C  
ATOM   1080  CG1 VAL H 145      22.708  16.854  31.316  1.00 22.27           C  
ATOM   1081  CG2 VAL H 145      20.418  17.779  32.059  1.00 21.28           C  
ATOM   1082  C   VAL H 145      21.349  15.211  29.450  1.00 23.59           C  
ATOM   1083  O   VAL H 145      21.000  14.071  29.754  1.00 25.56           O  
ATOM   1084  N   ARG H 146      22.371  15.438  28.596  1.00 22.29           N  
ATOM   1085  CA  ARG H 146      23.026  14.292  28.021  1.00 22.29           C  
ATOM   1086  CB  ARG H 146      22.884  14.149  26.494  1.00 22.54           C  
ATOM   1087  CG  ARG H 146      23.531  15.261  25.663  1.00 20.60           C  
ATOM   1088  CD  ARG H 146      23.448  14.982  24.158  1.00 23.20           C  
ATOM   1089  NE  ARG H 146      24.210  16.043  23.443  1.00 26.69           N  
ATOM   1090  CZ  ARG H 146      24.420  15.935  22.097  1.00 32.88           C  
ATOM   1091  NH1 ARG H 146      23.929  14.863  21.412  1.00 27.90           N1+
ATOM   1092  NH2 ARG H 146      25.121  16.898  21.431  1.00 26.76           N  
ATOM   1093  C   ARG H 146      24.490  14.352  28.317  1.00 23.05           C  
ATOM   1094  O   ARG H 146      25.025  15.399  28.681  1.00 22.49           O  
ATOM   1095  N   GLN H 147      25.167  13.190  28.209  1.00 23.14           N  
ATOM   1096  CA  GLN H 147      26.579  13.144  28.457  1.00 23.17           C  
ATOM   1097  CB  GLN H 147      26.912  12.665  29.883  1.00 21.96           C  
ATOM   1098  CG  GLN H 147      28.399  12.715  30.237  1.00 23.83           C  
ATOM   1099  CD  GLN H 147      28.560  12.214  31.668  1.00 24.14           C  
ATOM   1100  OE1 GLN H 147      27.745  11.440  32.168  1.00 30.70           O  
ATOM   1101  NE2 GLN H 147      29.641  12.674  32.354  1.00 26.85           N  
ATOM   1102  C   GLN H 147      27.207  12.191  27.490  1.00 24.30           C  
ATOM   1103  O   GLN H 147      26.896  11.000  27.483  1.00 24.51           O  
ATOM   1104  N   ALA H 148      28.124  12.703  26.642  1.00 25.97           N  
ATOM   1105  CA  ALA H 148      28.843  11.883  25.707  1.00 28.00           C  
ATOM   1106  CB  ALA H 148      29.594  12.687  24.629  1.00 28.02           C  
ATOM   1107  C   ALA H 148      29.855  11.132  26.507  1.00 30.13           C  
ATOM   1108  O   ALA H 148      30.188  11.527  27.623  1.00 30.80           O  
ATOM   1109  N   PRO H 149      30.363  10.052  25.989  1.00 31.57           N  
ATOM   1110  CA  PRO H 149      31.282   9.285  26.776  1.00 32.68           C  
ATOM   1111  CD  PRO H 149      29.613   9.220  25.062  1.00 33.25           C  
ATOM   1112  CB  PRO H 149      31.490   7.983  26.007  1.00 32.17           C  
ATOM   1113  CG  PRO H 149      30.149   7.790  25.272  1.00 32.91           C  
ATOM   1114  C   PRO H 149      32.530  10.029  27.134  1.00 33.50           C  
ATOM   1115  O   PRO H 149      33.167  10.605  26.252  1.00 33.08           O  
ATOM   1116  N   GLY H 150      32.885  10.023  28.435  1.00 34.24           N  
ATOM   1117  CA  GLY H 150      34.093  10.626  28.923  1.00 35.17           C  
ATOM   1118  C   GLY H 150      33.964  12.115  28.892  1.00 35.81           C  
ATOM   1119  O   GLY H 150      34.950  12.825  29.084  1.00 36.25           O  
ATOM   1120  N   GLN H 151      32.742  12.636  28.670  1.00 34.80           N  
ATOM   1121  CA  GLN H 151      32.578  14.061  28.578  1.00 33.56           C  
ATOM   1122  CB  GLN H 151      31.920  14.532  27.269  1.00 35.42           C  
ATOM   1123  CG  GLN H 151      32.814  14.369  26.039  1.00 39.04           C  
ATOM   1124  CD  GLN H 151      33.946  15.381  26.154  1.00 64.98           C  
ATOM   1125  OE1 GLN H 151      35.063  15.042  26.539  1.00 94.46           O  
ATOM   1126  NE2 GLN H 151      33.648  16.666  25.822  1.00 57.36           N  
ATOM   1127  C   GLN H 151      31.711  14.528  29.704  1.00 31.18           C  
ATOM   1128  O   GLN H 151      31.292  13.746  30.555  1.00 29.44           O  
ATOM   1129  N   GLY H 152      31.447  15.851  29.732  1.00 29.12           N  
ATOM   1130  CA  GLY H 152      30.691  16.472  30.786  1.00 27.96           C  
ATOM   1131  C   GLY H 152      29.228  16.460  30.473  1.00 26.74           C  
ATOM   1132  O   GLY H 152      28.785  15.887  29.480  1.00 28.19           O  
ATOM   1133  N   LEU H 153      28.433  17.115  31.351  1.00 25.26           N  
ATOM   1134  CA  LEU H 153      27.006  17.177  31.233  1.00 24.32           C  
ATOM   1135  CB  LEU H 153      26.300  17.413  32.580  1.00 23.49           C  
ATOM   1136  CG  LEU H 153      26.495  16.275  33.598  1.00 25.60           C  
ATOM   1137  CD1 LEU H 153      25.765  16.582  34.916  1.00 20.56           C  
ATOM   1138  CD2 LEU H 153      26.095  14.917  33.004  1.00 22.38           C  
ATOM   1139  C   LEU H 153      26.630  18.322  30.340  1.00 25.15           C  
ATOM   1140  O   LEU H 153      27.265  19.376  30.365  1.00 25.48           O  
ATOM   1141  N   GLU H 154      25.572  18.125  29.519  1.00 24.54           N  
ATOM   1142  CA  GLU H 154      25.094  19.159  28.640  1.00 25.56           C  
ATOM   1143  CB  GLU H 154      25.419  18.896  27.161  1.00 26.86           C  
ATOM   1144  CG  GLU H 154      25.132  20.087  26.244  1.00 31.89           C  
ATOM   1145  CD  GLU H 154      25.496  19.686  24.821  1.00 90.92           C  
ATOM   1146  OE1 GLU H 154      25.909  18.511  24.624  1.00 41.83           O  
ATOM   1147  OE2 GLU H 154      25.366  20.546  23.911  1.00 44.75           O1-
ATOM   1148  C   GLU H 154      23.597  19.221  28.770  1.00 25.47           C  
ATOM   1149  O   GLU H 154      22.913  18.208  28.635  1.00 26.45           O  
ATOM   1150  N   TRP H 155      23.047  20.429  29.022  1.00 25.19           N  
ATOM   1151  CA  TRP H 155      21.624  20.600  29.195  1.00 24.65           C  
ATOM   1152  CB  TRP H 155      21.286  21.772  30.131  1.00 24.60           C  
ATOM   1153  CG  TRP H 155      19.815  22.069  30.290  1.00 26.28           C  
ATOM   1154  CD2 TRP H 155      19.143  23.147  29.618  1.00 24.10           C  
ATOM   1155  CD1 TRP H 155      18.881  21.458  31.074  1.00 18.57           C  
ATOM   1156  NE1 TRP H 155      17.666  22.087  30.931  1.00 26.72           N  
ATOM   1157  CE2 TRP H 155      17.815  23.130  30.039  1.00 24.24           C  
ATOM   1158  CE3 TRP H 155      19.598  24.078  28.729  1.00 25.39           C  
ATOM   1159  CZ2 TRP H 155      16.917  24.048  29.574  1.00 30.53           C  
ATOM   1160  CZ3 TRP H 155      18.689  24.999  28.259  1.00 26.48           C  
ATOM   1161  CH2 TRP H 155      17.374  24.985  28.674  1.00 20.15           C  
ATOM   1162  C   TRP H 155      21.012  20.894  27.857  1.00 24.48           C  
ATOM   1163  O   TRP H 155      21.415  21.836  27.180  1.00 24.34           O  
ATOM   1164  N   MET H 156      20.119  19.991  27.394  1.00 23.54           N  
ATOM   1165  CA  MET H 156      19.380  20.080  26.160  1.00 25.15           C  
ATOM   1166  CB  MET H 156      18.926  18.690  25.692  1.00 25.94           C  
ATOM   1167  CG  MET H 156      20.122  17.770  25.437  1.00 27.93           C  
ATOM   1168  SD  MET H 156      19.702  16.084  24.911  1.00 33.77           S  
ATOM   1169  CE  MET H 156      19.153  16.572  23.253  1.00 28.85           C  
ATOM   1170  C   MET H 156      18.176  20.979  26.196  1.00 25.33           C  
ATOM   1171  O   MET H 156      17.925  21.723  25.248  1.00 26.13           O  
ATOM   1172  N   GLY H 157      17.381  20.922  27.286  1.00 24.23           N  
ATOM   1173  CA  GLY H 157      16.161  21.683  27.336  1.00 24.41           C  
ATOM   1174  C   GLY H 157      15.273  21.090  28.389  1.00 24.71           C  
ATOM   1175  O   GLY H 157      15.623  20.105  29.036  1.00 24.92           O  
ATOM   1176  N   GLY H 158      14.075  21.682  28.585  1.00 25.53           N  
ATOM   1177  CA  GLY H 158      13.194  21.167  29.593  1.00 25.27           C  
ATOM   1178  C   GLY H 158      11.789  21.540  29.249  1.00 25.75           C  
ATOM   1179  O   GLY H 158      11.552  22.325  28.334  1.00 26.24           O  
ATOM   1180  N   ILE H 159      10.815  20.949  29.974  1.00 25.38           N  
ATOM   1181  CA  ILE H 159       9.432  21.256  29.739  1.00 25.62           C  
ATOM   1182  CB  ILE H 159       8.738  20.236  28.879  1.00 25.90           C  
ATOM   1183  CG1 ILE H 159       7.350  20.740  28.451  1.00 27.72           C  
ATOM   1184  CG2 ILE H 159       8.716  18.898  29.637  1.00 23.31           C  
ATOM   1185  CD1 ILE H 159       6.720  19.914  27.330  1.00 33.86           C  
ATOM   1186  C   ILE H 159       8.695  21.319  31.044  1.00 27.00           C  
ATOM   1187  O   ILE H 159       9.039  20.636  32.008  1.00 27.13           O  
ATOM   1188  N   ILE H 160       7.664  22.191  31.098  1.00 27.38           N  
ATOM   1189  CA  ILE H 160       6.765  22.279  32.217  1.00 29.04           C  
ATOM   1190  CB  ILE H 160       6.541  23.693  32.669  1.00 28.37           C  
ATOM   1191  CG1 ILE H 160       7.865  24.308  33.154  1.00 30.29           C  
ATOM   1192  CG2 ILE H 160       5.429  23.695  33.730  1.00 26.91           C  
ATOM   1193  CD1 ILE H 160       7.812  25.826  33.317  1.00 42.06           C  
ATOM   1194  C   ILE H 160       5.469  21.761  31.669  1.00 30.43           C  
ATOM   1195  O   ILE H 160       4.837  22.408  30.836  1.00 31.09           O  
ATOM   1196  N   PRO H 161       5.272  20.533  32.115  1.00 35.44           N  
ATOM   1197  CA  PRO H 161       4.244  19.645  31.657  1.00 38.74           C  
ATOM   1198  CD  PRO H 161       6.314  19.827  32.846  1.00 37.25           C  
ATOM   1199  CB  PRO H 161       4.461  18.324  32.394  1.00 38.91           C  
ATOM   1200  CG  PRO H 161       5.965  18.333  32.716  1.00 37.37           C  
ATOM   1201  C   PRO H 161       2.894  20.202  31.837  1.00 40.83           C  
ATOM   1202  O   PRO H 161       2.070  20.039  30.937  1.00 41.93           O  
ATOM   1203  N   ILE H 162       2.655  20.862  32.978  1.00 42.25           N  
ATOM   1204  CA  ILE H 162       1.367  21.426  33.193  1.00 45.84           C  
ATOM   1205  CB  ILE H 162       1.225  22.020  34.570  1.00 46.80           C  
ATOM   1206  CG1 ILE H 162      -0.241  22.371  34.852  1.00 46.84           C  
ATOM   1207  CG2 ILE H 162       2.196  23.203  34.716  1.00 54.50           C  
ATOM   1208  CD1 ILE H 162      -0.517  22.699  36.319  1.00 73.53           C  
ATOM   1209  C   ILE H 162       1.167  22.500  32.156  1.00 46.03           C  
ATOM   1210  O   ILE H 162       0.085  22.670  31.602  1.00 48.01           O  
ATOM   1211  N   PHE H 163       2.208  23.306  31.891  1.00 45.36           N  
ATOM   1212  CA  PHE H 163       2.090  24.360  30.917  1.00 45.59           C  
ATOM   1213  CB  PHE H 163       3.148  25.467  31.090  1.00 45.86           C  
ATOM   1214  CG  PHE H 163       2.820  26.192  32.356  1.00 49.63           C  
ATOM   1215  CD1 PHE H 163       3.321  25.769  33.567  1.00 47.76           C  
ATOM   1216  CD2 PHE H 163       1.996  27.295  32.337  1.00 83.92           C  
ATOM   1217  CE1 PHE H 163       3.014  26.436  34.732  1.00 66.89           C  
ATOM   1218  CE2 PHE H 163       1.686  27.965  33.497  1.00 61.98           C  
ATOM   1219  CZ  PHE H 163       2.196  27.537  34.699  1.00 44.98           C  
ATOM   1220  C   PHE H 163       2.104  23.878  29.485  1.00 44.49           C  
ATOM   1221  O   PHE H 163       1.394  24.415  28.638  1.00 45.54           O  
ATOM   1222  N   GLY H 164       2.915  22.852  29.167  1.00 42.41           N  
ATOM   1223  CA  GLY H 164       3.104  22.391  27.822  1.00 42.05           C  
ATOM   1224  C   GLY H 164       4.055  23.329  27.140  1.00 41.11           C  
ATOM   1225  O   GLY H 164       3.938  23.574  25.941  1.00 41.41           O  
ATOM   1226  N   THR H 165       5.030  23.882  27.893  1.00 35.77           N  
ATOM   1227  CA  THR H 165       5.944  24.846  27.366  1.00 33.99           C  
ATOM   1228  CB  THR H 165       5.887  26.167  28.072  1.00 34.61           C  
ATOM   1229  OG1 THR H 165       4.572  26.697  28.010  1.00 60.81           O  
ATOM   1230  CG2 THR H 165       6.863  27.130  27.382  1.00 34.74           C  
ATOM   1231  C   THR H 165       7.331  24.323  27.507  1.00 31.62           C  
ATOM   1232  O   THR H 165       7.739  23.862  28.573  1.00 31.26           O  
ATOM   1233  N   ALA H 166       8.103  24.405  26.407  1.00 29.43           N  
ATOM   1234  CA  ALA H 166       9.426  23.865  26.429  1.00 28.73           C  
ATOM   1235  CB  ALA H 166       9.675  22.811  25.337  1.00 28.33           C  
ATOM   1236  C   ALA H 166      10.412  24.962  26.215  1.00 28.68           C  
ATOM   1237  O   ALA H 166      10.125  25.982  25.592  1.00 28.04           O  
ATOM   1238  N   ASN H 167      11.613  24.770  26.784  1.00 27.86           N  
ATOM   1239  CA  ASN H 167      12.708  25.683  26.661  1.00 27.77           C  
ATOM   1240  CB  ASN H 167      13.157  26.197  28.038  1.00 28.60           C  
ATOM   1241  CG  ASN H 167      13.942  27.484  27.877  1.00 32.74           C  
ATOM   1242  OD1 ASN H 167      14.379  28.074  28.863  1.00 28.07           O  
ATOM   1243  ND2 ASN H 167      14.116  27.946  26.611  1.00 26.99           N  
ATOM   1244  C   ASN H 167      13.814  24.849  26.088  1.00 26.99           C  
ATOM   1245  O   ASN H 167      14.031  23.728  26.546  1.00 27.03           O  
ATOM   1246  N   TYR H 168      14.535  25.347  25.058  1.00 26.97           N  
ATOM   1247  CA  TYR H 168      15.567  24.527  24.478  1.00 26.98           C  
ATOM   1248  CB  TYR H 168      15.322  24.116  23.013  1.00 26.84           C  
ATOM   1249  CG  TYR H 168      14.068  23.324  22.907  1.00 27.43           C  
ATOM   1250  CD1 TYR H 168      14.040  21.994  23.245  1.00 37.92           C  
ATOM   1251  CD2 TYR H 168      12.910  23.924  22.474  1.00 52.99           C  
ATOM   1252  CE1 TYR H 168      12.875  21.270  23.145  1.00 29.68           C  
ATOM   1253  CE2 TYR H 168      11.744  23.205  22.369  1.00 29.32           C  
ATOM   1254  CZ  TYR H 168      11.725  21.875  22.704  1.00 50.78           C  
ATOM   1255  OH  TYR H 168      10.527  21.138  22.597  1.00 33.72           O  
ATOM   1256  C   TYR H 168      16.850  25.293  24.434  1.00 27.14           C  
ATOM   1257  O   TYR H 168      16.859  26.516  24.313  1.00 27.21           O  
ATOM   1258  N   ALA H 169      17.981  24.568  24.549  1.00 28.41           N  
ATOM   1259  CA  ALA H 169      19.261  25.194  24.411  1.00 30.55           C  
ATOM   1260  CB  ALA H 169      20.444  24.277  24.770  1.00 30.23           C  
ATOM   1261  C   ALA H 169      19.373  25.555  22.964  1.00 31.80           C  
ATOM   1262  O   ALA H 169      18.825  24.874  22.101  1.00 31.68           O  
ATOM   1263  N   GLN H 170      20.100  26.644  22.659  1.00 33.16           N  
ATOM   1264  CA  GLN H 170      20.180  27.129  21.309  1.00 35.33           C  
ATOM   1265  CB  GLN H 170      20.958  28.452  21.181  1.00 36.03           C  
ATOM   1266  CG  GLN H 170      20.195  29.688  21.675  1.00 41.80           C  
ATOM   1267  CD  GLN H 170      20.185  29.716  23.198  0.90 84.98           C  
ATOM   1268  OE1 GLN H 170      19.134  29.853  23.822  0.83 64.82           O  
ATOM   1269  NE2 GLN H 170      21.389  29.599  23.818  0.83 44.95           N  
ATOM   1270  C   GLN H 170      20.826  26.124  20.404  1.00 35.62           C  
ATOM   1271  O   GLN H 170      20.432  25.995  19.245  1.00 36.95           O  
ATOM   1272  N   LYS H 171      21.831  25.376  20.891  1.00 35.67           N  
ATOM   1273  CA  LYS H 171      22.532  24.477  20.013  1.00 36.59           C  
ATOM   1274  CB  LYS H 171      23.650  23.684  20.709  1.00 37.57           C  
ATOM   1275  CG  LYS H 171      24.821  24.544  21.184  1.00 42.93           C  
ATOM   1276  CD  LYS H 171      25.851  23.761  21.999  1.00 47.86           C  
ATOM   1277  CE  LYS H 171      26.692  22.812  21.144  1.00 94.18           C  
ATOM   1278  NZ  LYS H 171      27.749  22.182  21.965  1.00 61.72           N1+
ATOM   1279  C   LYS H 171      21.586  23.464  19.443  1.00 36.63           C  
ATOM   1280  O   LYS H 171      21.695  23.086  18.278  1.00 36.92           O  
ATOM   1281  N   PHE H 172      20.674  22.954  20.282  1.00 35.66           N  
ATOM   1282  CA  PHE H 172      19.701  21.959  19.934  1.00 37.31           C  
ATOM   1283  CB  PHE H 172      19.179  21.192  21.157  1.00 36.91           C  
ATOM   1284  CG  PHE H 172      20.343  20.397  21.626  1.00 36.75           C  
ATOM   1285  CD1 PHE H 172      20.684  19.230  20.987  1.00 34.23           C  
ATOM   1286  CD2 PHE H 172      21.097  20.815  22.695  1.00 32.57           C  
ATOM   1287  CE1 PHE H 172      21.761  18.488  21.408  1.00 41.86           C  
ATOM   1288  CE2 PHE H 172      22.176  20.076  23.120  1.00 70.01           C  
ATOM   1289  CZ  PHE H 172      22.511  18.910  22.476  1.00 28.05           C  
ATOM   1290  C   PHE H 172      18.524  22.492  19.182  1.00 39.97           C  
ATOM   1291  O   PHE H 172      17.846  21.719  18.505  1.00 40.04           O  
ATOM   1292  N   GLN H 173      18.197  23.794  19.321  1.00 41.76           N  
ATOM   1293  CA  GLN H 173      16.952  24.243  18.763  1.00 43.18           C  
ATOM   1294  CB  GLN H 173      16.601  25.717  18.994  1.00 43.92           C  
ATOM   1295  CG  GLN H 173      17.484  26.715  18.259  1.00 48.75           C  
ATOM   1296  CD  GLN H 173      16.744  28.032  18.362  1.00 88.54           C  
ATOM   1297  OE1 GLN H 173      17.325  29.068  18.680  1.00 47.87           O  
ATOM   1298  NE2 GLN H 173      15.412  27.990  18.087  1.00 54.03           N  
ATOM   1299  C   GLN H 173      16.866  23.966  17.301  1.00 42.93           C  
ATOM   1300  O   GLN H 173      17.793  24.198  16.526  1.00 44.47           O  
ATOM   1301  N   GLY H 174      15.695  23.425  16.918  1.00 41.55           N  
ATOM   1302  CA  GLY H 174      15.369  23.065  15.576  1.00 40.74           C  
ATOM   1303  C   GLY H 174      15.429  21.572  15.467  1.00 39.88           C  
ATOM   1304  O   GLY H 174      14.612  20.968  14.773  1.00 40.83           O  
ATOM   1305  N   ARG H 175      16.455  20.951  16.088  1.00 37.85           N  
ATOM   1306  CA  ARG H 175      16.635  19.521  16.109  1.00 35.67           C  
ATOM   1307  CB  ARG H 175      18.094  19.074  16.299  1.00 35.97           C  
ATOM   1308  CG  ARG H 175      18.962  19.346  15.068  1.00 36.49           C  
ATOM   1309  CD  ARG H 175      20.119  18.358  14.900  1.00 37.17           C  
ATOM   1310  NE  ARG H 175      21.049  18.525  16.050  1.00 33.84           N  
ATOM   1311  CZ  ARG H 175      21.796  17.465  16.474  1.00 41.87           C  
ATOM   1312  NH1 ARG H 175      21.636  16.239  15.894  1.00 27.61           N1+
ATOM   1313  NH2 ARG H 175      22.704  17.624  17.479  1.00 27.28           N  
ATOM   1314  C   ARG H 175      15.810  18.805  17.143  1.00 33.56           C  
ATOM   1315  O   ARG H 175      15.418  17.657  16.929  1.00 33.42           O  
ATOM   1316  N   VAL H 176      15.548  19.445  18.304  1.00 32.50           N  
ATOM   1317  CA  VAL H 176      14.969  18.726  19.408  0.90 32.31           C  
ATOM   1318  CB  VAL H 176      15.744  18.929  20.679  0.90 33.02           C  
ATOM   1319  CG1 VAL H 176      15.021  18.231  21.838  0.90 31.80           C  
ATOM   1320  CG2 VAL H 176      17.176  18.421  20.461  0.90 33.40           C  
ATOM   1321  C   VAL H 176      13.562  19.158  19.682  1.00 31.48           C  
ATOM   1322  O   VAL H 176      13.182  20.300  19.432  1.00 32.28           O  
ATOM   1323  N   THR H 177      12.740  18.203  20.174  1.00 30.09           N  
ATOM   1324  CA  THR H 177      11.390  18.485  20.572  1.00 29.78           C  
ATOM   1325  CB  THR H 177      10.366  17.984  19.596  1.00 30.66           C  
ATOM   1326  OG1 THR H 177      10.587  18.560  18.317  1.00 33.25           O  
ATOM   1327  CG2 THR H 177       8.968  18.368  20.111  1.00 27.27           C  
ATOM   1328  C   THR H 177      11.153  17.776  21.873  1.00 29.13           C  
ATOM   1329  O   THR H 177      11.445  16.586  21.998  1.00 29.59           O  
ATOM   1330  N   ILE H 178      10.614  18.493  22.883  1.00 28.51           N  
ATOM   1331  CA  ILE H 178      10.343  17.893  24.163  1.00 27.73           C  
ATOM   1332  CB  ILE H 178      11.013  18.605  25.305  1.00 27.23           C  
ATOM   1333  CG1 ILE H 178      12.542  18.622  25.136  1.00 26.10           C  
ATOM   1334  CG2 ILE H 178      10.558  17.926  26.607  1.00 24.70           C  
ATOM   1335  CD1 ILE H 178      13.179  17.237  25.162  1.00 27.72           C  
ATOM   1336  C   ILE H 178       8.869  18.013  24.403  1.00 28.19           C  
ATOM   1337  O   ILE H 178       8.298  19.093  24.254  1.00 28.64           O  
ATOM   1338  N   THR H 179       8.209  16.898  24.782  1.00 27.88           N  
ATOM   1339  CA  THR H 179       6.788  16.936  25.000  1.00 29.85           C  
ATOM   1340  CB  THR H 179       6.008  16.269  23.905  1.00 29.85           C  
ATOM   1341  OG1 THR H 179       6.361  14.896  23.822  1.00 33.03           O  
ATOM   1342  CG2 THR H 179       6.318  16.979  22.576  1.00 26.72           C  
ATOM   1343  C   THR H 179       6.468  16.206  26.270  1.00 31.90           C  
ATOM   1344  O   THR H 179       7.287  15.448  26.788  1.00 32.27           O  
ATOM   1345  N   ALA H 180       5.252  16.438  26.815  1.00 33.37           N  
ATOM   1346  CA  ALA H 180       4.853  15.781  28.030  1.00 35.08           C  
ATOM   1347  CB  ALA H 180       4.879  16.703  29.261  1.00 35.49           C  
ATOM   1348  C   ALA H 180       3.445  15.293  27.877  1.00 37.02           C  
ATOM   1349  O   ALA H 180       2.603  15.963  27.281  1.00 37.86           O  
ATOM   1350  N   ASP H 181       3.162  14.090  28.423  1.00 38.12           N  
ATOM   1351  CA  ASP H 181       1.849  13.513  28.363  1.00 40.02           C  
ATOM   1352  CB  ASP H 181       1.851  12.092  27.773  1.00 40.82           C  
ATOM   1353  CG  ASP H 181       0.412  11.676  27.506  1.00 44.98           C  
ATOM   1354  OD1 ASP H 181      -0.484  12.557  27.577  1.00 61.85           O  
ATOM   1355  OD2 ASP H 181       0.192  10.469  27.220  1.00 53.90           O1-
ATOM   1356  C   ASP H 181       1.355  13.413  29.775  1.00 41.09           C  
ATOM   1357  O   ASP H 181       1.849  12.608  30.561  1.00 40.81           O  
ATOM   1358  N   LYS H 182       0.351  14.237  30.132  1.00 42.70           N  
ATOM   1359  CA  LYS H 182      -0.146  14.295  31.478  1.00 44.56           C  
ATOM   1360  CB  LYS H 182      -1.102  15.475  31.715  1.00 45.89           C  
ATOM   1361  CG  LYS H 182      -0.369  16.820  31.731  1.00 50.03           C  
ATOM   1362  CD  LYS H 182      -1.286  18.045  31.692  0.90115.15           C  
ATOM   1363  CE  LYS H 182      -0.523  19.372  31.761  1.00  0.00           C  
ATOM   1364  NZ  LYS H 182      -1.467  20.512  31.718  1.00  0.00           N1+
ATOM   1365  C   LYS H 182      -0.818  13.019  31.895  1.00 44.62           C  
ATOM   1366  O   LYS H 182      -0.730  12.627  33.057  1.00 45.05           O  
ATOM   1367  N   SER H 183      -1.522  12.334  30.975  1.00 44.38           N  
ATOM   1368  CA  SER H 183      -2.246  11.156  31.368  1.00 44.39           C  
ATOM   1369  CB  SER H 183      -3.042  10.528  30.208  1.00 44.72           C  
ATOM   1370  OG  SER H 183      -2.157  10.051  29.205  1.00 47.65           O  
ATOM   1371  C   SER H 183      -1.305  10.108  31.887  1.00 43.39           C  
ATOM   1372  O   SER H 183      -1.554   9.511  32.934  1.00 43.43           O  
ATOM   1373  N   THR H 184      -0.231   9.829  31.123  1.00 42.18           N  
ATOM   1374  CA  THR H 184       0.793   8.855  31.403  1.00 41.38           C  
ATOM   1375  CB  THR H 184       1.496   8.377  30.165  1.00 41.68           C  
ATOM   1376  OG1 THR H 184       2.134   9.460  29.506  1.00 43.41           O  
ATOM   1377  CG2 THR H 184       0.457   7.728  29.235  1.00 42.25           C  
ATOM   1378  C   THR H 184       1.824   9.345  32.387  1.00 40.46           C  
ATOM   1379  O   THR H 184       2.551   8.538  32.966  1.00 40.31           O  
ATOM   1380  N   SER H 185       1.955  10.673  32.579  1.00 38.57           N  
ATOM   1381  CA  SER H 185       2.992  11.214  33.420  0.90 36.73           C  
ATOM   1382  CB  SER H 185       2.983  10.670  34.859  0.90 37.13           C  
ATOM   1383  OG  SER H 185       1.812  11.093  35.541  0.90 37.98           O  
ATOM   1384  C   SER H 185       4.318  10.869  32.818  1.00 35.27           C  
ATOM   1385  O   SER H 185       5.275  10.561  33.529  1.00 35.35           O  
ATOM   1386  N   THR H 186       4.407  10.916  31.473  1.00 32.81           N  
ATOM   1387  CA  THR H 186       5.645  10.610  30.816  1.00 31.45           C  
ATOM   1388  CB  THR H 186       5.549   9.422  29.906  1.00 31.89           C  
ATOM   1389  OG1 THR H 186       5.134   8.279  30.637  1.00 34.48           O  
ATOM   1390  CG2 THR H 186       6.928   9.168  29.282  1.00 30.25           C  
ATOM   1391  C   THR H 186       6.051  11.788  29.978  1.00 30.23           C  
ATOM   1392  O   THR H 186       5.212  12.476  29.399  1.00 29.93           O  
ATOM   1393  N   ALA H 187       7.374  12.050  29.901  1.00 28.69           N  
ATOM   1394  CA  ALA H 187       7.896  13.137  29.118  1.00 27.24           C  
ATOM   1395  CB  ALA H 187       8.789  14.101  29.916  1.00 28.49           C  
ATOM   1396  C   ALA H 187       8.751  12.520  28.053  1.00 27.21           C  
ATOM   1397  O   ALA H 187       9.310  11.443  28.257  1.00 28.48           O  
ATOM   1398  N   TYR H 188       8.859  13.178  26.876  1.00 26.45           N  
ATOM   1399  CA  TYR H 188       9.621  12.580  25.816  1.00 26.81           C  
ATOM   1400  CB  TYR H 188       8.792  12.130  24.597  1.00 27.20           C  
ATOM   1401  CG  TYR H 188       7.736  11.163  25.010  1.00 29.56           C  
ATOM   1402  CD1 TYR H 188       8.052   9.880  25.384  1.00 21.73           C  
ATOM   1403  CD2 TYR H 188       6.418  11.547  25.043  1.00 24.50           C  
ATOM   1404  CE1 TYR H 188       7.069   8.996  25.764  1.00 34.08           C  
ATOM   1405  CE2 TYR H 188       5.430  10.669  25.421  1.00 35.01           C  
ATOM   1406  CZ  TYR H 188       5.755   9.385  25.781  1.00 33.53           C  
ATOM   1407  OH  TYR H 188       4.748   8.475  26.170  1.00 35.36           O  
ATOM   1408  C   TYR H 188      10.598  13.571  25.264  1.00 27.54           C  
ATOM   1409  O   TYR H 188      10.370  14.780  25.279  1.00 28.29           O  
ATOM   1410  N   MET H 189      11.739  13.054  24.763  1.00 27.44           N  
ATOM   1411  CA  MET H 189      12.741  13.865  24.138  1.00 27.59           C  
ATOM   1412  CB  MET H 189      14.078  13.839  24.906  1.00 27.65           C  
ATOM   1413  CG  MET H 189      15.197  14.701  24.311  1.00 28.55           C  
ATOM   1414  SD  MET H 189      15.935  14.056  22.781  1.00 44.70           S  
ATOM   1415  CE  MET H 189      16.752  12.643  23.577  1.00 31.37           C  
ATOM   1416  C   MET H 189      12.964  13.276  22.780  1.00 28.37           C  
ATOM   1417  O   MET H 189      13.268  12.092  22.653  1.00 28.70           O  
ATOM   1418  N   GLU H 190      12.797  14.088  21.717  1.00 28.08           N  
ATOM   1419  CA  GLU H 190      13.003  13.578  20.391  1.00 27.66           C  
ATOM   1420  CB  GLU H 190      11.752  13.678  19.500  1.00 29.53           C  
ATOM   1421  CG  GLU H 190      11.888  12.948  18.163  1.00 33.55           C  
ATOM   1422  CD  GLU H 190      10.579  13.127  17.410  1.00 50.47           C  
ATOM   1423  OE1 GLU H 190       9.648  13.754  17.980  1.00 57.63           O  
ATOM   1424  OE2 GLU H 190      10.490  12.632  16.255  1.00 47.95           O1-
ATOM   1425  C   GLU H 190      14.088  14.393  19.762  1.00 27.58           C  
ATOM   1426  O   GLU H 190      14.009  15.620  19.713  1.00 28.51           O  
ATOM   1427  N   LEU H 191      15.144  13.713  19.274  1.00 27.23           N  
ATOM   1428  CA  LEU H 191      16.257  14.374  18.658  1.00 27.54           C  
ATOM   1429  CB  LEU H 191      17.577  14.067  19.386  1.00 26.90           C  
ATOM   1430  CG  LEU H 191      18.821  14.744  18.789  1.00 26.89           C  
ATOM   1431  CD1 LEU H 191      18.730  16.270  18.900  1.00 25.32           C  
ATOM   1432  CD2 LEU H 191      20.105  14.187  19.423  1.00 29.96           C  
ATOM   1433  C   LEU H 191      16.352  13.835  17.262  1.00 29.36           C  
ATOM   1434  O   LEU H 191      16.309  12.622  17.056  1.00 30.33           O  
ATOM   1435  N   SER H 192      16.498  14.727  16.259  1.00 29.22           N  
ATOM   1436  CA  SER H 192      16.508  14.281  14.892  1.00 30.39           C  
ATOM   1437  CB  SER H 192      15.411  14.942  14.041  1.00 31.31           C  
ATOM   1438  OG  SER H 192      15.617  16.346  13.991  1.00 38.24           O  
ATOM   1439  C   SER H 192      17.828  14.610  14.257  1.00 30.26           C  
ATOM   1440  O   SER H 192      18.692  15.230  14.873  1.00 30.74           O  
ATOM   1441  N   SER H 193      18.011  14.169  12.993  1.00 30.15           N  
ATOM   1442  CA  SER H 193      19.220  14.408  12.250  1.00 31.10           C  
ATOM   1443  CB  SER H 193      19.420  15.882  11.860  1.00 31.48           C  
ATOM   1444  OG  SER H 193      18.402  16.292  10.959  1.00 36.83           O  
ATOM   1445  C   SER H 193      20.390  13.972  13.072  1.00 30.61           C  
ATOM   1446  O   SER H 193      21.352  14.716  13.254  1.00 30.89           O  
ATOM   1447  N   LEU H 194      20.339  12.722  13.566  1.00 30.34           N  
ATOM   1448  CA  LEU H 194      21.346  12.194  14.440  1.00 30.10           C  
ATOM   1449  CB  LEU H 194      20.977  10.811  15.010  1.00 29.58           C  
ATOM   1450  CG  LEU H 194      19.757  10.824  15.949  1.00 27.88           C  
ATOM   1451  CD1 LEU H 194      19.446   9.416  16.479  1.00 21.65           C  
ATOM   1452  CD2 LEU H 194      19.934  11.843  17.086  1.00 27.12           C  
ATOM   1453  C   LEU H 194      22.660  12.045  13.735  1.00 31.69           C  
ATOM   1454  O   LEU H 194      22.731  11.670  12.566  1.00 32.41           O  
ATOM   1455  N   ARG H 195      23.742  12.355  14.481  1.00 32.17           N  
ATOM   1456  CA  ARG H 195      25.097  12.233  14.022  1.00 34.30           C  
ATOM   1457  CB  ARG H 195      25.829  13.577  13.854  1.00 35.24           C  
ATOM   1458  CG  ARG H 195      25.369  14.379  12.639  1.00 40.65           C  
ATOM   1459  CD  ARG H 195      26.132  15.690  12.444  1.00 63.79           C  
ATOM   1460  NE  ARG H 195      25.621  16.672  13.441  1.00 75.85           N  
ATOM   1461  CZ  ARG H 195      24.600  17.506  13.096  1.00 85.17           C  
ATOM   1462  NH1 ARG H 195      24.031  17.408  11.859  1.00 83.40           N1+
ATOM   1463  NH2 ARG H 195      24.154  18.445  13.981  1.00 53.73           N  
ATOM   1464  C   ARG H 195      25.839  11.465  15.073  1.00 34.95           C  
ATOM   1465  O   ARG H 195      25.331  11.239  16.167  1.00 34.07           O  
ATOM   1466  N   SER H 196      27.083  11.055  14.763  1.00 35.90           N  
ATOM   1467  CA  SER H 196      27.867  10.244  15.653  0.90 36.09           C  
ATOM   1468  CB  SER H 196      29.243   9.893  15.065  0.90 35.88           C  
ATOM   1469  OG  SER H 196      29.976   9.092  15.980  0.83 47.52           O  
ATOM   1470  C   SER H 196      28.102  10.987  16.935  1.00 36.23           C  
ATOM   1471  O   SER H 196      28.217  10.382  17.999  1.00 36.64           O  
ATOM   1472  N   GLU H 197      28.147  12.325  16.866  1.00 35.25           N  
ATOM   1473  CA  GLU H 197      28.421  13.167  17.998  1.00 34.49           C  
ATOM   1474  CB  GLU H 197      28.461  14.649  17.605  1.00 35.83           C  
ATOM   1475  CG  GLU H 197      29.616  14.959  16.655  1.00 42.91           C  
ATOM   1476  CD  GLU H 197      29.358  16.316  16.031  1.00 85.56           C  
ATOM   1477  OE1 GLU H 197      28.165  16.633  15.777  1.00 62.08           O  
ATOM   1478  OE2 GLU H 197      30.349  17.055  15.797  1.00 59.48           O1-
ATOM   1479  C   GLU H 197      27.337  12.986  19.015  1.00 32.65           C  
ATOM   1480  O   GLU H 197      27.555  13.194  20.207  1.00 33.12           O  
ATOM   1481  N   ASP H 198      26.130  12.630  18.547  1.00 29.55           N  
ATOM   1482  CA  ASP H 198      24.944  12.454  19.340  1.00 27.55           C  
ATOM   1483  CB  ASP H 198      23.684  12.308  18.471  1.00 27.67           C  
ATOM   1484  CG  ASP H 198      23.447  13.655  17.797  1.00 30.08           C  
ATOM   1485  OD1 ASP H 198      23.741  14.697  18.442  1.00 30.17           O  
ATOM   1486  OD2 ASP H 198      22.982  13.662  16.627  1.00 37.41           O1-
ATOM   1487  C   ASP H 198      25.048  11.261  20.248  1.00 26.64           C  
ATOM   1488  O   ASP H 198      24.245  11.126  21.170  1.00 25.91           O  
ATOM   1489  N   THR H 199      25.975  10.319  19.986  1.00 26.72           N  
ATOM   1490  CA  THR H 199      26.082   9.171  20.848  1.00 26.17           C  
ATOM   1491  CB  THR H 199      27.211   8.257  20.466  1.00 27.04           C  
ATOM   1492  OG1 THR H 199      27.036   7.787  19.136  1.00 30.32           O  
ATOM   1493  CG2 THR H 199      27.246   7.072  21.445  1.00 23.64           C  
ATOM   1494  C   THR H 199      26.333   9.651  22.245  1.00 25.12           C  
ATOM   1495  O   THR H 199      27.302  10.362  22.507  1.00 25.62           O  
ATOM   1496  N   ALA H 200      25.444   9.272  23.192  1.00 23.79           N  
ATOM   1497  CA  ALA H 200      25.615   9.716  24.547  1.00 23.42           C  
ATOM   1498  CB  ALA H 200      25.472  11.239  24.706  1.00 23.56           C  
ATOM   1499  C   ALA H 200      24.551   9.092  25.394  1.00 23.47           C  
ATOM   1500  O   ALA H 200      23.644   8.427  24.894  1.00 24.05           O  
ATOM   1501  N   VAL H 201      24.666   9.270  26.727  1.00 23.02           N  
ATOM   1502  CA  VAL H 201      23.653   8.790  27.620  1.00 22.68           C  
ATOM   1503  CB  VAL H 201      24.188   8.352  28.952  1.00 22.74           C  
ATOM   1504  CG1 VAL H 201      23.009   7.955  29.857  1.00 20.79           C  
ATOM   1505  CG2 VAL H 201      25.201   7.218  28.720  1.00 22.46           C  
ATOM   1506  C   VAL H 201      22.741   9.956  27.845  1.00 23.74           C  
ATOM   1507  O   VAL H 201      23.202  11.062  28.120  1.00 24.76           O  
ATOM   1508  N   TYR H 202      21.415   9.742  27.731  1.00 23.99           N  
ATOM   1509  CA  TYR H 202      20.498  10.835  27.881  1.00 24.40           C  
ATOM   1510  CB  TYR H 202      19.452  10.933  26.754  1.00 23.90           C  
ATOM   1511  CG  TYR H 202      20.135  11.344  25.491  1.00 24.30           C  
ATOM   1512  CD1 TYR H 202      20.738  10.422  24.668  1.00 22.49           C  
ATOM   1513  CD2 TYR H 202      20.168  12.668  25.124  1.00 22.97           C  
ATOM   1514  CE1 TYR H 202      21.363  10.815  23.506  1.00 22.98           C  
ATOM   1515  CE2 TYR H 202      20.790  13.068  23.965  1.00 21.17           C  
ATOM   1516  CZ  TYR H 202      21.391  12.141  23.150  1.00 26.82           C  
ATOM   1517  OH  TYR H 202      22.031  12.548  21.960  1.00 25.80           O  
ATOM   1518  C   TYR H 202      19.753  10.644  29.166  1.00 24.39           C  
ATOM   1519  O   TYR H 202      19.209   9.571  29.425  1.00 24.93           O  
ATOM   1520  N   TYR H 203      19.709  11.704  30.003  1.00 23.86           N  
ATOM   1521  CA  TYR H 203      19.071  11.596  31.284  1.00 23.96           C  
ATOM   1522  CB  TYR H 203      19.925  12.052  32.485  1.00 23.10           C  
ATOM   1523  CG  TYR H 203      21.206  11.303  32.610  1.00 23.55           C  
ATOM   1524  CD1 TYR H 203      21.273  10.113  33.296  1.00 20.38           C  
ATOM   1525  CD2 TYR H 203      22.353  11.808  32.045  1.00 21.69           C  
ATOM   1526  CE1 TYR H 203      22.465   9.437  33.412  1.00 23.29           C  
ATOM   1527  CE2 TYR H 203      23.547  11.137  32.159  1.00 19.56           C  
ATOM   1528  CZ  TYR H 203      23.604   9.948  32.843  1.00 24.09           C  
ATOM   1529  OH  TYR H 203      24.827   9.255  32.962  1.00 30.66           O  
ATOM   1530  C   TYR H 203      17.932  12.564  31.338  1.00 23.80           C  
ATOM   1531  O   TYR H 203      17.995  13.659  30.781  1.00 24.07           O  
ATOM   1532  N   CYS H 204      16.838  12.156  32.011  1.00 24.26           N  
ATOM   1533  CA  CYS H 204      15.758  13.057  32.283  0.90 24.81           C  
ATOM   1534  CB  CYS H 204      14.352  12.443  32.081  0.90 25.58           C  
ATOM   1535  SG  CYS H 204      14.074  10.927  33.046  0.92 30.18           S  
ATOM   1536  C   CYS H 204      15.926  13.418  33.725  1.00 24.91           C  
ATOM   1537  O   CYS H 204      16.407  12.607  34.517  1.00 24.74           O  
ATOM   1538  N   ALA H 205      15.592  14.670  34.098  1.00 24.32           N  
ATOM   1539  CA  ALA H 205      15.755  15.064  35.468  1.00 24.65           C  
ATOM   1540  CB  ALA H 205      17.072  15.811  35.736  1.00 23.83           C  
ATOM   1541  C   ALA H 205      14.636  15.992  35.819  1.00 25.38           C  
ATOM   1542  O   ALA H 205      14.201  16.799  35.000  1.00 26.00           O  
ATOM   1543  N   ARG H 206      14.152  15.905  37.074  1.00 25.01           N  
ATOM   1544  CA  ARG H 206      13.052  16.721  37.501  1.00 25.22           C  
ATOM   1545  CB  ARG H 206      11.875  15.909  38.068  1.00 25.82           C  
ATOM   1546  CG  ARG H 206      10.628  16.748  38.347  1.00 28.56           C  
ATOM   1547  CD  ARG H 206       9.640  16.085  39.308  1.00 34.17           C  
ATOM   1548  NE  ARG H 206      10.020  16.523  40.681  1.00 53.27           N  
ATOM   1549  CZ  ARG H 206       9.241  16.191  41.751  1.00 57.97           C  
ATOM   1550  NH1 ARG H 206       8.120  15.433  41.572  1.00 82.06           N1+
ATOM   1551  NH2 ARG H 206       9.583  16.624  42.999  1.00 39.89           N  
ATOM   1552  C   ARG H 206      13.536  17.594  38.611  1.00 25.08           C  
ATOM   1553  O   ARG H 206      14.438  17.222  39.358  1.00 26.06           O  
ATOM   1554  N   GLU H 207      12.935  18.790  38.748  1.00 24.66           N  
ATOM   1555  CA  GLU H 207      13.330  19.702  39.781  1.00 24.28           C  
ATOM   1556  CB  GLU H 207      12.683  21.091  39.635  1.00 24.51           C  
ATOM   1557  CG  GLU H 207      11.154  21.049  39.623  1.00 27.48           C  
ATOM   1558  CD  GLU H 207      10.642  22.464  39.387  1.00 26.05           C  
ATOM   1559  OE1 GLU H 207      11.483  23.402  39.354  1.00 26.88           O  
ATOM   1560  OE2 GLU H 207       9.401  22.621  39.237  1.00 28.24           O1-
ATOM   1561  C   GLU H 207      12.970  19.123  41.129  1.00 23.93           C  
ATOM   1562  O   GLU H 207      12.059  18.306  41.248  1.00 23.74           O  
ATOM   1563  N   GLY H 208      13.721  19.527  42.176  1.00 41.92           N  
ATOM   1564  CA  GLY H 208      13.434  19.074  43.511  1.00 43.28           C  
ATOM   1565  C   GLY H 208      12.481  20.041  44.143  1.00 44.56           C  
ATOM   1566  O   GLY H 208      12.055  21.016  43.524  1.00 44.04           O  
ATOM   1567  N   THR H 209      12.124  19.781  45.418  1.00 45.80           N  
ATOM   1568  CA  THR H 209      11.211  20.631  46.133  1.00 47.67           C  
ATOM   1569  CB  THR H 209       9.861  20.011  46.337  1.00 47.69           C  
ATOM   1570  OG1 THR H 209       9.965  18.867  47.171  1.00 48.92           O  
ATOM   1571  CG2 THR H 209       9.313  19.598  44.968  1.00 47.86           C  
ATOM   1572  C   THR H 209      11.780  20.851  47.498  1.00 48.99           C  
ATOM   1573  O   THR H 209      12.436  19.972  48.054  1.00 48.46           O  
ATOM   1574  N   THR H 210      11.528  22.040  48.083  1.00 50.75           N  
ATOM   1575  CA  THR H 210      12.059  22.345  49.377  1.00 53.08           C  
ATOM   1576  CB  THR H 210      12.169  23.820  49.613  1.00 53.07           C  
ATOM   1577  OG1 THR H 210      12.977  24.412  48.608  1.00 53.98           O  
ATOM   1578  CG2 THR H 210      12.808  24.049  50.988  1.00 53.39           C  
ATOM   1579  C   THR H 210      11.163  21.774  50.435  1.00 54.53           C  
ATOM   1580  O   THR H 210       9.946  21.689  50.270  1.00 54.95           O  
ATOM   1581  N   GLY H 211      11.768  21.345  51.561  1.00 56.17           N  
ATOM   1582  CA  GLY H 211      11.012  20.845  52.673  1.00 57.86           C  
ATOM   1583  C   GLY H 211      10.597  19.441  52.380  1.00 59.14           C  
ATOM   1584  O   GLY H 211      10.809  18.929  51.282  1.00 59.67           O  
ATOM   1585  N   SER H 212       9.973  18.783  53.377  1.00 60.36           N  
ATOM   1586  CA  SER H 212       9.506  17.441  53.191  1.00 61.15           C  
ATOM   1587  CB  SER H 212       9.185  16.702  54.503  1.00 61.67           C  
ATOM   1588  OG  SER H 212      10.373  16.487  55.250  1.00  0.00           O  
ATOM   1589  C   SER H 212       8.238  17.526  52.410  1.00 61.44           C  
ATOM   1590  O   SER H 212       7.630  18.589  52.307  1.00 61.17           O  
ATOM   1591  N   GLY H 213       7.820  16.394  51.815  1.00 61.69           N  
ATOM   1592  CA  GLY H 213       6.601  16.382  51.063  1.00 61.71           C  
ATOM   1593  C   GLY H 213       6.928  16.753  49.652  1.00 61.82           C  
ATOM   1594  O   GLY H 213       7.955  17.367  49.376  1.00 61.83           O  
ATOM   1595  N   TRP H 214       6.047  16.342  48.724  1.00 61.97           N  
ATOM   1596  CA  TRP H 214       6.143  16.575  47.309  1.00 61.74           C  
ATOM   1597  CB  TRP H 214       5.203  15.670  46.508  1.00 62.75           C  
ATOM   1598  CG  TRP H 214       5.466  14.212  46.771  1.00 64.30           C  
ATOM   1599  CD2 TRP H 214       4.554  13.343  47.458  1.00 65.64           C  
ATOM   1600  CD1 TRP H 214       6.536  13.447  46.412  1.00 65.17           C  
ATOM   1601  NE1 TRP H 214       6.359  12.159  46.856  1.00 65.92           N  
ATOM   1602  CE2 TRP H 214       5.139  12.079  47.495  1.00 66.16           C  
ATOM   1603  CE3 TRP H 214       3.325  13.578  48.009  1.00 65.01           C  
ATOM   1604  CZ2 TRP H 214       4.502  11.025  48.087  1.00 65.47           C  
ATOM   1605  CZ3 TRP H 214       2.689  12.514  48.608  1.00 65.21           C  
ATOM   1606  CH2 TRP H 214       3.265  11.261  48.647  1.00 65.40           C  
ATOM   1607  C   TRP H 214       5.796  17.995  46.955  1.00 60.77           C  
ATOM   1608  O   TRP H 214       6.228  18.497  45.920  1.00 61.22           O  
ATOM   1609  N   LEU H 215       4.951  18.640  47.783  1.00 59.16           N  
ATOM   1610  CA  LEU H 215       4.318  19.925  47.589  1.00 57.46           C  
ATOM   1611  CB  LEU H 215       3.240  20.231  48.644  1.00 57.72           C  
ATOM   1612  CG  LEU H 215       1.987  19.343  48.544  1.00 58.00           C  
ATOM   1613  CD1 LEU H 215       1.222  19.613  47.237  1.00 58.02           C  
ATOM   1614  CD2 LEU H 215       2.330  17.860  48.747  1.00 57.06           C  
ATOM   1615  C   LEU H 215       5.219  21.128  47.575  1.00 55.94           C  
ATOM   1616  O   LEU H 215       4.838  22.143  46.992  1.00 56.33           O  
ATOM   1617  N   GLY H 216       6.400  21.081  48.221  1.00 53.81           N  
ATOM   1618  CA  GLY H 216       7.216  22.250  48.448  1.00 51.43           C  
ATOM   1619  C   GLY H 216       7.505  23.025  47.195  1.00 49.65           C  
ATOM   1620  O   GLY H 216       7.163  22.623  46.083  1.00 49.00           O  
ATOM   1621  N   LYS H 217       8.131  24.212  47.389  1.00 47.88           N  
ATOM   1622  CA  LYS H 217       8.470  25.129  46.335  1.00 47.32           C  
ATOM   1623  CB  LYS H 217       8.922  26.509  46.841  1.00 47.71           C  
ATOM   1624  CG  LYS H 217      10.193  26.459  47.691  1.00 49.91           C  
ATOM   1625  CD  LYS H 217      10.796  27.834  47.977  1.00 51.25           C  
ATOM   1626  CE  LYS H 217      12.068  27.775  48.825  1.00 52.68           C  
ATOM   1627  NZ  LYS H 217      12.687  29.117  48.901  1.00 53.85           N1+
ATOM   1628  C   LYS H 217       9.593  24.556  45.533  1.00 45.82           C  
ATOM   1629  O   LYS H 217      10.439  23.823  46.039  1.00 45.80           O  
ATOM   1630  N   PRO H 218       9.580  24.868  44.264  1.00 44.60           N  
ATOM   1631  CA  PRO H 218      10.578  24.373  43.356  1.00 43.59           C  
ATOM   1632  CD  PRO H 218       8.343  25.202  43.582  1.00 44.56           C  
ATOM   1633  CB  PRO H 218       9.998  24.543  41.948  1.00 43.10           C  
ATOM   1634  CG  PRO H 218       8.781  25.470  42.135  1.00 44.42           C  
ATOM   1635  C   PRO H 218      11.923  25.004  43.538  1.00 42.57           C  
ATOM   1636  O   PRO H 218      11.999  26.225  43.663  1.00 42.55           O  
ATOM   1637  N   ILE H 219      12.978  24.166  43.619  1.00 41.48           N  
ATOM   1638  CA  ILE H 219      14.350  24.572  43.699  1.00 41.08           C  
ATOM   1639  CB  ILE H 219      15.218  23.549  44.375  1.00 42.03           C  
ATOM   1640  CG1 ILE H 219      15.252  22.224  43.600  1.00 41.63           C  
ATOM   1641  CG2 ILE H 219      14.699  23.405  45.816  1.00 41.78           C  
ATOM   1642  CD1 ILE H 219      16.289  21.243  44.149  1.00 42.83           C  
ATOM   1643  C   ILE H 219      14.886  24.932  42.345  1.00 40.09           C  
ATOM   1644  O   ILE H 219      15.674  25.861  42.205  1.00 40.56           O  
ATOM   1645  N   GLY H 220      14.512  24.170  41.302  1.00 39.05           N  
ATOM   1646  CA  GLY H 220      14.985  24.438  39.974  1.00 38.40           C  
ATOM   1647  C   GLY H 220      16.094  23.474  39.691  1.00 38.11           C  
ATOM   1648  O   GLY H 220      16.195  22.934  38.590  1.00 37.53           O  
ATOM   1649  N   ALA H 221      16.932  23.194  40.710  1.00 37.79           N  
ATOM   1650  CA  ALA H 221      18.035  22.288  40.547  1.00 37.76           C  
ATOM   1651  CB  ALA H 221      18.994  22.246  41.749  1.00 37.33           C  
ATOM   1652  C   ALA H 221      17.449  20.925  40.373  1.00 37.63           C  
ATOM   1653  O   ALA H 221      16.305  20.684  40.757  1.00 37.66           O  
ATOM   1654  N   PHE H 222      18.222  19.999  39.771  1.00 36.83           N  
ATOM   1655  CA  PHE H 222      17.700  18.697  39.456  1.00 36.86           C  
ATOM   1656  CB  PHE H 222      18.354  18.095  38.206  1.00 35.99           C  
ATOM   1657  CG  PHE H 222      18.076  19.035  37.087  1.00 36.77           C  
ATOM   1658  CD1 PHE H 222      18.914  20.099  36.847  1.00 36.56           C  
ATOM   1659  CD2 PHE H 222      16.976  18.860  36.283  1.00 35.95           C  
ATOM   1660  CE1 PHE H 222      18.667  20.976  35.817  1.00 36.83           C  
ATOM   1661  CE2 PHE H 222      16.726  19.736  35.253  1.00 36.92           C  
ATOM   1662  CZ  PHE H 222      17.569  20.794  35.016  1.00 35.50           C  
ATOM   1663  C   PHE H 222      17.943  17.735  40.580  1.00 37.55           C  
ATOM   1664  O   PHE H 222      19.036  17.190  40.734  1.00 38.04           O  
ATOM   1665  N   ALA H 223      16.911  17.542  41.424  1.00 37.86           N  
ATOM   1666  CA  ALA H 223      16.917  16.610  42.519  1.00 38.16           C  
ATOM   1667  CB  ALA H 223      15.748  16.844  43.490  1.00 38.34           C  
ATOM   1668  C   ALA H 223      16.818  15.187  42.056  1.00 38.90           C  
ATOM   1669  O   ALA H 223      17.512  14.315  42.580  1.00 39.06           O  
ATOM   1670  N   TYR H 224      15.950  14.909  41.055  1.00 25.06           N  
ATOM   1671  CA  TYR H 224      15.699  13.528  40.731  1.00 25.26           C  
ATOM   1672  CB  TYR H 224      14.211  13.141  40.791  1.00 25.59           C  
ATOM   1673  CG  TYR H 224      13.755  13.251  42.201  1.00 29.61           C  
ATOM   1674  CD1 TYR H 224      13.284  14.448  42.691  1.00 72.84           C  
ATOM   1675  CD2 TYR H 224      13.805  12.153  43.028  1.00 46.60           C  
ATOM   1676  CE1 TYR H 224      12.863  14.545  43.995  1.00 29.92           C  
ATOM   1677  CE2 TYR H 224      13.387  12.244  44.331  1.00 72.62           C  
ATOM   1678  CZ  TYR H 224      12.918  13.444  44.812  1.00 67.02           C  
ATOM   1679  OH  TYR H 224      12.487  13.540  46.149  1.00 29.27           O  
ATOM   1680  C   TYR H 224      16.138  13.237  39.335  1.00 26.02           C  
ATOM   1681  O   TYR H 224      15.844  13.987  38.404  1.00 26.58           O  
ATOM   1682  N   TRP H 225      16.840  12.100  39.153  1.00 24.89           N  
ATOM   1683  CA  TRP H 225      17.348  11.770  37.853  1.00 24.34           C  
ATOM   1684  CB  TRP H 225      18.886  11.767  37.805  1.00 23.56           C  
ATOM   1685  CG  TRP H 225      19.505  13.128  38.009  1.00 22.48           C  
ATOM   1686  CD2 TRP H 225      20.198  13.869  36.992  1.00 22.11           C  
ATOM   1687  CD1 TRP H 225      19.557  13.887  39.142  1.00 17.74           C  
ATOM   1688  NE1 TRP H 225      20.228  15.059  38.892  1.00 22.08           N  
ATOM   1689  CE2 TRP H 225      20.631  15.059  37.573  1.00 20.08           C  
ATOM   1690  CE3 TRP H 225      20.457  13.578  35.683  1.00 23.11           C  
ATOM   1691  CZ2 TRP H 225      21.331  15.983  36.851  1.00 22.70           C  
ATOM   1692  CZ3 TRP H 225      21.160  14.513  34.957  1.00 20.82           C  
ATOM   1693  CH2 TRP H 225      21.588  15.693  35.529  1.00 24.02           C  
ATOM   1694  C   TRP H 225      16.899  10.396  37.467  1.00 24.99           C  
ATOM   1695  O   TRP H 225      16.675   9.527  38.308  1.00 25.35           O  
ATOM   1696  N   GLY H 226      16.743  10.182  36.145  1.00 25.36           N  
ATOM   1697  CA  GLY H 226      16.397   8.892  35.631  1.00 25.41           C  
ATOM   1698  C   GLY H 226      17.676   8.114  35.564  1.00 25.86           C  
ATOM   1699  O   GLY H 226      18.750   8.631  35.857  1.00 25.86           O  
ATOM   1700  N   GLN H 227      17.564   6.837  35.170  1.00 26.06           N  
ATOM   1701  CA  GLN H 227      18.626   5.876  35.061  1.00 25.88           C  
ATOM   1702  CB  GLN H 227      18.054   4.510  34.671  1.00 26.98           C  
ATOM   1703  CG  GLN H 227      17.485   4.560  33.252  1.00 29.27           C  
ATOM   1704  CD  GLN H 227      16.389   3.533  33.118  1.00 65.61           C  
ATOM   1705  OE1 GLN H 227      15.436   3.548  33.893  1.00 30.30           O  
ATOM   1706  NE2 GLN H 227      16.505   2.635  32.103  1.00 31.45           N  
ATOM   1707  C   GLN H 227      19.568   6.271  33.962  1.00 25.56           C  
ATOM   1708  O   GLN H 227      20.767   6.006  34.037  1.00 26.95           O  
ATOM   1709  N   GLY H 228      19.038   6.884  32.887  1.00 24.38           N  
ATOM   1710  CA  GLY H 228      19.839   7.241  31.752  1.00 24.18           C  
ATOM   1711  C   GLY H 228      19.515   6.294  30.634  1.00 25.53           C  
ATOM   1712  O   GLY H 228      19.156   5.140  30.861  1.00 26.02           O  
ATOM   1713  N   THR H 229      19.607   6.793  29.381  1.00 24.64           N  
ATOM   1714  CA  THR H 229      19.378   5.991  28.209  1.00 24.75           C  
ATOM   1715  CB  THR H 229      18.183   6.408  27.413  1.00 24.72           C  
ATOM   1716  OG1 THR H 229      18.262   7.794  27.128  1.00 25.75           O  
ATOM   1717  CG2 THR H 229      16.905   6.091  28.182  1.00 24.81           C  
ATOM   1718  C   THR H 229      20.539   6.174  27.291  1.00 25.13           C  
ATOM   1719  O   THR H 229      20.856   7.289  26.883  1.00 24.87           O  
ATOM   1720  N   LEU H 230      21.182   5.061  26.899  1.00 24.61           N  
ATOM   1721  CA  LEU H 230      22.313   5.154  26.031  1.00 25.12           C  
ATOM   1722  CB  LEU H 230      23.312   4.002  26.290  1.00 24.84           C  
ATOM   1723  CG  LEU H 230      24.584   3.979  25.423  1.00 29.18           C  
ATOM   1724  CD1 LEU H 230      24.265   3.616  23.970  1.00 23.13           C  
ATOM   1725  CD2 LEU H 230      25.394   5.278  25.560  1.00 23.41           C  
ATOM   1726  C   LEU H 230      21.799   5.093  24.626  1.00 25.39           C  
ATOM   1727  O   LEU H 230      21.078   4.169  24.256  1.00 25.99           O  
ATOM   1728  N   VAL H 231      22.125   6.122  23.818  1.00 24.60           N  
ATOM   1729  CA  VAL H 231      21.731   6.129  22.438  1.00 24.10           C  
ATOM   1730  CB  VAL H 231      20.976   7.364  22.032  1.00 24.66           C  
ATOM   1731  CG1 VAL H 231      20.721   7.308  20.517  1.00 26.21           C  
ATOM   1732  CG2 VAL H 231      19.690   7.457  22.873  1.00 24.53           C  
ATOM   1733  C   VAL H 231      22.993   6.089  21.637  1.00 24.57           C  
ATOM   1734  O   VAL H 231      23.861   6.950  21.777  1.00 24.89           O  
ATOM   1735  N   THR H 232      23.130   5.069  20.766  1.00 25.87           N  
ATOM   1736  CA  THR H 232      24.329   4.967  19.988  1.00 26.41           C  
ATOM   1737  CB  THR H 232      24.972   3.614  20.057  1.00 26.53           C  
ATOM   1738  OG1 THR H 232      25.290   3.290  21.402  1.00 28.79           O  
ATOM   1739  CG2 THR H 232      26.251   3.632  19.204  1.00 25.04           C  
ATOM   1740  C   THR H 232      23.964   5.210  18.562  1.00 27.28           C  
ATOM   1741  O   THR H 232      23.069   4.565  18.018  1.00 27.02           O  
ATOM   1742  N   VAL H 233      24.657   6.166  17.918  1.00 28.28           N  
ATOM   1743  CA  VAL H 233      24.366   6.454  16.546  1.00 29.35           C  
ATOM   1744  CB  VAL H 233      24.350   7.924  16.252  1.00 29.83           C  
ATOM   1745  CG1 VAL H 233      24.122   8.128  14.747  1.00 29.13           C  
ATOM   1746  CG2 VAL H 233      23.285   8.584  17.145  1.00 24.27           C  
ATOM   1747  C   VAL H 233      25.448   5.838  15.728  1.00 31.28           C  
ATOM   1748  O   VAL H 233      26.607   6.244  15.800  1.00 31.13           O  
ATOM   1749  N   SER H 234      25.090   4.819  14.919  1.00 31.81           N  
ATOM   1750  CA  SER H 234      26.071   4.170  14.102  1.00 33.10           C  
ATOM   1751  CB  SER H 234      26.916   3.140  14.868  1.00 33.62           C  
ATOM   1752  OG  SER H 234      27.864   2.539  13.999  1.00 31.55           O  
ATOM   1753  C   SER H 234      25.352   3.431  13.018  1.00 33.53           C  
ATOM   1754  O   SER H 234      24.159   3.153  13.123  1.00 32.44           O  
ATOM   1755  N   SER H 235      26.072   3.097  11.933  1.00 35.69           N  
ATOM   1756  CA  SER H 235      25.451   2.358  10.874  1.00 37.55           C  
ATOM   1757  CB  SER H 235      25.971   2.725   9.473  1.00 38.75           C  
ATOM   1758  OG  SER H 235      25.639   4.070   9.160  1.00 43.54           O  
ATOM   1759  C   SER H 235      25.785   0.891  11.113  1.00 37.23           C  
ATOM   1760  O   SER H 235      26.994   0.544  11.064  1.00 38.02           O  
ATOM   1761  OXT SER H 235      24.834   0.098  11.349  1.00  0.00           O1-
TER    1762      SER H 235 
CONECT  161  670
CONECT  670  161
CONECT  971 1535
CONECT 1535  971
END
