# Supplementary material for: Fully automated antibody structure prediction using BIOVIA tools: Validation study
Source: PLoS One. 2017 May 18;12(5):e0177923. doi: 10.1371/journal.pone.0177923 (PMC5436848; doi:10.1371/journal.pone.0177923)
Supplement: S1 Dataset — Predicted structures using the Top5 framework method, Chothia CDR definition with no canonical filtering and generating 50 models. These were used in the detailed discussion of outliers and for comparison against predictions using canonical filtering. (ZIP) [file pone.0177923.s003.zip › 4M6M_LH_FV_FinalModel.pdb]

REMARK   Accelrys Discovery Studio PDB file
REMARK   Created:  2015-05-08T05:35:18Z
SSBOND   1 CYS L   22    CYS L   90                                     
SSBOND   2 CYS H  134    CYS H  208                                     
ATOM      1  N   GLN L   1      28.570  35.405  28.859  1.00 66.96           N1+
ATOM      2  CA  GLN L   1      29.335  34.409  29.643  1.00 66.44           C  
ATOM      3  CB  GLN L   1      29.665  34.989  31.021  1.00 68.33           C  
ATOM      4  CG  GLN L   1      30.473  36.283  30.941  1.00 70.10           C  
ATOM      5  CD  GLN L   1      31.811  35.945  30.307  1.00 61.17           C  
ATOM      6  OE1 GLN L   1      32.439  34.948  30.657  1.00 61.73           O  
ATOM      7  NE2 GLN L   1      32.258  36.791  29.341  1.00 62.16           N  
ATOM      8  C   GLN L   1      28.548  33.161  29.854  1.00 64.64           C  
ATOM      9  O   GLN L   1      28.054  32.906  30.952  1.00 64.71           O  
ATOM     10  N   SER L   2      28.447  32.357  28.779  1.00 56.81           N  
ATOM     11  CA  SER L   2      27.677  31.148  28.697  1.00 55.02           C  
ATOM     12  CB  SER L   2      27.455  30.704  27.244  1.00 55.53           C  
ATOM     13  OG  SER L   2      26.720  31.692  26.536  1.00 50.50           O  
ATOM     14  C   SER L   2      28.292  29.975  29.416  1.00 52.37           C  
ATOM     15  O   SER L   2      27.677  28.910  29.450  1.00 51.76           O  
ATOM     16  N   VAL L   3      29.512  30.070  29.979  1.00 50.37           N  
ATOM     17  CA  VAL L   3      30.014  28.843  30.549  1.00 48.09           C  
ATOM     18  CB  VAL L   3      31.117  28.241  29.732  1.00 49.00           C  
ATOM     19  CG1 VAL L   3      32.330  29.183  29.781  1.00 44.08           C  
ATOM     20  CG2 VAL L   3      31.396  26.819  30.244  1.00 43.81           C  
ATOM     21  C   VAL L   3      30.540  29.068  31.934  1.00 46.49           C  
ATOM     22  O   VAL L   3      31.076  30.130  32.245  1.00 47.17           O  
ATOM     23  N   LEU L   4      30.396  28.054  32.817  1.00 43.42           N  
ATOM     24  CA  LEU L   4      30.902  28.171  34.156  1.00 41.47           C  
ATOM     25  CB  LEU L   4      29.996  27.532  35.221  1.00 39.87           C  
ATOM     26  CG  LEU L   4      28.604  28.188  35.306  1.00 39.29           C  
ATOM     27  CD1 LEU L   4      27.783  27.588  36.457  1.00 36.60           C  
ATOM     28  CD2 LEU L   4      28.697  29.722  35.362  1.00 37.90           C  
ATOM     29  C   LEU L   4      32.220  27.468  34.181  1.00 40.99           C  
ATOM     30  O   LEU L   4      32.348  26.360  33.662  1.00 41.25           O  
ATOM     31  N   THR L   5      33.246  28.089  34.799  1.00 39.70           N  
ATOM     32  CA  THR L   5      34.537  27.476  34.714  1.00 39.94           C  
ATOM     33  CB  THR L   5      35.619  28.427  34.286  1.00 41.23           C  
ATOM     34  OG1 THR L   5      36.770  27.704  33.883  1.00 41.40           O  
ATOM     35  CG2 THR L   5      35.968  29.355  35.458  1.00 41.52           C  
ATOM     36  C   THR L   5      34.918  26.874  36.033  1.00 39.32           C  
ATOM     37  O   THR L   5      34.784  27.494  37.088  1.00 39.32           O  
ATOM     38  N   GLN L   6      35.396  25.612  35.984  1.00 38.46           N  
ATOM     39  CA  GLN L   6      35.830  24.890  37.147  1.00 37.96           C  
ATOM     40  CB  GLN L   6      34.939  23.686  37.491  1.00 37.39           C  
ATOM     41  CG  GLN L   6      33.501  24.036  37.862  1.00 36.14           C  
ATOM     42  CD  GLN L   6      32.760  22.721  38.061  1.00 36.00           C  
ATOM     43  OE1 GLN L   6      31.872  22.374  37.285  1.00 35.28           O  
ATOM     44  NE2 GLN L   6      33.140  21.961  39.122  1.00 35.49           N  
ATOM     45  C   GLN L   6      37.167  24.300  36.817  1.00 38.04           C  
ATOM     46  O   GLN L   6      37.500  24.124  35.647  1.00 38.02           O  
ATOM     47  N   PRO L   7      37.951  23.985  37.814  1.00 38.03           N  
ATOM     48  CA  PRO L   7      39.234  23.380  37.570  1.00 38.33           C  
ATOM     49  CD  PRO L   7      37.914  24.708  39.075  1.00 37.44           C  
ATOM     50  CB  PRO L   7      39.977  23.425  38.902  1.00 37.98           C  
ATOM     51  CG  PRO L   7      39.345  24.621  39.633  1.00 38.12           C  
ATOM     52  C   PRO L   7      39.020  21.987  37.074  1.00 38.30           C  
ATOM     53  O   PRO L   7      38.088  21.337  37.545  1.00 38.02           O  
ATOM     54  N   PRO L   8      39.827  21.506  36.171  1.00 38.90           N  
ATOM     55  CA  PRO L   8      39.620  20.180  35.668  1.00 38.88           C  
ATOM     56  CD  PRO L   8      40.463  22.368  35.189  1.00 31.07           C  
ATOM     57  CB  PRO L   8      40.538  20.047  34.456  1.00 39.70           C  
ATOM     58  CG  PRO L   8      40.650  21.492  33.936  1.00 41.53           C  
ATOM     59  C   PRO L   8      39.806  19.116  36.698  1.00 38.20           C  
ATOM     60  O   PRO L   8      39.122  18.096  36.616  1.00 36.47           O  
ATOM     61  N   SER L   9      40.718  19.315  37.670  1.00 38.53           N  
ATOM     62  CA  SER L   9      40.921  18.271  38.631  1.00 38.76           C  
ATOM     63  CB  SER L   9      42.022  17.270  38.234  1.00 38.96           C  
ATOM     64  OG  SER L   9      41.630  16.532  37.087  1.00 41.37           O  
ATOM     65  C   SER L   9      41.352  18.867  39.929  1.00 39.21           C  
ATOM     66  O   SER L   9      41.889  19.973  39.985  1.00 39.90           O  
ATOM     67  N   VAL L  10      41.097  18.118  41.017  1.00 39.10           N  
ATOM     68  CA  VAL L  10      41.495  18.496  42.340  1.00 39.41           C  
ATOM     69  CB  VAL L  10      40.405  19.235  43.062  1.00 39.43           C  
ATOM     70  CG1 VAL L  10      39.152  18.348  43.088  1.00 37.98           C  
ATOM     71  CG2 VAL L  10      40.902  19.645  44.454  1.00 36.61           C  
ATOM     72  C   VAL L  10      41.793  17.217  43.068  1.00 40.16           C  
ATOM     73  O   VAL L  10      41.253  16.166  42.726  1.00 38.71           O  
ATOM     74  N   SER L  11      42.689  17.257  44.080  1.00 41.60           N  
ATOM     75  CA  SER L  11      42.998  16.042  44.790  1.00 42.28           C  
ATOM     76  CB  SER L  11      44.208  15.289  44.213  1.00 42.91           C  
ATOM     77  OG  SER L  11      45.375  16.091  44.312  1.00 44.88           O  
ATOM     78  C   SER L  11      43.310  16.368  46.220  1.00 42.57           C  
ATOM     79  O   SER L  11      43.686  17.494  46.544  1.00 42.87           O  
ATOM     80  N   GLY L  12      43.151  15.371  47.120  1.00 42.15           N  
ATOM     81  CA  GLY L  12      43.448  15.580  48.510  1.00 42.92           C  
ATOM     82  C   GLY L  12      43.606  14.246  49.175  1.00 43.21           C  
ATOM     83  O   GLY L  12      43.196  13.216  48.641  1.00 42.56           O  
ATOM     84  N   ALA L  13      44.231  14.244  50.372  1.00 43.83           N  
ATOM     85  CA  ALA L  13      44.433  13.046  51.142  1.00 44.50           C  
ATOM     86  CB  ALA L  13      45.591  13.145  52.150  1.00 45.43           C  
ATOM     87  C   ALA L  13      43.180  12.780  51.912  1.00 43.68           C  
ATOM     88  O   ALA L  13      42.350  13.669  52.095  1.00 43.10           O  
ATOM     89  N   PRO L  14      43.013  11.569  52.372  1.00 43.24           N  
ATOM     90  CA  PRO L  14      41.822  11.258  53.105  1.00 42.66           C  
ATOM     91  CD  PRO L  14      43.539  10.410  51.671  1.00 43.62           C  
ATOM     92  CB  PRO L  14      41.796   9.738  53.235  1.00 42.62           C  
ATOM     93  CG  PRO L  14      42.560   9.263  51.984  1.00 43.33           C  
ATOM     94  C   PRO L  14      41.778  11.986  54.408  1.00 43.23           C  
ATOM     95  O   PRO L  14      42.822  12.157  55.035  1.00 44.17           O  
ATOM     96  N   GLY L  15      40.577  12.441  54.815  1.00 42.45           N  
ATOM     97  CA  GLY L  15      40.404  13.100  56.077  1.00 43.63           C  
ATOM     98  C   GLY L  15      40.622  14.575  55.917  1.00 43.38           C  
ATOM     99  O   GLY L  15      40.304  15.348  56.820  1.00 43.27           O  
ATOM    100  N   GLN L  16      41.162  15.012  54.763  1.00 43.04           N  
ATOM    101  CA  GLN L  16      41.431  16.411  54.558  1.00 44.13           C  
ATOM    102  CB  GLN L  16      42.605  16.712  53.611  1.00 45.25           C  
ATOM    103  CG  GLN L  16      43.980  16.361  54.176  1.00 48.37           C  
ATOM    104  CD  GLN L  16      45.014  16.813  53.155  1.00 49.68           C  
ATOM    105  OE1 GLN L  16      44.972  16.415  51.992  1.00 39.53           O  
ATOM    106  NE2 GLN L  16      45.959  17.687  53.594  1.00 40.12           N  
ATOM    107  C   GLN L  16      40.229  17.063  53.958  1.00 43.66           C  
ATOM    108  O   GLN L  16      39.203  16.425  53.733  1.00 41.84           O  
ATOM    109  N   ARG L  17      40.327  18.390  53.724  1.00 44.00           N  
ATOM    110  CA  ARG L  17      39.247  19.110  53.114  1.00 43.52           C  
ATOM    111  CB  ARG L  17      38.785  20.361  53.875  1.00 44.12           C  
ATOM    112  CG  ARG L  17      39.899  21.390  54.051  1.00 39.20           C  
ATOM    113  CD  ARG L  17      39.402  22.803  54.360  1.00 41.58           C  
ATOM    114  NE  ARG L  17      39.176  23.489  53.057  1.00 48.90           N  
ATOM    115  CZ  ARG L  17      38.227  24.464  52.948  1.00 51.20           C  
ATOM    116  NH1 ARG L  17      37.390  24.717  53.994  1.00 51.81           N1+
ATOM    117  NH2 ARG L  17      38.114  25.186  51.796  1.00 51.03           N  
ATOM    118  C   ARG L  17      39.701  19.607  51.777  1.00 42.70           C  
ATOM    119  O   ARG L  17      40.854  19.998  51.595  1.00 42.95           O  
ATOM    120  N   VAL L  18      38.781  19.590  50.793  1.00 41.47           N  
ATOM    121  CA  VAL L  18      39.093  20.087  49.483  1.00 40.94           C  
ATOM    122  CB  VAL L  18      39.095  19.040  48.404  1.00 41.43           C  
ATOM    123  CG1 VAL L  18      40.175  17.993  48.717  1.00 41.71           C  
ATOM    124  CG2 VAL L  18      37.677  18.462  48.269  1.00 42.35           C  
ATOM    125  C   VAL L  18      38.010  21.047  49.116  1.00 40.38           C  
ATOM    126  O   VAL L  18      36.896  20.977  49.636  1.00 39.61           O  
ATOM    127  N   THR L  19      38.328  21.999  48.218  1.00 40.05           N  
ATOM    128  CA  THR L  19      37.347  22.943  47.783  1.00 40.18           C  
ATOM    129  CB  THR L  19      37.543  24.286  48.432  1.00 40.90           C  
ATOM    130  OG1 THR L  19      36.568  25.214  47.990  1.00 42.47           O  
ATOM    131  CG2 THR L  19      38.970  24.787  48.164  1.00 39.36           C  
ATOM    132  C   THR L  19      37.412  23.039  46.284  1.00 39.47           C  
ATOM    133  O   THR L  19      38.487  22.973  45.690  1.00 39.28           O  
ATOM    134  N   ILE L  20      36.234  23.158  45.631  1.00 38.76           N  
ATOM    135  CA  ILE L  20      36.174  23.253  44.197  1.00 38.01           C  
ATOM    136  CB  ILE L  20      35.394  22.131  43.577  1.00 37.17           C  
ATOM    137  CG1 ILE L  20      36.033  20.784  43.953  1.00 37.47           C  
ATOM    138  CG2 ILE L  20      35.320  22.374  42.059  1.00 36.46           C  
ATOM    139  CD1 ILE L  20      35.152  19.576  43.631  1.00 37.43           C  
ATOM    140  C   ILE L  20      35.480  24.537  43.855  1.00 38.53           C  
ATOM    141  O   ILE L  20      34.379  24.803  44.334  1.00 38.48           O  
ATOM    142  N   SER L  21      36.122  25.381  43.019  1.00 38.82           N  
ATOM    143  CA  SER L  21      35.553  26.655  42.676  1.00 39.58           C  
ATOM    144  CB  SER L  21      36.602  27.764  42.474  1.00 40.83           C  
ATOM    145  OG  SER L  21      37.426  27.461  41.358  1.00 43.06           O  
ATOM    146  C   SER L  21      34.765  26.550  41.409  1.00 39.01           C  
ATOM    147  O   SER L  21      34.932  25.619  40.621  1.00 38.61           O  
ATOM    148  N   CYS L  22      33.854  27.523  41.204  1.00 38.72           N  
ATOM    149  CA  CYS L  22      33.050  27.621  40.020  1.00 38.36           C  
ATOM    150  CB  CYS L  22      31.632  27.035  40.229  1.00 38.04           C  
ATOM    151  SG  CYS L  22      30.543  27.118  38.772  1.00 43.39           S  
ATOM    152  C   CYS L  22      32.925  29.092  39.745  1.00 39.19           C  
ATOM    153  O   CYS L  22      32.382  29.831  40.564  1.00 39.66           O  
ATOM    154  N   THR L  23      33.413  29.562  38.580  1.00 39.12           N  
ATOM    155  CA  THR L  23      33.394  30.977  38.324  1.00 40.12           C  
ATOM    156  CB  THR L  23      34.755  31.521  38.004  1.00 39.83           C  
ATOM    157  OG1 THR L  23      35.655  31.226  39.062  1.00 70.68           O  
ATOM    158  CG2 THR L  23      34.647  33.044  37.820  1.00 71.85           C  
ATOM    159  C   THR L  23      32.521  31.233  37.136  1.00 39.84           C  
ATOM    160  O   THR L  23      32.574  30.502  36.148  1.00 39.74           O  
ATOM    161  N   GLY L  24      31.614  32.218  37.302  1.00 23.28           N  
ATOM    162  CA  GLY L  24      30.690  32.606  36.281  1.00 26.45           C  
ATOM    163  C   GLY L  24      30.900  34.048  35.957  1.00 32.08           C  
ATOM    164  O   GLY L  24      32.010  34.575  36.027  1.00 32.65           O  
ATOM    165  N   SER L  25      29.788  34.737  35.616  1.00 29.57           N  
ATOM    166  CA  SER L  25      29.851  36.130  35.273  1.00 28.51           C  
ATOM    167  CB  SER L  25      29.802  36.386  33.782  1.00 30.00           C  
ATOM    168  OG  SER L  25      28.508  36.048  33.309  1.00 36.69           O  
ATOM    169  C   SER L  25      28.627  36.820  35.791  1.00 32.10           C  
ATOM    170  O   SER L  25      27.802  36.237  36.488  1.00 32.27           O  
ATOM    171  N   SER L  26      28.486  38.108  35.427  1.00 32.74           N  
ATOM    172  CA  SER L  26      27.396  38.950  35.830  1.00 32.90           C  
ATOM    173  CB  SER L  26      27.532  40.378  35.266  1.00 34.34           C  
ATOM    174  OG  SER L  26      28.713  40.997  35.755  1.00 44.86           O  
ATOM    175  C   SER L  26      26.127  38.403  35.257  1.00 37.02           C  
ATOM    176  O   SER L  26      25.037  38.696  35.746  1.00 37.58           O  
ATOM    177  N   SER L  27      26.249  37.638  34.162  1.00 34.81           N  
ATOM    178  CA  SER L  27      25.138  37.112  33.424  1.00 34.86           C  
ATOM    179  CB  SER L  27      25.580  36.689  32.015  1.00 37.62           C  
ATOM    180  OG  SER L  27      26.053  37.838  31.326  1.00 49.60           O  
ATOM    181  C   SER L  27      24.477  35.958  34.112  1.00 34.69           C  
ATOM    182  O   SER L  27      23.317  35.657  33.827  1.00 34.93           O  
ATOM    183  N   ASN L  28      25.189  35.267  35.024  1.00 33.18           N  
ATOM    184  CA  ASN L  28      24.610  34.099  35.624  1.00 30.99           C  
ATOM    185  CB  ASN L  28      25.127  32.784  34.993  1.00 25.66           C  
ATOM    186  CG  ASN L  28      26.643  32.789  34.810  1.00 33.11           C  
ATOM    187  OD1 ASN L  28      27.416  32.941  35.753  1.00 28.08           O  
ATOM    188  ND2 ASN L  28      27.089  32.602  33.539  1.00 25.34           N  
ATOM    189  C   ASN L  28      24.731  34.134  37.124  1.00 30.74           C  
ATOM    190  O   ASN L  28      23.800  34.568  37.800  1.00 28.76           O  
ATOM    191  N   ILE L  29      25.858  33.689  37.704  1.00 28.35           N  
ATOM    192  CA  ILE L  29      25.963  33.651  39.131  1.00 27.16           C  
ATOM    193  CB  ILE L  29      27.291  33.131  39.631  1.00 27.74           C  
ATOM    194  CG1 ILE L  29      27.475  31.663  39.218  1.00 26.55           C  
ATOM    195  CG2 ILE L  29      27.354  33.372  41.145  1.00 24.94           C  
ATOM    196  CD1 ILE L  29      28.869  31.113  39.521  1.00 24.59           C  
ATOM    197  C   ILE L  29      25.820  35.031  39.679  1.00 33.72           C  
ATOM    198  O   ILE L  29      25.175  35.226  40.708  1.00 37.90           O  
ATOM    199  N   GLY L  30      26.421  36.016  38.993  1.00 30.87           N  
ATOM    200  CA  GLY L  30      26.389  37.400  39.363  1.00 31.65           C  
ATOM    201  C   GLY L  30      24.993  37.931  39.317  1.00 35.59           C  
ATOM    202  O   GLY L  30      24.657  38.879  40.029  1.00 35.29           O  
ATOM    203  N   SER L  31      24.147  37.380  38.424  1.00 33.54           N  
ATOM    204  CA  SER L  31      22.794  37.847  38.236  1.00 30.15           C  
ATOM    205  CB  SER L  31      22.093  37.180  37.039  1.00 28.93           C  
ATOM    206  OG  SER L  31      22.690  37.601  35.822  1.00  0.00           O  
ATOM    207  C   SER L  31      21.974  37.547  39.455  1.00 30.31           C  
ATOM    208  O   SER L  31      20.855  38.040  39.585  1.00 31.69           O  
ATOM    209  N   GLY L  32      22.484  36.725  40.387  1.00 30.72           N  
ATOM    210  CA  GLY L  32      21.665  36.449  41.529  1.00 32.97           C  
ATOM    211  C   GLY L  32      20.996  35.115  41.359  1.00 33.49           C  
ATOM    212  O   GLY L  32      20.078  34.782  42.107  1.00 34.78           O  
ATOM    213  N   TYR L  33      21.413  34.321  40.353  1.00 28.35           N  
ATOM    214  CA  TYR L  33      20.854  33.007  40.211  1.00 25.79           C  
ATOM    215  CB  TYR L  33      20.931  32.434  38.788  1.00 25.73           C  
ATOM    216  CG  TYR L  33      19.949  33.287  38.081  1.00 27.05           C  
ATOM    217  CD1 TYR L  33      18.626  32.917  38.020  1.00 25.03           C  
ATOM    218  CD2 TYR L  33      20.354  34.472  37.523  1.00 27.28           C  
ATOM    219  CE1 TYR L  33      17.713  33.725  37.390  1.00 26.78           C  
ATOM    220  CE2 TYR L  33      19.443  35.281  36.894  1.00 27.09           C  
ATOM    221  CZ  TYR L  33      18.123  34.907  36.828  1.00 27.90           C  
ATOM    222  OH  TYR L  33      17.175  35.736  36.192  1.00 36.28           O  
ATOM    223  C   TYR L  33      21.581  32.097  41.140  1.00 25.73           C  
ATOM    224  O   TYR L  33      22.792  32.218  41.325  1.00 24.66           O  
ATOM    225  N   ASP L  34      20.828  31.169  41.763  1.00 22.88           N  
ATOM    226  CA  ASP L  34      21.370  30.268  42.739  1.00 21.70           C  
ATOM    227  CB  ASP L  34      20.316  29.399  43.456  1.00 27.92           C  
ATOM    228  CG  ASP L  34      19.559  30.225  44.483  1.00 37.34           C  
ATOM    229  OD1 ASP L  34      19.902  31.426  44.654  1.00 40.40           O  
ATOM    230  OD2 ASP L  34      18.633  29.656  45.123  1.00 38.85           O1-
ATOM    231  C   ASP L  34      22.279  29.292  42.090  1.00 23.22           C  
ATOM    232  O   ASP L  34      22.266  29.108  40.872  1.00 20.57           O  
ATOM    233  N   VAL L  35      23.126  28.644  42.919  1.00 34.14           N  
ATOM    234  CA  VAL L  35      23.981  27.686  42.292  1.00 32.96           C  
ATOM    235  CB  VAL L  35      25.445  27.981  42.443  1.00 32.13           C  
ATOM    236  CG1 VAL L  35      26.247  26.793  41.884  1.00 30.05           C  
ATOM    237  CG2 VAL L  35      25.746  29.309  41.731  1.00 31.53           C  
ATOM    238  C   VAL L  35      23.716  26.356  42.924  1.00 33.60           C  
ATOM    239  O   VAL L  35      23.402  26.267  44.110  1.00 34.80           O  
ATOM    240  N   HIS L  36      23.819  25.282  42.114  1.00 32.61           N  
ATOM    241  CA  HIS L  36      23.584  23.938  42.566  1.00 31.74           C  
ATOM    242  ND1 HIS L  36      20.161  23.425  40.841  1.00  0.00           N  
ATOM    243  CG  HIS L  36      21.185  23.891  41.638  1.00 36.87           C  
ATOM    244  CB  HIS L  36      22.505  23.193  41.759  1.00 31.45           C  
ATOM    245  NE2 HIS L  36      19.432  25.304  41.775  1.00 44.62           N  
ATOM    246  CD2 HIS L  36      20.722  25.039  42.201  1.00 39.61           C  
ATOM    247  CE1 HIS L  36      19.139  24.307  40.960  1.00 39.21           C  
ATOM    248  C   HIS L  36      24.833  23.151  42.290  1.00 31.49           C  
ATOM    249  O   HIS L  36      25.627  23.520  41.427  1.00 30.81           O  
ATOM    250  N   TRP L  37      25.040  22.038  43.030  1.00 31.23           N  
ATOM    251  CA  TRP L  37      26.185  21.195  42.800  1.00 30.18           C  
ATOM    252  CB  TRP L  37      27.206  21.233  43.948  1.00 30.99           C  
ATOM    253  CG  TRP L  37      27.921  22.557  44.055  1.00 30.56           C  
ATOM    254  CD2 TRP L  37      29.162  22.853  43.395  1.00 30.22           C  
ATOM    255  CD1 TRP L  37      27.568  23.684  44.736  1.00 30.52           C  
ATOM    256  NE1 TRP L  37      28.508  24.667  44.535  1.00 30.09           N  
ATOM    257  CE2 TRP L  37      29.495  24.168  43.712  1.00 30.11           C  
ATOM    258  CE3 TRP L  37      29.957  22.090  42.586  1.00 30.03           C  
ATOM    259  CZ2 TRP L  37      30.631  24.745  43.223  1.00 30.65           C  
ATOM    260  CZ3 TRP L  37      31.104  22.674  42.098  1.00 30.88           C  
ATOM    261  CH2 TRP L  37      31.434  23.977  42.410  1.00 30.97           C  
ATOM    262  C   TRP L  37      25.725  19.773  42.638  1.00 30.45           C  
ATOM    263  O   TRP L  37      24.777  19.336  43.292  1.00 30.42           O  
ATOM    264  N   TYR L  38      26.400  19.013  41.741  1.00 29.38           N  
ATOM    265  CA  TYR L  38      26.042  17.644  41.476  1.00 30.37           C  
ATOM    266  CB  TYR L  38      25.512  17.407  40.049  1.00 30.40           C  
ATOM    267  CG  TYR L  38      24.253  18.184  39.868  1.00 31.18           C  
ATOM    268  CD1 TYR L  38      24.293  19.493  39.453  1.00 30.94           C  
ATOM    269  CD2 TYR L  38      23.029  17.605  40.108  1.00 30.64           C  
ATOM    270  CE1 TYR L  38      23.135  20.214  39.284  1.00 31.50           C  
ATOM    271  CE2 TYR L  38      21.868  18.321  39.942  1.00 31.24           C  
ATOM    272  CZ  TYR L  38      21.917  19.628  39.529  1.00 31.71           C  
ATOM    273  OH  TYR L  38      20.726  20.363  39.358  1.00 30.97           O  
ATOM    274  C   TYR L  38      27.260  16.774  41.592  1.00 31.36           C  
ATOM    275  O   TYR L  38      28.365  17.172  41.217  1.00 31.92           O  
ATOM    276  N   GLN L  39      27.072  15.547  42.125  1.00 30.58           N  
ATOM    277  CA  GLN L  39      28.134  14.584  42.222  1.00 30.13           C  
ATOM    278  CB  GLN L  39      28.268  13.923  43.607  1.00 30.98           C  
ATOM    279  CG  GLN L  39      29.406  12.899  43.682  1.00 32.18           C  
ATOM    280  CD  GLN L  39      29.375  12.231  45.051  1.00 33.92           C  
ATOM    281  OE1 GLN L  39      28.341  11.729  45.488  1.00 35.42           O  
ATOM    282  NE2 GLN L  39      30.540  12.220  45.753  1.00 33.79           N  
ATOM    283  C   GLN L  39      27.802  13.481  41.268  1.00 31.26           C  
ATOM    284  O   GLN L  39      26.657  13.034  41.195  1.00 31.34           O  
ATOM    285  N   GLN L  40      28.792  13.024  40.479  1.00 31.84           N  
ATOM    286  CA  GLN L  40      28.521  11.944  39.577  1.00 31.00           C  
ATOM    287  CB  GLN L  40      28.487  12.372  38.099  1.00 29.64           C  
ATOM    288  CG  GLN L  40      28.195  11.217  37.137  1.00 28.90           C  
ATOM    289  CD  GLN L  40      28.174  11.767  35.718  1.00 26.75           C  
ATOM    290  OE1 GLN L  40      29.048  12.536  35.319  1.00 26.29           O  
ATOM    291  NE2 GLN L  40      27.138  11.367  34.932  1.00 27.94           N  
ATOM    292  C   GLN L  40      29.593  10.910  39.730  1.00 32.40           C  
ATOM    293  O   GLN L  40      30.761  11.158  39.434  1.00 32.86           O  
ATOM    294  N   LEU L  41      29.204   9.713  40.214  1.00 34.38           N  
ATOM    295  CA  LEU L  41      30.119   8.620  40.365  1.00 36.15           C  
ATOM    296  CB  LEU L  41      29.693   7.627  41.462  1.00 36.92           C  
ATOM    297  CG  LEU L  41      29.681   8.251  42.871  1.00 37.98           C  
ATOM    298  CD1 LEU L  41      29.251   7.235  43.938  1.00 34.35           C  
ATOM    299  CD2 LEU L  41      31.030   8.905  43.199  1.00 33.83           C  
ATOM    300  C   LEU L  41      30.160   7.897  39.055  1.00 37.37           C  
ATOM    301  O   LEU L  41      29.190   7.902  38.300  1.00 36.45           O  
ATOM    302  N   PRO L  42      31.271   7.281  38.761  1.00 39.85           N  
ATOM    303  CA  PRO L  42      31.438   6.600  37.507  1.00 40.66           C  
ATOM    304  CD  PRO L  42      32.154   6.758  39.790  1.00 40.84           C  
ATOM    305  CB  PRO L  42      32.776   5.872  37.618  1.00 41.33           C  
ATOM    306  CG  PRO L  42      32.879   5.576  39.125  1.00 41.53           C  
ATOM    307  C   PRO L  42      30.326   5.629  37.266  1.00 40.47           C  
ATOM    308  O   PRO L  42      30.056   4.796  38.130  1.00 41.48           O  
ATOM    309  N   GLY L  43      29.682   5.713  36.085  1.00 40.14           N  
ATOM    310  CA  GLY L  43      28.678   4.764  35.705  1.00 39.43           C  
ATOM    311  C   GLY L  43      27.354   5.076  36.339  1.00 39.40           C  
ATOM    312  O   GLY L  43      26.430   4.269  36.238  1.00 40.17           O  
ATOM    313  N   THR L  44      27.197   6.244  36.995  1.00 38.26           N  
ATOM    314  CA  THR L  44      25.931   6.474  37.638  1.00 37.33           C  
ATOM    315  CB  THR L  44      25.994   6.410  39.137  1.00 37.83           C  
ATOM    316  OG1 THR L  44      26.813   7.451  39.647  1.00 34.10           O  
ATOM    317  CG2 THR L  44      26.561   5.040  39.543  1.00 34.08           C  
ATOM    318  C   THR L  44      25.401   7.829  37.273  1.00 35.25           C  
ATOM    319  O   THR L  44      26.102   8.652  36.687  1.00 34.22           O  
ATOM    320  N   ALA L  45      24.110   8.066  37.601  1.00 33.68           N  
ATOM    321  CA  ALA L  45      23.432   9.305  37.325  1.00 32.85           C  
ATOM    322  CB  ALA L  45      21.899   9.204  37.412  1.00 32.04           C  
ATOM    323  C   ALA L  45      23.868  10.322  38.333  1.00 32.97           C  
ATOM    324  O   ALA L  45      24.243   9.990  39.455  1.00 33.16           O  
ATOM    325  N   PRO L  46      23.812  11.570  37.952  1.00 31.99           N  
ATOM    326  CA  PRO L  46      24.243  12.621  38.830  1.00 31.74           C  
ATOM    327  CD  PRO L  46      23.944  11.932  36.550  1.00 31.69           C  
ATOM    328  CB  PRO L  46      24.321  13.876  37.963  1.00 31.28           C  
ATOM    329  CG  PRO L  46      24.594  13.325  36.550  1.00 30.59           C  
ATOM    330  C   PRO L  46      23.322  12.760  39.998  1.00 32.03           C  
ATOM    331  O   PRO L  46      22.127  12.502  39.849  1.00 31.49           O  
ATOM    332  N   LYS L  47      23.862  13.139  41.176  1.00 32.04           N  
ATOM    333  CA  LYS L  47      23.005  13.347  42.301  1.00 32.53           C  
ATOM    334  CB  LYS L  47      23.176  12.353  43.468  1.00 33.72           C  
ATOM    335  CG  LYS L  47      24.426  12.527  44.328  1.00 34.20           C  
ATOM    336  CD  LYS L  47      24.317  11.764  45.652  1.00 36.29           C  
ATOM    337  CE  LYS L  47      25.537  11.890  46.565  1.00 39.99           C  
ATOM    338  NZ  LYS L  47      25.314  11.114  47.807  1.00 40.94           N1+
ATOM    339  C   LYS L  47      23.255  14.733  42.797  1.00 32.17           C  
ATOM    340  O   LYS L  47      24.357  15.263  42.683  1.00 32.39           O  
ATOM    341  N   LEU L  48      22.218  15.372  43.359  1.00 31.24           N  
ATOM    342  CA  LEU L  48      22.349  16.740  43.769  1.00 31.02           C  
ATOM    343  CB  LEU L  48      20.994  17.469  43.690  1.00 31.02           C  
ATOM    344  CG  LEU L  48      21.006  18.946  44.109  1.00 28.35           C  
ATOM    345  CD1 LEU L  48      21.902  19.793  43.196  1.00 27.66           C  
ATOM    346  CD2 LEU L  48      19.576  19.494  44.198  1.00 28.44           C  
ATOM    347  C   LEU L  48      22.835  16.798  45.186  1.00 32.28           C  
ATOM    348  O   LEU L  48      22.176  16.270  46.082  1.00 32.23           O  
ATOM    349  N   LEU L  49      24.070  17.333  45.378  1.00 32.35           N  
ATOM    350  CA  LEU L  49      24.708  17.573  46.648  1.00 33.09           C  
ATOM    351  CB  LEU L  49      26.228  17.761  46.519  1.00 33.55           C  
ATOM    352  CG  LEU L  49      26.981  16.511  46.042  1.00 32.14           C  
ATOM    353  CD1 LEU L  49      28.487  16.778  45.942  1.00 31.82           C  
ATOM    354  CD2 LEU L  49      26.658  15.293  46.915  1.00 31.13           C  
ATOM    355  C   LEU L  49      24.201  18.812  47.343  1.00 33.57           C  
ATOM    356  O   LEU L  49      23.838  18.759  48.516  1.00 34.69           O  
ATOM    357  N   ILE L  50      24.177  19.968  46.631  1.00 32.04           N  
ATOM    358  CA  ILE L  50      23.807  21.229  47.232  1.00 32.65           C  
ATOM    359  CB  ILE L  50      24.981  22.132  47.503  1.00 31.83           C  
ATOM    360  CG1 ILE L  50      25.983  21.483  48.472  1.00 31.32           C  
ATOM    361  CG2 ILE L  50      24.431  23.471  48.018  1.00 31.38           C  
ATOM    362  CD1 ILE L  50      26.793  20.347  47.852  1.00 29.13           C  
ATOM    363  C   ILE L  50      22.918  21.999  46.291  1.00 32.60           C  
ATOM    364  O   ILE L  50      23.085  21.922  45.075  1.00 32.86           O  
ATOM    365  N   TYR L  51      21.932  22.756  46.835  1.00 32.29           N  
ATOM    366  CA  TYR L  51      21.084  23.586  46.016  1.00 32.57           C  
ATOM    367  CB  TYR L  51      19.687  22.984  45.784  1.00 32.50           C  
ATOM    368  CG  TYR L  51      18.891  23.144  47.031  1.00 32.33           C  
ATOM    369  CD1 TYR L  51      19.171  22.406  48.154  1.00 32.63           C  
ATOM    370  CD2 TYR L  51      17.878  24.068  47.083  1.00 32.37           C  
ATOM    371  CE1 TYR L  51      18.431  22.573  49.299  1.00 32.73           C  
ATOM    372  CE2 TYR L  51      17.131  24.236  48.226  1.00 32.70           C  
ATOM    373  CZ  TYR L  51      17.408  23.486  49.340  1.00 33.31           C  
ATOM    374  OH  TYR L  51      16.649  23.652  50.519  1.00 32.35           O  
ATOM    375  C   TYR L  51      20.908  24.895  46.744  1.00 33.73           C  
ATOM    376  O   TYR L  51      21.045  24.952  47.964  1.00 34.26           O  
ATOM    377  N   GLY L  52      20.591  25.997  46.039  1.00 23.31           N  
ATOM    378  CA  GLY L  52      20.338  27.221  46.754  1.00 24.92           C  
ATOM    379  C   GLY L  52      21.625  27.719  47.343  1.00 24.78           C  
ATOM    380  O   GLY L  52      21.633  28.403  48.366  1.00 25.22           O  
ATOM    381  N   ASN L  53      22.748  27.351  46.705  1.00 22.80           N  
ATOM    382  CA  ASN L  53      24.079  27.779  47.040  1.00 24.02           C  
ATOM    383  CB  ASN L  53      24.164  29.292  47.291  1.00 24.52           C  
ATOM    384  CG  ASN L  53      23.795  29.993  45.998  1.00 28.61           C  
ATOM    385  OD1 ASN L  53      24.433  29.790  44.969  1.00 30.17           O  
ATOM    386  ND2 ASN L  53      22.728  30.833  46.047  1.00 29.14           N  
ATOM    387  C   ASN L  53      24.624  27.120  48.274  1.00 23.68           C  
ATOM    388  O   ASN L  53      25.825  26.855  48.333  1.00 22.42           O  
ATOM    389  N   SER L  54      23.784  26.757  49.265  1.00 24.76           N  
ATOM    390  CA  SER L  54      24.414  26.216  50.441  1.00 25.37           C  
ATOM    391  CB  SER L  54      24.812  27.294  51.462  1.00 26.63           C  
ATOM    392  OG  SER L  54      23.644  27.907  51.992  1.00 37.68           O  
ATOM    393  C   SER L  54      23.462  25.326  51.148  1.00 24.42           C  
ATOM    394  O   SER L  54      23.711  24.909  52.279  1.00 27.92           O  
ATOM    395  N   LYS L  55      22.350  24.971  50.493  1.00 35.82           N  
ATOM    396  CA  LYS L  55      21.438  24.149  51.226  1.00 36.22           C  
ATOM    397  CB  LYS L  55      19.960  24.464  50.963  1.00 36.47           C  
ATOM    398  CG  LYS L  55      19.510  25.803  51.546  1.00 38.66           C  
ATOM    399  CD  LYS L  55      18.131  26.243  51.056  1.00 40.12           C  
ATOM    400  CE  LYS L  55      17.622  27.522  51.719  1.00 19.30           C  
ATOM    401  NZ  LYS L  55      18.456  28.674  51.312  1.00 23.68           N1+
ATOM    402  C   LYS L  55      21.706  22.732  50.850  1.00 36.48           C  
ATOM    403  O   LYS L  55      22.064  22.425  49.714  1.00 35.63           O  
ATOM    404  N   ARG L  56      21.544  21.828  51.830  1.00 37.02           N  
ATOM    405  CA  ARG L  56      21.825  20.440  51.635  1.00 37.60           C  
ATOM    406  CB  ARG L  56      22.640  19.896  52.824  1.00 37.98           C  
ATOM    407  CG  ARG L  56      23.024  18.423  52.766  1.00 38.97           C  
ATOM    408  CD  ARG L  56      24.059  18.041  53.831  1.00 45.50           C  
ATOM    409  NE  ARG L  56      23.751  18.813  55.068  1.00 48.27           N  
ATOM    410  CZ  ARG L  56      24.534  19.874  55.420  1.00 50.63           C  
ATOM    411  NH1 ARG L  56      25.640  20.180  54.678  1.00 51.81           N1+
ATOM    412  NH2 ARG L  56      24.226  20.622  56.521  1.00 52.07           N  
ATOM    413  C   ARG L  56      20.504  19.741  51.547  1.00 37.71           C  
ATOM    414  O   ARG L  56      19.598  19.969  52.347  1.00 37.30           O  
ATOM    415  N   PRO L  57      20.355  18.904  50.561  1.00 37.95           N  
ATOM    416  CA  PRO L  57      19.098  18.226  50.429  1.00 38.68           C  
ATOM    417  CD  PRO L  57      20.975  19.150  49.268  1.00 35.54           C  
ATOM    418  CB  PRO L  57      19.061  17.676  49.006  1.00 37.63           C  
ATOM    419  CG  PRO L  57      19.967  18.641  48.223  1.00 35.98           C  
ATOM    420  C   PRO L  57      19.033  17.193  51.485  1.00 40.33           C  
ATOM    421  O   PRO L  57      20.086  16.772  51.960  1.00 39.72           O  
ATOM    422  N   SER L  58      17.817  16.783  51.880  1.00 42.21           N  
ATOM    423  CA  SER L  58      17.747  15.781  52.884  1.00 43.69           C  
ATOM    424  CB  SER L  58      16.309  15.352  53.221  1.00 45.17           C  
ATOM    425  OG  SER L  58      15.584  16.453  53.751  1.00 47.68           O  
ATOM    426  C   SER L  58      18.456  14.599  52.319  1.00 43.55           C  
ATOM    427  O   SER L  58      18.340  14.295  51.131  1.00 43.47           O  
ATOM    428  N   GLY L  59      19.247  13.927  53.171  1.00 43.43           N  
ATOM    429  CA  GLY L  59      19.933  12.737  52.763  1.00 42.47           C  
ATOM    430  C   GLY L  59      21.410  12.971  52.575  1.00 42.03           C  
ATOM    431  O   GLY L  59      22.188  12.022  52.649  1.00 43.19           O  
ATOM    432  N   VAL L  60      21.848  14.227  52.348  1.00 39.83           N  
ATOM    433  CA  VAL L  60      23.247  14.480  52.088  1.00 39.16           C  
ATOM    434  CB  VAL L  60      23.467  15.639  51.154  1.00 37.64           C  
ATOM    435  CG1 VAL L  60      24.978  15.881  51.001  1.00 36.60           C  
ATOM    436  CG2 VAL L  60      22.751  15.340  49.825  1.00 36.19           C  
ATOM    437  C   VAL L  60      23.965  14.772  53.377  1.00 40.41           C  
ATOM    438  O   VAL L  60      23.425  15.410  54.278  1.00 40.54           O  
ATOM    439  N   PRO L  61      25.189  14.308  53.469  1.00 41.03           N  
ATOM    440  CA  PRO L  61      25.983  14.506  54.658  1.00 41.86           C  
ATOM    441  CD  PRO L  61      25.559  13.084  52.774  1.00 44.38           C  
ATOM    442  CB  PRO L  61      27.158  13.537  54.546  1.00 42.71           C  
ATOM    443  CG  PRO L  61      26.614  12.402  53.661  1.00 45.17           C  
ATOM    444  C   PRO L  61      26.421  15.930  54.824  1.00 41.99           C  
ATOM    445  O   PRO L  61      26.556  16.646  53.833  1.00 40.88           O  
ATOM    446  N   ASP L  62      26.681  16.331  56.081  1.00 42.12           N  
ATOM    447  CA  ASP L  62      27.075  17.644  56.513  1.00 42.53           C  
ATOM    448  CB  ASP L  62      27.185  17.742  58.041  1.00 43.99           C  
ATOM    449  CG  ASP L  62      25.797  17.572  58.628  1.00 46.57           C  
ATOM    450  OD1 ASP L  62      24.822  17.990  57.946  1.00 47.16           O  
ATOM    451  OD2 ASP L  62      25.688  17.021  59.756  1.00 49.73           O1-
ATOM    452  C   ASP L  62      28.433  17.959  55.974  1.00 41.46           C  
ATOM    453  O   ASP L  62      28.844  19.118  55.944  1.00 42.29           O  
ATOM    454  N   ARG L  63      29.180  16.922  55.572  1.00 41.64           N  
ATOM    455  CA  ARG L  63      30.533  17.068  55.117  1.00 41.29           C  
ATOM    456  CB  ARG L  63      31.141  15.730  54.658  1.00 41.23           C  
ATOM    457  CG  ARG L  63      31.185  14.682  55.771  1.00 42.28           C  
ATOM    458  CD  ARG L  63      31.978  13.416  55.433  1.00 41.91           C  
ATOM    459  NE  ARG L  63      31.227  12.639  54.406  1.00 40.70           N  
ATOM    460  CZ  ARG L  63      31.720  12.527  53.139  1.00 39.22           C  
ATOM    461  NH1 ARG L  63      32.863  13.188  52.796  1.00 38.90           N1+
ATOM    462  NH2 ARG L  63      31.080  11.747  52.220  1.00 37.47           N  
ATOM    463  C   ARG L  63      30.553  17.992  53.938  1.00 40.12           C  
ATOM    464  O   ARG L  63      31.534  18.709  53.727  1.00 39.99           O  
ATOM    465  N   PHE L  64      29.486  17.969  53.114  1.00 38.64           N  
ATOM    466  CA  PHE L  64      29.436  18.813  51.955  1.00 37.97           C  
ATOM    467  CB  PHE L  64      28.568  18.233  50.825  1.00 37.35           C  
ATOM    468  CG  PHE L  64      29.177  16.944  50.389  1.00 37.37           C  
ATOM    469  CD1 PHE L  64      28.849  15.765  51.017  1.00 38.51           C  
ATOM    470  CD2 PHE L  64      30.078  16.910  49.351  1.00 36.15           C  
ATOM    471  CE1 PHE L  64      29.409  14.575  50.615  1.00 38.88           C  
ATOM    472  CE2 PHE L  64      30.641  15.722  48.947  1.00 37.06           C  
ATOM    473  CZ  PHE L  64      30.308  14.550  49.578  1.00 37.64           C  
ATOM    474  C   PHE L  64      28.825  20.134  52.334  1.00 38.19           C  
ATOM    475  O   PHE L  64      27.840  20.186  53.070  1.00 39.08           O  
ATOM    476  N   SER L  65      29.414  21.247  51.839  1.00 37.43           N  
ATOM    477  CA  SER L  65      28.890  22.558  52.115  1.00 37.05           C  
ATOM    478  CB  SER L  65      29.555  23.254  53.316  1.00 37.39           C  
ATOM    479  OG  SER L  65      30.908  23.560  53.015  1.00 38.10           O  
ATOM    480  C   SER L  65      29.155  23.415  50.914  1.00 36.53           C  
ATOM    481  O   SER L  65      30.039  23.116  50.111  1.00 36.57           O  
ATOM    482  N   GLY L  66      28.392  24.520  50.759  1.00 36.17           N  
ATOM    483  CA  GLY L  66      28.589  25.350  49.603  1.00 35.41           C  
ATOM    484  C   GLY L  66      28.522  26.792  50.000  1.00 36.72           C  
ATOM    485  O   GLY L  66      27.968  27.144  51.041  1.00 36.95           O  
ATOM    486  N   SER L  67      29.103  27.669  49.153  1.00 37.20           N  
ATOM    487  CA  SER L  67      29.110  29.080  49.411  1.00 38.18           C  
ATOM    488  CB  SER L  67      30.381  29.534  50.153  1.00 38.71           C  
ATOM    489  OG  SER L  67      30.354  30.932  50.390  1.00 39.39           O  
ATOM    490  C   SER L  67      29.087  29.777  48.085  1.00 38.50           C  
ATOM    491  O   SER L  67      29.466  29.201  47.068  1.00 37.31           O  
ATOM    492  N   LYS L  68      28.605  31.039  48.056  1.00 39.50           N  
ATOM    493  CA  LYS L  68      28.590  31.781  46.829  1.00 40.94           C  
ATOM    494  CB  LYS L  68      27.267  31.673  46.061  1.00 41.77           C  
ATOM    495  CG  LYS L  68      27.301  32.353  44.692  1.00 34.98           C  
ATOM    496  CD  LYS L  68      25.982  32.225  43.931  1.00 35.98           C  
ATOM    497  CE  LYS L  68      24.919  33.198  44.441  1.00 38.94           C  
ATOM    498  NZ  LYS L  68      23.621  32.928  43.789  1.00 37.10           N1+
ATOM    499  C   LYS L  68      28.756  33.224  47.163  1.00 42.10           C  
ATOM    500  O   LYS L  68      28.080  33.748  48.049  1.00 42.55           O  
ATOM    501  N   SER L  69      29.681  33.904  46.466  1.00 46.81           N  
ATOM    502  CA  SER L  69      29.822  35.310  46.676  1.00 47.81           C  
ATOM    503  CB  SER L  69      30.963  35.673  47.644  1.00 49.12           C  
ATOM    504  OG  SER L  69      31.040  37.082  47.805  1.00 49.64           O  
ATOM    505  C   SER L  69      30.151  35.888  45.342  1.00 47.22           C  
ATOM    506  O   SER L  69      31.018  35.376  44.633  1.00 47.92           O  
ATOM    507  N   GLY L  70      29.455  36.968  44.950  1.00 45.63           N  
ATOM    508  CA  GLY L  70      29.748  37.580  43.690  1.00 44.63           C  
ATOM    509  C   GLY L  70      29.465  36.593  42.607  1.00 43.72           C  
ATOM    510  O   GLY L  70      28.439  35.913  42.610  1.00 42.62           O  
ATOM    511  N   THR L  71      30.382  36.494  41.627  1.00 43.60           N  
ATOM    512  CA  THR L  71      30.098  35.594  40.555  1.00 43.55           C  
ATOM    513  CB  THR L  71      30.390  36.198  39.217  1.00 44.14           C  
ATOM    514  OG1 THR L  71      29.893  35.363  38.186  1.00 35.56           O  
ATOM    515  CG2 THR L  71      31.908  36.383  39.069  1.00 34.11           C  
ATOM    516  C   THR L  71      30.934  34.361  40.706  1.00 42.92           C  
ATOM    517  O   THR L  71      31.346  33.762  39.715  1.00 42.33           O  
ATOM    518  N   SER L  72      31.165  33.919  41.960  1.00 42.41           N  
ATOM    519  CA  SER L  72      31.934  32.725  42.179  1.00 41.26           C  
ATOM    520  CB  SER L  72      33.350  32.972  42.729  1.00 41.62           C  
ATOM    521  OG  SER L  72      34.163  33.592  41.745  1.00 44.99           O  
ATOM    522  C   SER L  72      31.225  31.903  43.206  1.00 40.42           C  
ATOM    523  O   SER L  72      30.521  32.432  44.064  1.00 41.36           O  
ATOM    524  N   ALA L  73      31.394  30.567  43.123  1.00 38.50           N  
ATOM    525  CA  ALA L  73      30.782  29.667  44.061  1.00 37.92           C  
ATOM    526  CB  ALA L  73      29.549  28.942  43.492  1.00 36.46           C  
ATOM    527  C   ALA L  73      31.795  28.613  44.402  1.00 37.47           C  
ATOM    528  O   ALA L  73      32.695  28.330  43.611  1.00 38.53           O  
ATOM    529  N   SER L  74      31.683  28.007  45.606  1.00 36.48           N  
ATOM    530  CA  SER L  74      32.644  27.007  45.989  1.00 36.12           C  
ATOM    531  CB  SER L  74      33.702  27.528  46.978  1.00 37.48           C  
ATOM    532  OG  SER L  74      34.482  28.548  46.374  1.00 45.91           O  
ATOM    533  C   SER L  74      31.948  25.867  46.675  1.00 34.78           C  
ATOM    534  O   SER L  74      30.963  26.053  47.386  1.00 34.49           O  
ATOM    535  N   LEU L  75      32.466  24.640  46.455  1.00 33.93           N  
ATOM    536  CA  LEU L  75      31.970  23.450  47.091  1.00 33.53           C  
ATOM    537  CB  LEU L  75      31.701  22.307  46.094  1.00 32.48           C  
ATOM    538  CG  LEU L  75      31.191  21.003  46.733  1.00 31.84           C  
ATOM    539  CD1 LEU L  75      29.820  21.192  47.401  1.00 30.71           C  
ATOM    540  CD2 LEU L  75      31.203  19.855  45.710  1.00 30.45           C  
ATOM    541  C   LEU L  75      33.046  22.975  48.018  1.00 35.04           C  
ATOM    542  O   LEU L  75      34.189  22.799  47.600  1.00 35.89           O  
ATOM    543  N   ALA L  76      32.712  22.753  49.308  1.00 35.27           N  
ATOM    544  CA  ALA L  76      33.724  22.310  50.228  1.00 36.49           C  
ATOM    545  CB  ALA L  76      33.892  23.221  51.457  1.00 40.74           C  
ATOM    546  C   ALA L  76      33.374  20.941  50.724  1.00 37.03           C  
ATOM    547  O   ALA L  76      32.231  20.667  51.087  1.00 37.34           O  
ATOM    548  N   ILE L  77      34.375  20.035  50.736  1.00 36.97           N  
ATOM    549  CA  ILE L  77      34.162  18.696  51.212  1.00 37.05           C  
ATOM    550  CB  ILE L  77      34.447  17.657  50.167  1.00 36.67           C  
ATOM    551  CG1 ILE L  77      33.585  17.898  48.916  1.00 35.72           C  
ATOM    552  CG2 ILE L  77      34.230  16.271  50.796  1.00 36.90           C  
ATOM    553  CD1 ILE L  77      34.037  17.078  47.707  1.00 36.36           C  
ATOM    554  C   ILE L  77      35.132  18.450  52.326  1.00 37.88           C  
ATOM    555  O   ILE L  77      36.344  18.469  52.117  1.00 37.93           O  
ATOM    556  N   THR L  78      34.625  18.206  53.550  1.00 38.62           N  
ATOM    557  CA  THR L  78      35.524  17.936  54.637  1.00 40.87           C  
ATOM    558  CB  THR L  78      35.173  18.655  55.908  1.00 41.73           C  
ATOM    559  OG1 THR L  78      33.884  18.263  56.355  1.00 18.86           O  
ATOM    560  CG2 THR L  78      35.211  20.170  55.647  1.00 18.32           C  
ATOM    561  C   THR L  78      35.502  16.463  54.916  1.00 41.15           C  
ATOM    562  O   THR L  78      34.597  15.752  54.484  1.00 40.45           O  
ATOM    563  N   GLY L  79      36.533  15.962  55.633  1.00 41.26           N  
ATOM    564  CA  GLY L  79      36.573  14.575  56.011  1.00 40.86           C  
ATOM    565  C   GLY L  79      36.543  13.745  54.770  1.00 40.37           C  
ATOM    566  O   GLY L  79      35.735  12.827  54.648  1.00 40.74           O  
ATOM    567  N   LEU L  80      37.457  14.033  53.828  1.00 39.37           N  
ATOM    568  CA  LEU L  80      37.463  13.405  52.539  1.00 38.76           C  
ATOM    569  CB  LEU L  80      38.635  13.911  51.675  1.00 38.11           C  
ATOM    570  CG  LEU L  80      38.604  13.474  50.202  1.00 38.23           C  
ATOM    571  CD1 LEU L  80      37.377  14.051  49.477  1.00 37.49           C  
ATOM    572  CD2 LEU L  80      39.918  13.842  49.493  1.00 37.49           C  
ATOM    573  C   LEU L  80      37.562  11.916  52.682  1.00 40.64           C  
ATOM    574  O   LEU L  80      38.342  11.397  53.481  1.00 41.61           O  
ATOM    575  N   GLN L  81      36.734  11.192  51.895  1.00 40.32           N  
ATOM    576  CA  GLN L  81      36.705   9.757  51.925  1.00 41.41           C  
ATOM    577  CB  GLN L  81      35.393   9.199  52.503  1.00 41.31           C  
ATOM    578  CG  GLN L  81      35.190   9.663  53.947  1.00 42.55           C  
ATOM    579  CD  GLN L  81      33.992   8.955  54.555  1.00 43.01           C  
ATOM    580  OE1 GLN L  81      33.127   8.441  53.849  1.00 15.83           O  
ATOM    581  NE2 GLN L  81      33.945   8.922  55.914  1.00 16.45           N  
ATOM    582  C   GLN L  81      36.883   9.265  50.519  1.00 41.49           C  
ATOM    583  O   GLN L  81      36.658   9.997  49.558  1.00 41.01           O  
ATOM    584  N   SER L  82      37.307   7.996  50.367  1.00 41.81           N  
ATOM    585  CA  SER L  82      37.596   7.425  49.078  1.00 41.94           C  
ATOM    586  CB  SER L  82      38.130   5.986  49.180  1.00 42.60           C  
ATOM    587  OG  SER L  82      38.394   5.471  47.883  1.00 41.16           O  
ATOM    588  C   SER L  82      36.345   7.380  48.255  1.00 40.73           C  
ATOM    589  O   SER L  82      36.395   7.424  47.027  1.00 39.66           O  
ATOM    590  N   GLU L  83      35.184   7.304  48.927  1.00 40.77           N  
ATOM    591  CA  GLU L  83      33.885   7.198  48.321  1.00 40.72           C  
ATOM    592  CB  GLU L  83      32.784   7.162  49.389  1.00 49.42           C  
ATOM    593  CG  GLU L  83      32.969   6.040  50.410  1.00 54.43           C  
ATOM    594  CD  GLU L  83      32.061   6.337  51.595  1.00 58.06           C  
ATOM    595  OE1 GLU L  83      31.276   7.319  51.507  1.00 61.65           O  
ATOM    596  OE2 GLU L  83      32.142   5.587  52.604  1.00 61.85           O1-
ATOM    597  C   GLU L  83      33.633   8.434  47.517  1.00 39.28           C  
ATOM    598  O   GLU L  83      32.921   8.407  46.516  1.00 38.80           O  
ATOM    599  N   ASP L  84      34.209   9.559  47.973  1.00 38.08           N  
ATOM    600  CA  ASP L  84      34.026  10.877  47.431  1.00 37.69           C  
ATOM    601  CB  ASP L  84      34.661  11.963  48.314  1.00 38.01           C  
ATOM    602  CG  ASP L  84      33.870  12.002  49.618  1.00 39.61           C  
ATOM    603  OD1 ASP L  84      32.745  11.437  49.645  1.00 39.20           O  
ATOM    604  OD2 ASP L  84      34.382  12.597  50.604  1.00 39.37           O1-
ATOM    605  C   ASP L  84      34.594  10.993  46.045  1.00 37.28           C  
ATOM    606  O   ASP L  84      34.294  11.954  45.340  1.00 37.42           O  
ATOM    607  N   GLU L  85      35.485  10.076  45.629  1.00 37.17           N  
ATOM    608  CA  GLU L  85      36.055  10.205  44.317  1.00 37.16           C  
ATOM    609  CB  GLU L  85      37.035   9.066  43.985  1.00 37.66           C  
ATOM    610  CG  GLU L  85      37.910   9.317  42.759  1.00 39.41           C  
ATOM    611  CD  GLU L  85      38.904   8.168  42.685  1.00 41.55           C  
ATOM    612  OE1 GLU L  85      38.847   7.289  43.585  1.00 43.54           O  
ATOM    613  OE2 GLU L  85      39.732   8.149  41.736  1.00 42.05           O1-
ATOM    614  C   GLU L  85      34.941  10.206  43.316  1.00 35.70           C  
ATOM    615  O   GLU L  85      34.119   9.291  43.283  1.00 36.99           O  
ATOM    616  N   ALA L  86      34.891  11.254  42.463  1.00 34.12           N  
ATOM    617  CA  ALA L  86      33.843  11.372  41.487  1.00 33.22           C  
ATOM    618  CB  ALA L  86      32.434  11.404  42.099  1.00 30.89           C  
ATOM    619  C   ALA L  86      34.032  12.673  40.770  1.00 33.15           C  
ATOM    620  O   ALA L  86      35.001  13.394  41.008  1.00 33.36           O  
ATOM    621  N   ASP L  87      33.115  12.979  39.827  1.00 32.10           N  
ATOM    622  CA  ASP L  87      33.142  14.229  39.119  1.00 31.83           C  
ATOM    623  CB  ASP L  87      32.762  14.113  37.632  1.00 32.18           C  
ATOM    624  CG  ASP L  87      33.924  13.461  36.898  1.00 34.57           C  
ATOM    625  OD1 ASP L  87      35.091  13.799  37.231  1.00 35.00           O  
ATOM    626  OD2 ASP L  87      33.663  12.614  36.003  1.00 36.26           O1-
ATOM    627  C   ASP L  87      32.136  15.133  39.770  1.00 32.00           C  
ATOM    628  O   ASP L  87      31.049  14.692  40.140  1.00 32.14           O  
ATOM    629  N   TYR L  88      32.486  16.429  39.942  1.00 31.03           N  
ATOM    630  CA  TYR L  88      31.587  17.363  40.567  1.00 30.01           C  
ATOM    631  CB  TYR L  88      32.158  17.999  41.848  1.00 30.34           C  
ATOM    632  CG  TYR L  88      32.296  16.924  42.870  1.00 30.48           C  
ATOM    633  CD1 TYR L  88      33.407  16.114  42.893  1.00 30.30           C  
ATOM    634  CD2 TYR L  88      31.309  16.726  43.805  1.00 30.16           C  
ATOM    635  CE1 TYR L  88      33.532  15.122  43.839  1.00 29.89           C  
ATOM    636  CE2 TYR L  88      31.428  15.737  44.752  1.00 30.20           C  
ATOM    637  CZ  TYR L  88      32.541  14.932  44.771  1.00 31.28           C  
ATOM    638  OH  TYR L  88      32.661  13.918  45.745  1.00 32.18           O  
ATOM    639  C   TYR L  88      31.303  18.481  39.604  1.00 30.51           C  
ATOM    640  O   TYR L  88      32.221  19.039  39.003  1.00 30.84           O  
ATOM    641  N   TYR L  89      30.006  18.839  39.441  1.00 29.85           N  
ATOM    642  CA  TYR L  89      29.619  19.874  38.516  1.00 29.60           C  
ATOM    643  CB  TYR L  89      28.674  19.403  37.392  1.00 28.65           C  
ATOM    644  CG  TYR L  89      29.323  18.375  36.533  1.00 28.04           C  
ATOM    645  CD1 TYR L  89      29.222  17.038  36.844  1.00 28.03           C  
ATOM    646  CD2 TYR L  89      30.017  18.746  35.407  1.00 27.29           C  
ATOM    647  CE1 TYR L  89      29.814  16.087  36.047  1.00 28.18           C  
ATOM    648  CE2 TYR L  89      30.611  17.800  34.607  1.00 28.25           C  
ATOM    649  CZ  TYR L  89      30.511  16.467  34.926  1.00 29.34           C  
ATOM    650  OH  TYR L  89      31.122  15.497  34.102  1.00 30.37           O  
ATOM    651  C   TYR L  89      28.813  20.918  39.232  1.00 30.34           C  
ATOM    652  O   TYR L  89      27.933  20.603  40.033  1.00 30.73           O  
ATOM    653  N   CYS L  90      29.111  22.205  38.960  1.00 30.80           N  
ATOM    654  CA  CYS L  90      28.312  23.290  39.456  1.00 31.30           C  
ATOM    655  CB  CYS L  90      29.116  24.578  39.757  1.00 31.81           C  
ATOM    656  SG  CYS L  90      30.083  25.177  38.334  1.00 35.46           S  
ATOM    657  C   CYS L  90      27.310  23.598  38.385  1.00 31.40           C  
ATOM    658  O   CYS L  90      27.488  23.198  37.233  1.00 32.22           O  
ATOM    659  N   ALA L  91      26.203  24.280  38.745  1.00 30.99           N  
ATOM    660  CA  ALA L  91      25.226  24.647  37.756  1.00 30.98           C  
ATOM    661  CB  ALA L  91      24.218  23.531  37.437  1.00 34.52           C  
ATOM    662  C   ALA L  91      24.447  25.820  38.273  1.00 32.13           C  
ATOM    663  O   ALA L  91      24.365  26.049  39.478  1.00 32.78           O  
ATOM    664  N   SER L  92      23.864  26.614  37.351  1.00 31.74           N  
ATOM    665  CA  SER L  92      23.066  27.744  37.740  1.00 32.21           C  
ATOM    666  CB  SER L  92      23.887  29.006  38.059  1.00 32.27           C  
ATOM    667  OG  SER L  92      24.527  29.489  36.888  1.00 36.87           O  
ATOM    668  C   SER L  92      22.169  28.067  36.587  1.00 32.93           C  
ATOM    669  O   SER L  92      22.108  27.324  35.609  1.00 33.98           O  
ATOM    670  N   TRP L  93      21.350  29.139  36.709  1.00 35.64           N  
ATOM    671  CA  TRP L  93      20.483  29.540  35.627  1.00 33.97           C  
ATOM    672  CB  TRP L  93      19.027  29.822  36.048  1.00 33.31           C  
ATOM    673  CG  TRP L  93      18.113  30.249  34.916  1.00 33.51           C  
ATOM    674  CD2 TRP L  93      17.329  29.354  34.103  1.00 33.02           C  
ATOM    675  CD1 TRP L  93      17.853  31.509  34.460  1.00 32.85           C  
ATOM    676  NE1 TRP L  93      16.970  31.453  33.407  1.00 32.53           N  
ATOM    677  CE2 TRP L  93      16.637  30.135  33.180  1.00 33.39           C  
ATOM    678  CE3 TRP L  93      17.199  27.996  34.120  1.00 31.78           C  
ATOM    679  CZ2 TRP L  93      15.803  29.567  32.256  1.00 32.92           C  
ATOM    680  CZ3 TRP L  93      16.352  27.429  33.192  1.00 31.48           C  
ATOM    681  CH2 TRP L  93      15.665  28.195  32.276  1.00 32.22           C  
ATOM    682  C   TRP L  93      21.058  30.809  35.080  1.00 34.13           C  
ATOM    683  O   TRP L  93      21.511  31.670  35.834  1.00 36.53           O  
ATOM    684  N   THR L  94      21.077  30.945  33.739  1.00 33.54           N  
ATOM    685  CA  THR L  94      21.643  32.127  33.165  1.00 35.20           C  
ATOM    686  CB  THR L  94      22.635  31.850  32.078  1.00 35.60           C  
ATOM    687  OG1 THR L  94      23.690  31.050  32.594  1.00  0.00           O  
ATOM    688  CG2 THR L  94      23.187  33.189  31.556  1.00  0.00           C  
ATOM    689  C   THR L  94      20.533  32.934  32.594  1.00 37.58           C  
ATOM    690  O   THR L  94      19.852  32.526  31.652  1.00 38.15           O  
ATOM    691  N   ASP L  95      20.331  34.117  33.194  1.00 40.13           N  
ATOM    692  CA  ASP L  95      19.265  34.988  32.815  1.00 40.34           C  
ATOM    693  CB  ASP L  95      19.089  36.174  33.771  1.00 39.50           C  
ATOM    694  CG  ASP L  95      17.648  36.591  33.592  1.00 44.09           C  
ATOM    695  OD1 ASP L  95      16.844  35.694  33.215  1.00 46.45           O  
ATOM    696  OD2 ASP L  95      17.324  37.788  33.817  1.00 46.86           O1-
ATOM    697  C   ASP L  95      19.509  35.558  31.453  1.00 41.74           C  
ATOM    698  O   ASP L  95      18.573  35.730  30.674  1.00 41.16           O  
ATOM    699  N   GLY L  96      20.779  35.879  31.127  1.00 41.53           N  
ATOM    700  CA  GLY L  96      21.026  36.541  29.878  1.00 43.94           C  
ATOM    701  C   GLY L  96      20.577  35.648  28.779  1.00 42.70           C  
ATOM    702  O   GLY L  96      19.855  36.066  27.877  1.00 42.57           O  
ATOM    703  N   LEU L  97      21.004  34.379  28.828  1.00 41.36           N  
ATOM    704  CA  LEU L  97      20.549  33.437  27.863  1.00 43.60           C  
ATOM    705  CB  LEU L  97      21.694  32.660  27.210  1.00 45.20           C  
ATOM    706  CG  LEU L  97      21.215  31.597  26.211  1.00 45.10           C  
ATOM    707  CD1 LEU L  97      20.408  32.222  25.062  1.00 45.18           C  
ATOM    708  CD2 LEU L  97      22.389  30.743  25.715  1.00 47.26           C  
ATOM    709  C   LEU L  97      19.779  32.476  28.672  1.00 43.43           C  
ATOM    710  O   LEU L  97      20.366  31.617  29.317  1.00 42.54           O  
ATOM    711  N   SER L  98      18.445  32.591  28.653  1.00 43.75           N  
ATOM    712  CA  SER L  98      17.654  31.768  29.508  1.00 41.89           C  
ATOM    713  CB  SER L  98      16.152  32.029  29.333  1.00 42.66           C  
ATOM    714  OG  SER L  98      15.797  31.818  27.975  1.00 38.03           O  
ATOM    715  C   SER L  98      17.937  30.326  29.228  1.00 39.17           C  
ATOM    716  O   SER L  98      17.624  29.807  28.157  1.00 37.58           O  
ATOM    717  N   LEU L  99      18.575  29.649  30.204  1.00 38.62           N  
ATOM    718  CA  LEU L  99      18.803  28.238  30.121  1.00 38.61           C  
ATOM    719  CB  LEU L  99      19.504  27.754  28.839  1.00 35.94           C  
ATOM    720  CG  LEU L  99      21.042  27.782  28.908  1.00  0.00           C  
ATOM    721  CD1 LEU L  99      21.669  27.289  27.595  1.00  0.00           C  
ATOM    722  CD2 LEU L  99      21.566  29.158  29.343  1.00  0.00           C  
ATOM    723  C   LEU L  99      19.682  27.891  31.280  1.00 37.26           C  
ATOM    724  O   LEU L  99      20.381  28.752  31.811  1.00 37.26           O  
ATOM    725  N   VAL L 100      19.654  26.622  31.725  1.00 35.56           N  
ATOM    726  CA  VAL L 100      20.507  26.226  32.802  1.00 34.62           C  
ATOM    727  CB  VAL L 100      20.057  24.964  33.487  1.00 34.31           C  
ATOM    728  CG1 VAL L 100      21.051  24.632  34.606  1.00 45.85           C  
ATOM    729  CG2 VAL L 100      18.615  25.161  33.989  1.00 41.12           C  
ATOM    730  C   VAL L 100      21.864  25.983  32.207  1.00 33.94           C  
ATOM    731  O   VAL L 100      21.966  25.529  31.069  1.00 34.75           O  
ATOM    732  N   VAL L 101      22.938  26.306  32.960  1.00 31.56           N  
ATOM    733  CA  VAL L 101      24.279  26.134  32.478  1.00 31.81           C  
ATOM    734  CB  VAL L 101      25.026  27.425  32.304  1.00 32.71           C  
ATOM    735  CG1 VAL L 101      24.350  28.232  31.182  1.00 34.87           C  
ATOM    736  CG2 VAL L 101      25.060  28.156  33.657  1.00 35.90           C  
ATOM    737  C   VAL L 101      25.036  25.308  33.472  1.00 31.54           C  
ATOM    738  O   VAL L 101      24.829  25.427  34.678  1.00 32.42           O  
ATOM    739  N   PHE L 102      25.947  24.447  32.973  1.00 31.64           N  
ATOM    740  CA  PHE L 102      26.719  23.589  33.827  1.00 30.94           C  
ATOM    741  CB  PHE L 102      26.739  22.101  33.425  1.00 30.16           C  
ATOM    742  CG  PHE L 102      25.411  21.462  33.609  1.00 29.99           C  
ATOM    743  CD1 PHE L 102      25.028  21.007  34.846  1.00 29.76           C  
ATOM    744  CD2 PHE L 102      24.546  21.309  32.555  1.00 29.87           C  
ATOM    745  CE1 PHE L 102      23.807  20.410  35.031  1.00 30.28           C  
ATOM    746  CE2 PHE L 102      23.321  20.709  32.738  1.00 30.69           C  
ATOM    747  CZ  PHE L 102      22.945  20.256  33.976  1.00 30.21           C  
ATOM    748  C   PHE L 102      28.154  23.980  33.704  1.00 31.84           C  
ATOM    749  O   PHE L 102      28.583  24.529  32.691  1.00 32.45           O  
ATOM    750  N   GLY L 103      28.933  23.706  34.768  1.00 31.49           N  
ATOM    751  CA  GLY L 103      30.346  23.926  34.724  1.00 31.76           C  
ATOM    752  C   GLY L 103      30.932  22.755  33.998  1.00 32.10           C  
ATOM    753  O   GLY L 103      30.240  21.779  33.708  1.00 32.28           O  
ATOM    754  N   GLY L 104      32.242  22.838  33.698  1.00 31.60           N  
ATOM    755  CA  GLY L 104      32.991  21.850  32.968  1.00 31.53           C  
ATOM    756  C   GLY L 104      33.081  20.564  33.735  1.00 32.03           C  
ATOM    757  O   GLY L 104      33.172  19.490  33.142  1.00 32.88           O  
ATOM    758  N   GLY L 105      33.130  20.640  35.076  1.00 32.46           N  
ATOM    759  CA  GLY L 105      33.231  19.449  35.874  1.00 31.91           C  
ATOM    760  C   GLY L 105      34.617  19.358  36.430  1.00 33.11           C  
ATOM    761  O   GLY L 105      35.593  19.739  35.784  1.00 33.39           O  
ATOM    762  N   THR L 106      34.726  18.846  37.674  1.00 32.64           N  
ATOM    763  CA  THR L 106      36.005  18.691  38.304  1.00 32.61           C  
ATOM    764  CB  THR L 106      36.186  19.580  39.503  1.00 33.02           C  
ATOM    765  OG1 THR L 106      36.042  20.942  39.127  1.00 32.53           O  
ATOM    766  CG2 THR L 106      37.588  19.344  40.089  1.00 32.11           C  
ATOM    767  C   THR L 106      36.129  17.270  38.763  1.00 33.15           C  
ATOM    768  O   THR L 106      35.241  16.735  39.427  1.00 32.66           O  
ATOM    769  N   LYS L 107      37.262  16.629  38.417  1.00 34.27           N  
ATOM    770  CA  LYS L 107      37.550  15.264  38.764  1.00 34.83           C  
ATOM    771  CB  LYS L 107      38.544  14.642  37.762  1.00 36.12           C  
ATOM    772  CG  LYS L 107      38.990  13.201  38.022  1.00 38.18           C  
ATOM    773  CD  LYS L 107      38.025  12.106  37.566  1.00 42.12           C  
ATOM    774  CE  LYS L 107      38.684  10.724  37.561  1.00 54.05           C  
ATOM    775  NZ  LYS L 107      37.718   9.699  37.114  1.00 55.20           N1+
ATOM    776  C   LYS L 107      38.236  15.285  40.096  1.00 35.33           C  
ATOM    777  O   LYS L 107      39.291  15.897  40.249  1.00 34.91           O  
ATOM    778  N   LEU L 108      37.653  14.601  41.101  1.00 35.33           N  
ATOM    779  CA  LEU L 108      38.239  14.582  42.412  1.00 35.31           C  
ATOM    780  CB  LEU L 108      37.203  14.762  43.536  1.00 34.93           C  
ATOM    781  CG  LEU L 108      37.783  14.655  44.959  1.00 36.07           C  
ATOM    782  CD1 LEU L 108      38.849  15.729  45.226  1.00 37.92           C  
ATOM    783  CD2 LEU L 108      36.663  14.661  46.011  1.00 37.44           C  
ATOM    784  C   LEU L 108      38.902  13.262  42.624  1.00 35.81           C  
ATOM    785  O   LEU L 108      38.287  12.207  42.472  1.00 35.46           O  
ATOM    786  N   THR L 109      40.198  13.297  42.991  1.00 36.41           N  
ATOM    787  CA  THR L 109      40.922  12.085  43.238  1.00 36.51           C  
ATOM    788  CB  THR L 109      42.199  11.988  42.453  1.00 37.58           C  
ATOM    789  OG1 THR L 109      41.927  12.066  41.063  1.00 37.19           O  
ATOM    790  CG2 THR L 109      42.886  10.651  42.780  1.00 37.42           C  
ATOM    791  C   THR L 109      41.306  12.075  44.683  1.00 36.57           C  
ATOM    792  O   THR L 109      41.778  13.075  45.221  1.00 36.43           O  
ATOM    793  N   VAL L 110      41.100  10.924  45.353  1.00 37.22           N  
ATOM    794  CA  VAL L 110      41.471  10.783  46.731  1.00 38.17           C  
ATOM    795  CB  VAL L 110      40.513   9.916  47.497  1.00 38.29           C  
ATOM    796  CG1 VAL L 110      41.040   9.737  48.928  1.00 38.35           C  
ATOM    797  CG2 VAL L 110      39.113  10.547  47.417  1.00 37.20           C  
ATOM    798  C   VAL L 110      42.803  10.094  46.724  1.00 40.01           C  
ATOM    799  O   VAL L 110      42.928   8.965  46.254  1.00 40.34           O  
ATOM    800  N   LEU L 111      43.832  10.765  47.275  1.00 41.24           N  
ATOM    801  CA  LEU L 111      45.184  10.278  47.233  1.00 43.18           C  
ATOM    802  CB  LEU L 111      46.223  11.334  47.651  1.00 43.87           C  
ATOM    803  CG  LEU L 111      46.287  12.551  46.705  1.00 43.67           C  
ATOM    804  CD1 LEU L 111      47.338  13.564  47.176  1.00 43.83           C  
ATOM    805  CD2 LEU L 111      46.508  12.120  45.247  1.00 42.84           C  
ATOM    806  C   LEU L 111      45.343   9.106  48.148  1.00 44.13           C  
ATOM    807  O   LEU L 111      44.630   8.957  49.139  1.00 43.84           O  
ATOM    808  N   GLY L 112      46.300   8.220  47.809  1.00 45.75           N  
ATOM    809  CA  GLY L 112      46.560   7.073  48.624  1.00 47.66           C  
ATOM    810  C   GLY L 112      46.854   5.909  47.689  1.00 48.30           C  
ATOM    811  O   GLY L 112      48.028   5.450  47.678  1.00 50.37           O  
ATOM    812  OXT GLY L 112      45.914   5.463  46.979  1.00  0.00           O1-
TER     813      GLY L 112 
ATOM    814  N   GLU H 113       6.972   6.551  46.236  1.00 47.42           N1+
ATOM    815  CA  GLU H 113       8.159   7.405  46.006  1.00 47.16           C  
ATOM    816  CB  GLU H 113       9.445   6.612  46.299  1.00 49.55           C  
ATOM    817  CG  GLU H 113      10.728   7.421  46.097  1.00 53.75           C  
ATOM    818  CD  GLU H 113      11.895   6.522  46.469  1.00 59.27           C  
ATOM    819  OE1 GLU H 113      11.707   5.664  47.372  1.00 62.18           O  
ATOM    820  OE2 GLU H 113      12.987   6.678  45.862  1.00 63.07           O1-
ATOM    821  C   GLU H 113       8.181   7.873  44.588  1.00 44.86           C  
ATOM    822  O   GLU H 113       7.564   7.270  43.712  1.00 44.24           O  
ATOM    823  N   VAL H 114       8.896   8.984  44.338  1.00 42.06           N  
ATOM    824  CA  VAL H 114       8.974   9.557  43.029  1.00 39.37           C  
ATOM    825  CB  VAL H 114       9.519  10.959  43.041  1.00 38.74           C  
ATOM    826  CG1 VAL H 114       9.586  11.485  41.599  1.00 37.36           C  
ATOM    827  CG2 VAL H 114       8.648  11.815  43.973  1.00 37.72           C  
ATOM    828  C   VAL H 114       9.906   8.716  42.227  1.00 39.29           C  
ATOM    829  O   VAL H 114      10.875   8.170  42.755  1.00 39.67           O  
ATOM    830  N   GLN H 115       9.623   8.561  40.919  1.00 39.05           N  
ATOM    831  CA  GLN H 115      10.497   7.725  40.157  1.00 38.87           C  
ATOM    832  CB  GLN H 115      10.062   6.256  40.278  1.00 40.55           C  
ATOM    833  CG  GLN H 115      11.078   5.205  39.842  1.00 44.43           C  
ATOM    834  CD  GLN H 115      10.582   3.890  40.430  1.00 48.14           C  
ATOM    835  OE1 GLN H 115      10.492   3.738  41.648  1.00 51.68           O  
ATOM    836  NE2 GLN H 115      10.235   2.915  39.548  1.00 50.61           N  
ATOM    837  C   GLN H 115      10.436   8.149  38.718  1.00 37.39           C  
ATOM    838  O   GLN H 115       9.362   8.428  38.184  1.00 36.19           O  
ATOM    839  N   LEU H 116      11.613   8.235  38.065  1.00 35.43           N  
ATOM    840  CA  LEU H 116      11.686   8.556  36.664  1.00 34.43           C  
ATOM    841  CB  LEU H 116      12.573   9.776  36.353  1.00 35.03           C  
ATOM    842  CG  LEU H 116      12.029  11.114  36.878  1.00 35.91           C  
ATOM    843  CD1 LEU H 116      12.977  12.269  36.519  1.00 33.85           C  
ATOM    844  CD2 LEU H 116      10.592  11.362  36.391  1.00 36.08           C  
ATOM    845  C   LEU H 116      12.351   7.386  36.009  1.00 34.61           C  
ATOM    846  O   LEU H 116      13.514   7.095  36.287  1.00 34.96           O  
ATOM    847  N   VAL H 117      11.632   6.680  35.110  1.00 33.12           N  
ATOM    848  CA  VAL H 117      12.215   5.525  34.482  1.00 31.39           C  
ATOM    849  CB  VAL H 117      11.371   4.288  34.615  1.00 32.11           C  
ATOM    850  CG1 VAL H 117      12.042   3.140  33.844  1.00 28.59           C  
ATOM    851  CG2 VAL H 117      11.171   3.982  36.108  1.00 28.55           C  
ATOM    852  C   VAL H 117      12.363   5.813  33.020  1.00 31.69           C  
ATOM    853  O   VAL H 117      11.407   6.213  32.356  1.00 32.12           O  
ATOM    854  N   GLN H 118      13.577   5.592  32.476  1.00 31.10           N  
ATOM    855  CA  GLN H 118      13.841   5.895  31.098  1.00 31.46           C  
ATOM    856  CB  GLN H 118      15.163   6.655  30.890  1.00 31.14           C  
ATOM    857  CG  GLN H 118      15.155   8.033  31.560  1.00 31.79           C  
ATOM    858  CD  GLN H 118      16.491   8.714  31.305  1.00 32.75           C  
ATOM    859  OE1 GLN H 118      17.211   9.060  32.239  1.00 33.55           O  
ATOM    860  NE2 GLN H 118      16.832   8.915  30.003  1.00 32.32           N  
ATOM    861  C   GLN H 118      13.888   4.627  30.299  1.00 32.56           C  
ATOM    862  O   GLN H 118      14.002   3.531  30.844  1.00 34.31           O  
ATOM    863  N   SER H 119      13.784   4.763  28.959  1.00 32.19           N  
ATOM    864  CA  SER H 119      13.766   3.639  28.061  1.00 32.87           C  
ATOM    865  CB  SER H 119      13.271   3.998  26.648  1.00 32.76           C  
ATOM    866  OG  SER H 119      14.129   4.963  26.058  1.00 31.61           O  
ATOM    867  C   SER H 119      15.149   3.063  27.959  1.00 33.33           C  
ATOM    868  O   SER H 119      16.132   3.679  28.361  1.00 32.08           O  
ATOM    869  N   GLY H 120      15.249   1.843  27.391  1.00 33.27           N  
ATOM    870  CA  GLY H 120      16.484   1.103  27.351  1.00 32.31           C  
ATOM    871  C   GLY H 120      17.424   1.641  26.315  1.00 31.73           C  
ATOM    872  O   GLY H 120      17.071   2.484  25.493  1.00 30.81           O  
ATOM    873  N   ALA H 121      18.667   1.105  26.335  1.00 31.84           N  
ATOM    874  CA  ALA H 121      19.745   1.526  25.483  1.00 32.41           C  
ATOM    875  CB  ALA H 121      21.068   0.791  25.761  1.00 31.90           C  
ATOM    876  C   ALA H 121      19.390   1.289  24.053  1.00 32.39           C  
ATOM    877  O   ALA H 121      18.671   0.348  23.720  1.00 31.91           O  
ATOM    878  N   GLU H 122      19.897   2.170  23.162  1.00 32.15           N  
ATOM    879  CA  GLU H 122      19.577   2.050  21.771  1.00 33.20           C  
ATOM    880  CB  GLU H 122      18.711   3.216  21.257  1.00 33.90           C  
ATOM    881  CG  GLU H 122      17.345   3.339  21.939  1.00 36.63           C  
ATOM    882  CD  GLU H 122      16.395   2.319  21.330  1.00 40.75           C  
ATOM    883  OE1 GLU H 122      16.859   1.503  20.491  1.00 41.80           O  
ATOM    884  OE2 GLU H 122      15.188   2.344  21.694  1.00 43.05           O1-
ATOM    885  C   GLU H 122      20.846   2.078  20.971  1.00 33.06           C  
ATOM    886  O   GLU H 122      21.766   2.844  21.256  1.00 33.02           O  
ATOM    887  N   VAL H 123      20.929   1.207  19.945  1.00 32.79           N  
ATOM    888  CA  VAL H 123      22.039   1.219  19.032  1.00 32.73           C  
ATOM    889  CB  VAL H 123      22.762  -0.094  18.936  1.00 33.37           C  
ATOM    890  CG1 VAL H 123      23.510  -0.342  20.254  1.00 33.02           C  
ATOM    891  CG2 VAL H 123      21.737  -1.196  18.628  1.00 34.14           C  
ATOM    892  C   VAL H 123      21.454   1.527  17.689  1.00 32.47           C  
ATOM    893  O   VAL H 123      20.545   0.837  17.228  1.00 32.26           O  
ATOM    894  N   LYS H 124      21.963   2.581  17.017  1.00 31.92           N  
ATOM    895  CA  LYS H 124      21.356   2.959  15.771  1.00 32.09           C  
ATOM    896  CB  LYS H 124      20.429   4.179  15.901  1.00 31.97           C  
ATOM    897  CG  LYS H 124      19.324   3.977  16.939  1.00 33.42           C  
ATOM    898  CD  LYS H 124      18.463   2.737  16.689  1.00 35.94           C  
ATOM    899  CE  LYS H 124      17.254   2.974  15.786  1.00 37.39           C  
ATOM    900  NZ  LYS H 124      16.593   1.680  15.500  1.00 37.51           N1+
ATOM    901  C   LYS H 124      22.420   3.329  14.788  1.00 31.64           C  
ATOM    902  O   LYS H 124      23.595   3.452  15.128  1.00 30.75           O  
ATOM    903  N   LYS H 125      22.008   3.491  13.513  1.00 31.46           N  
ATOM    904  CA  LYS H 125      22.898   3.890  12.460  1.00 32.15           C  
ATOM    905  CB  LYS H 125      22.721   3.090  11.158  1.00 32.89           C  
ATOM    906  CG  LYS H 125      23.172   1.632  11.263  1.00 35.77           C  
ATOM    907  CD  LYS H 125      22.724   0.769  10.082  1.00 38.80           C  
ATOM    908  CE  LYS H 125      23.294  -0.650  10.107  1.00 41.29           C  
ATOM    909  NZ  LYS H 125      22.628  -1.450  11.158  1.00 42.87           N1+
ATOM    910  C   LYS H 125      22.579   5.316  12.151  1.00 31.31           C  
ATOM    911  O   LYS H 125      21.490   5.802  12.451  1.00 30.55           O  
ATOM    912  N   PRO H 126      23.509   6.011  11.558  1.00 31.49           N  
ATOM    913  CA  PRO H 126      23.273   7.394  11.268  1.00 30.66           C  
ATOM    914  CD  PRO H 126      24.921   5.730  11.772  1.00 25.61           C  
ATOM    915  CB  PRO H 126      24.626   7.965  10.851  1.00 30.44           C  
ATOM    916  CG  PRO H 126      25.636   7.084  11.612  1.00 25.86           C  
ATOM    917  C   PRO H 126      22.186   7.566  10.258  1.00 31.01           C  
ATOM    918  O   PRO H 126      22.119   6.787   9.310  1.00 30.27           O  
ATOM    919  N   GLY H 127      21.330   8.591  10.448  1.00 30.82           N  
ATOM    920  CA  GLY H 127      20.273   8.879   9.522  1.00 30.15           C  
ATOM    921  C   GLY H 127      18.971   8.331  10.027  1.00 30.51           C  
ATOM    922  O   GLY H 127      17.911   8.717   9.539  1.00 31.84           O  
ATOM    923  N   GLU H 128      19.000   7.415  11.015  1.00 30.20           N  
ATOM    924  CA  GLU H 128      17.766   6.856  11.496  1.00 31.22           C  
ATOM    925  CB  GLU H 128      17.929   5.452  12.110  1.00 31.51           C  
ATOM    926  CG  GLU H 128      18.243   4.379  11.062  1.00 32.60           C  
ATOM    927  CD  GLU H 128      18.384   3.038  11.766  1.00 35.90           C  
ATOM    928  OE1 GLU H 128      19.413   2.844  12.468  1.00 36.31           O  
ATOM    929  OE2 GLU H 128      17.466   2.189  11.611  1.00 43.51           O1-
ATOM    930  C   GLU H 128      17.167   7.767  12.527  1.00 31.54           C  
ATOM    931  O   GLU H 128      17.871   8.528  13.190  1.00 31.82           O  
ATOM    932  N   SER H 129      15.823   7.730  12.662  1.00 31.75           N  
ATOM    933  CA  SER H 129      15.146   8.536  13.641  1.00 32.30           C  
ATOM    934  CB  SER H 129      13.700   8.894  13.254  1.00 32.61           C  
ATOM    935  OG  SER H 129      12.909   7.719  13.150  1.00 34.55           O  
ATOM    936  C   SER H 129      15.101   7.770  14.928  1.00 32.35           C  
ATOM    937  O   SER H 129      15.234   6.549  14.933  1.00 33.31           O  
ATOM    938  N   LEU H 130      14.931   8.478  16.069  1.00 32.29           N  
ATOM    939  CA  LEU H 130      14.886   7.799  17.334  1.00 31.17           C  
ATOM    940  CB  LEU H 130      16.285   7.578  17.934  1.00 30.32           C  
ATOM    941  CG  LEU H 130      16.291   6.853  19.291  1.00 30.77           C  
ATOM    942  CD1 LEU H 130      15.704   5.437  19.180  1.00 29.76           C  
ATOM    943  CD2 LEU H 130      17.701   6.860  19.905  1.00 30.94           C  
ATOM    944  C   LEU H 130      14.087   8.614  18.307  1.00 30.99           C  
ATOM    945  O   LEU H 130      14.129   9.843  18.289  1.00 29.85           O  
ATOM    946  N   LYS H 131      13.317   7.921  19.177  1.00 30.96           N  
ATOM    947  CA  LYS H 131      12.535   8.564  20.194  1.00 30.97           C  
ATOM    948  CB  LYS H 131      11.020   8.471  19.925  1.00 31.92           C  
ATOM    949  CG  LYS H 131      10.136   9.328  20.839  1.00 33.58           C  
ATOM    950  CD  LYS H 131       8.700   9.458  20.318  1.00 35.66           C  
ATOM    951  CE  LYS H 131       7.792  10.348  21.169  1.00 38.28           C  
ATOM    952  NZ  LYS H 131       6.449  10.430  20.551  1.00 39.84           N1+
ATOM    953  C   LYS H 131      12.803   7.826  21.474  1.00 30.22           C  
ATOM    954  O   LYS H 131      12.658   6.606  21.534  1.00 29.99           O  
ATOM    955  N   ILE H 132      13.200   8.554  22.540  1.00 29.41           N  
ATOM    956  CA  ILE H 132      13.471   7.937  23.812  1.00 29.28           C  
ATOM    957  CB  ILE H 132      14.883   8.135  24.291  1.00 29.03           C  
ATOM    958  CG1 ILE H 132      15.192   9.627  24.480  1.00 29.09           C  
ATOM    959  CG2 ILE H 132      15.820   7.421  23.304  1.00 28.08           C  
ATOM    960  CD1 ILE H 132      16.520   9.889  25.190  1.00 27.62           C  
ATOM    961  C   ILE H 132      12.522   8.537  24.809  1.00 29.92           C  
ATOM    962  O   ILE H 132      12.046   9.655  24.616  1.00 29.94           O  
ATOM    963  N   SER H 133      12.202   7.800  25.900  1.00 29.70           N  
ATOM    964  CA  SER H 133      11.174   8.264  26.795  1.00 30.13           C  
ATOM    965  CB  SER H 133       9.917   7.380  26.756  1.00 30.08           C  
ATOM    966  OG  SER H 133      10.238   6.065  27.184  1.00 33.09           O  
ATOM    967  C   SER H 133      11.630   8.307  28.227  1.00 30.71           C  
ATOM    968  O   SER H 133      12.648   7.727  28.602  1.00 30.44           O  
ATOM    969  N   CYS H 134      10.862   9.057  29.055  1.00 31.20           N  
ATOM    970  CA  CYS H 134      11.090   9.196  30.470  1.00 31.06           C  
ATOM    971  CB  CYS H 134      11.808  10.522  30.824  1.00 31.17           C  
ATOM    972  SG  CYS H 134      12.120  10.759  32.601  1.00 37.79           S  
ATOM    973  C   CYS H 134       9.730   9.183  31.116  1.00 31.66           C  
ATOM    974  O   CYS H 134       8.941  10.110  30.939  1.00 31.91           O  
ATOM    975  N   LYS H 135       9.420   8.125  31.899  1.00 31.48           N  
ATOM    976  CA  LYS H 135       8.106   7.991  32.471  1.00 32.17           C  
ATOM    977  CB  LYS H 135       7.504   6.595  32.190  1.00 32.84           C  
ATOM    978  CG  LYS H 135       6.097   6.336  32.738  1.00 35.84           C  
ATOM    979  CD  LYS H 135       6.049   6.036  34.234  1.00 38.31           C  
ATOM    980  CE  LYS H 135       6.092   4.536  34.533  1.00 38.79           C  
ATOM    981  NZ  LYS H 135       7.239   3.919  33.832  1.00 40.53           N1+
ATOM    982  C   LYS H 135       8.178   8.255  33.943  1.00 31.60           C  
ATOM    983  O   LYS H 135       8.980   7.663  34.664  1.00 31.33           O  
ATOM    984  N   GLY H 136       7.307   9.165  34.429  1.00 31.49           N  
ATOM    985  CA  GLY H 136       7.343   9.551  35.808  1.00 30.94           C  
ATOM    986  C   GLY H 136       6.197   8.930  36.525  1.00 32.58           C  
ATOM    987  O   GLY H 136       5.153   8.636  35.943  1.00 34.12           O  
ATOM    988  N   SER H 137       6.390   8.699  37.836  1.00 32.03           N  
ATOM    989  CA  SER H 137       5.338   8.147  38.630  1.00 33.04           C  
ATOM    990  CB  SER H 137       5.324   6.610  38.651  1.00 34.55           C  
ATOM    991  OG  SER H 137       6.511   6.117  39.254  1.00 37.47           O  
ATOM    992  C   SER H 137       5.559   8.602  40.034  1.00 32.78           C  
ATOM    993  O   SER H 137       6.670   8.977  40.410  1.00 32.90           O  
ATOM    994  N   GLY H 138       4.517   8.476  40.879  1.00 30.95           N  
ATOM    995  CA  GLY H 138       4.672   8.716  42.282  1.00 32.06           C  
ATOM    996  C   GLY H 138       4.244  10.102  42.598  1.00 33.87           C  
ATOM    997  O   GLY H 138       3.809  10.384  43.713  1.00 37.35           O  
ATOM    998  N   TYR H 139       4.335  11.008  41.612  1.00 31.51           N  
ATOM    999  CA  TYR H 139       3.954  12.364  41.858  1.00 30.44           C  
ATOM   1000  CB  TYR H 139       5.153  13.324  42.054  1.00 29.57           C  
ATOM   1001  CG  TYR H 139       5.967  13.404  40.805  1.00 28.21           C  
ATOM   1002  CD1 TYR H 139       5.679  14.340  39.847  1.00 26.90           C  
ATOM   1003  CD2 TYR H 139       7.019  12.546  40.597  1.00 27.61           C  
ATOM   1004  CE1 TYR H 139       6.419  14.426  38.694  1.00 25.61           C  
ATOM   1005  CE2 TYR H 139       7.766  12.625  39.445  1.00 25.53           C  
ATOM   1006  CZ  TYR H 139       7.469  13.567  38.489  1.00 27.49           C  
ATOM   1007  OH  TYR H 139       8.234  13.647  37.310  1.00 25.85           O  
ATOM   1008  C   TYR H 139       3.118  12.800  40.702  1.00 32.66           C  
ATOM   1009  O   TYR H 139       2.917  12.040  39.755  1.00 33.13           O  
ATOM   1010  N   SER H 140       2.554  14.026  40.769  1.00 31.97           N  
ATOM   1011  CA  SER H 140       1.712  14.446  39.691  1.00 33.94           C  
ATOM   1012  CB  SER H 140       0.700  15.537  40.091  1.00 38.22           C  
ATOM   1013  OG  SER H 140      -0.290  15.697  39.084  1.00 48.06           O  
ATOM   1014  C   SER H 140       2.631  14.969  38.633  1.00 32.18           C  
ATOM   1015  O   SER H 140       3.324  15.971  38.807  1.00 31.58           O  
ATOM   1016  N   PHE H 141       2.614  14.277  37.481  1.00 29.84           N  
ATOM   1017  CA  PHE H 141       3.503  14.478  36.374  1.00 28.36           C  
ATOM   1018  CB  PHE H 141       3.244  13.453  35.258  1.00 28.36           C  
ATOM   1019  CG  PHE H 141       4.205  13.663  34.139  1.00 27.53           C  
ATOM   1020  CD1 PHE H 141       5.543  13.394  34.314  1.00 28.00           C  
ATOM   1021  CD2 PHE H 141       3.765  14.084  32.903  1.00 28.32           C  
ATOM   1022  CE1 PHE H 141       6.433  13.574  33.285  1.00 27.42           C  
ATOM   1023  CE2 PHE H 141       4.651  14.261  31.868  1.00 27.40           C  
ATOM   1024  CZ  PHE H 141       5.989  14.013  32.059  1.00 27.43           C  
ATOM   1025  C   PHE H 141       3.361  15.851  35.801  1.00 29.81           C  
ATOM   1026  O   PHE H 141       4.362  16.481  35.466  1.00 29.22           O  
ATOM   1027  N   SER H 142       2.122  16.357  35.667  1.00 30.97           N  
ATOM   1028  CA  SER H 142       1.908  17.633  35.045  1.00 29.71           C  
ATOM   1029  CB  SER H 142       0.435  17.898  34.675  1.00 34.63           C  
ATOM   1030  OG  SER H 142      -0.371  17.960  35.840  1.00 25.91           O  
ATOM   1031  C   SER H 142       2.417  18.765  35.897  1.00 30.84           C  
ATOM   1032  O   SER H 142       2.614  19.869  35.396  1.00 35.15           O  
ATOM   1033  N   ASN H 143       2.637  18.535  37.204  1.00 26.64           N  
ATOM   1034  CA  ASN H 143       3.059  19.551  38.138  1.00 27.89           C  
ATOM   1035  CB  ASN H 143       2.985  19.116  39.614  1.00 31.76           C  
ATOM   1036  CG  ASN H 143       1.524  18.986  40.007  1.00 41.85           C  
ATOM   1037  OD1 ASN H 143       0.679  18.623  39.190  1.00 41.33           O  
ATOM   1038  ND2 ASN H 143       1.215  19.297  41.295  1.00 42.87           N  
ATOM   1039  C   ASN H 143       4.479  20.026  37.940  1.00 28.07           C  
ATOM   1040  O   ASN H 143       4.783  21.158  38.314  1.00 29.26           O  
ATOM   1041  N   TYR H 144       5.396  19.187  37.399  1.00 24.72           N  
ATOM   1042  CA  TYR H 144       6.798  19.561  37.396  1.00 22.68           C  
ATOM   1043  CB  TYR H 144       7.674  18.545  38.156  1.00 22.87           C  
ATOM   1044  CG  TYR H 144       7.193  18.394  39.558  1.00 25.43           C  
ATOM   1045  CD1 TYR H 144       6.074  17.641  39.827  1.00 25.57           C  
ATOM   1046  CD2 TYR H 144       7.868  18.982  40.600  1.00 25.12           C  
ATOM   1047  CE1 TYR H 144       5.625  17.487  41.118  1.00 26.08           C  
ATOM   1048  CE2 TYR H 144       7.424  18.831  41.892  1.00 27.04           C  
ATOM   1049  CZ  TYR H 144       6.301  18.084  42.150  1.00 30.40           C  
ATOM   1050  OH  TYR H 144       5.835  17.925  43.472  1.00 35.86           O  
ATOM   1051  C   TYR H 144       7.374  19.571  35.993  1.00 24.33           C  
ATOM   1052  O   TYR H 144       6.940  18.799  35.138  1.00 26.58           O  
ATOM   1053  N   TRP H 145       8.390  20.452  35.738  1.00 29.90           N  
ATOM   1054  CA  TRP H 145       9.088  20.536  34.486  1.00 30.09           C  
ATOM   1055  CB  TRP H 145      10.011  21.765  34.391  1.00 30.20           C  
ATOM   1056  CG  TRP H 145       9.309  23.100  34.433  1.00 30.88           C  
ATOM   1057  CD2 TRP H 145       9.058  23.926  33.286  1.00 30.17           C  
ATOM   1058  CD1 TRP H 145       8.822  23.780  35.510  1.00 31.07           C  
ATOM   1059  NE1 TRP H 145       8.275  24.974  35.106  1.00 31.38           N  
ATOM   1060  CE2 TRP H 145       8.416  25.077  33.740  1.00 31.28           C  
ATOM   1061  CE3 TRP H 145       9.341  23.740  31.964  1.00 30.26           C  
ATOM   1062  CZ2 TRP H 145       8.044  26.065  32.873  1.00 31.18           C  
ATOM   1063  CZ3 TRP H 145       8.964  24.738  31.093  1.00 30.64           C  
ATOM   1064  CH2 TRP H 145       8.328  25.877  31.539  1.00 31.05           C  
ATOM   1065  C   TRP H 145       9.995  19.343  34.398  1.00 30.48           C  
ATOM   1066  O   TRP H 145      10.443  18.815  35.414  1.00 30.99           O  
ATOM   1067  N   ILE H 146      10.267  18.874  33.162  1.00 30.10           N  
ATOM   1068  CA  ILE H 146      11.185  17.789  32.943  1.00 29.88           C  
ATOM   1069  CB  ILE H 146      10.599  16.632  32.183  1.00 30.46           C  
ATOM   1070  CG1 ILE H 146       9.464  15.965  32.980  1.00 31.31           C  
ATOM   1071  CG2 ILE H 146      11.745  15.671  31.825  1.00 31.27           C  
ATOM   1072  CD1 ILE H 146       9.921  15.343  34.300  1.00 30.13           C  
ATOM   1073  C   ILE H 146      12.303  18.332  32.106  1.00 30.43           C  
ATOM   1074  O   ILE H 146      12.066  19.012  31.109  1.00 30.65           O  
ATOM   1075  N   GLY H 147      13.561  18.051  32.499  1.00 30.08           N  
ATOM   1076  CA  GLY H 147      14.685  18.550  31.755  1.00 29.48           C  
ATOM   1077  C   GLY H 147      15.443  17.395  31.179  1.00 30.60           C  
ATOM   1078  O   GLY H 147      15.378  16.275  31.687  1.00 30.98           O  
ATOM   1079  N   TRP H 148      16.184  17.666  30.082  1.00 29.71           N  
ATOM   1080  CA  TRP H 148      16.988  16.662  29.442  1.00 29.27           C  
ATOM   1081  CB  TRP H 148      16.575  16.371  27.988  1.00 29.09           C  
ATOM   1082  CG  TRP H 148      15.235  15.679  27.879  1.00 28.81           C  
ATOM   1083  CD2 TRP H 148      15.057  14.255  27.934  1.00 27.99           C  
ATOM   1084  CD1 TRP H 148      13.993  16.219  27.731  1.00 29.52           C  
ATOM   1085  NE1 TRP H 148      13.048  15.220  27.691  1.00 29.46           N  
ATOM   1086  CE2 TRP H 148      13.689  14.006  27.815  1.00 28.02           C  
ATOM   1087  CE3 TRP H 148      15.957  13.237  28.077  1.00 27.28           C  
ATOM   1088  CZ2 TRP H 148      13.199  12.731  27.838  1.00 28.75           C  
ATOM   1089  CZ3 TRP H 148      15.462  11.953  28.094  1.00 28.33           C  
ATOM   1090  CH2 TRP H 148      14.108  11.705  27.977  1.00 28.74           C  
ATOM   1091  C   TRP H 148      18.409  17.135  29.443  1.00 29.17           C  
ATOM   1092  O   TRP H 148      18.694  18.300  29.161  1.00 29.97           O  
ATOM   1093  N   VAL H 149      19.337  16.214  29.781  1.00 28.85           N  
ATOM   1094  CA  VAL H 149      20.738  16.515  29.848  1.00 28.48           C  
ATOM   1095  CB  VAL H 149      21.283  16.455  31.247  1.00 28.51           C  
ATOM   1096  CG1 VAL H 149      22.807  16.646  31.197  1.00 28.28           C  
ATOM   1097  CG2 VAL H 149      20.558  17.516  32.093  1.00 27.75           C  
ATOM   1098  C   VAL H 149      21.473  15.498  29.025  1.00 29.46           C  
ATOM   1099  O   VAL H 149      21.119  14.319  29.004  1.00 29.20           O  
ATOM   1100  N   ARG H 150      22.533  15.943  28.316  1.00 29.12           N  
ATOM   1101  CA  ARG H 150      23.283  15.060  27.466  1.00 28.94           C  
ATOM   1102  CB  ARG H 150      23.384  15.574  26.020  1.00 28.96           C  
ATOM   1103  CG  ARG H 150      24.180  14.664  25.084  1.00 30.23           C  
ATOM   1104  CD  ARG H 150      24.374  15.257  23.688  1.00 30.67           C  
ATOM   1105  NE  ARG H 150      25.348  16.379  23.815  1.00 32.60           N  
ATOM   1106  CZ  ARG H 150      25.714  17.092  22.711  1.00 34.94           C  
ATOM   1107  NH1 ARG H 150      25.172  16.796  21.497  1.00 34.71           N1+
ATOM   1108  NH2 ARG H 150      26.627  18.100  22.812  1.00 34.46           N  
ATOM   1109  C   ARG H 150      24.678  14.961  27.992  1.00 29.61           C  
ATOM   1110  O   ARG H 150      25.236  15.941  28.483  1.00 29.67           O  
ATOM   1111  N   GLN H 151      25.266  13.748  27.934  1.00 29.70           N  
ATOM   1112  CA  GLN H 151      26.630  13.605  28.349  1.00 30.33           C  
ATOM   1113  CB  GLN H 151      26.776  13.026  29.767  1.00 29.82           C  
ATOM   1114  CG  GLN H 151      28.219  12.979  30.270  1.00 30.13           C  
ATOM   1115  CD  GLN H 151      28.191  12.521  31.720  1.00 31.88           C  
ATOM   1116  OE1 GLN H 151      27.585  11.504  32.054  1.00 32.10           O  
ATOM   1117  NE2 GLN H 151      28.859  13.299  32.613  1.00 29.38           N  
ATOM   1118  C   GLN H 151      27.314  12.680  27.392  1.00 30.91           C  
ATOM   1119  O   GLN H 151      27.006  11.491  27.323  1.00 29.81           O  
ATOM   1120  N   MET H 152      28.282  13.218  26.625  1.00 31.70           N  
ATOM   1121  CA  MET H 152      29.012  12.418  25.684  1.00 34.15           C  
ATOM   1122  CB  MET H 152      29.717  13.251  24.602  1.00 34.87           C  
ATOM   1123  CG  MET H 152      28.718  13.968  23.691  1.00 35.13           C  
ATOM   1124  SD  MET H 152      29.455  14.991  22.382  1.00 68.86           S  
ATOM   1125  CE  MET H 152      29.865  16.371  23.490  1.00 46.12           C  
ATOM   1126  C   MET H 152      30.025  11.648  26.468  1.00 35.29           C  
ATOM   1127  O   MET H 152      30.382  12.033  27.580  1.00 35.89           O  
ATOM   1128  N   PRO H 153      30.509  10.562  25.934  1.00 35.82           N  
ATOM   1129  CA  PRO H 153      31.424   9.771  26.696  1.00 36.05           C  
ATOM   1130  CD  PRO H 153      29.755   9.760  24.986  1.00 35.74           C  
ATOM   1131  CB  PRO H 153      31.632   8.491  25.895  1.00 36.27           C  
ATOM   1132  CG  PRO H 153      30.290   8.323  25.156  1.00 35.94           C  
ATOM   1133  C   PRO H 153      32.662  10.531  27.045  1.00 36.17           C  
ATOM   1134  O   PRO H 153      33.309  11.075  26.153  1.00 36.42           O  
ATOM   1135  N   GLY H 154      33.003  10.569  28.349  1.00 36.03           N  
ATOM   1136  CA  GLY H 154      34.199  11.218  28.799  1.00 36.83           C  
ATOM   1137  C   GLY H 154      34.019  12.706  28.773  1.00 37.32           C  
ATOM   1138  O   GLY H 154      34.990  13.452  28.890  1.00 37.52           O  
ATOM   1139  N   LYS H 155      32.765  13.183  28.639  1.00 36.21           N  
ATOM   1140  CA  LYS H 155      32.530  14.600  28.556  1.00 36.11           C  
ATOM   1141  CB  LYS H 155      31.718  15.013  27.317  1.00 37.06           C  
ATOM   1142  CG  LYS H 155      32.415  14.744  25.984  1.00 40.38           C  
ATOM   1143  CD  LYS H 155      33.696  15.551  25.774  1.00 43.65           C  
ATOM   1144  CE  LYS H 155      34.367  15.258  24.431  1.00 52.31           C  
ATOM   1145  NZ  LYS H 155      35.397  16.280  24.142  1.00 53.33           N1+
ATOM   1146  C   LYS H 155      31.694  15.003  29.728  1.00 35.08           C  
ATOM   1147  O   LYS H 155      31.285  14.169  30.534  1.00 34.95           O  
ATOM   1148  N   GLY H 156      31.432  16.321  29.848  1.00 34.30           N  
ATOM   1149  CA  GLY H 156      30.660  16.846  30.940  1.00 32.95           C  
ATOM   1150  C   GLY H 156      29.199  16.871  30.589  1.00 32.22           C  
ATOM   1151  O   GLY H 156      28.790  16.455  29.507  1.00 32.33           O  
ATOM   1152  N   LEU H 157      28.380  17.384  31.533  1.00 32.05           N  
ATOM   1153  CA  LEU H 157      26.948  17.463  31.408  1.00 32.46           C  
ATOM   1154  CB  LEU H 157      26.250  17.622  32.768  1.00 31.67           C  
ATOM   1155  CG  LEU H 157      26.450  16.437  33.728  1.00 30.79           C  
ATOM   1156  CD1 LEU H 157      25.725  16.686  35.058  1.00 28.60           C  
ATOM   1157  CD2 LEU H 157      26.033  15.109  33.073  1.00 30.38           C  
ATOM   1158  C   LEU H 157      26.581  18.674  30.607  1.00 32.82           C  
ATOM   1159  O   LEU H 157      27.186  19.734  30.762  1.00 33.65           O  
ATOM   1160  N   GLU H 158      25.561  18.538  29.728  1.00 31.68           N  
ATOM   1161  CA  GLU H 158      25.093  19.646  28.939  1.00 32.03           C  
ATOM   1162  CB  GLU H 158      25.351  19.505  27.429  1.00 33.05           C  
ATOM   1163  CG  GLU H 158      26.821  19.544  27.020  1.00 35.76           C  
ATOM   1164  CD  GLU H 158      26.858  19.425  25.506  1.00 37.99           C  
ATOM   1165  OE1 GLU H 158      25.768  19.536  24.886  1.00 40.74           O  
ATOM   1166  OE2 GLU H 158      27.968  19.225  24.949  1.00 38.60           O1-
ATOM   1167  C   GLU H 158      23.599  19.731  29.070  1.00 30.51           C  
ATOM   1168  O   GLU H 158      22.906  18.716  29.072  1.00 29.50           O  
ATOM   1169  N   TRP H 159      23.068  20.968  29.158  1.00 29.78           N  
ATOM   1170  CA  TRP H 159      21.657  21.227  29.280  1.00 29.74           C  
ATOM   1171  CB  TRP H 159      21.419  22.592  29.945  1.00 29.95           C  
ATOM   1172  CG  TRP H 159      20.023  23.145  29.836  1.00 30.02           C  
ATOM   1173  CD2 TRP H 159      18.986  22.952  30.804  1.00 29.92           C  
ATOM   1174  CD1 TRP H 159      19.499  23.948  28.866  1.00 29.89           C  
ATOM   1175  NE1 TRP H 159      18.200  24.271  29.172  1.00 31.08           N  
ATOM   1176  CE2 TRP H 159      17.873  23.666  30.363  1.00 30.13           C  
ATOM   1177  CE3 TRP H 159      18.968  22.245  31.970  1.00 30.02           C  
ATOM   1178  CZ2 TRP H 159      16.719  23.687  31.087  1.00 29.69           C  
ATOM   1179  CZ3 TRP H 159      17.802  22.259  32.698  1.00 30.16           C  
ATOM   1180  CH2 TRP H 159      16.705  22.969  32.261  1.00 29.40           C  
ATOM   1181  C   TRP H 159      21.060  21.307  27.907  1.00 30.13           C  
ATOM   1182  O   TRP H 159      21.468  22.142  27.106  1.00 29.64           O  
ATOM   1183  N   MET H 160      20.176  20.344  27.564  1.00 29.01           N  
ATOM   1184  CA  MET H 160      19.439  20.309  26.330  1.00 29.18           C  
ATOM   1185  CB  MET H 160      18.988  18.880  25.990  1.00 29.03           C  
ATOM   1186  CG  MET H 160      20.178  17.939  25.784  1.00 30.53           C  
ATOM   1187  SD  MET H 160      19.738  16.208  25.448  1.00 31.86           S  
ATOM   1188  CE  MET H 160      19.127  16.533  23.771  1.00 29.16           C  
ATOM   1189  C   MET H 160      18.230  21.209  26.311  1.00 28.71           C  
ATOM   1190  O   MET H 160      17.996  21.920  25.335  1.00 29.57           O  
ATOM   1191  N   GLY H 161      17.422  21.208  27.396  1.00 28.34           N  
ATOM   1192  CA  GLY H 161      16.207  21.986  27.418  1.00 28.38           C  
ATOM   1193  C   GLY H 161      15.243  21.367  28.398  1.00 28.94           C  
ATOM   1194  O   GLY H 161      15.553  20.358  29.029  1.00 28.86           O  
ATOM   1195  N   ILE H 162      14.045  21.983  28.570  1.00 29.22           N  
ATOM   1196  CA  ILE H 162      13.037  21.448  29.450  1.00 28.21           C  
ATOM   1197  CB  ILE H 162      12.994  22.018  30.840  1.00 29.31           C  
ATOM   1198  CG1 ILE H 162      12.770  23.536  30.840  1.00 29.23           C  
ATOM   1199  CG2 ILE H 162      14.229  21.534  31.594  1.00 28.75           C  
ATOM   1200  CD1 ILE H 162      12.544  24.093  32.245  1.00 29.49           C  
ATOM   1201  C   ILE H 162      11.669  21.614  28.871  1.00 28.64           C  
ATOM   1202  O   ILE H 162      11.455  22.386  27.939  1.00 30.25           O  
ATOM   1203  N   ILE H 163      10.703  20.832  29.408  1.00 28.14           N  
ATOM   1204  CA  ILE H 163       9.337  20.897  28.968  1.00 28.44           C  
ATOM   1205  CB  ILE H 163       8.949  19.761  28.062  1.00 29.07           C  
ATOM   1206  CG1 ILE H 163       7.554  20.010  27.463  1.00 26.08           C  
ATOM   1207  CG2 ILE H 163       9.072  18.444  28.849  1.00 24.57           C  
ATOM   1208  CD1 ILE H 163       7.186  19.044  26.337  1.00 28.00           C  
ATOM   1209  C   ILE H 163       8.421  20.846  30.161  1.00 28.25           C  
ATOM   1210  O   ILE H 163       8.718  20.204  31.169  1.00 28.05           O  
ATOM   1211  N   ASP H 164       7.274  21.557  30.063  1.00 28.69           N  
ATOM   1212  CA  ASP H 164       6.252  21.561  31.081  1.00 29.25           C  
ATOM   1213  CB  ASP H 164       5.738  22.980  31.401  1.00 29.81           C  
ATOM   1214  CG  ASP H 164       4.726  22.934  32.542  1.00 29.93           C  
ATOM   1215  OD1 ASP H 164       4.292  21.813  32.923  1.00 23.30           O  
ATOM   1216  OD2 ASP H 164       4.371  24.032  33.047  1.00 26.72           O1-
ATOM   1217  C   ASP H 164       5.105  20.776  30.515  1.00 29.35           C  
ATOM   1218  O   ASP H 164       4.433  21.221  29.586  1.00 31.22           O  
ATOM   1219  N   PRO H 165       4.851  19.677  31.116  1.00 36.71           N  
ATOM   1220  CA  PRO H 165       3.797  18.868  30.606  1.00 40.51           C  
ATOM   1221  CD  PRO H 165       5.910  18.872  31.702  1.00 39.03           C  
ATOM   1222  CB  PRO H 165       3.929  17.518  31.301  1.00 40.11           C  
ATOM   1223  CG  PRO H 165       5.439  17.414  31.579  1.00 43.03           C  
ATOM   1224  C   PRO H 165       2.436  19.474  30.735  1.00 42.62           C  
ATOM   1225  O   PRO H 165       1.531  19.011  30.042  1.00 48.52           O  
ATOM   1226  N   SER H 166       2.258  20.476  31.621  1.00 39.82           N  
ATOM   1227  CA  SER H 166       0.966  21.063  31.844  1.00 41.66           C  
ATOM   1228  CB  SER H 166       0.948  22.051  33.025  1.00 42.38           C  
ATOM   1229  OG  SER H 166       1.831  23.135  32.780  1.00 44.61           O  
ATOM   1230  C   SER H 166       0.480  21.764  30.607  1.00 49.34           C  
ATOM   1231  O   SER H 166      -0.705  21.668  30.286  1.00 51.07           O  
ATOM   1232  N   ASN H 167       1.352  22.509  29.886  1.00 44.70           N  
ATOM   1233  CA  ASN H 167       0.864  23.146  28.689  1.00 46.26           C  
ATOM   1234  CB  ASN H 167       0.600  24.655  28.860  1.00 47.71           C  
ATOM   1235  CG  ASN H 167       1.910  25.347  29.190  1.00 44.38           C  
ATOM   1236  OD1 ASN H 167       2.610  24.970  30.128  1.00 42.85           O  
ATOM   1237  ND2 ASN H 167       2.257  26.392  28.394  1.00  0.00           N  
ATOM   1238  C   ASN H 167       1.852  22.979  27.569  1.00 47.48           C  
ATOM   1239  O   ASN H 167       1.835  23.752  26.613  1.00 47.38           O  
ATOM   1240  N   SER H 168       2.709  21.942  27.643  1.00 41.47           N  
ATOM   1241  CA  SER H 168       3.677  21.596  26.635  1.00 42.63           C  
ATOM   1242  CB  SER H 168       3.068  21.072  25.319  1.00 47.44           C  
ATOM   1243  OG  SER H 168       2.326  22.096  24.675  1.00 51.35           O  
ATOM   1244  C   SER H 168       4.575  22.753  26.338  1.00 40.95           C  
ATOM   1245  O   SER H 168       5.120  22.851  25.240  1.00 42.32           O  
ATOM   1246  N   TYR H 169       4.805  23.633  27.334  1.00 33.08           N  
ATOM   1247  CA  TYR H 169       5.648  24.776  27.110  1.00 33.56           C  
ATOM   1248  CB  TYR H 169       5.481  25.858  28.193  1.00 33.39           C  
ATOM   1249  CG  TYR H 169       6.093  27.120  27.693  1.00 35.08           C  
ATOM   1250  CD1 TYR H 169       7.439  27.370  27.824  1.00 26.44           C  
ATOM   1251  CD2 TYR H 169       5.293  28.061  27.089  1.00 27.46           C  
ATOM   1252  CE1 TYR H 169       7.976  28.545  27.352  1.00 27.52           C  
ATOM   1253  CE2 TYR H 169       5.823  29.236  26.616  1.00 28.84           C  
ATOM   1254  CZ  TYR H 169       7.168  29.478  26.746  1.00 29.65           C  
ATOM   1255  OH  TYR H 169       7.715  30.684  26.261  1.00 29.50           O  
ATOM   1256  C   TYR H 169       7.055  24.258  27.167  1.00 32.99           C  
ATOM   1257  O   TYR H 169       7.428  23.555  28.104  1.00 32.42           O  
ATOM   1258  N   THR H 170       7.884  24.582  26.154  1.00 32.93           N  
ATOM   1259  CA  THR H 170       9.193  23.996  26.137  1.00 33.66           C  
ATOM   1260  CB  THR H 170       9.362  23.007  25.019  1.00 34.34           C  
ATOM   1261  OG1 THR H 170       8.345  22.020  25.079  1.00 34.62           O  
ATOM   1262  CG2 THR H 170      10.721  22.318  25.185  1.00 31.58           C  
ATOM   1263  C   THR H 170      10.228  25.066  25.949  1.00 34.19           C  
ATOM   1264  O   THR H 170       9.950  26.128  25.397  1.00 34.18           O  
ATOM   1265  N   ARG H 171      11.457  24.817  26.450  1.00 33.81           N  
ATOM   1266  CA  ARG H 171      12.539  25.744  26.257  1.00 34.55           C  
ATOM   1267  CB  ARG H 171      12.899  26.525  27.527  1.00 35.17           C  
ATOM   1268  CG  ARG H 171      11.734  27.391  28.002  1.00 37.19           C  
ATOM   1269  CD  ARG H 171      11.992  28.142  29.305  1.00 43.00           C  
ATOM   1270  NE  ARG H 171      10.758  28.922  29.596  1.00 37.38           N  
ATOM   1271  CZ  ARG H 171      10.335  29.069  30.885  1.00 36.62           C  
ATOM   1272  NH1 ARG H 171      11.035  28.496  31.907  1.00 35.52           N1+
ATOM   1273  NH2 ARG H 171       9.206  29.785  31.154  1.00 37.47           N  
ATOM   1274  C   ARG H 171      13.739  24.938  25.865  1.00 34.43           C  
ATOM   1275  O   ARG H 171      14.042  23.921  26.485  1.00 34.62           O  
ATOM   1276  N   TYR H 172      14.471  25.390  24.827  1.00 33.77           N  
ATOM   1277  CA  TYR H 172      15.611  24.642  24.373  1.00 34.04           C  
ATOM   1278  CB  TYR H 172      15.606  24.263  22.879  1.00 32.85           C  
ATOM   1279  CG  TYR H 172      14.514  23.304  22.547  1.00 31.97           C  
ATOM   1280  CD1 TYR H 172      14.644  21.965  22.831  1.00 31.27           C  
ATOM   1281  CD2 TYR H 172      13.357  23.741  21.951  1.00 31.49           C  
ATOM   1282  CE1 TYR H 172      13.638  21.082  22.519  1.00 31.49           C  
ATOM   1283  CE2 TYR H 172      12.348  22.863  21.635  1.00 31.23           C  
ATOM   1284  CZ  TYR H 172      12.488  21.529  21.919  1.00 31.89           C  
ATOM   1285  OH  TYR H 172      11.454  20.624  21.597  1.00 31.06           O  
ATOM   1286  C   TYR H 172      16.837  25.482  24.508  1.00 35.54           C  
ATOM   1287  O   TYR H 172      16.782  26.709  24.432  1.00 35.88           O  
ATOM   1288  N   SER H 173      17.984  24.809  24.735  1.00 36.14           N  
ATOM   1289  CA  SER H 173      19.266  25.454  24.766  1.00 37.74           C  
ATOM   1290  CB  SER H 173      20.402  24.506  25.189  1.00 37.59           C  
ATOM   1291  OG  SER H 173      21.660  25.153  25.076  1.00 39.92           O  
ATOM   1292  C   SER H 173      19.528  25.874  23.355  1.00 38.86           C  
ATOM   1293  O   SER H 173      19.032  25.251  22.419  1.00 38.52           O  
ATOM   1294  N   PRO H 174      20.282  26.921  23.165  1.00 40.45           N  
ATOM   1295  CA  PRO H 174      20.523  27.405  21.835  1.00 41.51           C  
ATOM   1296  CD  PRO H 174      20.382  27.980  24.156  1.00 40.18           C  
ATOM   1297  CB  PRO H 174      21.243  28.739  22.007  1.00 41.74           C  
ATOM   1298  CG  PRO H 174      20.717  29.255  23.359  1.00 41.65           C  
ATOM   1299  C   PRO H 174      21.231  26.426  20.953  1.00 42.34           C  
ATOM   1300  O   PRO H 174      20.964  26.413  19.753  1.00 43.23           O  
ATOM   1301  N   SER H 175      22.142  25.608  21.508  1.00 43.08           N  
ATOM   1302  CA  SER H 175      22.867  24.687  20.685  1.00 43.83           C  
ATOM   1303  CB  SER H 175      24.053  24.037  21.423  1.00 44.94           C  
ATOM   1304  OG  SER H 175      23.600  23.320  22.563  1.00 47.70           O  
ATOM   1305  C   SER H 175      21.948  23.604  20.200  1.00 43.34           C  
ATOM   1306  O   SER H 175      22.099  23.104  19.089  1.00 44.15           O  
ATOM   1307  N   PHE H 176      21.006  23.180  21.059  1.00 42.39           N  
ATOM   1308  CA  PHE H 176      20.057  22.136  20.789  1.00 41.44           C  
ATOM   1309  CB  PHE H 176      19.518  21.462  22.062  1.00 40.52           C  
ATOM   1310  CG  PHE H 176      20.672  20.688  22.601  1.00 40.13           C  
ATOM   1311  CD1 PHE H 176      21.046  19.515  21.993  1.00 39.91           C  
ATOM   1312  CD2 PHE H 176      21.406  21.135  23.675  1.00 40.28           C  
ATOM   1313  CE1 PHE H 176      22.111  18.787  22.462  1.00 37.13           C  
ATOM   1314  CE2 PHE H 176      22.473  20.407  24.148  1.00 38.24           C  
ATOM   1315  CZ  PHE H 176      22.829  19.227  23.545  1.00 37.86           C  
ATOM   1316  C   PHE H 176      18.908  22.557  19.929  1.00 41.46           C  
ATOM   1317  O   PHE H 176      18.306  21.719  19.260  1.00 40.27           O  
ATOM   1318  N   GLN H 177      18.533  23.849  19.970  1.00 42.50           N  
ATOM   1319  CA  GLN H 177      17.370  24.325  19.272  1.00 43.99           C  
ATOM   1320  CB  GLN H 177      17.289  25.863  19.276  1.00 45.96           C  
ATOM   1321  CG  GLN H 177      15.985  26.441  18.731  1.00 49.03           C  
ATOM   1322  CD  GLN H 177      15.059  26.690  19.911  1.00 51.46           C  
ATOM   1323  OE1 GLN H 177      13.856  26.885  19.747  1.00 55.21           O  
ATOM   1324  NE2 GLN H 177      15.640  26.688  21.141  1.00 51.44           N  
ATOM   1325  C   GLN H 177      17.421  23.888  17.835  1.00 43.74           C  
ATOM   1326  O   GLN H 177      18.371  24.182  17.112  1.00 44.27           O  
ATOM   1327  N   GLY H 178      16.377  23.144  17.403  1.00 42.56           N  
ATOM   1328  CA  GLY H 178      16.210  22.728  16.038  1.00 42.26           C  
ATOM   1329  C   GLY H 178      16.836  21.387  15.826  1.00 42.59           C  
ATOM   1330  O   GLY H 178      16.516  20.695  14.860  1.00 43.12           O  
ATOM   1331  N   GLN H 179      17.785  21.010  16.700  1.00 42.08           N  
ATOM   1332  CA  GLN H 179      18.479  19.757  16.603  1.00 42.05           C  
ATOM   1333  CB  GLN H 179      19.738  19.722  17.481  1.00 43.80           C  
ATOM   1334  CG  GLN H 179      20.695  20.877  17.187  1.00 47.24           C  
ATOM   1335  CD  GLN H 179      21.014  20.864  15.700  1.00 47.65           C  
ATOM   1336  OE1 GLN H 179      21.552  19.891  15.173  1.00 47.75           O  
ATOM   1337  NE2 GLN H 179      20.667  21.976  14.999  1.00 50.13           N  
ATOM   1338  C   GLN H 179      17.612  18.610  17.033  1.00 40.05           C  
ATOM   1339  O   GLN H 179      17.631  17.550  16.409  1.00 40.49           O  
ATOM   1340  N   VAL H 180      16.836  18.781  18.125  1.00 37.70           N  
ATOM   1341  CA  VAL H 180      16.060  17.683  18.630  1.00 35.47           C  
ATOM   1342  CB  VAL H 180      16.673  17.022  19.831  1.00 34.88           C  
ATOM   1343  CG1 VAL H 180      18.111  16.629  19.480  1.00 34.45           C  
ATOM   1344  CG2 VAL H 180      16.564  17.946  21.050  1.00 35.19           C  
ATOM   1345  C   VAL H 180      14.742  18.227  19.078  1.00 34.31           C  
ATOM   1346  O   VAL H 180      14.560  19.440  19.169  1.00 34.93           O  
ATOM   1347  N   THR H 181      13.775  17.331  19.360  1.00 32.02           N  
ATOM   1348  CA  THR H 181      12.480  17.785  19.771  1.00 30.94           C  
ATOM   1349  CB  THR H 181      11.383  17.368  18.834  1.00 31.19           C  
ATOM   1350  OG1 THR H 181      11.639  17.858  17.526  1.00 32.02           O  
ATOM   1351  CG2 THR H 181      10.048  17.926  19.354  1.00 29.79           C  
ATOM   1352  C   THR H 181      12.153  17.178  21.099  1.00 31.17           C  
ATOM   1353  O   THR H 181      12.390  15.995  21.335  1.00 30.58           O  
ATOM   1354  N   ILE H 182      11.587  17.996  22.005  1.00 30.54           N  
ATOM   1355  CA  ILE H 182      11.171  17.527  23.296  1.00 30.95           C  
ATOM   1356  CB  ILE H 182      11.669  18.376  24.434  1.00 31.27           C  
ATOM   1357  CG1 ILE H 182      13.207  18.329  24.500  1.00 25.49           C  
ATOM   1358  CG2 ILE H 182      10.981  17.914  25.729  1.00 25.76           C  
ATOM   1359  CD1 ILE H 182      13.814  19.373  25.435  1.00 26.34           C  
ATOM   1360  C   ILE H 182       9.676  17.593  23.294  1.00 30.37           C  
ATOM   1361  O   ILE H 182       9.096  18.560  22.802  1.00 30.57           O  
ATOM   1362  N   SER H 183       9.015  16.533  23.808  1.00 28.98           N  
ATOM   1363  CA  SER H 183       7.581  16.491  23.813  1.00 28.80           C  
ATOM   1364  CB  SER H 183       6.993  15.764  22.590  1.00 29.26           C  
ATOM   1365  OG  SER H 183       7.389  14.400  22.595  1.00 29.38           O  
ATOM   1366  C   SER H 183       7.140  15.737  25.030  1.00 29.23           C  
ATOM   1367  O   SER H 183       7.961  15.181  25.759  1.00 28.57           O  
ATOM   1368  N   ALA H 184       5.817  15.731  25.301  1.00 29.46           N  
ATOM   1369  CA  ALA H 184       5.331  15.023  26.450  1.00 30.59           C  
ATOM   1370  CB  ALA H 184       5.329  15.876  27.727  1.00 30.20           C  
ATOM   1371  C   ALA H 184       3.915  14.591  26.204  1.00 31.42           C  
ATOM   1372  O   ALA H 184       3.165  15.246  25.480  1.00 31.39           O  
ATOM   1373  N   ASP H 185       3.527  13.451  26.816  1.00 31.93           N  
ATOM   1374  CA  ASP H 185       2.199  12.912  26.719  1.00 33.32           C  
ATOM   1375  CB  ASP H 185       2.189  11.463  26.194  1.00 33.93           C  
ATOM   1376  CG  ASP H 185       0.753  11.005  25.981  1.00 37.41           C  
ATOM   1377  OD1 ASP H 185      -0.180  11.742  26.396  1.00 40.19           O  
ATOM   1378  OD2 ASP H 185       0.571   9.902  25.401  1.00 40.51           O1-
ATOM   1379  C   ASP H 185       1.648  12.903  28.114  1.00 33.48           C  
ATOM   1380  O   ASP H 185       2.113  12.169  28.982  1.00 33.65           O  
ATOM   1381  N   LYS H 186       0.630  13.740  28.360  1.00 34.57           N  
ATOM   1382  CA  LYS H 186       0.053  13.906  29.663  1.00 34.15           C  
ATOM   1383  CB  LYS H 186      -0.973  15.048  29.672  1.00 35.14           C  
ATOM   1384  CG  LYS H 186      -0.336  16.386  29.294  1.00 36.82           C  
ATOM   1385  CD  LYS H 186      -1.335  17.469  28.886  1.00 38.88           C  
ATOM   1386  CE  LYS H 186      -0.658  18.728  28.344  1.00 36.63           C  
ATOM   1387  NZ  LYS H 186       0.108  18.399  27.119  1.00 38.90           N1+
ATOM   1388  C   LYS H 186      -0.632  12.658  30.137  1.00 33.60           C  
ATOM   1389  O   LYS H 186      -0.547  12.307  31.312  1.00 34.43           O  
ATOM   1390  N   SER H 187      -1.340  11.949  29.242  1.00 32.40           N  
ATOM   1391  CA  SER H 187      -2.097  10.806  29.675  1.00 34.13           C  
ATOM   1392  CB  SER H 187      -2.909  10.171  28.532  1.00 34.45           C  
ATOM   1393  OG  SER H 187      -2.041   9.677  27.524  1.00 35.34           O  
ATOM   1394  C   SER H 187      -1.182   9.755  30.227  1.00 33.13           C  
ATOM   1395  O   SER H 187      -1.483   9.127  31.241  1.00 32.96           O  
ATOM   1396  N   ILE H 188      -0.068   9.523  29.515  1.00 33.07           N  
ATOM   1397  CA  ILE H 188       0.981   8.571  29.754  1.00 32.27           C  
ATOM   1398  CB  ILE H 188       1.829   8.363  28.538  1.00 32.19           C  
ATOM   1399  CG1 ILE H 188       2.597   7.046  28.635  1.00 26.37           C  
ATOM   1400  CG2 ILE H 188       2.756   9.575  28.386  1.00 30.23           C  
ATOM   1401  CD1 ILE H 188       3.199   6.615  27.299  1.00 28.17           C  
ATOM   1402  C   ILE H 188       1.884   8.964  30.896  1.00 32.64           C  
ATOM   1403  O   ILE H 188       2.535   8.110  31.496  1.00 32.60           O  
ATOM   1404  N   SER H 189       2.016  10.275  31.180  1.00 31.93           N  
ATOM   1405  CA  SER H 189       2.943  10.735  32.178  1.00 31.81           C  
ATOM   1406  CB  SER H 189       2.756  10.072  33.554  1.00 32.52           C  
ATOM   1407  OG  SER H 189       1.499  10.438  34.103  1.00 40.72           O  
ATOM   1408  C   SER H 189       4.328  10.434  31.706  1.00 31.52           C  
ATOM   1409  O   SER H 189       5.203  10.073  32.493  1.00 30.52           O  
ATOM   1410  N   THR H 190       4.560  10.586  30.387  1.00 30.75           N  
ATOM   1411  CA  THR H 190       5.867  10.328  29.859  1.00 29.87           C  
ATOM   1412  CB  THR H 190       5.904   9.114  28.979  1.00 30.16           C  
ATOM   1413  OG1 THR H 190       5.463   7.980  29.711  1.00 31.22           O  
ATOM   1414  CG2 THR H 190       7.344   8.895  28.491  1.00 29.97           C  
ATOM   1415  C   THR H 190       6.317  11.508  29.051  1.00 29.71           C  
ATOM   1416  O   THR H 190       5.517  12.194  28.414  1.00 29.72           O  
ATOM   1417  N   ALA H 191       7.641  11.774  29.077  1.00 28.59           N  
ATOM   1418  CA  ALA H 191       8.241  12.848  28.334  1.00 29.34           C  
ATOM   1419  CB  ALA H 191       9.091  13.795  29.199  1.00 28.24           C  
ATOM   1420  C   ALA H 191       9.155  12.208  27.336  1.00 29.41           C  
ATOM   1421  O   ALA H 191       9.682  11.124  27.582  1.00 28.57           O  
ATOM   1422  N   TYR H 192       9.357  12.857  26.168  1.00 29.79           N  
ATOM   1423  CA  TYR H 192      10.153  12.225  25.150  1.00 30.02           C  
ATOM   1424  CB  TYR H 192       9.350  11.756  23.926  1.00 30.64           C  
ATOM   1425  CG  TYR H 192       8.353  10.727  24.331  1.00 31.07           C  
ATOM   1426  CD1 TYR H 192       8.741   9.429  24.555  1.00 33.03           C  
ATOM   1427  CD2 TYR H 192       7.029  11.060  24.499  1.00 29.57           C  
ATOM   1428  CE1 TYR H 192       7.822   8.477  24.927  1.00 30.99           C  
ATOM   1429  CE2 TYR H 192       6.105  10.111  24.870  1.00 33.31           C  
ATOM   1430  CZ  TYR H 192       6.501   8.816  25.084  1.00 30.94           C  
ATOM   1431  OH  TYR H 192       5.561   7.838  25.466  1.00 30.47           O  
ATOM   1432  C   TYR H 192      11.181  13.165  24.597  1.00 30.66           C  
ATOM   1433  O   TYR H 192      11.056  14.386  24.674  1.00 30.23           O  
ATOM   1434  N   LEU H 193      12.255  12.569  24.034  1.00 31.17           N  
ATOM   1435  CA  LEU H 193      13.297  13.284  23.355  1.00 31.77           C  
ATOM   1436  CB  LEU H 193      14.643  13.151  24.088  1.00 32.06           C  
ATOM   1437  CG  LEU H 193      15.774  14.050  23.566  1.00 33.07           C  
ATOM   1438  CD1 LEU H 193      15.419  15.536  23.729  1.00 32.44           C  
ATOM   1439  CD2 LEU H 193      17.105  13.697  24.247  1.00 31.03           C  
ATOM   1440  C   LEU H 193      13.388  12.624  22.004  1.00 31.87           C  
ATOM   1441  O   LEU H 193      13.496  11.400  21.925  1.00 33.05           O  
ATOM   1442  N   GLN H 194      13.325  13.405  20.900  1.00 30.99           N  
ATOM   1443  CA  GLN H 194      13.317  12.800  19.587  1.00 32.62           C  
ATOM   1444  CB  GLN H 194      12.023  13.006  18.772  1.00 34.20           C  
ATOM   1445  CG  GLN H 194      10.799  12.211  19.211  1.00 39.19           C  
ATOM   1446  CD  GLN H 194       9.664  12.547  18.248  1.00 42.77           C  
ATOM   1447  OE1 GLN H 194       9.390  13.712  17.971  1.00 46.39           O  
ATOM   1448  NE2 GLN H 194       8.985  11.499  17.711  1.00 44.12           N  
ATOM   1449  C   GLN H 194      14.359  13.404  18.701  1.00 32.34           C  
ATOM   1450  O   GLN H 194      14.757  14.559  18.858  1.00 32.55           O  
ATOM   1451  N   TRP H 195      14.815  12.593  17.721  1.00 32.73           N  
ATOM   1452  CA  TRP H 195      15.740  13.013  16.708  1.00 32.39           C  
ATOM   1453  CB  TRP H 195      17.127  12.357  16.832  1.00 31.15           C  
ATOM   1454  CG  TRP H 195      17.947  12.781  18.026  1.00 31.02           C  
ATOM   1455  CD2 TRP H 195      17.900  12.151  19.316  1.00 30.05           C  
ATOM   1456  CD1 TRP H 195      18.870  13.780  18.119  1.00 31.47           C  
ATOM   1457  NE1 TRP H 195      19.403  13.812  19.385  1.00 31.27           N  
ATOM   1458  CE2 TRP H 195      18.816  12.815  20.132  1.00 29.83           C  
ATOM   1459  CE3 TRP H 195      17.159  11.102  19.783  1.00 29.51           C  
ATOM   1460  CZ2 TRP H 195      19.005  12.441  21.430  1.00 30.14           C  
ATOM   1461  CZ3 TRP H 195      17.351  10.731  21.096  1.00 30.10           C  
ATOM   1462  CH2 TRP H 195      18.256  11.387  21.903  1.00 30.48           C  
ATOM   1463  C   TRP H 195      15.192  12.545  15.395  1.00 33.30           C  
ATOM   1464  O   TRP H 195      14.744  11.405  15.275  1.00 32.56           O  
ATOM   1465  N   SER H 196      15.165  13.439  14.387  1.00 33.74           N  
ATOM   1466  CA  SER H 196      14.725  13.083  13.066  1.00 35.10           C  
ATOM   1467  CB  SER H 196      14.469  14.313  12.176  1.00 36.11           C  
ATOM   1468  OG  SER H 196      15.675  15.038  11.979  1.00 39.86           O  
ATOM   1469  C   SER H 196      15.771  12.241  12.399  1.00 34.89           C  
ATOM   1470  O   SER H 196      15.471  11.166  11.879  1.00 35.45           O  
ATOM   1471  N   SER H 197      17.035  12.721  12.392  1.00 34.63           N  
ATOM   1472  CA  SER H 197      18.097  11.986  11.760  1.00 34.14           C  
ATOM   1473  CB  SER H 197      18.562  12.589  10.426  1.00 33.84           C  
ATOM   1474  OG  SER H 197      17.536  12.479   9.453  1.00 33.31           O  
ATOM   1475  C   SER H 197      19.282  12.007  12.671  1.00 33.52           C  
ATOM   1476  O   SER H 197      19.887  13.051  12.911  1.00 33.34           O  
ATOM   1477  N   LEU H 198      19.674  10.818  13.159  1.00 32.79           N  
ATOM   1478  CA  LEU H 198      20.750  10.692  14.098  1.00 32.51           C  
ATOM   1479  CB  LEU H 198      20.795   9.311  14.785  1.00 31.28           C  
ATOM   1480  CG  LEU H 198      19.593   9.021  15.705  1.00 31.39           C  
ATOM   1481  CD1 LEU H 198      19.707   7.628  16.346  1.00 30.11           C  
ATOM   1482  CD2 LEU H 198      19.415  10.130  16.756  1.00 30.08           C  
ATOM   1483  C   LEU H 198      22.066  10.873  13.408  1.00 33.51           C  
ATOM   1484  O   LEU H 198      22.222  10.564  12.228  1.00 33.87           O  
ATOM   1485  N   LYS H 199      23.044  11.411  14.167  1.00 33.42           N  
ATOM   1486  CA  LYS H 199      24.390  11.601  13.714  1.00 34.46           C  
ATOM   1487  CB  LYS H 199      24.883  13.052  13.817  1.00 35.15           C  
ATOM   1488  CG  LYS H 199      24.110  14.057  12.966  1.00 39.11           C  
ATOM   1489  CD  LYS H 199      24.408  15.505  13.361  1.00 43.40           C  
ATOM   1490  CE  LYS H 199      23.652  16.542  12.532  1.00 46.22           C  
ATOM   1491  NZ  LYS H 199      23.970  17.899  13.024  1.00 47.52           N1+
ATOM   1492  C   LYS H 199      25.248  10.828  14.665  1.00 34.23           C  
ATOM   1493  O   LYS H 199      24.830  10.503  15.774  1.00 33.77           O  
ATOM   1494  N   ALA H 200      26.490  10.522  14.251  1.00 34.21           N  
ATOM   1495  CA  ALA H 200      27.397   9.777  15.075  1.00 33.98           C  
ATOM   1496  CB  ALA H 200      28.754   9.529  14.395  1.00 32.92           C  
ATOM   1497  C   ALA H 200      27.648  10.566  16.325  1.00 33.16           C  
ATOM   1498  O   ALA H 200      27.797  10.001  17.406  1.00 32.92           O  
ATOM   1499  N   SER H 201      27.691  11.905  16.197  1.00 32.92           N  
ATOM   1500  CA  SER H 201      28.009  12.814  17.266  1.00 32.91           C  
ATOM   1501  CB  SER H 201      28.008  14.278  16.802  1.00 33.03           C  
ATOM   1502  OG  SER H 201      28.874  14.438  15.689  1.00 33.93           O  
ATOM   1503  C   SER H 201      26.977  12.731  18.352  1.00 32.39           C  
ATOM   1504  O   SER H 201      27.218  13.180  19.470  1.00 32.48           O  
ATOM   1505  N   ASP H 202      25.788  12.191  18.036  1.00 30.77           N  
ATOM   1506  CA  ASP H 202      24.690  12.057  18.955  1.00 29.84           C  
ATOM   1507  CB  ASP H 202      23.363  11.692  18.266  1.00 30.17           C  
ATOM   1508  CG  ASP H 202      22.877  12.933  17.528  1.00 31.85           C  
ATOM   1509  OD1 ASP H 202      23.224  14.058  17.975  1.00 31.02           O  
ATOM   1510  OD2 ASP H 202      22.154  12.773  16.509  1.00 30.93           O1-
ATOM   1511  C   ASP H 202      24.988  11.017  19.995  1.00 30.50           C  
ATOM   1512  O   ASP H 202      24.274  10.918  20.992  1.00 30.44           O  
ATOM   1513  N   THR H 203      26.000  10.160  19.768  1.00 30.67           N  
ATOM   1514  CA  THR H 203      26.297   9.123  20.717  1.00 30.13           C  
ATOM   1515  CB  THR H 203      27.506   8.312  20.348  1.00 30.58           C  
ATOM   1516  OG1 THR H 203      27.325   7.726  19.067  1.00 29.89           O  
ATOM   1517  CG2 THR H 203      27.709   7.214  21.406  1.00 29.46           C  
ATOM   1518  C   THR H 203      26.547   9.745  22.057  1.00 30.86           C  
ATOM   1519  O   THR H 203      27.433  10.584  22.215  1.00 30.51           O  
ATOM   1520  N   ALA H 204      25.747   9.346  23.071  1.00 30.17           N  
ATOM   1521  CA  ALA H 204      25.927   9.903  24.381  1.00 30.60           C  
ATOM   1522  CB  ALA H 204      25.707  11.425  24.431  1.00 29.53           C  
ATOM   1523  C   ALA H 204      24.926   9.288  25.306  1.00 30.75           C  
ATOM   1524  O   ALA H 204      24.101   8.465  24.911  1.00 30.43           O  
ATOM   1525  N   MET H 205      25.021   9.666  26.596  1.00 30.54           N  
ATOM   1526  CA  MET H 205      24.090   9.230  27.591  1.00 31.44           C  
ATOM   1527  CB  MET H 205      24.752   8.976  28.956  1.00 31.65           C  
ATOM   1528  CG  MET H 205      23.817   8.356  29.994  1.00 38.31           C  
ATOM   1529  SD  MET H 205      23.408   6.613  29.684  1.00 42.77           S  
ATOM   1530  CE  MET H 205      25.087   5.993  29.991  1.00 37.33           C  
ATOM   1531  C   MET H 205      23.122  10.362  27.765  1.00 31.34           C  
ATOM   1532  O   MET H 205      23.526  11.523  27.816  1.00 31.54           O  
ATOM   1533  N   TYR H 206      21.809  10.052  27.841  1.00 30.29           N  
ATOM   1534  CA  TYR H 206      20.823  11.086  27.984  1.00 29.30           C  
ATOM   1535  CB  TYR H 206      19.796  11.119  26.836  1.00 28.62           C  
ATOM   1536  CG  TYR H 206      20.514  11.502  25.586  1.00 28.73           C  
ATOM   1537  CD1 TYR H 206      21.128  10.553  24.801  1.00 27.44           C  
ATOM   1538  CD2 TYR H 206      20.575  12.819  25.198  1.00 27.59           C  
ATOM   1539  CE1 TYR H 206      21.790  10.914  23.649  1.00 27.01           C  
ATOM   1540  CE2 TYR H 206      21.234  13.186  24.049  1.00 27.88           C  
ATOM   1541  CZ  TYR H 206      21.845  12.233  23.272  1.00 27.68           C  
ATOM   1542  OH  TYR H 206      22.522  12.613  22.094  1.00 27.33           O  
ATOM   1543  C   TYR H 206      20.061  10.855  29.256  1.00 30.09           C  
ATOM   1544  O   TYR H 206      19.535   9.767  29.490  1.00 31.40           O  
ATOM   1545  N   TYR H 207      19.966  11.902  30.105  1.00 29.11           N  
ATOM   1546  CA  TYR H 207      19.287  11.786  31.366  1.00 29.29           C  
ATOM   1547  CB  TYR H 207      20.128  12.215  32.586  1.00 29.82           C  
ATOM   1548  CG  TYR H 207      21.295  11.310  32.803  1.00 30.39           C  
ATOM   1549  CD1 TYR H 207      21.135  10.094  33.429  1.00 30.25           C  
ATOM   1550  CD2 TYR H 207      22.557  11.694  32.408  1.00 30.45           C  
ATOM   1551  CE1 TYR H 207      22.217   9.268  33.639  1.00 30.56           C  
ATOM   1552  CE2 TYR H 207      23.640  10.873  32.617  1.00 31.52           C  
ATOM   1553  CZ  TYR H 207      23.472   9.657  33.233  1.00 32.64           C  
ATOM   1554  OH  TYR H 207      24.583   8.813  33.449  1.00 33.90           O  
ATOM   1555  C   TYR H 207      18.116  12.727  31.374  1.00 29.55           C  
ATOM   1556  O   TYR H 207      18.158  13.798  30.774  1.00 28.82           O  
ATOM   1557  N   CYS H 208      17.011  12.310  32.033  1.00 29.17           N  
ATOM   1558  CA  CYS H 208      15.876  13.169  32.235  1.00 29.69           C  
ATOM   1559  CB  CYS H 208      14.517  12.533  31.851  1.00 29.50           C  
ATOM   1560  SG  CYS H 208      14.140  11.004  32.766  1.00 36.11           S  
ATOM   1561  C   CYS H 208      15.851  13.479  33.707  1.00 29.66           C  
ATOM   1562  O   CYS H 208      16.320  12.680  34.518  1.00 30.31           O  
ATOM   1563  N   ALA H 209      15.344  14.670  34.100  1.00 29.03           N  
ATOM   1564  CA  ALA H 209      15.322  14.995  35.501  1.00 29.48           C  
ATOM   1565  CB  ALA H 209      16.577  15.749  35.972  1.00 28.80           C  
ATOM   1566  C   ALA H 209      14.145  15.883  35.783  1.00 30.10           C  
ATOM   1567  O   ALA H 209      13.765  16.707  34.955  1.00 29.80           O  
ATOM   1568  N   ARG H 210      13.535  15.750  36.981  1.00 29.86           N  
ATOM   1569  CA  ARG H 210      12.411  16.590  37.289  1.00 29.75           C  
ATOM   1570  CB  ARG H 210      11.307  15.948  38.155  1.00 33.89           C  
ATOM   1571  CG  ARG H 210      11.755  15.514  39.549  1.00 34.48           C  
ATOM   1572  CD  ARG H 210      10.616  14.946  40.399  1.00 38.01           C  
ATOM   1573  NE  ARG H 210      10.022  16.052  41.198  1.00 40.52           N  
ATOM   1574  CZ  ARG H 210      10.339  16.137  42.521  1.00 40.94           C  
ATOM   1575  NH1 ARG H 210      11.166  15.204  43.066  1.00 43.58           N1+
ATOM   1576  NH2 ARG H 210       9.837  17.123  43.316  1.00 41.21           N  
ATOM   1577  C   ARG H 210      12.904  17.768  38.066  1.00 30.64           C  
ATOM   1578  O   ARG H 210      13.824  17.641  38.872  1.00 31.94           O  
ATOM   1579  N   TRP H 211      12.301  18.956  37.832  1.00 30.38           N  
ATOM   1580  CA  TRP H 211      12.716  20.140  38.538  1.00 30.66           C  
ATOM   1581  CB  TRP H 211      13.197  21.246  37.579  1.00 30.77           C  
ATOM   1582  CG  TRP H 211      14.443  20.841  36.822  1.00 30.76           C  
ATOM   1583  CD2 TRP H 211      15.776  21.291  37.117  1.00 30.70           C  
ATOM   1584  CD1 TRP H 211      14.554  19.996  35.756  1.00 29.08           C  
ATOM   1585  NE1 TRP H 211      15.871  19.875  35.383  1.00  0.00           N  
ATOM   1586  CE2 TRP H 211      16.634  20.672  36.211  1.00  0.00           C  
ATOM   1587  CE3 TRP H 211      16.245  22.153  38.066  1.00  0.00           C  
ATOM   1588  CZ2 TRP H 211      17.981  20.903  36.241  1.00  0.00           C  
ATOM   1589  CZ3 TRP H 211      17.603  22.384  38.098  1.00  0.00           C  
ATOM   1590  CH2 TRP H 211      18.454  21.769  37.203  1.00  0.00           C  
ATOM   1591  C   TRP H 211      11.572  20.672  39.376  1.00 31.65           C  
ATOM   1592  O   TRP H 211      10.462  20.846  38.880  1.00 32.59           O  
ATOM   1593  N   TYR H 212      11.770  20.343  40.672  1.00 27.89           N  
ATOM   1594  CA  TYR H 212      10.893  20.606  41.767  1.00 27.56           C  
ATOM   1595  CB  TYR H 212      11.177  19.619  42.914  1.00 27.72           C  
ATOM   1596  CG  TYR H 212      10.411  19.965  44.138  1.00 27.44           C  
ATOM   1597  CD1 TYR H 212       9.055  20.202  44.102  1.00 28.68           C  
ATOM   1598  CD2 TYR H 212      11.054  19.984  45.351  1.00 26.71           C  
ATOM   1599  CE1 TYR H 212       8.363  20.505  45.253  1.00 50.53           C  
ATOM   1600  CE2 TYR H 212      10.364  20.285  46.502  1.00 28.96           C  
ATOM   1601  CZ  TYR H 212       9.017  20.553  46.460  1.00 50.90           C  
ATOM   1602  OH  TYR H 212       8.316  20.865  47.646  1.00  0.00           O  
ATOM   1603  C   TYR H 212      11.047  22.009  42.205  1.00 29.22           C  
ATOM   1604  O   TYR H 212      10.092  22.745  42.431  1.00 29.05           O  
ATOM   1605  N   TYR H 213      12.299  22.435  42.313  1.00 29.25           N  
ATOM   1606  CA  TYR H 213      12.491  23.766  42.744  1.00 30.36           C  
ATOM   1607  CB  TYR H 213      13.061  23.858  44.175  1.00 34.20           C  
ATOM   1608  CG  TYR H 213      12.745  25.203  44.739  1.00 39.06           C  
ATOM   1609  CD1 TYR H 213      11.558  25.373  45.411  1.00 40.38           C  
ATOM   1610  CD2 TYR H 213      13.589  26.289  44.622  1.00 41.35           C  
ATOM   1611  CE1 TYR H 213      11.219  26.591  45.948  1.00 42.32           C  
ATOM   1612  CE2 TYR H 213      13.257  27.513  45.156  1.00 55.32           C  
ATOM   1613  CZ  TYR H 213      12.066  27.664  45.823  1.00 55.07           C  
ATOM   1614  OH  TYR H 213      11.702  28.907  46.381  1.00 57.16           O  
ATOM   1615  C   TYR H 213      13.515  24.193  41.776  1.00 28.92           C  
ATOM   1616  O   TYR H 213      13.507  23.789  40.613  1.00 27.65           O  
ATOM   1617  N   LYS H 214      14.415  25.040  42.244  1.00 27.57           N  
ATOM   1618  CA  LYS H 214      15.459  25.441  41.389  1.00 27.42           C  
ATOM   1619  CB  LYS H 214      16.512  26.309  42.089  1.00 27.05           C  
ATOM   1620  CG  LYS H 214      15.946  27.503  42.865  1.00 14.94           C  
ATOM   1621  CD  LYS H 214      15.204  28.553  42.038  1.00 15.67           C  
ATOM   1622  CE  LYS H 214      13.713  28.662  42.360  1.00  0.00           C  
ATOM   1623  NZ  LYS H 214      13.204  29.990  41.961  1.00  0.00           N1+
ATOM   1624  C   LYS H 214      16.182  24.206  40.932  1.00 26.68           C  
ATOM   1625  O   LYS H 214      16.586  24.251  39.775  1.00 26.28           O  
ATOM   1626  N   PRO H 215      16.424  23.158  41.746  1.00 24.68           N  
ATOM   1627  CA  PRO H 215      17.243  21.999  41.369  1.00 25.67           C  
ATOM   1628  CD  PRO H 215      16.587  23.418  43.174  1.00  0.00           C  
ATOM   1629  CB  PRO H 215      17.935  21.517  42.643  1.00 24.26           C  
ATOM   1630  CG  PRO H 215      17.126  22.126  43.788  1.00 45.46           C  
ATOM   1631  C   PRO H 215      16.751  20.801  40.617  1.00 26.25           C  
ATOM   1632  O   PRO H 215      15.566  20.709  40.316  1.00 26.36           O  
ATOM   1633  N   PHE H 216      17.707  19.888  40.305  1.00 25.35           N  
ATOM   1634  CA  PHE H 216      17.541  18.594  39.677  1.00 25.25           C  
ATOM   1635  CB  PHE H 216      18.839  18.103  38.956  1.00 23.00           C  
ATOM   1636  CG  PHE H 216      19.099  18.453  37.509  1.00 24.73           C  
ATOM   1637  CD1 PHE H 216      18.242  18.003  36.564  1.00 24.29           C  
ATOM   1638  CD2 PHE H 216      20.209  19.103  37.008  1.00 24.23           C  
ATOM   1639  CE1 PHE H 216      18.386  18.202  35.209  1.00 24.45           C  
ATOM   1640  CE2 PHE H 216      20.397  19.336  35.660  1.00 25.07           C  
ATOM   1641  CZ  PHE H 216      19.478  18.892  34.742  1.00 24.07           C  
ATOM   1642  C   PHE H 216      17.408  17.558  40.788  1.00 27.95           C  
ATOM   1643  O   PHE H 216      18.386  16.861  41.055  1.00 27.22           O  
ATOM   1644  N   ASP H 217      16.235  17.408  41.464  1.00 27.51           N  
ATOM   1645  CA  ASP H 217      16.101  16.463  42.566  1.00 29.64           C  
ATOM   1646  CB  ASP H 217      14.984  16.844  43.565  1.00 30.64           C  
ATOM   1647  CG  ASP H 217      13.659  16.983  42.839  1.00 32.82           C  
ATOM   1648  OD1 ASP H 217      13.625  16.723  41.607  1.00 32.34           O  
ATOM   1649  OD2 ASP H 217      12.667  17.372  43.506  1.00 32.79           O1-
ATOM   1650  C   ASP H 217      16.021  14.972  42.218  1.00 30.61           C  
ATOM   1651  O   ASP H 217      16.760  14.184  42.804  1.00 31.61           O  
ATOM   1652  N   VAL H 218      15.140  14.537  41.281  1.00 29.65           N  
ATOM   1653  CA  VAL H 218      15.009  13.184  40.834  1.00 28.94           C  
ATOM   1654  CB  VAL H 218      13.589  12.697  40.807  1.00 28.82           C  
ATOM   1655  CG1 VAL H 218      13.566  11.278  40.217  1.00  0.00           C  
ATOM   1656  CG2 VAL H 218      13.010  12.793  42.229  1.00  0.00           C  
ATOM   1657  C   VAL H 218      15.543  13.083  39.449  1.00 29.25           C  
ATOM   1658  O   VAL H 218      15.289  13.940  38.604  1.00 29.22           O  
ATOM   1659  N   TRP H 219      16.318  12.011  39.197  1.00 29.46           N  
ATOM   1660  CA  TRP H 219      16.907  11.812  37.909  1.00 29.15           C  
ATOM   1661  CB  TRP H 219      18.446  11.880  37.923  1.00 29.39           C  
ATOM   1662  CG  TRP H 219      19.021  13.260  38.148  1.00 29.37           C  
ATOM   1663  CD2 TRP H 219      19.802  13.969  37.173  1.00 28.67           C  
ATOM   1664  CD1 TRP H 219      18.963  14.057  39.254  1.00 29.92           C  
ATOM   1665  NE1 TRP H 219      19.652  15.226  39.024  1.00 30.52           N  
ATOM   1666  CE2 TRP H 219      20.175  15.183  37.749  1.00 30.24           C  
ATOM   1667  CE3 TRP H 219      20.178  13.635  35.904  1.00 27.63           C  
ATOM   1668  CZ2 TRP H 219      20.931  16.087  37.057  1.00 30.03           C  
ATOM   1669  CZ3 TRP H 219      20.942  14.548  35.210  1.00 28.24           C  
ATOM   1670  CH2 TRP H 219      21.311  15.750  35.775  1.00 28.90           C  
ATOM   1671  C   TRP H 219      16.555  10.439  37.444  1.00 29.57           C  
ATOM   1672  O   TRP H 219      16.310   9.535  38.242  1.00 29.88           O  
ATOM   1673  N   GLY H 220      16.495  10.268  36.111  1.00 29.61           N  
ATOM   1674  CA  GLY H 220      16.265   8.976  35.543  1.00 30.14           C  
ATOM   1675  C   GLY H 220      17.596   8.287  35.528  1.00 31.28           C  
ATOM   1676  O   GLY H 220      18.627   8.900  35.801  1.00 31.49           O  
ATOM   1677  N   GLN H 221      17.597   6.979  35.203  1.00 31.31           N  
ATOM   1678  CA  GLN H 221      18.779   6.159  35.167  1.00 32.56           C  
ATOM   1679  CB  GLN H 221      18.504   4.648  35.023  1.00 33.34           C  
ATOM   1680  CG  GLN H 221      17.921   4.221  33.676  1.00 35.21           C  
ATOM   1681  CD  GLN H 221      16.405   4.327  33.724  1.00 35.36           C  
ATOM   1682  OE1 GLN H 221      15.843   5.324  34.175  1.00 39.57           O  
ATOM   1683  NE2 GLN H 221      15.721   3.258  33.240  1.00 39.25           N  
ATOM   1684  C   GLN H 221      19.663   6.561  34.026  1.00 32.27           C  
ATOM   1685  O   GLN H 221      20.871   6.337  34.065  1.00 32.69           O  
ATOM   1686  N   GLY H 222      19.075   7.104  32.945  1.00 30.74           N  
ATOM   1687  CA  GLY H 222      19.841   7.500  31.798  1.00 31.23           C  
ATOM   1688  C   GLY H 222      19.602   6.501  30.711  1.00 31.74           C  
ATOM   1689  O   GLY H 222      19.371   5.320  30.968  1.00 32.36           O  
ATOM   1690  N   THR H 223      19.630   6.977  29.449  1.00 31.34           N  
ATOM   1691  CA  THR H 223      19.476   6.117  28.310  1.00 30.55           C  
ATOM   1692  CB  THR H 223      18.301   6.481  27.450  1.00 30.26           C  
ATOM   1693  OG1 THR H 223      17.100   6.405  28.203  1.00 30.54           O  
ATOM   1694  CG2 THR H 223      18.239   5.518  26.253  1.00 28.14           C  
ATOM   1695  C   THR H 223      20.707   6.286  27.473  1.00 30.96           C  
ATOM   1696  O   THR H 223      21.057   7.397  27.080  1.00 30.91           O  
ATOM   1697  N   LEU H 224      21.397   5.170  27.167  1.00 31.28           N  
ATOM   1698  CA  LEU H 224      22.601   5.246  26.391  1.00 31.06           C  
ATOM   1699  CB  LEU H 224      23.601   4.120  26.709  1.00 31.69           C  
ATOM   1700  CG  LEU H 224      24.900   4.183  25.884  1.00 32.86           C  
ATOM   1701  CD1 LEU H 224      25.721   5.438  26.223  1.00 33.73           C  
ATOM   1702  CD2 LEU H 224      25.710   2.885  26.029  1.00 32.14           C  
ATOM   1703  C   LEU H 224      22.229   5.105  24.952  1.00 31.30           C  
ATOM   1704  O   LEU H 224      21.492   4.196  24.577  1.00 31.57           O  
ATOM   1705  N   VAL H 225      22.722   6.031  24.104  1.00 30.81           N  
ATOM   1706  CA  VAL H 225      22.435   5.951  22.701  1.00 30.41           C  
ATOM   1707  CB  VAL H 225      21.705   7.154  22.178  1.00 30.11           C  
ATOM   1708  CG1 VAL H 225      21.525   6.996  20.659  1.00 28.48           C  
ATOM   1709  CG2 VAL H 225      20.380   7.303  22.947  1.00 28.50           C  
ATOM   1710  C   VAL H 225      23.742   5.874  21.974  1.00 30.97           C  
ATOM   1711  O   VAL H 225      24.605   6.738  22.129  1.00 31.61           O  
ATOM   1712  N   THR H 226      23.921   4.822  21.152  1.00 30.84           N  
ATOM   1713  CA  THR H 226      25.133   4.692  20.397  1.00 30.52           C  
ATOM   1714  CB  THR H 226      25.865   3.411  20.658  1.00 31.36           C  
ATOM   1715  OG1 THR H 226      25.010   2.308  20.413  1.00 34.46           O  
ATOM   1716  CG2 THR H 226      26.353   3.400  22.114  1.00 30.55           C  
ATOM   1717  C   THR H 226      24.776   4.731  18.950  1.00 30.01           C  
ATOM   1718  O   THR H 226      23.909   3.987  18.491  1.00 30.30           O  
ATOM   1719  N   VAL H 227      25.438   5.623  18.192  1.00 29.66           N  
ATOM   1720  CA  VAL H 227      25.156   5.725  16.792  1.00 29.58           C  
ATOM   1721  CB  VAL H 227      24.665   7.083  16.397  1.00 30.22           C  
ATOM   1722  CG1 VAL H 227      24.399   7.089  14.884  1.00 28.64           C  
ATOM   1723  CG2 VAL H 227      23.431   7.422  17.250  1.00 29.13           C  
ATOM   1724  C   VAL H 227      26.432   5.484  16.060  1.00 30.37           C  
ATOM   1725  O   VAL H 227      27.422   6.186  16.266  1.00 31.52           O  
ATOM   1726  N   SER H 228      26.446   4.474  15.169  1.00 31.40           N  
ATOM   1727  CA  SER H 228      27.643   4.203  14.429  1.00 31.31           C  
ATOM   1728  CB  SER H 228      28.589   3.205  15.123  1.00 32.13           C  
ATOM   1729  OG  SER H 228      27.975   1.929  15.222  1.00 31.46           O  
ATOM   1730  C   SER H 228      27.246   3.608  13.122  1.00 31.88           C  
ATOM   1731  O   SER H 228      26.141   3.092  12.968  1.00 32.30           O  
ATOM   1732  N   SER H 229      28.152   3.688  12.130  1.00 32.96           N  
ATOM   1733  CA  SER H 229      27.860   3.136  10.845  1.00 34.43           C  
ATOM   1734  CB  SER H 229      28.287   4.052   9.687  1.00 35.61           C  
ATOM   1735  OG  SER H 229      27.966   3.448   8.444  1.00 40.73           O  
ATOM   1736  C   SER H 229      28.662   1.845  10.733  1.00 34.85           C  
ATOM   1737  O   SER H 229      28.033   0.771  10.539  1.00 34.39           O  
ATOM   1738  OXT SER H 229      29.916   1.916  10.842  1.00  0.00           O1-
TER    1739      SER H 229 
CONECT  151  656
CONECT  656  151
CONECT  972 1560
CONECT 1560  972
END
