# Supplementary material for: Fully automated antibody structure prediction using BIOVIA tools: Validation study
Source: PLoS One. 2017 May 18;12(5):e0177923. doi: 10.1371/journal.pone.0177923 (PMC5436848; doi:10.1371/journal.pone.0177923)
Supplement: S1 Dataset — Predicted structures using the Top5 framework method, Chothia CDR definition with no canonical filtering and generating 50 models. These were used in the detailed discussion of outliers and for comparison against predictions using canonical filtering. (ZIP) [file pone.0177923.s003.zip › 4M6O_LH_FV_FinalModel.pdb]

REMARK   Accelrys Discovery Studio PDB file
REMARK   Created:  2015-05-08T05:45:13Z
SSBOND   1 CYS L   23    CYS L   88                                     
SSBOND   2 CYS H  129    CYS H  203                                     
ATOM      1  N   ALA L   1      25.418  33.121  26.393  1.00 59.68           N1+
ATOM      2  CA  ALA L   1      25.384  32.004  27.360  1.00 58.06           C  
ATOM      3  CB  ALA L   1      25.746  30.676  26.674  1.00 61.98           C  
ATOM      4  C   ALA L   1      26.373  32.270  28.437  1.00 54.52           C  
ATOM      5  O   ALA L   1      27.372  32.954  28.216  1.00 55.97           O  
ATOM      6  N   ILE L   2      26.121  31.731  29.643  1.00 49.36           N  
ATOM      7  CA  ILE L   2      27.023  31.989  30.720  1.00 46.82           C  
ATOM      8  CB  ILE L   2      26.343  32.099  32.053  1.00 44.06           C  
ATOM      9  CG1 ILE L   2      25.357  33.280  32.040  1.00 41.23           C  
ATOM     10  CG2 ILE L   2      27.420  32.214  33.144  1.00 39.58           C  
ATOM     11  CD1 ILE L   2      24.422  33.310  33.248  1.00 42.41           C  
ATOM     12  C   ILE L   2      27.989  30.856  30.777  1.00 46.94           C  
ATOM     13  O   ILE L   2      27.605  29.692  30.885  1.00 45.48           O  
ATOM     14  N   GLN L   3      29.291  31.182  30.688  1.00 47.16           N  
ATOM     15  CA  GLN L   3      30.285  30.154  30.691  1.00 45.08           C  
ATOM     16  CB  GLN L   3      31.569  30.542  29.943  1.00 50.13           C  
ATOM     17  CG  GLN L   3      31.330  30.816  28.456  1.00 58.94           C  
ATOM     18  CD  GLN L   3      32.664  31.187  27.831  1.00 68.32           C  
ATOM     19  OE1 GLN L   3      33.498  30.323  27.565  1.00 74.56           O  
ATOM     20  NE2 GLN L   3      32.876  32.509  27.590  1.00 71.60           N  
ATOM     21  C   GLN L   3      30.647  29.850  32.105  1.00 42.15           C  
ATOM     22  O   GLN L   3      30.852  30.749  32.920  1.00 41.49           O  
ATOM     23  N   LEU L   4      30.720  28.545  32.429  1.00 40.83           N  
ATOM     24  CA  LEU L   4      31.065  28.135  33.757  1.00 37.28           C  
ATOM     25  CB  LEU L   4      30.131  27.054  34.329  1.00 36.96           C  
ATOM     26  CG  LEU L   4      28.681  27.530  34.516  1.00 35.88           C  
ATOM     27  CD1 LEU L   4      27.793  26.415  35.089  1.00  0.00           C  
ATOM     28  CD2 LEU L   4      28.623  28.826  35.340  1.00  0.00           C  
ATOM     29  C   LEU L   4      32.434  27.546  33.702  1.00 37.95           C  
ATOM     30  O   LEU L   4      32.709  26.659  32.896  1.00 38.29           O  
ATOM     31  N   THR L   5      33.338  28.038  34.569  1.00 39.16           N  
ATOM     32  CA  THR L   5      34.669  27.518  34.576  1.00 35.51           C  
ATOM     33  CB  THR L   5      35.703  28.569  34.269  1.00 38.67           C  
ATOM     34  OG1 THR L   5      36.961  27.965  34.017  1.00 42.39           O  
ATOM     35  CG2 THR L   5      35.807  29.558  35.441  1.00 39.36           C  
ATOM     36  C   THR L   5      34.912  26.942  35.935  1.00 33.19           C  
ATOM     37  O   THR L   5      34.663  27.583  36.956  1.00 39.01           O  
ATOM     38  N   GLN L   6      35.398  25.690  35.976  1.00 30.67           N  
ATOM     39  CA  GLN L   6      35.582  25.041  37.238  1.00 30.29           C  
ATOM     40  CB  GLN L   6      34.751  23.750  37.315  1.00 28.92           C  
ATOM     41  CG  GLN L   6      34.502  23.219  38.722  1.00 29.30           C  
ATOM     42  CD  GLN L   6      33.492  22.085  38.592  1.00 28.69           C  
ATOM     43  OE1 GLN L   6      32.827  21.944  37.566  1.00 26.92           O  
ATOM     44  NE2 GLN L   6      33.365  21.256  39.661  1.00 24.70           N  
ATOM     45  C   GLN L   6      37.040  24.718  37.376  1.00 32.24           C  
ATOM     46  O   GLN L   6      37.713  24.410  36.394  1.00 35.10           O  
ATOM     47  N   SER L   7      37.582  24.828  38.608  1.00 35.17           N  
ATOM     48  CA  SER L   7      38.971  24.527  38.823  1.00 34.99           C  
ATOM     49  CB  SER L   7      39.861  25.780  38.901  1.00 35.50           C  
ATOM     50  OG  SER L   7      39.827  26.490  37.673  1.00 43.00           O  
ATOM     51  C   SER L   7      39.069  23.855  40.154  1.00 35.22           C  
ATOM     52  O   SER L   7      38.305  24.187  41.060  1.00 32.88           O  
ATOM     53  N   PRO L   8      39.970  22.922  40.340  1.00 32.43           N  
ATOM     54  CA  PRO L   8      40.847  22.460  39.291  1.00 34.04           C  
ATOM     55  CD  PRO L   8      40.625  22.860  41.639  1.00 33.47           C  
ATOM     56  CB  PRO L   8      42.075  21.869  39.979  1.00 32.51           C  
ATOM     57  CG  PRO L   8      42.102  22.552  41.350  1.00 33.15           C  
ATOM     58  C   PRO L   8      40.148  21.423  38.475  1.00 33.45           C  
ATOM     59  O   PRO L   8      39.062  20.990  38.855  1.00 32.60           O  
ATOM     60  N   SER L   9      40.760  21.018  37.345  1.00 34.63           N  
ATOM     61  CA  SER L   9      40.196  19.992  36.522  1.00 30.33           C  
ATOM     62  CB  SER L   9      40.998  19.752  35.234  1.00 31.57           C  
ATOM     63  OG  SER L   9      40.391  18.723  34.467  1.00 41.27           O  
ATOM     64  C   SER L   9      40.204  18.718  37.307  1.00 31.52           C  
ATOM     65  O   SER L   9      39.250  17.944  37.254  1.00 34.56           O  
ATOM     66  N   SER L  10      41.294  18.463  38.060  1.00 33.55           N  
ATOM     67  CA  SER L  10      41.367  17.249  38.821  1.00 32.09           C  
ATOM     68  CB  SER L  10      42.109  16.129  38.068  1.00 32.36           C  
ATOM     69  OG  SER L  10      42.155  14.948  38.851  1.00 36.57           O  
ATOM     70  C   SER L  10      42.121  17.540  40.085  1.00 31.98           C  
ATOM     71  O   SER L  10      42.962  18.435  40.123  1.00 33.77           O  
ATOM     72  N   LEU L  11      41.811  16.788  41.162  1.00 31.02           N  
ATOM     73  CA  LEU L  11      42.457  16.955  42.441  1.00 30.96           C  
ATOM     74  CB  LEU L  11      41.551  17.411  43.592  1.00 31.97           C  
ATOM     75  CG  LEU L  11      41.125  18.873  43.691  1.00 31.30           C  
ATOM     76  CD1 LEU L  11      40.230  19.044  44.928  1.00 32.45           C  
ATOM     77  CD2 LEU L  11      42.336  19.814  43.751  1.00 29.24           C  
ATOM     78  C   LEU L  11      42.829  15.614  42.967  1.00 33.82           C  
ATOM     79  O   LEU L  11      42.075  14.651  42.840  1.00 34.08           O  
ATOM     80  N   SER L  12      43.994  15.542  43.632  1.00 37.53           N  
ATOM     81  CA  SER L  12      44.363  14.324  44.281  1.00 34.47           C  
ATOM     82  CB  SER L  12      45.822  13.911  44.033  1.00 35.99           C  
ATOM     83  OG  SER L  12      46.021  13.641  42.653  1.00 43.19           O  
ATOM     84  C   SER L  12      44.222  14.604  45.741  1.00 34.63           C  
ATOM     85  O   SER L  12      44.765  15.587  46.244  1.00 39.72           O  
ATOM     86  N   ALA L  13      43.485  13.738  46.463  1.00 33.14           N  
ATOM     87  CA  ALA L  13      43.249  13.992  47.851  1.00 32.37           C  
ATOM     88  CB  ALA L  13      41.873  14.635  48.098  1.00 30.53           C  
ATOM     89  C   ALA L  13      43.274  12.690  48.584  1.00 31.80           C  
ATOM     90  O   ALA L  13      43.167  11.618  47.990  1.00 34.47           O  
ATOM     91  N   SER L  14      43.438  12.762  49.919  1.00 32.85           N  
ATOM     92  CA  SER L  14      43.472  11.584  50.732  1.00 32.55           C  
ATOM     93  CB  SER L  14      44.728  11.494  51.611  1.00 33.04           C  
ATOM     94  OG  SER L  14      45.886  11.449  50.792  1.00 35.95           O  
ATOM     95  C   SER L  14      42.297  11.661  51.652  1.00 31.93           C  
ATOM     96  O   SER L  14      41.793  12.744  51.941  1.00 33.68           O  
ATOM     97  N   VAL L  15      41.822  10.502  52.144  1.00 30.74           N  
ATOM     98  CA  VAL L  15      40.678  10.540  53.002  1.00 31.45           C  
ATOM     99  CB  VAL L  15      40.191   9.187  53.444  1.00 30.72           C  
ATOM    100  CG1 VAL L  15      39.652   8.439  52.216  1.00 32.96           C  
ATOM    101  CG2 VAL L  15      41.340   8.452  54.151  1.00 31.02           C  
ATOM    102  C   VAL L  15      41.021  11.336  54.217  1.00 36.41           C  
ATOM    103  O   VAL L  15      42.106  11.210  54.781  1.00 38.73           O  
ATOM    104  N   GLY L  16      40.074  12.204  54.631  1.00 38.77           N  
ATOM    105  CA  GLY L  16      40.242  13.009  55.803  1.00 36.29           C  
ATOM    106  C   GLY L  16      40.656  14.398  55.423  1.00 37.94           C  
ATOM    107  O   GLY L  16      40.585  15.308  56.249  1.00 38.91           O  
ATOM    108  N   ASP L  17      41.093  14.624  54.169  1.00 35.10           N  
ATOM    109  CA  ASP L  17      41.524  15.956  53.859  1.00 37.05           C  
ATOM    110  CB  ASP L  17      42.606  16.039  52.764  1.00 36.76           C  
ATOM    111  CG  ASP L  17      42.100  15.430  51.471  1.00 39.06           C  
ATOM    112  OD1 ASP L  17      40.890  15.085  51.399  1.00 41.51           O  
ATOM    113  OD2 ASP L  17      42.934  15.291  50.538  1.00 42.59           O1-
ATOM    114  C   ASP L  17      40.360  16.833  53.518  1.00 40.01           C  
ATOM    115  O   ASP L  17      39.247  16.365  53.281  1.00 43.99           O  
ATOM    116  N   ARG L  18      40.605  18.159  53.523  1.00 42.29           N  
ATOM    117  CA  ARG L  18      39.589  19.123  53.225  1.00 38.98           C  
ATOM    118  CB  ARG L  18      39.748  20.409  54.050  1.00 38.41           C  
ATOM    119  CG  ARG L  18      38.574  21.381  53.954  1.00 43.16           C  
ATOM    120  CD  ARG L  18      38.734  22.574  54.898  1.00 42.91           C  
ATOM    121  NE  ARG L  18      37.487  23.384  54.833  1.00 46.87           N  
ATOM    122  CZ  ARG L  18      36.995  23.957  55.970  1.00 50.79           C  
ATOM    123  NH1 ARG L  18      37.642  23.779  57.159  1.00 54.20           N1+
ATOM    124  NH2 ARG L  18      35.855  24.705  55.922  1.00 50.73           N  
ATOM    125  C   ARG L  18      39.759  19.465  51.784  1.00 37.74           C  
ATOM    126  O   ARG L  18      40.870  19.733  51.330  1.00 38.49           O  
ATOM    127  N   VAL L  19      38.653  19.445  51.015  1.00 37.02           N  
ATOM    128  CA  VAL L  19      38.764  19.704  49.612  1.00 34.53           C  
ATOM    129  CB  VAL L  19      38.268  18.559  48.773  1.00 35.53           C  
ATOM    130  CG1 VAL L  19      38.299  18.969  47.295  1.00 35.77           C  
ATOM    131  CG2 VAL L  19      39.121  17.317  49.082  1.00 32.65           C  
ATOM    132  C   VAL L  19      37.935  20.899  49.283  1.00 33.06           C  
ATOM    133  O   VAL L  19      36.857  21.095  49.845  1.00 35.06           O  
ATOM    134  N   THR L  20      38.457  21.750  48.375  1.00 33.98           N  
ATOM    135  CA  THR L  20      37.739  22.916  47.951  1.00 35.58           C  
ATOM    136  CB  THR L  20      38.341  24.194  48.458  1.00 40.21           C  
ATOM    137  OG1 THR L  20      38.369  24.189  49.878  1.00 43.14           O  
ATOM    138  CG2 THR L  20      37.505  25.380  47.948  1.00 43.63           C  
ATOM    139  C   THR L  20      37.773  22.961  46.454  1.00 35.37           C  
ATOM    140  O   THR L  20      38.839  22.910  45.843  1.00 37.73           O  
ATOM    141  N   ILE L  21      36.585  23.068  45.824  1.00 33.32           N  
ATOM    142  CA  ILE L  21      36.479  23.134  44.395  1.00 31.54           C  
ATOM    143  CB  ILE L  21      35.578  22.077  43.822  1.00 30.85           C  
ATOM    144  CG1 ILE L  21      36.142  20.681  44.131  1.00 30.68           C  
ATOM    145  CG2 ILE L  21      35.404  22.351  42.320  1.00 31.41           C  
ATOM    146  CD1 ILE L  21      35.146  19.552  43.878  1.00 28.00           C  
ATOM    147  C   ILE L  21      35.875  24.464  44.081  1.00 32.11           C  
ATOM    148  O   ILE L  21      35.012  24.948  44.812  1.00 33.79           O  
ATOM    149  N   THR L  22      36.327  25.112  42.986  1.00 30.34           N  
ATOM    150  CA  THR L  22      35.804  26.421  42.732  1.00 30.92           C  
ATOM    151  CB  THR L  22      36.864  27.480  42.691  1.00 33.45           C  
ATOM    152  OG1 THR L  22      36.289  28.754  42.926  1.00 36.71           O  
ATOM    153  CG2 THR L  22      37.517  27.467  41.300  1.00 37.14           C  
ATOM    154  C   THR L  22      35.102  26.437  41.404  1.00 31.00           C  
ATOM    155  O   THR L  22      35.475  25.723  40.474  1.00 34.10           O  
ATOM    156  N   CYS L  23      34.026  27.248  41.303  1.00 33.47           N  
ATOM    157  CA  CYS L  23      33.286  27.400  40.079  1.00 32.50           C  
ATOM    158  CB  CYS L  23      31.870  26.774  40.155  1.00 32.64           C  
ATOM    159  SG  CYS L  23      30.935  26.831  38.593  1.00 42.83           S  
ATOM    160  C   CYS L  23      33.167  28.877  39.838  1.00 34.64           C  
ATOM    161  O   CYS L  23      32.942  29.649  40.769  1.00 35.70           O  
ATOM    162  N   ARG L  24      33.336  29.317  38.573  1.00 34.04           N  
ATOM    163  CA  ARG L  24      33.309  30.726  38.292  1.00 36.58           C  
ATOM    164  CB  ARG L  24      34.705  31.232  37.895  1.00 40.84           C  
ATOM    165  CG  ARG L  24      34.949  32.725  38.088  1.00 49.46           C  
ATOM    166  CD  ARG L  24      36.418  33.088  37.868  1.00 58.42           C  
ATOM    167  NE  ARG L  24      36.660  34.434  38.456  1.00 67.70           N  
ATOM    168  CZ  ARG L  24      37.803  34.656  39.168  1.00 73.27           C  
ATOM    169  NH1 ARG L  24      38.679  33.629  39.381  1.00 76.33           N1+
ATOM    170  NH2 ARG L  24      38.073  35.897  39.670  1.00 74.69           N  
ATOM    171  C   ARG L  24      32.382  30.941  37.132  1.00 37.02           C  
ATOM    172  O   ARG L  24      32.386  30.162  36.179  1.00 38.93           O  
ATOM    173  N   ALA L  25      31.563  32.015  37.180  1.00 38.41           N  
ATOM    174  CA  ALA L  25      30.622  32.282  36.129  1.00 38.10           C  
ATOM    175  CB  ALA L  25      29.193  32.531  36.641  1.00 34.58           C  
ATOM    176  C   ALA L  25      31.058  33.517  35.403  1.00 39.92           C  
ATOM    177  O   ALA L  25      31.691  34.405  35.971  1.00 40.97           O  
ATOM    178  N   SER L  26      30.769  33.547  34.087  1.00 76.02           N  
ATOM    179  CA  SER L  26      31.138  34.628  33.218  1.00 79.43           C  
ATOM    180  CB  SER L  26      30.756  34.366  31.752  1.00 80.55           C  
ATOM    181  OG  SER L  26      29.345  34.250  31.629  1.00 82.28           O  
ATOM    182  C   SER L  26      30.409  35.860  33.643  1.00 83.10           C  
ATOM    183  O   SER L  26      30.956  36.960  33.561  1.00 86.41           O  
ATOM    184  N   GLN L  27      29.149  35.710  34.101  1.00 80.28           N  
ATOM    185  CA  GLN L  27      28.376  36.858  34.485  1.00 81.23           C  
ATOM    186  CB  GLN L  27      27.261  37.203  33.489  1.00 84.72           C  
ATOM    187  CG  GLN L  27      27.783  37.626  32.119  1.00 91.86           C  
ATOM    188  CD  GLN L  27      26.577  37.931  31.244  1.00100.09           C  
ATOM    189  OE1 GLN L  27      25.434  37.811  31.682  1.00100.85           O  
ATOM    190  NE2 GLN L  27      26.832  38.340  29.974  1.00 95.93           N  
ATOM    191  C   GLN L  27      27.703  36.553  35.788  1.00 79.38           C  
ATOM    192  O   GLN L  27      27.662  35.403  36.222  1.00 76.61           O  
ATOM    193  N   GLY L  28      27.165  37.601  36.446  1.00 77.70           N  
ATOM    194  CA  GLY L  28      26.537  37.481  37.732  1.00 75.16           C  
ATOM    195  C   GLY L  28      25.274  36.675  37.655  1.00 74.89           C  
ATOM    196  O   GLY L  28      24.263  37.086  37.087  1.00 76.12           O  
ATOM    197  N   ILE L  29      25.356  35.457  38.213  1.00 70.26           N  
ATOM    198  CA  ILE L  29      24.306  34.495  38.389  1.00 67.39           C  
ATOM    199  CB  ILE L  29      24.758  33.061  38.331  1.00 66.41           C  
ATOM    200  CG1 ILE L  29      25.721  32.696  39.466  1.00 64.57           C  
ATOM    201  CG2 ILE L  29      25.351  32.823  36.934  1.00 67.45           C  
ATOM    202  CD1 ILE L  29      26.013  31.196  39.515  1.00 64.12           C  
ATOM    203  C   ILE L  29      23.450  34.705  39.608  1.00 68.11           C  
ATOM    204  O   ILE L  29      22.407  34.065  39.735  1.00 66.26           O  
ATOM    205  N   SER L  30      23.948  35.432  40.628  1.00 68.78           N  
ATOM    206  CA  SER L  30      23.196  35.575  41.845  1.00 68.69           C  
ATOM    207  CB  SER L  30      21.677  35.811  41.694  1.00 70.69           C  
ATOM    208  OG  SER L  30      21.435  37.083  41.112  1.00 78.72           O  
ATOM    209  C   SER L  30      23.445  34.314  42.614  1.00 67.88           C  
ATOM    210  O   SER L  30      24.587  33.876  42.731  1.00 68.29           O  
ATOM    211  N   SER L  31      22.390  33.767  43.247  1.00 64.83           N  
ATOM    212  CA  SER L  31      22.438  32.549  44.012  1.00 62.40           C  
ATOM    213  CB  SER L  31      21.342  32.500  45.088  1.00 64.11           C  
ATOM    214  OG  SER L  31      21.477  33.589  45.989  1.00 69.17           O  
ATOM    215  C   SER L  31      22.200  31.322  43.172  1.00 60.69           C  
ATOM    216  O   SER L  31      22.296  30.217  43.701  1.00 59.69           O  
ATOM    217  N   ALA L  32      21.856  31.428  41.870  1.00 58.85           N  
ATOM    218  CA  ALA L  32      21.438  30.195  41.256  1.00 57.03           C  
ATOM    219  CB  ALA L  32      20.575  30.398  39.996  1.00 58.84           C  
ATOM    220  C   ALA L  32      22.601  29.323  40.842  1.00 57.02           C  
ATOM    221  O   ALA L  32      22.911  29.276  39.648  1.00 57.93           O  
ATOM    222  N   LEU L  33      23.214  28.546  41.794  1.00 26.20           N  
ATOM    223  CA  LEU L  33      24.258  27.650  41.382  1.00 26.90           C  
ATOM    224  CB  LEU L  33      25.655  28.137  41.805  1.00 26.98           C  
ATOM    225  CG  LEU L  33      26.799  27.219  41.340  1.00 26.55           C  
ATOM    226  CD1 LEU L  33      27.020  27.334  39.826  1.00 26.72           C  
ATOM    227  CD2 LEU L  33      28.078  27.443  42.157  1.00 28.57           C  
ATOM    228  C   LEU L  33      24.042  26.344  42.092  1.00 27.32           C  
ATOM    229  O   LEU L  33      23.802  26.327  43.298  1.00 24.72           O  
ATOM    230  N   ALA L  34      24.129  25.207  41.370  1.00 25.85           N  
ATOM    231  CA  ALA L  34      23.958  23.938  42.036  1.00 24.94           C  
ATOM    232  CB  ALA L  34      22.765  23.085  41.575  1.00 23.52           C  
ATOM    233  C   ALA L  34      25.183  23.095  41.843  1.00 21.98           C  
ATOM    234  O   ALA L  34      25.969  23.297  40.917  1.00 22.58           O  
ATOM    235  N   TRP L  35      25.386  22.126  42.762  1.00 22.29           N  
ATOM    236  CA  TRP L  35      26.525  21.255  42.683  1.00 20.28           C  
ATOM    237  CB  TRP L  35      27.447  21.356  43.911  1.00 20.70           C  
ATOM    238  CG  TRP L  35      28.136  22.693  44.052  1.00 20.92           C  
ATOM    239  CD2 TRP L  35      29.389  23.027  43.433  1.00 23.18           C  
ATOM    240  CD1 TRP L  35      27.744  23.800  44.750  1.00 22.22           C  
ATOM    241  NE1 TRP L  35      28.675  24.801  44.605  1.00 22.41           N  
ATOM    242  CE2 TRP L  35      29.692  24.339  43.795  1.00 22.20           C  
ATOM    243  CE3 TRP L  35      30.217  22.298  42.626  1.00 21.53           C  
ATOM    244  CZ2 TRP L  35      30.834  24.946  43.355  1.00 24.43           C  
ATOM    245  CZ3 TRP L  35      31.368  22.913  42.185  1.00 21.94           C  
ATOM    246  CH2 TRP L  35      31.671  24.211  42.543  1.00 22.45           C  
ATOM    247  C   TRP L  35      26.048  19.836  42.606  1.00 19.82           C  
ATOM    248  O   TRP L  35      25.179  19.412  43.366  1.00 22.86           O  
ATOM    249  N   TYR L  36      26.640  19.049  41.682  1.00 19.93           N  
ATOM    250  CA  TYR L  36      26.225  17.684  41.495  1.00 18.79           C  
ATOM    251  CB  TYR L  36      25.661  17.393  40.089  1.00 18.93           C  
ATOM    252  CG  TYR L  36      24.471  18.256  39.817  1.00 19.84           C  
ATOM    253  CD1 TYR L  36      23.207  17.867  40.185  1.00 20.41           C  
ATOM    254  CD2 TYR L  36      24.611  19.466  39.186  1.00 20.10           C  
ATOM    255  CE1 TYR L  36      22.113  18.663  39.932  1.00 19.57           C  
ATOM    256  CE2 TYR L  36      23.520  20.267  38.930  1.00 21.27           C  
ATOM    257  CZ  TYR L  36      22.262  19.869  39.301  1.00 21.51           C  
ATOM    258  OH  TYR L  36      21.141  20.686  39.040  1.00 23.28           O  
ATOM    259  C   TYR L  36      27.427  16.795  41.645  1.00 21.84           C  
ATOM    260  O   TYR L  36      28.561  17.205  41.400  1.00 22.90           O  
ATOM    261  N   GLN L  37      27.196  15.536  42.083  1.00 22.79           N  
ATOM    262  CA  GLN L  37      28.251  14.571  42.241  1.00 22.75           C  
ATOM    263  CB  GLN L  37      28.315  13.977  43.658  1.00 23.23           C  
ATOM    264  CG  GLN L  37      29.427  12.943  43.847  1.00 20.97           C  
ATOM    265  CD  GLN L  37      29.241  12.296  45.213  1.00 24.37           C  
ATOM    266  OE1 GLN L  37      28.185  11.737  45.507  1.00 27.98           O  
ATOM    267  NE2 GLN L  37      30.289  12.376  46.075  1.00 26.93           N  
ATOM    268  C   GLN L  37      27.947  13.428  41.321  1.00 24.17           C  
ATOM    269  O   GLN L  37      26.806  12.975  41.245  1.00 26.35           O  
ATOM    270  N   GLN L  38      28.961  12.931  40.585  1.00 23.56           N  
ATOM    271  CA  GLN L  38      28.700  11.826  39.707  1.00 21.47           C  
ATOM    272  CB  GLN L  38      28.676  12.216  38.219  1.00 20.47           C  
ATOM    273  CG  GLN L  38      28.376  11.039  37.289  1.00 21.16           C  
ATOM    274  CD  GLN L  38      28.379  11.546  35.854  1.00 23.41           C  
ATOM    275  OE1 GLN L  38      29.065  12.512  35.524  1.00 26.95           O  
ATOM    276  NE2 GLN L  38      27.592  10.872  34.973  1.00 20.39           N  
ATOM    277  C   GLN L  38      29.768  10.793  39.882  1.00 23.19           C  
ATOM    278  O   GLN L  38      30.959  11.100  39.921  1.00 26.46           O  
ATOM    279  N   LYS L  39      29.347   9.518  39.988  1.00 25.31           N  
ATOM    280  CA  LYS L  39      30.259   8.423  40.136  1.00 25.40           C  
ATOM    281  CB  LYS L  39      29.853   7.452  41.257  1.00 28.37           C  
ATOM    282  CG  LYS L  39      29.875   8.111  42.638  1.00 30.60           C  
ATOM    283  CD  LYS L  39      29.147   7.317  43.724  1.00 32.68           C  
ATOM    284  CE  LYS L  39      29.158   8.007  45.090  1.00 38.25           C  
ATOM    285  NZ  LYS L  39      28.396   7.207  46.077  1.00 44.42           N1+
ATOM    286  C   LYS L  39      30.228   7.693  38.834  1.00 28.53           C  
ATOM    287  O   LYS L  39      29.308   7.872  38.035  1.00 29.89           O  
ATOM    288  N   PRO L  40      31.207   6.878  38.577  1.00 31.51           N  
ATOM    289  CA  PRO L  40      31.239   6.230  37.300  1.00 34.56           C  
ATOM    290  CD  PRO L  40      32.542   7.110  39.099  1.00 32.91           C  
ATOM    291  CB  PRO L  40      32.617   5.583  37.201  1.00 36.82           C  
ATOM    292  CG  PRO L  40      33.501   6.515  38.052  1.00 34.13           C  
ATOM    293  C   PRO L  40      30.090   5.307  37.063  1.00 34.67           C  
ATOM    294  O   PRO L  40      29.744   4.528  37.950  1.00 34.59           O  
ATOM    295  N   GLY L  41      29.487   5.396  35.862  1.00 34.86           N  
ATOM    296  CA  GLY L  41      28.424   4.521  35.467  1.00 40.18           C  
ATOM    297  C   GLY L  41      27.160   4.892  36.175  1.00 40.12           C  
ATOM    298  O   GLY L  41      26.188   4.140  36.128  1.00 43.54           O  
ATOM    299  N   LYS L  42      27.119   6.057  36.849  1.00 33.52           N  
ATOM    300  CA  LYS L  42      25.902   6.365  37.543  1.00 28.79           C  
ATOM    301  CB  LYS L  42      26.024   6.307  39.074  1.00 32.38           C  
ATOM    302  CG  LYS L  42      26.291   4.895  39.601  1.00 38.72           C  
ATOM    303  CD  LYS L  42      26.567   4.850  41.103  1.00 47.51           C  
ATOM    304  CE  LYS L  42      25.304   5.024  41.949  1.00 57.61           C  
ATOM    305  NZ  LYS L  42      25.646   4.976  43.387  1.00 59.45           N1+
ATOM    306  C   LYS L  42      25.452   7.744  37.178  1.00 29.89           C  
ATOM    307  O   LYS L  42      26.208   8.539  36.623  1.00 28.60           O  
ATOM    308  N   ALA L  43      24.170   8.042  37.469  1.00 27.66           N  
ATOM    309  CA  ALA L  43      23.593   9.325  37.184  1.00 24.76           C  
ATOM    310  CB  ALA L  43      22.055   9.328  37.205  1.00 24.59           C  
ATOM    311  C   ALA L  43      24.070  10.291  38.221  1.00 23.93           C  
ATOM    312  O   ALA L  43      24.515   9.900  39.299  1.00 26.15           O  
ATOM    313  N   PRO L  44      24.004  11.558  37.909  1.00 21.90           N  
ATOM    314  CA  PRO L  44      24.450  12.560  38.837  1.00 20.65           C  
ATOM    315  CD  PRO L  44      24.130  11.995  36.527  1.00 22.06           C  
ATOM    316  CB  PRO L  44      24.554  13.853  38.033  1.00 20.64           C  
ATOM    317  CG  PRO L  44      24.806  13.374  36.593  1.00 22.02           C  
ATOM    318  C   PRO L  44      23.507  12.681  39.996  1.00 22.98           C  
ATOM    319  O   PRO L  44      22.340  12.317  39.855  1.00 29.01           O  
ATOM    320  N   LYS L  45      24.010  13.159  41.155  1.00 22.91           N  
ATOM    321  CA  LYS L  45      23.197  13.402  42.318  1.00 22.43           C  
ATOM    322  CB  LYS L  45      23.686  12.760  43.626  1.00 25.06           C  
ATOM    323  CG  LYS L  45      23.329  11.301  43.876  1.00 33.76           C  
ATOM    324  CD  LYS L  45      23.958  10.798  45.177  1.00 41.48           C  
ATOM    325  CE  LYS L  45      23.412   9.460  45.666  1.00 46.71           C  
ATOM    326  NZ  LYS L  45      23.958   9.160  47.010  1.00 52.15           N1+
ATOM    327  C   LYS L  45      23.308  14.861  42.634  1.00 24.08           C  
ATOM    328  O   LYS L  45      24.372  15.454  42.467  1.00 25.71           O  
ATOM    329  N   LEU L  46      22.207  15.460  43.137  1.00 23.37           N  
ATOM    330  CA  LEU L  46      22.168  16.855  43.500  1.00 24.13           C  
ATOM    331  CB  LEU L  46      20.730  17.419  43.465  1.00 24.67           C  
ATOM    332  CG  LEU L  46      20.574  18.906  43.845  1.00 23.63           C  
ATOM    333  CD1 LEU L  46      21.286  19.833  42.852  1.00 21.23           C  
ATOM    334  CD2 LEU L  46      19.091  19.277  44.022  1.00 22.57           C  
ATOM    335  C   LEU L  46      22.666  16.983  44.912  1.00 23.67           C  
ATOM    336  O   LEU L  46      22.091  16.402  45.832  1.00 25.07           O  
ATOM    337  N   LEU L  47      23.849  17.617  45.093  1.00 22.07           N  
ATOM    338  CA  LEU L  47      24.388  17.895  46.398  1.00 23.80           C  
ATOM    339  CB  LEU L  47      25.913  18.083  46.355  1.00 25.25           C  
ATOM    340  CG  LEU L  47      26.683  16.821  45.928  1.00 24.04           C  
ATOM    341  CD1 LEU L  47      28.198  17.081  45.909  1.00 24.28           C  
ATOM    342  CD2 LEU L  47      26.305  15.610  46.799  1.00 25.94           C  
ATOM    343  C   LEU L  47      23.828  19.137  47.038  1.00 26.34           C  
ATOM    344  O   LEU L  47      23.288  19.094  48.142  1.00 26.14           O  
ATOM    345  N   ILE L  48      23.944  20.285  46.331  1.00 26.00           N  
ATOM    346  CA  ILE L  48      23.576  21.559  46.890  1.00 24.50           C  
ATOM    347  CB  ILE L  48      24.767  22.337  47.374  1.00 27.17           C  
ATOM    348  CG1 ILE L  48      25.479  21.573  48.501  1.00 26.15           C  
ATOM    349  CG2 ILE L  48      24.300  23.745  47.777  1.00 24.13           C  
ATOM    350  CD1 ILE L  48      26.850  22.149  48.853  1.00 31.66           C  
ATOM    351  C   ILE L  48      22.929  22.385  45.824  1.00 25.05           C  
ATOM    352  O   ILE L  48      23.306  22.306  44.656  1.00 26.28           O  
ATOM    353  N   TYR L  49      21.924  23.204  46.205  1.00 26.62           N  
ATOM    354  CA  TYR L  49      21.336  24.074  45.227  1.00 28.15           C  
ATOM    355  CB  TYR L  49      19.953  23.646  44.653  1.00 29.46           C  
ATOM    356  CG  TYR L  49      18.782  23.835  45.565  1.00 31.95           C  
ATOM    357  CD1 TYR L  49      18.541  22.984  46.616  1.00 32.75           C  
ATOM    358  CD2 TYR L  49      17.882  24.853  45.330  1.00 32.75           C  
ATOM    359  CE1 TYR L  49      17.449  23.169  47.430  1.00 35.65           C  
ATOM    360  CE2 TYR L  49      16.787  25.044  46.140  1.00 31.04           C  
ATOM    361  CZ  TYR L  49      16.572  24.198  47.198  1.00 34.64           C  
ATOM    362  OH  TYR L  49      15.454  24.377  48.041  1.00 39.34           O  
ATOM    363  C   TYR L  49      21.252  25.436  45.841  1.00 29.80           C  
ATOM    364  O   TYR L  49      21.460  25.599  47.040  1.00 31.02           O  
ATOM    365  N   ASP L  50      20.941  26.452  45.030  1.00 53.13           N  
ATOM    366  CA  ASP L  50      20.808  27.767  45.577  1.00 53.66           C  
ATOM    367  CB  ASP L  50      19.686  27.868  46.630  1.00 52.54           C  
ATOM    368  CG  ASP L  50      19.396  29.340  46.909  1.00 59.48           C  
ATOM    369  OD1 ASP L  50      19.837  30.200  46.100  1.00 59.08           O  
ATOM    370  OD2 ASP L  50      18.725  29.624  47.937  1.00 62.10           O1-
ATOM    371  C   ASP L  50      22.104  28.148  46.225  1.00 57.06           C  
ATOM    372  O   ASP L  50      22.126  28.894  47.203  1.00 57.36           O  
ATOM    373  N   ALA L  51      23.215  27.602  45.693  1.00 56.04           N  
ATOM    374  CA  ALA L  51      24.565  27.932  46.051  1.00 57.07           C  
ATOM    375  CB  ALA L  51      24.831  29.443  45.976  1.00 57.27           C  
ATOM    376  C   ALA L  51      24.951  27.462  47.421  1.00 60.25           C  
ATOM    377  O   ALA L  51      26.132  27.195  47.649  1.00 58.49           O  
ATOM    378  N   SER L  52      23.994  27.271  48.354  1.00 57.10           N  
ATOM    379  CA  SER L  52      24.460  26.882  49.655  1.00 56.78           C  
ATOM    380  CB  SER L  52      24.688  28.085  50.582  1.00 57.29           C  
ATOM    381  OG  SER L  52      23.458  28.754  50.814  1.00 65.84           O  
ATOM    382  C   SER L  52      23.487  25.963  50.362  1.00 60.32           C  
ATOM    383  O   SER L  52      23.792  25.530  51.472  1.00 60.59           O  
ATOM    384  N   SER L  53      22.326  25.602  49.758  1.00 30.09           N  
ATOM    385  CA  SER L  53      21.345  24.798  50.431  1.00 32.12           C  
ATOM    386  CB  SER L  53      19.910  25.049  49.932  1.00 33.49           C  
ATOM    387  OG  SER L  53      19.525  26.392  50.187  1.00 34.59           O  
ATOM    388  C   SER L  53      21.650  23.359  50.155  1.00 30.60           C  
ATOM    389  O   SER L  53      21.796  22.955  49.001  1.00 31.83           O  
ATOM    390  N   LEU L  54      21.761  22.549  51.229  1.00 29.61           N  
ATOM    391  CA  LEU L  54      22.033  21.144  51.073  1.00 31.89           C  
ATOM    392  CB  LEU L  54      22.651  20.471  52.314  1.00 34.93           C  
ATOM    393  CG  LEU L  54      24.126  20.818  52.571  1.00 38.40           C  
ATOM    394  CD1 LEU L  54      24.648  20.113  53.831  1.00 39.38           C  
ATOM    395  CD2 LEU L  54      24.995  20.498  51.343  1.00 37.75           C  
ATOM    396  C   LEU L  54      20.751  20.435  50.801  1.00 34.45           C  
ATOM    397  O   LEU L  54      19.724  20.724  51.413  1.00 40.44           O  
ATOM    398  N   GLU L  55      20.783  19.470  49.862  1.00 35.96           N  
ATOM    399  CA  GLU L  55      19.589  18.731  49.586  1.00 37.32           C  
ATOM    400  CB  GLU L  55      19.550  18.046  48.204  1.00 39.29           C  
ATOM    401  CG  GLU L  55      18.182  17.449  47.834  1.00 40.82           C  
ATOM    402  CD  GLU L  55      17.200  18.560  47.445  1.00 39.01           C  
ATOM    403  OE1 GLU L  55      16.846  19.386  48.329  1.00 41.29           O  
ATOM    404  OE2 GLU L  55      16.778  18.592  46.258  1.00  0.00           O1-
ATOM    405  C   GLU L  55      19.469  17.705  50.663  1.00 37.11           C  
ATOM    406  O   GLU L  55      20.455  17.333  51.297  1.00 37.11           O  
ATOM    407  N   SER L  56      18.239  17.227  50.921  1.00 38.97           N  
ATOM    408  CA  SER L  56      18.062  16.307  52.003  1.00 40.06           C  
ATOM    409  CB  SER L  56      16.592  15.917  52.242  1.00 42.22           C  
ATOM    410  OG  SER L  56      15.834  17.062  52.604  1.00 45.28           O  
ATOM    411  C   SER L  56      18.811  15.050  51.704  1.00 38.11           C  
ATOM    412  O   SER L  56      18.888  14.612  50.557  1.00 37.53           O  
ATOM    413  N   GLY L  57      19.402  14.449  52.758  1.00 40.55           N  
ATOM    414  CA  GLY L  57      20.084  13.193  52.644  1.00 41.66           C  
ATOM    415  C   GLY L  57      21.542  13.403  52.370  1.00 41.52           C  
ATOM    416  O   GLY L  57      22.317  12.448  52.403  1.00 39.58           O  
ATOM    417  N   VAL L  58      21.965  14.651  52.093  1.00 40.75           N  
ATOM    418  CA  VAL L  58      23.356  14.885  51.810  1.00 35.45           C  
ATOM    419  CB  VAL L  58      23.592  16.091  50.943  1.00 36.05           C  
ATOM    420  CG1 VAL L  58      25.106  16.275  50.752  1.00 35.01           C  
ATOM    421  CG2 VAL L  58      22.814  15.913  49.627  1.00 35.51           C  
ATOM    422  C   VAL L  58      24.068  15.112  53.111  1.00 35.58           C  
ATOM    423  O   VAL L  58      23.549  15.786  54.000  1.00 36.76           O  
ATOM    424  N   PRO L  59      25.258  14.573  53.234  1.00 34.02           N  
ATOM    425  CA  PRO L  59      26.014  14.696  54.456  1.00 33.56           C  
ATOM    426  CD  PRO L  59      25.617  13.375  52.491  1.00 33.36           C  
ATOM    427  CB  PRO L  59      27.175  13.712  54.329  1.00 34.25           C  
ATOM    428  CG  PRO L  59      26.639  12.634  53.372  1.00 36.22           C  
ATOM    429  C   PRO L  59      26.461  16.104  54.705  1.00 37.16           C  
ATOM    430  O   PRO L  59      26.719  16.832  53.748  1.00 38.50           O  
ATOM    431  N   SER L  60      26.595  16.483  55.992  1.00 41.48           N  
ATOM    432  CA  SER L  60      26.929  17.812  56.430  1.00 41.49           C  
ATOM    433  CB  SER L  60      26.837  17.969  57.955  1.00 44.10           C  
ATOM    434  OG  SER L  60      25.505  17.741  58.388  1.00 56.38           O  
ATOM    435  C   SER L  60      28.333  18.158  56.041  1.00 39.23           C  
ATOM    436  O   SER L  60      28.742  19.312  56.158  1.00 40.44           O  
ATOM    437  N   ARG L  61      29.109  17.167  55.575  1.00 34.04           N  
ATOM    438  CA  ARG L  61      30.480  17.374  55.201  1.00 33.46           C  
ATOM    439  CB  ARG L  61      31.163  16.102  54.666  1.00 32.87           C  
ATOM    440  CG  ARG L  61      31.139  14.920  55.630  1.00 33.79           C  
ATOM    441  CD  ARG L  61      32.090  13.788  55.230  1.00 31.54           C  
ATOM    442  NE  ARG L  61      31.659  13.244  53.911  1.00 29.48           N  
ATOM    443  CZ  ARG L  61      30.709  12.267  53.857  1.00 32.30           C  
ATOM    444  NH1 ARG L  61      30.087  11.858  55.002  1.00 33.64           N1+
ATOM    445  NH2 ARG L  61      30.383  11.700  52.660  1.00 34.81           N  
ATOM    446  C   ARG L  61      30.516  18.334  54.056  1.00 33.62           C  
ATOM    447  O   ARG L  61      31.493  19.065  53.883  1.00 36.92           O  
ATOM    448  N   PHE L  62      29.464  18.306  53.211  1.00 31.46           N  
ATOM    449  CA  PHE L  62      29.419  19.133  52.039  1.00 32.04           C  
ATOM    450  CB  PHE L  62      28.578  18.542  50.893  1.00 32.12           C  
ATOM    451  CG  PHE L  62      29.245  17.314  50.380  1.00 27.84           C  
ATOM    452  CD1 PHE L  62      30.176  17.403  49.372  1.00 26.55           C  
ATOM    453  CD2 PHE L  62      28.948  16.075  50.900  1.00 27.31           C  
ATOM    454  CE1 PHE L  62      30.799  16.278  48.887  1.00 26.43           C  
ATOM    455  CE2 PHE L  62      29.568  14.947  50.416  1.00 26.90           C  
ATOM    456  CZ  PHE L  62      30.496  15.044  49.408  1.00 28.13           C  
ATOM    457  C   PHE L  62      28.802  20.460  52.361  1.00 31.30           C  
ATOM    458  O   PHE L  62      27.794  20.546  53.060  1.00 34.64           O  
ATOM    459  N   SER L  63      29.416  21.545  51.843  1.00 29.39           N  
ATOM    460  CA  SER L  63      28.888  22.860  52.053  1.00 32.42           C  
ATOM    461  CB  SER L  63      29.502  23.580  53.265  1.00 35.11           C  
ATOM    462  OG  SER L  63      30.891  23.787  53.056  1.00 40.38           O  
ATOM    463  C   SER L  63      29.216  23.677  50.845  1.00 30.05           C  
ATOM    464  O   SER L  63      30.174  23.390  50.129  1.00 31.22           O  
ATOM    465  N   GLY L  64      28.410  24.727  50.589  1.00 30.88           N  
ATOM    466  CA  GLY L  64      28.661  25.569  49.459  1.00 30.44           C  
ATOM    467  C   GLY L  64      28.516  26.984  49.913  1.00 35.90           C  
ATOM    468  O   GLY L  64      27.886  27.265  50.932  1.00 35.57           O  
ATOM    469  N   SER L  65      29.123  27.918  49.155  1.00 35.14           N  
ATOM    470  CA  SER L  65      29.036  29.307  49.494  1.00 37.75           C  
ATOM    471  CB  SER L  65      30.070  29.749  50.545  1.00 38.97           C  
ATOM    472  OG  SER L  65      31.388  29.584  50.041  1.00 46.95           O  
ATOM    473  C   SER L  65      29.305  30.082  48.243  1.00 38.02           C  
ATOM    474  O   SER L  65      29.663  29.508  47.215  1.00 37.78           O  
ATOM    475  N   GLY L  66      29.130  31.418  48.300  1.00 41.30           N  
ATOM    476  CA  GLY L  66      29.429  32.238  47.159  1.00 44.22           C  
ATOM    477  C   GLY L  66      28.179  32.836  46.598  1.00 46.93           C  
ATOM    478  O   GLY L  66      27.068  32.404  46.898  1.00 46.33           O  
ATOM    479  N   SER L  67      28.359  33.898  45.783  1.00 49.46           N  
ATOM    480  CA  SER L  67      27.278  34.580  45.136  1.00 51.03           C  
ATOM    481  CB  SER L  67      26.620  35.667  46.002  1.00 54.17           C  
ATOM    482  OG  SER L  67      26.017  35.090  47.150  1.00 60.50           O  
ATOM    483  C   SER L  67      27.859  35.291  43.957  1.00 47.87           C  
ATOM    484  O   SER L  67      29.069  35.505  43.879  1.00 48.37           O  
ATOM    485  N   GLY L  68      26.996  35.691  43.006  1.00 44.13           N  
ATOM    486  CA  GLY L  68      27.477  36.416  41.869  1.00 44.89           C  
ATOM    487  C   GLY L  68      28.255  35.504  40.970  1.00 43.92           C  
ATOM    488  O   GLY L  68      27.702  34.602  40.346  1.00 44.48           O  
ATOM    489  N   THR L  69      29.535  35.854  40.761  1.00 40.31           N  
ATOM    490  CA  THR L  69      30.486  35.165  39.930  1.00 40.61           C  
ATOM    491  CB  THR L  69      31.545  36.094  39.424  1.00 43.29           C  
ATOM    492  OG1 THR L  69      30.950  37.169  38.713  1.00 49.31           O  
ATOM    493  CG2 THR L  69      32.477  35.306  38.494  1.00 46.72           C  
ATOM    494  C   THR L  69      31.218  34.010  40.568  1.00 39.59           C  
ATOM    495  O   THR L  69      31.617  33.085  39.861  1.00 41.79           O  
ATOM    496  N   ASP L  70      31.482  34.045  41.894  1.00 40.12           N  
ATOM    497  CA  ASP L  70      32.383  33.054  42.439  1.00 40.52           C  
ATOM    498  CB  ASP L  70      33.605  33.665  43.150  1.00 46.41           C  
ATOM    499  CG  ASP L  70      34.541  34.267  42.114  1.00 52.50           C  
ATOM    500  OD1 ASP L  70      34.374  33.967  40.903  1.00 48.98           O  
ATOM    501  OD2 ASP L  70      35.448  35.038  42.529  1.00 51.59           O1-
ATOM    502  C   ASP L  70      31.718  32.167  43.448  1.00 40.01           C  
ATOM    503  O   ASP L  70      31.086  32.640  44.391  1.00 41.23           O  
ATOM    504  N   PHE L  71      31.884  30.833  43.289  1.00 35.06           N  
ATOM    505  CA  PHE L  71      31.284  29.900  44.202  1.00 34.86           C  
ATOM    506  CB  PHE L  71      30.054  29.194  43.609  1.00 31.27           C  
ATOM    507  CG  PHE L  71      29.029  30.235  43.309  1.00 30.73           C  
ATOM    508  CD1 PHE L  71      29.106  30.967  42.148  1.00 31.44           C  
ATOM    509  CD2 PHE L  71      27.992  30.475  44.180  1.00 29.44           C  
ATOM    510  CE1 PHE L  71      28.166  31.928  41.862  1.00 33.82           C  
ATOM    511  CE2 PHE L  71      27.047  31.435  43.900  1.00 32.08           C  
ATOM    512  CZ  PHE L  71      27.134  32.164  42.738  1.00 34.02           C  
ATOM    513  C   PHE L  71      32.280  28.824  44.528  1.00 34.06           C  
ATOM    514  O   PHE L  71      33.172  28.531  43.733  1.00 35.38           O  
ATOM    515  N   THR L  72      32.157  28.213  45.731  1.00 30.75           N  
ATOM    516  CA  THR L  72      33.058  27.155  46.094  1.00 31.91           C  
ATOM    517  CB  THR L  72      34.119  27.563  47.076  1.00 34.13           C  
ATOM    518  OG1 THR L  72      33.529  27.957  48.304  1.00 36.78           O  
ATOM    519  CG2 THR L  72      34.933  28.725  46.483  1.00 34.80           C  
ATOM    520  C   THR L  72      32.283  26.049  46.746  1.00 31.16           C  
ATOM    521  O   THR L  72      31.279  26.279  47.419  1.00 33.81           O  
ATOM    522  N   LEU L  73      32.746  24.802  46.531  1.00 29.57           N  
ATOM    523  CA  LEU L  73      32.182  23.637  47.145  1.00 30.04           C  
ATOM    524  CB  LEU L  73      31.887  22.515  46.134  1.00 27.95           C  
ATOM    525  CG  LEU L  73      31.301  21.235  46.757  1.00 27.16           C  
ATOM    526  CD1 LEU L  73      29.942  21.502  47.421  1.00 27.89           C  
ATOM    527  CD2 LEU L  73      31.246  20.098  45.724  1.00 27.21           C  
ATOM    528  C   LEU L  73      33.233  23.134  48.082  1.00 31.39           C  
ATOM    529  O   LEU L  73      34.392  22.994  47.696  1.00 33.52           O  
ATOM    530  N   THR L  74      32.868  22.861  49.351  1.00 32.05           N  
ATOM    531  CA  THR L  74      33.882  22.413  50.263  1.00 32.22           C  
ATOM    532  CB  THR L  74      34.125  23.365  51.398  1.00 34.31           C  
ATOM    533  OG1 THR L  74      34.505  24.640  50.900  1.00 34.15           O  
ATOM    534  CG2 THR L  74      35.246  22.796  52.282  1.00 34.19           C  
ATOM    535  C   THR L  74      33.473  21.106  50.867  1.00 31.95           C  
ATOM    536  O   THR L  74      32.319  20.912  51.248  1.00 31.85           O  
ATOM    537  N   ILE L  75      34.435  20.163  50.946  1.00 33.51           N  
ATOM    538  CA  ILE L  75      34.217  18.902  51.592  1.00 32.09           C  
ATOM    539  CB  ILE L  75      34.639  17.725  50.758  1.00 30.99           C  
ATOM    540  CG1 ILE L  75      33.873  17.712  49.424  1.00 31.68           C  
ATOM    541  CG2 ILE L  75      34.425  16.447  51.587  1.00 29.97           C  
ATOM    542  CD1 ILE L  75      34.419  16.705  48.413  1.00 29.60           C  
ATOM    543  C   ILE L  75      35.107  18.947  52.797  1.00 35.19           C  
ATOM    544  O   ILE L  75      36.331  18.919  52.679  1.00 38.25           O  
ATOM    545  N   SER L  76      34.498  18.997  53.996  1.00 35.58           N  
ATOM    546  CA  SER L  76      35.233  19.182  55.217  1.00 36.23           C  
ATOM    547  CB  SER L  76      34.321  19.209  56.457  1.00 36.24           C  
ATOM    548  OG  SER L  76      33.668  17.959  56.616  1.00 46.22           O  
ATOM    549  C   SER L  76      36.226  18.081  55.405  1.00 41.96           C  
ATOM    550  O   SER L  76      37.403  18.348  55.641  1.00 46.57           O  
ATOM    551  N   SER L  77      35.781  16.812  55.330  1.00 41.50           N  
ATOM    552  CA  SER L  77      36.715  15.733  55.472  1.00 40.52           C  
ATOM    553  CB  SER L  77      36.697  15.077  56.863  1.00 41.47           C  
ATOM    554  OG  SER L  77      35.437  14.468  57.108  1.00 48.83           O  
ATOM    555  C   SER L  77      36.328  14.694  54.471  1.00 37.22           C  
ATOM    556  O   SER L  77      35.250  14.108  54.542  1.00 36.54           O  
ATOM    557  N   LEU L  78      37.242  14.407  53.534  1.00 31.81           N  
ATOM    558  CA  LEU L  78      36.986  13.514  52.445  1.00 28.96           C  
ATOM    559  CB  LEU L  78      38.151  13.558  51.436  1.00 28.92           C  
ATOM    560  CG  LEU L  78      38.002  12.704  50.168  1.00 30.00           C  
ATOM    561  CD1 LEU L  78      36.830  13.171  49.297  1.00 34.89           C  
ATOM    562  CD2 LEU L  78      39.315  12.699  49.380  1.00 31.03           C  
ATOM    563  C   LEU L  78      36.814  12.116  52.966  1.00 32.31           C  
ATOM    564  O   LEU L  78      37.550  11.669  53.845  1.00 34.23           O  
ATOM    565  N   GLN L  79      35.800  11.400  52.430  1.00 36.37           N  
ATOM    566  CA  GLN L  79      35.515  10.035  52.789  1.00 34.40           C  
ATOM    567  CB  GLN L  79      34.073   9.810  53.274  1.00 36.15           C  
ATOM    568  CG  GLN L  79      33.756  10.492  54.606  1.00 40.59           C  
ATOM    569  CD  GLN L  79      34.505   9.748  55.702  1.00 50.27           C  
ATOM    570  OE1 GLN L  79      35.732   9.667  55.687  1.00 52.44           O  
ATOM    571  NE2 GLN L  79      33.748   9.182  56.679  1.00 53.01           N  
ATOM    572  C   GLN L  79      35.690   9.230  51.536  1.00 34.73           C  
ATOM    573  O   GLN L  79      35.731   9.784  50.440  1.00 34.46           O  
ATOM    574  N   PRO L  80      35.798   7.934  51.659  1.00 34.34           N  
ATOM    575  CA  PRO L  80      36.034   7.104  50.509  1.00 35.24           C  
ATOM    576  CD  PRO L  80      36.272   7.319  52.887  1.00 27.77           C  
ATOM    577  CB  PRO L  80      36.271   5.701  51.062  1.00 36.33           C  
ATOM    578  CG  PRO L  80      36.868   5.965  52.459  1.00 27.72           C  
ATOM    579  C   PRO L  80      34.958   7.194  49.470  1.00 32.96           C  
ATOM    580  O   PRO L  80      35.264   7.064  48.286  1.00 34.73           O  
ATOM    581  N   GLU L  81      33.696   7.401  49.882  1.00 29.81           N  
ATOM    582  CA  GLU L  81      32.607   7.484  48.953  1.00 31.36           C  
ATOM    583  CB  GLU L  81      31.209   7.381  49.596  1.00 33.82           C  
ATOM    584  CG  GLU L  81      30.942   8.344  50.752  1.00 38.60           C  
ATOM    585  CD  GLU L  81      31.318   7.626  52.041  1.00 42.92           C  
ATOM    586  OE1 GLU L  81      32.096   6.639  51.963  1.00 39.17           O  
ATOM    587  OE2 GLU L  81      30.827   8.051  53.120  1.00 42.95           O1-
ATOM    588  C   GLU L  81      32.688   8.749  48.153  1.00 30.10           C  
ATOM    589  O   GLU L  81      32.138   8.827  47.057  1.00 32.85           O  
ATOM    590  N   ASP L  82      33.354   9.781  48.703  1.00 28.78           N  
ATOM    591  CA  ASP L  82      33.448  11.103  48.143  1.00 28.47           C  
ATOM    592  CB  ASP L  82      34.084  12.104  49.125  1.00 28.24           C  
ATOM    593  CG  ASP L  82      33.115  12.290  50.289  1.00 31.12           C  
ATOM    594  OD1 ASP L  82      31.938  11.863  50.155  1.00 30.72           O  
ATOM    595  OD2 ASP L  82      33.537  12.862  51.329  1.00 34.51           O1-
ATOM    596  C   ASP L  82      34.217  11.137  46.850  1.00 28.40           C  
ATOM    597  O   ASP L  82      34.063  12.084  46.081  1.00 27.28           O  
ATOM    598  N   PHE L  83      35.117  10.169  46.579  1.00 27.80           N  
ATOM    599  CA  PHE L  83      35.835  10.261  45.334  1.00 27.39           C  
ATOM    600  CB  PHE L  83      36.889   9.158  45.126  1.00 25.99           C  
ATOM    601  CG  PHE L  83      37.915   9.340  46.192  1.00 26.53           C  
ATOM    602  CD1 PHE L  83      39.003  10.160  45.996  1.00 27.47           C  
ATOM    603  CD2 PHE L  83      37.783   8.698  47.397  1.00 29.41           C  
ATOM    604  CE1 PHE L  83      39.943  10.330  46.986  1.00 28.79           C  
ATOM    605  CE2 PHE L  83      38.718   8.863  48.390  1.00 29.99           C  
ATOM    606  CZ  PHE L  83      39.803   9.681  48.189  1.00 29.61           C  
ATOM    607  C   PHE L  83      34.833  10.163  44.224  1.00 26.42           C  
ATOM    608  O   PHE L  83      34.071   9.200  44.145  1.00 28.32           O  
ATOM    609  N   ALA L  84      34.823  11.170  43.324  1.00 25.88           N  
ATOM    610  CA  ALA L  84      33.873  11.221  42.248  1.00 23.85           C  
ATOM    611  CB  ALA L  84      32.414  11.308  42.725  1.00 22.03           C  
ATOM    612  C   ALA L  84      34.159  12.468  41.468  1.00 24.35           C  
ATOM    613  O   ALA L  84      35.150  13.151  41.716  1.00 24.92           O  
ATOM    614  N   THR L  85      33.306  12.771  40.466  1.00 23.34           N  
ATOM    615  CA  THR L  85      33.463  13.972  39.695  1.00 22.52           C  
ATOM    616  CB  THR L  85      33.295  13.761  38.219  1.00 22.56           C  
ATOM    617  OG1 THR L  85      34.226  12.793  37.757  1.00 27.30           O  
ATOM    618  CG2 THR L  85      33.537  15.098  37.500  1.00 23.22           C  
ATOM    619  C   THR L  85      32.380  14.905  40.148  1.00 23.95           C  
ATOM    620  O   THR L  85      31.256  14.479  40.402  1.00 23.86           O  
ATOM    621  N   TYR L  86      32.701  16.212  40.275  1.00 22.19           N  
ATOM    622  CA  TYR L  86      31.734  17.161  40.757  1.00 21.60           C  
ATOM    623  CB  TYR L  86      32.185  17.902  42.029  1.00 22.24           C  
ATOM    624  CG  TYR L  86      32.285  16.914  43.142  1.00 24.73           C  
ATOM    625  CD1 TYR L  86      33.423  16.159  43.316  1.00 23.22           C  
ATOM    626  CD2 TYR L  86      31.235  16.745  44.016  1.00 23.78           C  
ATOM    627  CE1 TYR L  86      33.511  15.251  44.345  1.00 22.86           C  
ATOM    628  CE2 TYR L  86      31.316  15.839  45.047  1.00 23.91           C  
ATOM    629  CZ  TYR L  86      32.456  15.090  45.212  1.00 23.89           C  
ATOM    630  OH  TYR L  86      32.541  14.159  46.270  1.00 27.37           O  
ATOM    631  C   TYR L  86      31.512  18.204  39.702  1.00 22.78           C  
ATOM    632  O   TYR L  86      32.457  18.666  39.062  1.00 24.88           O  
ATOM    633  N   TYR L  87      30.235  18.600  39.495  1.00 21.56           N  
ATOM    634  CA  TYR L  87      29.928  19.584  38.494  1.00 20.31           C  
ATOM    635  CB  TYR L  87      29.011  19.090  37.358  1.00 18.81           C  
ATOM    636  CG  TYR L  87      29.639  17.978  36.591  1.00 20.33           C  
ATOM    637  CD1 TYR L  87      30.457  18.236  35.516  1.00 18.65           C  
ATOM    638  CD2 TYR L  87      29.399  16.671  36.941  1.00 19.06           C  
ATOM    639  CE1 TYR L  87      31.029  17.207  34.805  1.00 19.21           C  
ATOM    640  CE2 TYR L  87      29.966  15.637  36.233  1.00 18.44           C  
ATOM    641  CZ  TYR L  87      30.784  15.905  35.163  1.00 19.70           C  
ATOM    642  OH  TYR L  87      31.369  14.849  34.433  1.00 20.75           O  
ATOM    643  C   TYR L  87      29.133  20.686  39.125  1.00 23.08           C  
ATOM    644  O   TYR L  87      28.318  20.454  40.017  1.00 24.21           O  
ATOM    645  N   CYS L  88      29.365  21.933  38.668  1.00 21.84           N  
ATOM    646  CA  CYS L  88      28.581  23.051  39.103  1.00 22.76           C  
ATOM    647  CB  CYS L  88      29.411  24.310  39.465  1.00 21.06           C  
ATOM    648  SG  CYS L  88      30.527  24.880  38.144  1.00 29.41           S  
ATOM    649  C   CYS L  88      27.671  23.376  37.957  1.00 24.99           C  
ATOM    650  O   CYS L  88      27.984  23.061  36.808  1.00 23.91           O  
ATOM    651  N   GLN L  89      26.487  23.960  38.250  1.00 24.86           N  
ATOM    652  CA  GLN L  89      25.571  24.294  37.197  1.00 23.34           C  
ATOM    653  CB  GLN L  89      24.454  23.275  36.997  1.00 23.22           C  
ATOM    654  CG  GLN L  89      23.676  23.581  35.727  1.00 21.28           C  
ATOM    655  CD  GLN L  89      22.264  23.094  35.931  1.00 27.07           C  
ATOM    656  OE1 GLN L  89      22.017  22.042  36.515  1.00 26.13           O  
ATOM    657  NE2 GLN L  89      21.302  23.933  35.477  1.00 30.16           N  
ATOM    658  C   GLN L  89      24.866  25.561  37.563  1.00 22.77           C  
ATOM    659  O   GLN L  89      24.546  25.796  38.726  1.00 25.09           O  
ATOM    660  N   GLN L  90      24.573  26.397  36.550  1.00 23.17           N  
ATOM    661  CA  GLN L  90      23.912  27.654  36.729  1.00 23.51           C  
ATOM    662  CB  GLN L  90      24.638  28.739  35.909  1.00 23.02           C  
ATOM    663  CG  GLN L  90      23.882  30.039  35.686  1.00 27.56           C  
ATOM    664  CD  GLN L  90      23.204  29.887  34.336  1.00 25.93           C  
ATOM    665  OE1 GLN L  90      22.183  30.515  34.068  1.00 27.60           O  
ATOM    666  NE2 GLN L  90      23.786  29.033  33.452  1.00 29.64           N  
ATOM    667  C   GLN L  90      22.486  27.499  36.287  1.00 25.12           C  
ATOM    668  O   GLN L  90      22.214  26.931  35.231  1.00 25.27           O  
ATOM    669  N   PHE L  91      21.518  27.948  37.109  1.00 22.12           N  
ATOM    670  CA  PHE L  91      20.091  28.011  36.868  1.00 21.56           C  
ATOM    671  CB  PHE L  91      19.308  27.599  38.110  1.00 21.21           C  
ATOM    672  CG  PHE L  91      19.785  26.222  38.418  1.00 22.25           C  
ATOM    673  CD1 PHE L  91      20.893  26.039  39.213  1.00 24.17           C  
ATOM    674  CD2 PHE L  91      19.146  25.118  37.907  1.00 21.05           C  
ATOM    675  CE1 PHE L  91      21.351  24.776  39.499  1.00 27.24           C  
ATOM    676  CE2 PHE L  91      19.599  23.851  38.188  1.00 24.36           C  
ATOM    677  CZ  PHE L  91      20.703  23.678  38.987  1.00 26.18           C  
ATOM    678  C   PHE L  91      19.589  29.347  36.381  1.00 22.68           C  
ATOM    679  O   PHE L  91      18.420  29.470  36.029  1.00 20.05           O  
ATOM    680  N   ASN L  92      20.411  30.407  36.460  1.00 25.02           N  
ATOM    681  CA  ASN L  92      19.981  31.769  36.263  1.00 27.54           C  
ATOM    682  CB  ASN L  92      21.200  32.709  36.269  1.00 26.74           C  
ATOM    683  CG  ASN L  92      20.751  34.160  36.233  1.00 34.79           C  
ATOM    684  OD1 ASN L  92      20.742  34.798  35.182  1.00 29.92           O  
ATOM    685  ND2 ASN L  92      20.358  34.697  37.417  1.00 34.66           N  
ATOM    686  C   ASN L  92      19.244  31.970  34.972  1.00 30.68           C  
ATOM    687  O   ASN L  92      18.133  32.499  34.971  1.00 32.90           O  
ATOM    688  N   SER L  93      19.822  31.560  33.834  1.00 28.83           N  
ATOM    689  CA  SER L  93      19.133  31.779  32.604  1.00 29.34           C  
ATOM    690  CB  SER L  93      19.445  33.144  31.964  1.00 32.64           C  
ATOM    691  OG  SER L  93      20.838  33.275  31.725  1.00 38.93           O  
ATOM    692  C   SER L  93      19.496  30.690  31.645  1.00 30.02           C  
ATOM    693  O   SER L  93      20.436  29.929  31.871  1.00 30.45           O  
ATOM    694  N   TYR L  94      18.713  30.595  30.549  1.00 28.55           N  
ATOM    695  CA  TYR L  94      18.876  29.615  29.509  1.00 28.87           C  
ATOM    696  CB  TYR L  94      17.598  29.385  28.684  1.00 27.02           C  
ATOM    697  CG  TYR L  94      16.555  28.791  29.567  1.00 28.98           C  
ATOM    698  CD1 TYR L  94      15.924  29.564  30.510  1.00 28.63           C  
ATOM    699  CD2 TYR L  94      16.189  27.470  29.434  1.00 27.89           C  
ATOM    700  CE1 TYR L  94      14.957  29.025  31.323  1.00 28.71           C  
ATOM    701  CE2 TYR L  94      15.222  26.923  30.244  1.00 27.89           C  
ATOM    702  CZ  TYR L  94      14.606  27.704  31.191  1.00 29.54           C  
ATOM    703  OH  TYR L  94      13.613  27.150  32.026  1.00 31.90           O  
ATOM    704  C   TYR L  94      19.899  30.133  28.551  1.00 30.66           C  
ATOM    705  O   TYR L  94      19.961  31.336  28.304  1.00 34.08           O  
ATOM    706  N   PRO L  95      20.719  29.275  28.000  1.00 28.21           N  
ATOM    707  CA  PRO L  95      20.644  27.872  28.304  1.00 27.75           C  
ATOM    708  CD  PRO L  95      21.191  29.512  26.645  1.00 28.95           C  
ATOM    709  CB  PRO L  95      21.366  27.154  27.167  1.00 27.33           C  
ATOM    710  CG  PRO L  95      21.260  28.128  25.985  1.00 29.17           C  
ATOM    711  C   PRO L  95      21.277  27.602  29.628  1.00 29.43           C  
ATOM    712  O   PRO L  95      22.123  28.386  30.059  1.00 30.93           O  
ATOM    713  N   LEU L  96      20.881  26.504  30.294  1.00 26.06           N  
ATOM    714  CA  LEU L  96      21.497  26.163  31.539  1.00 23.85           C  
ATOM    715  CB  LEU L  96      20.670  25.156  32.349  1.00 21.01           C  
ATOM    716  CG  LEU L  96      19.313  25.743  32.782  1.00 22.87           C  
ATOM    717  CD1 LEU L  96      18.503  24.725  33.592  1.00 22.39           C  
ATOM    718  CD2 LEU L  96      19.479  27.077  33.526  1.00 22.68           C  
ATOM    719  C   LEU L  96      22.838  25.579  31.202  1.00 24.92           C  
ATOM    720  O   LEU L  96      22.957  24.827  30.237  1.00 24.77           O  
ATOM    721  N   THR L  97      23.889  25.909  31.986  1.00 26.03           N  
ATOM    722  CA  THR L  97      25.203  25.471  31.617  1.00 25.64           C  
ATOM    723  CB  THR L  97      26.082  26.603  31.172  1.00 26.21           C  
ATOM    724  OG1 THR L  97      26.171  27.582  32.198  1.00 28.30           O  
ATOM    725  CG2 THR L  97      25.490  27.219  29.893  1.00 27.53           C  
ATOM    726  C   THR L  97      25.852  24.809  32.796  1.00 23.37           C  
ATOM    727  O   THR L  97      25.615  25.180  33.945  1.00 24.76           O  
ATOM    728  N   PHE L  98      26.699  23.795  32.522  1.00 24.40           N  
ATOM    729  CA  PHE L  98      27.380  23.054  33.550  1.00 23.83           C  
ATOM    730  CB  PHE L  98      27.322  21.522  33.376  1.00 21.28           C  
ATOM    731  CG  PHE L  98      25.963  20.979  33.664  1.00 21.86           C  
ATOM    732  CD1 PHE L  98      24.975  20.978  32.706  1.00 20.11           C  
ATOM    733  CD2 PHE L  98      25.685  20.441  34.899  1.00 21.42           C  
ATOM    734  CE1 PHE L  98      23.730  20.461  32.984  1.00 20.77           C  
ATOM    735  CE2 PHE L  98      24.444  19.923  35.180  1.00 21.20           C  
ATOM    736  CZ  PHE L  98      23.461  19.935  34.223  1.00 20.52           C  
ATOM    737  C   PHE L  98      28.836  23.376  33.460  1.00 25.72           C  
ATOM    738  O   PHE L  98      29.331  23.820  32.427  1.00 26.88           O  
ATOM    739  N   GLY L  99      29.562  23.176  34.576  1.00 26.05           N  
ATOM    740  CA  GLY L  99      30.982  23.363  34.555  1.00 23.60           C  
ATOM    741  C   GLY L  99      31.558  22.127  33.931  1.00 27.19           C  
ATOM    742  O   GLY L  99      30.854  21.143  33.710  1.00 28.15           O  
ATOM    743  N   GLY L 100      32.869  22.163  33.625  1.00 26.69           N  
ATOM    744  CA  GLY L 100      33.598  21.090  33.002  1.00 28.21           C  
ATOM    745  C   GLY L 100      33.675  19.906  33.916  1.00 25.47           C  
ATOM    746  O   GLY L 100      33.765  18.767  33.461  1.00 28.32           O  
ATOM    747  N   GLY L 101      33.717  20.147  35.238  1.00 25.26           N  
ATOM    748  CA  GLY L 101      33.778  19.057  36.171  1.00 24.72           C  
ATOM    749  C   GLY L 101      35.137  19.008  36.797  1.00 29.32           C  
ATOM    750  O   GLY L 101      36.142  19.377  36.187  1.00 30.74           O  
ATOM    751  N   THR L 102      35.181  18.561  38.071  1.00 26.33           N  
ATOM    752  CA  THR L 102      36.415  18.408  38.784  1.00 24.46           C  
ATOM    753  CB  THR L 102      36.535  19.311  39.979  1.00 24.58           C  
ATOM    754  OG1 THR L 102      36.428  20.670  39.580  1.00 29.88           O  
ATOM    755  CG2 THR L 102      37.896  19.068  40.653  1.00 23.11           C  
ATOM    756  C   THR L 102      36.437  17.001  39.291  1.00 24.89           C  
ATOM    757  O   THR L 102      35.532  16.576  40.008  1.00 24.48           O  
ATOM    758  N   LYS L 103      37.489  16.243  38.938  1.00 25.11           N  
ATOM    759  CA  LYS L 103      37.556  14.872  39.349  1.00 25.75           C  
ATOM    760  CB  LYS L 103      38.250  13.982  38.307  1.00 27.11           C  
ATOM    761  CG  LYS L 103      38.063  12.482  38.529  1.00 38.45           C  
ATOM    762  CD  LYS L 103      38.542  11.655  37.336  1.00 45.67           C  
ATOM    763  CE  LYS L 103      38.073  12.211  35.992  1.00 49.54           C  
ATOM    764  NZ  LYS L 103      38.705  11.461  34.885  1.00 49.94           N1+
ATOM    765  C   LYS L 103      38.372  14.814  40.598  1.00 29.02           C  
ATOM    766  O   LYS L 103      39.507  15.289  40.633  1.00 32.24           O  
ATOM    767  N   VAL L 104      37.801  14.233  41.671  1.00 26.20           N  
ATOM    768  CA  VAL L 104      38.534  14.120  42.897  1.00 25.58           C  
ATOM    769  CB  VAL L 104      37.704  14.456  44.105  1.00 26.33           C  
ATOM    770  CG1 VAL L 104      38.563  14.270  45.368  1.00 25.92           C  
ATOM    771  CG2 VAL L 104      37.145  15.880  43.935  1.00 23.66           C  
ATOM    772  C   VAL L 104      38.965  12.689  42.997  1.00 27.77           C  
ATOM    773  O   VAL L 104      38.143  11.788  43.170  1.00 26.28           O  
ATOM    774  N   GLU L 105      40.287  12.444  42.907  1.00 30.55           N  
ATOM    775  CA  GLU L 105      40.774  11.094  42.916  1.00 29.86           C  
ATOM    776  CB  GLU L 105      41.619  10.732  41.685  1.00 34.97           C  
ATOM    777  CG  GLU L 105      42.867  11.599  41.527  1.00 45.97           C  
ATOM    778  CD  GLU L 105      43.675  11.043  40.363  1.00 60.89           C  
ATOM    779  OE1 GLU L 105      43.064  10.420  39.454  1.00 66.26           O  
ATOM    780  OE2 GLU L 105      44.919  11.239  40.370  1.00 64.09           O1-
ATOM    781  C   GLU L 105      41.619  10.882  44.133  1.00 31.17           C  
ATOM    782  O   GLU L 105      42.000  11.830  44.820  1.00 32.64           O  
ATOM    783  N   ILE L 106      41.914   9.600  44.436  1.00 27.98           N  
ATOM    784  CA  ILE L 106      42.677   9.244  45.600  1.00 26.64           C  
ATOM    785  CB  ILE L 106      42.512   7.813  46.037  1.00 27.49           C  
ATOM    786  CG1 ILE L 106      42.908   6.843  44.919  1.00 29.89           C  
ATOM    787  CG2 ILE L 106      41.074   7.609  46.522  1.00 30.20           C  
ATOM    788  CD1 ILE L 106      41.966   6.867  43.718  1.00 34.45           C  
ATOM    789  C   ILE L 106      44.131   9.457  45.346  1.00 27.31           C  
ATOM    790  O   ILE L 106      44.686   8.999  44.347  1.00 31.03           O  
ATOM    791  N   LYS L 107      44.787  10.174  46.278  1.00 31.76           N  
ATOM    792  CA  LYS L 107      46.188  10.432  46.162  1.00 32.43           C  
ATOM    793  CB  LYS L 107      46.699  11.482  47.165  1.00 36.20           C  
ATOM    794  CG  LYS L 107      48.179  11.833  46.988  1.00 42.41           C  
ATOM    795  CD  LYS L 107      48.599  13.095  47.744  1.00 49.83           C  
ATOM    796  CE  LYS L 107      48.010  14.380  47.159  1.00 58.83           C  
ATOM    797  NZ  LYS L 107      48.462  15.550  47.946  1.00 63.96           N1+
ATOM    798  C   LYS L 107      46.898   9.119  46.458  1.00 29.20           C  
ATOM    799  O   LYS L 107      46.701   8.577  47.579  1.00 31.06           O  
ATOM    800  OXT LYS L 107      47.646   8.638  45.566  1.00  0.00           O1-
TER     801      LYS L 107 
ATOM    802  N   GLU H 108      10.274   5.042  45.984  0.80 47.31           N1+
ATOM    803  CA  GLU H 108      10.342   6.519  45.960  0.80 48.16           C  
ATOM    804  CB  GLU H 108      11.681   7.017  46.537  0.80 56.15           C  
ATOM    805  CG  GLU H 108      11.826   6.804  48.046  0.80 65.63           C  
ATOM    806  CD  GLU H 108      13.185   7.346  48.474  0.80 69.63           C  
ATOM    807  OE1 GLU H 108      14.220   6.737  48.089  0.80 68.57           O  
ATOM    808  OE2 GLU H 108      13.204   8.382  49.190  0.50 37.76           O1-
ATOM    809  C   GLU H 108      10.202   7.036  44.571  0.80 42.57           C  
ATOM    810  O   GLU H 108       9.539   6.433  43.729  0.80 42.73           O  
ATOM    811  N   VAL H 109      10.828   8.195  44.302  1.00 38.21           N  
ATOM    812  CA  VAL H 109      10.726   8.790  43.005  1.00 36.01           C  
ATOM    813  CB  VAL H 109      11.227  10.203  42.978  1.00 33.80           C  
ATOM    814  CG1 VAL H 109      11.218  10.702  41.525  1.00 32.61           C  
ATOM    815  CG2 VAL H 109      10.365  11.043  43.933  1.00 31.47           C  
ATOM    816  C   VAL H 109      11.568   7.999  42.062  1.00 37.57           C  
ATOM    817  O   VAL H 109      12.708   7.653  42.367  1.00 38.37           O  
ATOM    818  N   GLN H 110      11.016   7.670  40.878  1.00 34.29           N  
ATOM    819  CA  GLN H 110      11.823   6.957  39.933  1.00 32.56           C  
ATOM    820  CB  GLN H 110      11.620   5.434  39.948  1.00 38.10           C  
ATOM    821  CG  GLN H 110      10.223   4.976  39.537  1.00 49.02           C  
ATOM    822  CD  GLN H 110      10.230   3.459  39.611  1.00 55.80           C  
ATOM    823  OE1 GLN H 110       9.220   2.806  39.356  1.00 60.91           O  
ATOM    824  NE2 GLN H 110      11.406   2.876  39.967  1.00 57.52           N  
ATOM    825  C   GLN H 110      11.538   7.460  38.558  1.00 28.80           C  
ATOM    826  O   GLN H 110      10.403   7.784  38.210  1.00 32.79           O  
ATOM    827  N   LEU H 111      12.606   7.565  37.740  1.00 27.70           N  
ATOM    828  CA  LEU H 111      12.492   7.988  36.376  1.00 26.26           C  
ATOM    829  CB  LEU H 111      13.221   9.315  36.104  1.00 23.24           C  
ATOM    830  CG  LEU H 111      12.644  10.512  36.884  1.00 23.23           C  
ATOM    831  CD1 LEU H 111      13.413  11.804  36.569  1.00 21.17           C  
ATOM    832  CD2 LEU H 111      11.134  10.659  36.641  1.00 21.34           C  
ATOM    833  C   LEU H 111      13.179   6.941  35.558  1.00 26.49           C  
ATOM    834  O   LEU H 111      14.360   6.668  35.764  1.00 28.37           O  
ATOM    835  N   VAL H 112      12.460   6.311  34.610  1.00 27.34           N  
ATOM    836  CA  VAL H 112      13.111   5.306  33.817  1.00 25.44           C  
ATOM    837  CB  VAL H 112      12.470   3.954  33.914  1.00 26.80           C  
ATOM    838  CG1 VAL H 112      12.790   3.357  35.289  1.00 30.04           C  
ATOM    839  CG2 VAL H 112      10.960   4.128  33.687  1.00 26.54           C  
ATOM    840  C   VAL H 112      13.095   5.713  32.379  1.00 25.80           C  
ATOM    841  O   VAL H 112      12.036   5.883  31.777  1.00 30.78           O  
ATOM    842  N   GLU H 113      14.302   5.873  31.793  1.00 26.09           N  
ATOM    843  CA  GLU H 113      14.414   6.239  30.408  1.00 24.87           C  
ATOM    844  CB  GLU H 113      15.684   7.033  30.044  1.00 24.88           C  
ATOM    845  CG  GLU H 113      15.774   8.435  30.652  1.00 23.55           C  
ATOM    846  CD  GLU H 113      16.583   8.349  31.935  1.00 25.18           C  
ATOM    847  OE1 GLU H 113      16.814   7.209  32.415  1.00 23.90           O  
ATOM    848  OE2 GLU H 113      16.991   9.422  32.451  1.00 25.39           O1-
ATOM    849  C   GLU H 113      14.450   4.995  29.575  1.00 26.33           C  
ATOM    850  O   GLU H 113      14.896   3.943  30.030  1.00 29.93           O  
ATOM    851  N   SER H 114      13.971   5.097  28.316  1.00 27.24           N  
ATOM    852  CA  SER H 114      13.995   3.996  27.388  1.00 26.62           C  
ATOM    853  CB  SER H 114      12.736   3.113  27.435  1.00 31.29           C  
ATOM    854  OG  SER H 114      12.608   2.478  28.696  1.00 40.31           O  
ATOM    855  C   SER H 114      14.009   4.578  26.006  1.00 27.03           C  
ATOM    856  O   SER H 114      13.775   5.772  25.826  1.00 26.52           O  
ATOM    857  N   GLY H 115      14.282   3.733  24.987  1.00 28.36           N  
ATOM    858  CA  GLY H 115      14.195   4.180  23.620  1.00 31.49           C  
ATOM    859  C   GLY H 115      15.532   4.414  22.970  1.00 33.96           C  
ATOM    860  O   GLY H 115      15.585   4.732  21.783  1.00 38.25           O  
ATOM    861  N   GLY H 116      16.655   4.262  23.691  1.00 33.60           N  
ATOM    862  CA  GLY H 116      17.911   4.521  23.040  1.00 32.70           C  
ATOM    863  C   GLY H 116      18.281   3.343  22.204  1.00 34.02           C  
ATOM    864  O   GLY H 116      17.627   2.302  22.239  1.00 35.32           O  
ATOM    865  N   GLY H 117      19.366   3.487  21.418  1.00 34.69           N  
ATOM    866  CA  GLY H 117      19.781   2.400  20.585  1.00 36.16           C  
ATOM    867  C   GLY H 117      20.701   2.928  19.530  1.00 36.59           C  
ATOM    868  O   GLY H 117      21.156   4.070  19.591  1.00 36.22           O  
ATOM    869  N   LEU H 118      20.992   2.083  18.523  1.00 35.08           N  
ATOM    870  CA  LEU H 118      21.887   2.431  17.457  1.00 34.25           C  
ATOM    871  CB  LEU H 118      22.656   1.208  16.923  1.00 35.10           C  
ATOM    872  CG  LEU H 118      23.637   1.519  15.780  1.00 42.06           C  
ATOM    873  CD1 LEU H 118      24.812   2.378  16.265  1.00 40.52           C  
ATOM    874  CD2 LEU H 118      24.087   0.232  15.069  1.00 45.57           C  
ATOM    875  C   LEU H 118      21.088   2.975  16.313  1.00 36.16           C  
ATOM    876  O   LEU H 118      20.098   2.374  15.898  1.00 39.90           O  
ATOM    877  N   VAL H 119      21.492   4.153  15.782  1.00 34.99           N  
ATOM    878  CA  VAL H 119      20.815   4.705  14.641  1.00 34.58           C  
ATOM    879  CB  VAL H 119      19.786   5.739  14.957  1.00 33.15           C  
ATOM    880  CG1 VAL H 119      18.612   5.034  15.639  1.00 35.87           C  
ATOM    881  CG2 VAL H 119      20.435   6.834  15.815  1.00 32.27           C  
ATOM    882  C   VAL H 119      21.811   5.330  13.720  1.00 37.95           C  
ATOM    883  O   VAL H 119      22.903   5.730  14.125  1.00 40.71           O  
ATOM    884  N   GLN H 120      21.435   5.415  12.429  1.00 36.32           N  
ATOM    885  CA  GLN H 120      22.275   5.965  11.405  1.00 36.60           C  
ATOM    886  CB  GLN H 120      21.852   5.558   9.984  1.00 38.25           C  
ATOM    887  CG  GLN H 120      21.924   4.057   9.714  1.00 43.49           C  
ATOM    888  CD  GLN H 120      21.472   3.846   8.278  1.00 46.50           C  
ATOM    889  OE1 GLN H 120      22.060   4.388   7.343  1.00 40.76           O  
ATOM    890  NE2 GLN H 120      20.386   3.051   8.095  1.00 45.01           N  
ATOM    891  C   GLN H 120      22.151   7.450  11.461  1.00 35.47           C  
ATOM    892  O   GLN H 120      21.180   7.995  11.980  1.00 37.22           O  
ATOM    893  N   PRO H 121      23.131   8.119  10.924  1.00 36.24           N  
ATOM    894  CA  PRO H 121      23.087   9.550  10.916  1.00 34.58           C  
ATOM    895  CD  PRO H 121      24.494   7.611  10.926  1.00 38.45           C  
ATOM    896  CB  PRO H 121      24.474  10.003  10.464  1.00 32.54           C  
ATOM    897  CG  PRO H 121      25.395   8.860  10.937  1.00 33.22           C  
ATOM    898  C   PRO H 121      21.966  10.009  10.046  1.00 36.17           C  
ATOM    899  O   PRO H 121      21.708   9.377   9.023  1.00 39.51           O  
ATOM    900  N   GLY H 122      21.277  11.093  10.449  1.00 38.23           N  
ATOM    901  CA  GLY H 122      20.196  11.625   9.673  1.00 36.29           C  
ATOM    902  C   GLY H 122      18.925  10.948  10.089  1.00 35.90           C  
ATOM    903  O   GLY H 122      17.839  11.372   9.699  1.00 38.60           O  
ATOM    904  N   GLY H 123      19.022   9.892  10.921  1.00 33.91           N  
ATOM    905  CA  GLY H 123      17.852   9.152  11.309  1.00 35.68           C  
ATOM    906  C   GLY H 123      17.194   9.841  12.466  1.00 36.60           C  
ATOM    907  O   GLY H 123      17.605  10.928  12.867  1.00 36.87           O  
ATOM    908  N   SER H 124      16.132   9.212  13.024  1.00 37.94           N  
ATOM    909  CA  SER H 124      15.424   9.803  14.128  1.00 38.78           C  
ATOM    910  CB  SER H 124      14.043  10.370  13.750  1.00 42.19           C  
ATOM    911  OG  SER H 124      14.183  11.457  12.849  1.00 49.96           O  
ATOM    912  C   SER H 124      15.166   8.761  15.178  1.00 39.09           C  
ATOM    913  O   SER H 124      15.079   7.569  14.882  1.00 39.56           O  
ATOM    914  N   LEU H 125      15.065   9.207  16.453  1.00 36.70           N  
ATOM    915  CA  LEU H 125      14.761   8.355  17.575  1.00 32.46           C  
ATOM    916  CB  LEU H 125      15.949   8.003  18.485  1.00 31.16           C  
ATOM    917  CG  LEU H 125      16.952   7.026  17.874  1.00 34.93           C  
ATOM    918  CD1 LEU H 125      16.355   5.617  17.730  1.00 37.34           C  
ATOM    919  CD2 LEU H 125      17.491   7.591  16.559  1.00 36.97           C  
ATOM    920  C   LEU H 125      13.837   9.098  18.485  1.00 30.81           C  
ATOM    921  O   LEU H 125      13.796  10.326  18.479  1.00 32.11           O  
ATOM    922  N   ARG H 126      13.065   8.350  19.298  1.00 27.60           N  
ATOM    923  CA  ARG H 126      12.182   8.949  20.257  1.00 29.76           C  
ATOM    924  CB  ARG H 126      10.709   8.573  20.007  1.00 33.81           C  
ATOM    925  CG  ARG H 126       9.684   9.272  20.906  1.00 36.57           C  
ATOM    926  CD  ARG H 126       9.312  10.679  20.438  1.00 39.47           C  
ATOM    927  NE  ARG H 126       8.174  11.155  21.274  1.00 40.89           N  
ATOM    928  CZ  ARG H 126       6.906  10.715  21.018  1.00 43.45           C  
ATOM    929  NH1 ARG H 126       6.698   9.731  20.095  1.00 45.02           N1+
ATOM    930  NH2 ARG H 126       5.845  11.258  21.683  1.00 41.67           N  
ATOM    931  C   ARG H 126      12.554   8.366  21.590  1.00 31.58           C  
ATOM    932  O   ARG H 126      12.573   7.147  21.746  1.00 31.44           O  
ATOM    933  N   LEU H 127      12.850   9.222  22.591  1.00 29.38           N  
ATOM    934  CA  LEU H 127      13.231   8.749  23.898  1.00 28.45           C  
ATOM    935  CB  LEU H 127      14.388   9.550  24.515  1.00 27.95           C  
ATOM    936  CG  LEU H 127      15.725   9.408  23.763  1.00 26.57           C  
ATOM    937  CD1 LEU H 127      16.830  10.232  24.434  1.00 28.13           C  
ATOM    938  CD2 LEU H 127      16.129   7.933  23.614  1.00 26.75           C  
ATOM    939  C   LEU H 127      12.058   8.910  24.813  1.00 29.42           C  
ATOM    940  O   LEU H 127      11.244   9.817  24.640  1.00 29.51           O  
ATOM    941  N   SER H 128      11.942   8.010  25.816  1.00 29.42           N  
ATOM    942  CA  SER H 128      10.846   8.063  26.744  1.00 29.55           C  
ATOM    943  CB  SER H 128       9.902   6.853  26.641  1.00 28.66           C  
ATOM    944  OG  SER H 128       9.304   6.801  25.353  1.00 37.92           O  
ATOM    945  C   SER H 128      11.401   8.043  28.136  1.00 30.67           C  
ATOM    946  O   SER H 128      12.450   7.456  28.395  1.00 31.33           O  
ATOM    947  N   CYS H 129      10.703   8.719  29.071  1.00 27.83           N  
ATOM    948  CA  CYS H 129      11.082   8.739  30.456  1.00 27.80           C  
ATOM    949  CB  CYS H 129      11.754  10.074  30.866  1.00 29.71           C  
ATOM    950  SG  CYS H 129      12.178  10.199  32.633  1.00 30.19           S  
ATOM    951  C   CYS H 129       9.813   8.569  31.238  1.00 28.95           C  
ATOM    952  O   CYS H 129       8.937   9.433  31.204  1.00 30.28           O  
ATOM    953  N   ALA H 130       9.677   7.439  31.964  1.00 27.09           N  
ATOM    954  CA  ALA H 130       8.475   7.199  32.714  1.00 26.09           C  
ATOM    955  CB  ALA H 130       8.042   5.722  32.734  1.00 27.61           C  
ATOM    956  C   ALA H 130       8.739   7.610  34.125  1.00 29.56           C  
ATOM    957  O   ALA H 130       9.753   7.240  34.714  1.00 29.45           O  
ATOM    958  N   ALA H 131       7.809   8.387  34.709  1.00 27.65           N  
ATOM    959  CA  ALA H 131       8.019   8.897  36.032  1.00 28.54           C  
ATOM    960  CB  ALA H 131       7.841  10.421  36.129  1.00 28.05           C  
ATOM    961  C   ALA H 131       7.032   8.279  36.959  1.00 28.21           C  
ATOM    962  O   ALA H 131       5.904   7.975  36.577  1.00 31.69           O  
ATOM    963  N   SER H 132       7.461   8.056  38.216  1.00 29.48           N  
ATOM    964  CA  SER H 132       6.578   7.492  39.186  1.00 29.83           C  
ATOM    965  CB  SER H 132       6.595   5.956  39.165  1.00 30.15           C  
ATOM    966  OG  SER H 132       5.700   5.439  40.135  1.00 34.60           O  
ATOM    967  C   SER H 132       7.044   7.936  40.539  1.00 31.41           C  
ATOM    968  O   SER H 132       8.205   8.299  40.719  1.00 32.90           O  
ATOM    969  N   GLY H 133       6.150   7.883  41.547  1.00 61.95           N  
ATOM    970  CA  GLY H 133       6.550   8.208  42.885  1.00 61.67           C  
ATOM    971  C   GLY H 133       6.269   9.647  43.192  1.00 61.48           C  
ATOM    972  O   GLY H 133       6.477  10.088  44.321  1.00 62.63           O  
ATOM    973  N   PHE H 134       5.800  10.432  42.207  1.00 59.99           N  
ATOM    974  CA  PHE H 134       5.521  11.803  42.515  1.00 59.78           C  
ATOM    975  CB  PHE H 134       6.753  12.724  42.385  1.00 56.99           C  
ATOM    976  CG  PHE H 134       7.267  12.709  40.981  1.00 54.19           C  
ATOM    977  CD1 PHE H 134       6.803  13.594  40.035  1.00 52.03           C  
ATOM    978  CD2 PHE H 134       8.234  11.808  40.604  1.00 52.88           C  
ATOM    979  CE1 PHE H 134       7.289  13.579  38.745  1.00 49.78           C  
ATOM    980  CE2 PHE H 134       8.725  11.786  39.318  1.00 50.18           C  
ATOM    981  CZ  PHE H 134       8.254  12.673  38.382  1.00 48.88           C  
ATOM    982  C   PHE H 134       4.454  12.289  41.583  1.00 59.73           C  
ATOM    983  O   PHE H 134       4.087  11.592  40.638  1.00 59.25           O  
ATOM    984  N   THR H 135       3.904  13.498  41.841  1.00 60.61           N  
ATOM    985  CA  THR H 135       2.916  14.018  40.941  1.00 61.37           C  
ATOM    986  CB  THR H 135       1.967  15.006  41.559  1.00 63.62           C  
ATOM    987  OG1 THR H 135       1.276  14.407  42.644  1.00 67.52           O  
ATOM    988  CG2 THR H 135       0.957  15.452  40.486  1.00 64.97           C  
ATOM    989  C   THR H 135       3.664  14.716  39.850  1.00 58.82           C  
ATOM    990  O   THR H 135       4.187  15.815  40.028  1.00 57.42           O  
ATOM    991  N   LEU H 136       3.711  14.069  38.672  1.00 58.07           N  
ATOM    992  CA  LEU H 136       4.485  14.516  37.547  1.00 55.87           C  
ATOM    993  CB  LEU H 136       4.509  13.540  36.361  1.00 55.56           C  
ATOM    994  CG  LEU H 136       5.338  14.091  35.183  1.00 53.48           C  
ATOM    995  CD1 LEU H 136       6.814  14.292  35.572  1.00 50.82           C  
ATOM    996  CD2 LEU H 136       5.149  13.239  33.920  1.00 54.77           C  
ATOM    997  C   LEU H 136       3.993  15.812  36.990  1.00 56.56           C  
ATOM    998  O   LEU H 136       4.786  16.638  36.544  1.00 55.01           O  
ATOM    999  N   ARG H 137       2.674  16.037  37.004  1.00 59.10           N  
ATOM   1000  CA  ARG H 137       2.121  17.175  36.336  1.00 60.46           C  
ATOM   1001  CB  ARG H 137       0.596  17.240  36.455  1.00 63.68           C  
ATOM   1002  CG  ARG H 137       0.134  17.300  37.908  1.00  0.00           C  
ATOM   1003  CD  ARG H 137      -1.360  17.565  38.059  1.00  0.00           C  
ATOM   1004  NE  ARG H 137      -1.611  18.939  37.544  1.00  0.00           N  
ATOM   1005  CZ  ARG H 137      -2.738  19.608  37.921  1.00  0.00           C  
ATOM   1006  NH1 ARG H 137      -3.635  19.012  38.761  1.00  0.00           N1+
ATOM   1007  NH2 ARG H 137      -2.961  20.876  37.468  1.00  0.00           N  
ATOM   1008  C   ARG H 137       2.687  18.445  36.886  1.00 59.84           C  
ATOM   1009  O   ARG H 137       2.776  19.430  36.162  1.00 60.06           O  
ATOM   1010  N   SER H 138       3.033  18.480  38.183  1.00 58.38           N  
ATOM   1011  CA  SER H 138       3.491  19.671  38.850  1.00 58.37           C  
ATOM   1012  CB  SER H 138       3.460  19.523  40.379  1.00 59.18           C  
ATOM   1013  OG  SER H 138       2.125  19.320  40.817  1.00 60.53           O  
ATOM   1014  C   SER H 138       4.891  20.101  38.494  1.00 55.90           C  
ATOM   1015  O   SER H 138       5.200  21.284  38.625  1.00 56.49           O  
ATOM   1016  N   TYR H 139       5.779  19.198  38.029  1.00 53.15           N  
ATOM   1017  CA  TYR H 139       7.161  19.595  37.886  1.00 50.96           C  
ATOM   1018  CB  TYR H 139       8.171  18.531  38.348  1.00 49.56           C  
ATOM   1019  CG  TYR H 139       7.945  18.206  39.779  1.00 51.14           C  
ATOM   1020  CD1 TYR H 139       6.948  17.326  40.132  1.00 52.19           C  
ATOM   1021  CD2 TYR H 139       8.732  18.758  40.761  1.00 51.10           C  
ATOM   1022  CE1 TYR H 139       6.727  17.007  41.449  1.00 53.84           C  
ATOM   1023  CE2 TYR H 139       8.515  18.441  42.081  1.00 52.57           C  
ATOM   1024  CZ  TYR H 139       7.512  17.568  42.426  1.00 54.57           C  
ATOM   1025  OH  TYR H 139       7.290  17.242  43.781  1.00 57.03           O  
ATOM   1026  C   TYR H 139       7.513  19.776  36.444  1.00 50.25           C  
ATOM   1027  O   TYR H 139       6.900  19.185  35.558  1.00 50.64           O  
ATOM   1028  N   SER H 140       8.501  20.656  36.172  1.00 22.36           N  
ATOM   1029  CA  SER H 140       8.979  20.780  34.836  1.00 23.74           C  
ATOM   1030  CB  SER H 140       9.661  22.128  34.559  1.00 19.65           C  
ATOM   1031  OG  SER H 140       8.742  23.188  34.773  1.00 20.28           O  
ATOM   1032  C   SER H 140      10.032  19.720  34.726  1.00 23.98           C  
ATOM   1033  O   SER H 140      10.552  19.250  35.739  1.00 23.44           O  
ATOM   1034  N   MET H 141      10.381  19.316  33.491  1.00 24.69           N  
ATOM   1035  CA  MET H 141      11.320  18.245  33.344  1.00 23.98           C  
ATOM   1036  CB  MET H 141      10.688  16.955  32.793  1.00 24.72           C  
ATOM   1037  CG  MET H 141       9.667  16.323  33.742  1.00 20.30           C  
ATOM   1038  SD  MET H 141      10.374  15.632  35.268  1.00 26.87           S  
ATOM   1039  CE  MET H 141      11.079  14.158  34.475  1.00 17.23           C  
ATOM   1040  C   MET H 141      12.381  18.675  32.387  1.00 25.26           C  
ATOM   1041  O   MET H 141      12.187  19.599  31.597  1.00 23.74           O  
ATOM   1042  N   ASN H 142      13.556  18.016  32.464  1.00 22.67           N  
ATOM   1043  CA  ASN H 142      14.632  18.382  31.595  1.00 21.66           C  
ATOM   1044  CB  ASN H 142      15.741  19.151  32.320  1.00 21.69           C  
ATOM   1045  CG  ASN H 142      15.132  20.396  32.954  1.00 21.26           C  
ATOM   1046  OD1 ASN H 142      15.127  21.473  32.361  1.00 24.27           O  
ATOM   1047  ND2 ASN H 142      14.594  20.241  34.194  1.00 21.76           N  
ATOM   1048  C   ASN H 142      15.268  17.139  31.045  1.00 22.25           C  
ATOM   1049  O   ASN H 142      15.066  16.031  31.541  1.00 19.99           O  
ATOM   1050  N   TRP H 143      16.027  17.313  29.945  1.00 19.09           N  
ATOM   1051  CA  TRP H 143      16.809  16.255  29.373  1.00 19.31           C  
ATOM   1052  CB  TRP H 143      16.458  15.910  27.916  1.00 20.53           C  
ATOM   1053  CG  TRP H 143      15.136  15.201  27.747  1.00 22.53           C  
ATOM   1054  CD2 TRP H 143      14.970  13.780  27.883  1.00 21.76           C  
ATOM   1055  CD1 TRP H 143      13.904  15.708  27.455  1.00 22.02           C  
ATOM   1056  NE1 TRP H 143      12.980  14.690  27.398  1.00 22.40           N  
ATOM   1057  CE2 TRP H 143      13.624  13.499  27.661  1.00 19.55           C  
ATOM   1058  CE3 TRP H 143      15.868  12.792  28.170  1.00 20.98           C  
ATOM   1059  CZ2 TRP H 143      13.152  12.218  27.722  1.00 20.63           C  
ATOM   1060  CZ3 TRP H 143      15.391  11.502  28.232  1.00 20.68           C  
ATOM   1061  CH2 TRP H 143      14.059  11.221  28.012  1.00 21.20           C  
ATOM   1062  C   TRP H 143      18.214  16.763  29.383  1.00 21.14           C  
ATOM   1063  O   TRP H 143      18.464  17.910  29.015  1.00 18.49           O  
ATOM   1064  N   VAL H 144      19.161  15.924  29.846  1.00 20.48           N  
ATOM   1065  CA  VAL H 144      20.549  16.287  29.888  1.00 21.70           C  
ATOM   1066  CB  VAL H 144      21.064  16.497  31.284  1.00 22.55           C  
ATOM   1067  CG1 VAL H 144      22.572  16.789  31.223  1.00 17.92           C  
ATOM   1068  CG2 VAL H 144      20.240  17.612  31.946  1.00 19.62           C  
ATOM   1069  C   VAL H 144      21.302  15.131  29.305  1.00 20.83           C  
ATOM   1070  O   VAL H 144      20.906  13.980  29.479  1.00 22.21           O  
ATOM   1071  N   ARG H 145      22.411  15.394  28.581  1.00 22.82           N  
ATOM   1072  CA  ARG H 145      23.111  14.276  28.008  1.00 22.06           C  
ATOM   1073  CB  ARG H 145      22.982  14.153  26.482  1.00 21.35           C  
ATOM   1074  CG  ARG H 145      23.567  15.322  25.694  1.00 20.46           C  
ATOM   1075  CD  ARG H 145      23.407  15.143  24.185  1.00 22.50           C  
ATOM   1076  NE  ARG H 145      24.096  16.280  23.521  1.00 24.17           N  
ATOM   1077  CZ  ARG H 145      23.834  16.568  22.214  1.00 26.51           C  
ATOM   1078  NH1 ARG H 145      22.917  15.831  21.523  1.00 25.97           N1+
ATOM   1079  NH2 ARG H 145      24.490  17.596  21.601  1.00 25.73           N  
ATOM   1080  C   ARG H 145      24.567  14.369  28.332  1.00 23.74           C  
ATOM   1081  O   ARG H 145      25.069  15.419  28.731  1.00 24.04           O  
ATOM   1082  N   GLN H 146      25.279  13.229  28.205  1.00 25.46           N  
ATOM   1083  CA  GLN H 146      26.685  13.211  28.482  1.00 25.13           C  
ATOM   1084  CB  GLN H 146      26.995  12.636  29.875  1.00 21.37           C  
ATOM   1085  CG  GLN H 146      28.463  12.724  30.293  1.00 22.44           C  
ATOM   1086  CD  GLN H 146      28.576  12.131  31.692  1.00 23.25           C  
ATOM   1087  OE1 GLN H 146      27.677  11.434  32.160  1.00 30.41           O  
ATOM   1088  NE2 GLN H 146      29.712  12.419  32.384  1.00 24.56           N  
ATOM   1089  C   GLN H 146      27.354  12.343  27.460  1.00 23.03           C  
ATOM   1090  O   GLN H 146      27.073  11.150  27.356  1.00 22.75           O  
ATOM   1091  N   ALA H 147      28.282  12.932  26.679  1.00 25.76           N  
ATOM   1092  CA  ALA H 147      28.990  12.191  25.674  1.00 29.75           C  
ATOM   1093  CB  ALA H 147      29.774  13.075  24.689  1.00 32.61           C  
ATOM   1094  C   ALA H 147      29.966  11.315  26.384  1.00 35.92           C  
ATOM   1095  O   ALA H 147      30.324  11.573  27.532  1.00 37.30           O  
ATOM   1096  N   PRO H 148      30.409  10.270  25.743  1.00 39.48           N  
ATOM   1097  CA  PRO H 148      31.314   9.393  26.417  1.00 39.85           C  
ATOM   1098  CD  PRO H 148      29.609   9.571  24.751  1.00 38.32           C  
ATOM   1099  CB  PRO H 148      31.465   8.175  25.509  1.00 39.32           C  
ATOM   1100  CG  PRO H 148      30.102   8.111  24.787  1.00 39.07           C  
ATOM   1101  C   PRO H 148      32.578  10.087  26.794  1.00 41.56           C  
ATOM   1102  O   PRO H 148      33.223  10.678  25.929  1.00 43.84           O  
ATOM   1103  N   GLY H 149      32.945  10.013  28.087  1.00 41.79           N  
ATOM   1104  CA  GLY H 149      34.158  10.593  28.576  1.00 41.47           C  
ATOM   1105  C   GLY H 149      34.040  12.086  28.637  1.00 39.48           C  
ATOM   1106  O   GLY H 149      35.056  12.780  28.698  1.00 39.30           O  
ATOM   1107  N   LYS H 150      32.812  12.639  28.637  1.00 36.31           N  
ATOM   1108  CA  LYS H 150      32.738  14.073  28.647  1.00 34.48           C  
ATOM   1109  CB  LYS H 150      32.282  14.677  27.308  1.00 35.35           C  
ATOM   1110  CG  LYS H 150      33.381  14.609  26.244  1.00 38.18           C  
ATOM   1111  CD  LYS H 150      32.910  14.916  24.822  1.00 46.36           C  
ATOM   1112  CE  LYS H 150      34.057  15.095  23.824  1.00 52.05           C  
ATOM   1113  NZ  LYS H 150      34.705  13.794  23.542  1.00 57.22           N1+
ATOM   1114  C   LYS H 150      31.825  14.549  29.734  1.00 32.59           C  
ATOM   1115  O   LYS H 150      31.336  13.771  30.552  1.00 32.72           O  
ATOM   1116  N   GLY H 151      31.599  15.880  29.769  1.00 29.60           N  
ATOM   1117  CA  GLY H 151      30.822  16.506  30.798  1.00 29.83           C  
ATOM   1118  C   GLY H 151      29.364  16.421  30.477  1.00 29.85           C  
ATOM   1119  O   GLY H 151      28.948  15.766  29.523  1.00 29.51           O  
ATOM   1120  N   LEU H 152      28.554  17.103  31.311  1.00 28.39           N  
ATOM   1121  CA  LEU H 152      27.125  17.107  31.198  1.00 26.15           C  
ATOM   1122  CB  LEU H 152      26.441  17.291  32.563  1.00 22.24           C  
ATOM   1123  CG  LEU H 152      26.725  16.152  33.560  1.00 22.14           C  
ATOM   1124  CD1 LEU H 152      26.016  16.397  34.901  1.00 20.84           C  
ATOM   1125  CD2 LEU H 152      26.373  14.780  32.961  1.00 23.57           C  
ATOM   1126  C   LEU H 152      26.726  18.267  30.341  1.00 24.39           C  
ATOM   1127  O   LEU H 152      27.304  19.351  30.432  1.00 24.96           O  
ATOM   1128  N   GLU H 153      25.727  18.052  29.460  1.00 22.99           N  
ATOM   1129  CA  GLU H 153      25.250  19.105  28.609  1.00 24.02           C  
ATOM   1130  CB  GLU H 153      25.603  18.898  27.127  1.00 26.65           C  
ATOM   1131  CG  GLU H 153      25.105  20.020  26.216  1.00 32.03           C  
ATOM   1132  CD  GLU H 153      25.525  19.691  24.790  1.00 37.47           C  
ATOM   1133  OE1 GLU H 153      25.168  18.584  24.311  1.00 40.29           O  
ATOM   1134  OE2 GLU H 153      26.211  20.540  24.160  1.00 44.06           O1-
ATOM   1135  C   GLU H 153      23.753  19.132  28.705  1.00 24.43           C  
ATOM   1136  O   GLU H 153      23.092  18.107  28.550  1.00 25.82           O  
ATOM   1137  N   TRP H 154      23.175  20.324  28.958  1.00 25.80           N  
ATOM   1138  CA  TRP H 154      21.748  20.468  29.087  1.00 24.69           C  
ATOM   1139  CB  TRP H 154      21.364  21.769  29.812  1.00 22.11           C  
ATOM   1140  CG  TRP H 154      19.886  22.063  29.853  1.00 24.16           C  
ATOM   1141  CD2 TRP H 154      19.249  23.003  28.976  1.00 23.89           C  
ATOM   1142  CD1 TRP H 154      18.910  21.567  30.666  1.00 22.67           C  
ATOM   1143  NE1 TRP H 154      17.700  22.138  30.345  1.00 23.41           N  
ATOM   1144  CE2 TRP H 154      17.895  23.025  29.307  1.00 25.19           C  
ATOM   1145  CE3 TRP H 154      19.754  23.787  27.979  1.00 26.42           C  
ATOM   1146  CZ2 TRP H 154      17.021  23.835  28.640  1.00 26.03           C  
ATOM   1147  CZ3 TRP H 154      18.870  24.600  27.307  1.00 25.95           C  
ATOM   1148  CH2 TRP H 154      17.528  24.623  27.631  1.00 26.88           C  
ATOM   1149  C   TRP H 154      21.138  20.486  27.716  1.00 24.17           C  
ATOM   1150  O   TRP H 154      21.572  21.244  26.852  1.00 25.43           O  
ATOM   1151  N   VAL H 155      20.198  19.548  27.456  1.00 24.23           N  
ATOM   1152  CA  VAL H 155      19.491  19.438  26.207  1.00 22.29           C  
ATOM   1153  CB  VAL H 155      19.063  18.026  25.936  1.00 21.46           C  
ATOM   1154  CG1 VAL H 155      18.292  17.988  24.605  1.00 24.02           C  
ATOM   1155  CG2 VAL H 155      20.313  17.129  25.961  1.00 26.04           C  
ATOM   1156  C   VAL H 155      18.266  20.305  26.081  1.00 23.37           C  
ATOM   1157  O   VAL H 155      18.131  21.062  25.121  1.00 21.34           O  
ATOM   1158  N   SER H 156      17.336  20.218  27.063  1.00 22.03           N  
ATOM   1159  CA  SER H 156      16.067  20.882  26.901  1.00 22.80           C  
ATOM   1160  CB  SER H 156      15.199  20.204  25.823  1.00 23.24           C  
ATOM   1161  OG  SER H 156      13.946  20.859  25.697  1.00 24.42           O  
ATOM   1162  C   SER H 156      15.282  20.832  28.179  1.00 24.05           C  
ATOM   1163  O   SER H 156      15.561  20.041  29.079  1.00 24.70           O  
ATOM   1164  N   TYR H 157      14.256  21.705  28.258  1.00 26.24           N  
ATOM   1165  CA  TYR H 157      13.405  21.877  29.403  1.00 24.68           C  
ATOM   1166  CB  TYR H 157      13.807  23.173  30.139  1.00 24.50           C  
ATOM   1167  CG  TYR H 157      12.746  23.729  31.029  1.00 21.49           C  
ATOM   1168  CD1 TYR H 157      12.644  23.376  32.355  1.00 21.75           C  
ATOM   1169  CD2 TYR H 157      11.855  24.643  30.513  1.00 22.83           C  
ATOM   1170  CE1 TYR H 157      11.659  23.927  33.145  1.00 12.29           C  
ATOM   1171  CE2 TYR H 157      10.871  25.196  31.296  1.00 15.08           C  
ATOM   1172  CZ  TYR H 157      10.772  24.836  32.615  1.00 16.08           C  
ATOM   1173  OH  TYR H 157       9.761  25.404  33.420  1.00 16.21           O  
ATOM   1174  C   TYR H 157      11.989  22.027  28.939  1.00 25.69           C  
ATOM   1175  O   TYR H 157      11.729  22.592  27.878  1.00 25.40           O  
ATOM   1176  N   ILE H 158      11.037  21.481  29.723  1.00 25.03           N  
ATOM   1177  CA  ILE H 158       9.635  21.638  29.445  1.00 24.56           C  
ATOM   1178  CB  ILE H 158       9.002  20.414  28.847  1.00 25.48           C  
ATOM   1179  CG1 ILE H 158       7.580  20.735  28.360  1.00 25.95           C  
ATOM   1180  CG2 ILE H 158       9.091  19.263  29.864  1.00 22.64           C  
ATOM   1181  CD1 ILE H 158       6.991  19.661  27.449  1.00 24.97           C  
ATOM   1182  C   ILE H 158       8.959  21.943  30.751  1.00 25.97           C  
ATOM   1183  O   ILE H 158       9.224  21.302  31.769  1.00 27.70           O  
ATOM   1184  N   SER H 159       8.056  22.946  30.744  1.00 25.42           N  
ATOM   1185  CA  SER H 159       7.360  23.352  31.931  1.00 25.54           C  
ATOM   1186  CB  SER H 159       6.647  24.708  31.787  1.00 26.53           C  
ATOM   1187  OG  SER H 159       5.674  24.643  30.755  1.00 30.42           O  
ATOM   1188  C   SER H 159       6.354  22.316  32.282  1.00 23.49           C  
ATOM   1189  O   SER H 159       6.032  21.441  31.481  1.00 27.83           O  
ATOM   1190  N   ARG H 160       5.710  22.503  33.448  1.00 18.32           N  
ATOM   1191  CA  ARG H 160       4.656  21.662  33.936  1.00 18.74           C  
ATOM   1192  CB  ARG H 160       4.096  22.282  35.226  1.00 18.43           C  
ATOM   1193  CG  ARG H 160       2.609  22.057  35.478  1.00 25.56           C  
ATOM   1194  CD  ARG H 160       2.200  22.377  36.919  1.00 23.80           C  
ATOM   1195  NE  ARG H 160       2.453  23.828  37.154  1.00 23.90           N  
ATOM   1196  CZ  ARG H 160       2.889  24.262  38.373  1.00 21.65           C  
ATOM   1197  NH1 ARG H 160       3.169  23.367  39.364  1.00 20.05           N1+
ATOM   1198  NH2 ARG H 160       3.074  25.596  38.597  1.00 21.39           N  
ATOM   1199  C   ARG H 160       3.534  21.580  32.934  1.00 20.10           C  
ATOM   1200  O   ARG H 160       3.082  20.488  32.588  1.00 21.93           O  
ATOM   1201  N   SER H 161       3.049  22.746  32.465  1.00 21.18           N  
ATOM   1202  CA  SER H 161       1.961  22.857  31.534  1.00 20.58           C  
ATOM   1203  CB  SER H 161       1.258  24.227  31.606  1.00 25.84           C  
ATOM   1204  OG  SER H 161       2.147  25.265  31.221  1.00  0.00           O  
ATOM   1205  C   SER H 161       2.427  22.668  30.124  1.00 20.97           C  
ATOM   1206  O   SER H 161       1.607  22.570  29.211  1.00 21.24           O  
ATOM   1207  N   SER H 162       3.753  22.604  29.911  1.00 22.02           N  
ATOM   1208  CA  SER H 162       4.313  22.543  28.588  1.00 22.05           C  
ATOM   1209  CB  SER H 162       3.634  21.505  27.678  1.00 22.15           C  
ATOM   1210  OG  SER H 162       3.866  20.193  28.167  1.00 23.92           O  
ATOM   1211  C   SER H 162       4.150  23.886  27.944  1.00 22.88           C  
ATOM   1212  O   SER H 162       4.361  24.042  26.741  1.00 24.63           O  
ATOM   1213  N   HIS H 163       3.801  24.908  28.748  1.00 22.00           N  
ATOM   1214  CA  HIS H 163       3.654  26.233  28.229  1.00 21.83           C  
ATOM   1215  ND1 HIS H 163       4.055  29.512  28.606  1.00  0.00           N  
ATOM   1216  CG  HIS H 163       3.012  28.635  28.782  1.00 29.15           C  
ATOM   1217  CB  HIS H 163       3.179  27.236  29.297  1.00 20.89           C  
ATOM   1218  NE2 HIS H 163       2.211  30.592  27.995  1.00  0.00           N  
ATOM   1219  CD2 HIS H 163       1.889  29.310  28.403  1.00  0.00           C  
ATOM   1220  CE1 HIS H 163       3.522  30.668  28.134  1.00  0.00           C  
ATOM   1221  C   HIS H 163       4.995  26.675  27.735  1.00 21.90           C  
ATOM   1222  O   HIS H 163       5.094  27.241  26.646  1.00 23.90           O  
ATOM   1223  N   THR H 164       6.070  26.408  28.507  1.00 35.08           N  
ATOM   1224  CA  THR H 164       7.354  26.870  28.063  1.00 35.13           C  
ATOM   1225  CB  THR H 164       8.138  27.633  29.093  1.00 39.22           C  
ATOM   1226  OG1 THR H 164       8.346  26.827  30.242  1.00 13.66           O  
ATOM   1227  CG2 THR H 164       7.407  28.925  29.464  1.00 12.45           C  
ATOM   1228  C   THR H 164       8.222  25.709  27.726  1.00 32.46           C  
ATOM   1229  O   THR H 164       8.240  24.696  28.424  1.00 29.49           O  
ATOM   1230  N   ILE H 165       8.967  25.842  26.612  1.00 29.56           N  
ATOM   1231  CA  ILE H 165       9.904  24.837  26.212  1.00 29.11           C  
ATOM   1232  CB  ILE H 165       9.421  24.026  25.045  1.00 28.57           C  
ATOM   1233  CG1 ILE H 165       8.129  23.279  25.422  1.00 22.52           C  
ATOM   1234  CG2 ILE H 165      10.561  23.098  24.598  1.00 20.22           C  
ATOM   1235  CD1 ILE H 165       7.381  22.693  24.227  1.00 23.05           C  
ATOM   1236  C   ILE H 165      11.158  25.547  25.796  1.00 30.42           C  
ATOM   1237  O   ILE H 165      11.102  26.596  25.154  1.00 32.63           O  
ATOM   1238  N   PHE H 166      12.335  25.000  26.171  1.00 30.20           N  
ATOM   1239  CA  PHE H 166      13.575  25.622  25.797  1.00 29.09           C  
ATOM   1240  CB  PHE H 166      14.300  26.312  26.967  1.00 31.37           C  
ATOM   1241  CG  PHE H 166      13.449  27.425  27.482  1.00 35.28           C  
ATOM   1242  CD1 PHE H 166      13.557  28.689  26.953  1.00 37.77           C  
ATOM   1243  CD2 PHE H 166      12.545  27.211  28.496  1.00 36.52           C  
ATOM   1244  CE1 PHE H 166      12.778  29.720  27.425  1.00 39.62           C  
ATOM   1245  CE2 PHE H 166      11.765  28.238  28.974  1.00 38.47           C  
ATOM   1246  CZ  PHE H 166      11.878  29.497  28.438  1.00 41.21           C  
ATOM   1247  C   PHE H 166      14.499  24.552  25.296  1.00 28.62           C  
ATOM   1248  O   PHE H 166      14.399  23.397  25.705  1.00 28.18           O  
ATOM   1249  N   TYR H 167      15.422  24.909  24.376  1.00 29.19           N  
ATOM   1250  CA  TYR H 167      16.342  23.932  23.857  1.00 28.99           C  
ATOM   1251  CB  TYR H 167      16.047  23.496  22.409  1.00 28.89           C  
ATOM   1252  CG  TYR H 167      14.703  22.852  22.324  1.00 27.81           C  
ATOM   1253  CD1 TYR H 167      13.579  23.614  22.101  1.00 25.72           C  
ATOM   1254  CD2 TYR H 167      14.562  21.489  22.458  1.00 26.94           C  
ATOM   1255  CE1 TYR H 167      12.337  23.032  22.013  1.00 27.60           C  
ATOM   1256  CE2 TYR H 167      13.322  20.900  22.371  1.00 28.02           C  
ATOM   1257  CZ  TYR H 167      12.207  21.672  22.149  1.00 26.99           C  
ATOM   1258  OH  TYR H 167      10.935  21.069  22.059  1.00 27.38           O  
ATOM   1259  C   TYR H 167      17.718  24.530  23.823  1.00 30.66           C  
ATOM   1260  O   TYR H 167      17.881  25.748  23.779  1.00 29.45           O  
ATOM   1261  N   ALA H 168      18.752  23.664  23.865  1.00 29.11           N  
ATOM   1262  CA  ALA H 168      20.112  24.107  23.740  1.00 27.59           C  
ATOM   1263  CB  ALA H 168      21.153  23.049  24.148  1.00 24.68           C  
ATOM   1264  C   ALA H 168      20.313  24.420  22.290  1.00 30.01           C  
ATOM   1265  O   ALA H 168      19.604  23.904  21.430  1.00 31.04           O  
ATOM   1266  N   ASP H 169      21.303  25.276  21.982  1.00 34.93           N  
ATOM   1267  CA  ASP H 169      21.528  25.730  20.639  1.00 38.86           C  
ATOM   1268  CB  ASP H 169      22.704  26.716  20.545  1.00 42.85           C  
ATOM   1269  CG  ASP H 169      22.306  28.012  21.238  1.00 45.29           C  
ATOM   1270  OD1 ASP H 169      21.121  28.419  21.104  1.00 46.35           O  
ATOM   1271  OD2 ASP H 169      23.182  28.612  21.916  1.00 48.34           O1-
ATOM   1272  C   ASP H 169      21.851  24.574  19.742  1.00 37.99           C  
ATOM   1273  O   ASP H 169      21.403  24.532  18.598  1.00 38.91           O  
ATOM   1274  N   SER H 170      22.634  23.598  20.232  1.00 37.96           N  
ATOM   1275  CA  SER H 170      23.068  22.522  19.386  1.00 37.83           C  
ATOM   1276  CB  SER H 170      24.032  21.559  20.105  1.00 39.50           C  
ATOM   1277  OG  SER H 170      23.379  20.935  21.200  1.00 40.51           O  
ATOM   1278  C   SER H 170      21.902  21.717  18.882  1.00 37.55           C  
ATOM   1279  O   SER H 170      21.895  21.298  17.725  1.00 39.10           O  
ATOM   1280  N   VAL H 171      20.932  21.414  19.765  1.00 36.17           N  
ATOM   1281  CA  VAL H 171      19.757  20.628  19.476  1.00 32.56           C  
ATOM   1282  CB  VAL H 171      19.199  19.936  20.689  1.00 29.01           C  
ATOM   1283  CG1 VAL H 171      20.271  18.968  21.223  1.00 26.94           C  
ATOM   1284  CG2 VAL H 171      18.737  20.981  21.712  1.00 29.46           C  
ATOM   1285  C   VAL H 171      18.643  21.384  18.806  1.00 35.30           C  
ATOM   1286  O   VAL H 171      17.783  20.763  18.182  1.00 35.57           O  
ATOM   1287  N   LYS H 172      18.588  22.725  18.962  1.00 37.37           N  
ATOM   1288  CA  LYS H 172      17.502  23.545  18.479  1.00 41.15           C  
ATOM   1289  CB  LYS H 172      17.868  25.040  18.408  1.00 45.39           C  
ATOM   1290  CG  LYS H 172      18.038  25.763  19.745  1.00 51.77           C  
ATOM   1291  CD  LYS H 172      16.729  26.056  20.477  1.00 57.16           C  
ATOM   1292  CE  LYS H 172      16.037  27.327  19.980  1.00 60.76           C  
ATOM   1293  NZ  LYS H 172      16.904  28.504  20.218  1.00 62.54           N1+
ATOM   1294  C   LYS H 172      17.130  23.173  17.073  1.00 41.75           C  
ATOM   1295  O   LYS H 172      17.976  23.106  16.184  1.00 42.34           O  
ATOM   1296  N   GLY H 173      15.824  22.894  16.864  1.00 42.17           N  
ATOM   1297  CA  GLY H 173      15.257  22.640  15.569  1.00 40.12           C  
ATOM   1298  C   GLY H 173      15.201  21.167  15.305  1.00 40.86           C  
ATOM   1299  O   GLY H 173      14.246  20.673  14.707  1.00 45.43           O  
ATOM   1300  N   ARG H 174      16.268  20.443  15.689  1.00 36.76           N  
ATOM   1301  CA  ARG H 174      16.365  19.023  15.494  1.00 32.48           C  
ATOM   1302  CB  ARG H 174      17.817  18.528  15.577  1.00 34.21           C  
ATOM   1303  CG  ARG H 174      18.701  19.150  14.494  1.00 35.57           C  
ATOM   1304  CD  ARG H 174      20.103  18.549  14.431  1.00 33.27           C  
ATOM   1305  NE  ARG H 174      20.770  18.821  15.734  1.00 30.55           N  
ATOM   1306  CZ  ARG H 174      21.267  17.775  16.455  1.00 31.14           C  
ATOM   1307  NH1 ARG H 174      21.108  16.503  15.989  1.00 32.56           N1+
ATOM   1308  NH2 ARG H 174      21.909  17.995  17.637  1.00 30.55           N  
ATOM   1309  C   ARG H 174      15.548  18.241  16.487  1.00 31.66           C  
ATOM   1310  O   ARG H 174      14.930  17.238  16.135  1.00 35.89           O  
ATOM   1311  N   PHE H 175      15.527  18.692  17.759  1.00 29.28           N  
ATOM   1312  CA  PHE H 175      14.921  17.955  18.839  1.00 26.85           C  
ATOM   1313  CB  PHE H 175      15.800  17.962  20.104  1.00 29.15           C  
ATOM   1314  CG  PHE H 175      16.996  17.092  19.907  1.00 32.57           C  
ATOM   1315  CD1 PHE H 175      17.848  17.275  18.842  1.00 33.49           C  
ATOM   1316  CD2 PHE H 175      17.296  16.121  20.831  1.00 31.86           C  
ATOM   1317  CE1 PHE H 175      18.955  16.475  18.681  1.00 32.31           C  
ATOM   1318  CE2 PHE H 175      18.403  15.319  20.678  1.00 30.20           C  
ATOM   1319  CZ  PHE H 175      19.233  15.489  19.597  1.00 29.99           C  
ATOM   1320  C   PHE H 175      13.634  18.607  19.238  1.00 27.82           C  
ATOM   1321  O   PHE H 175      13.459  19.813  19.078  1.00 31.61           O  
ATOM   1322  N   THR H 176      12.682  17.792  19.745  1.00 27.27           N  
ATOM   1323  CA  THR H 176      11.434  18.310  20.231  1.00 28.90           C  
ATOM   1324  CB  THR H 176      10.279  18.025  19.314  1.00 34.15           C  
ATOM   1325  OG1 THR H 176      10.523  18.586  18.033  1.00 37.47           O  
ATOM   1326  CG2 THR H 176       9.001  18.630  19.917  1.00 30.84           C  
ATOM   1327  C   THR H 176      11.148  17.632  21.539  1.00 28.00           C  
ATOM   1328  O   THR H 176      11.215  16.408  21.647  1.00 30.72           O  
ATOM   1329  N   ILE H 177      10.799  18.424  22.573  1.00 27.44           N  
ATOM   1330  CA  ILE H 177      10.514  17.882  23.873  1.00 26.78           C  
ATOM   1331  CB  ILE H 177      11.174  18.632  24.995  1.00 25.20           C  
ATOM   1332  CG1 ILE H 177      11.063  17.853  26.315  1.00 23.09           C  
ATOM   1333  CG2 ILE H 177      10.568  20.044  25.050  1.00 25.34           C  
ATOM   1334  CD1 ILE H 177      11.954  18.412  27.424  1.00 21.31           C  
ATOM   1335  C   ILE H 177       9.036  17.972  24.085  1.00 30.15           C  
ATOM   1336  O   ILE H 177       8.400  18.942  23.675  1.00 30.93           O  
ATOM   1337  N   SER H 178       8.440  16.924  24.691  1.00 26.55           N  
ATOM   1338  CA  SER H 178       7.027  16.933  24.942  1.00 27.11           C  
ATOM   1339  CB  SER H 178       6.201  16.373  23.773  1.00 28.24           C  
ATOM   1340  OG  SER H 178       6.547  15.015  23.541  1.00 32.17           O  
ATOM   1341  C   SER H 178       6.763  16.073  26.139  1.00 29.47           C  
ATOM   1342  O   SER H 178       7.660  15.396  26.639  1.00 29.61           O  
ATOM   1343  N   ARG H 179       5.515  16.105  26.653  1.00 29.60           N  
ATOM   1344  CA  ARG H 179       5.202  15.314  27.808  1.00 29.17           C  
ATOM   1345  CB  ARG H 179       5.495  16.034  29.133  1.00 29.17           C  
ATOM   1346  CG  ARG H 179       4.687  17.320  29.316  1.00 28.82           C  
ATOM   1347  CD  ARG H 179       5.148  18.165  30.504  1.00 27.97           C  
ATOM   1348  NE  ARG H 179       4.971  17.346  31.737  1.00 24.95           N  
ATOM   1349  CZ  ARG H 179       5.699  17.639  32.853  1.00 25.00           C  
ATOM   1350  NH1 ARG H 179       6.576  18.684  32.841  1.00 22.58           N1+
ATOM   1351  NH2 ARG H 179       5.555  16.885  33.982  1.00 26.75           N  
ATOM   1352  C   ARG H 179       3.739  14.997  27.797  1.00 31.33           C  
ATOM   1353  O   ARG H 179       2.930  15.734  27.234  1.00 33.36           O  
ATOM   1354  N   ASP H 180       3.376  13.854  28.416  1.00 32.10           N  
ATOM   1355  CA  ASP H 180       2.004  13.458  28.538  1.00 32.93           C  
ATOM   1356  CB  ASP H 180       1.703  12.127  27.826  1.00 37.00           C  
ATOM   1357  CG  ASP H 180       0.194  11.943  27.764  1.00 39.59           C  
ATOM   1358  OD1 ASP H 180      -0.487  12.254  28.777  1.00 39.20           O  
ATOM   1359  OD2 ASP H 180      -0.302  11.498  26.695  1.00 46.00           O1-
ATOM   1360  C   ASP H 180       1.763  13.273  30.005  1.00 34.26           C  
ATOM   1361  O   ASP H 180       2.157  12.266  30.590  1.00 33.03           O  
ATOM   1362  N   ASN H 181       1.096  14.253  30.637  1.00 34.06           N  
ATOM   1363  CA  ASN H 181       0.888  14.246  32.057  1.00 35.32           C  
ATOM   1364  CB  ASN H 181       0.211  15.530  32.565  1.00 33.34           C  
ATOM   1365  CG  ASN H 181       1.220  16.665  32.428  1.00 33.53           C  
ATOM   1366  OD1 ASN H 181       2.426  16.459  32.556  1.00 33.52           O  
ATOM   1367  ND2 ASN H 181       0.717  17.898  32.157  1.00 35.56           N  
ATOM   1368  C   ASN H 181       0.044  13.076  32.455  1.00 35.47           C  
ATOM   1369  O   ASN H 181       0.254  12.496  33.518  1.00 39.41           O  
ATOM   1370  N   ALA H 182      -0.949  12.705  31.628  1.00 35.03           N  
ATOM   1371  CA  ALA H 182      -1.815  11.613  31.976  1.00 38.52           C  
ATOM   1372  CB  ALA H 182      -2.925  11.380  30.937  1.00 36.59           C  
ATOM   1373  C   ALA H 182      -1.013  10.348  32.065  1.00 39.13           C  
ATOM   1374  O   ALA H 182      -1.232   9.524  32.952  1.00 40.68           O  
ATOM   1375  N   LYS H 183      -0.094  10.153  31.102  1.00 39.74           N  
ATOM   1376  CA  LYS H 183       0.792   9.024  31.004  1.00 41.08           C  
ATOM   1377  CB  LYS H 183       1.434   8.880  29.615  1.00 42.94           C  
ATOM   1378  CG  LYS H 183       0.448   8.403  28.548  1.00 50.21           C  
ATOM   1379  CD  LYS H 183       0.975   8.543  27.121  1.00 54.97           C  
ATOM   1380  CE  LYS H 183       0.092   7.859  26.077  1.00 61.35           C  
ATOM   1381  NZ  LYS H 183       0.203   6.390  26.213  1.00 66.14           N1+
ATOM   1382  C   LYS H 183       1.894   9.106  32.020  1.00 41.21           C  
ATOM   1383  O   LYS H 183       2.513   8.094  32.346  1.00 43.43           O  
ATOM   1384  N   ASN H 184       2.199  10.318  32.521  1.00 38.79           N  
ATOM   1385  CA  ASN H 184       3.303  10.496  33.424  1.00 36.96           C  
ATOM   1386  CB  ASN H 184       3.217   9.649  34.709  1.00 37.63           C  
ATOM   1387  CG  ASN H 184       2.177  10.272  35.632  1.00 42.34           C  
ATOM   1388  OD1 ASN H 184       1.586   9.594  36.472  1.00 48.61           O  
ATOM   1389  ND2 ASN H 184       1.948  11.603  35.476  1.00 44.56           N  
ATOM   1390  C   ASN H 184       4.564  10.127  32.708  1.00 35.25           C  
ATOM   1391  O   ASN H 184       5.449   9.487  33.276  1.00 34.80           O  
ATOM   1392  N   SER H 185       4.681  10.536  31.428  1.00 31.35           N  
ATOM   1393  CA  SER H 185       5.860  10.218  30.676  1.00 29.97           C  
ATOM   1394  CB  SER H 185       5.604   9.187  29.564  1.00 31.69           C  
ATOM   1395  OG  SER H 185       5.151   7.965  30.128  1.00 33.36           O  
ATOM   1396  C   SER H 185       6.376  11.461  30.010  1.00 29.30           C  
ATOM   1397  O   SER H 185       5.615  12.360  29.653  1.00 30.33           O  
ATOM   1398  N   LEU H 186       7.715  11.527  29.838  1.00 27.90           N  
ATOM   1399  CA  LEU H 186       8.396  12.628  29.210  1.00 25.70           C  
ATOM   1400  CB  LEU H 186       9.567  13.141  30.068  1.00 23.69           C  
ATOM   1401  CG  LEU H 186      10.351  14.320  29.468  1.00 24.71           C  
ATOM   1402  CD1 LEU H 186       9.474  15.574  29.333  1.00 24.99           C  
ATOM   1403  CD2 LEU H 186      11.638  14.586  30.268  1.00 23.56           C  
ATOM   1404  C   LEU H 186       8.972  12.097  27.928  1.00 26.85           C  
ATOM   1405  O   LEU H 186       9.409  10.949  27.884  1.00 30.32           O  
ATOM   1406  N   TYR H 187       8.981  12.913  26.848  1.00 24.81           N  
ATOM   1407  CA  TYR H 187       9.474  12.420  25.588  1.00 23.08           C  
ATOM   1408  CB  TYR H 187       8.394  12.265  24.505  1.00 25.08           C  
ATOM   1409  CG  TYR H 187       7.376  11.266  24.937  1.00 26.75           C  
ATOM   1410  CD1 TYR H 187       7.610   9.920  24.790  1.00 25.72           C  
ATOM   1411  CD2 TYR H 187       6.191  11.678  25.497  1.00 26.59           C  
ATOM   1412  CE1 TYR H 187       6.672   8.997  25.186  1.00 27.76           C  
ATOM   1413  CE2 TYR H 187       5.247  10.760  25.895  1.00 28.55           C  
ATOM   1414  CZ  TYR H 187       5.487   9.418  25.739  1.00 28.59           C  
ATOM   1415  OH  TYR H 187       4.523   8.471  26.145  1.00 31.96           O  
ATOM   1416  C   TYR H 187      10.465  13.376  24.998  1.00 24.78           C  
ATOM   1417  O   TYR H 187      10.461  14.572  25.288  1.00 25.76           O  
ATOM   1418  N   LEU H 188      11.376  12.835  24.162  1.00 24.89           N  
ATOM   1419  CA  LEU H 188      12.314  13.647  23.444  1.00 24.16           C  
ATOM   1420  CB  LEU H 188      13.721  13.633  24.069  1.00 21.86           C  
ATOM   1421  CG  LEU H 188      14.745  14.511  23.327  1.00 22.41           C  
ATOM   1422  CD1 LEU H 188      14.348  15.995  23.386  1.00 20.43           C  
ATOM   1423  CD2 LEU H 188      16.171  14.261  23.845  1.00 22.92           C  
ATOM   1424  C   LEU H 188      12.412  13.072  22.063  1.00 27.69           C  
ATOM   1425  O   LEU H 188      12.836  11.932  21.883  1.00 29.26           O  
ATOM   1426  N   GLN H 189      12.012  13.858  21.042  1.00 27.75           N  
ATOM   1427  CA  GLN H 189      12.084  13.398  19.683  1.00 28.82           C  
ATOM   1428  CB  GLN H 189      10.937  13.924  18.801  1.00 31.05           C  
ATOM   1429  CG  GLN H 189      11.036  13.507  17.331  1.00 30.54           C  
ATOM   1430  CD  GLN H 189      10.749  12.016  17.220  1.00 35.81           C  
ATOM   1431  OE1 GLN H 189       9.737  11.526  17.717  1.00 38.05           O  
ATOM   1432  NE2 GLN H 189      11.666  11.269  16.549  1.00 33.19           N  
ATOM   1433  C   GLN H 189      13.360  13.933  19.122  1.00 30.64           C  
ATOM   1434  O   GLN H 189      13.608  15.136  19.168  1.00 32.90           O  
ATOM   1435  N   MET H 190      14.213  13.039  18.583  1.00 30.13           N  
ATOM   1436  CA  MET H 190      15.480  13.467  18.063  1.00 30.41           C  
ATOM   1437  CB  MET H 190      16.659  12.691  18.670  1.00 29.93           C  
ATOM   1438  CG  MET H 190      16.781  12.862  20.184  1.00 29.49           C  
ATOM   1439  SD  MET H 190      18.128  11.905  20.944  1.00 32.05           S  
ATOM   1440  CE  MET H 190      17.324  10.290  20.732  1.00 44.80           C  
ATOM   1441  C   MET H 190      15.500  13.208  16.588  1.00 33.26           C  
ATOM   1442  O   MET H 190      15.345  12.070  16.146  1.00 37.08           O  
ATOM   1443  N   ASP H 191      15.707  14.273  15.787  1.00 34.01           N  
ATOM   1444  CA  ASP H 191      15.717  14.154  14.356  1.00 35.17           C  
ATOM   1445  CB  ASP H 191      14.700  15.081  13.667  1.00 36.69           C  
ATOM   1446  CG  ASP H 191      13.291  14.647  14.042  1.00 35.76           C  
ATOM   1447  OD1 ASP H 191      13.053  13.412  14.132  1.00 36.85           O  
ATOM   1448  OD2 ASP H 191      12.433  15.546  14.250  1.00  0.00           O1-
ATOM   1449  C   ASP H 191      17.062  14.594  13.864  1.00 35.44           C  
ATOM   1450  O   ASP H 191      17.801  15.275  14.572  1.00 35.11           O  
ATOM   1451  N   SER H 192      17.406  14.197  12.620  1.00 35.50           N  
ATOM   1452  CA  SER H 192      18.633  14.603  11.991  1.00 34.03           C  
ATOM   1453  CB  SER H 192      18.656  16.099  11.629  1.00 35.12           C  
ATOM   1454  OG  SER H 192      17.650  16.385  10.669  1.00 45.83           O  
ATOM   1455  C   SER H 192      19.776  14.331  12.915  1.00 33.12           C  
ATOM   1456  O   SER H 192      20.614  15.198  13.152  1.00 35.06           O  
ATOM   1457  N   LEU H 193      19.855  13.094  13.435  1.00 29.04           N  
ATOM   1458  CA  LEU H 193      20.878  12.761  14.381  1.00 29.76           C  
ATOM   1459  CB  LEU H 193      20.723  11.363  14.997  1.00 30.56           C  
ATOM   1460  CG  LEU H 193      19.506  11.240  15.928  1.00 29.59           C  
ATOM   1461  CD1 LEU H 193      19.406   9.827  16.514  1.00 29.28           C  
ATOM   1462  CD2 LEU H 193      19.524  12.324  17.017  1.00 28.57           C  
ATOM   1463  C   LEU H 193      22.226  12.830  13.744  1.00 34.77           C  
ATOM   1464  O   LEU H 193      22.419  12.472  12.582  1.00 38.99           O  
ATOM   1465  N   ARG H 194      23.205  13.309  14.538  1.00 32.41           N  
ATOM   1466  CA  ARG H 194      24.558  13.476  14.102  1.00 33.93           C  
ATOM   1467  CB  ARG H 194      25.019  14.945  14.161  1.00 32.24           C  
ATOM   1468  CG  ARG H 194      24.201  15.849  13.231  1.00 36.71           C  
ATOM   1469  CD  ARG H 194      24.608  17.327  13.231  1.00 42.14           C  
ATOM   1470  NE  ARG H 194      24.155  17.945  14.509  1.00 51.02           N  
ATOM   1471  CZ  ARG H 194      23.887  19.284  14.553  1.00 55.08           C  
ATOM   1472  NH1 ARG H 194      23.989  20.037  13.420  1.00 58.29           N1+
ATOM   1473  NH2 ARG H 194      23.515  19.876  15.725  1.00 55.44           N  
ATOM   1474  C   ARG H 194      25.414  12.671  15.029  1.00 35.64           C  
ATOM   1475  O   ARG H 194      24.947  12.175  16.052  1.00 36.59           O  
ATOM   1476  N   ASP H 195      26.701  12.504  14.673  1.00 37.06           N  
ATOM   1477  CA  ASP H 195      27.609  11.702  15.445  1.00 36.29           C  
ATOM   1478  CB  ASP H 195      29.006  11.598  14.810  1.00 35.57           C  
ATOM   1479  CG  ASP H 195      28.882  10.762  13.544  1.00  0.00           C  
ATOM   1480  OD1 ASP H 195      27.743  10.324  13.232  1.00  0.00           O  
ATOM   1481  OD2 ASP H 195      29.926  10.553  12.870  1.00  0.00           O1-
ATOM   1482  C   ASP H 195      27.772  12.309  16.803  1.00 36.79           C  
ATOM   1483  O   ASP H 195      27.883  11.598  17.801  1.00 36.13           O  
ATOM   1484  N   GLU H 196      27.757  13.649  16.872  1.00 37.03           N  
ATOM   1485  CA  GLU H 196      27.986  14.369  18.091  1.00 34.87           C  
ATOM   1486  CB  GLU H 196      28.023  15.889  17.892  1.00 37.90           C  
ATOM   1487  CG  GLU H 196      26.716  16.456  17.353  1.00 50.37           C  
ATOM   1488  CD  GLU H 196      26.911  17.948  17.179  1.00 56.51           C  
ATOM   1489  OE1 GLU H 196      27.965  18.466  17.632  1.00 61.85           O  
ATOM   1490  OE2 GLU H 196      26.008  18.591  16.582  1.00 59.10           O1-
ATOM   1491  C   GLU H 196      26.916  14.045  19.090  1.00 33.21           C  
ATOM   1492  O   GLU H 196      27.110  14.238  20.288  1.00 34.60           O  
ATOM   1493  N   ASP H 197      25.740  13.604  18.613  1.00 33.44           N  
ATOM   1494  CA  ASP H 197      24.603  13.263  19.427  1.00 28.75           C  
ATOM   1495  CB  ASP H 197      23.336  13.022  18.593  1.00 27.60           C  
ATOM   1496  CG  ASP H 197      22.920  14.367  18.018  1.00 29.90           C  
ATOM   1497  OD1 ASP H 197      23.024  15.384  18.755  1.00 30.20           O  
ATOM   1498  OD2 ASP H 197      22.504  14.400  16.829  1.00 32.35           O1-
ATOM   1499  C   ASP H 197      24.861  12.028  20.249  1.00 29.86           C  
ATOM   1500  O   ASP H 197      24.144  11.769  21.214  1.00 29.82           O  
ATOM   1501  N   THR H 198      25.840  11.188  19.866  1.00 28.96           N  
ATOM   1502  CA  THR H 198      26.060   9.981  20.620  1.00 28.05           C  
ATOM   1503  CB  THR H 198      27.222   9.172  20.115  1.00 28.14           C  
ATOM   1504  OG1 THR H 198      27.014   8.815  18.756  1.00 30.41           O  
ATOM   1505  CG2 THR H 198      27.364   7.909  20.979  1.00 27.18           C  
ATOM   1506  C   THR H 198      26.333  10.337  22.048  1.00 29.58           C  
ATOM   1507  O   THR H 198      27.264  11.083  22.350  1.00 32.98           O  
ATOM   1508  N   ALA H 199      25.504   9.808  22.975  1.00 29.05           N  
ATOM   1509  CA  ALA H 199      25.695  10.104  24.366  1.00 26.09           C  
ATOM   1510  CB  ALA H 199      25.563  11.601  24.692  1.00 25.88           C  
ATOM   1511  C   ALA H 199      24.645   9.393  25.157  1.00 27.25           C  
ATOM   1512  O   ALA H 199      23.742   8.765  24.604  1.00 28.78           O  
ATOM   1513  N   MET H 200      24.777   9.446  26.497  1.00 26.29           N  
ATOM   1514  CA  MET H 200      23.778   8.885  27.357  1.00 24.06           C  
ATOM   1515  CB  MET H 200      24.338   8.362  28.691  1.00 23.07           C  
ATOM   1516  CG  MET H 200      23.315   7.598  29.531  1.00  0.00           C  
ATOM   1517  SD  MET H 200      23.978   6.900  31.073  1.00  0.00           S  
ATOM   1518  CE  MET H 200      25.013   5.655  30.248  1.00  0.00           C  
ATOM   1519  C   MET H 200      22.838  10.008  27.658  1.00 24.51           C  
ATOM   1520  O   MET H 200      23.268  11.118  27.971  1.00 26.38           O  
ATOM   1521  N   TYR H 201      21.519   9.748  27.572  1.00 25.27           N  
ATOM   1522  CA  TYR H 201      20.561  10.795  27.785  1.00 22.60           C  
ATOM   1523  CB  TYR H 201      19.484  10.876  26.686  1.00 23.27           C  
ATOM   1524  CG  TYR H 201      20.102  11.424  25.441  1.00 23.36           C  
ATOM   1525  CD1 TYR H 201      20.926  10.655  24.649  1.00 23.37           C  
ATOM   1526  CD2 TYR H 201      19.834  12.718  25.057  1.00 22.33           C  
ATOM   1527  CE1 TYR H 201      21.480  11.178  23.502  1.00 23.54           C  
ATOM   1528  CE2 TYR H 201      20.383  13.245  23.912  1.00 22.87           C  
ATOM   1529  CZ  TYR H 201      21.210  12.475  23.133  1.00 23.94           C  
ATOM   1530  OH  TYR H 201      21.776  13.013  21.958  1.00 24.66           O  
ATOM   1531  C   TYR H 201      19.857  10.534  29.075  1.00 22.51           C  
ATOM   1532  O   TYR H 201      19.372   9.428  29.321  1.00 23.04           O  
ATOM   1533  N   TYR H 202      19.790  11.571  29.936  1.00 22.58           N  
ATOM   1534  CA  TYR H 202      19.153  11.432  31.212  1.00 22.73           C  
ATOM   1535  CB  TYR H 202      19.996  11.877  32.426  1.00 20.80           C  
ATOM   1536  CG  TYR H 202      21.303  11.162  32.531  1.00 22.22           C  
ATOM   1537  CD1 TYR H 202      21.413   9.946  33.161  1.00 23.97           C  
ATOM   1538  CD2 TYR H 202      22.437  11.730  32.001  1.00 22.07           C  
ATOM   1539  CE1 TYR H 202      22.630   9.311  33.257  1.00 24.50           C  
ATOM   1540  CE2 TYR H 202      23.657  11.100  32.093  1.00 22.74           C  
ATOM   1541  CZ  TYR H 202      23.756   9.886  32.725  1.00 25.16           C  
ATOM   1542  OH  TYR H 202      25.002   9.232  32.829  1.00 29.65           O  
ATOM   1543  C   TYR H 202      18.001  12.388  31.241  1.00 24.13           C  
ATOM   1544  O   TYR H 202      18.053  13.467  30.654  1.00 26.55           O  
ATOM   1545  N   CYS H 203      16.904  11.983  31.911  1.00 22.57           N  
ATOM   1546  CA  CYS H 203      15.791  12.854  32.137  1.00 24.83           C  
ATOM   1547  CB  CYS H 203      14.407  12.196  31.887  1.00 25.18           C  
ATOM   1548  SG  CYS H 203      14.182  10.587  32.709  1.00 33.71           S  
ATOM   1549  C   CYS H 203      15.911  13.256  33.572  1.00 24.56           C  
ATOM   1550  O   CYS H 203      16.336  12.457  34.407  1.00 23.16           O  
ATOM   1551  N   ALA H 204      15.592  14.526  33.895  1.00 23.26           N  
ATOM   1552  CA  ALA H 204      15.746  14.952  35.254  1.00 25.02           C  
ATOM   1553  CB  ALA H 204      17.029  15.755  35.495  1.00 26.62           C  
ATOM   1554  C   ALA H 204      14.571  15.791  35.643  1.00 23.85           C  
ATOM   1555  O   ALA H 204      13.973  16.488  34.825  1.00 23.09           O  
ATOM   1556  N   ARG H 205      14.217  15.716  36.938  1.00 23.83           N  
ATOM   1557  CA  ARG H 205      13.087  16.401  37.493  1.00 24.57           C  
ATOM   1558  CB  ARG H 205      12.339  15.523  38.516  1.00 24.42           C  
ATOM   1559  CG  ARG H 205      11.117  16.178  39.160  1.00 22.31           C  
ATOM   1560  CD  ARG H 205      10.459  15.322  40.250  1.00 21.72           C  
ATOM   1561  NE  ARG H 205      11.121  15.641  41.548  1.00 22.93           N  
ATOM   1562  CZ  ARG H 205      10.428  15.522  42.719  1.00 26.61           C  
ATOM   1563  NH1 ARG H 205       9.125  15.118  42.703  1.00 24.42           N1+
ATOM   1564  NH2 ARG H 205      11.036  15.813  43.906  1.00 26.85           N  
ATOM   1565  C   ARG H 205      13.574  17.606  38.224  1.00 23.80           C  
ATOM   1566  O   ARG H 205      14.718  17.654  38.669  1.00 28.75           O  
ATOM   1567  N   VAL H 206      12.708  18.632  38.332  1.00 25.89           N  
ATOM   1568  CA  VAL H 206      13.025  19.825  39.057  1.00 24.63           C  
ATOM   1569  CB  VAL H 206      12.367  21.045  38.484  1.00 24.77           C  
ATOM   1570  CG1 VAL H 206      12.844  21.213  37.034  1.00 27.07           C  
ATOM   1571  CG2 VAL H 206      10.843  20.902  38.624  1.00 33.87           C  
ATOM   1572  C   VAL H 206      12.584  19.666  40.481  1.00 25.98           C  
ATOM   1573  O   VAL H 206      11.577  19.028  40.754  1.00 26.57           O  
ATOM   1574  N   TYR H 207      13.170  20.384  41.419  1.00 24.36           N  
ATOM   1575  CA  TYR H 207      12.240  20.333  42.503  1.00 24.68           C  
ATOM   1576  CB  TYR H 207      12.772  19.874  43.877  1.00 31.90           C  
ATOM   1577  CG  TYR H 207      11.672  19.648  44.873  1.00 36.87           C  
ATOM   1578  CD1 TYR H 207      10.831  18.562  44.768  1.00 37.44           C  
ATOM   1579  CD2 TYR H 207      11.502  20.495  45.946  1.00 39.06           C  
ATOM   1580  CE1 TYR H 207       9.834  18.346  45.691  1.00 17.98           C  
ATOM   1581  CE2 TYR H 207      10.510  20.290  46.874  1.00 18.60           C  
ATOM   1582  CZ  TYR H 207       9.671  19.213  46.745  1.00 19.32           C  
ATOM   1583  OH  TYR H 207       8.651  18.998  47.695  1.00  0.00           O  
ATOM   1584  C   TYR H 207      11.673  21.719  42.580  1.00 25.53           C  
ATOM   1585  O   TYR H 207      12.059  22.600  41.810  1.00 25.97           O  
ATOM   1586  N   SER H 208      10.659  21.941  43.433  1.00 23.87           N  
ATOM   1587  CA  SER H 208      10.083  23.254  43.494  1.00 23.53           C  
ATOM   1588  CB  SER H 208       8.548  23.251  43.539  1.00 24.65           C  
ATOM   1589  OG  SER H 208       8.097  22.748  44.788  1.00  0.00           O  
ATOM   1590  C   SER H 208      10.540  23.889  44.764  1.00 24.82           C  
ATOM   1591  O   SER H 208      10.826  23.198  45.741  1.00 25.61           O  
ATOM   1592  N   SER H 209      10.658  25.232  44.771  1.00 22.87           N  
ATOM   1593  CA  SER H 209      11.059  25.880  45.987  1.00 23.39           C  
ATOM   1594  CB  SER H 209      12.573  26.109  46.081  1.00 22.86           C  
ATOM   1595  OG  SER H 209      13.007  26.976  45.042  1.00  0.00           O  
ATOM   1596  C   SER H 209      10.378  27.207  46.086  1.00 25.49           C  
ATOM   1597  O   SER H 209      10.208  27.926  45.102  1.00 26.73           O  
ATOM   1598  N   GLY H 210       9.962  27.579  47.309  1.00 24.21           N  
ATOM   1599  CA  GLY H 210       9.306  28.840  47.458  1.00 23.77           C  
ATOM   1600  C   GLY H 210       8.080  28.812  46.604  1.00 23.69           C  
ATOM   1601  O   GLY H 210       7.364  27.814  46.555  1.00 23.39           O  
ATOM   1602  N   TRP H 211       7.791  29.954  45.953  1.00 23.78           N  
ATOM   1603  CA  TRP H 211       6.671  30.123  45.069  1.00 23.88           C  
ATOM   1604  CB  TRP H 211       6.532  31.560  44.561  1.00 30.02           C  
ATOM   1605  CG  TRP H 211       5.949  32.523  45.547  1.00 35.13           C  
ATOM   1606  CD2 TRP H 211       4.539  32.605  45.769  1.00  0.00           C  
ATOM   1607  CD1 TRP H 211       6.532  33.445  46.365  1.00  0.00           C  
ATOM   1608  NE1 TRP H 211       5.563  34.103  47.085  1.00  0.00           N  
ATOM   1609  CE2 TRP H 211       4.330  33.591  46.728  1.00  0.00           C  
ATOM   1610  CE3 TRP H 211       3.504  31.908  45.212  1.00  0.00           C  
ATOM   1611  CZ2 TRP H 211       3.070  33.900  47.153  1.00  0.00           C  
ATOM   1612  CZ3 TRP H 211       2.235  32.220  45.640  1.00  0.00           C  
ATOM   1613  CH2 TRP H 211       2.026  33.197  46.591  1.00  0.00           C  
ATOM   1614  C   TRP H 211       6.824  29.336  43.806  1.00 25.28           C  
ATOM   1615  O   TRP H 211       5.899  28.663  43.355  1.00 25.23           O  
ATOM   1616  N   HIS H 212       8.028  29.415  43.213  1.00 23.52           N  
ATOM   1617  CA  HIS H 212       8.286  28.985  41.868  1.00 23.42           C  
ATOM   1618  ND1 HIS H 212       8.709  29.932  38.587  1.00  0.00           N  
ATOM   1619  CG  HIS H 212       9.500  29.920  39.715  1.00 18.52           C  
ATOM   1620  CB  HIS H 212       9.027  30.131  41.125  1.00 25.45           C  
ATOM   1621  NE2 HIS H 212      10.800  29.610  37.896  1.00  0.00           N  
ATOM   1622  CD2 HIS H 212      10.773  29.720  39.274  1.00 19.54           C  
ATOM   1623  CE1 HIS H 212       9.539  29.743  37.528  1.00 27.54           C  
ATOM   1624  C   HIS H 212       9.076  27.704  41.851  1.00 23.96           C  
ATOM   1625  O   HIS H 212       9.313  27.090  42.888  1.00 24.47           O  
ATOM   1626  N   VAL H 213       9.452  27.227  40.645  1.00 22.45           N  
ATOM   1627  CA  VAL H 213      10.231  26.038  40.520  1.00 22.46           C  
ATOM   1628  CB  VAL H 213      10.459  25.576  39.107  1.00 22.18           C  
ATOM   1629  CG1 VAL H 213       9.100  25.242  38.467  1.00  0.00           C  
ATOM   1630  CG2 VAL H 213      11.280  26.640  38.359  1.00  0.00           C  
ATOM   1631  C   VAL H 213      11.557  26.347  41.089  1.00 25.32           C  
ATOM   1632  O   VAL H 213      11.990  27.498  41.120  1.00 25.20           O  
ATOM   1633  N   SER H 214      12.214  25.299  41.597  1.00 24.33           N  
ATOM   1634  CA  SER H 214      13.503  25.475  42.165  1.00 24.26           C  
ATOM   1635  CB  SER H 214      14.029  24.215  42.842  1.00 32.53           C  
ATOM   1636  OG  SER H 214      14.530  23.313  41.857  1.00 59.42           O  
ATOM   1637  C   SER H 214      14.415  25.642  41.016  1.00 25.67           C  
ATOM   1638  O   SER H 214      14.014  25.615  39.853  1.00 25.99           O  
ATOM   1639  N   ASP H 215      15.689  25.869  41.336  1.00 25.06           N  
ATOM   1640  CA  ASP H 215      16.648  25.934  40.297  1.00 25.00           C  
ATOM   1641  CB  ASP H 215      17.410  27.261  40.319  1.00 26.17           C  
ATOM   1642  CG  ASP H 215      16.500  28.304  39.683  1.00 42.47           C  
ATOM   1643  OD1 ASP H 215      15.421  27.910  39.163  1.00 69.94           O  
ATOM   1644  OD2 ASP H 215      16.881  29.505  39.691  1.00 78.25           O1-
ATOM   1645  C   ASP H 215      17.591  24.793  40.515  1.00 25.15           C  
ATOM   1646  O   ASP H 215      18.796  24.992  40.657  1.00 25.74           O  
ATOM   1647  N   TYR H 216      17.055  23.553  40.592  1.00 22.98           N  
ATOM   1648  CA  TYR H 216      17.923  22.422  40.731  1.00 22.96           C  
ATOM   1649  CB  TYR H 216      18.336  22.088  42.153  1.00 23.36           C  
ATOM   1650  CG  TYR H 216      17.196  21.790  43.076  1.00 24.80           C  
ATOM   1651  CD1 TYR H 216      16.623  20.560  43.269  1.00 15.28           C  
ATOM   1652  CD2 TYR H 216      16.671  22.810  43.783  1.00 16.30           C  
ATOM   1653  CE1 TYR H 216      15.625  20.389  44.197  1.00 14.59           C  
ATOM   1654  CE2 TYR H 216      15.678  22.683  44.712  1.00 15.64           C  
ATOM   1655  CZ  TYR H 216      15.156  21.449  44.932  1.00 16.29           C  
ATOM   1656  OH  TYR H 216      14.143  21.302  45.893  1.00 19.71           O  
ATOM   1657  C   TYR H 216      17.273  21.195  40.211  1.00 24.49           C  
ATOM   1658  O   TYR H 216      16.056  21.136  40.060  1.00 24.60           O  
ATOM   1659  N   PHE H 217      18.109  20.169  39.949  1.00 23.13           N  
ATOM   1660  CA  PHE H 217      17.646  18.905  39.470  1.00 22.76           C  
ATOM   1661  CB  PHE H 217      18.542  18.374  38.347  1.00 22.51           C  
ATOM   1662  CG  PHE H 217      18.282  19.114  37.086  1.00 23.71           C  
ATOM   1663  CD1 PHE H 217      18.908  20.297  36.766  1.00 24.57           C  
ATOM   1664  CD2 PHE H 217      17.386  18.583  36.203  1.00 24.13           C  
ATOM   1665  CE1 PHE H 217      18.630  20.932  35.577  1.00 24.60           C  
ATOM   1666  CE2 PHE H 217      17.113  19.207  35.019  1.00 23.87           C  
ATOM   1667  CZ  PHE H 217      17.731  20.387  34.697  1.00 27.17           C  
ATOM   1668  C   PHE H 217      17.815  17.920  40.576  1.00 25.36           C  
ATOM   1669  O   PHE H 217      18.920  17.442  40.825  1.00 25.44           O  
ATOM   1670  N   ASP H 218      16.731  17.605  41.300  1.00 24.87           N  
ATOM   1671  CA  ASP H 218      16.863  16.650  42.351  1.00 25.34           C  
ATOM   1672  CB  ASP H 218      15.855  16.843  43.503  1.00 26.45           C  
ATOM   1673  CG  ASP H 218      14.434  16.840  42.972  1.00 32.53           C  
ATOM   1674  OD1 ASP H 218      14.241  16.700  41.739  1.00 34.44           O  
ATOM   1675  OD2 ASP H 218      13.508  16.990  43.808  1.00 36.11           O1-
ATOM   1676  C   ASP H 218      16.906  15.222  41.873  1.00 26.48           C  
ATOM   1677  O   ASP H 218      17.712  14.446  42.387  1.00 27.34           O  
ATOM   1678  N   TYR H 219      16.094  14.813  40.865  1.00 26.25           N  
ATOM   1679  CA  TYR H 219      16.121  13.395  40.606  1.00 23.06           C  
ATOM   1680  CB  TYR H 219      14.777  12.698  40.890  1.00 26.27           C  
ATOM   1681  CG  TYR H 219      14.519  12.854  42.350  1.00 36.50           C  
ATOM   1682  CD1 TYR H 219      13.848  13.956  42.830  1.00 35.80           C  
ATOM   1683  CD2 TYR H 219      14.958  11.905  43.244  1.00 39.86           C  
ATOM   1684  CE1 TYR H 219      13.614  14.105  44.177  1.00 39.56           C  
ATOM   1685  CE2 TYR H 219      14.729  12.048  44.592  1.00 39.35           C  
ATOM   1686  CZ  TYR H 219      14.056  13.149  45.062  1.00 38.22           C  
ATOM   1687  OH  TYR H 219      13.819  13.300  46.445  1.00 43.27           O  
ATOM   1688  C   TYR H 219      16.463  13.155  39.166  1.00 23.86           C  
ATOM   1689  O   TYR H 219      15.969  13.846  38.277  1.00 26.43           O  
ATOM   1690  N   TRP H 220      17.315  12.137  38.911  1.00 23.50           N  
ATOM   1691  CA  TRP H 220      17.771  11.841  37.582  1.00 23.58           C  
ATOM   1692  CB  TRP H 220      19.298  11.991  37.444  1.00 21.14           C  
ATOM   1693  CG  TRP H 220      19.820  13.396  37.653  1.00 18.16           C  
ATOM   1694  CD2 TRP H 220      20.515  14.167  36.658  1.00 18.61           C  
ATOM   1695  CD1 TRP H 220      19.795  14.162  38.783  1.00 18.95           C  
ATOM   1696  NE1 TRP H 220      20.419  15.364  38.552  1.00 19.65           N  
ATOM   1697  CE2 TRP H 220      20.871  15.379  37.249  1.00 19.07           C  
ATOM   1698  CE3 TRP H 220      20.836  13.886  35.361  1.00 19.50           C  
ATOM   1699  CZ2 TRP H 220      21.554  16.334  36.549  1.00 19.68           C  
ATOM   1700  CZ3 TRP H 220      21.522  14.853  34.657  1.00 17.34           C  
ATOM   1701  CH2 TRP H 220      21.874  16.053  35.239  1.00 21.92           C  
ATOM   1702  C   TRP H 220      17.461  10.403  37.282  1.00 23.91           C  
ATOM   1703  O   TRP H 220      17.364   9.570  38.183  1.00 25.53           O  
ATOM   1704  N   GLY H 221      17.277  10.080  35.985  1.00 22.85           N  
ATOM   1705  CA  GLY H 221      17.020   8.727  35.581  1.00 23.93           C  
ATOM   1706  C   GLY H 221      18.344   8.050  35.382  1.00 31.43           C  
ATOM   1707  O   GLY H 221      19.396   8.663  35.545  1.00 31.93           O  
ATOM   1708  N   GLN H 222      18.302   6.749  35.034  1.00 33.90           N  
ATOM   1709  CA  GLN H 222      19.445   5.907  34.798  1.00 32.67           C  
ATOM   1710  CB  GLN H 222      19.035   4.446  34.594  1.00 35.79           C  
ATOM   1711  CG  GLN H 222      18.344   3.834  35.808  1.00 40.80           C  
ATOM   1712  CD  GLN H 222      17.707   2.545  35.331  1.00 47.92           C  
ATOM   1713  OE1 GLN H 222      17.607   2.306  34.130  1.00 50.56           O  
ATOM   1714  NE2 GLN H 222      17.250   1.695  36.288  1.00 48.95           N  
ATOM   1715  C   GLN H 222      20.154   6.329  33.550  1.00 30.86           C  
ATOM   1716  O   GLN H 222      21.378   6.244  33.464  1.00 34.62           O  
ATOM   1717  N   GLY H 223      19.391   6.752  32.525  1.00 29.64           N  
ATOM   1718  CA  GLY H 223      19.983   7.184  31.291  1.00 27.69           C  
ATOM   1719  C   GLY H 223      19.834   6.115  30.255  1.00 30.00           C  
ATOM   1720  O   GLY H 223      19.759   4.925  30.561  1.00 30.38           O  
ATOM   1721  N   ILE H 224      19.781   6.545  28.978  1.00 28.71           N  
ATOM   1722  CA  ILE H 224      19.670   5.641  27.869  1.00 28.58           C  
ATOM   1723  CB  ILE H 224      18.363   5.747  27.143  1.00 30.50           C  
ATOM   1724  CG1 ILE H 224      17.196   5.401  28.084  1.00  0.00           C  
ATOM   1725  CG2 ILE H 224      18.443   4.824  25.918  1.00 29.36           C  
ATOM   1726  CD1 ILE H 224      17.259   3.974  28.629  1.00  0.00           C  
ATOM   1727  C   ILE H 224      20.759   5.994  26.904  1.00 30.13           C  
ATOM   1728  O   ILE H 224      21.032   7.167  26.660  1.00 30.64           O  
ATOM   1729  N   LEU H 225      21.410   4.970  26.318  1.00 30.62           N  
ATOM   1730  CA  LEU H 225      22.521   5.207  25.439  0.90 28.26           C  
ATOM   1731  CB  LEU H 225      23.524   4.040  25.445  0.90 28.61           C  
ATOM   1732  CG  LEU H 225      24.739   4.240  24.522  0.90 32.25           C  
ATOM   1733  CD1 LEU H 225      25.683   5.326  25.057  1.00 29.21           C  
ATOM   1734  CD2 LEU H 225      25.451   2.912  24.238  1.00 24.70           C  
ATOM   1735  C   LEU H 225      22.026   5.351  24.035  1.00 28.52           C  
ATOM   1736  O   LEU H 225      21.297   4.502  23.525  1.00 32.21           O  
ATOM   1737  N   VAL H 226      22.409   6.462  23.374  1.00 26.54           N  
ATOM   1738  CA  VAL H 226      22.058   6.661  21.997  1.00 26.57           C  
ATOM   1739  CB  VAL H 226      21.369   7.970  21.741  1.00 26.51           C  
ATOM   1740  CG1 VAL H 226      21.216   8.155  20.222  1.00 24.43           C  
ATOM   1741  CG2 VAL H 226      20.031   7.974  22.498  1.00 27.62           C  
ATOM   1742  C   VAL H 226      23.343   6.669  21.231  1.00 29.92           C  
ATOM   1743  O   VAL H 226      24.213   7.510  21.461  1.00 31.92           O  
ATOM   1744  N   THR H 227      23.494   5.720  20.288  1.00 30.65           N  
ATOM   1745  CA  THR H 227      24.709   5.653  19.532  1.00 29.69           C  
ATOM   1746  CB  THR H 227      25.350   4.294  19.571  1.00 29.21           C  
ATOM   1747  OG1 THR H 227      25.637   3.926  20.911  1.00 31.24           O  
ATOM   1748  CG2 THR H 227      26.644   4.331  18.741  1.00 28.27           C  
ATOM   1749  C   THR H 227      24.371   5.934  18.105  1.00 30.13           C  
ATOM   1750  O   THR H 227      23.556   5.239  17.500  1.00 30.93           O  
ATOM   1751  N   VAL H 228      24.996   6.976  17.525  1.00 30.12           N  
ATOM   1752  CA  VAL H 228      24.728   7.290  16.153  1.00 30.46           C  
ATOM   1753  CB  VAL H 228      24.510   8.754  15.918  1.00 30.64           C  
ATOM   1754  CG1 VAL H 228      24.303   8.987  14.414  1.00 31.31           C  
ATOM   1755  CG2 VAL H 228      23.326   9.213  16.788  1.00 31.48           C  
ATOM   1756  C   VAL H 228      25.926   6.873  15.363  1.00 35.70           C  
ATOM   1757  O   VAL H 228      27.016   7.419  15.536  1.00 37.46           O  
ATOM   1758  N   SER H 229      25.753   5.880  14.466  1.00 37.61           N  
ATOM   1759  CA  SER H 229      26.874   5.430  13.690  1.00 37.56           C  
ATOM   1760  CB  SER H 229      27.637   4.266  14.345  1.00 36.34           C  
ATOM   1761  OG  SER H 229      28.725   3.874  13.521  1.00 40.27           O  
ATOM   1762  C   SER H 229      26.377   4.938  12.370  1.00 40.47           C  
ATOM   1763  O   SER H 229      25.234   4.503  12.234  1.00 44.00           O  
ATOM   1764  N   SER H 230      27.252   5.005  11.349  1.00 44.93           N  
ATOM   1765  CA  SER H 230      26.912   4.549  10.034  1.00 50.05           C  
ATOM   1766  CB  SER H 230      27.640   5.328   8.925  1.00 46.75           C  
ATOM   1767  OG  SER H 230      27.259   4.833   7.650  1.00 47.93           O  
ATOM   1768  C   SER H 230      27.363   3.098   9.936  1.00 50.35           C  
ATOM   1769  O   SER H 230      26.541   2.249   9.494  1.00 56.55           O  
ATOM   1770  OXT SER H 230      28.539   2.821  10.296  1.00  0.00           O1-
TER    1771      SER H 230 
CONECT  159  648
CONECT  648  159
CONECT  950 1548
CONECT 1548  950
END
