# Supplementary material for: Fully automated antibody structure prediction using BIOVIA tools: Validation study
Source: PLoS One. 2017 May 18;12(5):e0177923. doi: 10.1371/journal.pone.0177923 (PMC5436848; doi:10.1371/journal.pone.0177923)
Supplement: S1 Dataset — Predicted structures using the Top5 framework method, Chothia CDR definition with no canonical filtering and generating 50 models. These were used in the detailed discussion of outliers and for comparison against predictions using canonical filtering. (ZIP) [file pone.0177923.s003.zip › 4M7J_LH_FV_FinalModel.pdb]

REMARK   Accelrys Discovery Studio PDB file
REMARK   Created:  2015-05-08T05:38:40Z
SSBOND   1 CYS L   23    CYS L   93                                     
SSBOND   2 CYS H  134    CYS H  207                                     
ATOM      1  N   ASP L   1      25.976  34.253  26.485  1.00 62.20           N1+
ATOM      2  CA  ASP L   1      25.950  32.935  27.155  1.00 59.88           C  
ATOM      3  CB  ASP L   1      26.451  31.846  26.190  1.00 62.30           C  
ATOM      4  CG  ASP L   1      26.103  30.471  26.741  1.00 65.69           C  
ATOM      5  OD1 ASP L   1      25.576  30.394  27.882  1.00  0.00           O  
ATOM      6  OD2 ASP L   1      26.357  29.472  26.015  1.00  0.00           O1-
ATOM      7  C   ASP L   1      26.851  32.996  28.340  1.00 55.86           C  
ATOM      8  O   ASP L   1      27.894  33.644  28.302  1.00 59.27           O  
ATOM      9  N   ILE L   2      26.465  32.312  29.431  1.00 50.90           N  
ATOM     10  CA  ILE L   2      27.237  32.377  30.633  1.00 49.56           C  
ATOM     11  CB  ILE L   2      26.395  32.387  31.875  1.00 47.89           C  
ATOM     12  CG1 ILE L   2      25.491  33.631  31.891  1.00  0.00           C  
ATOM     13  CG2 ILE L   2      27.327  32.279  33.094  1.00  0.00           C  
ATOM     14  CD1 ILE L   2      24.399  33.573  32.959  1.00 46.75           C  
ATOM     15  C   ILE L   2      28.096  31.161  30.707  1.00 49.60           C  
ATOM     16  O   ILE L   2      27.633  30.045  30.477  1.00 52.15           O  
ATOM     17  N   LEU L   3      29.396  31.353  31.008  1.00 47.26           N  
ATOM     18  CA  LEU L   3      30.249  30.209  31.119  1.00 45.86           C  
ATOM     19  CB  LEU L   3      31.527  30.284  30.267  1.00 45.04           C  
ATOM     20  CG  LEU L   3      31.239  30.218  28.756  1.00  0.00           C  
ATOM     21  CD1 LEU L   3      32.541  30.193  27.939  1.00  0.00           C  
ATOM     22  CD2 LEU L   3      30.298  29.049  28.421  1.00  0.00           C  
ATOM     23  C   LEU L   3      30.638  30.034  32.550  1.00 45.21           C  
ATOM     24  O   LEU L   3      30.855  31.000  33.282  1.00 42.56           O  
ATOM     25  N   MET L   4      30.705  28.762  32.988  1.00 43.29           N  
ATOM     26  CA  MET L   4      31.062  28.454  34.341  1.00 42.49           C  
ATOM     27  CB  MET L   4      30.069  27.489  35.011  1.00 41.20           C  
ATOM     28  CG  MET L   4      28.631  28.019  35.058  1.00 40.66           C  
ATOM     29  SD  MET L   4      28.364  29.449  36.148  1.00 43.73           S  
ATOM     30  CE  MET L   4      28.303  28.474  37.678  1.00 53.93           C  
ATOM     31  C   MET L   4      32.385  27.758  34.278  1.00 41.24           C  
ATOM     32  O   MET L   4      32.530  26.749  33.588  1.00 42.53           O  
ATOM     33  N   ASN L   5      33.394  28.278  35.004  1.00 40.42           N  
ATOM     34  CA  ASN L   5      34.693  27.674  34.947  1.00 40.56           C  
ATOM     35  CB  ASN L   5      35.833  28.679  34.713  1.00 42.47           C  
ATOM     36  CG  ASN L   5      35.702  29.218  33.297  1.00  0.00           C  
ATOM     37  OD1 ASN L   5      35.003  28.644  32.463  1.00  0.00           O  
ATOM     38  ND2 ASN L   5      36.399  30.351  33.012  1.00  0.00           N  
ATOM     39  C   ASN L   5      34.960  26.998  36.253  1.00 42.37           C  
ATOM     40  O   ASN L   5      34.825  27.601  37.317  1.00 48.29           O  
ATOM     41  N   GLN L   6      35.350  25.706  36.195  1.00 41.70           N  
ATOM     42  CA  GLN L   6      35.639  24.967  37.392  1.00 42.58           C  
ATOM     43  CB  GLN L   6      34.839  23.661  37.545  1.00 40.23           C  
ATOM     44  CG  GLN L   6      33.346  23.849  37.803  1.00 40.12           C  
ATOM     45  CD  GLN L   6      32.735  22.461  37.938  1.00 39.35           C  
ATOM     46  OE1 GLN L   6      31.714  22.153  37.325  1.00 44.10           O  
ATOM     47  NE2 GLN L   6      33.377  21.596  38.768  1.00 36.32           N  
ATOM     48  C   GLN L   6      37.077  24.560  37.371  1.00 45.49           C  
ATOM     49  O   GLN L   6      37.584  24.068  36.364  1.00 50.58           O  
ATOM     50  N   THR L   7      37.774  24.779  38.502  1.00 47.05           N  
ATOM     51  CA  THR L   7      39.143  24.366  38.630  1.00 46.54           C  
ATOM     52  CB  THR L   7      40.122  25.503  38.563  1.00 45.55           C  
ATOM     53  OG1 THR L   7      39.883  26.417  39.624  1.00 50.19           O  
ATOM     54  CG2 THR L   7      39.972  26.211  37.206  1.00 44.54           C  
ATOM     55  C   THR L   7      39.276  23.751  39.989  1.00 44.52           C  
ATOM     56  O   THR L   7      38.560  24.140  40.911  1.00 39.57           O  
ATOM     57  N   PRO L   8      40.149  22.790  40.161  1.00 43.59           N  
ATOM     58  CA  PRO L   8      40.956  22.256  39.098  1.00 42.84           C  
ATOM     59  CD  PRO L   8      40.758  22.572  41.463  1.00 43.00           C  
ATOM     60  CB  PRO L   8      42.207  21.671  39.758  1.00 43.55           C  
ATOM     61  CG  PRO L   8      41.800  21.468  41.226  1.00 44.62           C  
ATOM     62  C   PRO L   8      40.170  21.231  38.348  1.00 42.99           C  
ATOM     63  O   PRO L   8      39.099  20.842  38.806  1.00 50.81           O  
ATOM     64  N   LEU L   9      40.674  20.802  37.178  1.00 42.21           N  
ATOM     65  CA  LEU L   9      40.003  19.801  36.406  1.00 43.32           C  
ATOM     66  CB  LEU L   9      40.642  19.587  35.028  1.00 45.85           C  
ATOM     67  CG  LEU L   9      40.574  20.855  34.157  1.00 49.27           C  
ATOM     68  CD1 LEU L   9      41.468  21.976  34.713  1.00 53.67           C  
ATOM     69  CD2 LEU L   9      40.859  20.538  32.686  1.00 54.42           C  
ATOM     70  C   LEU L   9      40.034  18.511  37.165  1.00 43.12           C  
ATOM     71  O   LEU L   9      39.052  17.770  37.178  1.00 33.40           O  
ATOM     72  N   SER L  10      41.175  18.198  37.811  1.00 43.70           N  
ATOM     73  CA  SER L  10      41.261  16.976  38.561  1.00 44.35           C  
ATOM     74  CB  SER L  10      42.143  15.918  37.873  1.00 45.81           C  
ATOM     75  OG  SER L  10      42.196  14.737  38.657  1.00 47.33           O  
ATOM     76  C   SER L  10      41.891  17.308  39.880  1.00 42.88           C  
ATOM     77  O   SER L  10      42.820  18.107  39.944  1.00 39.94           O  
ATOM     78  N   LEU L  11      41.389  16.708  40.983  1.00 42.90           N  
ATOM     79  CA  LEU L  11      41.954  17.044  42.261  1.00 45.20           C  
ATOM     80  CB  LEU L  11      41.006  17.915  43.110  1.00 46.04           C  
ATOM     81  CG  LEU L  11      41.556  18.313  44.496  1.00 48.13           C  
ATOM     82  CD1 LEU L  11      42.825  19.168  44.385  1.00 44.82           C  
ATOM     83  CD2 LEU L  11      40.464  18.980  45.350  1.00 50.60           C  
ATOM     84  C   LEU L  11      42.254  15.794  43.034  1.00 47.69           C  
ATOM     85  O   LEU L  11      41.365  15.173  43.616  1.00 51.63           O  
ATOM     86  N   PRO L  12      43.500  15.401  43.064  1.00 47.02           N  
ATOM     87  CA  PRO L  12      43.855  14.255  43.855  1.00 46.18           C  
ATOM     88  CD  PRO L  12      44.367  15.544  41.908  1.00 47.34           C  
ATOM     89  CB  PRO L  12      45.183  13.733  43.296  1.00 45.79           C  
ATOM     90  CG  PRO L  12      45.662  14.839  42.337  1.00 46.87           C  
ATOM     91  C   PRO L  12      43.880  14.660  45.294  1.00 46.68           C  
ATOM     92  O   PRO L  12      44.328  15.767  45.590  1.00 51.93           O  
ATOM     93  N   VAL L  13      43.404  13.796  46.209  1.00 44.72           N  
ATOM     94  CA  VAL L  13      43.411  14.166  47.595  1.00 43.46           C  
ATOM     95  CB  VAL L  13      42.174  14.908  48.008  1.00 44.07           C  
ATOM     96  CG1 VAL L  13      40.956  14.000  47.769  1.00 46.52           C  
ATOM     97  CG2 VAL L  13      42.333  15.356  49.469  1.00 37.30           C  
ATOM     98  C   VAL L  13      43.484  12.910  48.401  1.00 41.35           C  
ATOM     99  O   VAL L  13      43.030  11.859  47.960  1.00 40.67           O  
ATOM    100  N   SER L  14      44.073  12.984  49.610  1.00 41.55           N  
ATOM    101  CA  SER L  14      44.188  11.810  50.428  1.00 43.51           C  
ATOM    102  CB  SER L  14      45.413  11.831  51.358  1.00 44.67           C  
ATOM    103  OG  SER L  14      46.607  11.851  50.590  1.00 45.90           O  
ATOM    104  C   SER L  14      42.969  11.710  51.289  1.00 45.13           C  
ATOM    105  O   SER L  14      42.315  12.711  51.578  1.00 36.64           O  
ATOM    106  N   LEU L  15      42.641  10.481  51.734  1.00 46.39           N  
ATOM    107  CA  LEU L  15      41.490  10.299  52.571  1.00 46.77           C  
ATOM    108  CB  LEU L  15      41.225   8.831  52.961  1.00 46.30           C  
ATOM    109  CG  LEU L  15      40.647   7.954  51.836  1.00 45.02           C  
ATOM    110  CD1 LEU L  15      40.448   6.506  52.312  1.00 42.16           C  
ATOM    111  CD2 LEU L  15      39.334   8.548  51.302  1.00 41.98           C  
ATOM    112  C   LEU L  15      41.716  11.042  53.844  1.00 47.79           C  
ATOM    113  O   LEU L  15      42.786  10.963  54.444  1.00 47.69           O  
ATOM    114  N   GLY L  16      40.689  11.796  54.282  1.00 49.40           N  
ATOM    115  CA  GLY L  16      40.770  12.506  55.525  1.00 49.97           C  
ATOM    116  C   GLY L  16      41.199  13.921  55.282  1.00 51.24           C  
ATOM    117  O   GLY L  16      41.095  14.760  56.176  1.00 45.32           O  
ATOM    118  N   ASP L  17      41.701  14.231  54.072  1.00 52.07           N  
ATOM    119  CA  ASP L  17      42.112  15.579  53.792  1.00 52.34           C  
ATOM    120  CB  ASP L  17      43.166  15.703  52.674  1.00 51.52           C  
ATOM    121  CG  ASP L  17      44.524  15.261  53.204  1.00 51.81           C  
ATOM    122  OD1 ASP L  17      44.633  15.024  54.437  1.00 50.20           O  
ATOM    123  OD2 ASP L  17      45.474  15.165  52.382  1.00 52.08           O1-
ATOM    124  C   ASP L  17      40.913  16.355  53.353  1.00 52.16           C  
ATOM    125  O   ASP L  17      39.831  15.804  53.159  1.00 56.06           O  
ATOM    126  N   GLN L  18      41.082  17.682  53.201  1.00 49.68           N  
ATOM    127  CA  GLN L  18      39.998  18.523  52.791  1.00 47.23           C  
ATOM    128  CB  GLN L  18      39.980  19.861  53.548  1.00 47.60           C  
ATOM    129  CG  GLN L  18      38.747  20.723  53.288  1.00 50.95           C  
ATOM    130  CD  GLN L  18      38.888  21.972  54.145  1.00 52.65           C  
ATOM    131  OE1 GLN L  18      39.876  22.697  54.049  1.00 52.55           O  
ATOM    132  NE2 GLN L  18      37.877  22.225  55.019  1.00 54.69           N  
ATOM    133  C   GLN L  18      40.165  18.804  51.328  1.00 46.48           C  
ATOM    134  O   GLN L  18      41.275  18.751  50.800  1.00 46.72           O  
ATOM    135  N   ALA L  19      39.046  19.078  50.625  1.00 43.76           N  
ATOM    136  CA  ALA L  19      39.115  19.372  49.220  1.00 41.69           C  
ATOM    137  CB  ALA L  19      38.515  18.267  48.333  1.00 35.55           C  
ATOM    138  C   ALA L  19      38.323  20.618  48.967  1.00 43.41           C  
ATOM    139  O   ALA L  19      37.321  20.873  49.632  1.00 43.80           O  
ATOM    140  N   SER L  20      38.768  21.444  47.996  1.00 43.58           N  
ATOM    141  CA  SER L  20      38.059  22.658  47.708  1.00 45.04           C  
ATOM    142  CB  SER L  20      38.786  23.912  48.225  1.00 45.55           C  
ATOM    143  OG  SER L  20      38.036  25.080  47.925  1.00 50.96           O  
ATOM    144  C   SER L  20      37.935  22.782  46.219  1.00 45.46           C  
ATOM    145  O   SER L  20      38.910  22.624  45.487  1.00 36.41           O  
ATOM    146  N   ILE L  21      36.712  23.081  45.732  1.00 46.98           N  
ATOM    147  CA  ILE L  21      36.499  23.205  44.317  1.00 47.93           C  
ATOM    148  CB  ILE L  21      35.504  22.212  43.787  1.00 47.91           C  
ATOM    149  CG1 ILE L  21      35.992  20.778  44.056  1.00 49.83           C  
ATOM    150  CG2 ILE L  21      35.273  22.510  42.297  1.00 48.08           C  
ATOM    151  CD1 ILE L  21      34.923  19.713  43.813  1.00 45.48           C  
ATOM    152  C   ILE L  21      35.948  24.572  44.050  1.00 47.74           C  
ATOM    153  O   ILE L  21      34.991  25.005  44.691  1.00 43.81           O  
ATOM    154  N   SER L  22      36.536  25.287  43.074  1.00 48.75           N  
ATOM    155  CA  SER L  22      36.100  26.622  42.790  1.00 51.47           C  
ATOM    156  CB  SER L  22      37.260  27.622  42.623  1.00 53.39           C  
ATOM    157  OG  SER L  22      36.761  28.922  42.343  1.00 54.91           O  
ATOM    158  C   SER L  22      35.323  26.621  41.511  1.00 51.36           C  
ATOM    159  O   SER L  22      35.675  25.940  40.549  1.00 48.13           O  
ATOM    160  N   CYS L  23      34.210  27.381  41.492  1.00 49.68           N  
ATOM    161  CA  CYS L  23      33.405  27.520  40.311  1.00 47.55           C  
ATOM    162  CB  CYS L  23      32.003  26.871  40.454  1.00 47.54           C  
ATOM    163  SG  CYS L  23      30.952  27.021  38.972  1.00 51.39           S  
ATOM    164  C   CYS L  23      33.244  28.994  40.083  1.00 46.44           C  
ATOM    165  O   CYS L  23      32.840  29.730  40.984  1.00 39.62           O  
ATOM    166  N   ARG L  24      33.589  29.476  38.870  1.00 47.39           N  
ATOM    167  CA  ARG L  24      33.459  30.884  38.623  1.00 46.96           C  
ATOM    168  CB  ARG L  24      34.794  31.614  38.382  1.00 48.82           C  
ATOM    169  CG  ARG L  24      35.632  31.736  39.657  1.00 54.72           C  
ATOM    170  CD  ARG L  24      36.899  32.579  39.508  1.00 60.18           C  
ATOM    171  NE  ARG L  24      37.574  32.590  40.838  1.00 64.14           N  
ATOM    172  CZ  ARG L  24      38.868  33.010  40.948  1.00 64.16           C  
ATOM    173  NH1 ARG L  24      39.543  33.432  39.840  1.00 59.24           N1+
ATOM    174  NH2 ARG L  24      39.487  33.011  42.165  1.00 58.24           N  
ATOM    175  C   ARG L  24      32.575  31.089  37.436  1.00 45.34           C  
ATOM    176  O   ARG L  24      32.599  30.320  36.477  1.00 43.69           O  
ATOM    177  N   SER L  25      31.755  32.155  37.491  1.00 43.92           N  
ATOM    178  CA  SER L  25      30.827  32.447  36.441  1.00 43.28           C  
ATOM    179  CB  SER L  25      29.407  32.709  36.967  1.00 42.26           C  
ATOM    180  OG  SER L  25      29.441  33.731  37.954  1.00 44.67           O  
ATOM    181  C   SER L  25      31.297  33.675  35.727  1.00 43.07           C  
ATOM    182  O   SER L  25      31.933  34.551  36.311  1.00 41.85           O  
ATOM    183  N   SER L  26      30.966  33.741  34.428  1.00 24.75           N  
ATOM    184  CA  SER L  26      31.348  34.852  33.621  1.00 26.31           C  
ATOM    185  CB  SER L  26      30.921  34.696  32.151  1.00 27.62           C  
ATOM    186  OG  SER L  26      31.576  33.577  31.568  1.00 31.91           O  
ATOM    187  C   SER L  26      30.676  36.073  34.165  1.00 26.69           C  
ATOM    188  O   SER L  26      31.272  37.148  34.210  1.00 26.70           O  
ATOM    189  N   GLN L  27      29.410  35.943  34.609  1.00 27.89           N  
ATOM    190  CA  GLN L  27      28.719  37.104  35.090  1.00 29.01           C  
ATOM    191  CB  GLN L  27      27.511  37.530  34.232  1.00 32.97           C  
ATOM    192  CG  GLN L  27      27.878  38.082  32.855  1.00 38.94           C  
ATOM    193  CD  GLN L  27      28.275  36.920  31.956  1.00 41.86           C  
ATOM    194  OE1 GLN L  27      28.144  35.753  32.323  1.00 43.32           O  
ATOM    195  NE2 GLN L  27      28.773  37.245  30.733  1.00 41.90           N  
ATOM    196  C   GLN L  27      28.173  36.811  36.446  1.00 27.74           C  
ATOM    197  O   GLN L  27      28.085  35.663  36.879  1.00 27.95           O  
ATOM    198  N   TYR L  28      27.796  37.888  37.155  1.00 27.73           N  
ATOM    199  CA  TYR L  28      27.220  37.762  38.456  1.00 27.94           C  
ATOM    200  CB  TYR L  28      26.840  39.143  39.027  1.00 26.90           C  
ATOM    201  CG  TYR L  28      26.612  39.080  40.497  1.00  0.00           C  
ATOM    202  CD1 TYR L  28      25.435  38.612  41.033  1.00 29.47           C  
ATOM    203  CD2 TYR L  28      27.596  39.530  41.348  1.00  0.00           C  
ATOM    204  CE1 TYR L  28      25.263  38.579  42.397  1.00  0.00           C  
ATOM    205  CE2 TYR L  28      27.427  39.501  42.711  1.00  0.00           C  
ATOM    206  CZ  TYR L  28      26.255  39.020  43.237  1.00  0.00           C  
ATOM    207  OH  TYR L  28      26.068  38.982  44.635  1.00  0.00           O  
ATOM    208  C   TYR L  28      25.969  36.992  38.202  1.00 28.46           C  
ATOM    209  O   TYR L  28      25.186  37.348  37.323  1.00 29.50           O  
ATOM    210  N   ILE L  29      25.752  35.897  38.955  1.00 28.60           N  
ATOM    211  CA  ILE L  29      24.601  35.085  38.684  1.00 28.78           C  
ATOM    212  CB  ILE L  29      24.917  33.613  38.622  1.00 28.64           C  
ATOM    213  CG1 ILE L  29      25.536  33.141  39.946  1.00 26.85           C  
ATOM    214  CG2 ILE L  29      25.792  33.351  37.385  1.00 26.81           C  
ATOM    215  CD1 ILE L  29      25.689  31.625  40.046  1.00 27.29           C  
ATOM    216  C   ILE L  29      23.571  35.296  39.743  1.00 30.27           C  
ATOM    217  O   ILE L  29      23.775  35.007  40.918  1.00 32.59           O  
ATOM    218  N   VAL L  30      22.416  35.838  39.321  1.00 30.92           N  
ATOM    219  CA  VAL L  30      21.309  36.085  40.194  1.00 32.72           C  
ATOM    220  CB  VAL L  30      21.274  37.491  40.731  1.00 29.77           C  
ATOM    221  CG1 VAL L  30      20.037  37.660  41.626  1.00 32.08           C  
ATOM    222  CG2 VAL L  30      22.586  37.765  41.482  1.00 28.11           C  
ATOM    223  C   VAL L  30      20.076  35.882  39.365  1.00 36.10           C  
ATOM    224  O   VAL L  30      20.102  35.984  38.138  1.00 36.66           O  
ATOM    225  N   HIS L  31      18.943  35.607  40.033  1.00 39.93           N  
ATOM    226  CA  HIS L  31      17.744  35.302  39.317  1.00 44.35           C  
ATOM    227  ND1 HIS L  31      16.741  32.447  37.878  1.00 42.26           N  
ATOM    228  CG  HIS L  31      16.250  33.336  38.805  1.00 41.60           C  
ATOM    229  CB  HIS L  31      17.112  34.002  39.829  1.00 43.25           C  
ATOM    230  NE2 HIS L  31      14.560  32.622  37.493  1.00 41.73           N  
ATOM    231  CD2 HIS L  31      14.916  33.433  38.558  1.00 39.93           C  
ATOM    232  CE1 HIS L  31      15.689  32.049  37.119  1.00 42.00           C  
ATOM    233  C   HIS L  31      16.793  36.429  39.559  1.00 47.30           C  
ATOM    234  O   HIS L  31      17.060  37.568  39.177  1.00 46.75           O  
ATOM    235  N   ARG L  32      15.625  36.146  40.167  1.00 51.46           N  
ATOM    236  CA  ARG L  32      14.741  37.241  40.430  1.00 52.56           C  
ATOM    237  CB  ARG L  32      13.262  36.815  40.489  1.00 50.75           C  
ATOM    238  CG  ARG L  32      12.296  37.971  40.764  1.00 49.44           C  
ATOM    239  CD  ARG L  32      10.823  37.565  40.781  1.00  0.00           C  
ATOM    240  NE  ARG L  32      10.060  38.745  41.274  1.00  0.00           N  
ATOM    241  CZ  ARG L  32       9.766  39.768  40.424  1.00  0.00           C  
ATOM    242  NH1 ARG L  32      10.173  39.712  39.120  1.00  0.00           N1+
ATOM    243  NH2 ARG L  32       9.079  40.854  40.886  1.00  0.00           N  
ATOM    244  C   ARG L  32      15.142  37.760  41.772  1.00 55.15           C  
ATOM    245  O   ARG L  32      14.311  38.098  42.614  1.00 54.20           O  
ATOM    246  N   ASN L  33      16.468  37.815  41.996  1.00 57.29           N  
ATOM    247  CA  ASN L  33      17.054  38.331  43.197  1.00 59.72           C  
ATOM    248  CB  ASN L  33      16.641  39.791  43.452  1.00 62.04           C  
ATOM    249  CG  ASN L  33      17.491  40.356  44.578  1.00 63.44           C  
ATOM    250  OD1 ASN L  33      18.704  40.162  44.616  1.00 63.14           O  
ATOM    251  ND2 ASN L  33      16.834  41.079  45.524  1.00 62.57           N  
ATOM    252  C   ASN L  33      16.622  37.496  44.364  1.00 59.70           C  
ATOM    253  O   ASN L  33      17.009  37.769  45.497  1.00 59.82           O  
ATOM    254  N   GLY L  34      15.866  36.408  44.125  1.00 60.30           N  
ATOM    255  CA  GLY L  34      15.404  35.638  45.238  1.00 59.99           C  
ATOM    256  C   GLY L  34      16.600  35.090  45.921  1.00 57.37           C  
ATOM    257  O   GLY L  34      16.728  35.146  47.142  1.00 56.56           O  
ATOM    258  N   ASN L  35      17.513  34.541  45.115  1.00 56.10           N  
ATOM    259  CA  ASN L  35      18.725  33.982  45.611  1.00 54.33           C  
ATOM    260  CB  ASN L  35      18.509  32.720  46.465  1.00 58.29           C  
ATOM    261  CG  ASN L  35      19.790  32.404  47.225  1.00 61.40           C  
ATOM    262  OD1 ASN L  35      20.404  33.281  47.829  1.00 63.99           O  
ATOM    263  ND2 ASN L  35      20.201  31.107  47.203  1.00 62.62           N  
ATOM    264  C   ASN L  35      19.438  33.587  44.372  1.00 49.40           C  
ATOM    265  O   ASN L  35      18.896  33.716  43.275  1.00 47.29           O  
ATOM    266  N   THR L  36      20.686  33.118  44.486  1.00 42.74           N  
ATOM    267  CA  THR L  36      21.286  32.713  43.256  1.00 37.89           C  
ATOM    268  CB  THR L  36      22.731  33.084  43.113  1.00 37.52           C  
ATOM    269  OG1 THR L  36      23.213  32.675  41.844  1.00 37.87           O  
ATOM    270  CG2 THR L  36      23.543  32.433  44.230  1.00 39.81           C  
ATOM    271  C   THR L  36      21.107  31.240  43.147  1.00 33.95           C  
ATOM    272  O   THR L  36      21.114  30.516  44.143  1.00 33.17           O  
ATOM    273  N   TYR L  37      20.889  30.757  41.913  1.00 29.80           N  
ATOM    274  CA  TYR L  37      20.684  29.353  41.771  1.00 24.04           C  
ATOM    275  CB  TYR L  37      19.570  28.991  40.775  1.00 24.55           C  
ATOM    276  CG  TYR L  37      18.268  29.470  41.326  1.00 23.19           C  
ATOM    277  CD1 TYR L  37      17.734  28.885  42.450  1.00 23.62           C  
ATOM    278  CD2 TYR L  37      17.570  30.484  40.713  1.00 24.48           C  
ATOM    279  CE1 TYR L  37      16.530  29.302  42.963  1.00 23.78           C  
ATOM    280  CE2 TYR L  37      16.364  30.909  41.218  1.00 22.75           C  
ATOM    281  CZ  TYR L  37      15.844  30.320  42.346  1.00 24.56           C  
ATOM    282  OH  TYR L  37      14.606  30.759  42.861  1.00 26.87           O  
ATOM    283  C   TYR L  37      21.951  28.752  41.260  1.00 21.60           C  
ATOM    284  O   TYR L  37      22.154  28.582  40.058  1.00 20.71           O  
ATOM    285  N   LEU L  38      22.844  28.416  42.202  1.00 40.69           N  
ATOM    286  CA  LEU L  38      24.072  27.721  41.939  1.00 39.02           C  
ATOM    287  CB  LEU L  38      25.315  28.403  42.530  1.00 38.24           C  
ATOM    288  CG  LEU L  38      26.592  27.560  42.351  1.00 39.53           C  
ATOM    289  CD1 LEU L  38      27.047  27.520  40.887  1.00 31.73           C  
ATOM    290  CD2 LEU L  38      27.695  27.988  43.328  1.00 44.18           C  
ATOM    291  C   LEU L  38      23.995  26.411  42.643  1.00 39.48           C  
ATOM    292  O   LEU L  38      23.829  26.357  43.862  1.00 33.60           O  
ATOM    293  N   GLU L  39      24.113  25.297  41.904  1.00 38.49           N  
ATOM    294  CA  GLU L  39      24.079  24.081  42.652  1.00 34.65           C  
ATOM    295  CB  GLU L  39      22.782  23.304  42.560  1.00 31.66           C  
ATOM    296  CG  GLU L  39      21.535  23.997  43.109  1.00 32.80           C  
ATOM    297  CD  GLU L  39      20.743  24.663  41.999  1.00 38.02           C  
ATOM    298  OE1 GLU L  39      21.361  25.055  40.975  1.00 35.26           O  
ATOM    299  OE2 GLU L  39      19.496  24.749  42.142  1.00 38.81           O1-
ATOM    300  C   GLU L  39      25.229  23.207  42.265  1.00 33.18           C  
ATOM    301  O   GLU L  39      25.926  23.460  41.281  1.00 36.35           O  
ATOM    302  N   TRP L  40      25.489  22.177  43.097  1.00 35.09           N  
ATOM    303  CA  TRP L  40      26.576  21.275  42.854  1.00 35.20           C  
ATOM    304  CB  TRP L  40      27.609  21.265  43.994  1.00 34.55           C  
ATOM    305  CG  TRP L  40      28.329  22.583  44.162  1.00 35.27           C  
ATOM    306  CD2 TRP L  40      29.587  22.904  43.549  1.00 33.46           C  
ATOM    307  CD1 TRP L  40      27.960  23.679  44.886  1.00 35.46           C  
ATOM    308  NE1 TRP L  40      28.905  24.668  44.756  1.00 34.85           N  
ATOM    309  CE2 TRP L  40      29.913  24.204  43.937  1.00 33.81           C  
ATOM    310  CE3 TRP L  40      30.404  22.177  42.731  1.00 33.63           C  
ATOM    311  CZ2 TRP L  40      31.067  24.799  43.510  1.00 33.91           C  
ATOM    312  CZ3 TRP L  40      31.566  22.780  42.302  1.00 35.87           C  
ATOM    313  CH2 TRP L  40      31.891  24.065  42.685  1.00 37.08           C  
ATOM    314  C   TRP L  40      26.024  19.886  42.747  1.00 36.09           C  
ATOM    315  O   TRP L  40      25.127  19.503  43.498  1.00 36.29           O  
ATOM    316  N   TYR L  41      26.560  19.096  41.791  1.00 36.50           N  
ATOM    317  CA  TYR L  41      26.156  17.725  41.623  1.00 36.08           C  
ATOM    318  CB  TYR L  41      25.583  17.302  40.256  1.00 37.77           C  
ATOM    319  CG  TYR L  41      24.236  17.857  39.970  1.00 37.63           C  
ATOM    320  CD1 TYR L  41      23.150  17.489  40.723  1.00 37.31           C  
ATOM    321  CD2 TYR L  41      24.063  18.752  38.945  1.00 39.42           C  
ATOM    322  CE1 TYR L  41      21.908  18.002  40.449  1.00 39.13           C  
ATOM    323  CE2 TYR L  41      22.822  19.265  38.664  1.00 41.00           C  
ATOM    324  CZ  TYR L  41      21.745  18.887  39.414  1.00 40.64           C  
ATOM    325  OH  TYR L  41      20.478  19.426  39.146  1.00 43.99           O  
ATOM    326  C   TYR L  41      27.374  16.865  41.685  1.00 36.18           C  
ATOM    327  O   TYR L  41      28.478  17.290  41.344  1.00 36.55           O  
ATOM    328  N   LEU L  42      27.174  15.611  42.136  1.00 37.63           N  
ATOM    329  CA  LEU L  42      28.210  14.625  42.176  1.00 35.94           C  
ATOM    330  CB  LEU L  42      28.444  14.067  43.590  1.00 35.35           C  
ATOM    331  CG  LEU L  42      29.410  12.869  43.640  1.00 34.52           C  
ATOM    332  CD1 LEU L  42      30.789  13.225  43.066  1.00 33.47           C  
ATOM    333  CD2 LEU L  42      29.496  12.291  45.062  1.00 29.63           C  
ATOM    334  C   LEU L  42      27.768  13.476  41.326  1.00 38.22           C  
ATOM    335  O   LEU L  42      26.632  13.018  41.435  1.00 38.78           O  
ATOM    336  N   GLN L  43      28.656  12.994  40.433  1.00 41.65           N  
ATOM    337  CA  GLN L  43      28.321  11.853  39.631  1.00 42.28           C  
ATOM    338  CB  GLN L  43      28.332  12.140  38.120  1.00 39.52           C  
ATOM    339  CG  GLN L  43      27.972  10.923  37.267  1.00 39.15           C  
ATOM    340  CD  GLN L  43      27.985  11.352  35.807  1.00 42.74           C  
ATOM    341  OE1 GLN L  43      28.438  12.444  35.473  1.00 47.43           O  
ATOM    342  NE2 GLN L  43      27.471  10.471  34.908  1.00 37.81           N  
ATOM    343  C   GLN L  43      29.355  10.808  39.908  1.00 44.81           C  
ATOM    344  O   GLN L  43      30.523  10.962  39.551  1.00 55.15           O  
ATOM    345  N   LYS L  44      28.925   9.711  40.560  1.00 44.25           N  
ATOM    346  CA  LYS L  44      29.776   8.616  40.922  1.00 43.11           C  
ATOM    347  CB  LYS L  44      29.203   7.790  42.087  1.00 41.61           C  
ATOM    348  CG  LYS L  44      29.012   8.614  43.365  1.00 40.39           C  
ATOM    349  CD  LYS L  44      28.129   7.935  44.418  1.00 40.58           C  
ATOM    350  CE  LYS L  44      27.947   8.767  45.690  1.00 40.60           C  
ATOM    351  NZ  LYS L  44      27.127   8.023  46.674  1.00 44.62           N1+
ATOM    352  C   LYS L  44      29.874   7.730  39.724  1.00 45.29           C  
ATOM    353  O   LYS L  44      29.117   7.885  38.767  1.00 43.41           O  
ATOM    354  N   PRO L  45      30.800   6.813  39.729  1.00 46.68           N  
ATOM    355  CA  PRO L  45      30.927   5.964  38.584  1.00 46.88           C  
ATOM    356  CD  PRO L  45      32.076   7.015  40.402  1.00 46.05           C  
ATOM    357  CB  PRO L  45      32.252   5.225  38.758  1.00 47.44           C  
ATOM    358  CG  PRO L  45      33.103   6.212  39.583  1.00 46.38           C  
ATOM    359  C   PRO L  45      29.733   5.084  38.407  1.00 44.76           C  
ATOM    360  O   PRO L  45      29.264   4.500  39.383  1.00 43.48           O  
ATOM    361  N   GLY L  46      29.218   4.997  37.166  1.00 42.03           N  
ATOM    362  CA  GLY L  46      28.131   4.120  36.848  1.00 42.21           C  
ATOM    363  C   GLY L  46      26.841   4.684  37.357  1.00 43.64           C  
ATOM    364  O   GLY L  46      25.783   4.088  37.159  1.00 44.53           O  
ATOM    365  N   GLN L  47      26.867   5.861  38.007  1.00 43.98           N  
ATOM    366  CA  GLN L  47      25.621   6.325  38.547  1.00 46.34           C  
ATOM    367  CB  GLN L  47      25.623   6.442  40.078  1.00 45.45           C  
ATOM    368  CG  GLN L  47      25.795   5.079  40.752  1.00 48.13           C  
ATOM    369  CD  GLN L  47      25.788   5.274  42.258  1.00 51.60           C  
ATOM    370  OE1 GLN L  47      24.997   6.052  42.789  1.00 54.87           O  
ATOM    371  NE2 GLN L  47      26.694   4.550  42.968  1.00 47.41           N  
ATOM    372  C   GLN L  47      25.273   7.648  37.950  1.00 47.05           C  
ATOM    373  O   GLN L  47      26.087   8.276  37.276  1.00 45.25           O  
ATOM    374  N   SER L  48      24.008   8.073  38.151  1.00 46.76           N  
ATOM    375  CA  SER L  48      23.530   9.324  37.638  1.00 46.85           C  
ATOM    376  CB  SER L  48      21.998   9.395  37.526  1.00 49.31           C  
ATOM    377  OG  SER L  48      21.531   8.413  36.611  1.00 51.30           O  
ATOM    378  C   SER L  48      23.967  10.403  38.580  1.00 45.23           C  
ATOM    379  O   SER L  48      24.356  10.137  39.715  1.00 45.67           O  
ATOM    380  N   PRO L  49      23.897  11.628  38.127  1.00 42.77           N  
ATOM    381  CA  PRO L  49      24.316  12.744  38.929  1.00 41.69           C  
ATOM    382  CD  PRO L  49      23.982  11.909  36.704  1.00 40.98           C  
ATOM    383  CB  PRO L  49      24.337  13.944  37.985  1.00 41.53           C  
ATOM    384  CG  PRO L  49      24.588  13.317  36.601  1.00 41.08           C  
ATOM    385  C   PRO L  49      23.397  12.911  40.094  1.00 41.91           C  
ATOM    386  O   PRO L  49      22.233  12.520  40.005  1.00 44.14           O  
ATOM    387  N   LYS L  50      23.909  13.477  41.202  1.00 39.98           N  
ATOM    388  CA  LYS L  50      23.137  13.615  42.400  1.00 38.69           C  
ATOM    389  CB  LYS L  50      23.652  12.624  43.456  1.00 42.61           C  
ATOM    390  CG  LYS L  50      22.938  12.636  44.801  1.00 47.20           C  
ATOM    391  CD  LYS L  50      23.397  11.492  45.707  1.00 51.09           C  
ATOM    392  CE  LYS L  50      22.919  11.626  47.152  1.00 52.68           C  
ATOM    393  NZ  LYS L  50      23.398  10.479  47.955  1.00 55.92           N1+
ATOM    394  C   LYS L  50      23.339  15.004  42.945  1.00 35.74           C  
ATOM    395  O   LYS L  50      24.455  15.518  42.941  1.00 41.13           O  
ATOM    396  N   LEU L  51      22.248  15.645  43.425  1.00 36.32           N  
ATOM    397  CA  LEU L  51      22.281  16.969  44.007  1.00 36.04           C  
ATOM    398  CB  LEU L  51      20.881  17.589  44.157  1.00 38.31           C  
ATOM    399  CG  LEU L  51      20.763  18.634  45.295  1.00 39.42           C  
ATOM    400  CD1 LEU L  51      21.826  19.743  45.263  1.00 32.86           C  
ATOM    401  CD2 LEU L  51      19.328  19.179  45.375  1.00 38.31           C  
ATOM    402  C   LEU L  51      22.872  16.963  45.379  1.00 36.18           C  
ATOM    403  O   LEU L  51      22.360  16.283  46.266  1.00 38.36           O  
ATOM    404  N   LEU L  52      24.046  17.617  45.545  1.00 36.74           N  
ATOM    405  CA  LEU L  52      24.654  17.839  46.833  1.00 38.19           C  
ATOM    406  CB  LEU L  52      26.184  17.913  46.744  1.00 39.37           C  
ATOM    407  CG  LEU L  52      26.819  16.590  46.280  1.00 39.59           C  
ATOM    408  CD1 LEU L  52      28.351  16.707  46.207  1.00 41.16           C  
ATOM    409  CD2 LEU L  52      26.350  15.411  47.153  1.00 42.91           C  
ATOM    410  C   LEU L  52      24.197  19.099  47.515  1.00 36.75           C  
ATOM    411  O   LEU L  52      23.744  19.082  48.660  1.00 33.86           O  
ATOM    412  N   ILE L  53      24.309  20.236  46.784  1.00 38.73           N  
ATOM    413  CA  ILE L  53      24.069  21.548  47.319  1.00 39.60           C  
ATOM    414  CB  ILE L  53      25.333  22.347  47.478  1.00 40.86           C  
ATOM    415  CG1 ILE L  53      26.311  21.635  48.428  1.00 41.59           C  
ATOM    416  CG2 ILE L  53      24.950  23.760  47.947  1.00 43.27           C  
ATOM    417  CD1 ILE L  53      25.780  21.483  49.853  1.00 37.82           C  
ATOM    418  C   ILE L  53      23.221  22.304  46.348  1.00 40.25           C  
ATOM    419  O   ILE L  53      23.420  22.229  45.135  1.00 39.44           O  
ATOM    420  N   TYR L  54      22.241  23.063  46.874  1.00 39.27           N  
ATOM    421  CA  TYR L  54      21.395  23.848  46.035  1.00 42.38           C  
ATOM    422  CB  TYR L  54      19.945  23.327  45.959  1.00 39.58           C  
ATOM    423  CG  TYR L  54      19.327  23.331  47.316  1.00 37.48           C  
ATOM    424  CD1 TYR L  54      18.652  24.433  47.786  1.00 35.61           C  
ATOM    425  CD2 TYR L  54      19.422  22.221  48.124  1.00 36.17           C  
ATOM    426  CE1 TYR L  54      18.080  24.429  49.037  1.00 36.34           C  
ATOM    427  CE2 TYR L  54      18.855  22.208  49.376  1.00 36.40           C  
ATOM    428  CZ  TYR L  54      18.182  23.314  49.833  1.00 36.36           C  
ATOM    429  OH  TYR L  54      17.597  23.306  51.117  1.00 44.87           O  
ATOM    430  C   TYR L  54      21.383  25.230  46.601  1.00 46.85           C  
ATOM    431  O   TYR L  54      21.486  25.420  47.810  1.00 51.64           O  
ATOM    432  N   LYS L  55      21.166  26.261  45.753  1.00 34.61           N  
ATOM    433  CA  LYS L  55      21.064  27.623  46.220  1.00 34.87           C  
ATOM    434  CB  LYS L  55      19.837  27.894  47.110  1.00 34.63           C  
ATOM    435  CG  LYS L  55      18.514  27.856  46.343  1.00 37.21           C  
ATOM    436  CD  LYS L  55      17.274  27.885  47.240  1.00 38.48           C  
ATOM    437  CE  LYS L  55      16.942  29.276  47.785  1.00 40.20           C  
ATOM    438  NZ  LYS L  55      18.036  29.755  48.658  1.00 42.06           N1+
ATOM    439  C   LYS L  55      22.296  28.027  46.971  1.00 36.16           C  
ATOM    440  O   LYS L  55      22.221  28.660  48.023  1.00 35.87           O  
ATOM    441  N   VAL L  56      23.462  27.620  46.441  1.00 36.78           N  
ATOM    442  CA  VAL L  56      24.785  28.014  46.850  1.00 37.63           C  
ATOM    443  CB  VAL L  56      24.936  29.499  46.945  1.00 37.01           C  
ATOM    444  CG1 VAL L  56      26.329  29.826  47.510  1.00 37.38           C  
ATOM    445  CG2 VAL L  56      24.681  30.076  45.550  1.00 35.87           C  
ATOM    446  C   VAL L  56      25.240  27.449  48.159  1.00 37.92           C  
ATOM    447  O   VAL L  56      26.427  27.171  48.319  1.00 41.22           O  
ATOM    448  N   SER L  57      24.349  27.173  49.120  1.00 38.72           N  
ATOM    449  CA  SER L  57      24.958  26.739  50.343  1.00 36.92           C  
ATOM    450  CB  SER L  57      25.263  27.912  51.288  1.00 36.78           C  
ATOM    451  OG  SER L  57      24.057  28.567  51.656  1.00 39.06           O  
ATOM    452  C   SER L  57      24.029  25.844  51.063  1.00 36.57           C  
ATOM    453  O   SER L  57      24.265  25.504  52.221  1.00 36.27           O  
ATOM    454  N   ASN L  58      22.977  25.386  50.381  1.00 41.14           N  
ATOM    455  CA  ASN L  58      22.008  24.602  51.088  1.00 41.59           C  
ATOM    456  CB  ASN L  58      20.556  24.942  50.712  1.00 42.64           C  
ATOM    457  CG  ASN L  58      20.236  26.326  51.262  1.00 42.77           C  
ATOM    458  OD1 ASN L  58      20.234  26.544  52.474  1.00 39.21           O  
ATOM    459  ND2 ASN L  58      19.960  27.294  50.348  1.00 35.79           N  
ATOM    460  C   ASN L  58      22.247  23.165  50.761  1.00 40.83           C  
ATOM    461  O   ASN L  58      22.272  22.775  49.595  1.00 38.79           O  
ATOM    462  N   ARG L  59      22.447  22.339  51.810  1.00 41.89           N  
ATOM    463  CA  ARG L  59      22.709  20.942  51.617  1.00 44.84           C  
ATOM    464  CB  ARG L  59      23.301  20.239  52.851  1.00 45.76           C  
ATOM    465  CG  ARG L  59      24.647  20.796  53.314  1.00 48.21           C  
ATOM    466  CD  ARG L  59      25.211  20.061  54.532  1.00 51.34           C  
ATOM    467  NE  ARG L  59      26.334  20.877  55.074  1.00 54.56           N  
ATOM    468  CZ  ARG L  59      26.076  21.844  56.003  1.00 56.05           C  
ATOM    469  NH1 ARG L  59      24.797  22.055  56.426  1.00 52.21           N1+
ATOM    470  NH2 ARG L  59      27.095  22.598  56.512  1.00 55.97           N  
ATOM    471  C   ARG L  59      21.417  20.251  51.330  1.00 44.70           C  
ATOM    472  O   ARG L  59      20.395  20.524  51.960  1.00 40.61           O  
ATOM    473  N   PHE L  60      21.450  19.313  50.365  1.00 43.87           N  
ATOM    474  CA  PHE L  60      20.289  18.558  49.999  1.00 45.42           C  
ATOM    475  CB  PHE L  60      20.402  17.933  48.597  1.00 45.62           C  
ATOM    476  CG  PHE L  60      19.066  17.416  48.184  1.00 44.38           C  
ATOM    477  CD1 PHE L  60      18.033  18.290  47.932  1.00 42.97           C  
ATOM    478  CD2 PHE L  60      18.848  16.070  48.010  1.00 43.56           C  
ATOM    479  CE1 PHE L  60      16.798  17.832  47.539  1.00 41.07           C  
ATOM    480  CE2 PHE L  60      17.614  15.605  47.616  1.00 42.70           C  
ATOM    481  CZ  PHE L  60      16.584  16.485  47.382  1.00 39.89           C  
ATOM    482  C   PHE L  60      20.143  17.477  51.020  1.00 48.20           C  
ATOM    483  O   PHE L  60      21.107  17.108  51.688  1.00 51.92           O  
ATOM    484  N   SER L  61      18.917  16.950  51.182  1.00 48.85           N  
ATOM    485  CA  SER L  61      18.704  15.977  52.212  1.00 49.32           C  
ATOM    486  CB  SER L  61      17.239  15.526  52.339  1.00 47.65           C  
ATOM    487  OG  SER L  61      16.422  16.627  52.707  1.00 48.84           O  
ATOM    488  C   SER L  61      19.540  14.765  51.942  1.00 50.13           C  
ATOM    489  O   SER L  61      19.699  14.334  50.801  1.00 51.57           O  
ATOM    490  N   GLY L  62      20.114  14.191  53.021  1.00 50.82           N  
ATOM    491  CA  GLY L  62      20.897  12.992  52.932  1.00 48.92           C  
ATOM    492  C   GLY L  62      22.346  13.342  52.785  1.00 48.71           C  
ATOM    493  O   GLY L  62      23.213  12.499  53.007  1.00 46.78           O  
ATOM    494  N   VAL L  63      22.651  14.601  52.417  1.00 48.30           N  
ATOM    495  CA  VAL L  63      24.021  14.999  52.232  1.00 47.15           C  
ATOM    496  CB  VAL L  63      24.158  16.255  51.416  1.00 42.91           C  
ATOM    497  CG1 VAL L  63      25.636  16.677  51.382  1.00 33.73           C  
ATOM    498  CG2 VAL L  63      23.553  16.000  50.025  1.00 37.18           C  
ATOM    499  C   VAL L  63      24.612  15.273  53.582  1.00 46.95           C  
ATOM    500  O   VAL L  63      24.011  15.960  54.406  1.00 45.70           O  
ATOM    501  N   PRO L  64      25.793  14.758  53.809  1.00 46.09           N  
ATOM    502  CA  PRO L  64      26.470  14.915  55.074  1.00 47.62           C  
ATOM    503  CD  PRO L  64      26.242  13.574  53.098  1.00 45.18           C  
ATOM    504  CB  PRO L  64      27.524  13.807  55.135  1.00 47.28           C  
ATOM    505  CG  PRO L  64      27.629  13.286  53.690  1.00 45.85           C  
ATOM    506  C   PRO L  64      27.037  16.289  55.270  1.00 48.67           C  
ATOM    507  O   PRO L  64      27.218  17.014  54.294  1.00 47.47           O  
ATOM    508  N   ASP L  65      27.344  16.639  56.535  1.00 49.90           N  
ATOM    509  CA  ASP L  65      27.826  17.926  56.957  1.00 50.12           C  
ATOM    510  CB  ASP L  65      27.941  18.065  58.486  1.00 54.03           C  
ATOM    511  CG  ASP L  65      26.536  18.203  59.057  1.00 58.30           C  
ATOM    512  OD1 ASP L  65      25.582  18.381  58.253  1.00 61.17           O  
ATOM    513  OD2 ASP L  65      26.401  18.142  60.306  1.00 60.30           O1-
ATOM    514  C   ASP L  65      29.176  18.210  56.376  1.00 45.83           C  
ATOM    515  O   ASP L  65      29.580  19.366  56.277  1.00 46.81           O  
ATOM    516  N   ARG L  66      29.914  17.164  55.977  1.00 45.17           N  
ATOM    517  CA  ARG L  66      31.254  17.326  55.486  1.00 47.80           C  
ATOM    518  CB  ARG L  66      31.877  16.008  55.003  1.00 48.72           C  
ATOM    519  CG  ARG L  66      31.825  14.886  56.039  1.00 48.09           C  
ATOM    520  CD  ARG L  66      32.451  13.586  55.536  1.00 48.87           C  
ATOM    521  NE  ARG L  66      31.924  13.355  54.162  1.00 46.29           N  
ATOM    522  CZ  ARG L  66      31.646  12.096  53.721  1.00 42.83           C  
ATOM    523  NH1 ARG L  66      31.748  11.033  54.567  1.00 37.64           N1+
ATOM    524  NH2 ARG L  66      31.252  11.901  52.431  1.00 41.98           N  
ATOM    525  C   ARG L  66      31.231  18.245  54.299  1.00 49.40           C  
ATOM    526  O   ARG L  66      32.217  18.936  54.039  1.00 44.39           O  
ATOM    527  N   PHE L  67      30.124  18.248  53.524  1.00 49.08           N  
ATOM    528  CA  PHE L  67      30.046  19.067  52.342  1.00 47.20           C  
ATOM    529  CB  PHE L  67      29.094  18.503  51.271  1.00 46.82           C  
ATOM    530  CG  PHE L  67      29.655  17.234  50.728  1.00 46.96           C  
ATOM    531  CD1 PHE L  67      30.571  17.264  49.702  1.00 45.87           C  
ATOM    532  CD2 PHE L  67      29.262  16.016  51.230  1.00 45.98           C  
ATOM    533  CE1 PHE L  67      31.090  16.098  49.191  1.00 46.85           C  
ATOM    534  CE2 PHE L  67      29.779  14.847  50.723  1.00 47.57           C  
ATOM    535  CZ  PHE L  67      30.696  14.886  49.702  1.00 47.51           C  
ATOM    536  C   PHE L  67      29.506  20.427  52.682  1.00 45.15           C  
ATOM    537  O   PHE L  67      28.511  20.558  53.394  1.00 44.66           O  
ATOM    538  N   SER L  68      30.162  21.493  52.170  1.00 43.80           N  
ATOM    539  CA  SER L  68      29.660  22.819  52.398  1.00 44.30           C  
ATOM    540  CB  SER L  68      30.353  23.564  53.553  1.00 44.69           C  
ATOM    541  OG  SER L  68      31.710  23.823  53.228  1.00 45.84           O  
ATOM    542  C   SER L  68      29.873  23.625  51.151  1.00 42.03           C  
ATOM    543  O   SER L  68      30.872  23.461  50.451  1.00 43.96           O  
ATOM    544  N   GLY L  69      28.926  24.535  50.844  1.00 41.64           N  
ATOM    545  CA  GLY L  69      29.058  25.350  49.672  1.00 43.69           C  
ATOM    546  C   GLY L  69      29.051  26.770  50.125  1.00 44.07           C  
ATOM    547  O   GLY L  69      28.363  27.127  51.081  1.00 45.41           O  
ATOM    548  N   SER L  70      29.826  27.622  49.431  1.00 43.44           N  
ATOM    549  CA  SER L  70      29.894  29.004  49.799  1.00 45.73           C  
ATOM    550  CB  SER L  70      31.039  29.305  50.781  1.00 46.10           C  
ATOM    551  OG  SER L  70      32.286  28.944  50.208  1.00 39.31           O  
ATOM    552  C   SER L  70      30.139  29.803  48.559  1.00 46.27           C  
ATOM    553  O   SER L  70      30.335  29.247  47.478  1.00 43.47           O  
ATOM    554  N   GLY L  71      30.081  31.145  48.680  1.00 46.18           N  
ATOM    555  CA  GLY L  71      30.382  31.978  47.552  1.00 47.87           C  
ATOM    556  C   GLY L  71      29.268  32.949  47.337  1.00 48.62           C  
ATOM    557  O   GLY L  71      28.214  32.869  47.966  1.00 45.94           O  
ATOM    558  N   SER L  72      29.496  33.915  46.427  1.00 50.41           N  
ATOM    559  CA  SER L  72      28.483  34.872  46.109  1.00 50.98           C  
ATOM    560  CB  SER L  72      28.380  36.013  47.138  1.00 49.65           C  
ATOM    561  OG  SER L  72      27.365  36.930  46.759  1.00 39.67           O  
ATOM    562  C   SER L  72      28.865  35.484  44.806  1.00 50.31           C  
ATOM    563  O   SER L  72      30.036  35.493  44.431  1.00 54.38           O  
ATOM    564  N   GLY L  73      27.874  36.006  44.064  1.00 47.98           N  
ATOM    565  CA  GLY L  73      28.186  36.667  42.837  1.00 47.62           C  
ATOM    566  C   GLY L  73      28.790  35.695  41.876  1.00 46.18           C  
ATOM    567  O   GLY L  73      28.147  34.739  41.452  1.00 41.52           O  
ATOM    568  N   THR L  74      30.014  36.027  41.418  1.00 44.07           N  
ATOM    569  CA  THR L  74      30.792  35.277  40.471  1.00 45.21           C  
ATOM    570  CB  THR L  74      31.805  36.132  39.766  1.00 46.74           C  
ATOM    571  OG1 THR L  74      32.744  36.660  40.692  1.00 53.91           O  
ATOM    572  CG2 THR L  74      31.059  37.276  39.055  1.00 44.40           C  
ATOM    573  C   THR L  74      31.516  34.080  41.032  1.00 45.39           C  
ATOM    574  O   THR L  74      31.638  33.073  40.337  1.00 52.41           O  
ATOM    575  N   ASP L  75      32.059  34.130  42.271  1.00 42.93           N  
ATOM    576  CA  ASP L  75      32.850  32.980  42.625  1.00 43.43           C  
ATOM    577  CB  ASP L  75      34.345  33.257  42.874  1.00 44.77           C  
ATOM    578  CG  ASP L  75      34.549  34.149  44.080  1.00 46.95           C  
ATOM    579  OD1 ASP L  75      33.541  34.592  44.690  1.00 49.21           O  
ATOM    580  OD2 ASP L  75      35.738  34.397  44.407  1.00 47.90           O1-
ATOM    581  C   ASP L  75      32.263  32.197  43.757  1.00 42.95           C  
ATOM    582  O   ASP L  75      31.801  32.745  44.757  1.00 45.02           O  
ATOM    583  N   PHE L  76      32.267  30.852  43.598  1.00 41.07           N  
ATOM    584  CA  PHE L  76      31.689  29.975  44.575  1.00 40.00           C  
ATOM    585  CB  PHE L  76      30.359  29.365  44.104  1.00 42.29           C  
ATOM    586  CG  PHE L  76      29.430  30.496  43.805  1.00 44.14           C  
ATOM    587  CD1 PHE L  76      29.427  31.076  42.558  1.00 44.86           C  
ATOM    588  CD2 PHE L  76      28.568  30.983  44.762  1.00 44.01           C  
ATOM    589  CE1 PHE L  76      28.579  32.119  42.264  1.00 43.57           C  
ATOM    590  CE2 PHE L  76      27.718  32.026  44.475  1.00 43.20           C  
ATOM    591  CZ  PHE L  76      27.720  32.596  43.224  1.00 43.63           C  
ATOM    592  C   PHE L  76      32.642  28.843  44.827  1.00 37.84           C  
ATOM    593  O   PHE L  76      33.504  28.548  43.998  1.00 34.66           O  
ATOM    594  N   THR L  77      32.522  28.184  46.003  1.00 39.21           N  
ATOM    595  CA  THR L  77      33.427  27.111  46.302  1.00 43.46           C  
ATOM    596  CB  THR L  77      34.525  27.527  47.235  1.00 47.74           C  
ATOM    597  OG1 THR L  77      35.224  28.641  46.699  1.00 54.40           O  
ATOM    598  CG2 THR L  77      35.494  26.346  47.400  1.00 46.90           C  
ATOM    599  C   THR L  77      32.680  25.992  46.965  1.00 41.61           C  
ATOM    600  O   THR L  77      31.727  26.211  47.713  1.00 37.33           O  
ATOM    601  N   LEU L  78      33.100  24.743  46.676  1.00 42.14           N  
ATOM    602  CA  LEU L  78      32.556  23.580  47.315  1.00 44.92           C  
ATOM    603  CB  LEU L  78      32.134  22.471  46.333  1.00 45.57           C  
ATOM    604  CG  LEU L  78      31.547  21.224  47.021  1.00 46.27           C  
ATOM    605  CD1 LEU L  78      30.207  21.532  47.703  1.00 43.54           C  
ATOM    606  CD2 LEU L  78      31.466  20.037  46.047  1.00 39.93           C  
ATOM    607  C   LEU L  78      33.665  23.021  48.147  1.00 44.62           C  
ATOM    608  O   LEU L  78      34.765  22.796  47.646  1.00 46.15           O  
ATOM    609  N   LYS L  79      33.409  22.792  49.451  1.00 41.95           N  
ATOM    610  CA  LYS L  79      34.457  22.297  50.300  1.00 44.12           C  
ATOM    611  CB  LYS L  79      34.772  23.243  51.468  1.00 45.63           C  
ATOM    612  CG  LYS L  79      35.326  24.597  51.021  1.00 50.79           C  
ATOM    613  CD  LYS L  79      35.312  25.650  52.129  1.00 51.50           C  
ATOM    614  CE  LYS L  79      35.991  26.964  51.741  1.00 54.15           C  
ATOM    615  NZ  LYS L  79      37.460  26.787  51.737  1.00 53.12           N1+
ATOM    616  C   LYS L  79      34.015  20.996  50.885  1.00 43.53           C  
ATOM    617  O   LYS L  79      32.870  20.850  51.312  1.00 43.00           O  
ATOM    618  N   ILE L  80      34.926  20.003  50.898  1.00 43.60           N  
ATOM    619  CA  ILE L  80      34.616  18.720  51.455  1.00 43.06           C  
ATOM    620  CB  ILE L  80      34.739  17.612  50.451  1.00 42.19           C  
ATOM    621  CG1 ILE L  80      33.833  17.887  49.242  1.00 41.52           C  
ATOM    622  CG2 ILE L  80      34.413  16.286  51.156  1.00 47.11           C  
ATOM    623  CD1 ILE L  80      34.149  17.000  48.040  1.00 33.03           C  
ATOM    624  C   ILE L  80      35.630  18.458  52.519  1.00 45.73           C  
ATOM    625  O   ILE L  80      36.827  18.397  52.242  1.00 39.90           O  
ATOM    626  N   SER L  81      35.172  18.316  53.777  1.00 49.28           N  
ATOM    627  CA  SER L  81      36.075  18.015  54.847  1.00 52.29           C  
ATOM    628  CB  SER L  81      35.581  18.489  56.222  1.00 51.39           C  
ATOM    629  OG  SER L  81      35.386  19.891  56.217  1.00 35.81           O  
ATOM    630  C   SER L  81      36.124  16.530  54.940  1.00 53.21           C  
ATOM    631  O   SER L  81      35.152  15.858  54.601  1.00 61.08           O  
ATOM    632  N   ARG L  82      37.262  15.993  55.421  1.00 51.89           N  
ATOM    633  CA  ARG L  82      37.419  14.582  55.641  1.00 49.04           C  
ATOM    634  CB  ARG L  82      36.630  14.057  56.852  1.00 47.67           C  
ATOM    635  CG  ARG L  82      37.102  14.572  58.213  1.00 48.97           C  
ATOM    636  CD  ARG L  82      36.296  13.966  59.364  1.00 49.61           C  
ATOM    637  NE  ARG L  82      36.818  14.511  60.648  1.00 51.08           N  
ATOM    638  CZ  ARG L  82      36.417  13.948  61.826  1.00 52.89           C  
ATOM    639  NH1 ARG L  82      35.546  12.897  61.813  1.00 53.52           N1+
ATOM    640  NH2 ARG L  82      36.883  14.431  63.014  1.00 55.59           N  
ATOM    641  C   ARG L  82      36.935  13.810  54.457  1.00 47.69           C  
ATOM    642  O   ARG L  82      35.878  13.186  54.523  1.00 47.58           O  
ATOM    643  N   VAL L  83      37.679  13.846  53.338  1.00 46.56           N  
ATOM    644  CA  VAL L  83      37.260  13.152  52.154  1.00 45.01           C  
ATOM    645  CB  VAL L  83      38.159  13.404  50.976  1.00 41.13           C  
ATOM    646  CG1 VAL L  83      37.713  12.511  49.808  1.00 39.16           C  
ATOM    647  CG2 VAL L  83      38.133  14.906  50.650  1.00 35.16           C  
ATOM    648  C   VAL L  83      37.246  11.676  52.406  1.00 47.55           C  
ATOM    649  O   VAL L  83      38.149  11.126  53.036  1.00 48.35           O  
ATOM    650  N   GLU L  84      36.191  10.995  51.909  1.00 47.50           N  
ATOM    651  CA  GLU L  84      36.054   9.573  52.052  1.00 47.44           C  
ATOM    652  CB  GLU L  84      34.753   9.126  52.741  1.00 48.23           C  
ATOM    653  CG  GLU L  84      34.712   9.480  54.229  1.00 51.95           C  
ATOM    654  CD  GLU L  84      33.505   8.790  54.847  1.00 54.06           C  
ATOM    655  OE1 GLU L  84      32.686   8.230  54.072  1.00 57.10           O  
ATOM    656  OE2 GLU L  84      33.384   8.815  56.101  1.00 51.91           O1-
ATOM    657  C   GLU L  84      36.056   8.981  50.677  1.00 47.23           C  
ATOM    658  O   GLU L  84      35.981   9.692  49.678  1.00 48.45           O  
ATOM    659  N   ALA L  85      36.157   7.641  50.605  1.00 45.28           N  
ATOM    660  CA  ALA L  85      36.218   6.919  49.366  1.00 44.14           C  
ATOM    661  CB  ALA L  85      36.351   5.400  49.569  1.00 51.33           C  
ATOM    662  C   ALA L  85      34.954   7.161  48.598  1.00 41.90           C  
ATOM    663  O   ALA L  85      34.966   7.245  47.372  1.00 41.98           O  
ATOM    664  N   GLU L  86      33.824   7.288  49.312  1.00 40.33           N  
ATOM    665  CA  GLU L  86      32.513   7.443  48.740  1.00 41.20           C  
ATOM    666  CB  GLU L  86      31.435   7.655  49.808  1.00 43.64           C  
ATOM    667  CG  GLU L  86      31.344   6.530  50.831  1.00 49.73           C  
ATOM    668  CD  GLU L  86      30.470   7.048  51.960  1.00 55.08           C  
ATOM    669  OE1 GLU L  86      29.456   7.730  51.652  1.00 56.05           O  
ATOM    670  OE2 GLU L  86      30.811   6.785  53.142  1.00 57.45           O1-
ATOM    671  C   GLU L  86      32.472   8.694  47.920  1.00 40.61           C  
ATOM    672  O   GLU L  86      31.730   8.779  46.944  1.00 41.35           O  
ATOM    673  N   ASP L  87      33.256   9.703  48.327  1.00 41.42           N  
ATOM    674  CA  ASP L  87      33.287  11.020  47.751  1.00 40.18           C  
ATOM    675  CB  ASP L  87      34.194  11.967  48.551  1.00 38.61           C  
ATOM    676  CG  ASP L  87      33.533  12.134  49.911  1.00 40.33           C  
ATOM    677  OD1 ASP L  87      32.312  11.835  49.995  1.00 42.58           O  
ATOM    678  OD2 ASP L  87      34.225  12.554  50.876  1.00 41.34           O1-
ATOM    679  C   ASP L  87      33.773  10.997  46.329  1.00 41.80           C  
ATOM    680  O   ASP L  87      33.534  11.950  45.587  1.00 44.09           O  
ATOM    681  N   LEU L  88      34.496   9.938  45.911  1.00 42.85           N  
ATOM    682  CA  LEU L  88      35.043   9.908  44.579  1.00 44.04           C  
ATOM    683  CB  LEU L  88      35.785   8.613  44.205  1.00 45.81           C  
ATOM    684  CG  LEU L  88      37.201   8.480  44.784  1.00 48.15           C  
ATOM    685  CD1 LEU L  88      37.186   8.456  46.316  1.00 53.54           C  
ATOM    686  CD2 LEU L  88      37.932   7.280  44.162  1.00 41.20           C  
ATOM    687  C   LEU L  88      33.978  10.086  43.549  1.00 42.89           C  
ATOM    688  O   LEU L  88      32.843   9.631  43.699  1.00 42.28           O  
ATOM    689  N   GLY L  89      34.345  10.801  42.464  1.00 43.09           N  
ATOM    690  CA  GLY L  89      33.435  11.022  41.380  1.00 43.36           C  
ATOM    691  C   GLY L  89      33.731  12.357  40.769  1.00 43.90           C  
ATOM    692  O   GLY L  89      34.751  12.981  41.061  1.00 39.35           O  
ATOM    693  N   VAL L  90      32.827  12.823  39.881  1.00 42.80           N  
ATOM    694  CA  VAL L  90      33.020  14.092  39.241  1.00 42.62           C  
ATOM    695  CB  VAL L  90      32.850  14.037  37.750  1.00 41.06           C  
ATOM    696  CG1 VAL L  90      33.067  15.449  37.181  1.00 37.25           C  
ATOM    697  CG2 VAL L  90      33.816  12.982  37.185  1.00 36.99           C  
ATOM    698  C   VAL L  90      31.993  15.045  39.773  1.00 42.22           C  
ATOM    699  O   VAL L  90      30.800  14.746  39.790  1.00 33.76           O  
ATOM    700  N   TYR L  91      32.449  16.236  40.217  1.00 43.12           N  
ATOM    701  CA  TYR L  91      31.577  17.237  40.766  1.00 42.93           C  
ATOM    702  CB  TYR L  91      32.142  17.952  42.008  1.00 40.78           C  
ATOM    703  CG  TYR L  91      32.241  16.980  43.136  1.00 39.72           C  
ATOM    704  CD1 TYR L  91      33.329  16.148  43.258  1.00 41.57           C  
ATOM    705  CD2 TYR L  91      31.243  16.903  44.080  1.00 37.03           C  
ATOM    706  CE1 TYR L  91      33.419  15.258  44.302  1.00 40.40           C  
ATOM    707  CE2 TYR L  91      31.327  16.015  45.127  1.00 37.22           C  
ATOM    708  CZ  TYR L  91      32.418  15.189  45.240  1.00 39.74           C  
ATOM    709  OH  TYR L  91      32.511  14.276  46.313  1.00 41.62           O  
ATOM    710  C   TYR L  91      31.380  18.292  39.724  1.00 42.27           C  
ATOM    711  O   TYR L  91      32.333  18.714  39.070  1.00 38.56           O  
ATOM    712  N   TYR L  92      30.113  18.721  39.525  1.00 42.05           N  
ATOM    713  CA  TYR L  92      29.828  19.739  38.553  1.00 43.18           C  
ATOM    714  CB  TYR L  92      28.913  19.287  37.396  1.00 43.27           C  
ATOM    715  CG  TYR L  92      29.535  18.197  36.591  1.00 39.74           C  
ATOM    716  CD1 TYR L  92      30.363  18.485  35.532  1.00 37.67           C  
ATOM    717  CD2 TYR L  92      29.285  16.878  36.885  1.00 37.30           C  
ATOM    718  CE1 TYR L  92      30.931  17.484  34.780  1.00 38.76           C  
ATOM    719  CE2 TYR L  92      29.850  15.869  36.136  1.00 39.36           C  
ATOM    720  CZ  TYR L  92      30.676  16.170  35.080  1.00 40.84           C  
ATOM    721  OH  TYR L  92      31.257  15.142  34.308  1.00 44.14           O  
ATOM    722  C   TYR L  92      29.051  20.835  39.221  1.00 42.68           C  
ATOM    723  O   TYR L  92      28.164  20.575  40.031  1.00 44.04           O  
ATOM    724  N   CYS L  93      29.376  22.107  38.901  1.00 40.84           N  
ATOM    725  CA  CYS L  93      28.589  23.202  39.395  1.00 40.83           C  
ATOM    726  CB  CYS L  93      29.399  24.479  39.755  1.00 41.30           C  
ATOM    727  SG  CYS L  93      30.477  25.107  38.427  1.00 48.86           S  
ATOM    728  C   CYS L  93      27.594  23.507  38.315  1.00 40.44           C  
ATOM    729  O   CYS L  93      27.830  23.200  37.147  1.00 40.62           O  
ATOM    730  N   PHE L  94      26.425  24.072  38.681  1.00 39.35           N  
ATOM    731  CA  PHE L  94      25.410  24.341  37.700  1.00 38.00           C  
ATOM    732  CB  PHE L  94      24.383  23.200  37.652  1.00 34.95           C  
ATOM    733  CG  PHE L  94      23.235  23.484  36.745  1.00 30.54           C  
ATOM    734  CD1 PHE L  94      23.345  23.290  35.388  1.00 28.16           C  
ATOM    735  CD2 PHE L  94      22.032  23.914  37.261  1.00 31.65           C  
ATOM    736  CE1 PHE L  94      22.278  23.537  34.555  1.00 29.37           C  
ATOM    737  CE2 PHE L  94      20.962  24.163  36.435  1.00 31.14           C  
ATOM    738  CZ  PHE L  94      21.085  23.976  35.080  1.00 29.10           C  
ATOM    739  C   PHE L  94      24.729  25.632  38.052  1.00 38.64           C  
ATOM    740  O   PHE L  94      24.462  25.905  39.221  1.00 39.01           O  
ATOM    741  N   GLN L  95      24.428  26.457  37.027  1.00 37.52           N  
ATOM    742  CA  GLN L  95      23.844  27.759  37.222  1.00 35.56           C  
ATOM    743  CB  GLN L  95      24.779  28.850  36.665  1.00 38.39           C  
ATOM    744  CG  GLN L  95      24.170  30.240  36.542  1.00 42.97           C  
ATOM    745  CD  GLN L  95      23.466  30.269  35.197  1.00 43.68           C  
ATOM    746  OE1 GLN L  95      22.246  30.385  35.125  1.00 43.34           O  
ATOM    747  NE2 GLN L  95      24.252  30.148  34.095  1.00 41.62           N  
ATOM    748  C   GLN L  95      22.498  27.829  36.543  1.00 34.78           C  
ATOM    749  O   GLN L  95      22.382  27.623  35.336  1.00 38.90           O  
ATOM    750  N   GLY L  96      21.448  27.936  37.389  1.00 15.57           N  
ATOM    751  CA  GLY L  96      20.025  28.031  37.157  1.00 16.21           C  
ATOM    752  C   GLY L  96      19.523  29.395  36.771  1.00 18.01           C  
ATOM    753  O   GLY L  96      18.383  29.521  36.334  1.00 18.26           O  
ATOM    754  N   SER L  97      20.286  30.462  37.073  1.00 18.88           N  
ATOM    755  CA  SER L  97      19.824  31.822  36.941  1.00 19.97           C  
ATOM    756  CB  SER L  97      20.863  32.834  37.455  1.00 18.48           C  
ATOM    757  OG  SER L  97      21.114  32.613  38.834  1.00 20.21           O  
ATOM    758  C   SER L  97      19.457  32.247  35.544  1.00 20.80           C  
ATOM    759  O   SER L  97      18.336  32.704  35.321  1.00 21.16           O  
ATOM    760  N   HIS L  98      20.368  32.120  34.556  1.00 19.91           N  
ATOM    761  CA  HIS L  98      20.064  32.679  33.265  1.00 20.51           C  
ATOM    762  ND1 HIS L  98      20.270  35.976  33.738  1.00 24.25           N  
ATOM    763  CG  HIS L  98      21.153  34.921  33.750  1.00 24.17           C  
ATOM    764  CB  HIS L  98      21.075  33.748  32.821  1.00 21.53           C  
ATOM    765  NE2 HIS L  98      21.756  36.409  35.334  1.00 23.84           N  
ATOM    766  CD2 HIS L  98      22.053  35.200  34.732  1.00 22.36           C  
ATOM    767  CE1 HIS L  98      20.677  36.838  34.705  1.00 23.67           C  
ATOM    768  C   HIS L  98      20.105  31.617  32.211  1.00 19.44           C  
ATOM    769  O   HIS L  98      20.766  30.592  32.363  1.00 21.08           O  
ATOM    770  N   VAL L  99      19.370  31.847  31.101  1.00 19.11           N  
ATOM    771  CA  VAL L  99      19.349  30.923  30.004  1.00 19.72           C  
ATOM    772  CB  VAL L  99      18.097  31.017  29.179  1.00 22.03           C  
ATOM    773  CG1 VAL L  99      18.184  30.000  28.030  1.00 22.78           C  
ATOM    774  CG2 VAL L  99      16.879  30.833  30.095  1.00 20.22           C  
ATOM    775  C   VAL L  99      20.490  31.293  29.104  1.00 20.52           C  
ATOM    776  O   VAL L  99      20.784  32.475  28.924  1.00 23.73           O  
ATOM    777  N   PRO L 100      21.163  30.321  28.541  1.00 20.33           N  
ATOM    778  CA  PRO L 100      20.874  28.938  28.800  1.00 18.99           C  
ATOM    779  CD  PRO L 100      21.836  30.509  27.270  1.00 19.00           C  
ATOM    780  CB  PRO L 100      21.442  28.153  27.616  1.00 19.53           C  
ATOM    781  CG  PRO L 100      22.423  29.128  26.945  1.00 19.80           C  
ATOM    782  C   PRO L 100      21.483  28.556  30.112  1.00 19.17           C  
ATOM    783  O   PRO L 100      22.425  29.217  30.544  1.00 19.92           O  
ATOM    784  N   TYR L 101      20.971  27.485  30.747  1.00 18.26           N  
ATOM    785  CA  TYR L 101      21.437  27.041  32.033  1.00 16.78           C  
ATOM    786  CB  TYR L 101      20.428  26.108  32.721  1.00 17.89           C  
ATOM    787  CG  TYR L 101      19.154  26.878  32.838  1.00 18.08           C  
ATOM    788  CD1 TYR L 101      18.359  27.067  31.730  1.00 17.53           C  
ATOM    789  CD2 TYR L 101      18.743  27.406  34.040  1.00 20.29           C  
ATOM    790  CE1 TYR L 101      17.182  27.772  31.813  1.00 18.09           C  
ATOM    791  CE2 TYR L 101      17.565  28.111  34.131  1.00 19.72           C  
ATOM    792  CZ  TYR L 101      16.784  28.296  33.017  1.00 19.09           C  
ATOM    793  OH  TYR L 101      15.576  29.020  33.110  1.00 22.24           O  
ATOM    794  C   TYR L 101      22.702  26.279  31.781  1.00 17.99           C  
ATOM    795  O   TYR L 101      22.763  25.509  30.822  1.00 18.57           O  
ATOM    796  N   THR L 102      23.760  26.466  32.611  1.00 38.30           N  
ATOM    797  CA  THR L 102      24.969  25.814  32.186  1.00 40.10           C  
ATOM    798  CB  THR L 102      25.988  26.792  31.680  1.00 40.37           C  
ATOM    799  OG1 THR L 102      26.302  27.732  32.699  1.00 40.87           O  
ATOM    800  CG2 THR L 102      25.415  27.518  30.452  1.00 32.23           C  
ATOM    801  C   THR L 102      25.611  25.056  33.312  1.00 40.81           C  
ATOM    802  O   THR L 102      25.400  25.341  34.490  1.00 34.60           O  
ATOM    803  N   PHE L 103      26.436  24.053  32.936  1.00 39.60           N  
ATOM    804  CA  PHE L 103      27.173  23.229  33.854  1.00 38.28           C  
ATOM    805  CB  PHE L 103      27.143  21.722  33.528  1.00 37.10           C  
ATOM    806  CG  PHE L 103      25.834  21.093  33.868  1.00 37.48           C  
ATOM    807  CD1 PHE L 103      25.616  20.600  35.135  1.00 36.20           C  
ATOM    808  CD2 PHE L 103      24.838  20.973  32.928  1.00 35.99           C  
ATOM    809  CE1 PHE L 103      24.419  20.009  35.463  1.00 35.21           C  
ATOM    810  CE2 PHE L 103      23.639  20.381  33.253  1.00 34.87           C  
ATOM    811  CZ  PHE L 103      23.426  19.898  34.523  1.00 35.58           C  
ATOM    812  C   PHE L 103      28.615  23.592  33.713  1.00 39.13           C  
ATOM    813  O   PHE L 103      29.051  24.100  32.681  1.00 35.03           O  
ATOM    814  N   GLY L 104      29.396  23.352  34.782  1.00 40.25           N  
ATOM    815  CA  GLY L 104      30.809  23.570  34.703  1.00 40.25           C  
ATOM    816  C   GLY L 104      31.377  22.356  34.033  1.00 39.42           C  
ATOM    817  O   GLY L 104      30.660  21.401  33.742  1.00 35.14           O  
ATOM    818  N   GLY L 105      32.696  22.379  33.773  1.00 37.59           N  
ATOM    819  CA  GLY L 105      33.418  21.329  33.108  1.00 37.68           C  
ATOM    820  C   GLY L 105      33.422  20.087  33.943  1.00 39.21           C  
ATOM    821  O   GLY L 105      33.535  18.982  33.418  1.00 42.75           O  
ATOM    822  N   GLY L 106      33.382  20.234  35.276  1.00 40.26           N  
ATOM    823  CA  GLY L 106      33.416  19.084  36.133  1.00 41.23           C  
ATOM    824  C   GLY L 106      34.798  18.977  36.697  1.00 42.88           C  
ATOM    825  O   GLY L 106      35.785  19.286  36.029  1.00 42.51           O  
ATOM    826  N   THR L 107      34.891  18.543  37.971  1.00 43.77           N  
ATOM    827  CA  THR L 107      36.158  18.352  38.618  1.00 44.91           C  
ATOM    828  CB  THR L 107      36.331  19.193  39.851  1.00 46.17           C  
ATOM    829  OG1 THR L 107      36.230  20.570  39.521  1.00 43.88           O  
ATOM    830  CG2 THR L 107      37.707  18.895  40.472  1.00 47.56           C  
ATOM    831  C   THR L 107      36.209  16.922  39.050  1.00 44.00           C  
ATOM    832  O   THR L 107      35.309  16.435  39.734  1.00 42.67           O  
ATOM    833  N   LYS L 108      37.286  16.208  38.675  1.00 44.50           N  
ATOM    834  CA  LYS L 108      37.378  14.816  39.000  1.00 45.20           C  
ATOM    835  CB  LYS L 108      38.151  14.022  37.933  1.00 45.12           C  
ATOM    836  CG  LYS L 108      37.968  12.505  37.994  1.00 49.12           C  
ATOM    837  CD  LYS L 108      38.426  11.813  36.707  1.00 52.75           C  
ATOM    838  CE  LYS L 108      38.146  10.310  36.660  1.00 54.63           C  
ATOM    839  NZ  LYS L 108      38.609   9.755  35.367  1.00 57.84           N1+
ATOM    840  C   LYS L 108      38.111  14.691  40.297  1.00 44.66           C  
ATOM    841  O   LYS L 108      39.264  15.100  40.425  1.00 47.73           O  
ATOM    842  N   LEU L 109      37.447  14.102  41.306  1.00 42.27           N  
ATOM    843  CA  LEU L 109      38.079  13.957  42.582  1.00 40.89           C  
ATOM    844  CB  LEU L 109      37.074  14.073  43.743  1.00 39.48           C  
ATOM    845  CG  LEU L 109      37.695  14.003  45.150  1.00 38.69           C  
ATOM    846  CD1 LEU L 109      38.570  15.233  45.440  1.00 42.75           C  
ATOM    847  CD2 LEU L 109      36.617  13.782  46.222  1.00 41.90           C  
ATOM    848  C   LEU L 109      38.671  12.581  42.613  1.00 42.12           C  
ATOM    849  O   LEU L 109      37.954  11.589  42.496  1.00 39.20           O  
ATOM    850  N   GLU L 110      40.010  12.489  42.746  1.00 41.38           N  
ATOM    851  CA  GLU L 110      40.653  11.205  42.815  1.00 42.95           C  
ATOM    852  CB  GLU L 110      41.835  11.019  41.854  1.00 45.71           C  
ATOM    853  CG  GLU L 110      41.429  10.823  40.396  1.00 52.03           C  
ATOM    854  CD  GLU L 110      42.702  10.653  39.580  1.00 55.29           C  
ATOM    855  OE1 GLU L 110      43.772  11.124  40.049  1.00 47.97           O  
ATOM    856  OE2 GLU L 110      42.623  10.044  38.480  1.00 61.00           O1-
ATOM    857  C   GLU L 110      41.211  11.056  44.193  1.00 44.29           C  
ATOM    858  O   GLU L 110      41.771  11.997  44.752  1.00 43.83           O  
ATOM    859  N   LEU L 111      41.063   9.852  44.780  1.00 46.01           N  
ATOM    860  CA  LEU L 111      41.528   9.633  46.119  1.00 45.04           C  
ATOM    861  CB  LEU L 111      40.680   8.619  46.902  1.00 44.26           C  
ATOM    862  CG  LEU L 111      41.186   8.392  48.335  1.00 32.49           C  
ATOM    863  CD1 LEU L 111      41.051   9.676  49.170  1.00 36.39           C  
ATOM    864  CD2 LEU L 111      40.511   7.170  48.977  1.00 32.64           C  
ATOM    865  C   LEU L 111      42.923   9.097  46.085  1.00 44.98           C  
ATOM    866  O   LEU L 111      43.296   8.329  45.200  1.00 45.56           O  
ATOM    867  N   LYS L 112      43.730   9.495  47.086  1.00 42.42           N  
ATOM    868  CA  LYS L 112      45.084   9.045  47.186  1.00 41.54           C  
ATOM    869  CB  LYS L 112      46.082  10.199  47.373  1.00 43.45           C  
ATOM    870  CG  LYS L 112      46.180  11.128  46.162  1.00 46.29           C  
ATOM    871  CD  LYS L 112      46.848  12.470  46.473  1.00 50.33           C  
ATOM    872  CE  LYS L 112      48.362  12.374  46.667  1.00 52.39           C  
ATOM    873  NZ  LYS L 112      48.920  13.714  46.960  1.00 48.63           N1+
ATOM    874  C   LYS L 112      45.168   8.168  48.431  1.00 43.08           C  
ATOM    875  O   LYS L 112      44.878   8.685  49.544  1.00 41.44           O  
ATOM    876  OXT LYS L 112      45.525   6.968  48.285  1.00  0.00           O1-
TER     877      LYS L 112 
ATOM    878  N   GLU H 113       7.071   5.549  45.270  1.00 61.45           N1+
ATOM    879  CA  GLU H 113       8.181   6.522  45.225  1.00 59.86           C  
ATOM    880  CB  GLU H 113       9.531   5.837  45.496  1.00 59.17           C  
ATOM    881  CG  GLU H 113       9.694   5.338  46.933  1.00 56.99           C  
ATOM    882  CD  GLU H 113       9.722   6.554  47.848  1.00 54.09           C  
ATOM    883  OE1 GLU H 113      10.492   7.506  47.552  1.00 46.25           O  
ATOM    884  OE2 GLU H 113       8.962   6.549  48.854  1.00  0.00           O1-
ATOM    885  C   GLU H 113       8.237   7.138  43.875  1.00 58.33           C  
ATOM    886  O   GLU H 113       7.753   6.578  42.893  1.00 62.60           O  
ATOM    887  N   VAL H 114       8.823   8.340  43.793  1.00 55.37           N  
ATOM    888  CA  VAL H 114       8.857   8.961  42.512  1.00 55.09           C  
ATOM    889  CB  VAL H 114       8.999  10.441  42.551  1.00 55.92           C  
ATOM    890  CG1 VAL H 114       9.263  10.867  41.106  1.00 56.16           C  
ATOM    891  CG2 VAL H 114       7.742  11.071  43.175  1.00 58.45           C  
ATOM    892  C   VAL H 114      10.041   8.486  41.772  1.00 54.01           C  
ATOM    893  O   VAL H 114      11.106   8.357  42.366  1.00 51.62           O  
ATOM    894  N   GLN H 115       9.876   8.200  40.462  1.00 51.89           N  
ATOM    895  CA  GLN H 115      11.006   7.855  39.661  1.00 50.85           C  
ATOM    896  CB  GLN H 115      11.457   6.400  39.774  1.00 52.03           C  
ATOM    897  CG  GLN H 115      12.139   6.144  41.122  1.00 54.31           C  
ATOM    898  CD  GLN H 115      13.278   7.156  41.270  1.00 57.92           C  
ATOM    899  OE1 GLN H 115      13.668   7.826  40.315  1.00 57.08           O  
ATOM    900  NE2 GLN H 115      13.794   7.310  42.519  1.00 59.53           N  
ATOM    901  C   GLN H 115      10.776   8.225  38.229  1.00 50.44           C  
ATOM    902  O   GLN H 115       9.658   8.528  37.814  1.00 50.74           O  
ATOM    903  N   LEU H 116      11.878   8.262  37.448  1.00 45.93           N  
ATOM    904  CA  LEU H 116      11.834   8.628  36.058  1.00 43.90           C  
ATOM    905  CB  LEU H 116      12.498   9.984  35.752  1.00 40.33           C  
ATOM    906  CG  LEU H 116      11.829  11.194  36.437  1.00 38.19           C  
ATOM    907  CD1 LEU H 116      12.011  11.151  37.962  1.00 38.75           C  
ATOM    908  CD2 LEU H 116      12.306  12.518  35.819  1.00 32.85           C  
ATOM    909  C   LEU H 116      12.592   7.595  35.278  1.00 43.35           C  
ATOM    910  O   LEU H 116      13.643   7.122  35.711  1.00 40.66           O  
ATOM    911  N   LYS H 117      12.069   7.210  34.093  1.00 45.07           N  
ATOM    912  CA  LYS H 117      12.750   6.224  33.302  1.00 48.74           C  
ATOM    913  CB  LYS H 117      12.105   4.831  33.415  1.00 52.93           C  
ATOM    914  CG  LYS H 117      12.241   4.237  34.820  1.00 58.11           C  
ATOM    915  CD  LYS H 117      11.290   3.074  35.109  1.00 63.54           C  
ATOM    916  CE  LYS H 117      11.440   2.516  36.527  1.00 73.22           C  
ATOM    917  NZ  LYS H 117      10.456   1.435  36.758  1.00 70.60           N1+
ATOM    918  C   LYS H 117      12.702   6.647  31.865  1.00 48.09           C  
ATOM    919  O   LYS H 117      11.653   7.039  31.354  1.00 52.14           O  
ATOM    920  N   GLU H 118      13.853   6.568  31.166  1.00 47.74           N  
ATOM    921  CA  GLU H 118      13.893   6.976  29.792  1.00 48.46           C  
ATOM    922  CB  GLU H 118      15.018   7.981  29.470  1.00 47.42           C  
ATOM    923  CG  GLU H 118      16.394   7.593  30.001  1.00 45.82           C  
ATOM    924  CD  GLU H 118      16.533   8.097  31.430  1.00 46.62           C  
ATOM    925  OE1 GLU H 118      16.694   9.334  31.610  1.00 40.83           O  
ATOM    926  OE2 GLU H 118      16.484   7.252  32.363  1.00 46.39           O1-
ATOM    927  C   GLU H 118      13.993   5.772  28.906  1.00 50.39           C  
ATOM    928  O   GLU H 118      14.550   4.741  29.284  1.00 45.37           O  
ATOM    929  N   SER H 119      13.390   5.873  27.702  1.00 50.46           N  
ATOM    930  CA  SER H 119      13.417   4.798  26.751  1.00 48.81           C  
ATOM    931  CB  SER H 119      12.045   4.135  26.545  1.00 48.72           C  
ATOM    932  OG  SER H 119      11.108   5.091  26.073  1.00 46.91           O  
ATOM    933  C   SER H 119      13.851   5.372  25.438  1.00 48.58           C  
ATOM    934  O   SER H 119      13.453   6.477  25.075  1.00 40.98           O  
ATOM    935  N   GLY H 120      14.683   4.624  24.684  1.00 50.18           N  
ATOM    936  CA  GLY H 120      15.171   5.120  23.426  1.00 51.88           C  
ATOM    937  C   GLY H 120      15.530   3.953  22.553  1.00 53.98           C  
ATOM    938  O   GLY H 120      15.496   2.799  22.977  1.00 52.79           O  
ATOM    939  N   PRO H 121      15.835   4.256  21.314  1.00 56.10           N  
ATOM    940  CA  PRO H 121      16.196   3.283  20.310  1.00 56.90           C  
ATOM    941  CD  PRO H 121      15.497   5.545  20.739  1.00 55.96           C  
ATOM    942  CB  PRO H 121      16.102   4.012  18.967  1.00 57.18           C  
ATOM    943  CG  PRO H 121      16.123   5.506  19.337  1.00 56.98           C  
ATOM    944  C   PRO H 121      17.521   2.620  20.522  1.00 55.69           C  
ATOM    945  O   PRO H 121      17.719   1.515  20.020  1.00 54.32           O  
ATOM    946  N   GLY H 122      18.473   3.294  21.186  1.00 53.49           N  
ATOM    947  CA  GLY H 122      19.738   2.681  21.476  1.00 50.44           C  
ATOM    948  C   GLY H 122      20.717   3.009  20.391  1.00 48.38           C  
ATOM    949  O   GLY H 122      21.820   3.480  20.668  1.00 49.95           O  
ATOM    950  N   LEU H 123      20.326   2.797  19.119  1.00 46.46           N  
ATOM    951  CA  LEU H 123      21.222   3.009  18.017  1.00 45.94           C  
ATOM    952  CB  LEU H 123      21.654   1.666  17.380  1.00 44.99           C  
ATOM    953  CG  LEU H 123      22.628   1.717  16.180  1.00 45.78           C  
ATOM    954  CD1 LEU H 123      21.988   2.335  14.930  1.00 44.59           C  
ATOM    955  CD2 LEU H 123      23.960   2.371  16.555  1.00 45.11           C  
ATOM    956  C   LEU H 123      20.484   3.809  16.988  1.00 46.65           C  
ATOM    957  O   LEU H 123      19.311   3.551  16.728  1.00 49.67           O  
ATOM    958  N   VAL H 124      21.150   4.820  16.390  1.00 44.04           N  
ATOM    959  CA  VAL H 124      20.501   5.601  15.368  1.00 45.83           C  
ATOM    960  CB  VAL H 124      19.947   6.903  15.867  1.00 48.58           C  
ATOM    961  CG1 VAL H 124      19.295   7.631  14.682  1.00 53.16           C  
ATOM    962  CG2 VAL H 124      18.976   6.620  17.022  1.00 48.79           C  
ATOM    963  C   VAL H 124      21.506   5.935  14.301  1.00 44.71           C  
ATOM    964  O   VAL H 124      22.698   6.078  14.571  1.00 45.98           O  
ATOM    965  N   GLN H 125      21.027   6.069  13.044  1.00 43.57           N  
ATOM    966  CA  GLN H 125      21.859   6.393  11.916  1.00 44.90           C  
ATOM    967  CB  GLN H 125      21.218   6.066  10.557  1.00 46.73           C  
ATOM    968  CG  GLN H 125      21.081   4.568  10.277  1.00 26.50           C  
ATOM    969  CD  GLN H 125      22.450   4.050   9.859  1.00 32.50           C  
ATOM    970  OE1 GLN H 125      23.391   4.822   9.684  1.00 29.69           O  
ATOM    971  NE2 GLN H 125      22.564   2.707   9.685  1.00 29.46           N  
ATOM    972  C   GLN H 125      22.111   7.866  11.938  1.00 47.21           C  
ATOM    973  O   GLN H 125      21.307   8.646  12.441  1.00 45.75           O  
ATOM    974  N   PRO H 126      23.206   8.269  11.358  1.00 47.41           N  
ATOM    975  CA  PRO H 126      23.646   9.631  11.429  1.00 48.19           C  
ATOM    976  CD  PRO H 126      24.268   7.358  10.966  1.00 47.25           C  
ATOM    977  CB  PRO H 126      24.958   9.676  10.648  1.00 47.11           C  
ATOM    978  CG  PRO H 126      25.515   8.245  10.801  1.00 47.70           C  
ATOM    979  C   PRO H 126      22.679  10.728  11.113  1.00 50.89           C  
ATOM    980  O   PRO H 126      22.413  11.514  12.010  1.00 57.03           O  
ATOM    981  N   SER H 127      22.113  10.806   9.901  1.00 49.12           N  
ATOM    982  CA  SER H 127      21.261  11.901   9.505  1.00 48.10           C  
ATOM    983  CB  SER H 127      21.152  12.022   7.978  1.00 45.05           C  
ATOM    984  OG  SER H 127      20.559  10.846   7.444  1.00 44.88           O  
ATOM    985  C   SER H 127      19.865  11.758  10.029  1.00 50.57           C  
ATOM    986  O   SER H 127      19.037  12.644   9.822  1.00 57.14           O  
ATOM    987  N   GLN H 128      19.555  10.637  10.700  1.00 49.30           N  
ATOM    988  CA  GLN H 128      18.209  10.359  11.116  1.00 47.53           C  
ATOM    989  CB  GLN H 128      17.959   8.870  11.384  1.00 46.14           C  
ATOM    990  CG  GLN H 128      18.104   8.015  10.126  1.00 45.98           C  
ATOM    991  CD  GLN H 128      17.840   6.570  10.516  1.00 47.15           C  
ATOM    992  OE1 GLN H 128      17.290   5.798   9.735  1.00 45.50           O  
ATOM    993  NE2 GLN H 128      18.246   6.193  11.757  1.00 47.25           N  
ATOM    994  C   GLN H 128      17.850  11.117  12.358  1.00 47.83           C  
ATOM    995  O   GLN H 128      18.613  11.944  12.851  1.00 49.64           O  
ATOM    996  N   SER H 129      16.625  10.859  12.871  1.00 46.11           N  
ATOM    997  CA  SER H 129      16.133  11.555  14.024  1.00 46.72           C  
ATOM    998  CB  SER H 129      14.737  12.170  13.806  1.00 46.74           C  
ATOM    999  OG  SER H 129      13.815  11.171  13.398  1.00 49.90           O  
ATOM   1000  C   SER H 129      16.075  10.627  15.202  1.00 46.81           C  
ATOM   1001  O   SER H 129      16.062   9.405  15.058  1.00 47.32           O  
ATOM   1002  N   LEU H 130      16.080  11.216  16.418  1.00 46.44           N  
ATOM   1003  CA  LEU H 130      16.083  10.470  17.645  1.00 46.13           C  
ATOM   1004  CB  LEU H 130      17.354  10.734  18.470  1.00 47.19           C  
ATOM   1005  CG  LEU H 130      17.384  10.050  19.848  1.00 48.47           C  
ATOM   1006  CD1 LEU H 130      17.398   8.518  19.725  1.00 51.42           C  
ATOM   1007  CD2 LEU H 130      18.539  10.596  20.702  1.00 49.14           C  
ATOM   1008  C   LEU H 130      14.921  10.891  18.489  1.00 46.75           C  
ATOM   1009  O   LEU H 130      14.633  12.080  18.618  1.00 46.33           O  
ATOM   1010  N   SER H 131      14.217   9.906  19.087  1.00 48.54           N  
ATOM   1011  CA  SER H 131      13.121  10.213  19.962  1.00 48.28           C  
ATOM   1012  CB  SER H 131      11.748   9.819  19.388  1.00 49.36           C  
ATOM   1013  OG  SER H 131      11.475  10.564  18.210  1.00 49.38           O  
ATOM   1014  C   SER H 131      13.312   9.416  21.214  1.00 46.72           C  
ATOM   1015  O   SER H 131      13.524   8.205  21.166  1.00 45.73           O  
ATOM   1016  N   ILE H 132      13.244  10.089  22.378  1.00 45.01           N  
ATOM   1017  CA  ILE H 132      13.393   9.414  23.635  1.00 43.74           C  
ATOM   1018  CB  ILE H 132      14.633   9.821  24.378  1.00 41.53           C  
ATOM   1019  CG1 ILE H 132      15.885   9.499  23.544  1.00 40.06           C  
ATOM   1020  CG2 ILE H 132      14.620   9.128  25.749  1.00 44.14           C  
ATOM   1021  CD1 ILE H 132      17.160  10.138  24.089  1.00 40.60           C  
ATOM   1022  C   ILE H 132      12.219   9.796  24.480  1.00 44.09           C  
ATOM   1023  O   ILE H 132      11.785  10.947  24.469  1.00 46.62           O  
ATOM   1024  N   THR H 133      11.658   8.832  25.235  1.00 43.65           N  
ATOM   1025  CA  THR H 133      10.524   9.142  26.056  1.00 41.30           C  
ATOM   1026  CB  THR H 133       9.365   8.214  25.843  1.00 40.58           C  
ATOM   1027  OG1 THR H 133       8.941   8.257  24.490  1.00 48.51           O  
ATOM   1028  CG2 THR H 133       8.214   8.628  26.772  1.00 36.61           C  
ATOM   1029  C   THR H 133      10.929   8.985  27.487  1.00 40.73           C  
ATOM   1030  O   THR H 133      11.613   8.029  27.850  1.00 39.82           O  
ATOM   1031  N   CYS H 134      10.528   9.951  28.339  1.00 39.19           N  
ATOM   1032  CA  CYS H 134      10.812   9.855  29.740  1.00 38.50           C  
ATOM   1033  CB  CYS H 134      11.426  11.140  30.343  1.00 38.61           C  
ATOM   1034  SG  CYS H 134      11.770  11.009  32.127  1.00 48.45           S  
ATOM   1035  C   CYS H 134       9.512   9.578  30.429  1.00 39.26           C  
ATOM   1036  O   CYS H 134       8.594  10.397  30.404  1.00 46.65           O  
ATOM   1037  N   THR H 135       9.409   8.391  31.061  1.00 40.44           N  
ATOM   1038  CA  THR H 135       8.214   8.010  31.757  1.00 40.91           C  
ATOM   1039  CB  THR H 135       7.933   6.535  31.684  1.00 41.13           C  
ATOM   1040  OG1 THR H 135       7.830   6.126  30.328  1.00 43.37           O  
ATOM   1041  CG2 THR H 135       6.615   6.241  32.422  1.00 37.51           C  
ATOM   1042  C   THR H 135       8.433   8.368  33.191  1.00 38.73           C  
ATOM   1043  O   THR H 135       9.467   8.047  33.774  1.00 42.13           O  
ATOM   1044  N   VAL H 136       7.436   9.045  33.790  1.00 35.25           N  
ATOM   1045  CA  VAL H 136       7.521   9.588  35.116  1.00 32.81           C  
ATOM   1046  CB  VAL H 136       7.197  11.053  35.103  1.00 32.62           C  
ATOM   1047  CG1 VAL H 136       6.898  11.517  36.529  1.00 28.98           C  
ATOM   1048  CG2 VAL H 136       8.370  11.801  34.455  1.00 33.94           C  
ATOM   1049  C   VAL H 136       6.523   8.930  36.012  1.00 32.24           C  
ATOM   1050  O   VAL H 136       5.448   8.521  35.575  1.00 32.51           O  
ATOM   1051  N   SER H 137       6.877   8.805  37.313  1.00 29.94           N  
ATOM   1052  CA  SER H 137       5.979   8.211  38.258  1.00 32.64           C  
ATOM   1053  CB  SER H 137       6.179   6.691  38.377  1.00 39.04           C  
ATOM   1054  OG  SER H 137       5.265   6.150  39.318  1.00 45.99           O  
ATOM   1055  C   SER H 137       6.258   8.799  39.613  1.00 35.47           C  
ATOM   1056  O   SER H 137       7.383   9.191  39.914  1.00 39.35           O  
ATOM   1057  N   GLY H 138       5.218   8.958  40.460  1.00 31.42           N  
ATOM   1058  CA  GLY H 138       5.427   9.486  41.781  1.00 29.39           C  
ATOM   1059  C   GLY H 138       5.105  10.955  41.837  1.00 29.99           C  
ATOM   1060  O   GLY H 138       4.947  11.502  42.927  1.00 30.47           O  
ATOM   1061  N   PHE H 139       5.008  11.647  40.684  1.00 29.62           N  
ATOM   1062  CA  PHE H 139       4.675  13.049  40.726  1.00 29.05           C  
ATOM   1063  CB  PHE H 139       5.874  14.003  40.898  1.00 31.00           C  
ATOM   1064  CG  PHE H 139       6.812  13.892  39.744  1.00 28.75           C  
ATOM   1065  CD1 PHE H 139       7.674  12.840  39.667  1.00 28.03           C  
ATOM   1066  CD2 PHE H 139       6.866  14.837  38.749  1.00 29.36           C  
ATOM   1067  CE1 PHE H 139       8.569  12.699  38.637  1.00 27.69           C  
ATOM   1068  CE2 PHE H 139       7.756  14.712  37.705  1.00 28.68           C  
ATOM   1069  CZ  PHE H 139       8.612  13.642  37.644  1.00 26.16           C  
ATOM   1070  C   PHE H 139       3.976  13.405  39.454  1.00 29.59           C  
ATOM   1071  O   PHE H 139       3.815  12.560  38.575  1.00 30.52           O  
ATOM   1072  N   SER H 140       3.522  14.673  39.337  1.00 29.59           N  
ATOM   1073  CA  SER H 140       2.791  15.080  38.170  1.00 29.82           C  
ATOM   1074  CB  SER H 140       1.427  15.711  38.498  1.00 31.40           C  
ATOM   1075  OG  SER H 140       0.765  16.087  37.301  1.00 35.44           O  
ATOM   1076  C   SER H 140       3.570  16.112  37.416  1.00 28.99           C  
ATOM   1077  O   SER H 140       4.212  16.989  37.988  1.00 30.37           O  
ATOM   1078  N   LEU H 141       3.500  16.027  36.077  1.00 29.07           N  
ATOM   1079  CA  LEU H 141       4.179  16.907  35.169  1.00 28.20           C  
ATOM   1080  CB  LEU H 141       4.018  16.488  33.697  1.00 28.76           C  
ATOM   1081  CG  LEU H 141       4.722  15.155  33.380  1.00 28.78           C  
ATOM   1082  CD1 LEU H 141       4.548  14.759  31.904  1.00 27.88           C  
ATOM   1083  CD2 LEU H 141       6.196  15.192  33.817  1.00 28.73           C  
ATOM   1084  C   LEU H 141       3.629  18.286  35.334  1.00 28.96           C  
ATOM   1085  O   LEU H 141       4.293  19.277  35.030  1.00 27.59           O  
ATOM   1086  N   THR H 142       2.361  18.382  35.761  1.00 29.11           N  
ATOM   1087  CA  THR H 142       1.755  19.665  35.953  1.00 29.38           C  
ATOM   1088  CB  THR H 142       0.313  19.575  36.353  1.00 30.32           C  
ATOM   1089  OG1 THR H 142       0.191  18.930  37.613  1.00 28.52           O  
ATOM   1090  CG2 THR H 142      -0.446  18.783  35.276  1.00 29.72           C  
ATOM   1091  C   THR H 142       2.479  20.377  37.058  1.00 30.98           C  
ATOM   1092  O   THR H 142       2.595  21.601  37.044  1.00 29.95           O  
ATOM   1093  N   THR H 143       2.884  19.629  38.102  1.00 31.62           N  
ATOM   1094  CA  THR H 143       3.593  20.181  39.223  1.00 32.27           C  
ATOM   1095  CB  THR H 143       3.450  19.363  40.475  1.00 33.67           C  
ATOM   1096  OG1 THR H 143       4.038  18.083  40.311  1.00 36.42           O  
ATOM   1097  CG2 THR H 143       1.950  19.218  40.781  1.00 38.39           C  
ATOM   1098  C   THR H 143       5.059  20.406  38.971  1.00 32.59           C  
ATOM   1099  O   THR H 143       5.621  21.373  39.480  1.00 31.56           O  
ATOM   1100  N   TYR H 144       5.734  19.523  38.202  1.00 29.98           N  
ATOM   1101  CA  TYR H 144       7.161  19.668  38.083  1.00 28.96           C  
ATOM   1102  CB  TYR H 144       7.971  18.426  38.515  1.00 29.80           C  
ATOM   1103  CG  TYR H 144       7.820  18.075  39.955  1.00 31.45           C  
ATOM   1104  CD1 TYR H 144       6.731  17.358  40.388  1.00 32.01           C  
ATOM   1105  CD2 TYR H 144       8.788  18.430  40.864  1.00 32.70           C  
ATOM   1106  CE1 TYR H 144       6.600  17.016  41.713  1.00 32.77           C  
ATOM   1107  CE2 TYR H 144       8.662  18.089  42.190  1.00 35.78           C  
ATOM   1108  CZ  TYR H 144       7.566  17.381  42.616  1.00 34.25           C  
ATOM   1109  OH  TYR H 144       7.433  17.029  43.975  1.00 38.68           O  
ATOM   1110  C   TYR H 144       7.566  19.803  36.652  1.00 28.40           C  
ATOM   1111  O   TYR H 144       7.018  19.153  35.763  1.00 27.52           O  
ATOM   1112  N   GLY H 145       8.563  20.675  36.405  1.00 36.60           N  
ATOM   1113  CA  GLY H 145       9.176  20.747  35.107  1.00 35.04           C  
ATOM   1114  C   GLY H 145      10.193  19.638  35.046  1.00 34.64           C  
ATOM   1115  O   GLY H 145      10.627  19.143  36.083  1.00 32.36           O  
ATOM   1116  N   VAL H 146      10.611  19.221  33.828  1.00 34.07           N  
ATOM   1117  CA  VAL H 146      11.595  18.176  33.708  1.00 33.53           C  
ATOM   1118  CB  VAL H 146      11.049  16.888  33.160  1.00 33.65           C  
ATOM   1119  CG1 VAL H 146      12.226  15.933  32.903  1.00 31.38           C  
ATOM   1120  CG2 VAL H 146      10.009  16.329  34.146  1.00 36.49           C  
ATOM   1121  C   VAL H 146      12.649  18.645  32.752  1.00 35.48           C  
ATOM   1122  O   VAL H 146      12.349  19.240  31.718  1.00 38.63           O  
ATOM   1123  N   HIS H 147      13.926  18.369  33.081  1.00 37.15           N  
ATOM   1124  CA  HIS H 147      15.014  18.804  32.256  1.00 37.45           C  
ATOM   1125  ND1 HIS H 147      15.900  21.915  33.384  1.00 17.51           N  
ATOM   1126  CG  HIS H 147      15.816  20.623  33.854  1.00 43.30           C  
ATOM   1127  CB  HIS H 147      16.180  19.408  33.050  1.00 40.42           C  
ATOM   1128  NE2 HIS H 147      15.162  22.049  35.478  1.00 19.60           N  
ATOM   1129  CD2 HIS H 147      15.363  20.724  35.134  1.00 18.31           C  
ATOM   1130  CE1 HIS H 147      15.499  22.727  34.395  1.00 19.57           C  
ATOM   1131  C   HIS H 147      15.558  17.618  31.531  1.00 37.94           C  
ATOM   1132  O   HIS H 147      15.323  16.473  31.913  1.00 40.31           O  
ATOM   1133  N   TRP H 148      16.265  17.885  30.416  1.00 37.85           N  
ATOM   1134  CA  TRP H 148      16.931  16.854  29.684  1.00 37.20           C  
ATOM   1135  CB  TRP H 148      16.493  16.744  28.212  1.00 35.80           C  
ATOM   1136  CG  TRP H 148      15.140  16.103  28.028  1.00 37.78           C  
ATOM   1137  CD2 TRP H 148      14.961  14.686  27.904  1.00 37.54           C  
ATOM   1138  CD1 TRP H 148      13.895  16.660  27.957  1.00 40.34           C  
ATOM   1139  NE1 TRP H 148      12.950  15.673  27.801  1.00 40.92           N  
ATOM   1140  CE2 TRP H 148      13.594  14.452  27.766  1.00 39.58           C  
ATOM   1141  CE3 TRP H 148      15.866  13.663  27.903  1.00 36.87           C  
ATOM   1142  CZ2 TRP H 148      13.110  13.182  27.626  1.00 39.36           C  
ATOM   1143  CZ3 TRP H 148      15.375  12.384  27.764  1.00 37.31           C  
ATOM   1144  CH2 TRP H 148      14.023  12.149  27.630  1.00 37.05           C  
ATOM   1145  C   TRP H 148      18.379  17.215  29.705  1.00 40.06           C  
ATOM   1146  O   TRP H 148      18.753  18.335  29.359  1.00 43.06           O  
ATOM   1147  N   VAL H 149      19.230  16.265  30.139  1.00 38.64           N  
ATOM   1148  CA  VAL H 149      20.643  16.494  30.208  1.00 37.16           C  
ATOM   1149  CB  VAL H 149      21.174  16.542  31.612  1.00 34.60           C  
ATOM   1150  CG1 VAL H 149      22.698  16.734  31.561  1.00 30.36           C  
ATOM   1151  CG2 VAL H 149      20.434  17.653  32.378  1.00 32.89           C  
ATOM   1152  C   VAL H 149      21.296  15.342  29.516  1.00 39.89           C  
ATOM   1153  O   VAL H 149      20.751  14.239  29.478  1.00 41.68           O  
ATOM   1154  N   ARG H 150      22.491  15.580  28.944  1.00 38.30           N  
ATOM   1155  CA  ARG H 150      23.158  14.573  28.169  1.00 34.18           C  
ATOM   1156  CB  ARG H 150      23.070  14.901  26.669  1.00 32.59           C  
ATOM   1157  CG  ARG H 150      23.938  14.048  25.754  1.00 29.54           C  
ATOM   1158  CD  ARG H 150      23.737  14.370  24.271  1.00 30.44           C  
ATOM   1159  NE  ARG H 150      24.627  15.508  23.906  1.00 32.38           N  
ATOM   1160  CZ  ARG H 150      24.690  15.912  22.603  1.00 31.59           C  
ATOM   1161  NH1 ARG H 150      23.894  15.314  21.671  1.00 29.52           N1+
ATOM   1162  NH2 ARG H 150      25.545  16.908  22.229  1.00 30.07           N  
ATOM   1163  C   ARG H 150      24.606  14.541  28.549  1.00 36.77           C  
ATOM   1164  O   ARG H 150      25.155  15.525  29.041  1.00 42.81           O  
ATOM   1165  N   GLN H 151      25.261  13.375  28.350  1.00 37.78           N  
ATOM   1166  CA  GLN H 151      26.657  13.281  28.664  1.00 38.85           C  
ATOM   1167  CB  GLN H 151      26.907  12.606  30.022  1.00 38.66           C  
ATOM   1168  CG  GLN H 151      28.374  12.578  30.450  1.00 39.81           C  
ATOM   1169  CD  GLN H 151      28.437  11.889  31.804  1.00 42.87           C  
ATOM   1170  OE1 GLN H 151      27.504  11.200  32.210  1.00 48.22           O  
ATOM   1171  NE2 GLN H 151      29.570  12.090  32.531  1.00 43.23           N  
ATOM   1172  C   GLN H 151      27.338  12.463  27.606  1.00 43.30           C  
ATOM   1173  O   GLN H 151      27.115  11.259  27.497  1.00 44.36           O  
ATOM   1174  N   SER H 152      28.214  13.102  26.804  1.00 45.51           N  
ATOM   1175  CA  SER H 152      28.915  12.391  25.770  1.00 47.56           C  
ATOM   1176  CB  SER H 152      29.516  13.309  24.697  1.00 47.32           C  
ATOM   1177  OG  SER H 152      30.479  14.166  25.290  1.00 34.07           O  
ATOM   1178  C   SER H 152      30.024  11.627  26.414  1.00 47.47           C  
ATOM   1179  O   SER H 152      30.537  12.015  27.461  1.00 40.91           O  
ATOM   1180  N   PRO H 153      30.400  10.536  25.804  1.00 50.59           N  
ATOM   1181  CA  PRO H 153      31.428   9.691  26.345  1.00 51.29           C  
ATOM   1182  CD  PRO H 153      30.251  10.366  24.368  1.00 51.91           C  
ATOM   1183  CB  PRO H 153      31.695   8.639  25.273  1.00 51.50           C  
ATOM   1184  CG  PRO H 153      31.369   9.389  23.967  1.00 52.01           C  
ATOM   1185  C   PRO H 153      32.666  10.477  26.653  1.00 50.68           C  
ATOM   1186  O   PRO H 153      33.209  11.119  25.755  1.00 49.23           O  
ATOM   1187  N   GLY H 154      33.130  10.429  27.917  1.00 49.80           N  
ATOM   1188  CA  GLY H 154      34.366  11.047  28.302  1.00 50.58           C  
ATOM   1189  C   GLY H 154      34.184  12.516  28.533  1.00 52.52           C  
ATOM   1190  O   GLY H 154      35.120  13.194  28.955  1.00 49.92           O  
ATOM   1191  N   LYS H 155      32.975  13.051  28.285  1.00 53.26           N  
ATOM   1192  CA  LYS H 155      32.776  14.463  28.466  1.00 51.09           C  
ATOM   1193  CB  LYS H 155      32.154  15.198  27.261  1.00 50.91           C  
ATOM   1194  CG  LYS H 155      33.146  15.632  26.175  1.00 51.90           C  
ATOM   1195  CD  LYS H 155      33.753  14.500  25.344  1.00 51.97           C  
ATOM   1196  CE  LYS H 155      34.679  15.000  24.231  1.00 53.34           C  
ATOM   1197  NZ  LYS H 155      33.907  15.786  23.241  1.00 52.32           N1+
ATOM   1198  C   LYS H 155      31.874  14.695  29.634  1.00 48.27           C  
ATOM   1199  O   LYS H 155      31.442  13.759  30.305  1.00 52.98           O  
ATOM   1200  N   GLY H 156      31.602  15.987  29.913  1.00 44.85           N  
ATOM   1201  CA  GLY H 156      30.817  16.392  31.044  1.00 42.60           C  
ATOM   1202  C   GLY H 156      29.368  16.525  30.686  1.00 41.90           C  
ATOM   1203  O   GLY H 156      28.943  16.263  29.561  1.00 42.10           O  
ATOM   1204  N   LEU H 157      28.571  16.970  31.681  1.00 42.15           N  
ATOM   1205  CA  LEU H 157      27.153  17.125  31.547  1.00 40.69           C  
ATOM   1206  CB  LEU H 157      26.442  17.360  32.889  1.00 38.44           C  
ATOM   1207  CG  LEU H 157      26.568  16.184  33.873  1.00 37.60           C  
ATOM   1208  CD1 LEU H 157      25.834  16.487  35.187  1.00 35.47           C  
ATOM   1209  CD2 LEU H 157      26.119  14.863  33.231  1.00 26.51           C  
ATOM   1210  C   LEU H 157      26.850  18.311  30.685  1.00 41.67           C  
ATOM   1211  O   LEU H 157      27.541  19.327  30.738  1.00 38.43           O  
ATOM   1212  N   GLU H 158      25.794  18.186  29.854  1.00 41.40           N  
ATOM   1213  CA  GLU H 158      25.365  19.250  28.991  1.00 38.59           C  
ATOM   1214  CB  GLU H 158      25.588  18.932  27.501  1.00 34.26           C  
ATOM   1215  CG  GLU H 158      27.067  18.805  27.124  1.00 38.00           C  
ATOM   1216  CD  GLU H 158      27.147  18.437  25.650  1.00 42.00           C  
ATOM   1217  OE1 GLU H 158      26.198  17.773  25.158  1.00 43.69           O  
ATOM   1218  OE2 GLU H 158      28.157  18.815  24.999  1.00 44.95           O1-
ATOM   1219  C   GLU H 158      23.886  19.406  29.191  1.00 39.85           C  
ATOM   1220  O   GLU H 158      23.149  18.422  29.180  1.00 39.94           O  
ATOM   1221  N   TRP H 159      23.405  20.656  29.371  1.00 39.61           N  
ATOM   1222  CA  TRP H 159      21.997  20.875  29.579  1.00 37.05           C  
ATOM   1223  CB  TRP H 159      21.696  22.152  30.385  1.00 36.58           C  
ATOM   1224  CG  TRP H 159      20.230  22.421  30.627  1.00 37.78           C  
ATOM   1225  CD2 TRP H 159      19.444  23.349  29.863  1.00 39.76           C  
ATOM   1226  CD1 TRP H 159      19.400  21.901  31.576  1.00 37.63           C  
ATOM   1227  NE1 TRP H 159      18.144  22.444  31.450  1.00 36.03           N  
ATOM   1228  CE2 TRP H 159      18.157  23.339  30.400  1.00 38.53           C  
ATOM   1229  CE3 TRP H 159      19.769  24.148  28.805  1.00 42.03           C  
ATOM   1230  CZ2 TRP H 159      17.171  24.131  29.884  1.00 40.66           C  
ATOM   1231  CZ3 TRP H 159      18.771  24.942  28.285  1.00 42.26           C  
ATOM   1232  CH2 TRP H 159      17.497  24.935  28.814  1.00 42.00           C  
ATOM   1233  C   TRP H 159      21.368  21.020  28.226  1.00 35.56           C  
ATOM   1234  O   TRP H 159      21.733  21.907  27.459  1.00 37.20           O  
ATOM   1235  N   LEU H 160      20.495  20.057  27.864  1.00 37.68           N  
ATOM   1236  CA  LEU H 160      19.804  20.013  26.603  1.00 37.77           C  
ATOM   1237  CB  LEU H 160      19.377  18.585  26.241  1.00 37.53           C  
ATOM   1238  CG  LEU H 160      20.576  17.631  26.093  1.00 25.00           C  
ATOM   1239  CD1 LEU H 160      20.121  16.230  25.654  1.00 24.53           C  
ATOM   1240  CD2 LEU H 160      21.663  18.227  25.183  1.00 24.79           C  
ATOM   1241  C   LEU H 160      18.591  20.898  26.504  1.00 38.78           C  
ATOM   1242  O   LEU H 160      18.431  21.623  25.522  1.00 37.49           O  
ATOM   1243  N   GLY H 161      17.693  20.868  27.515  1.00 38.51           N  
ATOM   1244  CA  GLY H 161      16.472  21.624  27.393  1.00 36.42           C  
ATOM   1245  C   GLY H 161      15.582  21.330  28.558  1.00 35.23           C  
ATOM   1246  O   GLY H 161      15.868  20.454  29.372  1.00 34.44           O  
ATOM   1247  N   VAL H 162      14.462  22.080  28.666  1.00 35.34           N  
ATOM   1248  CA  VAL H 162      13.564  21.873  29.763  1.00 36.35           C  
ATOM   1249  CB  VAL H 162      13.829  22.794  30.920  1.00 34.97           C  
ATOM   1250  CG1 VAL H 162      13.655  24.246  30.441  1.00 28.91           C  
ATOM   1251  CG2 VAL H 162      12.885  22.417  32.074  1.00 31.09           C  
ATOM   1252  C   VAL H 162      12.161  22.134  29.314  1.00 38.48           C  
ATOM   1253  O   VAL H 162      11.920  22.933  28.410  1.00 36.10           O  
ATOM   1254  N   ILE H 163      11.198  21.414  29.925  1.00 37.93           N  
ATOM   1255  CA  ILE H 163       9.806  21.665  29.698  1.00 36.93           C  
ATOM   1256  CB  ILE H 163       9.071  20.507  29.079  1.00 32.68           C  
ATOM   1257  CG1 ILE H 163       7.617  20.902  28.780  1.00 26.14           C  
ATOM   1258  CG2 ILE H 163       9.242  19.262  29.965  1.00 35.42           C  
ATOM   1259  CD1 ILE H 163       6.907  19.933  27.838  1.00 24.03           C  
ATOM   1260  C   ILE H 163       9.228  21.978  31.047  1.00 39.74           C  
ATOM   1261  O   ILE H 163       9.219  21.144  31.954  1.00 38.87           O  
ATOM   1262  N   TRP H 164       8.721  23.212  31.208  1.00 41.14           N  
ATOM   1263  CA  TRP H 164       8.233  23.652  32.483  1.00 40.77           C  
ATOM   1264  CB  TRP H 164       8.113  25.181  32.579  1.00 42.31           C  
ATOM   1265  CG  TRP H 164       9.442  25.867  32.349  1.00 43.52           C  
ATOM   1266  CD2 TRP H 164      10.552  25.833  33.263  1.00 42.36           C  
ATOM   1267  CD1 TRP H 164       9.862  26.575  31.262  1.00 44.61           C  
ATOM   1268  NE1 TRP H 164      11.158  26.993  31.442  1.00 43.97           N  
ATOM   1269  CE2 TRP H 164      11.598  26.540  32.668  1.00 43.63           C  
ATOM   1270  CE3 TRP H 164      10.693  25.252  34.491  1.00 42.10           C  
ATOM   1271  CZ2 TRP H 164      12.802  26.679  33.296  1.00 43.59           C  
ATOM   1272  CZ3 TRP H 164      11.907  25.401  35.124  1.00 42.79           C  
ATOM   1273  CH2 TRP H 164      12.941  26.101  34.538  1.00 43.92           C  
ATOM   1274  C   TRP H 164       6.905  23.018  32.725  1.00 40.90           C  
ATOM   1275  O   TRP H 164       6.310  22.425  31.829  1.00 43.04           O  
ATOM   1276  N   SER H 165       6.483  23.028  34.014  1.00 28.88           N  
ATOM   1277  CA  SER H 165       5.258  22.406  34.438  1.00 30.09           C  
ATOM   1278  CB  SER H 165       4.956  22.638  35.928  1.00 31.19           C  
ATOM   1279  OG  SER H 165       4.744  24.019  36.174  1.00 33.32           O  
ATOM   1280  C   SER H 165       4.164  23.041  33.649  1.00 30.39           C  
ATOM   1281  O   SER H 165       3.167  22.403  33.314  1.00 28.93           O  
ATOM   1282  N   GLY H 166       4.358  24.329  33.319  1.00 31.26           N  
ATOM   1283  CA  GLY H 166       3.422  25.111  32.566  1.00 31.08           C  
ATOM   1284  C   GLY H 166       3.264  24.526  31.193  1.00 33.85           C  
ATOM   1285  O   GLY H 166       2.185  24.607  30.607  1.00 33.94           O  
ATOM   1286  N   GLY H 167       4.341  23.943  30.624  1.00 31.83           N  
ATOM   1287  CA  GLY H 167       4.224  23.353  29.316  1.00 29.71           C  
ATOM   1288  C   GLY H 167       5.102  24.046  28.300  1.00 30.52           C  
ATOM   1289  O   GLY H 167       5.301  23.532  27.202  1.00 31.01           O  
ATOM   1290  N   SER H 168       5.642  25.234  28.625  1.00 42.93           N  
ATOM   1291  CA  SER H 168       6.546  25.978  27.792  1.00 44.86           C  
ATOM   1292  CB  SER H 168       6.746  27.439  28.234  1.00 47.48           C  
ATOM   1293  OG  SER H 168       7.403  27.486  29.492  1.00 53.18           O  
ATOM   1294  C   SER H 168       7.879  25.297  27.843  1.00 43.45           C  
ATOM   1295  O   SER H 168       8.159  24.542  28.774  1.00 37.76           O  
ATOM   1296  N   THR H 169       8.735  25.536  26.827  1.00 43.59           N  
ATOM   1297  CA  THR H 169      10.008  24.872  26.799  1.00 44.37           C  
ATOM   1298  CB  THR H 169      10.092  23.802  25.750  1.00 44.69           C  
ATOM   1299  OG1 THR H 169       9.940  24.372  24.459  1.00 48.44           O  
ATOM   1300  CG2 THR H 169       8.985  22.765  26.007  1.00 39.38           C  
ATOM   1301  C   THR H 169      11.098  25.859  26.500  1.00 46.20           C  
ATOM   1302  O   THR H 169      10.864  26.918  25.918  1.00 50.93           O  
ATOM   1303  N   ASP H 170      12.328  25.522  26.944  1.00 46.40           N  
ATOM   1304  CA  ASP H 170      13.513  26.294  26.692  1.00 45.65           C  
ATOM   1305  CB  ASP H 170      14.098  26.963  27.949  1.00 45.55           C  
ATOM   1306  CG  ASP H 170      13.176  28.098  28.372  1.00 46.11           C  
ATOM   1307  OD1 ASP H 170      12.734  28.874  27.483  1.00 31.82           O  
ATOM   1308  OD2 ASP H 170      12.907  28.210  29.598  1.00 46.08           O1-
ATOM   1309  C   ASP H 170      14.540  25.321  26.192  1.00 44.28           C  
ATOM   1310  O   ASP H 170      14.589  24.182  26.654  1.00 31.93           O  
ATOM   1311  N   TYR H 171      15.400  25.738  25.236  1.00 45.82           N  
ATOM   1312  CA  TYR H 171      16.322  24.777  24.693  1.00 47.31           C  
ATOM   1313  CB  TYR H 171      16.072  24.414  23.218  1.00 46.97           C  
ATOM   1314  CG  TYR H 171      14.705  23.840  23.060  1.00 47.14           C  
ATOM   1315  CD1 TYR H 171      14.439  22.535  23.391  1.00 46.13           C  
ATOM   1316  CD2 TYR H 171      13.675  24.617  22.587  1.00 45.76           C  
ATOM   1317  CE1 TYR H 171      13.174  22.013  23.244  1.00 45.41           C  
ATOM   1318  CE2 TYR H 171      12.410  24.100  22.436  1.00 45.07           C  
ATOM   1319  CZ  TYR H 171      12.154  22.794  22.764  1.00 43.95           C  
ATOM   1320  OH  TYR H 171      10.856  22.260  22.610  1.00 46.17           O  
ATOM   1321  C   TYR H 171      17.730  25.290  24.733  1.00 48.48           C  
ATOM   1322  O   TYR H 171      17.984  26.478  24.932  1.00 49.20           O  
ATOM   1323  N   ASN H 172      18.691  24.354  24.561  1.00 49.74           N  
ATOM   1324  CA  ASN H 172      20.091  24.657  24.507  1.00 48.90           C  
ATOM   1325  CB  ASN H 172      20.984  23.402  24.539  1.00 48.70           C  
ATOM   1326  CG  ASN H 172      22.446  23.830  24.529  1.00 49.60           C  
ATOM   1327  OD1 ASN H 172      22.924  24.441  23.574  1.00 48.60           O  
ATOM   1328  ND2 ASN H 172      23.182  23.497  25.621  1.00 48.09           N  
ATOM   1329  C   ASN H 172      20.326  25.385  23.221  1.00 48.38           C  
ATOM   1330  O   ASN H 172      19.769  25.036  22.182  1.00 48.71           O  
ATOM   1331  N   ALA H 173      21.180  26.423  23.264  1.00 46.41           N  
ATOM   1332  CA  ALA H 173      21.386  27.262  22.119  1.00 46.19           C  
ATOM   1333  CB  ALA H 173      22.367  28.412  22.403  1.00 46.52           C  
ATOM   1334  C   ALA H 173      21.946  26.482  20.967  1.00 46.79           C  
ATOM   1335  O   ALA H 173      21.506  26.644  19.830  1.00 52.21           O  
ATOM   1336  N   ALA H 174      22.931  25.605  21.224  1.00 47.09           N  
ATOM   1337  CA  ALA H 174      23.579  24.910  20.145  1.00 43.72           C  
ATOM   1338  CB  ALA H 174      24.753  24.043  20.629  1.00 45.05           C  
ATOM   1339  C   ALA H 174      22.622  24.005  19.416  1.00 40.32           C  
ATOM   1340  O   ALA H 174      22.659  23.909  18.192  1.00 39.49           O  
ATOM   1341  N   PHE H 175      21.794  23.272  20.179  1.00 41.92           N  
ATOM   1342  CA  PHE H 175      20.851  22.267  19.753  1.00 44.19           C  
ATOM   1343  CB  PHE H 175      20.566  21.261  20.876  1.00 41.80           C  
ATOM   1344  CG  PHE H 175      21.870  20.645  21.248  1.00 42.41           C  
ATOM   1345  CD1 PHE H 175      22.359  19.557  20.566  1.00 41.68           C  
ATOM   1346  CD2 PHE H 175      22.608  21.169  22.286  1.00 42.24           C  
ATOM   1347  CE1 PHE H 175      23.565  18.999  20.922  1.00 23.97           C  
ATOM   1348  CE2 PHE H 175      23.815  20.616  22.645  1.00 24.94           C  
ATOM   1349  CZ  PHE H 175      24.295  19.526  21.961  1.00 23.67           C  
ATOM   1350  C   PHE H 175      19.510  22.774  19.282  1.00 47.98           C  
ATOM   1351  O   PHE H 175      18.801  22.058  18.577  1.00 55.20           O  
ATOM   1352  N   ILE H 176      19.108  24.000  19.659  1.00 47.15           N  
ATOM   1353  CA  ILE H 176      17.732  24.420  19.563  1.00 47.64           C  
ATOM   1354  CB  ILE H 176      17.531  25.858  19.943  1.00 48.75           C  
ATOM   1355  CG1 ILE H 176      16.031  26.151  20.130  1.00 34.69           C  
ATOM   1356  CG2 ILE H 176      18.221  26.738  18.886  1.00 34.46           C  
ATOM   1357  CD1 ILE H 176      15.746  27.487  20.813  1.00 35.35           C  
ATOM   1358  C   ILE H 176      17.110  24.214  18.211  1.00 48.47           C  
ATOM   1359  O   ILE H 176      15.944  23.832  18.139  1.00 46.34           O  
ATOM   1360  N   SER H 177      17.815  24.462  17.098  1.00 49.06           N  
ATOM   1361  CA  SER H 177      17.140  24.303  15.838  1.00 48.87           C  
ATOM   1362  CB  SER H 177      18.037  24.652  14.637  1.00 48.28           C  
ATOM   1363  OG  SER H 177      19.134  23.754  14.564  1.00 48.92           O  
ATOM   1364  C   SER H 177      16.681  22.880  15.666  1.00 48.94           C  
ATOM   1365  O   SER H 177      15.628  22.626  15.084  1.00 48.73           O  
ATOM   1366  N   ARG H 178      17.517  21.928  16.115  1.00 46.77           N  
ATOM   1367  CA  ARG H 178      17.374  20.497  16.033  1.00 46.67           C  
ATOM   1368  CB  ARG H 178      18.756  19.856  16.168  1.00 46.74           C  
ATOM   1369  CG  ARG H 178      19.735  20.541  15.207  1.00 44.68           C  
ATOM   1370  CD  ARG H 178      21.194  20.135  15.391  1.00 45.55           C  
ATOM   1371  NE  ARG H 178      21.225  18.674  15.153  1.00 45.47           N  
ATOM   1372  CZ  ARG H 178      21.783  17.833  16.067  1.00 46.07           C  
ATOM   1373  NH1 ARG H 178      22.527  18.319  17.103  1.00 40.79           N1+
ATOM   1374  NH2 ARG H 178      21.564  16.497  15.932  1.00 51.34           N  
ATOM   1375  C   ARG H 178      16.419  19.886  17.040  1.00 44.89           C  
ATOM   1376  O   ARG H 178      15.847  18.829  16.768  1.00 47.58           O  
ATOM   1377  N   LEU H 179      16.252  20.495  18.238  1.00 41.69           N  
ATOM   1378  CA  LEU H 179      15.514  19.887  19.328  1.00 39.70           C  
ATOM   1379  CB  LEU H 179      16.059  20.209  20.731  1.00 38.37           C  
ATOM   1380  CG  LEU H 179      17.392  19.555  21.104  1.00 40.92           C  
ATOM   1381  CD1 LEU H 179      17.729  19.812  22.581  1.00 37.73           C  
ATOM   1382  CD2 LEU H 179      17.384  18.061  20.759  1.00 48.53           C  
ATOM   1383  C   LEU H 179      14.084  20.321  19.429  1.00 41.53           C  
ATOM   1384  O   LEU H 179      13.700  21.404  18.990  1.00 38.75           O  
ATOM   1385  N   SER H 180      13.257  19.430  20.031  1.00 42.86           N  
ATOM   1386  CA  SER H 180      11.886  19.708  20.358  1.00 44.52           C  
ATOM   1387  CB  SER H 180      10.874  19.273  19.284  1.00 46.84           C  
ATOM   1388  OG  SER H 180      10.999  20.076  18.122  1.00 54.71           O  
ATOM   1389  C   SER H 180      11.542  18.892  21.568  1.00 44.82           C  
ATOM   1390  O   SER H 180      11.737  17.677  21.584  1.00 49.79           O  
ATOM   1391  N   ILE H 181      10.996  19.541  22.614  1.00 43.64           N  
ATOM   1392  CA  ILE H 181      10.615  18.825  23.794  1.00 42.83           C  
ATOM   1393  CB  ILE H 181      11.295  19.324  25.037  1.00 42.20           C  
ATOM   1394  CG1 ILE H 181      12.818  19.153  24.916  1.00 42.55           C  
ATOM   1395  CG2 ILE H 181      10.691  18.589  26.246  1.00 40.65           C  
ATOM   1396  CD1 ILE H 181      13.604  19.911  25.984  1.00 44.57           C  
ATOM   1397  C   ILE H 181       9.146  19.039  23.963  1.00 44.29           C  
ATOM   1398  O   ILE H 181       8.657  20.162  23.865  1.00 46.64           O  
ATOM   1399  N   SER H 182       8.400  17.944  24.202  1.00 43.09           N  
ATOM   1400  CA  SER H 182       6.978  18.032  24.369  1.00 39.29           C  
ATOM   1401  CB  SER H 182       6.201  17.613  23.111  1.00 39.09           C  
ATOM   1402  OG  SER H 182       6.552  16.287  22.746  1.00 40.77           O  
ATOM   1403  C   SER H 182       6.613  17.097  25.480  1.00 37.04           C  
ATOM   1404  O   SER H 182       7.477  16.408  26.019  1.00 33.67           O  
ATOM   1405  N   LYS H 183       5.329  17.084  25.899  1.00 35.42           N  
ATOM   1406  CA  LYS H 183       4.981  16.183  26.960  1.00 33.40           C  
ATOM   1407  CB  LYS H 183       5.335  16.717  28.358  1.00 35.15           C  
ATOM   1408  CG  LYS H 183       4.537  17.953  28.774  1.00 35.38           C  
ATOM   1409  CD  LYS H 183       4.737  18.332  30.243  1.00 33.20           C  
ATOM   1410  CE  LYS H 183       3.953  19.570  30.678  1.00 32.65           C  
ATOM   1411  NZ  LYS H 183       4.212  19.858  32.107  1.00 32.86           N1+
ATOM   1412  C   LYS H 183       3.511  15.911  26.940  1.00 35.89           C  
ATOM   1413  O   LYS H 183       2.738  16.587  26.262  1.00 40.08           O  
ATOM   1414  N   ASP H 184       3.105  14.855  27.676  1.00 39.09           N  
ATOM   1415  CA  ASP H 184       1.726  14.490  27.815  1.00 38.61           C  
ATOM   1416  CB  ASP H 184       1.407  13.139  27.151  1.00 38.81           C  
ATOM   1417  CG  ASP H 184      -0.102  12.979  27.046  1.00 44.41           C  
ATOM   1418  OD1 ASP H 184      -0.818  13.413  27.989  1.00 46.85           O  
ATOM   1419  OD2 ASP H 184      -0.563  12.424  26.014  1.00 54.65           O1-
ATOM   1420  C   ASP H 184       1.487  14.366  29.291  1.00 39.89           C  
ATOM   1421  O   ASP H 184       1.891  13.388  29.915  1.00 42.55           O  
ATOM   1422  N   ASN H 185       0.814  15.365  29.893  1.00 41.71           N  
ATOM   1423  CA  ASN H 185       0.625  15.398  31.318  1.00 44.22           C  
ATOM   1424  CB  ASN H 185      -0.130  16.649  31.801  1.00 45.11           C  
ATOM   1425  CG  ASN H 185       0.792  17.856  31.693  1.00 45.78           C  
ATOM   1426  OD1 ASN H 185       2.014  17.727  31.761  1.00 47.47           O  
ATOM   1427  ND2 ASN H 185       0.194  19.065  31.535  1.00 43.98           N  
ATOM   1428  C   ASN H 185      -0.165  14.211  31.774  1.00 45.31           C  
ATOM   1429  O   ASN H 185       0.184  13.581  32.771  1.00 47.71           O  
ATOM   1430  N   SER H 186      -1.250  13.866  31.057  1.00 44.62           N  
ATOM   1431  CA  SER H 186      -2.092  12.781  31.480  1.00 44.61           C  
ATOM   1432  CB  SER H 186      -3.344  12.617  30.598  1.00 42.89           C  
ATOM   1433  OG  SER H 186      -2.976  12.272  29.271  1.00 41.62           O  
ATOM   1434  C   SER H 186      -1.317  11.500  31.437  1.00 45.22           C  
ATOM   1435  O   SER H 186      -1.481  10.638  32.300  1.00 47.70           O  
ATOM   1436  N   LYS H 187      -0.483  11.336  30.395  1.00 43.53           N  
ATOM   1437  CA  LYS H 187       0.341  10.180  30.178  1.00 42.95           C  
ATOM   1438  CB  LYS H 187       0.832  10.037  28.729  1.00 42.63           C  
ATOM   1439  CG  LYS H 187      -0.333   9.769  27.771  1.00 43.47           C  
ATOM   1440  CD  LYS H 187       0.061   9.692  26.297  1.00 48.28           C  
ATOM   1441  CE  LYS H 187       0.247   8.254  25.811  1.00 52.00           C  
ATOM   1442  NZ  LYS H 187      -1.017   7.502  25.985  1.00 57.79           N1+
ATOM   1443  C   LYS H 187       1.518  10.154  31.113  1.00 44.67           C  
ATOM   1444  O   LYS H 187       2.106   9.097  31.338  1.00 50.34           O  
ATOM   1445  N   SER H 188       1.914  11.319  31.664  1.00 42.52           N  
ATOM   1446  CA  SER H 188       3.075  11.382  32.509  1.00 42.18           C  
ATOM   1447  CB  SER H 188       3.002  10.432  33.717  1.00 44.61           C  
ATOM   1448  OG  SER H 188       1.951  10.829  34.586  1.00 44.46           O  
ATOM   1449  C   SER H 188       4.282  11.021  31.699  1.00 39.22           C  
ATOM   1450  O   SER H 188       5.190  10.339  32.174  1.00 36.55           O  
ATOM   1451  N   HIS H 189       4.319  11.488  30.435  1.00 40.24           N  
ATOM   1452  CA  HIS H 189       5.448  11.209  29.596  1.00 42.51           C  
ATOM   1453  ND1 HIS H 189       4.355   8.078  27.624  1.00  0.00           N  
ATOM   1454  CG  HIS H 189       4.753   8.960  28.605  1.00 41.27           C  
ATOM   1455  CB  HIS H 189       5.112  10.390  28.337  1.00 41.65           C  
ATOM   1456  NE2 HIS H 189       4.358   6.943  29.536  1.00 41.09           N  
ATOM   1457  CD2 HIS H 189       4.748   8.250  29.766  1.00  0.00           C  
ATOM   1458  CE1 HIS H 189       4.132   6.888  28.235  1.00  0.00           C  
ATOM   1459  C   HIS H 189       6.026  12.500  29.105  1.00 44.16           C  
ATOM   1460  O   HIS H 189       5.312  13.476  28.876  1.00 43.43           O  
ATOM   1461  N   VAL H 190       7.367  12.531  28.956  1.00 43.63           N  
ATOM   1462  CA  VAL H 190       8.061  13.669  28.418  1.00 42.24           C  
ATOM   1463  CB  VAL H 190       9.082  14.243  29.359  1.00 42.28           C  
ATOM   1464  CG1 VAL H 190       9.808  15.404  28.658  1.00 39.78           C  
ATOM   1465  CG2 VAL H 190       8.370  14.650  30.661  1.00 36.80           C  
ATOM   1466  C   VAL H 190       8.785  13.162  27.208  1.00 39.83           C  
ATOM   1467  O   VAL H 190       9.466  12.139  27.274  1.00 43.09           O  
ATOM   1468  N   PHE H 191       8.663  13.872  26.066  1.00 38.97           N  
ATOM   1469  CA  PHE H 191       9.242  13.382  24.847  1.00 39.97           C  
ATOM   1470  CB  PHE H 191       8.257  13.378  23.662  1.00 42.22           C  
ATOM   1471  CG  PHE H 191       7.010  12.650  24.042  1.00 44.14           C  
ATOM   1472  CD1 PHE H 191       6.978  11.278  24.133  1.00 45.88           C  
ATOM   1473  CD2 PHE H 191       5.854  13.357  24.285  1.00 45.62           C  
ATOM   1474  CE1 PHE H 191       5.815  10.630  24.478  1.00 47.05           C  
ATOM   1475  CE2 PHE H 191       4.688  12.713  24.630  1.00 45.78           C  
ATOM   1476  CZ  PHE H 191       4.668  11.344  24.729  1.00 45.79           C  
ATOM   1477  C   PHE H 191      10.340  14.314  24.427  1.00 39.86           C  
ATOM   1478  O   PHE H 191      10.215  15.534  24.517  1.00 49.38           O  
ATOM   1479  N   PHE H 192      11.452  13.728  23.943  1.00 38.03           N  
ATOM   1480  CA  PHE H 192      12.596  14.443  23.458  1.00 38.40           C  
ATOM   1481  CB  PHE H 192      13.849  14.044  24.260  1.00 38.49           C  
ATOM   1482  CG  PHE H 192      15.083  14.715  23.768  1.00 43.14           C  
ATOM   1483  CD1 PHE H 192      15.452  15.954  24.239  1.00 48.46           C  
ATOM   1484  CD2 PHE H 192      15.885  14.081  22.845  1.00 50.48           C  
ATOM   1485  CE1 PHE H 192      16.603  16.553  23.782  1.00 21.30           C  
ATOM   1486  CE2 PHE H 192      17.033  14.676  22.386  1.00 20.77           C  
ATOM   1487  CZ  PHE H 192      17.394  15.914  22.856  1.00 19.48           C  
ATOM   1488  C   PHE H 192      12.789  13.989  22.044  1.00 41.52           C  
ATOM   1489  O   PHE H 192      12.933  12.797  21.788  1.00 38.30           O  
ATOM   1490  N   LYS H 193      12.789  14.927  21.077  1.00 44.04           N  
ATOM   1491  CA  LYS H 193      12.973  14.552  19.701  1.00 44.25           C  
ATOM   1492  CB  LYS H 193      11.739  14.823  18.828  1.00 47.77           C  
ATOM   1493  CG  LYS H 193      10.535  13.971  19.230  1.00 51.51           C  
ATOM   1494  CD  LYS H 193       9.210  14.433  18.623  1.00 56.16           C  
ATOM   1495  CE  LYS H 193       8.021  13.568  19.050  1.00 58.51           C  
ATOM   1496  NZ  LYS H 193       6.775  14.081  18.441  1.00 59.87           N1+
ATOM   1497  C   LYS H 193      14.084  15.394  19.162  1.00 43.24           C  
ATOM   1498  O   LYS H 193      14.156  16.589  19.442  1.00 48.27           O  
ATOM   1499  N   MET H 194      14.993  14.784  18.376  1.00 41.99           N  
ATOM   1500  CA  MET H 194      16.090  15.546  17.851  1.00 44.46           C  
ATOM   1501  CB  MET H 194      17.369  15.357  18.688  1.00 42.63           C  
ATOM   1502  CG  MET H 194      18.452  16.400  18.417  1.00 43.91           C  
ATOM   1503  SD  MET H 194      19.787  16.450  19.655  1.00 77.10           S  
ATOM   1504  CE  MET H 194      20.637  14.955  19.077  1.00 39.06           C  
ATOM   1505  C   MET H 194      16.368  15.095  16.446  1.00 48.59           C  
ATOM   1506  O   MET H 194      16.556  13.909  16.187  1.00 43.37           O  
ATOM   1507  N   ASN H 195      16.408  16.052  15.496  1.00 50.37           N  
ATOM   1508  CA  ASN H 195      16.634  15.737  14.111  1.00 50.09           C  
ATOM   1509  CB  ASN H 195      15.861  16.642  13.136  1.00 52.46           C  
ATOM   1510  CG  ASN H 195      14.378  16.324  13.251  1.00 56.14           C  
ATOM   1511  OD1 ASN H 195      13.862  16.053  14.334  1.00 61.23           O  
ATOM   1512  ND2 ASN H 195      13.666  16.345  12.094  1.00 58.24           N  
ATOM   1513  C   ASN H 195      18.088  15.889  13.774  1.00 47.13           C  
ATOM   1514  O   ASN H 195      18.900  16.319  14.591  1.00 44.61           O  
ATOM   1515  N   SER H 196      18.443  15.489  12.534  1.00 46.27           N  
ATOM   1516  CA  SER H 196      19.758  15.652  11.975  1.00 45.74           C  
ATOM   1517  CB  SER H 196      20.060  17.101  11.551  1.00 44.33           C  
ATOM   1518  OG  SER H 196      19.167  17.505  10.522  1.00 43.37           O  
ATOM   1519  C   SER H 196      20.813  15.224  12.943  1.00 46.29           C  
ATOM   1520  O   SER H 196      21.681  16.009  13.316  1.00 49.44           O  
ATOM   1521  N   LEU H 197      20.797  13.943  13.338  1.00 46.05           N  
ATOM   1522  CA  LEU H 197      21.746  13.452  14.293  1.00 43.56           C  
ATOM   1523  CB  LEU H 197      21.510  11.980  14.675  1.00 43.59           C  
ATOM   1524  CG  LEU H 197      20.187  11.754  15.431  1.00 44.89           C  
ATOM   1525  CD1 LEU H 197      19.995  10.274  15.790  1.00 50.07           C  
ATOM   1526  CD2 LEU H 197      20.081  12.665  16.663  1.00 38.90           C  
ATOM   1527  C   LEU H 197      23.133  13.583  13.744  1.00 44.00           C  
ATOM   1528  O   LEU H 197      23.351  13.774  12.549  1.00 44.80           O  
ATOM   1529  N   GLN H 198      24.120  13.569  14.658  1.00 42.50           N  
ATOM   1530  CA  GLN H 198      25.505  13.657  14.307  1.00 43.72           C  
ATOM   1531  CB  GLN H 198      26.102  15.046  14.599  1.00 45.65           C  
ATOM   1532  CG  GLN H 198      25.482  16.141  13.727  1.00 49.55           C  
ATOM   1533  CD  GLN H 198      25.867  17.505  14.281  1.00 52.30           C  
ATOM   1534  OE1 GLN H 198      26.190  17.644  15.458  1.00 56.16           O  
ATOM   1535  NE2 GLN H 198      25.812  18.548  13.410  1.00 50.96           N  
ATOM   1536  C   GLN H 198      26.214  12.664  15.175  1.00 44.50           C  
ATOM   1537  O   GLN H 198      25.647  12.157  16.140  1.00 41.60           O  
ATOM   1538  N   ALA H 199      27.478  12.350  14.840  1.00 44.70           N  
ATOM   1539  CA  ALA H 199      28.254  11.404  15.590  1.00 47.55           C  
ATOM   1540  CB  ALA H 199      29.661  11.187  15.007  1.00 46.91           C  
ATOM   1541  C   ALA H 199      28.421  11.931  16.984  1.00 50.16           C  
ATOM   1542  O   ALA H 199      28.398  11.172  17.949  1.00 55.39           O  
ATOM   1543  N   ASN H 200      28.574  13.263  17.108  1.00 48.82           N  
ATOM   1544  CA  ASN H 200      28.830  13.961  18.338  1.00 47.49           C  
ATOM   1545  CB  ASN H 200      28.996  15.473  18.130  1.00 49.05           C  
ATOM   1546  CG  ASN H 200      30.175  15.669  17.194  1.00 53.34           C  
ATOM   1547  OD1 ASN H 200      30.090  16.417  16.222  1.00 57.35           O  
ATOM   1548  ND2 ASN H 200      31.305  14.968  17.482  1.00  0.00           N  
ATOM   1549  C   ASN H 200      27.686  13.772  19.285  1.00 46.48           C  
ATOM   1550  O   ASN H 200      27.854  13.881  20.497  1.00 41.54           O  
ATOM   1551  N   ASP H 201      26.484  13.525  18.741  1.00 46.22           N  
ATOM   1552  CA  ASP H 201      25.266  13.372  19.483  1.00 45.02           C  
ATOM   1553  CB  ASP H 201      24.030  13.282  18.585  1.00 43.89           C  
ATOM   1554  CG  ASP H 201      23.849  14.660  17.981  1.00 44.93           C  
ATOM   1555  OD1 ASP H 201      24.262  15.662  18.622  1.00 46.03           O  
ATOM   1556  OD2 ASP H 201      23.299  14.723  16.853  1.00 43.79           O1-
ATOM   1557  C   ASP H 201      25.303  12.136  20.333  1.00 46.13           C  
ATOM   1558  O   ASP H 201      24.435  11.954  21.183  1.00 44.52           O  
ATOM   1559  N   THR H 202      26.240  11.205  20.082  1.00 45.18           N  
ATOM   1560  CA  THR H 202      26.283  10.013  20.884  1.00 42.34           C  
ATOM   1561  CB  THR H 202      27.392   9.080  20.490  1.00 44.97           C  
ATOM   1562  OG1 THR H 202      27.251   8.704  19.127  1.00 48.00           O  
ATOM   1563  CG2 THR H 202      27.336   7.834  21.389  1.00 47.83           C  
ATOM   1564  C   THR H 202      26.481  10.393  22.320  1.00 39.40           C  
ATOM   1565  O   THR H 202      27.411  11.122  22.666  1.00 39.15           O  
ATOM   1566  N   ALA H 203      25.585   9.906  23.207  1.00 38.71           N  
ATOM   1567  CA  ALA H 203      25.711  10.231  24.599  1.00 38.32           C  
ATOM   1568  CB  ALA H 203      25.572  11.735  24.894  1.00 37.27           C  
ATOM   1569  C   ALA H 203      24.630   9.535  25.362  1.00 39.07           C  
ATOM   1570  O   ALA H 203      23.802   8.822  24.796  1.00 40.99           O  
ATOM   1571  N   ILE H 204      24.642   9.714  26.699  1.00 38.54           N  
ATOM   1572  CA  ILE H 204      23.632   9.159  27.548  1.00 38.65           C  
ATOM   1573  CB  ILE H 204      24.167   8.682  28.868  1.00 39.47           C  
ATOM   1574  CG1 ILE H 204      25.209   7.572  28.645  1.00 37.17           C  
ATOM   1575  CG2 ILE H 204      22.981   8.238  29.739  1.00 29.77           C  
ATOM   1576  CD1 ILE H 204      26.031   7.239  29.889  1.00 32.00           C  
ATOM   1577  C   ILE H 204      22.683  10.283  27.809  1.00 37.90           C  
ATOM   1578  O   ILE H 204      23.105  11.395  28.122  1.00 40.28           O  
ATOM   1579  N   TYR H 205      21.368  10.034  27.653  1.00 38.82           N  
ATOM   1580  CA  TYR H 205      20.409  11.089  27.832  1.00 38.16           C  
ATOM   1581  CB  TYR H 205      19.390  11.175  26.683  1.00 36.58           C  
ATOM   1582  CG  TYR H 205      20.115  11.595  25.451  1.00 37.48           C  
ATOM   1583  CD1 TYR H 205      20.936  10.711  24.788  1.00 36.73           C  
ATOM   1584  CD2 TYR H 205      19.960  12.866  24.948  1.00 37.22           C  
ATOM   1585  CE1 TYR H 205      21.601  11.092  23.647  1.00 36.39           C  
ATOM   1586  CE2 TYR H 205      20.623  13.254  23.807  1.00 37.96           C  
ATOM   1587  CZ  TYR H 205      21.445  12.366  23.156  1.00 38.59           C  
ATOM   1588  OH  TYR H 205      22.123  12.765  21.986  1.00 43.30           O  
ATOM   1589  C   TYR H 205      19.642  10.828  29.090  1.00 39.48           C  
ATOM   1590  O   TYR H 205      19.071   9.754  29.274  1.00 46.90           O  
ATOM   1591  N   TYR H 206      19.604  11.831  29.990  1.00 40.48           N  
ATOM   1592  CA  TYR H 206      18.923  11.685  31.246  1.00 40.46           C  
ATOM   1593  CB  TYR H 206      19.753  12.085  32.485  1.00 40.09           C  
ATOM   1594  CG  TYR H 206      21.019  11.311  32.625  1.00 40.64           C  
ATOM   1595  CD1 TYR H 206      22.175  11.765  32.033  1.00 41.11           C  
ATOM   1596  CD2 TYR H 206      21.069  10.151  33.362  1.00 41.83           C  
ATOM   1597  CE1 TYR H 206      23.356  11.073  32.162  1.00 42.19           C  
ATOM   1598  CE2 TYR H 206      22.247   9.453  33.496  1.00 43.04           C  
ATOM   1599  CZ  TYR H 206      23.394   9.913  32.895  1.00 43.38           C  
ATOM   1600  OH  TYR H 206      24.603   9.199  33.032  1.00 43.27           O  
ATOM   1601  C   TYR H 206      17.805  12.679  31.275  1.00 41.58           C  
ATOM   1602  O   TYR H 206      17.891  13.751  30.680  1.00 40.88           O  
ATOM   1603  N   CYS H 207      16.693  12.312  31.941  1.00 41.83           N  
ATOM   1604  CA  CYS H 207      15.640  13.251  32.190  1.00 41.54           C  
ATOM   1605  CB  CYS H 207      14.240  12.766  31.734  1.00 41.70           C  
ATOM   1606  SG  CYS H 207      13.798  11.099  32.312  1.00 57.90           S  
ATOM   1607  C   CYS H 207      15.666  13.455  33.675  1.00 40.70           C  
ATOM   1608  O   CYS H 207      15.805  12.498  34.433  1.00 47.59           O  
ATOM   1609  N   ALA H 208      15.586  14.716  34.144  1.00 37.62           N  
ATOM   1610  CA  ALA H 208      15.663  14.920  35.562  1.00 33.49           C  
ATOM   1611  CB  ALA H 208      16.991  15.518  36.033  1.00 27.61           C  
ATOM   1612  C   ALA H 208      14.554  15.829  35.981  1.00 34.85           C  
ATOM   1613  O   ALA H 208      14.111  16.698  35.232  1.00 38.26           O  
ATOM   1614  N   ARG H 209      14.073  15.614  37.218  1.00 33.12           N  
ATOM   1615  CA  ARG H 209      12.967  16.327  37.788  1.00 34.05           C  
ATOM   1616  CB  ARG H 209      12.223  15.481  38.830  1.00 33.82           C  
ATOM   1617  CG  ARG H 209      11.152  16.234  39.611  1.00 34.28           C  
ATOM   1618  CD  ARG H 209      10.391  15.318  40.568  1.00 31.90           C  
ATOM   1619  NE  ARG H 209      11.293  14.175  40.881  1.00 27.13           N  
ATOM   1620  CZ  ARG H 209      10.901  13.220  41.772  1.00 31.44           C  
ATOM   1621  NH1 ARG H 209       9.722  13.355  42.441  1.00 32.68           N1+
ATOM   1622  NH2 ARG H 209      11.679  12.121  41.992  1.00 30.86           N  
ATOM   1623  C   ARG H 209      13.438  17.576  38.448  1.00 35.31           C  
ATOM   1624  O   ARG H 209      14.553  17.662  38.960  1.00 32.49           O  
ATOM   1625  N   MET H 210      12.564  18.598  38.464  1.00 38.46           N  
ATOM   1626  CA  MET H 210      12.987  19.831  39.034  1.00 38.84           C  
ATOM   1627  CB  MET H 210      12.566  21.062  38.211  1.00 40.30           C  
ATOM   1628  CG  MET H 210      13.197  22.366  38.708  1.00 42.39           C  
ATOM   1629  SD  MET H 210      12.945  23.796  37.613  1.00  0.00           S  
ATOM   1630  CE  MET H 210      11.157  23.911  37.900  1.00  0.00           C  
ATOM   1631  C   MET H 210      12.486  19.980  40.433  1.00 37.92           C  
ATOM   1632  O   MET H 210      11.430  19.481  40.820  1.00 34.25           O  
ATOM   1633  N   ARG H 211      13.182  20.658  41.367  1.00 21.04           N  
ATOM   1634  CA  ARG H 211      12.620  20.586  42.704  1.00 21.83           C  
ATOM   1635  CB  ARG H 211      13.623  20.804  43.834  1.00 24.63           C  
ATOM   1636  CG  ARG H 211      13.002  20.507  45.198  1.00 25.52           C  
ATOM   1637  CD  ARG H 211      12.733  19.021  45.449  1.00 38.03           C  
ATOM   1638  NE  ARG H 211      12.346  18.900  46.882  1.00  0.00           N  
ATOM   1639  CZ  ARG H 211      12.930  17.946  47.663  1.00 19.45           C  
ATOM   1640  NH1 ARG H 211      13.788  17.046  47.103  1.00  0.00           N1+
ATOM   1641  NH2 ARG H 211      12.660  17.891  49.000  1.00  0.00           N  
ATOM   1642  C   ARG H 211      11.505  21.564  42.918  1.00 24.42           C  
ATOM   1643  O   ARG H 211      11.413  22.591  42.251  1.00 24.54           O  
ATOM   1644  N   ILE H 212      10.609  21.257  43.884  1.00 24.64           N  
ATOM   1645  CA  ILE H 212       9.525  22.156  44.157  0.90 25.59           C  
ATOM   1646  CB  ILE H 212       8.410  21.557  44.956  0.90 24.81           C  
ATOM   1647  CG1 ILE H 212       7.787  20.372  44.202  1.00  0.00           C  
ATOM   1648  CG2 ILE H 212       7.406  22.681  45.264  0.70 23.27           C  
ATOM   1649  CD1 ILE H 212       6.860  19.529  45.073  1.00 19.43           C  
ATOM   1650  C   ILE H 212      10.084  23.283  44.953  1.00 25.90           C  
ATOM   1651  O   ILE H 212      10.747  23.074  45.966  1.00 25.94           O  
ATOM   1652  N   THR H 213       9.814  24.513  44.474  1.00 24.62           N  
ATOM   1653  CA  THR H 213      10.240  25.769  45.020  1.00 26.47           C  
ATOM   1654  CB  THR H 213       9.774  26.070  46.422  1.00 35.34           C  
ATOM   1655  OG1 THR H 213      10.369  25.193  47.364  1.00 34.58           O  
ATOM   1656  CG2 THR H 213       8.241  25.949  46.466  1.00 41.48           C  
ATOM   1657  C   THR H 213      11.728  25.874  44.978  1.00 26.23           C  
ATOM   1658  O   THR H 213      12.307  26.728  45.644  1.00 24.72           O  
ATOM   1659  N   THR H 214      12.416  25.024  44.198  1.00 23.24           N  
ATOM   1660  CA  THR H 214      13.817  25.287  44.081  1.00 23.10           C  
ATOM   1661  CB  THR H 214      14.691  24.643  45.105  1.00 17.95           C  
ATOM   1662  OG1 THR H 214      14.199  24.911  46.411  1.00  0.00           O  
ATOM   1663  CG2 THR H 214      16.069  25.322  44.972  1.00  0.00           C  
ATOM   1664  C   THR H 214      14.201  24.800  42.729  1.00 22.65           C  
ATOM   1665  O   THR H 214      13.419  24.121  42.067  1.00 23.08           O  
ATOM   1666  N   ASP H 215      15.398  25.157  42.236  1.00 21.45           N  
ATOM   1667  CA  ASP H 215      15.684  24.659  40.930  1.00 21.00           C  
ATOM   1668  CB  ASP H 215      15.958  25.766  39.893  1.00 21.57           C  
ATOM   1669  CG  ASP H 215      17.154  26.578  40.351  1.00 17.57           C  
ATOM   1670  OD1 ASP H 215      17.625  26.325  41.489  1.00 16.05           O  
ATOM   1671  OD2 ASP H 215      17.610  27.459  39.574  1.00 17.11           O1-
ATOM   1672  C   ASP H 215      16.837  23.713  40.990  1.00 20.85           C  
ATOM   1673  O   ASP H 215      17.876  23.937  40.370  1.00 21.39           O  
ATOM   1674  N   TRP H 216      16.664  22.598  41.721  1.00 19.12           N  
ATOM   1675  CA  TRP H 216      17.722  21.636  41.777  1.00 17.98           C  
ATOM   1676  CB  TRP H 216      18.212  21.328  43.197  1.00 19.88           C  
ATOM   1677  CG  TRP H 216      17.185  20.728  44.126  1.00 19.79           C  
ATOM   1678  CD2 TRP H 216      16.673  21.382  45.295  1.00 21.38           C  
ATOM   1679  CD1 TRP H 216      16.643  19.476  44.120  1.00 20.72           C  
ATOM   1680  NE1 TRP H 216      15.835  19.306  45.218  1.00 25.14           N  
ATOM   1681  CE2 TRP H 216      15.844  20.472  45.950  1.00 22.40           C  
ATOM   1682  CE3 TRP H 216      16.894  22.629  45.796  1.00 23.19           C  
ATOM   1683  CZ2 TRP H 216      15.219  20.800  47.118  1.00 25.16           C  
ATOM   1684  CZ3 TRP H 216      16.239  22.964  46.959  1.00 23.34           C  
ATOM   1685  CH2 TRP H 216      15.419  22.069  47.610  1.00 24.85           C  
ATOM   1686  C   TRP H 216      17.185  20.369  41.200  1.00 19.53           C  
ATOM   1687  O   TRP H 216      16.000  20.074  41.339  1.00 19.24           O  
ATOM   1688  N   PHE H 217      18.039  19.574  40.523  1.00 17.23           N  
ATOM   1689  CA  PHE H 217      17.480  18.391  39.935  1.00 17.69           C  
ATOM   1690  CB  PHE H 217      18.249  17.869  38.705  1.00 18.34           C  
ATOM   1691  CG  PHE H 217      18.241  18.862  37.574  1.00 17.92           C  
ATOM   1692  CD1 PHE H 217      18.220  20.226  37.783  1.00 17.81           C  
ATOM   1693  CD2 PHE H 217      18.341  18.418  36.274  1.00 18.06           C  
ATOM   1694  CE1 PHE H 217      18.252  21.123  36.742  1.00 18.40           C  
ATOM   1695  CE2 PHE H 217      18.375  19.306  35.222  1.00 19.19           C  
ATOM   1696  CZ  PHE H 217      18.331  20.659  35.454  1.00 18.81           C  
ATOM   1697  C   PHE H 217      17.515  17.325  40.978  1.00 18.44           C  
ATOM   1698  O   PHE H 217      18.520  16.639  41.168  1.00 18.97           O  
ATOM   1699  N   ALA H 218      16.385  17.190  41.694  1.00 18.26           N  
ATOM   1700  CA  ALA H 218      16.243  16.240  42.746  1.00 18.66           C  
ATOM   1701  CB  ALA H 218      14.904  16.386  43.492  1.00 19.29           C  
ATOM   1702  C   ALA H 218      16.295  14.858  42.188  1.00 19.29           C  
ATOM   1703  O   ALA H 218      17.027  14.032  42.734  1.00 20.36           O  
ATOM   1704  N   TYR H 219      15.570  14.537  41.080  1.00 44.08           N  
ATOM   1705  CA  TYR H 219      15.689  13.128  40.822  1.00 44.29           C  
ATOM   1706  CB  TYR H 219      14.455  12.313  41.230  1.00 45.28           C  
ATOM   1707  CG  TYR H 219      14.432  12.359  42.721  1.00 51.68           C  
ATOM   1708  CD1 TYR H 219      13.884  13.438  43.378  1.00  0.00           C  
ATOM   1709  CD2 TYR H 219      14.955  11.323  43.461  1.00 53.96           C  
ATOM   1710  CE1 TYR H 219      13.860  13.485  44.752  1.00 50.38           C  
ATOM   1711  CE2 TYR H 219      14.934  11.364  44.835  1.00  0.00           C  
ATOM   1712  CZ  TYR H 219      14.387  12.446  45.483  1.00  0.00           C  
ATOM   1713  OH  TYR H 219      14.365  12.488  46.893  1.00  0.00           O  
ATOM   1714  C   TYR H 219      15.988  12.913  39.378  1.00 44.69           C  
ATOM   1715  O   TYR H 219      15.430  13.575  38.506  1.00 47.71           O  
ATOM   1716  N   TRP H 220      16.889  11.952  39.102  1.00 44.38           N  
ATOM   1717  CA  TRP H 220      17.344  11.715  37.764  1.00 44.21           C  
ATOM   1718  CB  TRP H 220      18.875  11.789  37.654  1.00 38.92           C  
ATOM   1719  CG  TRP H 220      19.457  13.147  37.949  1.00 38.72           C  
ATOM   1720  CD2 TRP H 220      20.197  13.934  37.004  1.00 36.19           C  
ATOM   1721  CD1 TRP H 220      19.451  13.847  39.118  1.00 36.25           C  
ATOM   1722  NE1 TRP H 220      20.135  15.028  38.960  1.00 33.73           N  
ATOM   1723  CE2 TRP H 220      20.603  15.091  37.664  1.00 35.26           C  
ATOM   1724  CE3 TRP H 220      20.517  13.708  35.696  1.00 36.87           C  
ATOM   1725  CZ2 TRP H 220      21.337  16.045  37.022  1.00 36.74           C  
ATOM   1726  CZ3 TRP H 220      21.256  14.675  35.051  1.00 38.07           C  
ATOM   1727  CH2 TRP H 220      21.659  15.821  35.702  1.00 37.42           C  
ATOM   1728  C   TRP H 220      16.994  10.315  37.374  1.00 46.75           C  
ATOM   1729  O   TRP H 220      16.927   9.411  38.206  1.00 53.22           O  
ATOM   1730  N   GLY H 221      16.765  10.105  36.065  1.00 45.36           N  
ATOM   1731  CA  GLY H 221      16.495   8.788  35.576  1.00 43.58           C  
ATOM   1732  C   GLY H 221      17.820   8.096  35.488  1.00 41.46           C  
ATOM   1733  O   GLY H 221      18.862   8.697  35.744  1.00 37.50           O  
ATOM   1734  N   GLN H 222      17.805   6.792  35.153  1.00 42.40           N  
ATOM   1735  CA  GLN H 222      19.013   6.026  35.019  1.00 43.66           C  
ATOM   1736  CB  GLN H 222      18.769   4.523  34.808  1.00 43.91           C  
ATOM   1737  CG  GLN H 222      18.129   3.832  36.011  1.00 47.01           C  
ATOM   1738  CD  GLN H 222      18.019   2.348  35.692  1.00 50.26           C  
ATOM   1739  OE1 GLN H 222      18.655   1.851  34.765  1.00 47.82           O  
ATOM   1740  NE2 GLN H 222      17.192   1.615  36.486  1.00 51.82           N  
ATOM   1741  C   GLN H 222      19.781   6.521  33.832  1.00 45.16           C  
ATOM   1742  O   GLN H 222      21.011   6.534  33.841  1.00 46.80           O  
ATOM   1743  N   GLY H 223      19.065   6.918  32.762  1.00 44.18           N  
ATOM   1744  CA  GLY H 223      19.696   7.413  31.570  1.00 44.52           C  
ATOM   1745  C   GLY H 223      19.584   6.379  30.494  1.00 44.76           C  
ATOM   1746  O   GLY H 223      19.607   5.177  30.752  1.00 48.30           O  
ATOM   1747  N   THR H 224      19.454   6.845  29.235  1.00 45.16           N  
ATOM   1748  CA  THR H 224      19.371   5.965  28.104  1.00 45.95           C  
ATOM   1749  CB  THR H 224      18.126   6.161  27.283  1.00 48.08           C  
ATOM   1750  OG1 THR H 224      18.061   5.193  26.246  1.00 48.11           O  
ATOM   1751  CG2 THR H 224      18.129   7.583  26.695  1.00 52.33           C  
ATOM   1752  C   THR H 224      20.550   6.279  27.236  1.00 46.16           C  
ATOM   1753  O   THR H 224      20.869   7.446  27.013  1.00 45.42           O  
ATOM   1754  N   LEU H 225      21.233   5.236  26.723  1.00 44.62           N  
ATOM   1755  CA  LEU H 225      22.419   5.456  25.948  1.00 42.47           C  
ATOM   1756  CB  LEU H 225      23.532   4.418  26.199  1.00 42.28           C  
ATOM   1757  CG  LEU H 225      23.175   2.965  25.828  1.00  0.00           C  
ATOM   1758  CD1 LEU H 225      24.353   2.023  26.125  1.00  0.00           C  
ATOM   1759  CD2 LEU H 225      21.873   2.496  26.499  1.00  0.00           C  
ATOM   1760  C   LEU H 225      22.082   5.441  24.494  1.00 41.74           C  
ATOM   1761  O   LEU H 225      21.395   4.545  24.005  1.00 43.61           O  
ATOM   1762  N   VAL H 226      22.562   6.468  23.762  1.00 39.95           N  
ATOM   1763  CA  VAL H 226      22.274   6.555  22.365  1.00 38.81           C  
ATOM   1764  CB  VAL H 226      21.496   7.788  22.010  1.00 37.35           C  
ATOM   1765  CG1 VAL H 226      21.293   7.830  20.487  1.00 31.14           C  
ATOM   1766  CG2 VAL H 226      20.186   7.784  22.816  1.00 30.25           C  
ATOM   1767  C   VAL H 226      23.568   6.606  21.626  1.00 38.27           C  
ATOM   1768  O   VAL H 226      24.454   7.403  21.933  1.00 39.53           O  
ATOM   1769  N   THR H 227      23.705   5.729  20.616  1.00 37.36           N  
ATOM   1770  CA  THR H 227      24.905   5.735  19.840  1.00 38.28           C  
ATOM   1771  CB  THR H 227      25.635   4.426  19.887  1.00 39.08           C  
ATOM   1772  OG1 THR H 227      26.893   4.539  19.244  1.00 40.82           O  
ATOM   1773  CG2 THR H 227      24.776   3.350  19.212  1.00 39.36           C  
ATOM   1774  C   THR H 227      24.515   6.031  18.430  1.00 39.87           C  
ATOM   1775  O   THR H 227      23.584   5.438  17.887  1.00 38.96           O  
ATOM   1776  N   VAL H 228      25.209   6.995  17.800  1.00 40.00           N  
ATOM   1777  CA  VAL H 228      24.876   7.311  16.443  1.00 39.07           C  
ATOM   1778  CB  VAL H 228      24.868   8.784  16.154  1.00 36.76           C  
ATOM   1779  CG1 VAL H 228      24.573   8.985  14.659  1.00 33.34           C  
ATOM   1780  CG2 VAL H 228      23.848   9.458  17.086  1.00 31.44           C  
ATOM   1781  C   VAL H 228      25.921   6.685  15.586  1.00 42.53           C  
ATOM   1782  O   VAL H 228      27.079   7.099  15.600  1.00 45.20           O  
ATOM   1783  N   SER H 229      25.530   5.656  14.807  1.00 42.31           N  
ATOM   1784  CA  SER H 229      26.491   4.997  13.975  1.00 40.67           C  
ATOM   1785  CB  SER H 229      27.161   3.788  14.653  1.00 40.49           C  
ATOM   1786  OG  SER H 229      27.890   4.202  15.797  1.00 41.00           O  
ATOM   1787  C   SER H 229      25.781   4.456  12.780  1.00 41.34           C  
ATOM   1788  O   SER H 229      24.570   4.240  12.800  1.00 42.95           O  
ATOM   1789  N   ALA H 230      26.541   4.226  11.692  1.00 41.51           N  
ATOM   1790  CA  ALA H 230      25.977   3.684  10.494  1.00 44.59           C  
ATOM   1791  CB  ALA H 230      26.443   4.416   9.223  1.00 45.53           C  
ATOM   1792  C   ALA H 230      26.475   2.249  10.388  1.00 45.59           C  
ATOM   1793  O   ALA H 230      26.103   1.419  11.260  1.00 46.95           O  
ATOM   1794  OXT ALA H 230      27.237   1.965   9.426  1.00  0.00           O1-
TER    1795      ALA H 230 
CONECT  163  727
CONECT  727  163
CONECT 1034 1606
CONECT 1606 1034
END
