# Supplementary material for: Fully automated antibody structure prediction using BIOVIA tools: Validation study
Source: PLoS One. 2017 May 18;12(5):e0177923. doi: 10.1371/journal.pone.0177923 (PMC5436848; doi:10.1371/journal.pone.0177923)
Supplement: S1 Dataset — Predicted structures using the Top5 framework method, Chothia CDR definition with no canonical filtering and generating 50 models. These were used in the detailed discussion of outliers and for comparison against predictions using canonical filtering. (ZIP) [file pone.0177923.s003.zip › 4M7K_LH_FV_FinalModel.pdb]

REMARK   Accelrys Discovery Studio PDB file
REMARK   Created:  2015-05-08T05:36:53Z
SSBOND   1 CYS L   23    CYS L   94                                     
SSBOND   2 CYS H  135    CYS H  209                                     
ATOM      1  N   ASP L   1      25.453  33.181  26.412  1.00 36.07           N1+
ATOM      2  CA  ASP L   1      25.428  32.005  27.305  1.00 35.90           C  
ATOM      3  CB  ASP L   1      25.857  30.747  26.531  1.00 38.36           C  
ATOM      4  CG  ASP L   1      24.785  30.472  25.486  1.00 41.66           C  
ATOM      5  OD1 ASP L   1      23.725  31.152  25.544  1.00 42.68           O  
ATOM      6  OD2 ASP L   1      25.007  29.586  24.619  1.00 44.08           O1-
ATOM      7  C   ASP L   1      26.378  32.227  28.430  1.00 35.95           C  
ATOM      8  O   ASP L   1      27.343  32.977  28.307  1.00 39.10           O  
ATOM      9  N   ILE L   2      26.122  31.576  29.576  1.00 34.72           N  
ATOM     10  CA  ILE L   2      26.986  31.768  30.699  1.00 33.33           C  
ATOM     11  CB  ILE L   2      26.270  31.842  32.019  1.00 31.33           C  
ATOM     12  CG1 ILE L   2      25.360  33.082  32.060  1.00 26.31           C  
ATOM     13  CG2 ILE L   2      27.321  31.825  33.141  1.00 24.98           C  
ATOM     14  CD1 ILE L   2      24.448  33.139  33.286  1.00 26.26           C  
ATOM     15  C   ILE L   2      27.923  30.610  30.733  1.00 33.96           C  
ATOM     16  O   ILE L   2      27.509  29.454  30.666  1.00 31.58           O  
ATOM     17  N   VAL L   3      29.230  30.912  30.821  1.00 32.01           N  
ATOM     18  CA  VAL L   3      30.212  29.872  30.807  1.00 31.13           C  
ATOM     19  CB  VAL L   3      31.452  30.245  30.050  1.00 29.31           C  
ATOM     20  CG1 VAL L   3      32.462  29.091  30.152  1.00 23.28           C  
ATOM     21  CG2 VAL L   3      31.053  30.602  28.607  1.00 22.26           C  
ATOM     22  C   VAL L   3      30.611  29.593  32.218  1.00 31.06           C  
ATOM     23  O   VAL L   3      30.842  30.506  33.011  1.00 29.47           O  
ATOM     24  N   MET L   4      30.690  28.296  32.568  1.00 33.45           N  
ATOM     25  CA  MET L   4      31.038  27.939  33.911  1.00 33.03           C  
ATOM     26  CB  MET L   4      30.102  26.876  34.507  1.00 27.05           C  
ATOM     27  CG  MET L   4      28.632  27.299  34.482  1.00 26.44           C  
ATOM     28  SD  MET L   4      28.255  28.816  35.408  1.00 25.76           S  
ATOM     29  CE  MET L   4      28.223  28.019  37.037  1.00 23.97           C  
ATOM     30  C   MET L   4      32.411  27.355  33.872  1.00 34.08           C  
ATOM     31  O   MET L   4      32.656  26.374  33.170  1.00 28.66           O  
ATOM     32  N   THR L   5      33.347  27.944  34.643  1.00 30.17           N  
ATOM     33  CA  THR L   5      34.701  27.471  34.629  1.00 30.04           C  
ATOM     34  CB  THR L   5      35.691  28.567  34.360  1.00 29.76           C  
ATOM     35  OG1 THR L   5      35.401  29.196  33.121  1.00 29.46           O  
ATOM     36  CG2 THR L   5      37.100  27.957  34.311  1.00 28.41           C  
ATOM     37  C   THR L   5      35.011  26.899  35.977  1.00 29.80           C  
ATOM     38  O   THR L   5      34.907  27.583  36.994  1.00 27.84           O  
ATOM     39  N   GLN L   6      35.424  25.615  36.008  1.00 25.99           N  
ATOM     40  CA  GLN L   6      35.707  24.955  37.248  1.00 25.66           C  
ATOM     41  CB  GLN L   6      34.976  23.609  37.397  1.00 24.47           C  
ATOM     42  CG  GLN L   6      33.451  23.736  37.428  1.00 26.27           C  
ATOM     43  CD  GLN L   6      32.849  22.344  37.576  1.00 28.65           C  
ATOM     44  OE1 GLN L   6      32.188  21.844  36.666  1.00 27.02           O  
ATOM     45  NE2 GLN L   6      33.073  21.699  38.750  1.00 25.32           N  
ATOM     46  C   GLN L   6      37.174  24.657  37.315  1.00 26.85           C  
ATOM     47  O   GLN L   6      37.834  24.450  36.296  1.00 25.00           O  
ATOM     48  N   SER L   7      37.732  24.667  38.541  1.00 31.13           N  
ATOM     49  CA  SER L   7      39.116  24.324  38.700  1.00 32.60           C  
ATOM     50  CB  SER L   7      40.079  25.513  38.541  1.00 33.43           C  
ATOM     51  OG  SER L   7      39.898  26.434  39.605  1.00 36.58           O  
ATOM     52  C   SER L   7      39.297  23.795  40.087  1.00 34.10           C  
ATOM     53  O   SER L   7      38.587  24.199  41.009  1.00 35.10           O  
ATOM     54  N   PRO L   8      40.222  22.891  40.280  1.00 31.18           N  
ATOM     55  CA  PRO L   8      41.038  22.358  39.218  1.00 31.88           C  
ATOM     56  CD  PRO L   8      40.889  22.800  41.568  1.00 28.24           C  
ATOM     57  CB  PRO L   8      42.323  21.850  39.877  1.00 32.61           C  
ATOM     58  CG  PRO L   8      41.973  21.732  41.369  1.00 34.22           C  
ATOM     59  C   PRO L   8      40.290  21.284  38.492  1.00 32.65           C  
ATOM     60  O   PRO L   8      39.243  20.860  38.973  1.00 31.86           O  
ATOM     61  N   SER L   9      40.805  20.844  37.326  1.00 28.96           N  
ATOM     62  CA  SER L   9      40.177  19.809  36.557  1.00 29.40           C  
ATOM     63  CB  SER L   9      40.918  19.524  35.242  1.00 32.26           C  
ATOM     64  OG  SER L   9      40.252  18.493  34.533  1.00 37.83           O  
ATOM     65  C   SER L   9      40.183  18.543  37.352  1.00 30.68           C  
ATOM     66  O   SER L   9      39.214  17.787  37.337  1.00 32.86           O  
ATOM     67  N   SER L  10      41.294  18.264  38.058  1.00 34.05           N  
ATOM     68  CA  SER L  10      41.354  17.079  38.864  1.00 33.82           C  
ATOM     69  CB  SER L  10      42.050  15.893  38.175  1.00 30.05           C  
ATOM     70  OG  SER L  10      43.418  16.197  37.947  1.00 32.53           O  
ATOM     71  C   SER L  10      42.157  17.422  40.074  1.00 35.16           C  
ATOM     72  O   SER L  10      43.028  18.288  40.026  1.00 31.29           O  
ATOM     73  N   LEU L  11      41.876  16.747  41.205  1.00 32.53           N  
ATOM     74  CA  LEU L  11      42.573  17.071  42.413  1.00 32.99           C  
ATOM     75  CB  LEU L  11      41.733  18.043  43.259  1.00 32.49           C  
ATOM     76  CG  LEU L  11      42.346  18.510  44.584  1.00 34.42           C  
ATOM     77  CD1 LEU L  11      43.626  19.332  44.356  1.00 31.22           C  
ATOM     78  CD2 LEU L  11      41.299  19.270  45.413  1.00 31.31           C  
ATOM     79  C   LEU L  11      42.766  15.800  43.189  1.00 33.93           C  
ATOM     80  O   LEU L  11      41.867  14.965  43.258  1.00 32.54           O  
ATOM     81  N   THR L  12      43.956  15.613  43.798  1.00 35.07           N  
ATOM     82  CA  THR L  12      44.196  14.425  44.572  1.00 34.34           C  
ATOM     83  CB  THR L  12      45.526  13.776  44.313  1.00 34.80           C  
ATOM     84  OG1 THR L  12      46.571  14.710  44.524  1.00 30.20           O  
ATOM     85  CG2 THR L  12      45.563  13.239  42.875  1.00 30.20           C  
ATOM     86  C   THR L  12      44.149  14.803  46.015  1.00 34.35           C  
ATOM     87  O   THR L  12      44.727  15.803  46.435  1.00 36.37           O  
ATOM     88  N   VAL L  13      43.432  13.995  46.815  1.00 31.68           N  
ATOM     89  CA  VAL L  13      43.265  14.307  48.202  1.00 31.46           C  
ATOM     90  CB  VAL L  13      41.896  14.847  48.483  1.00 32.39           C  
ATOM     91  CG1 VAL L  13      40.875  13.750  48.135  1.00 30.83           C  
ATOM     92  CG2 VAL L  13      41.820  15.329  49.937  1.00 32.28           C  
ATOM     93  C   VAL L  13      43.402  13.040  48.977  1.00 32.33           C  
ATOM     94  O   VAL L  13      43.260  11.950  48.430  1.00 32.93           O  
ATOM     95  N   THR L  14      43.698  13.153  50.284  1.00 30.24           N  
ATOM     96  CA  THR L  14      43.822  11.987  51.108  1.00 30.92           C  
ATOM     97  CB  THR L  14      45.049  12.013  51.973  1.00 36.68           C  
ATOM     98  OG1 THR L  14      46.208  12.160  51.163  1.00 31.43           O  
ATOM     99  CG2 THR L  14      45.132  10.691  52.752  1.00 31.43           C  
ATOM    100  C   THR L  14      42.606  11.961  51.981  1.00 30.95           C  
ATOM    101  O   THR L  14      42.007  12.999  52.259  1.00 35.40           O  
ATOM    102  N   ALA L  15      42.196  10.760  52.430  1.00 28.34           N  
ATOM    103  CA  ALA L  15      40.988  10.667  53.197  1.00 28.62           C  
ATOM    104  CB  ALA L  15      40.624   9.223  53.589  1.00 32.40           C  
ATOM    105  C   ALA L  15      41.129  11.466  54.453  1.00 30.38           C  
ATOM    106  O   ALA L  15      42.168  11.448  55.111  1.00 33.70           O  
ATOM    107  N   GLY L  16      40.057  12.207  54.803  1.00 30.90           N  
ATOM    108  CA  GLY L  16      40.022  12.966  56.021  1.00 30.92           C  
ATOM    109  C   GLY L  16      40.413  14.395  55.778  1.00 31.90           C  
ATOM    110  O   GLY L  16      40.169  15.252  56.626  1.00 31.48           O  
ATOM    111  N   GLU L  17      41.014  14.702  54.614  1.00 30.55           N  
ATOM    112  CA  GLU L  17      41.459  16.046  54.354  1.00 31.62           C  
ATOM    113  CB  GLU L  17      42.566  16.146  53.285  1.00 32.56           C  
ATOM    114  CG  GLU L  17      43.918  15.589  53.743  1.00 47.51           C  
ATOM    115  CD  GLU L  17      44.927  15.740  52.611  1.00 57.14           C  
ATOM    116  OE1 GLU L  17      44.558  16.310  51.550  1.00 51.14           O  
ATOM    117  OE2 GLU L  17      46.089  15.289  52.796  1.00 55.06           O1-
ATOM    118  C   GLU L  17      40.303  16.879  53.895  1.00 32.31           C  
ATOM    119  O   GLU L  17      39.222  16.368  53.604  1.00 31.94           O  
ATOM    120  N   LYS L  18      40.501  18.215  53.870  1.00 34.26           N  
ATOM    121  CA  LYS L  18      39.463  19.093  53.419  1.00 34.35           C  
ATOM    122  CB  LYS L  18      39.304  20.357  54.288  1.00 34.58           C  
ATOM    123  CG  LYS L  18      37.979  21.089  54.061  1.00 38.78           C  
ATOM    124  CD  LYS L  18      37.594  22.052  55.190  1.00 43.39           C  
ATOM    125  CE  LYS L  18      37.702  23.534  54.822  0.75 44.69           C  
ATOM    126  NZ  LYS L  18      39.120  23.924  54.686  0.75 46.90           N1+
ATOM    127  C   LYS L  18      39.811  19.497  52.019  1.00 35.10           C  
ATOM    128  O   LYS L  18      40.965  19.797  51.715  1.00 34.73           O  
ATOM    129  N   VAL L  19      38.808  19.498  51.120  1.00 32.59           N  
ATOM    130  CA  VAL L  19      39.054  19.794  49.738  1.00 31.60           C  
ATOM    131  CB  VAL L  19      38.780  18.593  48.879  1.00 29.64           C  
ATOM    132  CG1 VAL L  19      37.303  18.210  49.051  1.00 30.62           C  
ATOM    133  CG2 VAL L  19      39.180  18.893  47.430  1.00 27.91           C  
ATOM    134  C   VAL L  19      38.132  20.901  49.320  1.00 31.50           C  
ATOM    135  O   VAL L  19      37.015  21.009  49.821  1.00 29.18           O  
ATOM    136  N   THR L  20      38.600  21.777  48.402  1.00 27.76           N  
ATOM    137  CA  THR L  20      37.784  22.867  47.944  1.00 28.10           C  
ATOM    138  CB  THR L  20      38.242  24.200  48.460  1.00 36.40           C  
ATOM    139  OG1 THR L  20      38.253  24.199  49.880  1.00 39.57           O  
ATOM    140  CG2 THR L  20      37.281  25.284  47.954  1.00 36.69           C  
ATOM    141  C   THR L  20      37.859  22.919  46.445  1.00 28.68           C  
ATOM    142  O   THR L  20      38.939  22.829  45.864  1.00 33.84           O  
ATOM    143  N   MET L  21      36.696  23.087  45.781  1.00 28.11           N  
ATOM    144  CA  MET L  21      36.635  23.135  44.347  1.00 28.33           C  
ATOM    145  CB  MET L  21      35.641  22.120  43.762  1.00 28.52           C  
ATOM    146  CG  MET L  21      35.954  20.678  44.151  1.00 30.55           C  
ATOM    147  SD  MET L  21      34.649  19.487  43.733  1.00 31.66           S  
ATOM    148  CE  MET L  21      35.229  18.254  44.931  1.00 30.59           C  
ATOM    149  C   MET L  21      36.101  24.485  43.995  1.00 29.51           C  
ATOM    150  O   MET L  21      35.334  25.065  44.761  1.00 28.57           O  
ATOM    151  N   SER L  22      36.487  25.030  42.822  1.00 30.05           N  
ATOM    152  CA  SER L  22      36.003  26.341  42.489  1.00 30.85           C  
ATOM    153  CB  SER L  22      37.111  27.384  42.264  1.00 34.29           C  
ATOM    154  OG  SER L  22      37.797  27.118  41.051  1.00 48.94           O  
ATOM    155  C   SER L  22      35.204  26.284  41.223  1.00 31.21           C  
ATOM    156  O   SER L  22      35.418  25.432  40.363  1.00 32.45           O  
ATOM    157  N   CYS L  23      34.220  27.200  41.111  1.00 32.59           N  
ATOM    158  CA  CYS L  23      33.392  27.338  39.947  1.00 33.00           C  
ATOM    159  CB  CYS L  23      32.005  26.667  40.116  1.00 31.70           C  
ATOM    160  SG  CYS L  23      30.921  26.822  38.662  1.00 33.12           S  
ATOM    161  C   CYS L  23      33.187  28.812  39.743  1.00 33.03           C  
ATOM    162  O   CYS L  23      32.732  29.509  40.649  1.00 31.38           O  
ATOM    163  N   LYS L  24      33.541  29.341  38.549  1.00 30.52           N  
ATOM    164  CA  LYS L  24      33.366  30.748  38.284  1.00 30.41           C  
ATOM    165  CB  LYS L  24      34.652  31.503  37.883  1.00 32.11           C  
ATOM    166  CG  LYS L  24      35.605  31.894  39.019  1.00 35.21           C  
ATOM    167  CD  LYS L  24      36.454  30.756  39.585  1.00 37.71           C  
ATOM    168  CE  LYS L  24      37.479  31.231  40.623  0.80 40.24           C  
ATOM    169  NZ  LYS L  24      38.525  32.053  39.970  0.80 42.87           N1+
ATOM    170  C   LYS L  24      32.452  30.892  37.107  1.00 30.58           C  
ATOM    171  O   LYS L  24      32.503  30.096  36.172  1.00 31.07           O  
ATOM    172  N   SER L  25      31.595  31.933  37.109  1.00 28.39           N  
ATOM    173  CA  SER L  25      30.693  32.101  36.005  1.00 27.92           C  
ATOM    174  CB  SER L  25      29.206  32.039  36.400  1.00 27.72           C  
ATOM    175  OG  SER L  25      28.889  33.082  37.309  1.00 30.37           O  
ATOM    176  C   SER L  25      30.954  33.413  35.333  1.00 27.88           C  
ATOM    177  O   SER L  25      31.413  34.372  35.950  1.00 26.57           O  
ATOM    178  N   SER L  26      30.675  33.464  34.018  1.00 16.23           N  
ATOM    179  CA  SER L  26      30.919  34.623  33.211  1.00 16.71           C  
ATOM    180  CB  SER L  26      30.728  34.347  31.709  1.00 16.15           C  
ATOM    181  OG  SER L  26      29.375  34.011  31.438  1.00 15.05           O  
ATOM    182  C   SER L  26      29.979  35.721  33.601  1.00 17.89           C  
ATOM    183  O   SER L  26      30.304  36.898  33.447  1.00 18.70           O  
ATOM    184  N   GLN L  27      28.778  35.364  34.099  1.00 18.61           N  
ATOM    185  CA  GLN L  27      27.821  36.370  34.469  1.00 18.74           C  
ATOM    186  CB  GLN L  27      26.595  36.425  33.546  1.00 23.84           C  
ATOM    187  CG  GLN L  27      26.935  36.768  32.098  1.00 27.74           C  
ATOM    188  CD  GLN L  27      25.630  36.777  31.321  1.00 31.69           C  
ATOM    189  OE1 GLN L  27      24.549  36.659  31.897  1.00 32.17           O  
ATOM    190  NE2 GLN L  27      25.729  36.919  29.972  1.00 31.40           N  
ATOM    191  C   GLN L  27      27.304  36.029  35.829  1.00 17.32           C  
ATOM    192  O   GLN L  27      27.390  34.884  36.263  1.00 18.12           O  
ATOM    193  N   SER L  28      26.744  37.029  36.542  1.00 17.43           N  
ATOM    194  CA  SER L  28      26.280  36.803  37.881  1.00 17.17           C  
ATOM    195  CB  SER L  28      25.944  38.094  38.645  1.00 18.76           C  
ATOM    196  OG  SER L  28      25.495  37.777  39.955  1.00 17.64           O  
ATOM    197  C   SER L  28      25.036  35.967  37.866  1.00 14.35           C  
ATOM    198  O   SER L  28      24.129  36.168  37.059  1.00 13.36           O  
ATOM    199  N   LEU L  29      25.037  34.955  38.749  1.00 13.46           N  
ATOM    200  CA  LEU L  29      24.003  34.006  39.036  1.00 14.69           C  
ATOM    201  CB  LEU L  29      24.560  32.702  39.615  1.00 13.31           C  
ATOM    202  CG  LEU L  29      25.542  32.023  38.645  1.00 14.73           C  
ATOM    203  CD1 LEU L  29      25.973  30.642  39.158  1.00 19.07           C  
ATOM    204  CD2 LEU L  29      24.977  31.990  37.217  1.00 15.59           C  
ATOM    205  C   LEU L  29      22.974  34.546  39.985  1.00 14.14           C  
ATOM    206  O   LEU L  29      21.938  33.916  40.187  1.00 13.38           O  
ATOM    207  N   LEU L  30      23.285  35.650  40.691  1.00 15.18           N  
ATOM    208  CA  LEU L  30      22.414  36.142  41.726  1.00 16.58           C  
ATOM    209  CB  LEU L  30      23.132  37.132  42.663  1.00 20.05           C  
ATOM    210  CG  LEU L  30      22.262  37.698  43.798  1.00 21.99           C  
ATOM    211  CD1 LEU L  30      21.741  36.584  44.722  1.00 23.07           C  
ATOM    212  CD2 LEU L  30      23.017  38.790  44.571  1.00 27.46           C  
ATOM    213  C   LEU L  30      21.189  36.787  41.150  1.00 15.75           C  
ATOM    214  O   LEU L  30      21.261  37.612  40.240  1.00 17.32           O  
ATOM    215  N   SER L  31      20.007  36.421  41.692  1.00 16.37           N  
ATOM    216  CA  SER L  31      18.782  36.994  41.219  1.00 17.54           C  
ATOM    217  CB  SER L  31      17.581  36.036  41.258  1.00 19.36           C  
ATOM    218  OG  SER L  31      17.819  34.905  40.434  1.00  0.00           O  
ATOM    219  C   SER L  31      18.474  38.139  42.121  1.00 18.87           C  
ATOM    220  O   SER L  31      18.432  38.006  43.343  1.00 18.77           O  
ATOM    221  N   SER L  32      18.236  39.311  41.517  1.00 23.56           N  
ATOM    222  CA  SER L  32      18.045  40.509  42.271  1.00 27.87           C  
ATOM    223  CB  SER L  32      17.872  41.733  41.362  1.00 29.93           C  
ATOM    224  OG  SER L  32      17.682  42.894  42.154  1.00 34.34           O  
ATOM    225  C   SER L  32      16.828  40.416  43.135  1.00 25.45           C  
ATOM    226  O   SER L  32      16.854  40.836  44.290  1.00 28.09           O  
ATOM    227  N   GLY L  33      15.714  39.874  42.613  1.00 26.64           N  
ATOM    228  CA  GLY L  33      14.520  39.918  43.409  1.00 26.17           C  
ATOM    229  C   GLY L  33      14.611  39.093  44.657  1.00 25.19           C  
ATOM    230  O   GLY L  33      14.381  39.599  45.754  1.00 25.34           O  
ATOM    231  N   ASN L  34      14.920  37.791  44.504  1.00 22.07           N  
ATOM    232  CA  ASN L  34      14.995  36.862  45.597  1.00 20.66           C  
ATOM    233  CB  ASN L  34      14.641  35.414  45.215  1.00 23.16           C  
ATOM    234  CG  ASN L  34      15.454  34.975  44.016  1.00 22.08           C  
ATOM    235  OD1 ASN L  34      14.953  34.240  43.170  1.00 19.28           O  
ATOM    236  ND2 ASN L  34      16.731  35.426  43.922  1.00 14.50           N  
ATOM    237  C   ASN L  34      16.299  36.937  46.325  1.00 20.07           C  
ATOM    238  O   ASN L  34      16.384  36.540  47.486  1.00 19.13           O  
ATOM    239  N   GLN L  35      17.356  37.442  45.664  1.00 20.69           N  
ATOM    240  CA  GLN L  35      18.640  37.528  46.293  1.00 21.73           C  
ATOM    241  CB  GLN L  35      18.543  38.260  47.640  1.00 25.50           C  
ATOM    242  CG  GLN L  35      19.880  38.772  48.157  0.98 29.21           C  
ATOM    243  CD  GLN L  35      20.136  40.103  47.468  0.95 31.10           C  
ATOM    244  OE1 GLN L  35      19.242  40.687  46.858  0.95 31.15           O  
ATOM    245  NE2 GLN L  35      21.396  40.604  47.571  1.00 31.17           N  
ATOM    246  C   GLN L  35      19.182  36.145  46.533  1.00 21.94           C  
ATOM    247  O   GLN L  35      19.887  35.903  47.512  1.00 21.22           O  
ATOM    248  N   LYS L  36      18.867  35.198  45.624  1.00 21.48           N  
ATOM    249  CA  LYS L  36      19.382  33.860  45.707  1.00 18.70           C  
ATOM    250  CB  LYS L  36      18.304  32.767  45.565  1.00 20.84           C  
ATOM    251  CG  LYS L  36      17.312  32.678  46.723  1.00 22.79           C  
ATOM    252  CD  LYS L  36      17.944  32.310  48.063  1.00 25.50           C  
ATOM    253  CE  LYS L  36      16.917  32.166  49.186  1.00 30.70           C  
ATOM    254  NZ  LYS L  36      17.551  31.563  50.377  1.00 33.40           N1+
ATOM    255  C   LYS L  36      20.314  33.668  44.543  1.00 17.34           C  
ATOM    256  O   LYS L  36      20.105  34.222  43.465  1.00 16.71           O  
ATOM    257  N   ASN L  37      21.379  32.866  44.732  1.00 16.99           N  
ATOM    258  CA  ASN L  37      22.318  32.606  43.675  1.00 15.46           C  
ATOM    259  CB  ASN L  37      23.747  32.344  44.184  1.00 15.47           C  
ATOM    260  CG  ASN L  37      24.266  33.553  44.950  1.00 15.80           C  
ATOM    261  OD1 ASN L  37      23.697  34.642  44.911  1.00 16.12           O  
ATOM    262  ND2 ASN L  37      25.398  33.358  45.672  1.00 15.89           N  
ATOM    263  C   ASN L  37      21.884  31.317  43.053  1.00 15.56           C  
ATOM    264  O   ASN L  37      21.852  30.284  43.723  1.00 14.86           O  
ATOM    265  N   TYR L  38      21.577  31.325  41.742  1.00 13.88           N  
ATOM    266  CA  TYR L  38      21.105  30.112  41.144  1.00 13.59           C  
ATOM    267  CB  TYR L  38      20.115  30.362  39.993  1.00 14.39           C  
ATOM    268  CG  TYR L  38      18.796  30.792  40.549  1.00 13.90           C  
ATOM    269  CD1 TYR L  38      18.635  32.014  41.164  1.00 14.57           C  
ATOM    270  CD2 TYR L  38      17.703  29.965  40.423  1.00 16.35           C  
ATOM    271  CE1 TYR L  38      17.407  32.390  41.660  1.00 14.41           C  
ATOM    272  CE2 TYR L  38      16.475  30.335  40.916  1.00 17.25           C  
ATOM    273  CZ  TYR L  38      16.327  31.548  41.537  1.00 15.18           C  
ATOM    274  OH  TYR L  38      15.066  31.928  42.041  1.00 15.79           O  
ATOM    275  C   TYR L  38      22.264  29.326  40.594  1.00 13.41           C  
ATOM    276  O   TYR L  38      22.489  29.265  39.387  1.00 12.71           O  
ATOM    277  N   LEU L  39      23.010  28.670  41.504  1.00 21.89           N  
ATOM    278  CA  LEU L  39      24.104  27.789  41.198  1.00 20.58           C  
ATOM    279  CB  LEU L  39      25.443  28.291  41.755  1.00 22.46           C  
ATOM    280  CG  LEU L  39      26.634  27.373  41.431  1.00 23.69           C  
ATOM    281  CD1 LEU L  39      26.996  27.432  39.942  1.00 23.05           C  
ATOM    282  CD2 LEU L  39      27.826  27.659  42.358  1.00 24.06           C  
ATOM    283  C   LEU L  39      23.829  26.483  41.891  1.00 21.02           C  
ATOM    284  O   LEU L  39      23.459  26.458  43.063  1.00 22.75           O  
ATOM    285  N   THR L  40      24.017  25.355  41.180  1.00 21.74           N  
ATOM    286  CA  THR L  40      23.787  24.050  41.737  1.00 21.75           C  
ATOM    287  CB  THR L  40      22.701  23.304  41.004  1.00 22.42           C  
ATOM    288  OG1 THR L  40      21.454  23.982  41.110  1.00 20.81           O  
ATOM    289  CG2 THR L  40      22.584  21.889  41.572  1.00 20.81           C  
ATOM    290  C   THR L  40      25.054  23.256  41.608  1.00 21.83           C  
ATOM    291  O   THR L  40      25.897  23.551  40.762  1.00 23.06           O  
ATOM    292  N   TRP L  41      25.232  22.246  42.487  1.00 21.49           N  
ATOM    293  CA  TRP L  41      26.380  21.382  42.427  1.00 21.69           C  
ATOM    294  CB  TRP L  41      27.278  21.454  43.675  1.00 20.23           C  
ATOM    295  CG  TRP L  41      28.048  22.744  43.824  1.00 22.90           C  
ATOM    296  CD2 TRP L  41      29.348  22.972  43.258  1.00 23.34           C  
ATOM    297  CD1 TRP L  41      27.709  23.887  44.487  1.00 23.45           C  
ATOM    298  NE1 TRP L  41      28.720  24.812  44.373  1.00 24.06           N  
ATOM    299  CE2 TRP L  41      29.735  24.264  43.618  1.00 24.75           C  
ATOM    300  CE3 TRP L  41      30.156  22.174  42.501  1.00 23.70           C  
ATOM    301  CZ2 TRP L  41      30.938  24.775  43.226  1.00 25.20           C  
ATOM    302  CZ3 TRP L  41      31.368  22.692  42.103  1.00 24.61           C  
ATOM    303  CH2 TRP L  41      31.752  23.969  42.460  1.00 25.55           C  
ATOM    304  C   TRP L  41      25.894  19.964  42.327  1.00 21.11           C  
ATOM    305  O   TRP L  41      24.997  19.545  43.059  1.00 18.08           O  
ATOM    306  N   TYR L  42      26.497  19.179  41.410  1.00 19.49           N  
ATOM    307  CA  TYR L  42      26.107  17.806  41.230  1.00 19.39           C  
ATOM    308  CB  TYR L  42      25.554  17.474  39.828  1.00 17.05           C  
ATOM    309  CG  TYR L  42      24.224  18.117  39.616  1.00 17.97           C  
ATOM    310  CD1 TYR L  42      23.072  17.534  40.094  1.00 18.27           C  
ATOM    311  CD2 TYR L  42      24.121  19.294  38.916  1.00 19.10           C  
ATOM    312  CE1 TYR L  42      21.843  18.121  39.890  1.00 17.78           C  
ATOM    313  CE2 TYR L  42      22.897  19.885  38.708  1.00 18.66           C  
ATOM    314  CZ  TYR L  42      21.754  19.302  39.194  1.00 18.93           C  
ATOM    315  OH  TYR L  42      20.501  19.914  38.978  1.00 18.06           O  
ATOM    316  C   TYR L  42      27.319  16.940  41.401  1.00 20.40           C  
ATOM    317  O   TYR L  42      28.445  17.355  41.131  1.00 19.94           O  
ATOM    318  N   GLN L  43      27.108  15.698  41.885  1.00 17.66           N  
ATOM    319  CA  GLN L  43      28.179  14.752  42.050  1.00 17.14           C  
ATOM    320  CB  GLN L  43      28.258  14.168  43.470  1.00 16.90           C  
ATOM    321  CG  GLN L  43      29.390  13.157  43.667  1.00 18.33           C  
ATOM    322  CD  GLN L  43      29.238  12.558  45.058  1.00 21.83           C  
ATOM    323  OE1 GLN L  43      28.153  12.126  45.444  1.00 20.87           O  
ATOM    324  NE2 GLN L  43      30.348  12.537  45.840  1.00 18.31           N  
ATOM    325  C   GLN L  43      27.893  13.603  41.136  1.00 18.58           C  
ATOM    326  O   GLN L  43      26.756  13.138  41.052  1.00 18.88           O  
ATOM    327  N   GLN L  44      28.915  13.113  40.405  1.00 19.11           N  
ATOM    328  CA  GLN L  44      28.671  11.994  39.539  1.00 19.49           C  
ATOM    329  CB  GLN L  44      28.703  12.353  38.044  1.00 19.54           C  
ATOM    330  CG  GLN L  44      28.441  11.155  37.131  1.00 21.24           C  
ATOM    331  CD  GLN L  44      28.375  11.644  35.692  1.00 23.15           C  
ATOM    332  OE1 GLN L  44      29.168  12.480  35.265  1.00 22.35           O  
ATOM    333  NE2 GLN L  44      27.390  11.110  34.923  1.00 22.20           N  
ATOM    334  C   GLN L  44      29.722  10.953  39.779  1.00 20.78           C  
ATOM    335  O   GLN L  44      30.904  11.176  39.521  1.00 20.82           O  
ATOM    336  N   ILE L  45      29.297   9.769  40.265  1.00 23.98           N  
ATOM    337  CA  ILE L  45      30.174   8.659  40.524  1.00 24.98           C  
ATOM    338  CB  ILE L  45      29.714   7.760  41.634  1.00 26.68           C  
ATOM    339  CG1 ILE L  45      29.673   8.533  42.962  1.00  0.00           C  
ATOM    340  CG2 ILE L  45      30.639   6.532  41.666  1.00  0.00           C  
ATOM    341  CD1 ILE L  45      28.954   7.783  44.082  1.00  0.00           C  
ATOM    342  C   ILE L  45      30.231   7.853  39.266  1.00 28.00           C  
ATOM    343  O   ILE L  45      29.286   7.864  38.478  1.00 30.17           O  
ATOM    344  N   PRO L  46      31.309   7.163  39.020  1.00 30.51           N  
ATOM    345  CA  PRO L  46      31.418   6.463  37.776  1.00 30.38           C  
ATOM    346  CD  PRO L  46      32.610   7.521  39.562  1.00 29.21           C  
ATOM    347  CB  PRO L  46      32.845   5.925  37.727  1.00 28.66           C  
ATOM    348  CG  PRO L  46      33.633   6.962  38.554  1.00 30.28           C  
ATOM    349  C   PRO L  46      30.334   5.456  37.566  1.00 31.76           C  
ATOM    350  O   PRO L  46      30.015   4.706  38.487  1.00 28.58           O  
ATOM    351  N   GLY L  47      29.748   5.448  36.351  1.00 32.12           N  
ATOM    352  CA  GLY L  47      28.737   4.500  35.987  1.00 32.16           C  
ATOM    353  C   GLY L  47      27.419   4.886  36.586  1.00 32.92           C  
ATOM    354  O   GLY L  47      26.509   4.061  36.651  1.00 35.11           O  
ATOM    355  N   GLN L  48      27.266   6.144  37.042  1.00 33.15           N  
ATOM    356  CA  GLN L  48      26.004   6.501  37.629  1.00 32.52           C  
ATOM    357  CB  GLN L  48      26.047   6.574  39.164  1.00 33.72           C  
ATOM    358  CG  GLN L  48      26.326   5.214  39.807  1.00 34.04           C  
ATOM    359  CD  GLN L  48      26.348   5.394  41.314  1.00 42.02           C  
ATOM    360  OE1 GLN L  48      25.325   5.688  41.931  1.00 41.17           O  
ATOM    361  NE2 GLN L  48      27.549   5.216  41.926  1.00 41.50           N  
ATOM    362  C   GLN L  48      25.585   7.839  37.101  1.00 33.09           C  
ATOM    363  O   GLN L  48      26.340   8.529  36.419  1.00 34.95           O  
ATOM    364  N   PRO L  49      24.345   8.168  37.362  1.00 28.84           N  
ATOM    365  CA  PRO L  49      23.828   9.450  36.946  1.00 28.33           C  
ATOM    366  CD  PRO L  49      23.323   7.136  37.278  1.00 34.34           C  
ATOM    367  CB  PRO L  49      22.310   9.298  36.869  1.00 26.41           C  
ATOM    368  CG  PRO L  49      22.110   7.798  36.606  1.00 34.35           C  
ATOM    369  C   PRO L  49      24.256  10.524  37.900  1.00 27.93           C  
ATOM    370  O   PRO L  49      24.726  10.196  38.989  1.00 25.60           O  
ATOM    371  N   PRO L  50      24.121  11.771  37.535  1.00 22.12           N  
ATOM    372  CA  PRO L  50      24.518  12.829  38.427  1.00 20.90           C  
ATOM    373  CD  PRO L  50      24.270  12.151  36.138  1.00 21.73           C  
ATOM    374  CB  PRO L  50      24.594  14.089  37.567  1.00 20.71           C  
ATOM    375  CG  PRO L  50      24.904  13.552  36.160  1.00 22.02           C  
ATOM    376  C   PRO L  50      23.577  12.952  39.589  1.00 22.12           C  
ATOM    377  O   PRO L  50      22.403  12.618  39.437  1.00 22.47           O  
ATOM    378  N   LYS L  51      24.071  13.413  40.759  1.00 23.61           N  
ATOM    379  CA  LYS L  51      23.209  13.583  41.898  1.00 24.05           C  
ATOM    380  CB  LYS L  51      23.604  12.722  43.112  1.00 24.27           C  
ATOM    381  CG  LYS L  51      22.607  12.832  44.266  1.00 33.26           C  
ATOM    382  CD  LYS L  51      22.785  11.775  45.358  1.00 39.02           C  
ATOM    383  CE  LYS L  51      21.801  11.939  46.518  1.00 42.15           C  
ATOM    384  NZ  LYS L  51      22.025  10.885  47.535  1.00 45.62           N1+
ATOM    385  C   LYS L  51      23.275  15.022  42.322  1.00 24.45           C  
ATOM    386  O   LYS L  51      24.324  15.655  42.218  1.00 24.48           O  
ATOM    387  N   LEU L  52      22.146  15.570  42.826  1.00 21.02           N  
ATOM    388  CA  LEU L  52      22.030  16.948  43.239  1.00 21.44           C  
ATOM    389  CB  LEU L  52      20.562  17.408  43.209  1.00 21.23           C  
ATOM    390  CG  LEU L  52      20.305  18.790  43.827  1.00 20.58           C  
ATOM    391  CD1 LEU L  52      21.097  19.875  43.101  1.00 21.52           C  
ATOM    392  CD2 LEU L  52      18.803  19.106  43.876  1.00 21.66           C  
ATOM    393  C   LEU L  52      22.503  17.108  44.657  1.00 22.00           C  
ATOM    394  O   LEU L  52      21.860  16.627  45.589  1.00 23.86           O  
ATOM    395  N   LEU L  53      23.709  17.696  44.840  1.00 21.80           N  
ATOM    396  CA  LEU L  53      24.258  17.973  46.146  1.00 21.61           C  
ATOM    397  CB  LEU L  53      25.795  18.050  46.120  1.00 18.82           C  
ATOM    398  CG  LEU L  53      26.470  16.706  45.801  1.00 19.58           C  
ATOM    399  CD1 LEU L  53      27.995  16.841  45.791  1.00 20.13           C  
ATOM    400  CD2 LEU L  53      25.997  15.595  46.751  1.00 17.74           C  
ATOM    401  C   LEU L  53      23.769  19.241  46.782  1.00 22.36           C  
ATOM    402  O   LEU L  53      23.310  19.237  47.925  1.00 21.89           O  
ATOM    403  N   ILE L  54      23.871  20.372  46.050  1.00 22.91           N  
ATOM    404  CA  ILE L  54      23.528  21.638  46.625  1.00 23.07           C  
ATOM    405  CB  ILE L  54      24.718  22.382  47.160  1.00 22.20           C  
ATOM    406  CG1 ILE L  54      25.385  21.560  48.274  1.00 23.10           C  
ATOM    407  CG2 ILE L  54      24.258  23.774  47.623  1.00 21.83           C  
ATOM    408  CD1 ILE L  54      26.724  22.121  48.743  1.00 27.95           C  
ATOM    409  C   ILE L  54      22.886  22.492  45.588  1.00 23.35           C  
ATOM    410  O   ILE L  54      23.188  22.400  44.398  1.00 22.04           O  
ATOM    411  N   TYR L  55      21.940  23.337  46.028  1.00 21.61           N  
ATOM    412  CA  TYR L  55      21.342  24.269  45.135  1.00 22.24           C  
ATOM    413  CB  TYR L  55      19.952  23.859  44.603  1.00 22.57           C  
ATOM    414  CG  TYR L  55      18.998  23.608  45.719  1.00 22.92           C  
ATOM    415  CD1 TYR L  55      18.337  24.642  46.335  1.00 23.64           C  
ATOM    416  CD2 TYR L  55      18.745  22.324  46.137  1.00 23.68           C  
ATOM    417  CE1 TYR L  55      17.450  24.398  47.358  1.00 24.34           C  
ATOM    418  CE2 TYR L  55      17.861  22.072  47.156  1.00 24.40           C  
ATOM    419  CZ  TYR L  55      17.210  23.111  47.771  1.00 26.18           C  
ATOM    420  OH  TYR L  55      16.301  22.858  48.820  1.00 27.37           O  
ATOM    421  C   TYR L  55      21.251  25.575  45.865  1.00 22.88           C  
ATOM    422  O   TYR L  55      21.375  25.619  47.087  1.00 21.87           O  
ATOM    423  N   TRP L  56      21.075  26.679  45.094  1.00  9.89           N  
ATOM    424  CA  TRP L  56      21.059  28.018  45.616  1.00 11.09           C  
ATOM    425  CB  TRP L  56      19.869  28.312  46.541  1.00 12.24           C  
ATOM    426  CG  TRP L  56      18.607  28.579  45.757  1.00 12.41           C  
ATOM    427  CD2 TRP L  56      17.312  28.795  46.332  1.00 11.72           C  
ATOM    428  CD1 TRP L  56      18.452  28.697  44.405  1.00 11.49           C  
ATOM    429  NE1 TRP L  56      17.145  28.986  44.104  1.00 11.92           N  
ATOM    430  CE2 TRP L  56      16.430  29.049  45.281  1.00 12.02           C  
ATOM    431  CE3 TRP L  56      16.896  28.793  47.632  1.00 12.17           C  
ATOM    432  CZ2 TRP L  56      15.111  29.306  45.515  1.00 11.86           C  
ATOM    433  CZ3 TRP L  56      15.563  29.043  47.864  1.00 12.67           C  
ATOM    434  CH2 TRP L  56      14.688  29.296  46.826  1.00 11.65           C  
ATOM    435  C   TRP L  56      22.360  28.310  46.289  1.00 10.36           C  
ATOM    436  O   TRP L  56      22.426  29.014  47.297  1.00 11.68           O  
ATOM    437  N   ALA L  57      23.427  27.724  45.722  1.00  7.54           N  
ATOM    438  CA  ALA L  57      24.804  27.942  46.064  1.00  7.34           C  
ATOM    439  CB  ALA L  57      25.193  29.432  46.039  1.00 16.28           C  
ATOM    440  C   ALA L  57      25.153  27.397  47.412  1.00  7.97           C  
ATOM    441  O   ALA L  57      26.319  27.086  47.649  1.00 16.38           O  
ATOM    442  N   SER L  58      24.178  27.186  48.319  1.00  7.34           N  
ATOM    443  CA  SER L  58      24.642  26.745  49.605  1.00  7.31           C  
ATOM    444  CB  SER L  58      24.965  27.935  50.521  1.00 11.58           C  
ATOM    445  OG  SER L  58      25.421  27.481  51.783  1.00 16.06           O  
ATOM    446  C   SER L  58      23.595  25.921  50.290  1.00  7.67           C  
ATOM    447  O   SER L  58      23.755  25.545  51.450  1.00 11.60           O  
ATOM    448  N   THR L  59      22.504  25.568  49.595  1.00 28.06           N  
ATOM    449  CA  THR L  59      21.518  24.790  50.294  1.00 27.89           C  
ATOM    450  CB  THR L  59      20.110  25.110  49.887  1.00 29.11           C  
ATOM    451  OG1 THR L  59      19.831  26.480  50.136  1.00 29.62           O  
ATOM    452  CG2 THR L  59      19.142  24.218  50.682  1.00 27.37           C  
ATOM    453  C   THR L  59      21.754  23.344  50.000  1.00 29.21           C  
ATOM    454  O   THR L  59      21.846  22.940  48.843  1.00 29.54           O  
ATOM    455  N   ARG L  60      21.873  22.521  51.062  1.00 28.70           N  
ATOM    456  CA  ARG L  60      22.110  21.119  50.872  1.00 29.12           C  
ATOM    457  CB  ARG L  60      22.729  20.401  52.083  1.00 29.50           C  
ATOM    458  CG  ARG L  60      24.239  20.589  52.208  1.00 32.78           C  
ATOM    459  CD  ARG L  60      24.858  19.764  53.338  1.00 35.29           C  
ATOM    460  NE  ARG L  60      24.405  20.360  54.625  1.00 37.18           N  
ATOM    461  CZ  ARG L  60      25.205  21.249  55.286  1.00 39.40           C  
ATOM    462  NH1 ARG L  60      26.433  21.566  54.786  1.00 38.66           N1+
ATOM    463  NH2 ARG L  60      24.778  21.813  56.454  1.00 35.65           N  
ATOM    464  C   ARG L  60      20.820  20.430  50.579  1.00 30.13           C  
ATOM    465  O   ARG L  60      19.781  20.749  51.153  1.00 31.45           O  
ATOM    466  N   GLU L  61      20.869  19.449  49.655  1.00 30.41           N  
ATOM    467  CA  GLU L  61      19.700  18.689  49.331  1.00 30.98           C  
ATOM    468  CB  GLU L  61      19.769  17.970  47.974  1.00 32.89           C  
ATOM    469  CG  GLU L  61      18.510  17.162  47.643  1.00 35.72           C  
ATOM    470  CD  GLU L  61      17.328  18.112  47.512  1.00 37.48           C  
ATOM    471  OE1 GLU L  61      17.066  18.867  48.484  1.00 39.64           O  
ATOM    472  OE2 GLU L  61      16.664  18.089  46.443  1.00 34.86           O1-
ATOM    473  C   GLU L  61      19.528  17.672  50.409  1.00 32.23           C  
ATOM    474  O   GLU L  61      20.472  17.344  51.127  1.00 32.85           O  
ATOM    475  N   SER L  62      18.299  17.152  50.568  1.00 34.50           N  
ATOM    476  CA  SER L  62      18.093  16.227  51.642  1.00 34.62           C  
ATOM    477  CB  SER L  62      16.629  15.787  51.817  1.00 40.11           C  
ATOM    478  OG  SER L  62      15.833  16.897  52.204  1.00 42.12           O  
ATOM    479  C   SER L  62      18.922  15.006  51.408  1.00 34.89           C  
ATOM    480  O   SER L  62      19.063  14.534  50.282  1.00 39.01           O  
ATOM    481  N   GLY L  63      19.516  14.484  52.500  1.00 34.87           N  
ATOM    482  CA  GLY L  63      20.278  13.271  52.450  1.00 34.62           C  
ATOM    483  C   GLY L  63      21.733  13.560  52.239  1.00 35.86           C  
ATOM    484  O   GLY L  63      22.563  12.668  52.406  1.00 42.50           O  
ATOM    485  N   VAL L  64      22.093  14.805  51.871  1.00 31.68           N  
ATOM    486  CA  VAL L  64      23.483  15.094  51.632  1.00 30.55           C  
ATOM    487  CB  VAL L  64      23.701  16.321  50.792  1.00 30.92           C  
ATOM    488  CG1 VAL L  64      25.213  16.563  50.644  1.00 30.95           C  
ATOM    489  CG2 VAL L  64      22.972  16.129  49.451  1.00 29.64           C  
ATOM    490  C   VAL L  64      24.139  15.323  52.959  1.00 31.45           C  
ATOM    491  O   VAL L  64      23.589  15.991  53.830  1.00 32.09           O  
ATOM    492  N   PRO L  65      25.323  14.786  53.114  1.00 29.14           N  
ATOM    493  CA  PRO L  65      26.038  14.902  54.359  1.00 30.02           C  
ATOM    494  CD  PRO L  65      25.684  13.578  52.391  1.00 30.99           C  
ATOM    495  CB  PRO L  65      27.185  13.901  54.277  1.00 31.02           C  
ATOM    496  CG  PRO L  65      26.662  12.825  53.310  1.00 31.99           C  
ATOM    497  C   PRO L  65      26.497  16.302  54.622  1.00 32.92           C  
ATOM    498  O   PRO L  65      26.762  17.043  53.678  1.00 34.78           O  
ATOM    499  N   ASP L  66      26.647  16.649  55.913  1.00 33.30           N  
ATOM    500  CA  ASP L  66      26.995  17.955  56.399  1.00 34.38           C  
ATOM    501  CB  ASP L  66      27.109  18.002  57.932  1.00 38.76           C  
ATOM    502  CG  ASP L  66      25.761  17.675  58.554  1.00 44.51           C  
ATOM    503  OD1 ASP L  66      24.716  17.963  57.913  1.00 45.31           O  
ATOM    504  OD2 ASP L  66      25.762  17.123  59.686  1.00 48.45           O1-
ATOM    505  C   ASP L  66      28.350  18.333  55.892  1.00 33.61           C  
ATOM    506  O   ASP L  66      28.665  19.515  55.770  1.00 34.96           O  
ATOM    507  N   ARG L  67      29.201  17.336  55.599  1.00 36.82           N  
ATOM    508  CA  ARG L  67      30.557  17.604  55.209  1.00 35.79           C  
ATOM    509  CB  ARG L  67      31.428  16.348  55.021  1.00 30.20           C  
ATOM    510  CG  ARG L  67      30.949  15.352  53.967  1.00 32.02           C  
ATOM    511  CD  ARG L  67      31.915  14.172  53.836  1.00 33.13           C  
ATOM    512  NE  ARG L  67      31.366  13.220  52.830  1.00 33.38           N  
ATOM    513  CZ  ARG L  67      30.559  12.198  53.232  1.00 36.92           C  
ATOM    514  NH1 ARG L  67      30.198  12.091  54.545  1.00 32.72           N1+
ATOM    515  NH2 ARG L  67      30.110  11.285  52.322  1.00 36.22           N  
ATOM    516  C   ARG L  67      30.587  18.409  53.945  1.00 35.56           C  
ATOM    517  O   ARG L  67      31.572  19.100  53.684  1.00 29.55           O  
ATOM    518  N   PHE L  68      29.539  18.303  53.102  1.00 28.99           N  
ATOM    519  CA  PHE L  68      29.507  19.048  51.873  1.00 28.83           C  
ATOM    520  CB  PHE L  68      28.609  18.402  50.803  1.00 30.16           C  
ATOM    521  CG  PHE L  68      29.243  17.133  50.334  1.00 31.31           C  
ATOM    522  CD1 PHE L  68      29.118  15.958  51.040  1.00 31.83           C  
ATOM    523  CD2 PHE L  68      29.962  17.119  49.164  1.00 31.66           C  
ATOM    524  CE1 PHE L  68      29.707  14.798  50.589  1.00 32.19           C  
ATOM    525  CE2 PHE L  68      30.552  15.964  48.708  1.00 31.91           C  
ATOM    526  CZ  PHE L  68      30.426  14.796  49.420  1.00 32.06           C  
ATOM    527  C   PHE L  68      28.959  20.420  52.140  1.00 29.66           C  
ATOM    528  O   PHE L  68      27.874  20.571  52.698  1.00 30.62           O  
ATOM    529  N   THR L  69      29.708  21.470  51.735  1.00 28.54           N  
ATOM    530  CA  THR L  69      29.250  22.808  51.982  1.00 28.99           C  
ATOM    531  CB  THR L  69      30.041  23.506  53.049  1.00 31.54           C  
ATOM    532  OG1 THR L  69      30.017  22.754  54.253  1.00 32.98           O  
ATOM    533  CG2 THR L  69      29.419  24.889  53.295  1.00 30.09           C  
ATOM    534  C   THR L  69      29.410  23.608  50.726  1.00 29.87           C  
ATOM    535  O   THR L  69      30.419  23.497  50.027  1.00 30.41           O  
ATOM    536  N   GLY L  70      28.408  24.456  50.420  1.00 29.45           N  
ATOM    537  CA  GLY L  70      28.480  25.272  49.246  1.00 29.07           C  
ATOM    538  C   GLY L  70      28.547  26.692  49.702  1.00 29.08           C  
ATOM    539  O   GLY L  70      27.883  27.080  50.662  1.00 27.15           O  
ATOM    540  N   SER L  71      29.350  27.511  49.002  1.00 30.27           N  
ATOM    541  CA  SER L  71      29.514  28.875  49.408  1.00 30.10           C  
ATOM    542  CB  SER L  71      30.714  29.044  50.352  1.00 26.96           C  
ATOM    543  OG  SER L  71      30.858  30.399  50.737  1.00 25.68           O  
ATOM    544  C   SER L  71      29.775  29.679  48.171  1.00 30.51           C  
ATOM    545  O   SER L  71      29.943  29.121  47.088  1.00 26.28           O  
ATOM    546  N   GLY L  72      29.812  31.024  48.302  1.00 25.32           N  
ATOM    547  CA  GLY L  72      30.086  31.866  47.170  1.00 24.92           C  
ATOM    548  C   GLY L  72      28.884  32.701  46.857  1.00 25.65           C  
ATOM    549  O   GLY L  72      27.791  32.467  47.370  1.00 25.09           O  
ATOM    550  N   SER L  73      29.087  33.750  46.031  1.00 29.61           N  
ATOM    551  CA  SER L  73      27.999  34.586  45.615  1.00 30.40           C  
ATOM    552  CB  SER L  73      27.595  35.658  46.642  1.00 32.89           C  
ATOM    553  OG  SER L  73      28.611  36.642  46.749  1.00 36.48           O  
ATOM    554  C   SER L  73      28.433  35.304  44.380  1.00 31.74           C  
ATOM    555  O   SER L  73      29.626  35.409  44.093  1.00 33.83           O  
ATOM    556  N   GLY L  74      27.459  35.827  43.611  1.00 29.65           N  
ATOM    557  CA  GLY L  74      27.797  36.541  42.418  1.00 29.52           C  
ATOM    558  C   GLY L  74      28.383  35.580  41.430  1.00 30.87           C  
ATOM    559  O   GLY L  74      27.705  34.673  40.956  1.00 27.69           O  
ATOM    560  N   THR L  75      29.620  35.876  40.993  1.00 26.51           N  
ATOM    561  CA  THR L  75      30.410  35.127  40.050  1.00 26.66           C  
ATOM    562  CB  THR L  75      31.447  35.991  39.401  1.00 30.46           C  
ATOM    563  OG1 THR L  75      30.832  37.064  38.707  1.00 30.78           O  
ATOM    564  CG2 THR L  75      32.273  35.133  38.436  1.00 31.02           C  
ATOM    565  C   THR L  75      31.162  33.947  40.612  1.00 27.89           C  
ATOM    566  O   THR L  75      31.343  32.954  39.907  1.00 29.47           O  
ATOM    567  N   ASP L  76      31.671  34.031  41.862  1.00 34.46           N  
ATOM    568  CA  ASP L  76      32.589  33.017  42.332  1.00 34.77           C  
ATOM    569  CB  ASP L  76      33.858  33.608  42.968  1.00 33.66           C  
ATOM    570  CG  ASP L  76      34.659  34.332  41.895  1.00 39.25           C  
ATOM    571  OD1 ASP L  76      34.244  34.291  40.706  1.00 40.85           O  
ATOM    572  OD2 ASP L  76      35.703  34.938  42.255  1.00 42.86           O1-
ATOM    573  C   ASP L  76      31.974  32.149  43.390  1.00 34.32           C  
ATOM    574  O   ASP L  76      31.480  32.649  44.398  1.00 30.48           O  
ATOM    575  N   PHE L  77      32.046  30.808  43.196  1.00 26.15           N  
ATOM    576  CA  PHE L  77      31.463  29.870  44.120  1.00 24.45           C  
ATOM    577  CB  PHE L  77      30.235  29.155  43.534  1.00 23.88           C  
ATOM    578  CG  PHE L  77      29.246  30.204  43.163  1.00 22.20           C  
ATOM    579  CD1 PHE L  77      29.280  30.794  41.921  1.00 21.86           C  
ATOM    580  CD2 PHE L  77      28.285  30.608  44.052  1.00 22.00           C  
ATOM    581  CE1 PHE L  77      28.369  31.765  41.574  1.00 22.51           C  
ATOM    582  CE2 PHE L  77      27.373  31.577  43.708  1.00 23.30           C  
ATOM    583  CZ  PHE L  77      27.409  32.162  42.469  1.00 23.24           C  
ATOM    584  C   PHE L  77      32.462  28.786  44.432  1.00 26.21           C  
ATOM    585  O   PHE L  77      33.383  28.540  43.652  1.00 27.72           O  
ATOM    586  N   THR L  78      32.307  28.116  45.603  1.00 24.47           N  
ATOM    587  CA  THR L  78      33.207  27.053  45.968  1.00 25.55           C  
ATOM    588  CB  THR L  78      34.262  27.471  46.951  1.00 31.72           C  
ATOM    589  OG1 THR L  78      33.660  27.867  48.173  1.00 31.46           O  
ATOM    590  CG2 THR L  78      35.077  28.632  46.364  1.00 30.98           C  
ATOM    591  C   THR L  78      32.452  25.939  46.643  1.00 27.31           C  
ATOM    592  O   THR L  78      31.505  26.168  47.395  1.00 33.56           O  
ATOM    593  N   LEU L  79      32.882  24.683  46.387  1.00 28.95           N  
ATOM    594  CA  LEU L  79      32.319  23.526  47.025  1.00 28.39           C  
ATOM    595  CB  LEU L  79      31.933  22.414  46.034  1.00 26.22           C  
ATOM    596  CG  LEU L  79      31.417  21.127  46.705  1.00 26.32           C  
ATOM    597  CD1 LEU L  79      30.160  21.385  47.550  1.00 26.94           C  
ATOM    598  CD2 LEU L  79      31.208  20.013  45.670  1.00 25.41           C  
ATOM    599  C   LEU L  79      33.386  22.987  47.921  1.00 29.35           C  
ATOM    600  O   LEU L  79      34.504  22.730  47.478  1.00 27.20           O  
ATOM    601  N   THR L  80      33.067  22.805  49.218  1.00 26.12           N  
ATOM    602  CA  THR L  80      34.077  22.358  50.133  1.00 26.12           C  
ATOM    603  CB  THR L  80      34.348  23.355  51.222  1.00 30.48           C  
ATOM    604  OG1 THR L  80      34.753  24.595  50.662  1.00 33.49           O  
ATOM    605  CG2 THR L  80      35.452  22.800  52.134  1.00 29.31           C  
ATOM    606  C   THR L  80      33.626  21.093  50.798  1.00 27.87           C  
ATOM    607  O   THR L  80      32.483  20.971  51.236  1.00 31.81           O  
ATOM    608  N   ILE L  81      34.540  20.105  50.881  1.00 29.51           N  
ATOM    609  CA  ILE L  81      34.264  18.862  51.543  1.00 30.26           C  
ATOM    610  CB  ILE L  81      34.615  17.676  50.694  1.00 29.04           C  
ATOM    611  CG1 ILE L  81      33.831  17.734  49.371  1.00 28.67           C  
ATOM    612  CG2 ILE L  81      34.348  16.400  51.508  1.00 29.19           C  
ATOM    613  CD1 ILE L  81      34.378  16.801  48.293  1.00 31.97           C  
ATOM    614  C   ILE L  81      35.168  18.857  52.742  1.00 32.27           C  
ATOM    615  O   ILE L  81      36.389  18.791  52.604  1.00 30.57           O  
ATOM    616  N   ASN L  82      34.583  18.924  53.956  1.00 31.59           N  
ATOM    617  CA  ASN L  82      35.360  19.088  55.159  1.00 32.36           C  
ATOM    618  CB  ASN L  82      34.494  19.310  56.410  1.00 39.87           C  
ATOM    619  CG  ASN L  82      33.907  20.714  56.330  1.00  0.00           C  
ATOM    620  OD1 ASN L  82      33.658  21.236  55.246  1.00  0.00           O  
ATOM    621  ND2 ASN L  82      33.697  21.351  57.513  1.00  0.00           N  
ATOM    622  C   ASN L  82      36.280  17.942  55.434  1.00 34.71           C  
ATOM    623  O   ASN L  82      37.471  18.165  55.643  1.00 44.03           O  
ATOM    624  N   SER L  83      35.771  16.694  55.460  1.00 35.49           N  
ATOM    625  CA  SER L  83      36.612  15.556  55.691  1.00 35.09           C  
ATOM    626  CB  SER L  83      36.339  14.862  57.037  1.00 41.92           C  
ATOM    627  OG  SER L  83      37.202  13.745  57.195  1.00 46.69           O  
ATOM    628  C   SER L  83      36.257  14.587  54.618  1.00 35.29           C  
ATOM    629  O   SER L  83      35.238  13.901  54.694  1.00 38.47           O  
ATOM    630  N   VAL L  84      37.129  14.474  53.605  1.00 32.44           N  
ATOM    631  CA  VAL L  84      36.843  13.684  52.447  1.00 31.24           C  
ATOM    632  CB  VAL L  84      37.849  13.904  51.355  1.00 31.15           C  
ATOM    633  CG1 VAL L  84      39.192  13.306  51.795  1.00 31.09           C  
ATOM    634  CG2 VAL L  84      37.302  13.341  50.040  1.00 31.03           C  
ATOM    635  C   VAL L  84      36.793  12.230  52.803  1.00 31.50           C  
ATOM    636  O   VAL L  84      37.513  11.757  53.682  1.00 31.39           O  
ATOM    637  N   GLN L  85      35.895  11.489  52.114  1.00 35.69           N  
ATOM    638  CA  GLN L  85      35.691  10.086  52.346  1.00 35.45           C  
ATOM    639  CB  GLN L  85      34.224   9.729  52.642  1.00 35.89           C  
ATOM    640  CG  GLN L  85      33.600  10.509  53.800  1.00 39.23           C  
ATOM    641  CD  GLN L  85      34.196  10.018  55.107  1.00 43.27           C  
ATOM    642  OE1 GLN L  85      34.000  10.630  56.155  1.00 39.41           O  
ATOM    643  NE2 GLN L  85      34.945   8.886  55.049  1.00 39.46           N  
ATOM    644  C   GLN L  85      36.009   9.381  51.061  1.00 35.35           C  
ATOM    645  O   GLN L  85      36.100  10.000  50.004  1.00 34.67           O  
ATOM    646  N   ALA L  86      36.196   8.049  51.130  1.00 32.29           N  
ATOM    647  CA  ALA L  86      36.502   7.253  49.974  1.00 31.48           C  
ATOM    648  CB  ALA L  86      36.745   5.773  50.318  1.00 31.88           C  
ATOM    649  C   ALA L  86      35.347   7.304  49.018  1.00 31.93           C  
ATOM    650  O   ALA L  86      35.535   7.371  47.804  1.00 31.16           O  
ATOM    651  N   GLU L  87      34.116   7.284  49.559  1.00 34.07           N  
ATOM    652  CA  GLU L  87      32.897   7.251  48.796  1.00 34.12           C  
ATOM    653  CB  GLU L  87      31.647   7.077  49.678  1.00 31.75           C  
ATOM    654  CG  GLU L  87      31.440   8.208  50.683  1.00 37.16           C  
ATOM    655  CD  GLU L  87      30.216   7.865  51.518  1.00 42.82           C  
ATOM    656  OE1 GLU L  87      29.078   8.092  51.027  1.00 41.19           O  
ATOM    657  OE2 GLU L  87      30.406   7.363  52.658  1.00 45.46           O1-
ATOM    658  C   GLU L  87      32.756   8.511  47.997  1.00 34.08           C  
ATOM    659  O   GLU L  87      32.059   8.535  46.986  1.00 29.73           O  
ATOM    660  N   ASP L  88      33.393   9.598  48.460  1.00 24.94           N  
ATOM    661  CA  ASP L  88      33.349  10.909  47.869  1.00 24.18           C  
ATOM    662  CB  ASP L  88      34.010  11.974  48.759  1.00 24.21           C  
ATOM    663  CG  ASP L  88      33.105  12.147  49.970  1.00 26.82           C  
ATOM    664  OD1 ASP L  88      31.945  11.661  49.906  1.00 27.03           O  
ATOM    665  OD2 ASP L  88      33.557  12.763  50.973  1.00 27.51           O1-
ATOM    666  C   ASP L  88      34.016  10.924  46.523  1.00 24.53           C  
ATOM    667  O   ASP L  88      33.870  11.885  45.771  1.00 24.56           O  
ATOM    668  N   LEU L  89      34.822   9.902  46.194  1.00 22.39           N  
ATOM    669  CA  LEU L  89      35.532   9.899  44.946  1.00 21.17           C  
ATOM    670  CB  LEU L  89      36.323   8.580  44.811  1.00 21.84           C  
ATOM    671  CG  LEU L  89      37.487   8.562  43.806  1.00 22.91           C  
ATOM    672  CD1 LEU L  89      37.031   8.877  42.379  1.00 22.33           C  
ATOM    673  CD2 LEU L  89      38.657   9.428  44.301  1.00 22.65           C  
ATOM    674  C   LEU L  89      34.498   9.992  43.847  1.00 21.64           C  
ATOM    675  O   LEU L  89      33.606   9.149  43.758  1.00 22.06           O  
ATOM    676  N   ALA L  90      34.585  11.038  42.987  1.00 20.13           N  
ATOM    677  CA  ALA L  90      33.627  11.220  41.922  1.00 19.44           C  
ATOM    678  CB  ALA L  90      32.173  11.330  42.415  1.00 19.48           C  
ATOM    679  C   ALA L  90      33.945  12.503  41.206  1.00 20.00           C  
ATOM    680  O   ALA L  90      34.909  13.191  41.537  1.00 18.62           O  
ATOM    681  N   VAL L  91      33.145  12.841  40.170  1.00 18.48           N  
ATOM    682  CA  VAL L  91      33.341  14.063  39.437  1.00 18.37           C  
ATOM    683  CB  VAL L  91      33.130  13.910  37.959  1.00 18.81           C  
ATOM    684  CG1 VAL L  91      33.293  15.287  37.288  1.00 17.67           C  
ATOM    685  CG2 VAL L  91      34.099  12.838  37.433  1.00 17.73           C  
ATOM    686  C   VAL L  91      32.320  15.038  39.941  1.00 20.39           C  
ATOM    687  O   VAL L  91      31.180  14.670  40.216  1.00 21.71           O  
ATOM    688  N   TYR L  92      32.710  16.321  40.096  1.00 19.61           N  
ATOM    689  CA  TYR L  92      31.782  17.289  40.612  1.00 18.75           C  
ATOM    690  CB  TYR L  92      32.290  17.979  41.889  1.00 20.66           C  
ATOM    691  CG  TYR L  92      32.376  16.950  42.966  1.00 21.22           C  
ATOM    692  CD1 TYR L  92      33.443  16.083  43.046  1.00 21.30           C  
ATOM    693  CD2 TYR L  92      31.379  16.852  43.906  1.00 21.72           C  
ATOM    694  CE1 TYR L  92      33.513  15.141  44.047  1.00 19.48           C  
ATOM    695  CE2 TYR L  92      31.440  15.913  44.908  1.00 21.43           C  
ATOM    696  CZ  TYR L  92      32.508  15.055  44.980  1.00 21.86           C  
ATOM    697  OH  TYR L  92      32.565  14.095  46.012  1.00 23.44           O  
ATOM    698  C   TYR L  92      31.566  18.356  39.584  1.00 19.92           C  
ATOM    699  O   TYR L  92      32.520  18.950  39.080  1.00 21.28           O  
ATOM    700  N   TYR L  93      30.281  18.642  39.269  1.00 19.98           N  
ATOM    701  CA  TYR L  93      29.952  19.621  38.269  1.00 20.79           C  
ATOM    702  CB  TYR L  93      29.013  19.126  37.151  1.00 22.35           C  
ATOM    703  CG  TYR L  93      29.568  17.964  36.399  1.00 24.11           C  
ATOM    704  CD1 TYR L  93      30.453  18.139  35.364  1.00 24.79           C  
ATOM    705  CD2 TYR L  93      29.189  16.683  36.727  1.00 24.87           C  
ATOM    706  CE1 TYR L  93      30.955  17.064  34.668  1.00 25.53           C  
ATOM    707  CE2 TYR L  93      29.687  15.602  36.033  1.00 25.84           C  
ATOM    708  CZ  TYR L  93      30.571  15.791  34.999  1.00 27.04           C  
ATOM    709  OH  TYR L  93      31.088  14.690  34.283  1.00 29.16           O  
ATOM    710  C   TYR L  93      29.147  20.699  38.928  1.00 23.03           C  
ATOM    711  O   TYR L  93      28.387  20.446  39.861  1.00 23.36           O  
ATOM    712  N   CYS L  94      29.317  21.950  38.454  1.00 22.80           N  
ATOM    713  CA  CYS L  94      28.540  23.054  38.943  1.00 23.47           C  
ATOM    714  CB  CYS L  94      29.393  24.265  39.393  1.00 26.17           C  
ATOM    715  SG  CYS L  94      30.501  24.907  38.097  1.00 31.37           S  
ATOM    716  C   CYS L  94      27.674  23.477  37.800  1.00 22.59           C  
ATOM    717  O   CYS L  94      28.096  23.399  36.646  1.00 22.80           O  
ATOM    718  N   GLN L  95      26.420  23.900  38.075  1.00 22.62           N  
ATOM    719  CA  GLN L  95      25.607  24.295  36.961  1.00 21.70           C  
ATOM    720  CB  GLN L  95      24.447  23.369  36.580  1.00 19.76           C  
ATOM    721  CG  GLN L  95      23.310  23.438  37.596  1.00 20.32           C  
ATOM    722  CD  GLN L  95      22.017  23.065  36.892  1.00 24.23           C  
ATOM    723  OE1 GLN L  95      21.453  21.997  37.118  1.00 25.61           O  
ATOM    724  NE2 GLN L  95      21.520  23.976  36.014  1.00 25.22           N  
ATOM    725  C   GLN L  95      24.905  25.560  37.297  1.00 22.36           C  
ATOM    726  O   GLN L  95      24.506  25.805  38.435  1.00 22.20           O  
ATOM    727  N   ASN L  96      24.700  26.360  36.241  1.00 25.24           N  
ATOM    728  CA  ASN L  96      24.054  27.631  36.258  1.00 25.02           C  
ATOM    729  CB  ASN L  96      24.614  28.514  35.129  1.00 20.38           C  
ATOM    730  CG  ASN L  96      23.772  29.759  34.966  1.00 19.54           C  
ATOM    731  OD1 ASN L  96      23.046  30.162  35.873  1.00 14.77           O  
ATOM    732  ND2 ASN L  96      23.851  30.370  33.755  1.00 10.43           N  
ATOM    733  C   ASN L  96      22.602  27.376  35.967  1.00 26.03           C  
ATOM    734  O   ASN L  96      22.250  26.847  34.919  1.00 20.84           O  
ATOM    735  N   ASP L  97      21.791  27.541  37.022  1.00  9.79           N  
ATOM    736  CA  ASP L  97      20.368  27.407  37.061  1.00 10.47           C  
ATOM    737  CB  ASP L  97      19.878  26.868  38.416  1.00 12.78           C  
ATOM    738  CG  ASP L  97      18.571  26.120  38.187  1.00 13.65           C  
ATOM    739  OD1 ASP L  97      18.210  25.918  36.997  1.00 10.40           O  
ATOM    740  OD2 ASP L  97      17.928  25.724  39.196  1.00 13.27           O1-
ATOM    741  C   ASP L  97      19.700  28.723  36.786  1.00 12.24           C  
ATOM    742  O   ASP L  97      18.476  28.805  36.810  1.00 16.24           O  
ATOM    743  N   TYR L  98      20.485  29.815  36.681  1.00 14.41           N  
ATOM    744  CA  TYR L  98      19.945  31.149  36.585  1.00 14.23           C  
ATOM    745  CB  TYR L  98      21.046  32.218  36.689  1.00 15.68           C  
ATOM    746  CG  TYR L  98      20.367  33.540  36.770  1.00 17.02           C  
ATOM    747  CD1 TYR L  98      19.897  33.995  37.980  1.00 15.66           C  
ATOM    748  CD2 TYR L  98      20.200  34.327  35.652  1.00 17.06           C  
ATOM    749  CE1 TYR L  98      19.264  35.209  38.075  1.00 20.41           C  
ATOM    750  CE2 TYR L  98      19.567  35.546  35.742  1.00 17.91           C  
ATOM    751  CZ  TYR L  98      19.097  35.987  36.956  1.00 17.46           C  
ATOM    752  OH  TYR L  98      18.446  37.234  37.058  1.00 18.64           O  
ATOM    753  C   TYR L  98      19.171  31.418  35.323  1.00 13.75           C  
ATOM    754  O   TYR L  98      18.034  31.884  35.393  1.00 16.56           O  
ATOM    755  N   THR L  99      19.742  31.136  34.132  1.00 10.16           N  
ATOM    756  CA  THR L  99      19.018  31.465  32.934  1.00 12.63           C  
ATOM    757  CB  THR L  99      19.348  32.823  32.392  1.00 15.87           C  
ATOM    758  OG1 THR L  99      18.467  33.156  31.330  1.00  0.00           O  
ATOM    759  CG2 THR L  99      20.803  32.812  31.895  1.00  0.00           C  
ATOM    760  C   THR L  99      19.358  30.479  31.863  1.00 13.53           C  
ATOM    761  O   THR L  99      20.263  29.663  32.006  1.00 14.36           O  
ATOM    762  N   TYR L 100      18.617  30.547  30.740  1.00 13.28           N  
ATOM    763  CA  TYR L 100      18.811  29.659  29.629  1.00 12.85           C  
ATOM    764  CB  TYR L 100      17.533  29.441  28.803  1.00 11.20           C  
ATOM    765  CG  TYR L 100      16.613  28.679  29.689  1.00 11.50           C  
ATOM    766  CD1 TYR L 100      15.991  29.306  30.742  1.00 12.55           C  
ATOM    767  CD2 TYR L 100      16.373  27.341  29.472  1.00 14.43           C  
ATOM    768  CE1 TYR L 100      15.140  28.610  31.567  1.00 13.90           C  
ATOM    769  CE2 TYR L 100      15.522  26.642  30.293  1.00 17.75           C  
ATOM    770  CZ  TYR L 100      14.910  27.274  31.346  1.00 16.53           C  
ATOM    771  OH  TYR L 100      14.039  26.559  32.193  1.00 19.00           O  
ATOM    772  C   TYR L 100      19.863  30.238  28.740  1.00 13.00           C  
ATOM    773  O   TYR L 100      19.983  31.457  28.620  1.00 15.62           O  
ATOM    774  N   PRO L 101      20.659  29.394  28.134  1.00 14.11           N  
ATOM    775  CA  PRO L 101      20.523  27.975  28.343  1.00 14.64           C  
ATOM    776  CD  PRO L 101      21.093  29.695  26.777  1.00 15.25           C  
ATOM    777  CB  PRO L 101      21.163  27.299  27.135  1.00 10.95           C  
ATOM    778  CG  PRO L 101      21.062  28.357  26.025  1.00 14.61           C  
ATOM    779  C   PRO L 101      21.175  27.569  29.621  1.00 12.92           C  
ATOM    780  O   PRO L 101      22.050  28.287  30.101  1.00 12.96           O  
ATOM    781  N   LEU L 102      20.773  26.414  30.184  1.00 10.72           N  
ATOM    782  CA  LEU L 102      21.391  25.964  31.393  1.00  8.63           C  
ATOM    783  CB  LEU L 102      20.626  24.809  32.060  1.00  6.39           C  
ATOM    784  CG  LEU L 102      19.181  25.179  32.451  1.00  8.37           C  
ATOM    785  CD1 LEU L 102      18.459  23.998  33.111  1.00  9.00           C  
ATOM    786  CD2 LEU L 102      19.134  26.446  33.318  1.00  7.18           C  
ATOM    787  C   LEU L 102      22.748  25.479  31.006  1.00  8.16           C  
ATOM    788  O   LEU L 102      22.910  24.801  29.990  1.00 11.20           O  
ATOM    789  N   THR L 103      23.774  25.824  31.806  1.00 20.47           N  
ATOM    790  CA  THR L 103      25.113  25.427  31.470  1.00 20.55           C  
ATOM    791  CB  THR L 103      25.973  26.579  31.042  1.00 20.19           C  
ATOM    792  OG1 THR L 103      26.066  27.535  32.089  1.00 19.65           O  
ATOM    793  CG2 THR L 103      25.347  27.224  29.794  1.00 18.66           C  
ATOM    794  C   THR L 103      25.784  24.793  32.652  1.00 21.53           C  
ATOM    795  O   THR L 103      25.565  25.179  33.800  1.00 20.89           O  
ATOM    796  N   PHE L 104      26.652  23.797  32.373  1.00 21.41           N  
ATOM    797  CA  PHE L 104      27.360  23.077  33.396  1.00 21.92           C  
ATOM    798  CB  PHE L 104      27.249  21.544  33.274  1.00 22.01           C  
ATOM    799  CG  PHE L 104      25.856  21.083  33.545  1.00 21.52           C  
ATOM    800  CD1 PHE L 104      24.889  21.131  32.570  1.00 21.38           C  
ATOM    801  CD2 PHE L 104      25.523  20.577  34.778  1.00 21.79           C  
ATOM    802  CE1 PHE L 104      23.610  20.694  32.825  1.00 22.15           C  
ATOM    803  CE2 PHE L 104      24.246  20.139  35.037  1.00 22.44           C  
ATOM    804  CZ  PHE L 104      23.283  20.197  34.062  1.00 21.19           C  
ATOM    805  C   PHE L 104      28.820  23.370  33.227  1.00 23.56           C  
ATOM    806  O   PHE L 104      29.265  23.823  32.173  1.00 23.01           O  
ATOM    807  N   GLY L 105      29.607  23.143  34.295  1.00 23.16           N  
ATOM    808  CA  GLY L 105      31.024  23.348  34.216  1.00 23.72           C  
ATOM    809  C   GLY L 105      31.637  22.081  33.693  1.00 25.01           C  
ATOM    810  O   GLY L 105      30.949  21.088  33.467  1.00 24.87           O  
ATOM    811  N   ALA L 106      32.968  22.110  33.478  1.00 25.85           N  
ATOM    812  CA  ALA L 106      33.755  21.010  32.991  1.00 24.66           C  
ATOM    813  CB  ALA L 106      35.213  21.408  32.709  1.00 21.85           C  
ATOM    814  C   ALA L 106      33.771  19.908  34.007  1.00 25.09           C  
ATOM    815  O   ALA L 106      33.819  18.730  33.658  1.00 23.19           O  
ATOM    816  N   GLY L 107      33.781  20.269  35.303  1.00 21.43           N  
ATOM    817  CA  GLY L 107      33.786  19.285  36.349  1.00 21.12           C  
ATOM    818  C   GLY L 107      35.160  19.188  36.934  1.00 22.00           C  
ATOM    819  O   GLY L 107      36.151  19.551  36.302  1.00 25.64           O  
ATOM    820  N   THR L 108      35.232  18.714  38.196  1.00 20.69           N  
ATOM    821  CA  THR L 108      36.483  18.496  38.866  1.00 20.72           C  
ATOM    822  CB  THR L 108      36.671  19.364  40.077  1.00 22.05           C  
ATOM    823  OG1 THR L 108      36.613  20.733  39.707  1.00 22.41           O  
ATOM    824  CG2 THR L 108      38.032  19.050  40.721  1.00 20.46           C  
ATOM    825  C   THR L 108      36.465  17.073  39.329  1.00 21.83           C  
ATOM    826  O   THR L 108      35.579  16.666  40.080  1.00 20.60           O  
ATOM    827  N   LYS L 109      37.452  16.271  38.886  1.00 25.71           N  
ATOM    828  CA  LYS L 109      37.486  14.890  39.268  1.00 27.20           C  
ATOM    829  CB  LYS L 109      38.157  13.986  38.218  1.00 25.19           C  
ATOM    830  CG  LYS L 109      38.110  12.497  38.571  1.00 29.54           C  
ATOM    831  CD  LYS L 109      38.453  11.568  37.403  1.00 32.35           C  
ATOM    832  CE  LYS L 109      38.427  10.085  37.780  1.00 36.44           C  
ATOM    833  NZ  LYS L 109      38.771   9.254  36.604  1.00 40.42           N1+
ATOM    834  C   LYS L 109      38.260  14.785  40.540  1.00 28.60           C  
ATOM    835  O   LYS L 109      39.329  15.377  40.685  1.00 26.42           O  
ATOM    836  N   LEU L 110      37.733  14.014  41.508  1.00 31.77           N  
ATOM    837  CA  LEU L 110      38.412  13.921  42.764  1.00 31.51           C  
ATOM    838  CB  LEU L 110      37.446  14.097  43.950  1.00 24.12           C  
ATOM    839  CG  LEU L 110      38.120  14.346  45.308  1.00 24.33           C  
ATOM    840  CD1 LEU L 110      38.839  15.703  45.330  1.00 24.60           C  
ATOM    841  CD2 LEU L 110      37.109  14.217  46.453  1.00 24.30           C  
ATOM    842  C   LEU L 110      39.024  12.554  42.822  1.00 32.61           C  
ATOM    843  O   LEU L 110      38.337  11.556  42.614  1.00 25.08           O  
ATOM    844  N   GLU L 111      40.346  12.481  43.083  1.00 24.73           N  
ATOM    845  CA  GLU L 111      41.037  11.221  43.157  1.00 25.16           C  
ATOM    846  CB  GLU L 111      42.334  11.162  42.333  1.00 30.53           C  
ATOM    847  CG  GLU L 111      42.135  11.235  40.822  1.00 35.91           C  
ATOM    848  CD  GLU L 111      43.512  11.165  40.184  1.00 40.93           C  
ATOM    849  OE1 GLU L 111      44.322  12.104  40.413  1.00 42.57           O  
ATOM    850  OE2 GLU L 111      43.775  10.168  39.463  1.00 35.99           O1-
ATOM    851  C   GLU L 111      41.467  11.038  44.576  1.00 26.34           C  
ATOM    852  O   GLU L 111      41.655  12.008  45.306  1.00 31.34           O  
ATOM    853  N   LEU L 112      41.620   9.767  45.008  1.00 29.67           N  
ATOM    854  CA  LEU L 112      42.045   9.494  46.350  1.00 29.98           C  
ATOM    855  CB  LEU L 112      41.363   8.272  46.994  1.00 28.05           C  
ATOM    856  CG  LEU L 112      39.878   8.484  47.324  1.00 26.25           C  
ATOM    857  CD1 LEU L 112      39.266   7.226  47.958  1.00 29.98           C  
ATOM    858  CD2 LEU L 112      39.679   9.734  48.199  1.00 25.85           C  
ATOM    859  C   LEU L 112      43.504   9.184  46.320  1.00 31.34           C  
ATOM    860  O   LEU L 112      43.966   8.327  45.570  1.00 28.83           O  
ATOM    861  N   LYS L 113      44.264   9.894  47.165  1.00 27.87           N  
ATOM    862  CA  LYS L 113      45.679   9.724  47.247  1.00 27.99           C  
ATOM    863  CB  LYS L 113      46.407  11.077  47.308  1.00 35.79           C  
ATOM    864  CG  LYS L 113      47.915  11.000  47.086  1.00 40.86           C  
ATOM    865  CD  LYS L 113      48.545  12.359  46.779  1.00 44.19           C  
ATOM    866  CE  LYS L 113      48.994  13.137  48.015  1.00 47.25           C  
ATOM    867  NZ  LYS L 113      47.821  13.511  48.832  1.00 49.11           N1+
ATOM    868  C   LYS L 113      45.939   8.986  48.555  1.00 28.79           C  
ATOM    869  O   LYS L 113      44.955   8.737  49.304  1.00 36.37           O  
ATOM    870  OXT LYS L 113      47.129   8.667  48.822  1.00  0.00           O1-
TER     871      LYS L 113 
HETATM  872  N   UNK H 114       8.177   5.905  45.251  1.00 43.81           N  
HETATM  873  CA  UNK H 114       9.135   7.029  45.145  1.00 43.68           C  
HETATM  874  C   UNK H 114       9.163   7.573  43.756  1.00 43.48           C  
HETATM  875  O   UNK H 114       8.616   6.983  42.826  1.00 40.89           O  
ATOM    876  N   VAL H 115       9.812   8.737  43.587  1.00 37.95           N  
ATOM    877  CA  VAL H 115       9.945   9.320  42.288  1.00 37.49           C  
ATOM    878  CB  VAL H 115      10.485  10.719  42.351  1.00 36.68           C  
ATOM    879  CG1 VAL H 115      10.659  11.256  40.923  1.00 35.92           C  
ATOM    880  CG2 VAL H 115       9.554  11.562  43.240  1.00 37.23           C  
ATOM    881  C   VAL H 115      10.940   8.490  41.546  1.00 37.10           C  
ATOM    882  O   VAL H 115      11.990   8.144  42.087  1.00 35.42           O  
ATOM    883  N   HIS H 116      10.624   8.126  40.286  1.00 40.38           N  
ATOM    884  CA  HIS H 116      11.555   7.342  39.524  1.00 40.35           C  
ATOM    885  ND1 HIS H 116      10.579   5.149  41.981  1.00  0.00           N  
ATOM    886  CG  HIS H 116      11.575   5.304  41.042  1.00 50.65           C  
ATOM    887  CB  HIS H 116      11.346   5.823  39.655  1.00 37.50           C  
ATOM    888  NE2 HIS H 116      12.470   4.487  42.945  1.00 60.86           N  
ATOM    889  CD2 HIS H 116      12.724   4.894  41.647  1.00  0.00           C  
ATOM    890  CE1 HIS H 116      11.170   4.658  43.100  1.00  0.00           C  
ATOM    891  C   HIS H 116      11.383   7.672  38.077  1.00 38.94           C  
ATOM    892  O   HIS H 116      10.275   7.934  37.612  1.00 33.07           O  
ATOM    893  N   LEU H 117      12.504   7.668  37.329  1.00 29.84           N  
ATOM    894  CA  LEU H 117      12.479   7.957  35.924  1.00 29.12           C  
ATOM    895  CB  LEU H 117      13.350   9.174  35.569  1.00 28.63           C  
ATOM    896  CG  LEU H 117      12.862  10.484  36.216  1.00 27.94           C  
ATOM    897  CD1 LEU H 117      13.766  11.668  35.840  1.00 27.78           C  
ATOM    898  CD2 LEU H 117      11.386  10.753  35.880  1.00 27.34           C  
ATOM    899  C   LEU H 117      13.059   6.770  35.217  1.00 29.05           C  
ATOM    900  O   LEU H 117      14.236   6.451  35.380  1.00 28.30           O  
ATOM    901  N   GLN H 118      12.242   6.093  34.387  1.00 28.39           N  
ATOM    902  CA  GLN H 118      12.707   4.927  33.696  1.00 29.10           C  
ATOM    903  CB  GLN H 118      11.673   3.787  33.701  1.00 35.45           C  
ATOM    904  CG  GLN H 118      12.153   2.504  33.023  1.00 44.98           C  
ATOM    905  CD  GLN H 118      13.063   1.766  33.993  1.00 53.83           C  
ATOM    906  OE1 GLN H 118      12.620   1.282  35.033  1.00 55.10           O  
ATOM    907  NE2 GLN H 118      14.373   1.672  33.644  1.00 51.15           N  
ATOM    908  C   GLN H 118      12.946   5.308  32.272  1.00 28.12           C  
ATOM    909  O   GLN H 118      12.039   5.766  31.580  1.00 32.35           O  
ATOM    910  N   GLN H 119      14.190   5.127  31.788  1.00 25.93           N  
ATOM    911  CA  GLN H 119      14.464   5.499  30.431  1.00 25.06           C  
ATOM    912  CB  GLN H 119      15.758   6.311  30.251  1.00 27.42           C  
ATOM    913  CG  GLN H 119      15.676   7.684  30.929  1.00 27.53           C  
ATOM    914  CD  GLN H 119      16.818   8.545  30.409  1.00 29.05           C  
ATOM    915  OE1 GLN H 119      17.633   9.056  31.176  1.00 29.47           O  
ATOM    916  NE2 GLN H 119      16.874   8.719  29.061  1.00 23.74           N  
ATOM    917  C   GLN H 119      14.513   4.272  29.579  1.00 25.86           C  
ATOM    918  O   GLN H 119      14.621   3.152  30.077  1.00 29.40           O  
ATOM    919  N   SER H 120      14.407   4.467  28.248  1.00 25.97           N  
ATOM    920  CA  SER H 120      14.391   3.374  27.318  1.00 25.42           C  
ATOM    921  CB  SER H 120      13.950   3.788  25.906  1.00 32.21           C  
ATOM    922  OG  SER H 120      14.816   4.792  25.397  1.00 34.54           O  
ATOM    923  C   SER H 120      15.762   2.778  27.249  1.00 26.27           C  
ATOM    924  O   SER H 120      16.725   3.346  27.755  1.00 32.39           O  
ATOM    925  N   GLY H 121      15.877   1.592  26.619  1.00 24.35           N  
ATOM    926  CA  GLY H 121      17.128   0.889  26.579  1.00 23.58           C  
ATOM    927  C   GLY H 121      18.060   1.552  25.612  1.00 24.78           C  
ATOM    928  O   GLY H 121      17.671   2.426  24.839  1.00 23.71           O  
ATOM    929  N   ALA H 122      19.336   1.112  25.632  1.00 22.80           N  
ATOM    930  CA  ALA H 122      20.364   1.661  24.794  1.00 23.37           C  
ATOM    931  CB  ALA H 122      21.760   1.081  25.079  1.00 22.42           C  
ATOM    932  C   ALA H 122      20.027   1.347  23.377  1.00 25.45           C  
ATOM    933  O   ALA H 122      19.318   0.382  23.096  1.00 26.16           O  
ATOM    934  N   GLU H 123      20.505   2.182  22.432  1.00 27.69           N  
ATOM    935  CA  GLU H 123      20.174   1.882  21.075  1.00 27.76           C  
ATOM    936  CB  GLU H 123      18.970   2.664  20.535  1.00 35.78           C  
ATOM    937  CG  GLU H 123      17.639   2.146  21.077  1.00 40.40           C  
ATOM    938  CD  GLU H 123      16.520   2.845  20.330  1.00 48.54           C  
ATOM    939  OE1 GLU H 123      16.363   2.573  19.110  1.00 49.79           O  
ATOM    940  OE2 GLU H 123      15.805   3.662  20.968  1.00 48.63           O1-
ATOM    941  C   GLU H 123      21.323   2.126  20.152  1.00 28.72           C  
ATOM    942  O   GLU H 123      22.230   2.913  20.420  1.00 34.41           O  
ATOM    943  N   LEU H 124      21.299   1.390  19.025  1.00 28.25           N  
ATOM    944  CA  LEU H 124      22.258   1.511  17.970  1.00 28.26           C  
ATOM    945  CB  LEU H 124      22.895   0.166  17.582  1.00 27.13           C  
ATOM    946  CG  LEU H 124      23.810   0.237  16.346  1.00 28.28           C  
ATOM    947  CD1 LEU H 124      25.056   1.096  16.604  1.00 28.46           C  
ATOM    948  CD2 LEU H 124      24.145  -1.169  15.827  1.00 28.51           C  
ATOM    949  C   LEU H 124      21.492   1.980  16.778  1.00 29.74           C  
ATOM    950  O   LEU H 124      20.528   1.339  16.362  1.00 28.07           O  
ATOM    951  N   MET H 125      21.893   3.126  16.198  1.00 30.03           N  
ATOM    952  CA  MET H 125      21.174   3.606  15.057  1.00 31.18           C  
ATOM    953  CB  MET H 125      20.319   4.855  15.334  1.00 32.06           C  
ATOM    954  CG  MET H 125      19.010   4.549  16.063  1.00 47.44           C  
ATOM    955  SD  MET H 125      19.199   4.011  17.784  1.00 51.46           S  
ATOM    956  CE  MET H 125      19.636   5.659  18.402  1.00 53.37           C  
ATOM    957  C   MET H 125      22.151   3.939  13.982  1.00 32.34           C  
ATOM    958  O   MET H 125      23.315   4.239  14.242  1.00 30.31           O  
ATOM    959  N   LYS H 126      21.675   3.859  12.726  1.00 30.79           N  
ATOM    960  CA  LYS H 126      22.458   4.145  11.560  1.00 32.17           C  
ATOM    961  CB  LYS H 126      21.781   3.664  10.267  1.00 33.02           C  
ATOM    962  CG  LYS H 126      21.620   2.145  10.193  1.00 47.37           C  
ATOM    963  CD  LYS H 126      22.951   1.404  10.089  1.00 52.71           C  
ATOM    964  CE  LYS H 126      23.489   1.364   8.660  1.00 54.91           C  
ATOM    965  NZ  LYS H 126      23.457   2.725   8.081  1.00 55.76           N1+
ATOM    966  C   LYS H 126      22.563   5.631  11.472  1.00 33.10           C  
ATOM    967  O   LYS H 126      21.704   6.347  11.974  1.00 32.33           O  
ATOM    968  N   PRO H 127      23.601   6.122  10.854  1.00 31.92           N  
ATOM    969  CA  PRO H 127      23.721   7.546  10.738  1.00 31.91           C  
ATOM    970  CD  PRO H 127      24.897   5.468  10.916  1.00 32.22           C  
ATOM    971  CB  PRO H 127      25.154   7.806  10.282  1.00 31.66           C  
ATOM    972  CG  PRO H 127      25.932   6.606  10.855  1.00 33.35           C  
ATOM    973  C   PRO H 127      22.670   8.066   9.814  1.00 33.16           C  
ATOM    974  O   PRO H 127      22.286   7.352   8.890  1.00 33.73           O  
ATOM    975  N   GLY H 128      22.170   9.292  10.065  1.00 32.81           N  
ATOM    976  CA  GLY H 128      21.190   9.891   9.206  1.00 31.99           C  
ATOM    977  C   GLY H 128      19.825   9.493   9.673  1.00 32.52           C  
ATOM    978  O   GLY H 128      18.825  10.072   9.251  1.00 33.52           O  
ATOM    979  N   ALA H 129      19.751   8.493  10.570  1.00 29.91           N  
ATOM    980  CA  ALA H 129      18.500   7.988  11.068  1.00 28.87           C  
ATOM    981  CB  ALA H 129      18.595   6.556  11.622  1.00 28.07           C  
ATOM    982  C   ALA H 129      18.027   8.862  12.187  1.00 29.62           C  
ATOM    983  O   ALA H 129      18.699   9.812  12.582  1.00 28.80           O  
ATOM    984  N   SER H 130      16.806   8.583  12.692  1.00 28.31           N  
ATOM    985  CA  SER H 130      16.270   9.327  13.797  1.00 27.18           C  
ATOM    986  CB  SER H 130      14.994  10.113  13.446  1.00 31.42           C  
ATOM    987  OG  SER H 130      13.947   9.221  13.096  1.00 37.29           O  
ATOM    988  C   SER H 130      15.916   8.346  14.876  1.00 26.46           C  
ATOM    989  O   SER H 130      15.568   7.200  14.596  1.00 28.93           O  
ATOM    990  N   VAL H 131      16.014   8.768  16.155  1.00 25.05           N  
ATOM    991  CA  VAL H 131      15.711   7.870  17.236  1.00 23.31           C  
ATOM    992  CB  VAL H 131      16.937   7.372  17.945  1.00 23.40           C  
ATOM    993  CG1 VAL H 131      17.652   8.569  18.596  1.00 21.02           C  
ATOM    994  CG2 VAL H 131      16.518   6.285  18.946  1.00 23.46           C  
ATOM    995  C   VAL H 131      14.871   8.598  18.239  1.00 23.29           C  
ATOM    996  O   VAL H 131      14.981   9.814  18.392  1.00 23.51           O  
ATOM    997  N   LYS H 132      13.988   7.859  18.946  1.00 24.77           N  
ATOM    998  CA  LYS H 132      13.141   8.479  19.924  1.00 24.33           C  
ATOM    999  CB  LYS H 132      11.648   8.355  19.571  1.00 23.94           C  
ATOM   1000  CG  LYS H 132      10.726   9.269  20.380  1.00 27.21           C  
ATOM   1001  CD  LYS H 132       9.318   9.365  19.786  1.00 28.44           C  
ATOM   1002  CE  LYS H 132       8.372  10.286  20.559  1.00 21.56           C  
ATOM   1003  NZ  LYS H 132       7.060  10.346  19.876  1.00 21.43           N1+
ATOM   1004  C   LYS H 132      13.365   7.776  21.226  1.00 25.45           C  
ATOM   1005  O   LYS H 132      13.116   6.578  21.347  1.00 24.29           O  
ATOM   1006  N   ILE H 133      13.823   8.527  22.245  1.00 21.45           N  
ATOM   1007  CA  ILE H 133      14.111   7.981  23.540  1.00 20.66           C  
ATOM   1008  CB  ILE H 133      15.348   8.565  24.161  1.00 19.00           C  
ATOM   1009  CG1 ILE H 133      15.781   7.769  25.397  1.00 22.77           C  
ATOM   1010  CG2 ILE H 133      15.078  10.048  24.453  1.00 20.47           C  
ATOM   1011  CD1 ILE H 133      17.152   8.187  25.926  1.00 23.09           C  
ATOM   1012  C   ILE H 133      12.963   8.336  24.429  1.00 21.36           C  
ATOM   1013  O   ILE H 133      12.404   9.427  24.330  1.00 18.58           O  
ATOM   1014  N   SER H 134      12.565   7.401  25.314  1.00 27.27           N  
ATOM   1015  CA  SER H 134      11.434   7.656  26.160  1.00 28.21           C  
ATOM   1016  CB  SER H 134      10.363   6.558  26.077  1.00 25.64           C  
ATOM   1017  OG  SER H 134      10.896   5.324  26.535  1.00 30.60           O  
ATOM   1018  C   SER H 134      11.888   7.727  27.586  1.00 29.17           C  
ATOM   1019  O   SER H 134      12.933   7.192  27.951  1.00 25.86           O  
ATOM   1020  N   CYS H 135      11.103   8.439  28.422  1.00 24.35           N  
ATOM   1021  CA  CYS H 135      11.384   8.593  29.821  1.00 24.77           C  
ATOM   1022  CB  CYS H 135      11.968   9.989  30.131  1.00 25.16           C  
ATOM   1023  SG  CYS H 135      12.289  10.306  31.890  1.00 28.41           S  
ATOM   1024  C   CYS H 135      10.076   8.455  30.538  1.00 25.35           C  
ATOM   1025  O   CYS H 135       9.223   9.334  30.448  1.00 24.00           O  
ATOM   1026  N   LYS H 136       9.886   7.344  31.280  1.00 23.02           N  
ATOM   1027  CA  LYS H 136       8.640   7.141  31.966  1.00 23.52           C  
ATOM   1028  CB  LYS H 136       8.182   5.677  32.018  1.00 25.69           C  
ATOM   1029  CG  LYS H 136       6.851   5.512  32.753  1.00 28.25           C  
ATOM   1030  CD  LYS H 136       6.218   4.132  32.593  0.67 29.96           C  
ATOM   1031  CE  LYS H 136       4.925   3.959  33.393  0.67 30.07           C  
ATOM   1032  NZ  LYS H 136       3.815   4.681  32.732  0.67 29.63           N1+
ATOM   1033  C   LYS H 136       8.796   7.595  33.377  1.00 24.54           C  
ATOM   1034  O   LYS H 136       9.717   7.185  34.081  1.00 23.50           O  
ATOM   1035  N   ALA H 137       7.861   8.447  33.838  1.00 25.20           N  
ATOM   1036  CA  ALA H 137       7.956   8.975  35.165  1.00 25.61           C  
ATOM   1037  CB  ALA H 137       7.823  10.506  35.221  1.00 23.84           C  
ATOM   1038  C   ALA H 137       6.857   8.406  36.000  1.00 27.76           C  
ATOM   1039  O   ALA H 137       5.753   8.158  35.517  1.00 26.93           O  
ATOM   1040  N   SER H 138       7.157   8.154  37.290  1.00 26.17           N  
ATOM   1041  CA  SER H 138       6.154   7.640  38.174  1.00 26.20           C  
ATOM   1042  CB  SER H 138       6.116   6.102  38.229  1.00 26.46           C  
ATOM   1043  OG  SER H 138       7.348   5.601  38.726  1.00 27.16           O  
ATOM   1044  C   SER H 138       6.468   8.132  39.549  1.00 27.51           C  
ATOM   1045  O   SER H 138       7.602   8.515  39.839  1.00 27.60           O  
ATOM   1046  N   GLY H 139       5.414   8.243  40.388  1.00 24.30           N  
ATOM   1047  CA  GLY H 139       5.544   8.704  41.740  1.00 24.22           C  
ATOM   1048  C   GLY H 139       5.019  10.107  41.924  1.00 27.31           C  
ATOM   1049  O   GLY H 139       4.702  10.484  43.049  1.00 27.84           O  
ATOM   1050  N   TYR H 140       4.893  10.932  40.862  1.00 27.28           N  
ATOM   1051  CA  TYR H 140       4.454  12.278  41.136  1.00 25.04           C  
ATOM   1052  CB  TYR H 140       5.611  13.296  41.206  1.00 24.07           C  
ATOM   1053  CG  TYR H 140       6.242  13.400  39.858  1.00 21.21           C  
ATOM   1054  CD1 TYR H 140       7.213  12.517  39.446  1.00 19.59           C  
ATOM   1055  CD2 TYR H 140       5.863  14.399  39.000  1.00 21.36           C  
ATOM   1056  CE1 TYR H 140       7.787  12.626  38.200  1.00 17.53           C  
ATOM   1057  CE2 TYR H 140       6.432  14.513  37.754  1.00 17.59           C  
ATOM   1058  CZ  TYR H 140       7.395  13.626  37.347  1.00 17.92           C  
ATOM   1059  OH  TYR H 140       7.977  13.744  36.067  1.00 17.02           O  
ATOM   1060  C   TYR H 140       3.503  12.740  40.072  1.00 26.28           C  
ATOM   1061  O   TYR H 140       3.213  12.021  39.117  1.00 28.15           O  
ATOM   1062  N   THR H 141       2.970  13.969  40.241  1.00 27.38           N  
ATOM   1063  CA  THR H 141       2.054  14.512  39.279  1.00 27.65           C  
ATOM   1064  CB  THR H 141       1.259  15.671  39.811  1.00 28.89           C  
ATOM   1065  OG1 THR H 141       0.540  15.277  40.970  1.00 34.98           O  
ATOM   1066  CG2 THR H 141       0.267  16.128  38.729  1.00 29.31           C  
ATOM   1067  C   THR H 141       2.890  15.001  38.137  1.00 26.15           C  
ATOM   1068  O   THR H 141       3.587  16.008  38.223  1.00 23.48           O  
ATOM   1069  N   PHE H 142       2.778  14.294  37.006  1.00 25.49           N  
ATOM   1070  CA  PHE H 142       3.557  14.442  35.809  1.00 21.36           C  
ATOM   1071  CB  PHE H 142       3.023  13.425  34.774  1.00 16.65           C  
ATOM   1072  CG  PHE H 142       3.717  13.441  33.454  1.00 14.94           C  
ATOM   1073  CD1 PHE H 142       4.995  12.950  33.307  1.00 16.42           C  
ATOM   1074  CD2 PHE H 142       3.050  13.890  32.339  1.00 13.38           C  
ATOM   1075  CE1 PHE H 142       5.607  12.955  32.074  1.00 14.92           C  
ATOM   1076  CE2 PHE H 142       3.655  13.896  31.105  1.00 12.95           C  
ATOM   1077  CZ  PHE H 142       4.938  13.427  30.970  1.00 16.15           C  
ATOM   1078  C   PHE H 142       3.446  15.839  35.267  1.00 20.34           C  
ATOM   1079  O   PHE H 142       4.448  16.464  34.919  1.00 17.70           O  
ATOM   1080  N   ILE H 143       2.222  16.386  35.228  1.00 19.55           N  
ATOM   1081  CA  ILE H 143       1.950  17.658  34.624  1.00 20.00           C  
ATOM   1082  CB  ILE H 143       0.489  18.007  34.634  1.00 25.57           C  
ATOM   1083  CG1 ILE H 143      -0.035  18.185  36.067  1.00 14.43           C  
ATOM   1084  CG2 ILE H 143      -0.251  16.914  33.845  1.00 14.68           C  
ATOM   1085  CD1 ILE H 143      -1.428  18.811  36.115  1.00 13.48           C  
ATOM   1086  C   ILE H 143       2.699  18.771  35.303  1.00 20.73           C  
ATOM   1087  O   ILE H 143       3.053  19.759  34.664  1.00 23.03           O  
ATOM   1088  N   THR H 144       2.903  18.667  36.628  1.00 21.29           N  
ATOM   1089  CA  THR H 144       3.469  19.714  37.437  1.00 21.08           C  
ATOM   1090  CB  THR H 144       3.128  19.603  38.902  1.00 24.76           C  
ATOM   1091  OG1 THR H 144       3.510  20.791  39.578  1.00  0.00           O  
ATOM   1092  CG2 THR H 144       3.827  18.396  39.533  1.00  0.00           C  
ATOM   1093  C   THR H 144       4.951  19.969  37.279  1.00 17.45           C  
ATOM   1094  O   THR H 144       5.397  21.051  37.651  1.00 16.73           O  
ATOM   1095  N   TYR H 145       5.782  19.015  36.794  1.00 14.56           N  
ATOM   1096  CA  TYR H 145       7.197  19.307  36.788  1.00 12.86           C  
ATOM   1097  CB  TYR H 145       8.050  18.319  37.602  1.00 11.45           C  
ATOM   1098  CG  TYR H 145       7.724  18.472  39.046  1.00 16.74           C  
ATOM   1099  CD1 TYR H 145       6.695  17.758  39.609  1.00 19.96           C  
ATOM   1100  CD2 TYR H 145       8.452  19.328  39.841  1.00 20.89           C  
ATOM   1101  CE1 TYR H 145       6.391  17.893  40.944  1.00 21.99           C  
ATOM   1102  CE2 TYR H 145       8.154  19.468  41.176  1.00 22.08           C  
ATOM   1103  CZ  TYR H 145       7.120  18.751  41.729  1.00 22.92           C  
ATOM   1104  OH  TYR H 145       6.810  18.892  43.099  1.00 26.50           O  
ATOM   1105  C   TYR H 145       7.772  19.270  35.407  1.00 12.40           C  
ATOM   1106  O   TYR H 145       7.303  18.573  34.515  1.00 12.67           O  
ATOM   1107  N   TRP H 146       8.847  20.054  35.213  1.00 21.71           N  
ATOM   1108  CA  TRP H 146       9.494  20.162  33.935  1.00 21.60           C  
ATOM   1109  CB  TRP H 146      10.301  21.463  33.775  1.00 27.35           C  
ATOM   1110  CG  TRP H 146       9.468  22.713  33.637  1.00 27.19           C  
ATOM   1111  CD2 TRP H 146       9.328  23.438  32.407  1.00 26.89           C  
ATOM   1112  CD1 TRP H 146       8.752  23.399  34.573  1.00 27.56           C  
ATOM   1113  NE1 TRP H 146       8.168  24.504  34.001  1.00 20.43           N  
ATOM   1114  CE2 TRP H 146       8.518  24.541  32.667  1.00 26.89           C  
ATOM   1115  CE3 TRP H 146       9.840  23.204  31.162  1.00 21.11           C  
ATOM   1116  CZ2 TRP H 146       8.206  25.435  31.682  1.00 20.67           C  
ATOM   1117  CZ3 TRP H 146       9.519  24.104  30.168  1.00 22.71           C  
ATOM   1118  CH2 TRP H 146       8.717  25.198  30.426  1.00 21.35           C  
ATOM   1119  C   TRP H 146      10.465  19.031  33.820  1.00 22.65           C  
ATOM   1120  O   TRP H 146      11.146  18.681  34.783  1.00 28.40           O  
ATOM   1121  N   ILE H 147      10.565  18.435  32.618  1.00 24.08           N  
ATOM   1122  CA  ILE H 147      11.465  17.340  32.428  1.00 24.00           C  
ATOM   1123  CB  ILE H 147      10.851  16.149  31.752  1.00 25.47           C  
ATOM   1124  CG1 ILE H 147       9.747  15.560  32.642  1.00 24.03           C  
ATOM   1125  CG2 ILE H 147      11.971  15.150  31.423  1.00 22.72           C  
ATOM   1126  CD1 ILE H 147       8.929  14.468  31.960  1.00 31.47           C  
ATOM   1127  C   ILE H 147      12.568  17.849  31.569  1.00 22.99           C  
ATOM   1128  O   ILE H 147      12.333  18.457  30.527  1.00 21.20           O  
ATOM   1129  N   GLU H 148      13.813  17.606  32.010  1.00 17.58           N  
ATOM   1130  CA  GLU H 148      14.972  18.135  31.364  1.00 17.07           C  
ATOM   1131  CB  GLU H 148      15.959  18.692  32.398  1.00 18.72           C  
ATOM   1132  CG  GLU H 148      15.270  19.563  33.454  1.00 17.45           C  
ATOM   1133  CD  GLU H 148      14.747  20.844  32.824  1.00 24.61           C  
ATOM   1134  OE1 GLU H 148      15.559  21.583  32.209  1.00 26.37           O  
ATOM   1135  OE2 GLU H 148      13.522  21.103  32.955  1.00 23.91           O1-
ATOM   1136  C   GLU H 148      15.669  17.011  30.660  1.00 17.25           C  
ATOM   1137  O   GLU H 148      15.569  15.851  31.055  1.00 19.59           O  
ATOM   1138  N   TRP H 149      16.378  17.337  29.562  1.00 15.53           N  
ATOM   1139  CA  TRP H 149      17.105  16.328  28.847  1.00 15.45           C  
ATOM   1140  CB  TRP H 149      16.604  16.145  27.408  1.00 15.66           C  
ATOM   1141  CG  TRP H 149      15.194  15.613  27.357  1.00 17.16           C  
ATOM   1142  CD2 TRP H 149      14.866  14.217  27.327  1.00 17.34           C  
ATOM   1143  CD1 TRP H 149      14.011  16.291  27.348  1.00 18.19           C  
ATOM   1144  NE1 TRP H 149      12.962  15.403  27.316  1.00 18.81           N  
ATOM   1145  CE2 TRP H 149      13.475  14.123  27.303  1.00 18.83           C  
ATOM   1146  CE3 TRP H 149      15.660  13.106  27.322  1.00 18.12           C  
ATOM   1147  CZ2 TRP H 149      12.852  12.907  27.274  1.00 19.02           C  
ATOM   1148  CZ3 TRP H 149      15.029  11.883  27.289  1.00 18.25           C  
ATOM   1149  CH2 TRP H 149      13.655  11.788  27.267  1.00 18.12           C  
ATOM   1150  C   TRP H 149      18.533  16.774  28.800  1.00 17.06           C  
ATOM   1151  O   TRP H 149      18.826  17.898  28.396  1.00 17.13           O  
ATOM   1152  N   VAL H 150      19.464  15.890  29.216  1.00 20.30           N  
ATOM   1153  CA  VAL H 150      20.854  16.253  29.254  1.00 20.67           C  
ATOM   1154  CB  VAL H 150      21.409  16.277  30.649  1.00 16.64           C  
ATOM   1155  CG1 VAL H 150      22.913  16.584  30.581  1.00 15.61           C  
ATOM   1156  CG2 VAL H 150      20.603  17.292  31.477  1.00 17.39           C  
ATOM   1157  C   VAL H 150      21.662  15.263  28.460  1.00 22.86           C  
ATOM   1158  O   VAL H 150      21.415  14.058  28.489  1.00 19.79           O  
ATOM   1159  N   LYS H 151      22.676  15.778  27.734  1.00 22.10           N  
ATOM   1160  CA  LYS H 151      23.522  14.984  26.884  1.00 23.18           C  
ATOM   1161  CB  LYS H 151      23.745  15.660  25.519  1.00 21.93           C  
ATOM   1162  CG  LYS H 151      24.640  14.898  24.543  1.00 21.13           C  
ATOM   1163  CD  LYS H 151      24.706  15.556  23.163  1.00 23.89           C  
ATOM   1164  CE  LYS H 151      25.668  14.866  22.192  1.00 26.05           C  
ATOM   1165  NZ  LYS H 151      25.644  15.552  20.883  1.00 25.57           N1+
ATOM   1166  C   LYS H 151      24.868  14.869  27.527  1.00 24.78           C  
ATOM   1167  O   LYS H 151      25.366  15.829  28.113  1.00 23.01           O  
ATOM   1168  N   GLN H 152      25.488  13.671  27.457  1.00 22.26           N  
ATOM   1169  CA  GLN H 152      26.812  13.523  27.988  1.00 23.50           C  
ATOM   1170  CB  GLN H 152      26.860  12.896  29.392  1.00 23.53           C  
ATOM   1171  CG  GLN H 152      28.283  12.763  29.939  1.00 23.70           C  
ATOM   1172  CD  GLN H 152      28.216  12.212  31.355  1.00 25.51           C  
ATOM   1173  OE1 GLN H 152      27.373  11.376  31.674  1.00 24.94           O  
ATOM   1174  NE2 GLN H 152      29.129  12.699  32.236  1.00 21.80           N  
ATOM   1175  C   GLN H 152      27.583  12.635  27.064  1.00 26.70           C  
ATOM   1176  O   GLN H 152      27.270  11.456  26.907  1.00 27.47           O  
ATOM   1177  N   ARG H 153      28.633  13.195  26.438  1.00 32.03           N  
ATOM   1178  CA  ARG H 153      29.460  12.462  25.525  1.00 34.25           C  
ATOM   1179  CB  ARG H 153      30.206  13.377  24.541  1.00 36.63           C  
ATOM   1180  CG  ARG H 153      29.254  14.102  23.589  1.00 38.22           C  
ATOM   1181  CD  ARG H 153      29.879  15.297  22.868  1.00 41.96           C  
ATOM   1182  NE  ARG H 153      30.886  14.782  21.902  1.00 52.94           N  
ATOM   1183  CZ  ARG H 153      31.651  15.669  21.202  1.00 61.19           C  
ATOM   1184  NH1 ARG H 153      31.479  17.008  21.393  1.00 57.90           N1+
ATOM   1185  NH2 ARG H 153      32.590  15.222  20.320  1.00 60.62           N  
ATOM   1186  C   ARG H 153      30.457  11.713  26.342  1.00 38.25           C  
ATOM   1187  O   ARG H 153      30.753  12.084  27.477  1.00 40.74           O  
ATOM   1188  N   PRO H 154      30.990  10.659  25.798  1.00 46.01           N  
ATOM   1189  CA  PRO H 154      31.903   9.861  26.558  1.00 46.76           C  
ATOM   1190  CD  PRO H 154      30.333   9.901  24.747  1.00 45.47           C  
ATOM   1191  CB  PRO H 154      32.203   8.644  25.686  1.00 46.25           C  
ATOM   1192  CG  PRO H 154      30.915   8.478  24.855  1.00 46.93           C  
ATOM   1193  C   PRO H 154      33.101  10.646  26.976  1.00 48.40           C  
ATOM   1194  O   PRO H 154      33.745  11.267  26.133  1.00 46.66           O  
ATOM   1195  N   GLY H 155      33.408  10.638  28.285  1.00 41.62           N  
ATOM   1196  CA  GLY H 155      34.578  11.306  28.767  1.00 43.21           C  
ATOM   1197  C   GLY H 155      34.387  12.787  28.659  1.00 44.38           C  
ATOM   1198  O   GLY H 155      35.342  13.547  28.816  1.00 45.81           O  
ATOM   1199  N   HIS H 156      33.150  13.249  28.398  1.00 48.24           N  
ATOM   1200  CA  HIS H 156      32.934  14.665  28.286  1.00 47.45           C  
ATOM   1201  ND1 HIS H 156      34.215  15.900  25.509  1.00 63.75           N  
ATOM   1202  CG  HIS H 156      33.213  14.996  25.786  1.00 55.16           C  
ATOM   1203  CB  HIS H 156      32.289  15.112  26.963  1.00 52.07           C  
ATOM   1204  NE2 HIS H 156      34.288  14.357  23.909  1.00 57.19           N  
ATOM   1205  CD2 HIS H 156      33.272  14.062  24.800  1.00 62.92           C  
ATOM   1206  CE1 HIS H 156      34.826  15.469  24.377  1.00 64.66           C  
ATOM   1207  C   HIS H 156      32.010  15.071  29.386  1.00 46.29           C  
ATOM   1208  O   HIS H 156      31.614  14.248  30.210  1.00 48.88           O  
ATOM   1209  N   GLY H 157      31.669  16.376  29.436  1.00 40.39           N  
ATOM   1210  CA  GLY H 157      30.834  16.897  30.483  1.00 36.92           C  
ATOM   1211  C   GLY H 157      29.393  16.863  30.075  1.00 34.61           C  
ATOM   1212  O   GLY H 157      29.030  16.341  29.023  1.00 30.92           O  
ATOM   1213  N   LEU H 158      28.538  17.443  30.942  1.00 28.42           N  
ATOM   1214  CA  LEU H 158      27.113  17.491  30.781  1.00 26.45           C  
ATOM   1215  CB  LEU H 158      26.393  17.684  32.127  1.00 24.73           C  
ATOM   1216  CG  LEU H 158      26.580  16.491  33.081  1.00 24.80           C  
ATOM   1217  CD1 LEU H 158      25.947  16.750  34.452  1.00 25.33           C  
ATOM   1218  CD2 LEU H 158      26.046  15.198  32.456  1.00 24.10           C  
ATOM   1219  C   LEU H 158      26.744  18.639  29.891  1.00 26.66           C  
ATOM   1220  O   LEU H 158      27.364  19.701  29.935  1.00 26.36           O  
ATOM   1221  N   GLU H 159      25.708  18.434  29.051  1.00 26.71           N  
ATOM   1222  CA  GLU H 159      25.244  19.458  28.159  1.00 26.73           C  
ATOM   1223  CB  GLU H 159      25.683  19.195  26.710  1.00 25.58           C  
ATOM   1224  CG  GLU H 159      25.514  20.392  25.781  1.00 30.98           C  
ATOM   1225  CD  GLU H 159      26.015  19.982  24.407  1.00 38.41           C  
ATOM   1226  OE1 GLU H 159      26.447  18.810  24.257  1.00 41.27           O  
ATOM   1227  OE2 GLU H 159      25.975  20.841  23.487  1.00 33.67           O1-
ATOM   1228  C   GLU H 159      23.739  19.444  28.218  1.00 26.31           C  
ATOM   1229  O   GLU H 159      23.125  18.383  28.159  1.00 23.95           O  
ATOM   1230  N   TRP H 160      23.101  20.633  28.321  1.00 21.87           N  
ATOM   1231  CA  TRP H 160      21.669  20.708  28.468  1.00 20.70           C  
ATOM   1232  CB  TRP H 160      21.241  21.902  29.342  1.00 20.40           C  
ATOM   1233  CG  TRP H 160      19.755  22.062  29.560  1.00 21.35           C  
ATOM   1234  CD2 TRP H 160      18.956  23.090  28.951  1.00 21.47           C  
ATOM   1235  CD1 TRP H 160      18.917  21.348  30.365  1.00 22.10           C  
ATOM   1236  NE1 TRP H 160      17.643  21.861  30.291  1.00 21.47           N  
ATOM   1237  CE2 TRP H 160      17.655  22.935  29.425  1.00 22.01           C  
ATOM   1238  CE3 TRP H 160      19.284  24.084  28.075  1.00 22.53           C  
ATOM   1239  CZ2 TRP H 160      16.655  23.777  29.028  1.00 22.33           C  
ATOM   1240  CZ3 TRP H 160      18.272  24.927  27.672  1.00 22.84           C  
ATOM   1241  CH2 TRP H 160      16.982  24.776  28.139  1.00 23.31           C  
ATOM   1242  C   TRP H 160      21.043  20.859  27.116  1.00 21.01           C  
ATOM   1243  O   TRP H 160      21.407  21.752  26.355  1.00 21.85           O  
ATOM   1244  N   ILE H 161      20.163  19.905  26.745  1.00 18.55           N  
ATOM   1245  CA  ILE H 161      19.447  19.917  25.496  1.00 18.99           C  
ATOM   1246  CB  ILE H 161      18.956  18.546  25.139  1.00 20.98           C  
ATOM   1247  CG1 ILE H 161      20.155  17.588  25.054  1.00 21.50           C  
ATOM   1248  CG2 ILE H 161      18.156  18.637  23.828  1.00 20.47           C  
ATOM   1249  CD1 ILE H 161      19.765  16.113  25.042  1.00 26.76           C  
ATOM   1250  C   ILE H 161      18.265  20.848  25.515  1.00 20.34           C  
ATOM   1251  O   ILE H 161      18.112  21.691  24.633  1.00 21.50           O  
ATOM   1252  N   GLY H 162      17.401  20.727  26.547  1.00 19.64           N  
ATOM   1253  CA  GLY H 162      16.194  21.510  26.614  1.00 18.99           C  
ATOM   1254  C   GLY H 162      15.280  20.867  27.619  1.00 20.40           C  
ATOM   1255  O   GLY H 162      15.626  19.856  28.226  1.00 23.86           O  
ATOM   1256  N   ASP H 163      14.083  21.457  27.837  1.00 24.90           N  
ATOM   1257  CA  ASP H 163      13.153  20.904  28.782  1.00 24.05           C  
ATOM   1258  CB  ASP H 163      13.261  21.537  30.184  1.00 25.93           C  
ATOM   1259  CG  ASP H 163      13.073  23.046  30.092  1.00 27.68           C  
ATOM   1260  OD1 ASP H 163      12.633  23.543  29.022  1.00 22.17           O  
ATOM   1261  OD2 ASP H 163      13.394  23.722  31.106  1.00 23.86           O1-
ATOM   1262  C   ASP H 163      11.756  21.057  28.262  1.00 23.87           C  
ATOM   1263  O   ASP H 163      11.513  21.796  27.311  1.00 27.25           O  
ATOM   1264  N   ILE H 164      10.801  20.303  28.849  1.00 16.84           N  
ATOM   1265  CA  ILE H 164       9.430  20.371  28.420  1.00 16.58           C  
ATOM   1266  CB  ILE H 164       9.030  19.207  27.560  1.00 16.89           C  
ATOM   1267  CG1 ILE H 164       7.590  19.376  27.047  1.00 16.14           C  
ATOM   1268  CG2 ILE H 164       9.273  17.916  28.359  1.00 15.60           C  
ATOM   1269  CD1 ILE H 164       7.211  18.378  25.954  1.00 15.78           C  
ATOM   1270  C   ILE H 164       8.545  20.360  29.625  1.00 18.12           C  
ATOM   1271  O   ILE H 164       8.842  19.695  30.616  1.00 17.96           O  
ATOM   1272  N   LEU H 165       7.419  21.101  29.569  1.00 18.18           N  
ATOM   1273  CA  LEU H 165       6.527  21.107  30.691  1.00 18.10           C  
ATOM   1274  CB  LEU H 165       5.981  22.522  30.975  1.00 20.44           C  
ATOM   1275  CG  LEU H 165       5.304  22.719  32.346  1.00 23.93           C  
ATOM   1276  CD1 LEU H 165       4.801  24.160  32.513  1.00 19.62           C  
ATOM   1277  CD2 LEU H 165       4.214  21.681  32.614  1.00 17.48           C  
ATOM   1278  C   LEU H 165       5.403  20.198  30.288  1.00 19.04           C  
ATOM   1279  O   LEU H 165       4.568  20.561  29.464  1.00 20.34           O  
ATOM   1280  N   PRO H 166       5.285  19.018  30.878  1.00 24.52           N  
ATOM   1281  CA  PRO H 166       4.246  18.101  30.478  1.00 25.13           C  
ATOM   1282  CD  PRO H 166       6.446  18.322  31.407  1.00 25.53           C  
ATOM   1283  CB  PRO H 166       4.580  16.778  31.156  1.00 23.63           C  
ATOM   1284  CG  PRO H 166       6.112  16.823  31.299  1.00 27.91           C  
ATOM   1285  C   PRO H 166       2.865  18.600  30.756  1.00 26.89           C  
ATOM   1286  O   PRO H 166       2.595  19.061  31.861  1.00 32.57           O  
ATOM   1287  N   GLY H 167       1.964  18.490  29.765  1.00 26.69           N  
ATOM   1288  CA  GLY H 167       0.604  18.905  29.934  1.00 31.16           C  
ATOM   1289  C   GLY H 167       0.423  20.213  29.233  1.00 30.38           C  
ATOM   1290  O   GLY H 167      -0.479  20.355  28.410  1.00 34.38           O  
ATOM   1291  N   SER H 168       1.273  21.213  29.544  1.00 27.12           N  
ATOM   1292  CA  SER H 168       1.172  22.485  28.882  1.00 29.54           C  
ATOM   1293  CB  SER H 168       1.941  23.608  29.600  1.00 28.66           C  
ATOM   1294  OG  SER H 168       3.328  23.312  29.637  1.00 33.38           O  
ATOM   1295  C   SER H 168       1.734  22.333  27.502  1.00 29.80           C  
ATOM   1296  O   SER H 168       1.286  22.984  26.558  1.00 31.60           O  
ATOM   1297  N   GLY H 169       2.743  21.450  27.366  1.00 30.60           N  
ATOM   1298  CA  GLY H 169       3.375  21.180  26.107  1.00 29.68           C  
ATOM   1299  C   GLY H 169       4.395  22.237  25.829  1.00 26.26           C  
ATOM   1300  O   GLY H 169       4.863  22.366  24.697  1.00 29.77           O  
ATOM   1301  N   SER H 170       4.788  23.026  26.846  1.00 26.62           N  
ATOM   1302  CA  SER H 170       5.710  24.080  26.504  1.00 26.73           C  
ATOM   1303  CB  SER H 170       5.733  25.227  27.530  1.00 29.98           C  
ATOM   1304  OG  SER H 170       6.209  24.753  28.781  1.00  0.00           O  
ATOM   1305  C   SER H 170       7.097  23.523  26.427  1.00 27.58           C  
ATOM   1306  O   SER H 170       7.453  22.616  27.176  1.00 30.38           O  
ATOM   1307  N   THR H 171       7.928  24.067  25.508  1.00 25.64           N  
ATOM   1308  CA  THR H 171       9.262  23.556  25.362  1.00 26.12           C  
ATOM   1309  CB  THR H 171       9.438  22.696  24.145  1.00 26.58           C  
ATOM   1310  OG1 THR H 171       9.202  23.456  22.968  1.00 26.49           O  
ATOM   1311  CG2 THR H 171       8.447  21.524  24.221  1.00 26.43           C  
ATOM   1312  C   THR H 171      10.243  24.684  25.229  1.00 27.26           C  
ATOM   1313  O   THR H 171       9.916  25.772  24.758  1.00 27.64           O  
ATOM   1314  N   ASN H 172      11.490  24.430  25.682  1.00 22.93           N  
ATOM   1315  CA  ASN H 172      12.587  25.349  25.559  1.00 23.18           C  
ATOM   1316  CB  ASN H 172      13.024  25.975  26.896  1.00 29.89           C  
ATOM   1317  CG  ASN H 172      11.948  26.934  27.376  1.00 33.01           C  
ATOM   1318  OD1 ASN H 172      11.490  26.856  28.515  1.00 35.01           O  
ATOM   1319  ND2 ASN H 172      11.539  27.877  26.486  1.00 34.65           N  
ATOM   1320  C   ASN H 172      13.750  24.529  25.098  1.00 23.36           C  
ATOM   1321  O   ASN H 172      14.057  23.500  25.698  1.00 28.98           O  
ATOM   1322  N   TYR H 173      14.454  24.971  24.038  1.00 25.31           N  
ATOM   1323  CA  TYR H 173      15.539  24.176  23.536  1.00 26.20           C  
ATOM   1324  CB  TYR H 173      15.369  23.727  22.069  1.00 23.74           C  
ATOM   1325  CG  TYR H 173      14.186  22.833  21.895  1.00 23.56           C  
ATOM   1326  CD1 TYR H 173      12.920  23.353  21.775  1.00 23.65           C  
ATOM   1327  CD2 TYR H 173      14.339  21.470  21.822  1.00 23.37           C  
ATOM   1328  CE1 TYR H 173      11.830  22.533  21.603  1.00 23.77           C  
ATOM   1329  CE2 TYR H 173      13.253  20.644  21.650  1.00 23.99           C  
ATOM   1330  CZ  TYR H 173      11.992  21.173  21.541  1.00 24.92           C  
ATOM   1331  OH  TYR H 173      10.873  20.330  21.366  1.00 25.77           O  
ATOM   1332  C   TYR H 173      16.780  25.011  23.525  1.00 27.71           C  
ATOM   1333  O   TYR H 173      16.729  26.240  23.488  1.00 25.73           O  
ATOM   1334  N   ASN H 174      17.941  24.333  23.596  1.00 27.34           N  
ATOM   1335  CA  ASN H 174      19.210  24.983  23.469  1.00 27.82           C  
ATOM   1336  CB  ASN H 174      20.373  24.061  23.885  1.00 25.58           C  
ATOM   1337  CG  ASN H 174      21.660  24.864  23.989  1.00 28.48           C  
ATOM   1338  OD1 ASN H 174      22.009  25.624  23.088  1.00 29.73           O  
ATOM   1339  ND2 ASN H 174      22.390  24.686  25.124  1.00 28.60           N  
ATOM   1340  C   ASN H 174      19.321  25.269  22.005  1.00 29.83           C  
ATOM   1341  O   ASN H 174      18.922  24.450  21.181  1.00 27.53           O  
ATOM   1342  N   GLU H 175      19.883  26.429  21.631  1.00 28.86           N  
ATOM   1343  CA  GLU H 175      19.919  26.817  20.249  1.00 30.78           C  
ATOM   1344  CB  GLU H 175      20.581  28.189  20.036  1.00 35.39           C  
ATOM   1345  CG  GLU H 175      20.580  28.650  18.577  1.00 38.81           C  
ATOM   1346  CD  GLU H 175      19.150  28.993  18.185  1.00 40.30           C  
ATOM   1347  OE1 GLU H 175      18.659  30.073  18.611  1.00 52.96           O  
ATOM   1348  OE2 GLU H 175      18.526  28.175  17.457  1.00 52.54           O1-
ATOM   1349  C   GLU H 175      20.695  25.806  19.468  1.00 30.98           C  
ATOM   1350  O   GLU H 175      20.356  25.507  18.324  1.00 32.09           O  
ATOM   1351  N   ASN H 176      21.757  25.241  20.067  1.00 30.21           N  
ATOM   1352  CA  ASN H 176      22.582  24.306  19.358  1.00 30.46           C  
ATOM   1353  CB  ASN H 176      23.749  23.780  20.213  1.00 31.72           C  
ATOM   1354  CG  ASN H 176      24.733  23.057  19.297  1.00 44.24           C  
ATOM   1355  OD1 ASN H 176      24.425  22.746  18.149  1.00  0.00           O  
ATOM   1356  ND2 ASN H 176      25.954  22.776  19.824  1.00  0.00           N  
ATOM   1357  C   ASN H 176      21.752  23.126  18.943  1.00 31.21           C  
ATOM   1358  O   ASN H 176      21.911  22.595  17.847  1.00 32.01           O  
ATOM   1359  N   PHE H 177      20.864  22.672  19.839  1.00 31.61           N  
ATOM   1360  CA  PHE H 177      19.995  21.541  19.665  1.00 31.51           C  
ATOM   1361  CB  PHE H 177      19.482  20.971  20.996  1.00 30.95           C  
ATOM   1362  CG  PHE H 177      20.667  20.308  21.607  1.00 30.29           C  
ATOM   1363  CD1 PHE H 177      20.961  19.009  21.284  1.00 30.20           C  
ATOM   1364  CD2 PHE H 177      21.500  20.974  22.472  1.00 30.11           C  
ATOM   1365  CE1 PHE H 177      22.054  18.376  21.824  1.00 27.35           C  
ATOM   1366  CE2 PHE H 177      22.597  20.345  23.016  1.00 26.52           C  
ATOM   1367  CZ  PHE H 177      22.878  19.042  22.696  1.00 26.88           C  
ATOM   1368  C   PHE H 177      18.824  21.800  18.768  1.00 33.91           C  
ATOM   1369  O   PHE H 177      18.222  20.844  18.280  1.00 34.09           O  
ATOM   1370  N   LYS H 178      18.400  23.069  18.592  1.00 35.68           N  
ATOM   1371  CA  LYS H 178      17.219  23.320  17.808  1.00 37.08           C  
ATOM   1372  CB  LYS H 178      16.890  24.816  17.613  1.00 41.64           C  
ATOM   1373  CG  LYS H 178      16.452  25.526  18.899  0.80 46.36           C  
ATOM   1374  CD  LYS H 178      16.401  27.054  18.786  0.80 49.92           C  
ATOM   1375  CE  LYS H 178      15.983  27.756  20.082  0.75 42.31           C  
ATOM   1376  NZ  LYS H 178      14.577  27.432  20.406  0.75 42.85           N1+
ATOM   1377  C   LYS H 178      17.364  22.692  16.455  1.00 38.30           C  
ATOM   1378  O   LYS H 178      18.338  22.911  15.734  1.00 42.11           O  
ATOM   1379  N   GLY H 179      16.360  21.866  16.102  1.00 36.92           N  
ATOM   1380  CA  GLY H 179      16.279  21.175  14.850  1.00 36.96           C  
ATOM   1381  C   GLY H 179      16.644  19.744  15.077  1.00 36.50           C  
ATOM   1382  O   GLY H 179      16.036  18.841  14.505  1.00 38.44           O  
ATOM   1383  N   LYS H 180      17.679  19.505  15.901  1.00 33.62           N  
ATOM   1384  CA  LYS H 180      18.129  18.181  16.213  1.00 31.18           C  
ATOM   1385  CB  LYS H 180      19.465  18.199  16.970  1.00 31.35           C  
ATOM   1386  CG  LYS H 180      20.005  16.814  17.328  1.00 33.50           C  
ATOM   1387  CD  LYS H 180      20.602  16.063  16.139  1.00 30.69           C  
ATOM   1388  CE  LYS H 180      22.022  16.528  15.796  1.00 35.59           C  
ATOM   1389  NZ  LYS H 180      22.546  15.770  14.639  1.00 29.10           N1+
ATOM   1390  C   LYS H 180      17.147  17.476  17.107  1.00 30.36           C  
ATOM   1391  O   LYS H 180      16.758  16.340  16.839  1.00 29.40           O  
ATOM   1392  N   ALA H 181      16.692  18.154  18.181  1.00 28.85           N  
ATOM   1393  CA  ALA H 181      15.908  17.467  19.171  1.00 27.69           C  
ATOM   1394  CB  ALA H 181      16.489  17.580  20.593  1.00 27.05           C  
ATOM   1395  C   ALA H 181      14.519  18.013  19.227  1.00 28.15           C  
ATOM   1396  O   ALA H 181      14.282  19.191  18.969  1.00 28.22           O  
ATOM   1397  N   THR H 182      13.555  17.123  19.542  1.00 25.13           N  
ATOM   1398  CA  THR H 182      12.177  17.495  19.676  1.00 23.88           C  
ATOM   1399  CB  THR H 182      11.338  17.025  18.523  1.00 25.86           C  
ATOM   1400  OG1 THR H 182      11.837  17.564  17.308  1.00 27.92           O  
ATOM   1401  CG2 THR H 182       9.884  17.477  18.744  1.00 23.69           C  
ATOM   1402  C   THR H 182      11.660  16.831  20.916  1.00 24.17           C  
ATOM   1403  O   THR H 182      11.805  15.620  21.086  1.00 25.79           O  
ATOM   1404  N   PHE H 183      11.019  17.610  21.812  1.00 22.63           N  
ATOM   1405  CA  PHE H 183      10.529  17.046  23.039  1.00 21.31           C  
ATOM   1406  CB  PHE H 183      10.786  17.905  24.291  1.00 22.10           C  
ATOM   1407  CG  PHE H 183      12.242  18.182  24.414  1.00 26.93           C  
ATOM   1408  CD1 PHE H 183      13.150  17.164  24.551  1.00 24.73           C  
ATOM   1409  CD2 PHE H 183      12.700  19.477  24.440  1.00 27.20           C  
ATOM   1410  CE1 PHE H 183      14.492  17.433  24.675  1.00 31.69           C  
ATOM   1411  CE2 PHE H 183      14.040  19.752  24.566  1.00 31.32           C  
ATOM   1412  CZ  PHE H 183      14.944  18.728  24.679  1.00 33.65           C  
ATOM   1413  C   PHE H 183       9.043  16.958  22.946  1.00 21.64           C  
ATOM   1414  O   PHE H 183       8.383  17.833  22.382  1.00 22.37           O  
ATOM   1415  N   THR H 184       8.474  15.873  23.494  1.00 19.25           N  
ATOM   1416  CA  THR H 184       7.057  15.694  23.477  1.00 19.35           C  
ATOM   1417  CB  THR H 184       6.628  14.907  22.271  1.00 22.50           C  
ATOM   1418  OG1 THR H 184       5.223  14.727  22.254  1.00 25.16           O  
ATOM   1419  CG2 THR H 184       7.368  13.565  22.260  1.00 23.39           C  
ATOM   1420  C   THR H 184       6.702  14.955  24.728  1.00 20.41           C  
ATOM   1421  O   THR H 184       7.573  14.350  25.353  1.00 22.56           O  
ATOM   1422  N   ALA H 185       5.425  15.007  25.154  1.00 27.68           N  
ATOM   1423  CA  ALA H 185       5.052  14.319  26.359  1.00 29.29           C  
ATOM   1424  CB  ALA H 185       4.960  15.241  27.585  1.00 23.53           C  
ATOM   1425  C   ALA H 185       3.698  13.708  26.165  1.00 31.63           C  
ATOM   1426  O   ALA H 185       2.842  14.256  25.471  1.00 26.56           O  
ATOM   1427  N   ASP H 186       3.486  12.527  26.781  1.00 25.65           N  
ATOM   1428  CA  ASP H 186       2.239  11.823  26.711  1.00 26.83           C  
ATOM   1429  CB  ASP H 186       2.423  10.387  26.178  1.00 34.49           C  
ATOM   1430  CG  ASP H 186       1.066   9.720  26.005  1.00 38.73           C  
ATOM   1431  OD1 ASP H 186       0.031  10.422  26.153  1.00 39.09           O  
ATOM   1432  OD2 ASP H 186       1.052   8.492  25.722  1.00 41.24           O1-
ATOM   1433  C   ASP H 186       1.734  11.716  28.116  1.00 28.35           C  
ATOM   1434  O   ASP H 186       2.197  10.877  28.885  1.00 34.70           O  
ATOM   1435  N   SER H 187       0.752  12.562  28.480  1.00 31.82           N  
ATOM   1436  CA  SER H 187       0.244  12.593  29.821  1.00 32.42           C  
ATOM   1437  CB  SER H 187      -0.803  13.698  30.032  1.00 33.70           C  
ATOM   1438  OG  SER H 187      -0.213  14.973  29.837  1.00  0.00           O  
ATOM   1439  C   SER H 187      -0.419  11.293  30.143  1.00 33.57           C  
ATOM   1440  O   SER H 187      -0.420  10.855  31.293  1.00 33.38           O  
ATOM   1441  N   SER H 188      -1.009  10.628  29.136  1.00 31.54           N  
ATOM   1442  CA  SER H 188      -1.703   9.411  29.435  1.00 30.81           C  
ATOM   1443  CB  SER H 188      -2.368   8.775  28.201  1.00 36.82           C  
ATOM   1444  OG  SER H 188      -1.384   8.332  27.280  1.00 41.66           O  
ATOM   1445  C   SER H 188      -0.738   8.415  29.997  1.00 31.02           C  
ATOM   1446  O   SER H 188      -1.049   7.737  30.976  1.00 36.66           O  
ATOM   1447  N   SER H 189       0.437   8.269  29.348  1.00 30.22           N  
ATOM   1448  CA  SER H 189       1.466   7.342  29.741  1.00 28.37           C  
ATOM   1449  CB  SER H 189       2.314   6.846  28.553  1.00 31.01           C  
ATOM   1450  OG  SER H 189       3.027   7.923  27.965  1.00 32.21           O  
ATOM   1451  C   SER H 189       2.403   7.907  30.775  1.00 29.15           C  
ATOM   1452  O   SER H 189       3.203   7.164  31.342  1.00 32.24           O  
ATOM   1453  N   ASN H 190       2.350   9.224  31.059  1.00 24.15           N  
ATOM   1454  CA  ASN H 190       3.303   9.803  31.970  1.00 23.64           C  
ATOM   1455  CB  ASN H 190       3.237   9.260  33.412  1.00 25.11           C  
ATOM   1456  CG  ASN H 190       2.085   9.927  34.152  1.00 28.66           C  
ATOM   1457  OD1 ASN H 190       1.237  10.591  33.557  1.00 30.95           O  
ATOM   1458  ND2 ASN H 190       2.064   9.763  35.502  1.00 23.94           N  
ATOM   1459  C   ASN H 190       4.681   9.537  31.449  1.00 23.36           C  
ATOM   1460  O   ASN H 190       5.581   9.152  32.196  1.00 24.28           O  
ATOM   1461  N   THR H 191       4.884   9.731  30.131  1.00 24.25           N  
ATOM   1462  CA  THR H 191       6.188   9.515  29.577  1.00 24.01           C  
ATOM   1463  CB  THR H 191       6.243   8.324  28.665  1.00 26.51           C  
ATOM   1464  OG1 THR H 191       5.838   7.154  29.356  1.00 28.22           O  
ATOM   1465  CG2 THR H 191       7.683   8.152  28.164  1.00 24.67           C  
ATOM   1466  C   THR H 191       6.554  10.715  28.761  1.00 24.40           C  
ATOM   1467  O   THR H 191       5.709  11.301  28.085  1.00 25.33           O  
ATOM   1468  N   ALA H 192       7.843  11.115  28.813  1.00 21.14           N  
ATOM   1469  CA  ALA H 192       8.327  12.231  28.052  1.00 20.27           C  
ATOM   1470  CB  ALA H 192       9.138  13.244  28.877  1.00 18.36           C  
ATOM   1471  C   ALA H 192       9.242  11.656  27.018  1.00 20.78           C  
ATOM   1472  O   ALA H 192       9.944  10.680  27.277  1.00 21.16           O  
ATOM   1473  N   TYR H 193       9.258  12.240  25.804  1.00 20.45           N  
ATOM   1474  CA  TYR H 193      10.064  11.653  24.771  1.00 21.18           C  
ATOM   1475  CB  TYR H 193       9.245  11.136  23.574  1.00 21.45           C  
ATOM   1476  CG  TYR H 193       8.291  10.082  24.032  1.00 22.66           C  
ATOM   1477  CD1 TYR H 193       7.025  10.421  24.450  1.00 23.73           C  
ATOM   1478  CD2 TYR H 193       8.654   8.755  24.043  1.00 23.57           C  
ATOM   1479  CE1 TYR H 193       6.140   9.455  24.865  1.00 25.03           C  
ATOM   1480  CE2 TYR H 193       7.772   7.784  24.458  1.00 24.71           C  
ATOM   1481  CZ  TYR H 193       6.511   8.133  24.870  1.00 26.12           C  
ATOM   1482  OH  TYR H 193       5.602   7.141  25.295  1.00 25.45           O  
ATOM   1483  C   TYR H 193      10.996  12.679  24.213  1.00 22.21           C  
ATOM   1484  O   TYR H 193      10.737  13.880  24.275  1.00 22.53           O  
ATOM   1485  N   MET H 194      12.144  12.206  23.684  1.00 21.29           N  
ATOM   1486  CA  MET H 194      13.071  13.076  23.024  1.00 20.79           C  
ATOM   1487  CB  MET H 194      14.395  13.281  23.776  1.00 20.53           C  
ATOM   1488  CG  MET H 194      15.344  14.221  23.034  1.00 21.21           C  
ATOM   1489  SD  MET H 194      16.914  14.559  23.879  1.00 24.81           S  
ATOM   1490  CE  MET H 194      17.495  12.841  23.813  1.00 25.22           C  
ATOM   1491  C   MET H 194      13.388  12.429  21.717  1.00 22.59           C  
ATOM   1492  O   MET H 194      13.733  11.249  21.662  1.00 22.31           O  
ATOM   1493  N   GLN H 195      13.270  13.186  20.614  1.00 24.37           N  
ATOM   1494  CA  GLN H 195      13.543  12.588  19.343  1.00 24.80           C  
ATOM   1495  CB  GLN H 195      12.378  12.714  18.349  1.00 32.81           C  
ATOM   1496  CG  GLN H 195      12.663  12.062  16.998  1.00 37.53           C  
ATOM   1497  CD  GLN H 195      11.425  12.237  16.135  1.00 42.89           C  
ATOM   1498  OE1 GLN H 195      10.681  11.288  15.898  1.00 42.89           O  
ATOM   1499  NE2 GLN H 195      11.193  13.486  15.651  1.00 43.40           N  
ATOM   1500  C   GLN H 195      14.729  13.279  18.759  1.00 25.68           C  
ATOM   1501  O   GLN H 195      14.785  14.506  18.706  1.00 33.16           O  
ATOM   1502  N   LEU H 196      15.722  12.487  18.315  1.00 24.19           N  
ATOM   1503  CA  LEU H 196      16.911  13.025  17.721  1.00 24.66           C  
ATOM   1504  CB  LEU H 196      18.195  12.409  18.299  1.00 23.23           C  
ATOM   1505  CG  LEU H 196      18.424  12.760  19.783  1.00 24.49           C  
ATOM   1506  CD1 LEU H 196      19.716  12.123  20.315  1.00 29.13           C  
ATOM   1507  CD2 LEU H 196      18.401  14.280  20.005  1.00 30.06           C  
ATOM   1508  C   LEU H 196      16.858  12.695  16.261  1.00 26.83           C  
ATOM   1509  O   LEU H 196      16.551  11.564  15.889  1.00 27.17           O  
ATOM   1510  N   SER H 197      17.162  13.681  15.389  1.00 28.52           N  
ATOM   1511  CA  SER H 197      17.051  13.449  13.974  1.00 30.52           C  
ATOM   1512  CB  SER H 197      16.107  14.437  13.267  1.00 31.47           C  
ATOM   1513  OG  SER H 197      14.792  14.336  13.789  1.00 34.82           O  
ATOM   1514  C   SER H 197      18.386  13.655  13.326  1.00 31.98           C  
ATOM   1515  O   SER H 197      19.258  14.319  13.882  1.00 30.34           O  
ATOM   1516  N   SER H 198      18.551  13.077  12.112  1.00 37.53           N  
ATOM   1517  CA  SER H 198      19.753  13.222  11.332  1.00 37.54           C  
ATOM   1518  CB  SER H 198      19.900  14.631  10.733  1.00 34.75           C  
ATOM   1519  OG  SER H 198      21.089  14.726   9.965  1.00 40.45           O  
ATOM   1520  C   SER H 198      20.930  12.940  12.208  1.00 38.12           C  
ATOM   1521  O   SER H 198      21.789  13.796  12.407  1.00 33.07           O  
ATOM   1522  N   LEU H 199      20.990  11.710  12.742  1.00 33.35           N  
ATOM   1523  CA  LEU H 199      22.002  11.325  13.687  1.00 33.77           C  
ATOM   1524  CB  LEU H 199      21.734   9.947  14.317  1.00 30.21           C  
ATOM   1525  CG  LEU H 199      20.451   9.915  15.166  1.00 30.36           C  
ATOM   1526  CD1 LEU H 199      20.217   8.526  15.769  1.00 29.61           C  
ATOM   1527  CD2 LEU H 199      20.459  11.016  16.234  1.00 30.60           C  
ATOM   1528  C   LEU H 199      23.363  11.286  13.063  1.00 34.93           C  
ATOM   1529  O   LEU H 199      23.535  10.915  11.902  1.00 31.49           O  
ATOM   1530  N   THR H 200      24.374  11.687  13.865  1.00 30.97           N  
ATOM   1531  CA  THR H 200      25.750  11.725  13.457  1.00 31.32           C  
ATOM   1532  CB  THR H 200      26.252  13.135  13.288  1.00 36.08           C  
ATOM   1533  OG1 THR H 200      25.405  13.847  12.403  1.00 36.21           O  
ATOM   1534  CG2 THR H 200      27.665  13.115  12.690  1.00 36.56           C  
ATOM   1535  C   THR H 200      26.523  11.105  14.587  1.00 33.06           C  
ATOM   1536  O   THR H 200      25.966  10.814  15.644  1.00 36.95           O  
ATOM   1537  N   SER H 201      27.837  10.879  14.389  1.00 34.07           N  
ATOM   1538  CA  SER H 201      28.652  10.285  15.409  1.00 34.28           C  
ATOM   1539  CB  SER H 201      30.101  10.033  14.956  1.00 36.37           C  
ATOM   1540  OG  SER H 201      30.763  11.265  14.712  1.00 38.52           O  
ATOM   1541  C   SER H 201      28.698  11.214  16.583  1.00 35.66           C  
ATOM   1542  O   SER H 201      28.872  10.782  17.720  1.00 37.40           O  
ATOM   1543  N   GLU H 202      28.518  12.525  16.337  1.00 36.30           N  
ATOM   1544  CA  GLU H 202      28.567  13.523  17.371  1.00 36.62           C  
ATOM   1545  CB  GLU H 202      28.369  14.953  16.836  1.00 43.01           C  
ATOM   1546  CG  GLU H 202      29.468  15.429  15.882  1.00 49.09           C  
ATOM   1547  CD  GLU H 202      30.714  15.777  16.682  1.00 57.90           C  
ATOM   1548  OE1 GLU H 202      30.745  16.892  17.266  1.00 57.43           O  
ATOM   1549  OE2 GLU H 202      31.650  14.936  16.719  1.00 61.97           O1-
ATOM   1550  C   GLU H 202      27.455  13.251  18.336  1.00 35.12           C  
ATOM   1551  O   GLU H 202      27.550  13.571  19.519  1.00 38.57           O  
ATOM   1552  N   ASP H 203      26.348  12.690  17.826  1.00 36.47           N  
ATOM   1553  CA  ASP H 203      25.157  12.374  18.567  1.00 34.36           C  
ATOM   1554  CB  ASP H 203      23.977  12.014  17.651  1.00 30.29           C  
ATOM   1555  CG  ASP H 203      23.562  13.292  16.936  1.00 33.47           C  
ATOM   1556  OD1 ASP H 203      23.623  14.375  17.578  1.00 34.16           O  
ATOM   1557  OD2 ASP H 203      23.188  13.207  15.737  1.00 35.12           O1-
ATOM   1558  C   ASP H 203      25.392  11.229  19.503  1.00 33.06           C  
ATOM   1559  O   ASP H 203      24.584  10.990  20.398  1.00 26.75           O  
ATOM   1560  N   SER H 204      26.449  10.428  19.284  1.00 24.37           N  
ATOM   1561  CA  SER H 204      26.663   9.302  20.147  1.00 23.52           C  
ATOM   1562  CB  SER H 204      27.824   8.424  19.659  1.00 24.71           C  
ATOM   1563  OG  SER H 204      27.874   7.222  20.405  1.00 31.11           O  
ATOM   1564  C   SER H 204      26.977   9.811  21.525  1.00 23.80           C  
ATOM   1565  O   SER H 204      27.912  10.588  21.713  1.00 23.59           O  
ATOM   1566  N   ALA H 205      26.192   9.369  22.533  1.00 22.35           N  
ATOM   1567  CA  ALA H 205      26.406   9.802  23.885  1.00 21.87           C  
ATOM   1568  CB  ALA H 205      26.341  11.331  24.058  1.00 22.40           C  
ATOM   1569  C   ALA H 205      25.324   9.210  24.737  1.00 21.77           C  
ATOM   1570  O   ALA H 205      24.441   8.513  24.239  1.00 22.67           O  
ATOM   1571  N   VAL H 206      25.392   9.448  26.064  1.00 21.51           N  
ATOM   1572  CA  VAL H 206      24.376   8.970  26.961  1.00 21.62           C  
ATOM   1573  CB  VAL H 206      24.907   8.598  28.316  1.00 22.13           C  
ATOM   1574  CG1 VAL H 206      23.734   8.172  29.209  1.00 23.53           C  
ATOM   1575  CG2 VAL H 206      25.981   7.513  28.156  1.00 21.88           C  
ATOM   1576  C   VAL H 206      23.428  10.108  27.165  1.00 22.11           C  
ATOM   1577  O   VAL H 206      23.851  11.241  27.389  1.00 22.21           O  
ATOM   1578  N   TYR H 207      22.108   9.842  27.096  1.00 21.50           N  
ATOM   1579  CA  TYR H 207      21.162  10.909  27.263  1.00 20.57           C  
ATOM   1580  CB  TYR H 207      20.127  11.021  26.130  1.00 18.41           C  
ATOM   1581  CG  TYR H 207      20.854  11.427  24.892  1.00 19.24           C  
ATOM   1582  CD1 TYR H 207      21.278  12.722  24.740  1.00 19.17           C  
ATOM   1583  CD2 TYR H 207      21.140  10.525  23.896  1.00 19.08           C  
ATOM   1584  CE1 TYR H 207      21.952  13.121  23.611  1.00 19.35           C  
ATOM   1585  CE2 TYR H 207      21.815  10.918  22.763  1.00 19.33           C  
ATOM   1586  CZ  TYR H 207      22.220  12.221  22.616  1.00 20.62           C  
ATOM   1587  OH  TYR H 207      22.911  12.637  21.460  1.00 20.79           O  
ATOM   1588  C   TYR H 207      20.413  10.686  28.538  1.00 21.52           C  
ATOM   1589  O   TYR H 207      19.937   9.583  28.810  1.00 20.14           O  
ATOM   1590  N   TYR H 208      20.284  11.754  29.353  1.00 20.43           N  
ATOM   1591  CA  TYR H 208      19.633  11.627  30.624  1.00 21.07           C  
ATOM   1592  CB  TYR H 208      20.411  12.184  31.833  1.00 19.48           C  
ATOM   1593  CG  TYR H 208      21.681  11.442  32.077  1.00 19.30           C  
ATOM   1594  CD1 TYR H 208      21.673  10.203  32.666  1.00 19.51           C  
ATOM   1595  CD2 TYR H 208      22.886  11.987  31.714  1.00 19.53           C  
ATOM   1596  CE1 TYR H 208      22.841   9.516  32.897  1.00 20.21           C  
ATOM   1597  CE2 TYR H 208      24.061  11.307  31.943  1.00 20.86           C  
ATOM   1598  CZ  TYR H 208      24.041  10.068  32.536  1.00 21.49           C  
ATOM   1599  OH  TYR H 208      25.241   9.365  32.775  1.00 23.20           O  
ATOM   1600  C   TYR H 208      18.381  12.439  30.614  1.00 22.93           C  
ATOM   1601  O   TYR H 208      18.264  13.454  29.932  1.00 21.99           O  
ATOM   1602  N   CYS H 209      17.398  11.952  31.386  1.00 25.85           N  
ATOM   1603  CA  CYS H 209      16.135  12.582  31.602  1.00 26.92           C  
ATOM   1604  CB  CYS H 209      15.006  11.541  31.425  1.00 27.30           C  
ATOM   1605  SG  CYS H 209      13.334  12.057  31.893  1.00 33.55           S  
ATOM   1606  C   CYS H 209      16.193  13.022  33.033  1.00 26.42           C  
ATOM   1607  O   CYS H 209      16.603  12.250  33.897  1.00 25.77           O  
ATOM   1608  N   ALA H 210      15.832  14.289  33.325  1.00 21.17           N  
ATOM   1609  CA  ALA H 210      15.903  14.734  34.690  1.00 20.28           C  
ATOM   1610  CB  ALA H 210      17.079  15.685  34.969  1.00 20.24           C  
ATOM   1611  C   ALA H 210      14.652  15.478  35.003  1.00 20.43           C  
ATOM   1612  O   ALA H 210      14.041  16.093  34.132  1.00 20.30           O  
ATOM   1613  N   ARG H 211      14.227  15.433  36.275  1.00 19.04           N  
ATOM   1614  CA  ARG H 211      13.031  16.126  36.628  1.00 18.79           C  
ATOM   1615  CB  ARG H 211      12.077  15.286  37.498  1.00 22.43           C  
ATOM   1616  CG  ARG H 211      10.667  15.872  37.589  1.00 18.99           C  
ATOM   1617  CD  ARG H 211      10.343  16.527  38.932  1.00 20.21           C  
ATOM   1618  NE  ARG H 211       9.962  15.461  39.899  1.00 21.38           N  
ATOM   1619  CZ  ARG H 211       9.857  15.756  41.227  1.00 22.30           C  
ATOM   1620  NH1 ARG H 211      10.218  16.991  41.681  1.00 23.46           N1+
ATOM   1621  NH2 ARG H 211       9.382  14.827  42.105  1.00 20.31           N  
ATOM   1622  C   ARG H 211      13.459  17.337  37.376  1.00 19.75           C  
ATOM   1623  O   ARG H 211      14.281  17.270  38.291  1.00 22.23           O  
ATOM   1624  N   SER H 212      12.915  18.496  36.972  1.00 18.78           N  
ATOM   1625  CA  SER H 212      13.291  19.706  37.618  1.00 18.58           C  
ATOM   1626  CB  SER H 212      12.785  20.963  36.891  1.00 15.18           C  
ATOM   1627  OG  SER H 212      11.368  20.970  36.842  1.00 18.55           O  
ATOM   1628  C   SER H 212      12.730  19.631  39.005  1.00 19.77           C  
ATOM   1629  O   SER H 212      11.942  18.748  39.339  1.00 19.03           O  
ATOM   1630  N   GLY H 213      12.637  20.942  39.410  1.00 26.40           N  
ATOM   1631  CA  GLY H 213      11.857  21.552  40.466  1.00 28.73           C  
ATOM   1632  C   GLY H 213      11.647  23.009  40.074  1.00 28.74           C  
ATOM   1633  O   GLY H 213      12.078  23.915  40.782  1.00 29.67           O  
ATOM   1634  N   TYR H 214      10.949  23.274  38.940  1.00 30.20           N  
ATOM   1635  CA  TYR H 214      10.737  24.588  38.364  1.00 31.58           C  
ATOM   1636  CB  TYR H 214      10.057  24.423  36.987  1.00 31.72           C  
ATOM   1637  CG  TYR H 214      10.250  25.567  36.041  1.00 32.46           C  
ATOM   1638  CD1 TYR H 214      11.378  25.616  35.250  1.00 32.27           C  
ATOM   1639  CD2 TYR H 214       9.311  26.565  35.905  1.00 32.70           C  
ATOM   1640  CE1 TYR H 214      11.577  26.645  34.359  1.00 32.89           C  
ATOM   1641  CE2 TYR H 214       9.505  27.596  35.015  1.00 34.00           C  
ATOM   1642  CZ  TYR H 214      10.638  27.639  34.241  1.00 34.01           C  
ATOM   1643  OH  TYR H 214      10.830  28.698  33.328  1.00 18.24           O  
ATOM   1644  C   TYR H 214       9.844  25.394  39.263  1.00 32.67           C  
ATOM   1645  O   TYR H 214      10.095  26.564  39.558  1.00 32.63           O  
ATOM   1646  N   TYR H 215       8.737  24.772  39.699  1.00 33.64           N  
ATOM   1647  CA  TYR H 215       7.796  25.426  40.551  1.00 33.74           C  
ATOM   1648  CB  TYR H 215       6.472  24.660  40.634  1.00 32.93           C  
ATOM   1649  CG  TYR H 215       5.955  24.713  39.238  1.00 32.76           C  
ATOM   1650  CD1 TYR H 215       5.291  25.828  38.784  1.00 13.49           C  
ATOM   1651  CD2 TYR H 215       6.149  23.658  38.375  1.00 32.77           C  
ATOM   1652  CE1 TYR H 215       4.818  25.893  37.495  1.00 33.16           C  
ATOM   1653  CE2 TYR H 215       5.678  23.719  37.085  1.00 14.66           C  
ATOM   1654  CZ  TYR H 215       5.009  24.834  36.643  1.00 15.73           C  
ATOM   1655  OH  TYR H 215       4.529  24.891  35.318  1.00 16.12           O  
ATOM   1656  C   TYR H 215       8.387  25.589  41.910  1.00 33.72           C  
ATOM   1657  O   TYR H 215       8.267  26.646  42.523  1.00 34.94           O  
ATOM   1658  N   GLY H 216       9.073  24.547  42.407  1.00 32.85           N  
ATOM   1659  CA  GLY H 216       9.603  24.607  43.735  1.00 31.95           C  
ATOM   1660  C   GLY H 216      11.007  25.088  43.655  1.00 30.75           C  
ATOM   1661  O   GLY H 216      11.339  25.942  42.834  1.00 31.79           O  
ATOM   1662  N   ASN H 217      11.860  24.571  44.560  1.00 29.16           N  
ATOM   1663  CA  ASN H 217      13.238  24.946  44.523  1.00 27.36           C  
ATOM   1664  CB  ASN H 217      14.075  24.366  45.675  1.00 26.47           C  
ATOM   1665  CG  ASN H 217      13.623  25.050  46.959  1.00  0.00           C  
ATOM   1666  OD1 ASN H 217      13.050  24.418  47.845  1.00  0.00           O  
ATOM   1667  ND2 ASN H 217      13.883  26.380  47.063  1.00  0.00           N  
ATOM   1668  C   ASN H 217      13.745  24.386  43.242  1.00 25.73           C  
ATOM   1669  O   ASN H 217      13.466  23.240  42.889  1.00 25.70           O  
ATOM   1670  N   SER H 218      14.522  25.194  42.509  1.00 24.95           N  
ATOM   1671  CA  SER H 218      14.910  24.752  41.216  1.00 24.62           C  
ATOM   1672  CB  SER H 218      15.139  25.910  40.235  1.00 26.41           C  
ATOM   1673  OG  SER H 218      13.924  26.625  40.054  0.75 12.73           O  
ATOM   1674  C   SER H 218      16.181  23.975  41.317  1.00 22.48           C  
ATOM   1675  O   SER H 218      17.266  24.524  41.479  1.00 22.88           O  
ATOM   1676  N   GLY H 219      16.074  22.645  41.191  1.00 21.29           N  
ATOM   1677  CA  GLY H 219      17.241  21.821  41.235  1.00 18.89           C  
ATOM   1678  C   GLY H 219      16.907  20.610  40.427  1.00 17.97           C  
ATOM   1679  O   GLY H 219      15.735  20.243  40.337  1.00 15.68           O  
ATOM   1680  N   PHE H 220      17.911  19.962  39.793  1.00 17.08           N  
ATOM   1681  CA  PHE H 220      17.545  18.766  39.093  1.00 15.21           C  
ATOM   1682  CB  PHE H 220      18.443  18.394  37.886  1.00 15.19           C  
ATOM   1683  CG  PHE H 220      18.387  19.467  36.841  1.00 15.34           C  
ATOM   1684  CD1 PHE H 220      17.197  19.842  36.268  1.00 16.72           C  
ATOM   1685  CD2 PHE H 220      19.540  20.068  36.383  1.00 17.57           C  
ATOM   1686  CE1 PHE H 220      17.165  20.823  35.303  1.00 18.34           C  
ATOM   1687  CE2 PHE H 220      19.515  21.045  35.415  1.00 18.47           C  
ATOM   1688  CZ  PHE H 220      18.317  21.432  34.874  1.00 18.98           C  
ATOM   1689  C   PHE H 220      17.683  17.686  40.111  1.00 15.04           C  
ATOM   1690  O   PHE H 220      18.743  17.085  40.274  1.00 14.58           O  
ATOM   1691  N   ALA H 221      16.594  17.460  40.863  1.00 14.33           N  
ATOM   1692  CA  ALA H 221      16.567  16.481  41.903  1.00 13.89           C  
ATOM   1693  CB  ALA H 221      15.278  16.551  42.743  1.00 16.06           C  
ATOM   1694  C   ALA H 221      16.627  15.123  41.315  1.00 14.75           C  
ATOM   1695  O   ALA H 221      17.332  14.255  41.838  1.00 16.70           O  
ATOM   1696  N   TYR H 222      15.912  14.881  40.194  1.00 19.70           N  
ATOM   1697  CA  TYR H 222      15.907  13.452  39.958  1.00 19.45           C  
ATOM   1698  CB  TYR H 222      14.507  12.826  40.085  1.00 23.34           C  
ATOM   1699  CG  TYR H 222      14.034  13.061  41.480  1.00 24.91           C  
ATOM   1700  CD1 TYR H 222      14.423  12.236  42.511  1.00 24.07           C  
ATOM   1701  CD2 TYR H 222      13.190  14.115  41.753  1.00 25.42           C  
ATOM   1702  CE1 TYR H 222      13.980  12.460  43.794  1.00 25.14           C  
ATOM   1703  CE2 TYR H 222      12.744  14.344  43.033  1.00 25.73           C  
ATOM   1704  CZ  TYR H 222      13.141  13.517  44.056  1.00 27.83           C  
ATOM   1705  OH  TYR H 222      12.683  13.752  45.371  1.00 29.52           O  
ATOM   1706  C   TYR H 222      16.389  13.163  38.568  1.00 19.81           C  
ATOM   1707  O   TYR H 222      16.078  13.894  37.629  1.00 24.02           O  
ATOM   1708  N   TRP H 223      17.158  12.063  38.403  1.00 19.02           N  
ATOM   1709  CA  TRP H 223      17.712  11.744  37.115  1.00 18.23           C  
ATOM   1710  CB  TRP H 223      19.242  11.905  37.082  1.00 17.99           C  
ATOM   1711  CG  TRP H 223      19.704  13.327  37.294  1.00 17.49           C  
ATOM   1712  CD2 TRP H 223      20.336  14.144  36.296  1.00 16.93           C  
ATOM   1713  CD1 TRP H 223      19.645  14.081  38.429  1.00 17.61           C  
ATOM   1714  NE1 TRP H 223      20.188  15.322  38.200  1.00 17.26           N  
ATOM   1715  CE2 TRP H 223      20.621  15.374  36.892  1.00 18.10           C  
ATOM   1716  CE3 TRP H 223      20.657  13.891  34.994  1.00 17.55           C  
ATOM   1717  CZ2 TRP H 223      21.232  16.372  36.191  1.00 18.18           C  
ATOM   1718  CZ3 TRP H 223      21.271  14.903  34.288  1.00 17.73           C  
ATOM   1719  CH2 TRP H 223      21.553  16.119  34.877  1.00 18.53           C  
ATOM   1720  C   TRP H 223      17.417  10.311  36.792  1.00 19.66           C  
ATOM   1721  O   TRP H 223      17.305   9.466  37.677  1.00 19.66           O  
ATOM   1722  N   GLY H 224      17.283  10.006  35.485  1.00 19.92           N  
ATOM   1723  CA  GLY H 224      17.028   8.664  35.051  1.00 20.61           C  
ATOM   1724  C   GLY H 224      18.348   7.961  34.980  1.00 21.50           C  
ATOM   1725  O   GLY H 224      19.393   8.550  35.251  1.00 22.80           O  
ATOM   1726  N   GLN H 225      18.319   6.663  34.617  1.00 30.33           N  
ATOM   1727  CA  GLN H 225      19.495   5.846  34.518  1.00 32.01           C  
ATOM   1728  CB  GLN H 225      19.209   4.343  34.314  1.00 34.37           C  
ATOM   1729  CG  GLN H 225      18.576   3.970  32.969  1.00 42.64           C  
ATOM   1730  CD  GLN H 225      17.064   4.144  33.039  1.00 48.59           C  
ATOM   1731  OE1 GLN H 225      16.541   4.888  33.865  1.00 48.48           O  
ATOM   1732  NE2 GLN H 225      16.335   3.425  32.145  1.00 48.14           N  
ATOM   1733  C   GLN H 225      20.337   6.308  33.368  1.00 32.62           C  
ATOM   1734  O   GLN H 225      21.558   6.164  33.384  1.00 33.92           O  
ATOM   1735  N   GLY H 226      19.698   6.837  32.311  1.00 26.39           N  
ATOM   1736  CA  GLY H 226      20.423   7.286  31.156  1.00 26.46           C  
ATOM   1737  C   GLY H 226      20.295   6.228  30.110  1.00 26.82           C  
ATOM   1738  O   GLY H 226      20.151   5.047  30.422  1.00 26.39           O  
ATOM   1739  N   THR H 227      20.323   6.642  28.826  1.00 27.26           N  
ATOM   1740  CA  THR H 227      20.237   5.694  27.752  1.00 26.69           C  
ATOM   1741  CB  THR H 227      18.982   5.822  26.939  1.00 24.05           C  
ATOM   1742  OG1 THR H 227      17.842   5.675  27.771  1.00 22.89           O  
ATOM   1743  CG2 THR H 227      18.983   4.725  25.860  1.00 24.81           C  
ATOM   1744  C   THR H 227      21.386   5.964  26.834  1.00 27.14           C  
ATOM   1745  O   THR H 227      21.592   7.095  26.395  1.00 23.75           O  
ATOM   1746  N   LEU H 228      22.176   4.919  26.515  1.00 22.60           N  
ATOM   1747  CA  LEU H 228      23.295   5.098  25.636  1.00 21.49           C  
ATOM   1748  CB  LEU H 228      24.420   4.063  25.864  1.00 23.74           C  
ATOM   1749  CG  LEU H 228      25.617   4.155  24.891  1.00 17.11           C  
ATOM   1750  CD1 LEU H 228      25.291   3.547  23.517  1.00 14.34           C  
ATOM   1751  CD2 LEU H 228      26.130   5.599  24.776  1.00 18.25           C  
ATOM   1752  C   LEU H 228      22.822   4.985  24.224  1.00 22.67           C  
ATOM   1753  O   LEU H 228      22.081   4.070  23.870  1.00 23.19           O  
ATOM   1754  N   VAL H 229      23.239   5.942  23.374  1.00 22.12           N  
ATOM   1755  CA  VAL H 229      22.879   5.876  21.992  1.00 21.69           C  
ATOM   1756  CB  VAL H 229      22.032   7.032  21.542  1.00 19.90           C  
ATOM   1757  CG1 VAL H 229      21.866   6.969  20.017  1.00 17.80           C  
ATOM   1758  CG2 VAL H 229      20.691   6.964  22.291  1.00 18.37           C  
ATOM   1759  C   VAL H 229      24.152   5.896  21.220  1.00 23.75           C  
ATOM   1760  O   VAL H 229      25.014   6.748  21.435  1.00 21.07           O  
ATOM   1761  N   THR H 230      24.308   4.929  20.299  1.00 23.60           N  
ATOM   1762  CA  THR H 230      25.510   4.904  19.532  1.00 24.55           C  
ATOM   1763  CB  THR H 230      26.340   3.679  19.787  1.00 27.17           C  
ATOM   1764  OG1 THR H 230      27.644   3.865  19.264  1.00 28.64           O  
ATOM   1765  CG2 THR H 230      25.669   2.455  19.149  1.00 25.72           C  
ATOM   1766  C   THR H 230      25.116   4.967  18.091  1.00 25.97           C  
ATOM   1767  O   THR H 230      24.236   4.235  17.638  1.00 25.22           O  
ATOM   1768  N   VAL H 231      25.752   5.879  17.332  1.00 26.35           N  
ATOM   1769  CA  VAL H 231      25.411   6.026  15.948  1.00 26.70           C  
ATOM   1770  CB  VAL H 231      25.315   7.463  15.538  1.00 27.04           C  
ATOM   1771  CG1 VAL H 231      24.999   7.529  14.037  1.00 26.67           C  
ATOM   1772  CG2 VAL H 231      24.274   8.152  16.432  1.00 25.67           C  
ATOM   1773  C   VAL H 231      26.519   5.415  15.157  1.00 29.30           C  
ATOM   1774  O   VAL H 231      27.659   5.873  15.222  1.00 29.23           O  
ATOM   1775  N   SER H 232      26.212   4.349  14.389  1.00 28.50           N  
ATOM   1776  CA  SER H 232      27.245   3.741  13.603  1.00 28.95           C  
ATOM   1777  CB  SER H 232      28.129   2.759  14.390  1.00 32.87           C  
ATOM   1778  OG  SER H 232      28.865   3.455  15.383  1.00 35.15           O  
ATOM   1779  C   SER H 232      26.609   2.960  12.501  1.00 30.68           C  
ATOM   1780  O   SER H 232      25.483   2.477  12.621  1.00 33.79           O  
ATOM   1781  N   ALA H 233      27.342   2.820  11.381  1.00 33.70           N  
ATOM   1782  CA  ALA H 233      26.852   2.075  10.263  1.00 34.28           C  
ATOM   1783  CB  ALA H 233      27.447   2.539   8.922  1.00 37.31           C  
ATOM   1784  C   ALA H 233      27.293   0.632  10.482  1.00 34.71           C  
ATOM   1785  O   ALA H 233      26.939  -0.230   9.632  1.00 35.52           O  
ATOM   1786  OXT ALA H 233      27.992   0.376  11.497  1.00  0.00           O  
TER    1787      ALA H 233 
CONECT  160  715
CONECT  715  160
CONECT  872  873
CONECT  873  872  874
CONECT  874  873  875
CONECT  875  874
CONECT 1023 1605
CONECT 1605 1023
END
