# Supplementary material for: Fully automated antibody structure prediction using BIOVIA tools: Validation study
Source: PLoS One. 2017 May 18;12(5):e0177923. doi: 10.1371/journal.pone.0177923 (PMC5436848; doi:10.1371/journal.pone.0177923)
Supplement: S1 Dataset — Predicted structures using the Top5 framework method, Chothia CDR definition with no canonical filtering and generating 50 models. These were used in the detailed discussion of outliers and for comparison against predictions using canonical filtering. (ZIP) [file pone.0177923.s003.zip › 4MAU_LH_FV_FinalModel.pdb]

REMARK   Accelrys Discovery Studio PDB file
REMARK   Created:  2015-05-08T05:42:44Z
SSBOND   1 CYS L   23    CYS L   92                                     
SSBOND   2 CYS H  133    CYS H  207                                     
ATOM      1  N   ASP L   1      26.885  33.109  25.583  1.00 39.85           N1+
ATOM      2  CA  ASP L   1      26.478  32.505  26.867  1.00 38.45           C  
ATOM      3  CB  ASP L   1      26.029  31.039  26.687  1.00 40.67           C  
ATOM      4  CG  ASP L   1      27.154  30.202  26.085  1.00 45.09           C  
ATOM      5  OD1 ASP L   1      27.668  30.587  25.000  1.00 47.29           O  
ATOM      6  OD2 ASP L   1      27.510  29.161  26.697  1.00 50.31           O1-
ATOM      7  C   ASP L   1      27.558  32.594  27.887  1.00 35.96           C  
ATOM      8  O   ASP L   1      28.673  33.032  27.601  1.00 36.15           O  
ATOM      9  N   ILE L   2      27.246  32.192  29.129  1.00 33.32           N  
ATOM     10  CA  ILE L   2      28.240  32.332  30.137  1.00 30.85           C  
ATOM     11  CB  ILE L   2      27.699  32.694  31.493  1.00 29.70           C  
ATOM     12  CG1 ILE L   2      26.847  31.578  32.099  1.00 30.48           C  
ATOM     13  CG2 ILE L   2      26.907  33.998  31.338  1.00 27.71           C  
ATOM     14  CD1 ILE L   2      26.477  31.856  33.556  1.00 28.48           C  
ATOM     15  C   ILE L   2      28.994  31.050  30.234  1.00 31.53           C  
ATOM     16  O   ILE L   2      28.428  29.961  30.133  1.00 31.04           O  
ATOM     17  N   VAL L   3      30.327  31.161  30.379  1.00 31.40           N  
ATOM     18  CA  VAL L   3      31.127  29.981  30.480  1.00 30.90           C  
ATOM     19  CB  VAL L   3      32.399  30.050  29.689  1.00 29.97           C  
ATOM     20  CG1 VAL L   3      32.038  30.222  28.205  1.00 27.20           C  
ATOM     21  CG2 VAL L   3      33.274  31.178  30.257  1.00 31.20           C  
ATOM     22  C   VAL L   3      31.514  29.831  31.912  1.00 31.27           C  
ATOM     23  O   VAL L   3      31.818  30.806  32.598  1.00 31.89           O  
ATOM     24  N   LEU L   4      31.476  28.583  32.413  1.00 30.45           N  
ATOM     25  CA  LEU L   4      31.878  28.350  33.765  1.00 29.38           C  
ATOM     26  CB  LEU L   4      30.879  27.517  34.587  1.00 27.72           C  
ATOM     27  CG  LEU L   4      29.569  28.274  34.884  1.00 27.35           C  
ATOM     28  CD1 LEU L   4      28.807  28.606  33.600  1.00 25.14           C  
ATOM     29  CD2 LEU L   4      28.695  27.517  35.890  1.00 24.28           C  
ATOM     30  C   LEU L   4      33.184  27.632  33.714  1.00 30.40           C  
ATOM     31  O   LEU L   4      33.344  26.655  32.985  1.00 31.85           O  
ATOM     32  N   THR L   5      34.165  28.132  34.489  1.00 29.48           N  
ATOM     33  CA  THR L   5      35.471  27.548  34.499  1.00 28.36           C  
ATOM     34  CB  THR L   5      36.554  28.568  34.270  1.00 27.96           C  
ATOM     35  OG1 THR L   5      36.367  29.205  33.014  1.00 30.22           O  
ATOM     36  CG2 THR L   5      37.922  27.870  34.304  1.00 27.70           C  
ATOM     37  C   THR L   5      35.687  26.957  35.852  1.00 29.07           C  
ATOM     38  O   THR L   5      35.585  27.649  36.865  1.00 28.83           O  
ATOM     39  N   GLN L   6      35.996  25.646  35.893  1.00 29.83           N  
ATOM     40  CA  GLN L   6      36.215  24.995  37.149  1.00 31.53           C  
ATOM     41  CB  GLN L   6      35.480  23.653  37.299  1.00 30.32           C  
ATOM     42  CG  GLN L   6      33.960  23.786  37.345  1.00 30.32           C  
ATOM     43  CD  GLN L   6      33.366  22.395  37.499  1.00 28.92           C  
ATOM     44  OE1 GLN L   6      32.629  21.918  36.639  1.00 29.61           O  
ATOM     45  NE2 GLN L   6      33.693  21.727  38.637  1.00 30.96           N  
ATOM     46  C   GLN L   6      37.669  24.692  37.256  1.00 33.50           C  
ATOM     47  O   GLN L   6      38.339  24.428  36.258  1.00 33.38           O  
ATOM     48  N   SER L   7      38.201  24.750  38.490  1.00 34.22           N  
ATOM     49  CA  SER L   7      39.589  24.458  38.688  1.00 34.96           C  
ATOM     50  CB  SER L   7      40.447  25.733  38.654  1.00 34.77           C  
ATOM     51  OG  SER L   7      41.817  25.427  38.847  1.00 37.28           O  
ATOM     52  C   SER L   7      39.709  23.855  40.053  1.00 34.78           C  
ATOM     53  O   SER L   7      38.938  24.206  40.947  1.00 34.03           O  
ATOM     54  N   PRO L   8      40.615  22.936  40.275  1.00 34.50           N  
ATOM     55  CA  PRO L   8      41.493  22.392  39.271  1.00 33.63           C  
ATOM     56  CD  PRO L   8      41.128  22.730  41.620  1.00 34.14           C  
ATOM     57  CB  PRO L   8      42.700  21.833  40.029  1.00 32.76           C  
ATOM     58  CG  PRO L   8      42.193  21.635  41.468  1.00 32.47           C  
ATOM     59  C   PRO L   8      40.755  21.327  38.520  1.00 33.27           C  
ATOM     60  O   PRO L   8      39.630  21.006  38.900  1.00 34.37           O  
ATOM     61  N   ALA L   9      41.348  20.801  37.429  1.00 31.99           N  
ATOM     62  CA  ALA L   9      40.740  19.739  36.678  1.00 29.59           C  
ATOM     63  CB  ALA L   9      41.529  19.362  35.412  1.00 28.44           C  
ATOM     64  C   ALA L   9      40.679  18.512  37.537  1.00 28.96           C  
ATOM     65  O   ALA L   9      39.679  17.795  37.532  1.00 28.40           O  
ATOM     66  N   SER L  10      41.758  18.234  38.295  1.00 30.15           N  
ATOM     67  CA  SER L  10      41.786  17.053  39.112  1.00 31.70           C  
ATOM     68  CB  SER L  10      42.684  15.933  38.558  1.00 32.39           C  
ATOM     69  OG  SER L  10      42.154  15.426  37.343  1.00 33.15           O  
ATOM     70  C   SER L  10      42.361  17.426  40.439  1.00 32.45           C  
ATOM     71  O   SER L  10      43.112  18.393  40.554  1.00 33.90           O  
ATOM     72  N   LEU L  11      42.007  16.658  41.488  1.00 32.62           N  
ATOM     73  CA  LEU L  11      42.502  16.980  42.793  1.00 32.96           C  
ATOM     74  CB  LEU L  11      41.517  17.905  43.530  1.00 34.28           C  
ATOM     75  CG  LEU L  11      41.978  18.407  44.907  1.00 35.94           C  
ATOM     76  CD1 LEU L  11      43.247  19.265  44.795  1.00 36.36           C  
ATOM     77  CD2 LEU L  11      40.846  19.163  45.617  1.00 35.03           C  
ATOM     78  C   LEU L  11      42.641  15.695  43.561  1.00 32.58           C  
ATOM     79  O   LEU L  11      41.737  14.862  43.551  1.00 31.38           O  
ATOM     80  N   ALA L  12      43.790  15.488  44.246  1.00 31.87           N  
ATOM     81  CA  ALA L  12      43.965  14.285  45.019  1.00 31.86           C  
ATOM     82  CB  ALA L  12      45.252  13.518  44.673  1.00 30.79           C  
ATOM     83  C   ALA L  12      44.073  14.685  46.458  1.00 32.79           C  
ATOM     84  O   ALA L  12      44.877  15.545  46.812  1.00 33.32           O  
ATOM     85  N   ILE L  13      43.256  14.060  47.335  1.00 32.69           N  
ATOM     86  CA  ILE L  13      43.292  14.424  48.724  1.00 34.26           C  
ATOM     87  CB  ILE L  13      42.151  15.312  49.114  1.00 35.31           C  
ATOM     88  CG1 ILE L  13      42.264  16.638  48.345  1.00 34.86           C  
ATOM     89  CG2 ILE L  13      42.161  15.479  50.638  1.00 35.22           C  
ATOM     90  CD1 ILE L  13      41.017  17.510  48.437  1.00  0.00           C  
ATOM     91  C   ILE L  13      43.249  13.176  49.555  1.00 35.10           C  
ATOM     92  O   ILE L  13      42.707  12.155  49.138  1.00 36.61           O  
ATOM     93  N   SER L  14      43.861  13.217  50.756  1.00 35.40           N  
ATOM     94  CA  SER L  14      43.858  12.055  51.599  1.00 35.36           C  
ATOM     95  CB  SER L  14      45.071  11.965  52.542  1.00 37.28           C  
ATOM     96  OG  SER L  14      45.148  13.119  53.359  1.00 41.16           O  
ATOM     97  C   SER L  14      42.587  12.031  52.390  1.00 34.48           C  
ATOM     98  O   SER L  14      41.905  13.043  52.540  1.00 33.89           O  
ATOM     99  N   LEU L  15      42.237  10.845  52.928  1.00 34.57           N  
ATOM    100  CA  LEU L  15      40.995  10.697  53.629  1.00 37.01           C  
ATOM    101  CB  LEU L  15      40.708   9.241  54.046  1.00 40.56           C  
ATOM    102  CG  LEU L  15      39.371   9.036  54.786  1.00 44.00           C  
ATOM    103  CD1 LEU L  15      38.168   9.317  53.874  1.00 47.54           C  
ATOM    104  CD2 LEU L  15      39.301   7.646  55.433  1.00 44.84           C  
ATOM    105  C   LEU L  15      41.035  11.539  54.865  1.00 36.81           C  
ATOM    106  O   LEU L  15      42.006  11.514  55.617  1.00 36.33           O  
ATOM    107  N   GLY L  16      39.955  12.316  55.096  1.00 38.13           N  
ATOM    108  CA  GLY L  16      39.834  13.124  56.275  1.00 38.43           C  
ATOM    109  C   GLY L  16      40.290  14.528  56.009  1.00 38.25           C  
ATOM    110  O   GLY L  16      40.166  15.393  56.875  1.00 38.26           O  
ATOM    111  N   GLN L  17      40.819  14.803  54.802  1.00 37.91           N  
ATOM    112  CA  GLN L  17      41.311  16.123  54.504  1.00 38.55           C  
ATOM    113  CB  GLN L  17      42.472  16.140  53.492  1.00 39.60           C  
ATOM    114  CG  GLN L  17      43.753  15.458  53.982  1.00 43.12           C  
ATOM    115  CD  GLN L  17      44.498  16.402  54.919  1.00 46.52           C  
ATOM    116  OE1 GLN L  17      43.898  17.092  55.741  1.00 46.54           O  
ATOM    117  NE2 GLN L  17      45.851  16.439  54.787  1.00 47.67           N  
ATOM    118  C   GLN L  17      40.199  16.954  53.937  1.00 38.79           C  
ATOM    119  O   GLN L  17      39.063  16.503  53.803  1.00 38.20           O  
ATOM    120  N   ARG L  18      40.512  18.231  53.630  1.00 38.05           N  
ATOM    121  CA  ARG L  18      39.558  19.161  53.098  1.00 38.07           C  
ATOM    122  CB  ARG L  18      39.731  20.566  53.702  1.00 39.76           C  
ATOM    123  CG  ARG L  18      38.834  21.640  53.089  1.00 43.68           C  
ATOM    124  CD  ARG L  18      39.112  23.030  53.661  1.00 47.79           C  
ATOM    125  NE  ARG L  18      38.647  23.019  55.074  1.00 53.39           N  
ATOM    126  CZ  ARG L  18      37.390  23.454  55.370  1.00 54.19           C  
ATOM    127  NH1 ARG L  18      36.602  23.970  54.382  1.00 54.41           N1+
ATOM    128  NH2 ARG L  18      36.925  23.380  56.651  1.00 53.17           N  
ATOM    129  C   ARG L  18      39.793  19.289  51.624  1.00 37.63           C  
ATOM    130  O   ARG L  18      40.934  19.337  51.170  1.00 38.08           O  
ATOM    131  N   ALA L  19      38.700  19.322  50.832  1.00 36.41           N  
ATOM    132  CA  ALA L  19      38.815  19.494  49.412  1.00 35.32           C  
ATOM    133  CB  ALA L  19      38.195  18.342  48.603  1.00 33.85           C  
ATOM    134  C   ALA L  19      38.047  20.731  49.058  1.00 34.53           C  
ATOM    135  O   ALA L  19      36.929  20.935  49.528  1.00 33.05           O  
ATOM    136  N   THR L  20      38.645  21.602  48.218  1.00 34.38           N  
ATOM    137  CA  THR L  20      37.985  22.805  47.802  1.00 34.59           C  
ATOM    138  CB  THR L  20      38.677  24.047  48.282  1.00 34.45           C  
ATOM    139  OG1 THR L  20      38.751  24.051  49.700  1.00 33.38           O  
ATOM    140  CG2 THR L  20      37.895  25.276  47.791  1.00 33.76           C  
ATOM    141  C   THR L  20      38.014  22.833  46.303  1.00 34.61           C  
ATOM    142  O   THR L  20      39.063  22.636  45.692  1.00 34.60           O  
ATOM    143  N   ILE L  21      36.850  23.082  45.669  1.00 33.65           N  
ATOM    144  CA  ILE L  21      36.772  23.121  44.232  1.00 34.15           C  
ATOM    145  CB  ILE L  21      35.889  22.040  43.681  1.00 34.58           C  
ATOM    146  CG1 ILE L  21      36.457  20.666  44.074  1.00 33.82           C  
ATOM    147  CG2 ILE L  21      35.749  22.237  42.163  1.00 35.99           C  
ATOM    148  CD1 ILE L  21      35.487  19.509  43.849  1.00 35.58           C  
ATOM    149  C   ILE L  21      36.180  24.449  43.857  1.00 34.13           C  
ATOM    150  O   ILE L  21      35.239  24.913  44.498  1.00 32.28           O  
ATOM    151  N   SER L  22      36.711  25.102  42.798  1.00 33.82           N  
ATOM    152  CA  SER L  22      36.248  26.420  42.443  0.80 35.72           C  
ATOM    153  CB  SER L  22      37.381  27.448  42.255  0.80 34.85           C  
ATOM    154  OG  SER L  22      38.057  27.692  43.479  0.80 37.26           O  
ATOM    155  C   SER L  22      35.523  26.389  41.131  1.00 36.29           C  
ATOM    156  O   SER L  22      35.812  25.568  40.258  1.00 36.29           O  
ATOM    157  N   CYS L  23      34.535  27.295  40.975  1.00 35.58           N  
ATOM    158  CA  CYS L  23      33.804  27.459  39.746  1.00 34.15           C  
ATOM    159  CB  CYS L  23      32.394  26.817  39.784  1.00 32.71           C  
ATOM    160  SG  CYS L  23      31.458  27.015  38.234  1.00 30.50           S  
ATOM    161  C   CYS L  23      33.663  28.940  39.531  1.00 35.42           C  
ATOM    162  O   CYS L  23      33.127  29.652  40.381  1.00 35.98           O  
ATOM    163  N   ARG L  24      34.153  29.454  38.383  1.00 36.28           N  
ATOM    164  CA  ARG L  24      34.098  30.871  38.133  1.00 37.98           C  
ATOM    165  CB  ARG L  24      35.475  31.484  37.824  1.00 39.55           C  
ATOM    166  CG  ARG L  24      35.436  32.991  37.560  0.90 44.63           C  
ATOM    167  CD  ARG L  24      36.774  33.563  37.084  0.90 49.79           C  
ATOM    168  NE  ARG L  24      37.006  33.052  35.704  0.88 55.50           N  
ATOM    169  CZ  ARG L  24      38.013  33.561  34.934  0.88 56.36           C  
ATOM    170  NH1 ARG L  24      38.825  34.541  35.428  0.88 56.82           N1+
ATOM    171  NH2 ARG L  24      38.197  33.098  33.664  0.88 56.48           N  
ATOM    172  C   ARG L  24      33.227  31.108  36.939  1.00 38.13           C  
ATOM    173  O   ARG L  24      33.351  30.429  35.922  1.00 38.61           O  
ATOM    174  N   ALA L  25      32.325  32.106  37.035  1.00 36.87           N  
ATOM    175  CA  ALA L  25      31.427  32.403  35.958  1.00 34.94           C  
ATOM    176  CB  ALA L  25      29.983  32.662  36.421  1.00 31.07           C  
ATOM    177  C   ALA L  25      31.911  33.645  35.270  1.00 35.47           C  
ATOM    178  O   ALA L  25      32.492  34.532  35.894  1.00 35.32           O  
ATOM    179  N   SER L  26      31.717  33.716  33.933  1.00 52.02           N  
ATOM    180  CA  SER L  26      32.153  34.834  33.139  1.00 52.10           C  
ATOM    181  CB  SER L  26      31.980  34.596  31.627  1.00 52.27           C  
ATOM    182  OG  SER L  26      30.606  34.457  31.295  1.00 52.28           O  
ATOM    183  C   SER L  26      31.347  36.043  33.510  1.00 54.34           C  
ATOM    184  O   SER L  26      31.851  37.166  33.468  1.00 53.88           O  
ATOM    185  N   LYS L  27      30.062  35.834  33.869  1.00 51.86           N  
ATOM    186  CA  LYS L  27      29.188  36.914  34.239  1.00 52.01           C  
ATOM    187  CB  LYS L  27      28.011  37.114  33.269  1.00 52.00           C  
ATOM    188  CG  LYS L  27      28.413  37.456  31.834  1.00 66.36           C  
ATOM    189  CD  LYS L  27      27.253  37.325  30.842  1.00 71.03           C  
ATOM    190  CE  LYS L  27      27.657  37.527  29.379  1.00 77.20           C  
ATOM    191  NZ  LYS L  27      26.488  37.331  28.492  1.00 82.33           N1+
ATOM    192  C   LYS L  27      28.569  36.521  35.547  1.00 51.09           C  
ATOM    193  O   LYS L  27      28.621  35.354  35.930  1.00 48.02           O  
ATOM    194  N   SER L  28      27.970  37.492  36.269  1.00 49.94           N  
ATOM    195  CA  SER L  28      27.378  37.216  37.548  1.00 49.42           C  
ATOM    196  CB  SER L  28      27.046  38.487  38.351  1.00 50.32           C  
ATOM    197  OG  SER L  28      26.458  38.143  39.597  1.00 52.86           O  
ATOM    198  C   SER L  28      26.106  36.443  37.366  1.00 50.68           C  
ATOM    199  O   SER L  28      25.272  36.761  36.519  1.00 50.64           O  
ATOM    200  N   VAL L  29      25.997  35.336  38.121  1.00 48.42           N  
ATOM    201  CA  VAL L  29      24.876  34.439  38.226  1.00 46.29           C  
ATOM    202  CB  VAL L  29      25.261  33.012  38.488  1.00 46.15           C  
ATOM    203  CG1 VAL L  29      26.073  32.514  37.279  1.00 45.13           C  
ATOM    204  CG2 VAL L  29      26.005  32.920  39.828  1.00 42.60           C  
ATOM    205  C   VAL L  29      23.886  34.884  39.265  1.00 49.64           C  
ATOM    206  O   VAL L  29      22.861  34.228  39.448  1.00 50.51           O  
ATOM    207  N   SER L  30      24.203  35.922  40.068  1.00 49.70           N  
ATOM    208  CA  SER L  30      23.300  36.276  41.127  1.00 52.01           C  
ATOM    209  CB  SER L  30      24.021  36.742  42.402  1.00 52.50           C  
ATOM    210  OG  SER L  30      24.826  35.690  42.912  1.00 54.63           O  
ATOM    211  C   SER L  30      22.419  37.395  40.685  1.00 56.82           C  
ATOM    212  O   SER L  30      22.884  38.392  40.135  1.00 57.52           O  
ATOM    213  N   THR L  31      21.098  37.227  40.896  1.00 55.86           N  
ATOM    214  CA  THR L  31      20.169  38.267  40.587  1.00 55.96           C  
ATOM    215  CB  THR L  31      19.507  38.118  39.249  1.00 60.06           C  
ATOM    216  OG1 THR L  31      18.749  36.916  39.212  1.00 61.21           O  
ATOM    217  CG2 THR L  31      20.578  38.110  38.151  1.00 55.69           C  
ATOM    218  C   THR L  31      19.067  38.200  41.595  1.00 57.95           C  
ATOM    219  O   THR L  31      18.623  37.118  41.972  1.00 57.24           O  
ATOM    220  N   SER L  32      18.594  39.377  42.047  1.00 59.09           N  
ATOM    221  CA  SER L  32      17.471  39.453  42.933  1.00 59.48           C  
ATOM    222  CB  SER L  32      16.192  38.915  42.270  1.00 60.98           C  
ATOM    223  OG  SER L  32      15.080  39.073  43.135  1.00 69.56           O  
ATOM    224  C   SER L  32      17.732  38.702  44.205  1.00 60.73           C  
ATOM    225  O   SER L  32      16.804  38.201  44.837  1.00 60.68           O  
ATOM    226  N   GLY L  33      19.004  38.616  44.637  1.00 58.64           N  
ATOM    227  CA  GLY L  33      19.293  38.016  45.910  1.00 59.29           C  
ATOM    228  C   GLY L  33      19.504  36.533  45.802  1.00 58.94           C  
ATOM    229  O   GLY L  33      19.778  35.880  46.808  1.00 60.08           O  
ATOM    230  N   SER L  34      19.397  35.936  44.600  1.00 58.11           N  
ATOM    231  CA  SER L  34      19.601  34.514  44.542  1.00 56.41           C  
ATOM    232  CB  SER L  34      18.395  33.746  43.975  1.00 57.43           C  
ATOM    233  OG  SER L  34      17.258  33.942  44.803  1.00  0.00           O  
ATOM    234  C   SER L  34      20.763  34.241  43.637  1.00 54.17           C  
ATOM    235  O   SER L  34      21.018  34.984  42.691  1.00 53.25           O  
ATOM    236  N   SER L  35      21.519  33.161  43.927  1.00 49.21           N  
ATOM    237  CA  SER L  35      22.626  32.794  43.093  1.00 48.64           C  
ATOM    238  CB  SER L  35      23.922  32.506  43.875  1.00 47.77           C  
ATOM    239  OG  SER L  35      24.378  33.680  44.530  1.00 56.81           O  
ATOM    240  C   SER L  35      22.230  31.527  42.408  1.00 48.44           C  
ATOM    241  O   SER L  35      22.025  30.503  43.062  1.00 46.85           O  
ATOM    242  N   TYR L  36      22.146  31.547  41.060  1.00 46.05           N  
ATOM    243  CA  TYR L  36      21.675  30.363  40.400  1.00 46.33           C  
ATOM    244  CB  TYR L  36      20.914  30.648  39.097  1.00 46.66           C  
ATOM    245  CG  TYR L  36      19.752  31.513  39.434  1.00 50.08           C  
ATOM    246  CD1 TYR L  36      18.557  30.961  39.831  1.00 48.86           C  
ATOM    247  CD2 TYR L  36      19.870  32.881  39.367  1.00 51.34           C  
ATOM    248  CE1 TYR L  36      17.489  31.765  40.146  1.00 50.80           C  
ATOM    249  CE2 TYR L  36      18.806  33.691  39.680  1.00 51.08           C  
ATOM    250  CZ  TYR L  36      17.613  33.132  40.068  1.00 54.42           C  
ATOM    251  OH  TYR L  36      16.522  33.965  40.390  1.00 57.97           O  
ATOM    252  C   TYR L  36      22.861  29.539  40.022  1.00 47.67           C  
ATOM    253  O   TYR L  36      23.237  29.448  38.856  1.00 48.78           O  
ATOM    254  N   MET L  37      23.462  28.872  41.020  1.00 29.89           N  
ATOM    255  CA  MET L  37      24.615  28.068  40.764  1.00 29.02           C  
ATOM    256  CB  MET L  37      25.931  28.722  41.216  1.00 29.48           C  
ATOM    257  CG  MET L  37      27.163  27.868  40.920  1.00 29.86           C  
ATOM    258  SD  MET L  37      27.580  27.749  39.154  1.00 35.20           S  
ATOM    259  CE  MET L  37      28.314  29.403  39.016  1.00 35.13           C  
ATOM    260  C   MET L  37      24.428  26.842  41.591  1.00 29.49           C  
ATOM    261  O   MET L  37      24.171  26.934  42.791  1.00 29.99           O  
ATOM    262  N   PHE L  38      24.572  25.655  40.969  1.00 28.54           N  
ATOM    263  CA  PHE L  38      24.304  24.438  41.681  1.00 27.18           C  
ATOM    264  CB  PHE L  38      23.102  23.687  41.088  1.00 30.77           C  
ATOM    265  CG  PHE L  38      22.003  24.674  40.889  1.00 35.14           C  
ATOM    266  CD1 PHE L  38      21.265  25.158  41.944  1.00  0.00           C  
ATOM    267  CD2 PHE L  38      21.711  25.110  39.616  1.00 41.56           C  
ATOM    268  CE1 PHE L  38      20.254  26.067  41.730  1.00 42.76           C  
ATOM    269  CE2 PHE L  38      20.704  26.018  39.395  1.00  0.00           C  
ATOM    270  CZ  PHE L  38      19.972  26.497  40.455  1.00  0.00           C  
ATOM    271  C   PHE L  38      25.485  23.536  41.478  1.00 26.22           C  
ATOM    272  O   PHE L  38      26.253  23.719  40.535  1.00 25.67           O  
ATOM    273  N   TRP L  39      25.656  22.532  42.367  1.00 24.91           N  
ATOM    274  CA  TRP L  39      26.770  21.626  42.267  1.00 23.10           C  
ATOM    275  CB  TRP L  39      27.692  21.697  43.496  1.00 20.43           C  
ATOM    276  CG  TRP L  39      28.363  23.038  43.668  1.00 22.01           C  
ATOM    277  CD2 TRP L  39      29.652  23.373  43.129  1.00 23.01           C  
ATOM    278  CD1 TRP L  39      27.916  24.148  44.322  1.00 23.42           C  
ATOM    279  NE1 TRP L  39      28.844  25.156  44.224  1.00 24.20           N  
ATOM    280  CE2 TRP L  39      29.918  24.693  43.493  1.00 23.36           C  
ATOM    281  CE3 TRP L  39      30.539  22.642  42.390  1.00 22.57           C  
ATOM    282  CZ2 TRP L  39      31.084  25.305  43.124  1.00 22.53           C  
ATOM    283  CZ3 TRP L  39      31.711  23.263  42.020  1.00 23.62           C  
ATOM    284  CH2 TRP L  39      31.977  24.567  42.380  1.00 24.08           C  
ATOM    285  C   TRP L  39      26.241  20.221  42.178  1.00 23.88           C  
ATOM    286  O   TRP L  39      25.291  19.854  42.868  1.00 20.66           O  
ATOM    287  N   TYR L  40      26.870  19.389  41.318  1.00 23.78           N  
ATOM    288  CA  TYR L  40      26.450  18.029  41.104  1.00 22.45           C  
ATOM    289  CB  TYR L  40      25.974  17.753  39.666  1.00 22.76           C  
ATOM    290  CG  TYR L  40      24.741  18.541  39.385  1.00 22.85           C  
ATOM    291  CD1 TYR L  40      23.500  18.050  39.723  1.00 16.77           C  
ATOM    292  CD2 TYR L  40      24.827  19.772  38.777  1.00 16.12           C  
ATOM    293  CE1 TYR L  40      22.363  18.776  39.459  1.00 17.51           C  
ATOM    294  CE2 TYR L  40      23.691  20.499  38.510  1.00 16.95           C  
ATOM    295  CZ  TYR L  40      22.456  20.004  38.851  1.00 17.91           C  
ATOM    296  OH  TYR L  40      21.292  20.754  38.575  1.00 14.10           O  
ATOM    297  C   TYR L  40      27.629  17.131  41.302  1.00 21.68           C  
ATOM    298  O   TYR L  40      28.779  17.547  41.157  1.00 19.44           O  
ATOM    299  N   GLN L  41      27.351  15.865  41.671  1.00 20.32           N  
ATOM    300  CA  GLN L  41      28.366  14.864  41.838  1.00 20.85           C  
ATOM    301  CB  GLN L  41      28.355  14.229  43.240  1.00 21.10           C  
ATOM    302  CG  GLN L  41      29.421  13.152  43.460  1.00 21.20           C  
ATOM    303  CD  GLN L  41      29.152  12.497  44.812  1.00 23.82           C  
ATOM    304  OE1 GLN L  41      28.056  12.000  45.064  1.00 26.49           O  
ATOM    305  NE2 GLN L  41      30.173  12.496  45.709  1.00 23.71           N  
ATOM    306  C   GLN L  41      28.022  13.765  40.891  1.00 22.00           C  
ATOM    307  O   GLN L  41      26.850  13.431  40.723  1.00 22.63           O  
ATOM    308  N   GLN L  42      29.031  13.177  40.221  1.00 22.59           N  
ATOM    309  CA  GLN L  42      28.692  12.105  39.335  1.00 23.40           C  
ATOM    310  CB  GLN L  42      28.663  12.507  37.853  1.00 23.07           C  
ATOM    311  CG  GLN L  42      28.276  11.353  36.928  1.00 22.01           C  
ATOM    312  CD  GLN L  42      28.282  11.869  35.498  1.00 22.72           C  
ATOM    313  OE1 GLN L  42      28.937  12.862  35.186  1.00 22.10           O  
ATOM    314  NE2 GLN L  42      27.528  11.179  34.599  1.00 20.86           N  
ATOM    315  C   GLN L  42      29.687  11.003  39.485  1.00 24.17           C  
ATOM    316  O   GLN L  42      30.891  11.203  39.334  1.00 22.58           O  
ATOM    317  N   LYS L  43      29.182   9.794  39.787  1.00 27.78           N  
ATOM    318  CA  LYS L  43      30.007   8.629  39.898  1.00 31.14           C  
ATOM    319  CB  LYS L  43      29.615   7.714  41.067  1.00 29.72           C  
ATOM    320  CG  LYS L  43      29.900   8.325  42.439  1.00 31.41           C  
ATOM    321  CD  LYS L  43      29.207   7.589  43.587  1.00 32.92           C  
ATOM    322  CE  LYS L  43      29.570   8.122  44.973  1.00 33.63           C  
ATOM    323  NZ  LYS L  43      28.830   7.372  46.011  1.00 32.09           N1+
ATOM    324  C   LYS L  43      29.767   7.865  38.645  1.00 34.20           C  
ATOM    325  O   LYS L  43      28.689   7.946  38.059  1.00 33.64           O  
ATOM    326  N   PRO L  44      30.755   7.138  38.211  1.00 36.37           N  
ATOM    327  CA  PRO L  44      30.648   6.410  36.983  1.00 36.99           C  
ATOM    328  CD  PRO L  44      31.714   6.531  39.120  1.00 37.15           C  
ATOM    329  CB  PRO L  44      31.924   5.583  36.899  1.00 37.70           C  
ATOM    330  CG  PRO L  44      32.233   5.287  38.379  1.00 38.48           C  
ATOM    331  C   PRO L  44      29.450   5.517  37.038  1.00 38.10           C  
ATOM    332  O   PRO L  44      29.200   4.916  38.081  1.00 38.02           O  
ATOM    333  N   GLY L  45      28.692   5.429  35.929  1.00 39.06           N  
ATOM    334  CA  GLY L  45      27.573   4.537  35.854  1.00 39.79           C  
ATOM    335  C   GLY L  45      26.359   5.163  36.470  1.00 38.90           C  
ATOM    336  O   GLY L  45      25.314   4.521  36.550  1.00 39.34           O  
ATOM    337  N   GLN L  46      26.443   6.430  36.922  1.00 37.88           N  
ATOM    338  CA  GLN L  46      25.280   7.021  37.527  1.00 36.85           C  
ATOM    339  CB  GLN L  46      25.379   7.125  39.056  1.00 38.66           C  
ATOM    340  CG  GLN L  46      25.429   5.749  39.719  1.00 41.45           C  
ATOM    341  CD  GLN L  46      25.536   5.947  41.220  1.00 45.31           C  
ATOM    342  OE1 GLN L  46      24.621   6.467  41.857  1.00 46.52           O  
ATOM    343  NE2 GLN L  46      26.687   5.519  41.801  1.00 47.36           N  
ATOM    344  C   GLN L  46      25.101   8.403  36.975  1.00 35.37           C  
ATOM    345  O   GLN L  46      26.020   8.986  36.398  1.00 35.94           O  
ATOM    346  N   PRO L  47      23.904   8.914  37.106  1.00 33.94           N  
ATOM    347  CA  PRO L  47      23.582  10.245  36.659  1.00 32.00           C  
ATOM    348  CD  PRO L  47      22.726   8.067  37.184  1.00 35.14           C  
ATOM    349  CB  PRO L  47      22.066  10.280  36.466  1.00 32.80           C  
ATOM    350  CG  PRO L  47      21.554   9.059  37.250  1.00 34.97           C  
ATOM    351  C   PRO L  47      24.058  11.229  37.673  1.00 29.19           C  
ATOM    352  O   PRO L  47      24.354  10.816  38.792  1.00 29.85           O  
ATOM    353  N   PRO L  48      24.137  12.486  37.340  1.00 27.93           N  
ATOM    354  CA  PRO L  48      24.576  13.452  38.299  1.00 27.39           C  
ATOM    355  CD  PRO L  48      24.404  12.907  35.973  1.00 27.46           C  
ATOM    356  CB  PRO L  48      24.761  14.751  37.523  1.00 26.57           C  
ATOM    357  CG  PRO L  48      25.102  14.272  36.098  1.00 26.05           C  
ATOM    358  C   PRO L  48      23.571  13.541  39.400  1.00 27.41           C  
ATOM    359  O   PRO L  48      22.382  13.358  39.138  1.00 27.71           O  
ATOM    360  N   LYS L  49      24.035  13.785  40.640  1.00 27.44           N  
ATOM    361  CA  LYS L  49      23.161  13.949  41.764  1.00 27.54           C  
ATOM    362  CB  LYS L  49      23.587  13.214  43.046  1.00 28.95           C  
ATOM    363  CG  LYS L  49      23.402  11.701  43.093  1.00 36.06           C  
ATOM    364  CD  LYS L  49      24.034  11.127  44.365  1.00 40.28           C  
ATOM    365  CE  LYS L  49      23.787  12.021  45.587  1.00 40.97           C  
ATOM    366  NZ  LYS L  49      24.494  11.507  46.781  1.00 42.26           N1+
ATOM    367  C   LYS L  49      23.301  15.376  42.152  1.00 26.98           C  
ATOM    368  O   LYS L  49      24.355  15.974  41.958  1.00 27.74           O  
ATOM    369  N   LEU L  50      22.245  15.965  42.731  1.00 25.81           N  
ATOM    370  CA  LEU L  50      22.349  17.342  43.111  1.00 27.12           C  
ATOM    371  CB  LEU L  50      20.993  18.062  43.012  1.00 25.81           C  
ATOM    372  CG  LEU L  50      21.014  19.548  43.403  1.00 27.12           C  
ATOM    373  CD1 LEU L  50      21.924  20.363  42.475  1.00 27.53           C  
ATOM    374  CD2 LEU L  50      19.587  20.114  43.463  1.00 27.64           C  
ATOM    375  C   LEU L  50      22.820  17.413  44.537  1.00 28.38           C  
ATOM    376  O   LEU L  50      22.176  16.853  45.421  1.00 29.45           O  
ATOM    377  N   LEU L  51      24.041  17.962  44.768  1.00 28.32           N  
ATOM    378  CA  LEU L  51      24.597  18.189  46.083  1.00 26.70           C  
ATOM    379  CB  LEU L  51      26.133  18.264  46.040  1.00 26.51           C  
ATOM    380  CG  LEU L  51      26.790  16.957  45.565  1.00 26.53           C  
ATOM    381  CD1 LEU L  51      28.320  17.081  45.544  1.00 26.72           C  
ATOM    382  CD2 LEU L  51      26.304  15.754  46.387  1.00 25.57           C  
ATOM    383  C   LEU L  51      24.123  19.462  46.733  1.00 26.26           C  
ATOM    384  O   LEU L  51      23.582  19.450  47.837  1.00 26.20           O  
ATOM    385  N   ILE L  52      24.312  20.606  46.039  1.00 25.62           N  
ATOM    386  CA  ILE L  52      23.987  21.884  46.613  1.00 27.18           C  
ATOM    387  CB  ILE L  52      25.193  22.679  47.015  1.00 27.00           C  
ATOM    388  CG1 ILE L  52      25.955  21.940  48.123  1.00 27.22           C  
ATOM    389  CG2 ILE L  52      24.736  24.090  47.419  1.00 24.84           C  
ATOM    390  CD1 ILE L  52      27.310  22.555  48.451  1.00 25.71           C  
ATOM    391  C   ILE L  52      23.250  22.690  45.598  1.00 28.35           C  
ATOM    392  O   ILE L  52      23.581  22.673  44.412  1.00 28.03           O  
ATOM    393  N   TYR L  53      22.221  23.433  46.057  1.00 29.33           N  
ATOM    394  CA  TYR L  53      21.467  24.231  45.139  1.00 28.79           C  
ATOM    395  CB  TYR L  53      20.030  23.737  44.891  1.00 29.00           C  
ATOM    396  CG  TYR L  53      19.290  23.628  46.180  1.00 29.12           C  
ATOM    397  CD1 TYR L  53      18.642  24.710  46.728  1.00 34.44           C  
ATOM    398  CD2 TYR L  53      19.239  22.423  46.842  1.00 33.56           C  
ATOM    399  CE1 TYR L  53      17.957  24.589  47.915  1.00 35.93           C  
ATOM    400  CE2 TYR L  53      18.558  22.293  48.027  1.00 36.09           C  
ATOM    401  CZ  TYR L  53      17.912  23.377  48.564  1.00 36.57           C  
ATOM    402  OH  TYR L  53      17.212  23.240  49.780  1.00 44.09           O  
ATOM    403  C   TYR L  53      21.423  25.632  45.631  1.00 28.36           C  
ATOM    404  O   TYR L  53      21.534  25.897  46.826  1.00 29.24           O  
ATOM    405  N   LEU L  54      21.311  26.620  44.703  1.00 43.73           N  
ATOM    406  CA  LEU L  54      21.271  28.021  45.066  1.00 45.59           C  
ATOM    407  CB  LEU L  54      20.088  28.364  45.987  1.00 41.85           C  
ATOM    408  CG  LEU L  54      18.704  28.151  45.339  1.00 47.95           C  
ATOM    409  CD1 LEU L  54      17.576  28.516  46.319  1.00 46.69           C  
ATOM    410  CD2 LEU L  54      18.584  28.900  44.002  1.00 45.76           C  
ATOM    411  C   LEU L  54      22.545  28.404  45.771  1.00 48.05           C  
ATOM    412  O   LEU L  54      22.543  29.206  46.704  1.00 50.31           O  
ATOM    413  N   ALA L  55      23.666  27.798  45.339  1.00 43.91           N  
ATOM    414  CA  ALA L  55      25.020  28.069  45.747  1.00 46.26           C  
ATOM    415  CB  ALA L  55      25.369  29.565  45.670  1.00 44.07           C  
ATOM    416  C   ALA L  55      25.337  27.595  47.139  1.00 49.62           C  
ATOM    417  O   ALA L  55      26.492  27.253  47.399  1.00 46.80           O  
ATOM    418  N   SER L  56      24.356  27.475  48.063  1.00 46.23           N  
ATOM    419  CA  SER L  56      24.811  27.123  49.385  1.00 44.71           C  
ATOM    420  CB  SER L  56      25.102  28.365  50.245  1.00 46.48           C  
ATOM    421  OG  SER L  56      23.902  29.094  50.458  1.00 56.16           O  
ATOM    422  C   SER L  56      23.817  26.290  50.162  1.00 51.60           C  
ATOM    423  O   SER L  56      24.038  26.051  51.349  1.00 50.53           O  
ATOM    424  N   ASN L  57      22.733  25.778  49.540  1.00 27.02           N  
ATOM    425  CA  ASN L  57      21.766  25.036  50.295  1.00 28.60           C  
ATOM    426  CB  ASN L  57      20.316  25.365  49.900  1.00 28.72           C  
ATOM    427  CG  ASN L  57      20.064  26.823  50.255  1.00 36.47           C  
ATOM    428  OD1 ASN L  57      20.879  27.464  50.914  1.00 40.81           O  
ATOM    429  ND2 ASN L  57      18.900  27.369  49.815  1.00 33.72           N  
ATOM    430  C   ASN L  57      22.001  23.589  50.010  1.00 29.64           C  
ATOM    431  O   ASN L  57      22.050  23.178  48.853  1.00 30.35           O  
ATOM    432  N   LEU L  58      22.180  22.771  51.065  1.00 30.02           N  
ATOM    433  CA  LEU L  58      22.405  21.372  50.838  1.00 29.16           C  
ATOM    434  CB  LEU L  58      22.964  20.590  52.042  1.00 28.64           C  
ATOM    435  CG  LEU L  58      24.432  20.875  52.400  1.00 30.51           C  
ATOM    436  CD1 LEU L  58      24.892  19.966  53.549  1.00 29.89           C  
ATOM    437  CD2 LEU L  58      25.346  20.762  51.171  1.00 30.64           C  
ATOM    438  C   LEU L  58      21.107  20.721  50.495  1.00 29.95           C  
ATOM    439  O   LEU L  58      20.071  21.010  51.093  1.00 30.50           O  
ATOM    440  N   GLU L  59      21.148  19.802  49.510  1.00 31.01           N  
ATOM    441  CA  GLU L  59      19.991  19.047  49.129  1.00 30.64           C  
ATOM    442  CB  GLU L  59      20.156  18.201  47.859  1.00 32.84           C  
ATOM    443  CG  GLU L  59      19.696  18.888  46.587  1.00 34.69           C  
ATOM    444  CD  GLU L  59      18.195  18.628  46.546  1.00 37.64           C  
ATOM    445  OE1 GLU L  59      17.481  19.148  47.447  1.00 37.04           O  
ATOM    446  OE2 GLU L  59      17.746  17.888  45.632  1.00 40.12           O1-
ATOM    447  C   GLU L  59      19.675  18.077  50.202  1.00 35.30           C  
ATOM    448  O   GLU L  59      20.518  17.749  51.034  1.00 36.08           O  
ATOM    449  N   SER L  60      18.413  17.612  50.211  1.00 37.55           N  
ATOM    450  CA  SER L  60      18.030  16.661  51.204  1.00 37.81           C  
ATOM    451  CB  SER L  60      16.522  16.369  51.239  1.00 40.47           C  
ATOM    452  OG  SER L  60      15.815  17.519  51.673  1.00 45.11           O  
ATOM    453  C   SER L  60      18.722  15.377  50.896  1.00 37.89           C  
ATOM    454  O   SER L  60      18.820  14.968  49.740  1.00 38.41           O  
ATOM    455  N   GLY L  61      19.233  14.718  51.952  1.00 38.19           N  
ATOM    456  CA  GLY L  61      19.863  13.440  51.819  1.00 38.40           C  
ATOM    457  C   GLY L  61      21.350  13.588  51.684  1.00 39.73           C  
ATOM    458  O   GLY L  61      22.073  12.601  51.808  1.00 41.92           O  
ATOM    459  N   VAL L  62      21.859  14.811  51.433  1.00 38.41           N  
ATOM    460  CA  VAL L  62      23.283  14.969  51.272  1.00 37.56           C  
ATOM    461  CB  VAL L  62      23.661  16.079  50.335  1.00 37.80           C  
ATOM    462  CG1 VAL L  62      25.194  16.192  50.308  1.00 35.91           C  
ATOM    463  CG2 VAL L  62      23.039  15.797  48.957  1.00 37.18           C  
ATOM    464  C   VAL L  62      23.891  15.276  52.611  1.00 38.77           C  
ATOM    465  O   VAL L  62      23.325  16.024  53.407  1.00 39.11           O  
ATOM    466  N   PRO L  63      25.052  14.723  52.870  1.00 38.90           N  
ATOM    467  CA  PRO L  63      25.694  14.913  54.148  1.00 38.47           C  
ATOM    468  CD  PRO L  63      25.410  13.449  52.270  1.00 37.44           C  
ATOM    469  CB  PRO L  63      26.790  13.856  54.231  1.00 38.00           C  
ATOM    470  CG  PRO L  63      26.280  12.730  53.316  1.00 37.95           C  
ATOM    471  C   PRO L  63      26.218  16.306  54.337  1.00 40.62           C  
ATOM    472  O   PRO L  63      26.519  16.984  53.359  1.00 40.45           O  
ATOM    473  N   ALA L  64      26.379  16.709  55.611  1.00 41.25           N  
ATOM    474  CA  ALA L  64      26.809  17.995  56.095  1.00 38.67           C  
ATOM    475  CB  ALA L  64      26.821  18.083  57.632  1.00 41.38           C  
ATOM    476  C   ALA L  64      28.198  18.293  55.624  1.00 39.61           C  
ATOM    477  O   ALA L  64      28.619  19.448  55.599  1.00 40.13           O  
ATOM    478  N   ARG L  65      28.975  17.250  55.298  1.00 36.14           N  
ATOM    479  CA  ARG L  65      30.348  17.420  54.922  1.00 33.52           C  
ATOM    480  CB  ARG L  65      31.020  16.082  54.567  1.00 33.53           C  
ATOM    481  CG  ARG L  65      31.043  15.119  55.756  1.00 35.38           C  
ATOM    482  CD  ARG L  65      31.834  13.827  55.538  1.00 35.72           C  
ATOM    483  NE  ARG L  65      31.066  12.950  54.609  1.00 34.65           N  
ATOM    484  CZ  ARG L  65      31.318  12.984  53.269  1.00 31.32           C  
ATOM    485  NH1 ARG L  65      32.264  13.835  52.777  1.00 27.59           N1+
ATOM    486  NH2 ARG L  65      30.639  12.156  52.425  1.00 29.81           N  
ATOM    487  C   ARG L  65      30.442  18.338  53.738  1.00 32.08           C  
ATOM    488  O   ARG L  65      31.409  19.094  53.624  1.00 31.72           O  
ATOM    489  N   PHE L  66      29.463  18.280  52.811  1.00 31.40           N  
ATOM    490  CA  PHE L  66      29.500  19.126  51.649  1.00 30.94           C  
ATOM    491  CB  PHE L  66      28.641  18.596  50.489  1.00 29.34           C  
ATOM    492  CG  PHE L  66      29.246  17.318  50.019  1.00 30.23           C  
ATOM    493  CD1 PHE L  66      28.882  16.109  50.561  1.00 28.20           C  
ATOM    494  CD2 PHE L  66      30.192  17.331  49.027  1.00 29.23           C  
ATOM    495  CE1 PHE L  66      29.453  14.938  50.117  1.00 26.64           C  
ATOM    496  CE2 PHE L  66      30.764  16.165  48.580  1.00 29.44           C  
ATOM    497  CZ  PHE L  66      30.397  14.959  49.122  1.00 28.41           C  
ATOM    498  C   PHE L  66      28.981  20.490  51.997  1.00 31.71           C  
ATOM    499  O   PHE L  66      28.036  20.634  52.772  1.00 31.88           O  
ATOM    500  N   SER L  67      29.611  21.539  51.428  1.00 32.37           N  
ATOM    501  CA  SER L  67      29.167  22.883  51.666  1.00 31.84           C  
ATOM    502  CB  SER L  67      29.836  23.527  52.891  1.00 32.65           C  
ATOM    503  OG  SER L  67      31.244  23.553  52.715  1.00 32.13           O  
ATOM    504  C   SER L  67      29.533  23.702  50.473  1.00 32.05           C  
ATOM    505  O   SER L  67      30.549  23.459  49.821  1.00 30.31           O  
ATOM    506  N   GLY L  68      28.709  24.719  50.153  1.00 31.50           N  
ATOM    507  CA  GLY L  68      29.021  25.532  49.020  1.00 31.78           C  
ATOM    508  C   GLY L  68      28.901  26.953  49.437  1.00 31.91           C  
ATOM    509  O   GLY L  68      28.116  27.297  50.320  1.00 30.84           O  
ATOM    510  N   SER L  69      29.700  27.823  48.797  1.00 32.97           N  
ATOM    511  CA  SER L  69      29.622  29.210  49.122  1.00 33.91           C  
ATOM    512  CB  SER L  69      30.609  29.649  50.219  1.00 35.34           C  
ATOM    513  OG  SER L  69      31.947  29.529  49.762  1.00 40.34           O  
ATOM    514  C   SER L  69      29.953  29.970  47.886  1.00 35.03           C  
ATOM    515  O   SER L  69      30.309  29.396  46.857  1.00 33.91           O  
ATOM    516  N   GLY L  70      29.828  31.306  47.959  1.00 34.67           N  
ATOM    517  CA  GLY L  70      30.150  32.112  46.824  1.00 34.89           C  
ATOM    518  C   GLY L  70      28.934  32.865  46.408  1.00 35.85           C  
ATOM    519  O   GLY L  70      27.804  32.545  46.772  1.00 36.66           O  
ATOM    520  N   SER L  71      29.165  33.938  45.640  1.00 35.66           N  
ATOM    521  CA  SER L  71      28.093  34.728  45.137  1.00 35.43           C  
ATOM    522  CB  SER L  71      27.649  35.859  46.082  1.00 36.16           C  
ATOM    523  OG  SER L  71      27.136  35.324  47.293  1.00 35.44           O  
ATOM    524  C   SER L  71      28.651  35.392  43.932  1.00 35.85           C  
ATOM    525  O   SER L  71      29.859  35.379  43.707  1.00 36.46           O  
ATOM    526  N   GLY L  72      27.776  35.985  43.109  1.00 34.74           N  
ATOM    527  CA  GLY L  72      28.279  36.684  41.971  1.00 35.50           C  
ATOM    528  C   GLY L  72      28.917  35.703  41.038  1.00 35.56           C  
ATOM    529  O   GLY L  72      28.245  34.840  40.477  1.00 35.16           O  
ATOM    530  N   THR L  73      30.206  35.942  40.728  1.00 35.10           N  
ATOM    531  CA  THR L  73      31.028  35.147  39.854  1.00 36.09           C  
ATOM    532  CB  THR L  73      32.070  35.976  39.165  1.00 36.44           C  
ATOM    533  OG1 THR L  73      32.956  36.536  40.124  1.00 37.39           O  
ATOM    534  CG2 THR L  73      31.362  37.095  38.383  1.00 34.68           C  
ATOM    535  C   THR L  73      31.738  33.975  40.483  1.00 36.80           C  
ATOM    536  O   THR L  73      31.958  32.967  39.812  1.00 36.99           O  
ATOM    537  N   ASP L  74      32.168  34.078  41.760  1.00 36.48           N  
ATOM    538  CA  ASP L  74      33.022  33.040  42.280  1.00 36.76           C  
ATOM    539  CB  ASP L  74      34.286  33.564  42.987  1.00 38.29           C  
ATOM    540  CG  ASP L  74      35.246  34.078  41.923  1.00 41.82           C  
ATOM    541  OD1 ASP L  74      34.923  33.930  40.715  1.00 43.36           O  
ATOM    542  OD2 ASP L  74      36.320  34.619  42.302  1.00 45.69           O1-
ATOM    543  C   ASP L  74      32.303  32.184  43.265  1.00 35.99           C  
ATOM    544  O   ASP L  74      31.701  32.676  44.219  1.00 36.68           O  
ATOM    545  N   PHE L  75      32.376  30.854  43.054  1.00 34.34           N  
ATOM    546  CA  PHE L  75      31.710  29.939  43.928  1.00 33.16           C  
ATOM    547  CB  PHE L  75      30.465  29.304  43.286  1.00 32.73           C  
ATOM    548  CG  PHE L  75      29.491  30.397  42.995  1.00 32.44           C  
ATOM    549  CD1 PHE L  75      29.633  31.176  41.870  1.00 33.90           C  
ATOM    550  CD2 PHE L  75      28.429  30.643  43.833  1.00 32.89           C  
ATOM    551  CE1 PHE L  75      28.737  32.182  41.591  1.00 31.82           C  
ATOM    552  CE2 PHE L  75      27.529  31.648  43.558  1.00 32.79           C  
ATOM    553  CZ  PHE L  75      27.681  32.424  42.435  1.00 31.39           C  
ATOM    554  C   PHE L  75      32.670  28.830  44.235  1.00 33.50           C  
ATOM    555  O   PHE L  75      33.581  28.557  43.453  1.00 34.17           O  
ATOM    556  N   THR L  76      32.509  28.177  45.408  1.00 32.31           N  
ATOM    557  CA  THR L  76      33.379  27.090  45.750  0.90 32.32           C  
ATOM    558  CB  THR L  76      34.488  27.475  46.687  0.90 33.20           C  
ATOM    559  OG1 THR L  76      33.952  27.968  47.905  0.90 34.45           O  
ATOM    560  CG2 THR L  76      35.357  28.548  46.015  0.90 31.99           C  
ATOM    561  C   THR L  76      32.585  26.015  46.423  1.00 31.60           C  
ATOM    562  O   THR L  76      31.575  26.275  47.077  1.00 30.66           O  
ATOM    563  N   LEU L  77      33.037  24.757  46.247  1.00 30.74           N  
ATOM    564  CA  LEU L  77      32.441  23.611  46.865  1.00 30.21           C  
ATOM    565  CB  LEU L  77      32.126  22.492  45.855  1.00 26.49           C  
ATOM    566  CG  LEU L  77      31.561  21.201  46.476  1.00 24.81           C  
ATOM    567  CD1 LEU L  77      30.174  21.418  47.103  1.00 22.02           C  
ATOM    568  CD2 LEU L  77      31.583  20.052  45.455  1.00 21.10           C  
ATOM    569  C   LEU L  77      33.477  23.074  47.802  1.00 31.46           C  
ATOM    570  O   LEU L  77      34.634  22.916  47.415  1.00 31.96           O  
ATOM    571  N   ASN L  78      33.094  22.795  49.066  1.00 32.66           N  
ATOM    572  CA  ASN L  78      34.040  22.289  50.022  1.00 33.48           C  
ATOM    573  CB  ASN L  78      34.252  23.206  51.245  1.00 35.99           C  
ATOM    574  CG  ASN L  78      35.096  24.408  50.843  1.00 41.82           C  
ATOM    575  OD1 ASN L  78      36.203  24.259  50.330  1.00 42.98           O  
ATOM    576  ND2 ASN L  78      34.567  25.637  51.090  1.00 42.35           N  
ATOM    577  C   ASN L  78      33.521  20.998  50.562  1.00 33.93           C  
ATOM    578  O   ASN L  78      32.330  20.855  50.843  1.00 32.76           O  
ATOM    579  N   ILE L  79      34.428  20.013  50.701  1.00 33.98           N  
ATOM    580  CA  ILE L  79      34.084  18.737  51.248  1.00 34.79           C  
ATOM    581  CB  ILE L  79      34.337  17.625  50.272  1.00 33.18           C  
ATOM    582  CG1 ILE L  79      33.607  17.906  48.950  1.00 32.50           C  
ATOM    583  CG2 ILE L  79      33.909  16.302  50.929  1.00 32.63           C  
ATOM    584  CD1 ILE L  79      34.114  17.065  47.777  1.00 32.65           C  
ATOM    585  C   ILE L  79      35.028  18.529  52.392  1.00 36.87           C  
ATOM    586  O   ILE L  79      36.243  18.548  52.202  1.00 36.86           O  
ATOM    587  N   HIS L  80      34.503  18.353  53.619  1.00 39.53           N  
ATOM    588  CA  HIS L  80      35.363  18.126  54.746  1.00 41.46           C  
ATOM    589  ND1 HIS L  80      36.371  19.008  57.816  1.00 52.87           N  
ATOM    590  CG  HIS L  80      36.823  19.194  56.528  1.00 46.38           C  
ATOM    591  CB  HIS L  80      35.920  19.426  55.353  1.00 42.72           C  
ATOM    592  NE2 HIS L  80      38.591  18.885  57.897  1.00 50.47           N  
ATOM    593  CD2 HIS L  80      38.180  19.116  56.595  1.00 50.96           C  
ATOM    594  CE1 HIS L  80      37.468  18.829  58.593  1.00 52.05           C  
ATOM    595  C   HIS L  80      34.536  17.467  55.803  1.00 41.42           C  
ATOM    596  O   HIS L  80      33.493  18.001  56.179  1.00 41.16           O  
ATOM    597  N   PRO L  81      34.940  16.334  56.325  1.00 41.15           N  
ATOM    598  CA  PRO L  81      36.127  15.651  55.878  1.00 40.49           C  
ATOM    599  CD  PRO L  81      34.709  16.124  57.744  1.00 42.09           C  
ATOM    600  CB  PRO L  81      36.581  14.766  57.036  1.00 41.52           C  
ATOM    601  CG  PRO L  81      35.976  15.441  58.274  1.00 42.80           C  
ATOM    602  C   PRO L  81      35.837  14.839  54.655  1.00 39.73           C  
ATOM    603  O   PRO L  81      34.690  14.441  54.461  1.00 39.14           O  
ATOM    604  N   VAL L  82      36.870  14.556  53.840  1.00 38.37           N  
ATOM    605  CA  VAL L  82      36.720  13.770  52.649  1.00 36.71           C  
ATOM    606  CB  VAL L  82      37.912  13.864  51.736  1.00 36.45           C  
ATOM    607  CG1 VAL L  82      37.746  12.864  50.580  1.00 38.06           C  
ATOM    608  CG2 VAL L  82      38.054  15.322  51.271  1.00 36.15           C  
ATOM    609  C   VAL L  82      36.570  12.336  53.054  1.00 36.41           C  
ATOM    610  O   VAL L  82      37.205  11.881  54.003  1.00 36.32           O  
ATOM    611  N   GLU L  83      35.700  11.595  52.333  1.00 36.36           N  
ATOM    612  CA  GLU L  83      35.435  10.207  52.599  1.00 35.49           C  
ATOM    613  CB  GLU L  83      33.955   9.918  52.901  1.00 35.49           C  
ATOM    614  CG  GLU L  83      33.423  10.561  54.183  1.00 40.07           C  
ATOM    615  CD  GLU L  83      33.627   9.594  55.337  1.00 44.74           C  
ATOM    616  OE1 GLU L  83      34.758   9.055  55.462  1.00 47.06           O  
ATOM    617  OE2 GLU L  83      32.658   9.374  56.110  1.00 44.02           O1-
ATOM    618  C   GLU L  83      35.747   9.452  51.343  1.00 35.68           C  
ATOM    619  O   GLU L  83      35.905  10.036  50.275  1.00 35.26           O  
ATOM    620  N   GLU L  84      35.828   8.112  51.452  1.00 36.36           N  
ATOM    621  CA  GLU L  84      36.176   7.245  50.359  1.00 35.66           C  
ATOM    622  CB  GLU L  84      36.248   5.765  50.792  1.00 36.91           C  
ATOM    623  CG  GLU L  84      34.952   5.207  51.394  1.00 43.17           C  
ATOM    624  CD  GLU L  84      34.996   5.346  52.915  1.00 46.30           C  
ATOM    625  OE1 GLU L  84      35.444   6.414  53.410  1.00 46.75           O  
ATOM    626  OE2 GLU L  84      34.584   4.375  53.604  1.00 47.71           O1-
ATOM    627  C   GLU L  84      35.159   7.349  49.256  1.00 34.49           C  
ATOM    628  O   GLU L  84      35.510   7.356  48.077  1.00 33.24           O  
ATOM    629  N   GLU L  85      33.872   7.456  49.620  1.00 34.32           N  
ATOM    630  CA  GLU L  85      32.760   7.475  48.710  1.00 34.76           C  
ATOM    631  CB  GLU L  85      31.422   7.401  49.461  1.00 37.31           C  
ATOM    632  CG  GLU L  85      31.236   8.528  50.469  1.00 43.69           C  
ATOM    633  CD  GLU L  85      30.414   7.974  51.621  1.00 53.18           C  
ATOM    634  OE1 GLU L  85      29.574   7.069  51.379  1.00 53.66           O  
ATOM    635  OE2 GLU L  85      30.637   8.437  52.770  1.00 55.81           O1-
ATOM    636  C   GLU L  85      32.799   8.697  47.843  1.00 32.21           C  
ATOM    637  O   GLU L  85      32.205   8.721  46.766  1.00 32.16           O  
ATOM    638  N   ASP L  86      33.496   9.747  48.303  1.00 28.97           N  
ATOM    639  CA  ASP L  86      33.570  11.041  47.681  1.00 26.83           C  
ATOM    640  CB  ASP L  86      34.298  12.072  48.557  1.00 26.18           C  
ATOM    641  CG  ASP L  86      33.414  12.327  49.775  1.00 24.77           C  
ATOM    642  OD1 ASP L  86      32.217  11.934  49.740  1.00 23.48           O  
ATOM    643  OD2 ASP L  86      33.926  12.921  50.760  1.00 26.44           O1-
ATOM    644  C   ASP L  86      34.231  10.997  46.334  1.00 26.61           C  
ATOM    645  O   ASP L  86      34.155  11.974  45.590  1.00 28.03           O  
ATOM    646  N   ALA L  87      34.964   9.918  46.002  1.00 25.00           N  
ATOM    647  CA  ALA L  87      35.582   9.885  44.704  1.00 23.94           C  
ATOM    648  CB  ALA L  87      36.322   8.569  44.410  1.00 22.16           C  
ATOM    649  C   ALA L  87      34.504  10.044  43.676  1.00 23.21           C  
ATOM    650  O   ALA L  87      33.509   9.321  43.678  1.00 23.74           O  
ATOM    651  N   ALA L  88      34.684  11.021  42.761  1.00 23.07           N  
ATOM    652  CA  ALA L  88      33.693  11.270  41.755  1.00 23.82           C  
ATOM    653  CB  ALA L  88      32.285  11.506  42.328  1.00 22.74           C  
ATOM    654  C   ALA L  88      34.088  12.518  41.033  1.00 24.65           C  
ATOM    655  O   ALA L  88      35.115  13.126  41.328  1.00 25.87           O  
ATOM    656  N   ALA L  89      33.278  12.910  40.029  1.00 24.00           N  
ATOM    657  CA  ALA L  89      33.533  14.125  39.313  1.00 23.61           C  
ATOM    658  CB  ALA L  89      33.435  13.977  37.784  1.00 23.79           C  
ATOM    659  C   ALA L  89      32.475  15.088  39.751  1.00 23.36           C  
ATOM    660  O   ALA L  89      31.319  14.706  39.926  1.00 24.20           O  
ATOM    661  N   TYR L  90      32.845  16.369  39.950  1.00 22.64           N  
ATOM    662  CA  TYR L  90      31.910  17.339  40.449  1.00 22.37           C  
ATOM    663  CB  TYR L  90      32.375  18.015  41.751  1.00 22.50           C  
ATOM    664  CG  TYR L  90      32.440  16.967  42.812  1.00 21.38           C  
ATOM    665  CD1 TYR L  90      33.566  16.192  42.963  1.00 20.60           C  
ATOM    666  CD2 TYR L  90      31.373  16.757  43.657  1.00 19.78           C  
ATOM    667  CE1 TYR L  90      33.628  15.225  43.940  1.00 20.33           C  
ATOM    668  CE2 TYR L  90      31.428  15.793  44.636  1.00 18.96           C  
ATOM    669  CZ  TYR L  90      32.558  15.027  44.780  1.00 20.47           C  
ATOM    670  OH  TYR L  90      32.617  14.038  45.785  1.00 19.48           O  
ATOM    671  C   TYR L  90      31.748  18.417  39.419  1.00 21.61           C  
ATOM    672  O   TYR L  90      32.722  18.855  38.809  1.00 21.92           O  
ATOM    673  N   TYR L  91      30.494  18.873  39.201  1.00 22.34           N  
ATOM    674  CA  TYR L  91      30.220  19.860  38.189  1.00 22.55           C  
ATOM    675  CB  TYR L  91      29.295  19.351  37.068  1.00 22.93           C  
ATOM    676  CG  TYR L  91      29.932  18.262  36.274  1.00 21.59           C  
ATOM    677  CD1 TYR L  91      30.740  18.562  35.203  1.00 20.61           C  
ATOM    678  CD2 TYR L  91      29.702  16.940  36.584  1.00 20.47           C  
ATOM    679  CE1 TYR L  91      31.319  17.561  34.461  1.00 21.20           C  
ATOM    680  CE2 TYR L  91      30.277  15.934  35.845  1.00 21.72           C  
ATOM    681  CZ  TYR L  91      31.089  16.245  34.781  1.00 22.50           C  
ATOM    682  OH  TYR L  91      31.682  15.218  34.017  1.00 26.02           O  
ATOM    683  C   TYR L  91      29.447  21.001  38.787  1.00 23.49           C  
ATOM    684  O   TYR L  91      28.683  20.825  39.735  1.00 24.27           O  
ATOM    685  N   CYS L  92      29.646  22.219  38.235  1.00 23.61           N  
ATOM    686  CA  CYS L  92      28.857  23.359  38.611  1.00 24.70           C  
ATOM    687  CB  CYS L  92      29.683  24.622  38.973  1.00 25.62           C  
ATOM    688  SG  CYS L  92      30.874  25.133  37.695  1.00 29.78           S  
ATOM    689  C   CYS L  92      27.985  23.645  37.420  1.00 25.29           C  
ATOM    690  O   CYS L  92      28.333  23.283  36.297  1.00 25.69           O  
ATOM    691  N   GLN L  93      26.799  24.252  37.643  1.00 25.26           N  
ATOM    692  CA  GLN L  93      25.885  24.528  36.567  1.00 24.69           C  
ATOM    693  CB  GLN L  93      24.850  23.397  36.379  1.00 23.55           C  
ATOM    694  CG  GLN L  93      23.806  23.630  35.284  1.00 22.24           C  
ATOM    695  CD  GLN L  93      22.486  24.019  35.936  1.00 24.73           C  
ATOM    696  OE1 GLN L  93      22.256  23.737  37.111  1.00 23.53           O  
ATOM    697  NE2 GLN L  93      21.585  24.669  35.150  1.00 24.33           N  
ATOM    698  C   GLN L  93      25.158  25.796  36.894  1.00 25.55           C  
ATOM    699  O   GLN L  93      24.828  26.044  38.052  1.00 26.09           O  
ATOM    700  N   HIS L  94      24.891  26.644  35.876  1.00 26.07           N  
ATOM    701  CA  HIS L  94      24.224  27.884  36.169  1.00 27.64           C  
ATOM    702  ND1 HIS L  94      23.840  30.412  33.932  1.00 44.67           N  
ATOM    703  CG  HIS L  94      24.793  29.505  34.339  1.00 28.24           C  
ATOM    704  CB  HIS L  94      25.021  29.137  35.773  1.00 27.03           C  
ATOM    705  NE2 HIS L  94      24.802  29.631  32.088  1.00 30.00           N  
ATOM    706  CD2 HIS L  94      25.373  29.037  33.201  1.00 43.78           C  
ATOM    707  CE1 HIS L  94      23.889  30.449  32.577  1.00 46.85           C  
ATOM    708  C   HIS L  94      22.953  27.930  35.379  1.00 28.62           C  
ATOM    709  O   HIS L  94      22.900  27.474  34.236  1.00 28.46           O  
ATOM    710  N   SER L  95      21.877  28.352  36.091  1.00 32.70           N  
ATOM    711  CA  SER L  95      20.524  28.590  35.655  1.00 33.59           C  
ATOM    712  CB  SER L  95      19.495  28.146  36.705  1.00 34.13           C  
ATOM    713  OG  SER L  95      19.615  26.750  36.933  1.00 37.54           O  
ATOM    714  C   SER L  95      20.270  30.053  35.381  1.00 36.29           C  
ATOM    715  O   SER L  95      19.109  30.447  35.274  1.00 36.26           O  
ATOM    716  N   ARG L  96      21.305  30.918  35.333  1.00 36.41           N  
ATOM    717  CA  ARG L  96      21.065  32.336  35.214  1.00 37.87           C  
ATOM    718  CB  ARG L  96      22.365  33.161  35.231  1.00 37.72           C  
ATOM    719  CG  ARG L  96      22.109  34.655  35.037  1.00 41.11           C  
ATOM    720  CD  ARG L  96      21.450  35.322  36.243  1.00 51.85           C  
ATOM    721  NE  ARG L  96      20.773  36.556  35.752  1.00 56.76           N  
ATOM    722  CZ  ARG L  96      19.441  36.517  35.444  1.00 63.83           C  
ATOM    723  NH1 ARG L  96      18.733  35.363  35.618  1.00 59.35           N1+
ATOM    724  NH2 ARG L  96      18.812  37.633  34.978  1.00 57.93           N  
ATOM    725  C   ARG L  96      20.355  32.687  33.942  1.00 41.01           C  
ATOM    726  O   ARG L  96      19.318  33.349  33.976  1.00 40.97           O  
ATOM    727  N   GLU L  97      20.887  32.256  32.784  1.00 40.90           N  
ATOM    728  CA  GLU L  97      20.252  32.587  31.540  1.00 40.91           C  
ATOM    729  CB  GLU L  97      20.619  33.985  31.000  1.00 42.56           C  
ATOM    730  CG  GLU L  97      22.120  34.184  30.787  1.00 48.02           C  
ATOM    731  CD  GLU L  97      22.362  35.570  30.199  1.00 56.56           C  
ATOM    732  OE1 GLU L  97      21.392  36.198  29.696  1.00 50.88           O  
ATOM    733  OE2 GLU L  97      23.539  36.017  30.242  1.00 59.92           O1-
ATOM    734  C   GLU L  97      20.665  31.568  30.525  1.00 41.14           C  
ATOM    735  O   GLU L  97      21.604  30.802  30.738  1.00 40.77           O  
ATOM    736  N   ILE L  98      19.943  31.536  29.386  1.00 38.97           N  
ATOM    737  CA  ILE L  98      20.193  30.609  28.319  1.00 38.38           C  
ATOM    738  CB  ILE L  98      19.038  30.513  27.358  1.00 39.47           C  
ATOM    739  CG1 ILE L  98      19.292  29.449  26.276  1.00 32.30           C  
ATOM    740  CG2 ILE L  98      18.758  31.920  26.806  1.00 31.01           C  
ATOM    741  CD1 ILE L  98      18.044  29.101  25.465  1.00 42.70           C  
ATOM    742  C   ILE L  98      21.390  31.083  27.565  1.00 38.16           C  
ATOM    743  O   ILE L  98      21.569  32.283  27.354  1.00 39.48           O  
ATOM    744  N   PRO L  99      22.238  30.172  27.167  1.00 36.07           N  
ATOM    745  CA  PRO L  99      22.033  28.777  27.460  1.00 34.76           C  
ATOM    746  CD  PRO L  99      22.993  30.363  25.941  1.00 36.34           C  
ATOM    747  CB  PRO L  99      22.772  27.999  26.367  1.00 35.15           C  
ATOM    748  CG  PRO L  99      23.721  29.030  25.728  1.00 37.12           C  
ATOM    749  C   PRO L  99      22.472  28.409  28.843  1.00 34.98           C  
ATOM    750  O   PRO L  99      23.326  29.094  29.405  1.00 34.61           O  
ATOM    751  N   TYR L 100      21.898  27.323  29.399  1.00 33.35           N  
ATOM    752  CA  TYR L 100      22.298  26.842  30.688  1.00 32.45           C  
ATOM    753  CB  TYR L 100      21.277  25.886  31.331  1.00 31.75           C  
ATOM    754  CG  TYR L 100      19.967  26.594  31.419  1.00 33.60           C  
ATOM    755  CD1 TYR L 100      19.106  26.588  30.347  1.00 35.29           C  
ATOM    756  CD2 TYR L 100      19.595  27.259  32.562  1.00 33.82           C  
ATOM    757  CE1 TYR L 100      17.896  27.237  30.414  1.00 30.32           C  
ATOM    758  CE2 TYR L 100      18.385  27.910  32.638  1.00 34.72           C  
ATOM    759  CZ  TYR L 100      17.533  27.898  31.562  1.00 29.18           C  
ATOM    760  OH  TYR L 100      16.290  28.562  31.630  1.00 29.30           O  
ATOM    761  C   TYR L 100      23.524  26.034  30.400  1.00 32.83           C  
ATOM    762  O   TYR L 100      23.529  25.193  29.504  1.00 33.49           O  
ATOM    763  N   THR L 101      24.607  26.278  31.150  1.00 20.26           N  
ATOM    764  CA  THR L 101      25.859  25.644  30.875  1.00 20.82           C  
ATOM    765  CB  THR L 101      26.902  26.615  30.409  1.00 20.55           C  
ATOM    766  OG1 THR L 101      27.133  27.597  31.408  1.00 20.69           O  
ATOM    767  CG2 THR L 101      26.401  27.286  29.121  1.00 20.44           C  
ATOM    768  C   THR L 101      26.376  24.998  32.120  1.00 21.35           C  
ATOM    769  O   THR L 101      26.022  25.372  33.237  1.00 20.85           O  
ATOM    770  N   PHE L 102      27.238  23.977  31.932  1.00 21.74           N  
ATOM    771  CA  PHE L 102      27.844  23.259  33.017  1.00 21.29           C  
ATOM    772  CB  PHE L 102      27.762  21.726  32.896  1.00 19.58           C  
ATOM    773  CG  PHE L 102      26.375  21.239  33.132  1.00 18.10           C  
ATOM    774  CD1 PHE L 102      25.429  21.268  32.135  1.00 16.49           C  
ATOM    775  CD2 PHE L 102      26.023  20.726  34.359  1.00 16.17           C  
ATOM    776  CE1 PHE L 102      24.153  20.808  32.365  1.00 16.02           C  
ATOM    777  CE2 PHE L 102      24.750  20.264  34.593  1.00 16.87           C  
ATOM    778  CZ  PHE L 102      23.808  20.305  33.596  1.00 16.02           C  
ATOM    779  C   PHE L 102      29.308  23.545  32.988  1.00 22.50           C  
ATOM    780  O   PHE L 102      29.848  23.987  31.977  1.00 21.98           O  
ATOM    781  N   GLY L 103      29.984  23.317  34.131  1.00 21.37           N  
ATOM    782  CA  GLY L 103      31.403  23.486  34.194  1.00 23.91           C  
ATOM    783  C   GLY L 103      32.024  22.257  33.596  1.00 25.86           C  
ATOM    784  O   GLY L 103      31.353  21.249  33.373  1.00 26.90           O  
ATOM    785  N   GLY L 104      33.344  22.327  33.342  1.00 26.02           N  
ATOM    786  CA  GLY L 104      34.125  21.283  32.740  1.00 25.60           C  
ATOM    787  C   GLY L 104      34.162  20.077  33.628  1.00 25.77           C  
ATOM    788  O   GLY L 104      34.263  18.952  33.142  1.00 25.85           O  
ATOM    789  N   GLY L 105      34.149  20.278  34.958  1.00 23.88           N  
ATOM    790  CA  GLY L 105      34.165  19.164  35.868  1.00 23.47           C  
ATOM    791  C   GLY L 105      35.496  19.079  36.549  1.00 24.10           C  
ATOM    792  O   GLY L 105      36.532  19.430  35.985  1.00 25.08           O  
ATOM    793  N   THR L 106      35.478  18.619  37.819  1.00 23.12           N  
ATOM    794  CA  THR L 106      36.683  18.421  38.572  1.00 24.15           C  
ATOM    795  CB  THR L 106      36.813  19.349  39.746  1.00 23.36           C  
ATOM    796  OG1 THR L 106      36.810  20.700  39.306  1.00 24.33           O  
ATOM    797  CG2 THR L 106      38.124  19.040  40.489  1.00 23.41           C  
ATOM    798  C   THR L 106      36.626  17.024  39.106  1.00 26.39           C  
ATOM    799  O   THR L 106      35.640  16.622  39.720  1.00 25.74           O  
ATOM    800  N   LYS L 107      37.701  16.244  38.887  1.00 26.87           N  
ATOM    801  CA  LYS L 107      37.738  14.875  39.316  1.00 25.76           C  
ATOM    802  CB  LYS L 107      38.567  13.997  38.359  1.00 27.85           C  
ATOM    803  CG  LYS L 107      38.617  12.506  38.701  1.00 31.75           C  
ATOM    804  CD  LYS L 107      39.227  11.665  37.574  1.00 36.74           C  
ATOM    805  CE  LYS L 107      39.301  10.165  37.866  1.00 39.86           C  
ATOM    806  NZ  LYS L 107      39.897   9.461  36.708  1.00 39.53           N1+
ATOM    807  C   LYS L 107      38.402  14.836  40.653  1.00 25.16           C  
ATOM    808  O   LYS L 107      39.464  15.425  40.848  1.00 25.18           O  
ATOM    809  N   LEU L 108      37.783  14.132  41.621  1.00 22.75           N  
ATOM    810  CA  LEU L 108      38.364  14.068  42.929  1.00 23.91           C  
ATOM    811  CB  LEU L 108      37.350  14.373  44.048  1.00 24.71           C  
ATOM    812  CG  LEU L 108      37.943  14.321  45.467  1.00 24.90           C  
ATOM    813  CD1 LEU L 108      39.020  15.401  45.670  1.00 26.42           C  
ATOM    814  CD2 LEU L 108      36.835  14.390  46.528  1.00 27.08           C  
ATOM    815  C   LEU L 108      38.882  12.677  43.129  1.00 25.36           C  
ATOM    816  O   LEU L 108      38.140  11.699  43.028  1.00 26.84           O  
ATOM    817  N   GLU L 109      40.194  12.568  43.416  1.00 26.00           N  
ATOM    818  CA  GLU L 109      40.850  11.313  43.643  1.00 27.51           C  
ATOM    819  CB  GLU L 109      42.182  11.217  42.880  1.00 28.52           C  
ATOM    820  CG  GLU L 109      42.936   9.901  43.061  1.00 35.31           C  
ATOM    821  CD  GLU L 109      44.339  10.095  42.497  1.00 38.79           C  
ATOM    822  OE1 GLU L 109      44.723  11.273  42.271  1.00 39.97           O  
ATOM    823  OE2 GLU L 109      45.044   9.072  42.291  1.00 38.19           O1-
ATOM    824  C   GLU L 109      41.179  11.274  45.102  1.00 26.76           C  
ATOM    825  O   GLU L 109      41.526  12.296  45.691  1.00 27.27           O  
ATOM    826  N   ILE L 110      41.072  10.088  45.731  1.00 27.81           N  
ATOM    827  CA  ILE L 110      41.355  10.027  47.137  1.00 28.00           C  
ATOM    828  CB  ILE L 110      40.227   9.437  47.928  1.00 28.54           C  
ATOM    829  CG1 ILE L 110      38.989  10.328  47.752  1.00 33.98           C  
ATOM    830  CG2 ILE L 110      40.661   9.282  49.395  1.00 30.25           C  
ATOM    831  CD1 ILE L 110      37.691   9.691  48.225  1.00 31.65           C  
ATOM    832  C   ILE L 110      42.572   9.191  47.330  1.00 28.32           C  
ATOM    833  O   ILE L 110      42.700   8.110  46.759  1.00 27.31           O  
ATOM    834  N   LYS L 111      43.526   9.713  48.125  1.00 28.76           N  
ATOM    835  CA  LYS L 111      44.735   8.991  48.377  1.00 29.54           C  
ATOM    836  CB  LYS L 111      45.993   9.779  47.978  1.00 29.80           C  
ATOM    837  CG  LYS L 111      46.109  11.142  48.663  1.00 32.63           C  
ATOM    838  CD  LYS L 111      47.483  11.793  48.495  1.00 38.79           C  
ATOM    839  CE  LYS L 111      47.521  13.259  48.928  1.00 42.55           C  
ATOM    840  NZ  LYS L 111      48.885  13.801  48.747  1.00 43.78           N1+
ATOM    841  C   LYS L 111      44.818   8.716  49.874  1.00 29.52           C  
ATOM    842  O   LYS L 111      43.846   8.147  50.435  1.00 27.81           O  
ATOM    843  OXT LYS L 111      45.867   9.069  50.476  1.00  0.00           O1-
TER     844      LYS L 111 
ATOM    845  N   GLU H 112       9.427  11.341  45.409  1.00 48.48           N1+
ATOM    846  CA  GLU H 112       8.695  10.178  44.858  1.00 48.85           C  
ATOM    847  CB  GLU H 112       7.222  10.222  45.299  1.00 50.84           C  
ATOM    848  CG  GLU H 112       6.394   9.041  44.787  1.00 54.86           C  
ATOM    849  CD  GLU H 112       4.963   9.228  45.266  1.00 59.97           C  
ATOM    850  OE1 GLU H 112       4.582  10.401  45.525  1.00 61.59           O  
ATOM    851  OE2 GLU H 112       4.228   8.209  45.372  1.00 62.45           O1-
ATOM    852  C   GLU H 112       8.721  10.219  43.366  1.00 47.52           C  
ATOM    853  O   GLU H 112       8.346   9.249  42.711  1.00 47.76           O  
ATOM    854  N   VAL H 113       9.170  11.349  42.781  1.00 44.38           N  
ATOM    855  CA  VAL H 113       9.174  11.424  41.351  1.00 40.30           C  
ATOM    856  CB  VAL H 113       9.321  12.809  40.804  1.00 40.41           C  
ATOM    857  CG1 VAL H 113      10.681  13.380  41.238  1.00 39.91           C  
ATOM    858  CG2 VAL H 113       9.152  12.723  39.279  1.00 39.96           C  
ATOM    859  C   VAL H 113      10.319  10.630  40.819  1.00 38.75           C  
ATOM    860  O   VAL H 113      11.440  10.705  41.325  1.00 39.37           O  
ATOM    861  N   GLN H 114      10.039   9.841  39.761  1.00 35.98           N  
ATOM    862  CA  GLN H 114      11.028   9.034  39.113  1.00 33.39           C  
ATOM    863  CB  GLN H 114      10.804   7.522  39.297  1.00 35.18           C  
ATOM    864  CG  GLN H 114      11.054   7.043  40.726  1.00 39.88           C  
ATOM    865  CD  GLN H 114      10.648   5.579  40.831  1.00 46.78           C  
ATOM    866  OE1 GLN H 114       9.806   5.094  40.079  1.00 47.94           O  
ATOM    867  NE2 GLN H 114      11.261   4.854  41.806  1.00 48.73           N  
ATOM    868  C   GLN H 114      10.950   9.313  37.643  1.00 31.23           C  
ATOM    869  O   GLN H 114       9.865   9.464  37.083  1.00 30.39           O  
ATOM    870  N   LEU H 115      12.120   9.405  36.981  1.00 28.29           N  
ATOM    871  CA  LEU H 115      12.149   9.644  35.566  1.00 27.15           C  
ATOM    872  CB  LEU H 115      12.857  10.949  35.159  1.00 28.61           C  
ATOM    873  CG  LEU H 115      12.169  12.235  35.651  1.00 29.57           C  
ATOM    874  CD1 LEU H 115      12.230  12.358  37.180  1.00 30.78           C  
ATOM    875  CD2 LEU H 115      12.744  13.469  34.940  1.00 29.35           C  
ATOM    876  C   LEU H 115      12.929   8.536  34.937  1.00 26.12           C  
ATOM    877  O   LEU H 115      13.920   8.064  35.496  1.00 26.94           O  
ATOM    878  N   GLN H 116      12.494   8.084  33.745  1.00 25.87           N  
ATOM    879  CA  GLN H 116      13.190   6.999  33.122  1.00 27.23           C  
ATOM    880  CB  GLN H 116      12.493   5.666  33.430  1.00 28.09           C  
ATOM    881  CG  GLN H 116      13.143   4.428  32.825  1.00 34.23           C  
ATOM    882  CD  GLN H 116      12.296   3.246  33.271  1.00 42.63           C  
ATOM    883  OE1 GLN H 116      11.075   3.346  33.385  1.00 45.31           O  
ATOM    884  NE2 GLN H 116      12.960   2.094  33.551  1.00 45.07           N  
ATOM    885  C   GLN H 116      13.182   7.216  31.636  1.00 25.87           C  
ATOM    886  O   GLN H 116      12.125   7.376  31.025  1.00 26.83           O  
ATOM    887  N   GLU H 117      14.379   7.225  31.009  1.00 23.85           N  
ATOM    888  CA  GLU H 117      14.444   7.412  29.589  1.00 21.60           C  
ATOM    889  CB  GLU H 117      15.606   8.308  29.115  1.00 19.93           C  
ATOM    890  CG  GLU H 117      16.977   7.932  29.675  1.00 16.59           C  
ATOM    891  CD  GLU H 117      17.080   8.484  31.089  1.00 19.90           C  
ATOM    892  OE1 GLU H 117      17.273   9.720  31.236  1.00 22.15           O  
ATOM    893  OE2 GLU H 117      16.965   7.673  32.046  1.00 18.33           O1-
ATOM    894  C   GLU H 117      14.523   6.082  28.915  1.00 21.53           C  
ATOM    895  O   GLU H 117      15.043   5.115  29.470  1.00 22.46           O  
ATOM    896  N   SER H 118      13.945   5.999  27.698  1.00 20.89           N  
ATOM    897  CA  SER H 118      13.976   4.780  26.947  1.00 21.15           C  
ATOM    898  CB  SER H 118      12.746   3.881  27.174  1.00 21.00           C  
ATOM    899  OG  SER H 118      11.574   4.515  26.685  1.00 21.25           O  
ATOM    900  C   SER H 118      14.003   5.154  25.502  1.00 21.75           C  
ATOM    901  O   SER H 118      13.554   6.231  25.116  1.00 22.04           O  
ATOM    902  N   GLY H 119      14.549   4.255  24.662  1.00 20.91           N  
ATOM    903  CA  GLY H 119      14.631   4.510  23.257  1.00 21.59           C  
ATOM    904  C   GLY H 119      15.686   3.601  22.712  1.00 21.71           C  
ATOM    905  O   GLY H 119      16.311   2.838  23.448  1.00 22.57           O  
ATOM    906  N   PRO H 120      15.894   3.666  21.425  1.00 22.28           N  
ATOM    907  CA  PRO H 120      16.880   2.804  20.837  1.00 23.94           C  
ATOM    908  CD  PRO H 120      14.781   3.904  20.519  1.00 24.27           C  
ATOM    909  CB  PRO H 120      16.597   2.795  19.340  1.00 24.67           C  
ATOM    910  CG  PRO H 120      15.086   3.064  19.267  1.00 24.51           C  
ATOM    911  C   PRO H 120      18.281   3.185  21.180  1.00 24.96           C  
ATOM    912  O   PRO H 120      18.569   4.373  21.324  1.00 26.51           O  
ATOM    913  N   GLY H 121      19.135   2.163  21.381  1.00 23.23           N  
ATOM    914  CA  GLY H 121      20.536   2.275  21.660  1.00 23.51           C  
ATOM    915  C   GLY H 121      21.311   2.662  20.438  1.00 23.02           C  
ATOM    916  O   GLY H 121      22.337   3.327  20.546  1.00 24.96           O  
ATOM    917  N   LEU H 122      20.884   2.194  19.244  1.00 21.41           N  
ATOM    918  CA  LEU H 122      21.664   2.415  18.056  1.00 20.98           C  
ATOM    919  CB  LEU H 122      22.102   1.091  17.403  1.00 19.52           C  
ATOM    920  CG  LEU H 122      22.941   1.249  16.124  1.00 20.36           C  
ATOM    921  CD1 LEU H 122      24.290   1.920  16.416  1.00 23.05           C  
ATOM    922  CD2 LEU H 122      23.095  -0.098  15.401  1.00 21.40           C  
ATOM    923  C   LEU H 122      20.866   3.164  17.032  1.00 20.98           C  
ATOM    924  O   LEU H 122      19.696   2.874  16.796  1.00 23.55           O  
ATOM    925  N   VAL H 123      21.500   4.168  16.392  1.00 21.32           N  
ATOM    926  CA  VAL H 123      20.845   4.919  15.363  1.00 22.12           C  
ATOM    927  CB  VAL H 123      20.442   6.289  15.816  1.00 20.67           C  
ATOM    928  CG1 VAL H 123      19.757   7.006  14.646  1.00 22.23           C  
ATOM    929  CG2 VAL H 123      19.563   6.153  17.072  1.00 22.27           C  
ATOM    930  C   VAL H 123      21.822   5.086  14.242  1.00 23.11           C  
ATOM    931  O   VAL H 123      23.022   5.213  14.468  1.00 22.20           O  
ATOM    932  N   LYS H 124      21.332   5.077  12.987  1.00 24.23           N  
ATOM    933  CA  LYS H 124      22.204   5.229  11.858  1.00 25.07           C  
ATOM    934  CB  LYS H 124      21.665   4.538  10.595  1.00 26.94           C  
ATOM    935  CG  LYS H 124      21.524   3.027  10.796  1.00 28.66           C  
ATOM    936  CD  LYS H 124      20.654   2.331   9.750  1.00 33.62           C  
ATOM    937  CE  LYS H 124      20.378   0.862  10.075  1.00 37.07           C  
ATOM    938  NZ  LYS H 124      21.633   0.084   9.999  1.00 37.94           N1+
ATOM    939  C   LYS H 124      22.339   6.694  11.602  1.00 26.03           C  
ATOM    940  O   LYS H 124      21.452   7.479  11.931  1.00 25.68           O  
ATOM    941  N   PRO H 125      23.428   7.095  11.012  1.00 27.53           N  
ATOM    942  CA  PRO H 125      23.639   8.498  10.807  1.00 28.87           C  
ATOM    943  CD  PRO H 125      24.682   6.371  11.166  1.00 27.73           C  
ATOM    944  CB  PRO H 125      25.094   8.635  10.367  1.00 28.90           C  
ATOM    945  CG  PRO H 125      25.787   7.436  11.043  1.00 27.89           C  
ATOM    946  C   PRO H 125      22.644   9.069   9.848  1.00 29.34           C  
ATOM    947  O   PRO H 125      22.127   8.337   9.006  1.00 28.55           O  
ATOM    948  N   SER H 126      22.363  10.379   9.974  1.00 30.08           N  
ATOM    949  CA  SER H 126      21.446  11.070   9.115  1.00 30.47           C  
ATOM    950  CB  SER H 126      21.730  10.802   7.627  1.00 32.43           C  
ATOM    951  OG  SER H 126      23.054  11.198   7.303  1.00 36.30           O  
ATOM    952  C   SER H 126      20.032  10.646   9.388  1.00 31.24           C  
ATOM    953  O   SER H 126      19.125  11.024   8.650  1.00 32.52           O  
ATOM    954  N   GLN H 127      19.781   9.881  10.467  1.00 30.19           N  
ATOM    955  CA  GLN H 127      18.420   9.529  10.763  1.00 29.25           C  
ATOM    956  CB  GLN H 127      18.164   8.036  11.034  1.00 31.67           C  
ATOM    957  CG  GLN H 127      18.252   7.177   9.772  1.00 37.51           C  
ATOM    958  CD  GLN H 127      17.769   5.774  10.104  1.00 44.40           C  
ATOM    959  OE1 GLN H 127      17.753   5.361  11.262  1.00 44.51           O  
ATOM    960  NE2 GLN H 127      17.358   5.016   9.052  1.00 46.12           N  
ATOM    961  C   GLN H 127      18.011  10.293  11.981  1.00 27.81           C  
ATOM    962  O   GLN H 127      18.776  11.106  12.497  1.00 27.59           O  
ATOM    963  N   SER H 128      16.767  10.070  12.452  1.00 26.22           N  
ATOM    964  CA  SER H 128      16.273  10.796  13.587  1.00 24.37           C  
ATOM    965  CB  SER H 128      14.802  11.215  13.453  1.00 24.62           C  
ATOM    966  OG  SER H 128      14.646  12.132  12.381  1.00 30.39           O  
ATOM    967  C   SER H 128      16.364   9.938  14.810  1.00 23.34           C  
ATOM    968  O   SER H 128      16.051   8.748  14.791  1.00 24.40           O  
ATOM    969  N   LEU H 129      16.805  10.560  15.919  1.00 21.93           N  
ATOM    970  CA  LEU H 129      16.945   9.921  17.195  1.00 20.49           C  
ATOM    971  CB  LEU H 129      18.280  10.341  17.851  1.00 21.54           C  
ATOM    972  CG  LEU H 129      18.561   9.901  19.299  1.00 21.94           C  
ATOM    973  CD1 LEU H 129      20.030  10.170  19.655  1.00 24.51           C  
ATOM    974  CD2 LEU H 129      17.643  10.618  20.299  1.00 20.54           C  
ATOM    975  C   LEU H 129      15.783  10.364  18.030  1.00 19.98           C  
ATOM    976  O   LEU H 129      15.522  11.559  18.161  1.00 20.31           O  
ATOM    977  N   SER H 130      15.029   9.401  18.602  1.00 18.96           N  
ATOM    978  CA  SER H 130      13.894   9.765  19.401  1.00 19.97           C  
ATOM    979  CB  SER H 130      12.548   9.373  18.767  1.00 21.62           C  
ATOM    980  OG  SER H 130      12.351  10.088  17.556  1.00 24.21           O  
ATOM    981  C   SER H 130      13.998   9.050  20.712  1.00 20.19           C  
ATOM    982  O   SER H 130      14.275   7.852  20.766  1.00 20.98           O  
ATOM    983  N   LEU H 131      13.785   9.788  21.817  1.00 17.90           N  
ATOM    984  CA  LEU H 131      13.854   9.188  23.117  1.00 19.52           C  
ATOM    985  CB  LEU H 131      15.062   9.644  23.953  1.00 18.30           C  
ATOM    986  CG  LEU H 131      16.428   9.193  23.402  1.00 18.58           C  
ATOM    987  CD1 LEU H 131      17.579   9.684  24.295  1.00 19.09           C  
ATOM    988  CD2 LEU H 131      16.469   7.672  23.195  1.00 19.64           C  
ATOM    989  C   LEU H 131      12.644   9.623  23.875  1.00 20.30           C  
ATOM    990  O   LEU H 131      12.092  10.690  23.623  1.00 20.94           O  
ATOM    991  N   THR H 132      12.197   8.785  24.829  1.00 20.11           N  
ATOM    992  CA  THR H 132      11.060   9.105  25.638  1.00 19.18           C  
ATOM    993  CB  THR H 132       9.966   8.077  25.577  1.00 19.92           C  
ATOM    994  OG1 THR H 132      10.489   6.801  25.906  1.00 18.36           O  
ATOM    995  CG2 THR H 132       9.338   8.045  24.184  1.00 18.40           C  
ATOM    996  C   THR H 132      11.508   9.122  27.062  1.00 19.76           C  
ATOM    997  O   THR H 132      12.415   8.387  27.452  1.00 18.09           O  
ATOM    998  N   CYS H 133      10.893  10.007  27.870  1.00 20.38           N  
ATOM    999  CA  CYS H 133      11.172  10.025  29.276  1.00 20.94           C  
ATOM   1000  CB  CYS H 133      11.854  11.326  29.755  1.00 20.54           C  
ATOM   1001  SG  CYS H 133      12.206  11.336  31.541  1.00 24.36           S  
ATOM   1002  C   CYS H 133       9.842   9.876  29.953  1.00 21.57           C  
ATOM   1003  O   CYS H 133       8.937  10.688  29.757  1.00 21.24           O  
ATOM   1004  N   THR H 134       9.691   8.816  30.772  1.00 23.67           N  
ATOM   1005  CA  THR H 134       8.441   8.540  31.425  1.00 23.14           C  
ATOM   1006  CB  THR H 134       8.132   7.070  31.478  1.00 22.79           C  
ATOM   1007  OG1 THR H 134       8.122   6.515  30.170  1.00 24.93           O  
ATOM   1008  CG2 THR H 134       6.758   6.879  32.136  1.00 25.89           C  
ATOM   1009  C   THR H 134       8.582   9.003  32.838  1.00 24.90           C  
ATOM   1010  O   THR H 134       9.589   8.737  33.488  1.00 26.97           O  
ATOM   1011  N   VAL H 135       7.567   9.722  33.355  1.00 25.65           N  
ATOM   1012  CA  VAL H 135       7.678  10.247  34.684  1.00 25.80           C  
ATOM   1013  CB  VAL H 135       7.499  11.731  34.724  1.00 26.80           C  
ATOM   1014  CG1 VAL H 135       7.587  12.203  36.182  1.00 26.18           C  
ATOM   1015  CG2 VAL H 135       8.534  12.372  33.786  1.00 29.23           C  
ATOM   1016  C   VAL H 135       6.594   9.664  35.524  1.00 25.23           C  
ATOM   1017  O   VAL H 135       5.439   9.588  35.106  1.00 23.57           O  
ATOM   1018  N   THR H 136       6.957   9.232  36.747  1.00 25.62           N  
ATOM   1019  CA  THR H 136       5.987   8.692  37.650  1.00 28.11           C  
ATOM   1020  CB  THR H 136       6.170   7.225  37.916  1.00 28.56           C  
ATOM   1021  OG1 THR H 136       7.473   6.975  38.423  1.00 27.20           O  
ATOM   1022  CG2 THR H 136       5.945   6.448  36.608  1.00 29.76           C  
ATOM   1023  C   THR H 136       6.139   9.417  38.946  1.00 29.40           C  
ATOM   1024  O   THR H 136       7.200   9.958  39.249  1.00 28.20           O  
ATOM   1025  N   GLY H 137       5.029   9.527  39.702  1.00 57.78           N  
ATOM   1026  CA  GLY H 137       5.074  10.142  40.995  1.00 59.34           C  
ATOM   1027  C   GLY H 137       4.759  11.609  40.911  1.00 59.33           C  
ATOM   1028  O   GLY H 137       4.535  12.241  41.941  1.00 63.00           O  
ATOM   1029  N   PHE H 138       4.733  12.206  39.699  1.00 57.05           N  
ATOM   1030  CA  PHE H 138       4.452  13.617  39.628  1.00 55.75           C  
ATOM   1031  CB  PHE H 138       5.730  14.467  39.783  1.00 55.43           C  
ATOM   1032  CG  PHE H 138       5.367  15.895  40.009  1.00 56.91           C  
ATOM   1033  CD1 PHE H 138       5.010  16.327  41.268  1.00 58.89           C  
ATOM   1034  CD2 PHE H 138       5.395  16.805  38.980  1.00 56.26           C  
ATOM   1035  CE1 PHE H 138       4.674  17.643  41.492  1.00 59.72           C  
ATOM   1036  CE2 PHE H 138       5.062  18.119  39.199  1.00 56.67           C  
ATOM   1037  CZ  PHE H 138       4.701  18.542  40.454  1.00 59.01           C  
ATOM   1038  C   PHE H 138       3.879  13.890  38.266  1.00 55.29           C  
ATOM   1039  O   PHE H 138       4.101  13.116  37.337  1.00 54.71           O  
ATOM   1040  N   SER H 139       3.128  15.003  38.098  1.00 55.24           N  
ATOM   1041  CA  SER H 139       2.554  15.265  36.806  1.00 55.84           C  
ATOM   1042  CB  SER H 139       1.064  15.630  36.831  1.00 60.10           C  
ATOM   1043  OG  SER H 139       0.606  15.881  35.511  1.00 62.97           O  
ATOM   1044  C   SER H 139       3.283  16.400  36.149  1.00 54.50           C  
ATOM   1045  O   SER H 139       3.568  17.430  36.755  1.00 55.24           O  
ATOM   1046  N   ILE H 140       3.568  16.213  34.850  1.00 52.81           N  
ATOM   1047  CA  ILE H 140       4.296  17.110  34.002  1.00 50.94           C  
ATOM   1048  CB  ILE H 140       4.759  16.422  32.730  1.00 48.69           C  
ATOM   1049  CG1 ILE H 140       3.612  15.781  31.939  1.00 50.62           C  
ATOM   1050  CG2 ILE H 140       5.831  15.393  33.123  1.00 47.62           C  
ATOM   1051  CD1 ILE H 140       4.094  15.094  30.660  1.00 47.76           C  
ATOM   1052  C   ILE H 140       3.573  18.424  33.793  1.00 53.35           C  
ATOM   1053  O   ILE H 140       4.206  19.431  33.476  1.00 51.87           O  
ATOM   1054  N   THR H 141       2.224  18.441  33.852  1.00 54.91           N  
ATOM   1055  CA  THR H 141       1.449  19.658  33.739  1.00 57.11           C  
ATOM   1056  CB  THR H 141      -0.007  19.448  33.448  1.00 59.72           C  
ATOM   1057  OG1 THR H 141      -0.593  18.595  34.420  1.00 60.69           O  
ATOM   1058  CG2 THR H 141      -0.151  18.883  32.035  1.00 61.89           C  
ATOM   1059  C   THR H 141       1.495  20.514  34.973  1.00 58.86           C  
ATOM   1060  O   THR H 141       1.299  21.726  34.891  1.00 58.65           O  
ATOM   1061  N   SER H 142       1.692  19.916  36.161  1.00 57.65           N  
ATOM   1062  CA  SER H 142       1.561  20.664  37.385  1.00 59.77           C  
ATOM   1063  CB  SER H 142       1.799  19.795  38.632  1.00 60.52           C  
ATOM   1064  OG  SER H 142       0.799  18.790  38.717  1.00 65.27           O  
ATOM   1065  C   SER H 142       2.497  21.837  37.450  1.00 57.44           C  
ATOM   1066  O   SER H 142       2.050  22.973  37.613  1.00 58.24           O  
ATOM   1067  N   ASP H 143       3.818  21.600  37.343  1.00 54.72           N  
ATOM   1068  CA  ASP H 143       4.788  22.661  37.447  1.00 52.90           C  
ATOM   1069  CB  ASP H 143       5.061  23.062  38.909  1.00 54.15           C  
ATOM   1070  CG  ASP H 143       5.830  24.376  38.952  1.00 54.50           C  
ATOM   1071  OD1 ASP H 143       6.030  24.988  37.870  1.00 57.33           O  
ATOM   1072  OD2 ASP H 143       6.216  24.796  40.076  1.00 52.85           O1-
ATOM   1073  C   ASP H 143       6.066  22.093  36.883  1.00 49.24           C  
ATOM   1074  O   ASP H 143       6.029  21.018  36.284  1.00 48.68           O  
ATOM   1075  N   TYR H 144       7.214  22.812  37.014  1.00 47.08           N  
ATOM   1076  CA  TYR H 144       8.507  22.250  36.667  1.00 45.10           C  
ATOM   1077  CB  TYR H 144       8.643  20.758  37.041  1.00 45.52           C  
ATOM   1078  CG  TYR H 144       8.537  20.548  38.516  1.00 46.11           C  
ATOM   1079  CD1 TYR H 144       7.393  20.875  39.209  1.00 49.70           C  
ATOM   1080  CD2 TYR H 144       9.569  19.958  39.205  1.00 45.40           C  
ATOM   1081  CE1 TYR H 144       7.293  20.663  40.564  1.00 51.00           C  
ATOM   1082  CE2 TYR H 144       9.475  19.740  40.560  1.00 48.67           C  
ATOM   1083  CZ  TYR H 144       8.341  20.099  41.245  1.00 51.48           C  
ATOM   1084  OH  TYR H 144       8.247  19.878  42.637  1.00 55.71           O  
ATOM   1085  C   TYR H 144       8.797  22.318  35.188  1.00 42.81           C  
ATOM   1086  O   TYR H 144       7.877  22.349  34.370  1.00 44.92           O  
ATOM   1087  N   ALA H 145      10.111  22.391  34.819  1.00 24.99           N  
ATOM   1088  CA  ALA H 145      10.468  22.354  33.438  1.00 23.58           C  
ATOM   1089  CB  ALA H 145      11.532  23.392  33.053  1.00 25.52           C  
ATOM   1090  C   ALA H 145      11.068  20.996  33.246  1.00 22.56           C  
ATOM   1091  O   ALA H 145      11.725  20.471  34.144  1.00 23.85           O  
ATOM   1092  N   TRP H 146      10.833  20.372  32.077  1.00 21.47           N  
ATOM   1093  CA  TRP H 146      11.319  19.041  31.864  1.00 21.66           C  
ATOM   1094  CB  TRP H 146      10.211  18.125  31.332  1.00 24.89           C  
ATOM   1095  CG  TRP H 146       9.005  18.129  32.246  1.00 27.16           C  
ATOM   1096  CD2 TRP H 146       8.894  17.381  33.467  1.00 29.01           C  
ATOM   1097  CD1 TRP H 146       7.846  18.843  32.126  1.00 29.81           C  
ATOM   1098  NE1 TRP H 146       7.014  18.575  33.186  1.00 29.55           N  
ATOM   1099  CE2 TRP H 146       7.647  17.678  34.022  1.00 29.59           C  
ATOM   1100  CE3 TRP H 146       9.759  16.520  34.078  1.00 28.47           C  
ATOM   1101  CZ2 TRP H 146       7.247  17.113  35.198  1.00 29.13           C  
ATOM   1102  CZ3 TRP H 146       9.351  15.952  35.264  1.00 30.01           C  
ATOM   1103  CH2 TRP H 146       8.118  16.244  35.809  1.00 31.69           C  
ATOM   1104  C   TRP H 146      12.403  19.148  30.838  1.00 21.92           C  
ATOM   1105  O   TRP H 146      12.145  19.554  29.709  1.00 22.67           O  
ATOM   1106  N   ASN H 147      13.636  18.731  31.195  1.00 21.00           N  
ATOM   1107  CA  ASN H 147      14.785  18.995  30.369  1.00 20.89           C  
ATOM   1108  CB  ASN H 147      15.936  19.662  31.147  1.00 19.91           C  
ATOM   1109  CG  ASN H 147      15.524  21.021  31.685  1.00 20.89           C  
ATOM   1110  OD1 ASN H 147      15.599  22.028  30.985  1.00 25.10           O  
ATOM   1111  ND2 ASN H 147      15.095  21.057  32.974  1.00 21.52           N  
ATOM   1112  C   ASN H 147      15.411  17.735  29.860  1.00 20.20           C  
ATOM   1113  O   ASN H 147      15.180  16.639  30.370  1.00 20.27           O  
ATOM   1114  N   TRP H 148      16.229  17.898  28.796  1.00 18.84           N  
ATOM   1115  CA  TRP H 148      17.043  16.842  28.271  1.00 19.75           C  
ATOM   1116  CB  TRP H 148      16.752  16.480  26.805  1.00 18.92           C  
ATOM   1117  CG  TRP H 148      15.443  15.756  26.592  1.00 18.53           C  
ATOM   1118  CD2 TRP H 148      15.273  14.339  26.755  1.00 20.07           C  
ATOM   1119  CD1 TRP H 148      14.227  16.251  26.223  1.00 18.48           C  
ATOM   1120  NE1 TRP H 148      13.311  15.229  26.140  1.00 19.15           N  
ATOM   1121  CE2 TRP H 148      13.940  14.046  26.465  1.00 20.54           C  
ATOM   1122  CE3 TRP H 148      16.154  13.359  27.114  1.00 19.12           C  
ATOM   1123  CZ2 TRP H 148      13.468  12.767  26.533  1.00 20.02           C  
ATOM   1124  CZ3 TRP H 148      15.675  12.070  27.181  1.00 21.05           C  
ATOM   1125  CH2 TRP H 148      14.356  11.780  26.896  1.00 20.85           C  
ATOM   1126  C   TRP H 148      18.464  17.316  28.350  1.00 19.13           C  
ATOM   1127  O   TRP H 148      18.756  18.478  28.066  1.00 18.28           O  
ATOM   1128  N   ILE H 149      19.384  16.421  28.772  1.00 18.62           N  
ATOM   1129  CA  ILE H 149      20.777  16.755  28.917  1.00 18.73           C  
ATOM   1130  CB  ILE H 149      21.219  16.781  30.353  1.00 17.90           C  
ATOM   1131  CG1 ILE H 149      20.263  17.614  31.223  1.00 18.43           C  
ATOM   1132  CG2 ILE H 149      22.664  17.309  30.378  1.00 17.70           C  
ATOM   1133  CD1 ILE H 149      20.184  19.083  30.838  1.00 18.23           C  
ATOM   1134  C   ILE H 149      21.539  15.605  28.329  1.00 19.59           C  
ATOM   1135  O   ILE H 149      21.063  14.473  28.369  1.00 20.55           O  
ATOM   1136  N   ARG H 150      22.736  15.847  27.749  1.00 20.13           N  
ATOM   1137  CA  ARG H 150      23.480  14.716  27.265  1.00 20.19           C  
ATOM   1138  CB  ARG H 150      23.459  14.521  25.736  1.00 19.29           C  
ATOM   1139  CG  ARG H 150      24.022  15.675  24.901  1.00 19.90           C  
ATOM   1140  CD  ARG H 150      23.952  15.374  23.400  1.00 22.19           C  
ATOM   1141  NE  ARG H 150      24.482  16.550  22.652  1.00 22.41           N  
ATOM   1142  CZ  ARG H 150      24.688  16.458  21.305  1.00 22.95           C  
ATOM   1143  NH1 ARG H 150      24.414  15.291  20.651  1.00 23.59           N1+
ATOM   1144  NH2 ARG H 150      25.178  17.527  20.612  1.00 22.11           N  
ATOM   1145  C   ARG H 150      24.900  14.836  27.718  1.00 20.82           C  
ATOM   1146  O   ARG H 150      25.396  15.934  27.968  1.00 19.67           O  
ATOM   1147  N   GLN H 151      25.579  13.680  27.875  1.00 21.35           N  
ATOM   1148  CA  GLN H 151      26.949  13.674  28.293  1.00 20.30           C  
ATOM   1149  CB  GLN H 151      27.149  12.986  29.657  1.00 17.63           C  
ATOM   1150  CG  GLN H 151      28.593  12.977  30.162  1.00 20.69           C  
ATOM   1151  CD  GLN H 151      28.586  12.390  31.568  1.00 22.91           C  
ATOM   1152  OE1 GLN H 151      28.454  13.109  32.556  1.00 18.82           O  
ATOM   1153  NE2 GLN H 151      28.727  11.042  31.665  1.00 18.54           N  
ATOM   1154  C   GLN H 151      27.736  12.929  27.257  1.00 21.56           C  
ATOM   1155  O   GLN H 151      27.411  11.797  26.901  1.00 22.03           O  
ATOM   1156  N   PHE H 152      28.811  13.570  26.755  1.00 22.17           N  
ATOM   1157  CA  PHE H 152      29.643  13.037  25.713  1.00 24.98           C  
ATOM   1158  CB  PHE H 152      30.498  14.116  25.025  1.00 24.12           C  
ATOM   1159  CG  PHE H 152      29.562  15.075  24.370  1.00 25.57           C  
ATOM   1160  CD1 PHE H 152      28.996  16.106  25.085  1.00 25.87           C  
ATOM   1161  CD2 PHE H 152      29.247  14.946  23.039  1.00 24.70           C  
ATOM   1162  CE1 PHE H 152      28.131  16.990  24.485  1.00 24.02           C  
ATOM   1163  CE2 PHE H 152      28.383  15.827  22.433  1.00 23.47           C  
ATOM   1164  CZ  PHE H 152      27.823  16.852  23.155  1.00 23.03           C  
ATOM   1165  C   PHE H 152      30.572  12.034  26.323  1.00 28.36           C  
ATOM   1166  O   PHE H 152      30.764  12.005  27.537  1.00 30.16           O  
ATOM   1167  N   PRO H 153      31.142  11.186  25.510  1.00 30.63           N  
ATOM   1168  CA  PRO H 153      32.058  10.172  25.949  1.00 31.86           C  
ATOM   1169  CD  PRO H 153      30.856  11.125  24.088  1.00 30.34           C  
ATOM   1170  CB  PRO H 153      32.438   9.386  24.689  1.00 29.70           C  
ATOM   1171  CG  PRO H 153      32.019  10.298  23.517  1.00 29.54           C  
ATOM   1172  C   PRO H 153      33.210  10.835  26.641  1.00 34.03           C  
ATOM   1173  O   PRO H 153      33.866  10.194  27.458  1.00 33.97           O  
ATOM   1174  N   GLY H 154      33.464  12.112  26.302  1.00 38.30           N  
ATOM   1175  CA  GLY H 154      34.468  12.983  26.855  1.00 38.30           C  
ATOM   1176  C   GLY H 154      34.138  13.277  28.292  1.00 42.76           C  
ATOM   1177  O   GLY H 154      35.013  13.666  29.067  1.00 42.94           O  
ATOM   1178  N   SER H 155      32.855  13.096  28.669  1.00 43.25           N  
ATOM   1179  CA  SER H 155      32.286  13.378  29.963  1.00 41.02           C  
ATOM   1180  CB  SER H 155      33.276  13.112  31.115  1.00 45.28           C  
ATOM   1181  OG  SER H 155      32.675  13.397  32.370  1.00  0.00           O  
ATOM   1182  C   SER H 155      31.787  14.795  30.083  1.00 41.52           C  
ATOM   1183  O   SER H 155      31.268  15.170  31.134  1.00 41.30           O  
ATOM   1184  N   LYS H 156      31.856  15.615  29.016  1.00 38.43           N  
ATOM   1185  CA  LYS H 156      31.290  16.934  29.125  1.00 32.69           C  
ATOM   1186  CB  LYS H 156      31.759  17.926  28.046  1.00 37.60           C  
ATOM   1187  CG  LYS H 156      33.106  18.566  28.392  1.00 42.99           C  
ATOM   1188  CD  LYS H 156      34.268  17.575  28.441  1.00 47.26           C  
ATOM   1189  CE  LYS H 156      35.519  18.113  29.142  1.00 49.09           C  
ATOM   1190  NZ  LYS H 156      36.173  19.153  28.317  1.00 49.44           N1+
ATOM   1191  C   LYS H 156      29.797  16.822  29.085  1.00 32.40           C  
ATOM   1192  O   LYS H 156      29.246  15.932  28.441  1.00 31.17           O  
ATOM   1193  N   LEU H 157      29.111  17.727  29.817  1.00 27.25           N  
ATOM   1194  CA  LEU H 157      27.674  17.758  29.909  1.00 23.54           C  
ATOM   1195  CB  LEU H 157      27.177  17.952  31.353  1.00 21.79           C  
ATOM   1196  CG  LEU H 157      27.321  16.704  32.242  1.00 22.33           C  
ATOM   1197  CD1 LEU H 157      27.061  17.027  33.722  1.00 21.47           C  
ATOM   1198  CD2 LEU H 157      26.383  15.592  31.753  1.00 20.28           C  
ATOM   1199  C   LEU H 157      27.174  18.931  29.123  1.00 22.26           C  
ATOM   1200  O   LEU H 157      27.688  20.042  29.263  1.00 23.98           O  
ATOM   1201  N   GLU H 158      26.149  18.702  28.271  1.00 20.39           N  
ATOM   1202  CA  GLU H 158      25.593  19.771  27.483  1.00 19.77           C  
ATOM   1203  CB  GLU H 158      25.867  19.607  25.978  1.00 20.19           C  
ATOM   1204  CG  GLU H 158      25.294  20.742  25.130  1.00 23.28           C  
ATOM   1205  CD  GLU H 158      25.728  20.536  23.684  1.00 28.23           C  
ATOM   1206  OE1 GLU H 158      25.433  19.455  23.106  1.00 28.59           O  
ATOM   1207  OE2 GLU H 158      26.371  21.471  23.138  1.00 29.90           O1-
ATOM   1208  C   GLU H 158      24.100  19.783  27.671  1.00 19.35           C  
ATOM   1209  O   GLU H 158      23.440  18.748  27.576  1.00 19.64           O  
ATOM   1210  N   TRP H 159      23.528  20.976  27.942  1.00 19.61           N  
ATOM   1211  CA  TRP H 159      22.107  21.123  28.142  1.00 21.45           C  
ATOM   1212  CB  TRP H 159      21.760  22.395  28.937  1.00 22.37           C  
ATOM   1213  CG  TRP H 159      20.291  22.736  28.991  1.00 21.58           C  
ATOM   1214  CD2 TRP H 159      19.685  23.771  28.201  1.00 22.77           C  
ATOM   1215  CD1 TRP H 159      19.295  22.195  29.748  1.00 21.70           C  
ATOM   1216  NE1 TRP H 159      18.103  22.820  29.469  1.00 21.63           N  
ATOM   1217  CE2 TRP H 159      18.328  23.795  28.524  1.00 23.18           C  
ATOM   1218  CE3 TRP H 159      20.216  24.634  27.284  1.00 24.82           C  
ATOM   1219  CZ2 TRP H 159      17.477  24.681  27.927  1.00 27.38           C  
ATOM   1220  CZ3 TRP H 159      19.356  25.530  26.689  1.00 28.49           C  
ATOM   1221  CH2 TRP H 159      18.012  25.552  27.005  1.00 31.01           C  
ATOM   1222  C   TRP H 159      21.425  21.221  26.804  1.00 21.67           C  
ATOM   1223  O   TRP H 159      21.757  22.091  26.003  1.00 21.87           O  
ATOM   1224  N   MET H 160      20.523  20.263  26.488  1.00 18.88           N  
ATOM   1225  CA  MET H 160      19.776  20.256  25.252  1.00 19.40           C  
ATOM   1226  CB  MET H 160      19.303  18.843  24.879  1.00 20.09           C  
ATOM   1227  CG  MET H 160      20.495  17.899  24.690  1.00 20.59           C  
ATOM   1228  SD  MET H 160      20.086  16.198  24.197  1.00 20.19           S  
ATOM   1229  CE  MET H 160      19.774  16.600  22.454  1.00 13.88           C  
ATOM   1230  C   MET H 160      18.604  21.207  25.189  1.00 20.94           C  
ATOM   1231  O   MET H 160      18.459  21.929  24.201  1.00 20.39           O  
ATOM   1232  N   GLY H 161      17.741  21.259  26.236  1.00 21.24           N  
ATOM   1233  CA  GLY H 161      16.575  22.114  26.160  1.00 19.96           C  
ATOM   1234  C   GLY H 161      15.503  21.609  27.085  1.00 18.09           C  
ATOM   1235  O   GLY H 161      15.672  20.584  27.744  1.00 15.82           O  
ATOM   1236  N   PHE H 162      14.354  22.328  27.160  1.00 19.91           N  
ATOM   1237  CA  PHE H 162      13.302  21.904  28.050  1.00 21.34           C  
ATOM   1238  CB  PHE H 162      13.376  22.523  29.461  1.00 20.92           C  
ATOM   1239  CG  PHE H 162      13.296  24.015  29.385  1.00 21.19           C  
ATOM   1240  CD1 PHE H 162      12.089  24.651  29.204  1.00 21.49           C  
ATOM   1241  CD2 PHE H 162      14.433  24.784  29.522  1.00 21.47           C  
ATOM   1242  CE1 PHE H 162      12.022  26.023  29.143  1.00 22.75           C  
ATOM   1243  CE2 PHE H 162      14.372  26.157  29.463  1.00 22.94           C  
ATOM   1244  CZ  PHE H 162      13.162  26.779  29.273  1.00 23.68           C  
ATOM   1245  C   PHE H 162      11.949  22.244  27.505  1.00 21.85           C  
ATOM   1246  O   PHE H 162      11.813  22.935  26.497  1.00 22.64           O  
ATOM   1247  N   ILE H 163      10.908  21.681  28.161  1.00 22.30           N  
ATOM   1248  CA  ILE H 163       9.525  21.976  27.908  1.00 22.51           C  
ATOM   1249  CB  ILE H 163       8.768  20.827  27.305  1.00 21.82           C  
ATOM   1250  CG1 ILE H 163       7.339  21.264  26.960  1.00 20.23           C  
ATOM   1251  CG2 ILE H 163       8.859  19.615  28.247  1.00 21.90           C  
ATOM   1252  CD1 ILE H 163       6.619  20.289  26.031  1.00 18.42           C  
ATOM   1253  C   ILE H 163       8.915  22.305  29.246  1.00 23.00           C  
ATOM   1254  O   ILE H 163       9.015  21.531  30.198  1.00 23.07           O  
ATOM   1255  N   SER H 164       8.263  23.480  29.353  1.00 22.73           N  
ATOM   1256  CA  SER H 164       7.686  23.926  30.595  1.00 21.50           C  
ATOM   1257  CB  SER H 164       7.492  25.453  30.637  1.00 21.66           C  
ATOM   1258  OG  SER H 164       6.918  25.848  31.874  1.00 27.33           O  
ATOM   1259  C   SER H 164       6.344  23.287  30.787  1.00 22.65           C  
ATOM   1260  O   SER H 164       5.789  22.674  29.879  1.00 23.20           O  
ATOM   1261  N   TYR H 165       5.831  23.366  32.031  1.00 46.80           N  
ATOM   1262  CA  TYR H 165       4.592  22.759  32.414  1.00 48.70           C  
ATOM   1263  CB  TYR H 165       4.273  22.931  33.913  1.00 49.54           C  
ATOM   1264  CG  TYR H 165       4.376  24.371  34.285  1.00 51.70           C  
ATOM   1265  CD1 TYR H 165       5.584  24.877  34.704  1.00 49.84           C  
ATOM   1266  CD2 TYR H 165       3.288  25.212  34.223  1.00 54.27           C  
ATOM   1267  CE1 TYR H 165       5.705  26.200  35.055  1.00 52.14           C  
ATOM   1268  CE2 TYR H 165       3.402  26.538  34.573  1.00 58.11           C  
ATOM   1269  CZ  TYR H 165       4.614  27.033  34.990  1.00 55.87           C  
ATOM   1270  OH  TYR H 165       4.739  28.391  35.350  1.00 63.29           O  
ATOM   1271  C   TYR H 165       3.522  23.358  31.567  1.00 51.61           C  
ATOM   1272  O   TYR H 165       2.494  22.727  31.323  1.00 55.18           O  
ATOM   1273  N   SER H 166       3.714  24.631  31.172  1.00 51.95           N  
ATOM   1274  CA  SER H 166       2.803  25.331  30.310  1.00 54.58           C  
ATOM   1275  CB  SER H 166       3.015  26.857  30.330  1.00 56.50           C  
ATOM   1276  OG  SER H 166       4.307  27.190  29.846  1.00 58.61           O  
ATOM   1277  C   SER H 166       2.911  24.861  28.881  1.00 55.54           C  
ATOM   1278  O   SER H 166       2.003  25.111  28.090  1.00 55.99           O  
ATOM   1279  N   GLY H 167       4.012  24.185  28.487  1.00 53.60           N  
ATOM   1280  CA  GLY H 167       4.095  23.694  27.133  1.00 53.77           C  
ATOM   1281  C   GLY H 167       5.008  24.540  26.285  1.00 53.44           C  
ATOM   1282  O   GLY H 167       5.229  24.225  25.117  1.00 54.81           O  
ATOM   1283  N   ASP H 168       5.543  25.655  26.815  1.00 21.91           N  
ATOM   1284  CA  ASP H 168       6.487  26.408  26.039  1.00 23.34           C  
ATOM   1285  CB  ASP H 168       6.694  27.844  26.557  1.00 25.43           C  
ATOM   1286  CG  ASP H 168       7.308  28.690  25.448  1.00  0.00           C  
ATOM   1287  OD1 ASP H 168       8.499  28.476  25.099  1.00  0.00           O  
ATOM   1288  OD2 ASP H 168       6.571  29.566  24.924  1.00  0.00           O1-
ATOM   1289  C   ASP H 168       7.794  25.677  26.090  1.00 24.08           C  
ATOM   1290  O   ASP H 168       8.046  24.922  27.028  1.00 24.45           O  
ATOM   1291  N   THR H 169       8.659  25.864  25.069  1.00 24.08           N  
ATOM   1292  CA  THR H 169       9.910  25.156  25.070  1.00 23.56           C  
ATOM   1293  CB  THR H 169      10.012  24.108  24.004  1.00 22.93           C  
ATOM   1294  OG1 THR H 169       9.941  24.715  22.723  1.00 21.09           O  
ATOM   1295  CG2 THR H 169       8.866  23.099  24.181  1.00 24.49           C  
ATOM   1296  C   THR H 169      11.030  26.110  24.813  1.00 23.48           C  
ATOM   1297  O   THR H 169      10.838  27.198  24.273  1.00 23.69           O  
ATOM   1298  N   SER H 170      12.247  25.715  25.235  1.00 21.69           N  
ATOM   1299  CA  SER H 170      13.426  26.492  25.003  1.00 21.85           C  
ATOM   1300  CB  SER H 170      13.907  27.248  26.247  1.00 22.03           C  
ATOM   1301  OG  SER H 170      15.075  27.988  25.935  1.00 27.25           O  
ATOM   1302  C   SER H 170      14.502  25.527  24.614  1.00 21.77           C  
ATOM   1303  O   SER H 170      14.685  24.505  25.275  1.00 21.89           O  
ATOM   1304  N   PHE H 171      15.267  25.836  23.544  1.00 21.33           N  
ATOM   1305  CA  PHE H 171      16.251  24.892  23.089  1.00 20.50           C  
ATOM   1306  CB  PHE H 171      16.052  24.427  21.632  1.00 19.01           C  
ATOM   1307  CG  PHE H 171      14.695  23.830  21.451  1.00 20.10           C  
ATOM   1308  CD1 PHE H 171      14.435  22.524  21.792  1.00 20.90           C  
ATOM   1309  CD2 PHE H 171      13.672  24.587  20.933  1.00 21.99           C  
ATOM   1310  CE1 PHE H 171      13.181  21.984  21.617  1.00 22.00           C  
ATOM   1311  CE2 PHE H 171      12.416  24.056  20.752  1.00 22.92           C  
ATOM   1312  CZ  PHE H 171      12.166  22.750  21.096  1.00 22.19           C  
ATOM   1313  C   PHE H 171      17.602  25.540  23.106  1.00 20.95           C  
ATOM   1314  O   PHE H 171      17.730  26.762  23.054  1.00 21.27           O  
ATOM   1315  N   ASN H 172      18.661  24.709  23.192  1.00 22.58           N  
ATOM   1316  CA  ASN H 172      20.002  25.208  23.128  1.00 24.58           C  
ATOM   1317  CB  ASN H 172      21.055  24.111  23.376  1.00 27.61           C  
ATOM   1318  CG  ASN H 172      22.433  24.745  23.507  1.00 30.31           C  
ATOM   1319  OD1 ASN H 172      22.844  25.551  22.672  1.00 30.47           O  
ATOM   1320  ND2 ASN H 172      23.174  24.365  24.582  1.00 28.66           N  
ATOM   1321  C   ASN H 172      20.164  25.709  21.730  1.00 25.75           C  
ATOM   1322  O   ASN H 172      19.722  25.070  20.777  1.00 23.94           O  
ATOM   1323  N   PRO H 173      20.779  26.848  21.578  1.00 27.50           N  
ATOM   1324  CA  PRO H 173      20.948  27.445  20.286  1.00 28.62           C  
ATOM   1325  CD  PRO H 173      20.980  27.794  22.658  1.00 24.99           C  
ATOM   1326  CB  PRO H 173      21.518  28.845  20.541  1.00 28.98           C  
ATOM   1327  CG  PRO H 173      21.907  28.849  22.034  1.00 30.78           C  
ATOM   1328  C   PRO H 173      21.792  26.572  19.422  1.00 29.75           C  
ATOM   1329  O   PRO H 173      21.689  26.655  18.199  1.00 30.74           O  
ATOM   1330  N   SER H 174      22.638  25.737  20.044  1.00 30.85           N  
ATOM   1331  CA  SER H 174      23.513  24.866  19.320  1.00 32.57           C  
ATOM   1332  CB  SER H 174      24.462  24.092  20.247  1.00 33.90           C  
ATOM   1333  OG  SER H 174      25.280  23.217  19.487  1.00 40.09           O  
ATOM   1334  C   SER H 174      22.714  23.845  18.565  1.00 32.30           C  
ATOM   1335  O   SER H 174      23.112  23.427  17.480  1.00 33.20           O  
ATOM   1336  N   LEU H 175      21.561  23.405  19.108  1.00 31.16           N  
ATOM   1337  CA  LEU H 175      20.864  22.327  18.456  1.00 31.18           C  
ATOM   1338  CB  LEU H 175      20.593  21.187  19.450  1.00 29.13           C  
ATOM   1339  CG  LEU H 175      21.851  20.644  20.153  1.00 27.66           C  
ATOM   1340  CD1 LEU H 175      21.487  19.595  21.213  1.00 26.63           C  
ATOM   1341  CD2 LEU H 175      22.873  20.106  19.143  1.00 28.92           C  
ATOM   1342  C   LEU H 175      19.499  22.769  18.004  1.00 31.75           C  
ATOM   1343  O   LEU H 175      18.686  21.936  17.607  1.00 29.76           O  
ATOM   1344  N   LYS H 176      19.232  24.086  17.951  1.00 34.04           N  
ATOM   1345  CA  LYS H 176      17.882  24.536  17.723  1.00 36.14           C  
ATOM   1346  CB  LYS H 176      17.727  26.064  17.738  1.00 38.93           C  
ATOM   1347  CG  LYS H 176      16.258  26.477  17.618  1.00 42.02           C  
ATOM   1348  CD  LYS H 176      15.983  27.945  17.932  1.00 47.40           C  
ATOM   1349  CE  LYS H 176      14.493  28.292  17.908  1.00 44.44           C  
ATOM   1350  NZ  LYS H 176      13.914  27.962  16.587  1.00 46.53           N1+
ATOM   1351  C   LYS H 176      17.326  24.061  16.417  1.00 36.37           C  
ATOM   1352  O   LYS H 176      16.142  23.737  16.325  1.00 38.04           O  
ATOM   1353  N   SER H 177      18.149  24.021  15.361  1.00 34.16           N  
ATOM   1354  CA  SER H 177      17.635  23.687  14.067  1.00 33.75           C  
ATOM   1355  CB  SER H 177      18.655  23.908  12.934  1.00 37.26           C  
ATOM   1356  OG  SER H 177      19.760  23.029  13.083  1.00 40.69           O  
ATOM   1357  C   SER H 177      17.162  22.265  13.991  1.00 30.90           C  
ATOM   1358  O   SER H 177      16.241  21.974  13.228  1.00 30.16           O  
ATOM   1359  N   ARG H 178      17.762  21.323  14.746  1.00 28.84           N  
ATOM   1360  CA  ARG H 178      17.293  19.981  14.533  1.00 27.80           C  
ATOM   1361  CB  ARG H 178      18.374  19.115  13.867  1.00 27.59           C  
ATOM   1362  CG  ARG H 178      19.672  19.041  14.671  1.00 27.24           C  
ATOM   1363  CD  ARG H 178      20.890  18.639  13.835  1.00 27.65           C  
ATOM   1364  NE  ARG H 178      22.081  18.696  14.731  1.00 27.47           N  
ATOM   1365  CZ  ARG H 178      22.523  17.565  15.352  1.00 25.84           C  
ATOM   1366  NH1 ARG H 178      21.920  16.368  15.095  1.00 24.07           N1+
ATOM   1367  NH2 ARG H 178      23.574  17.631  16.220  1.00 25.33           N  
ATOM   1368  C   ARG H 178      16.881  19.323  15.816  1.00 26.24           C  
ATOM   1369  O   ARG H 178      17.147  18.136  16.014  1.00 24.86           O  
ATOM   1370  N   ILE H 179      16.157  20.049  16.692  1.00 23.95           N  
ATOM   1371  CA  ILE H 179      15.733  19.443  17.922  1.00 22.54           C  
ATOM   1372  CB  ILE H 179      16.512  19.908  19.117  1.00 22.57           C  
ATOM   1373  CG1 ILE H 179      16.216  19.011  20.329  1.00 23.06           C  
ATOM   1374  CG2 ILE H 179      16.202  21.396  19.351  1.00 18.19           C  
ATOM   1375  CD1 ILE H 179      17.166  19.245  21.501  1.00 22.73           C  
ATOM   1376  C   ILE H 179      14.294  19.786  18.167  1.00 23.33           C  
ATOM   1377  O   ILE H 179      13.810  20.834  17.741  1.00 24.60           O  
ATOM   1378  N   SER H 180      13.559  18.880  18.843  1.00 22.81           N  
ATOM   1379  CA  SER H 180      12.188  19.158  19.166  0.80 21.33           C  
ATOM   1380  CB  SER H 180      11.216  18.660  18.080  0.80 21.63           C  
ATOM   1381  OG  SER H 180       9.869  18.948  18.425  0.80 24.29           O  
ATOM   1382  C   SER H 180      11.868  18.430  20.434  1.00 22.94           C  
ATOM   1383  O   SER H 180      12.296  17.294  20.626  1.00 23.89           O  
ATOM   1384  N   VAL H 181      11.111  19.074  21.349  1.00 21.95           N  
ATOM   1385  CA  VAL H 181      10.724  18.414  22.561  1.00 20.46           C  
ATOM   1386  CB  VAL H 181      11.341  19.004  23.797  1.00 18.64           C  
ATOM   1387  CG1 VAL H 181      12.862  18.802  23.709  1.00 15.91           C  
ATOM   1388  CG2 VAL H 181      10.919  20.477  23.926  1.00 16.15           C  
ATOM   1389  C   VAL H 181       9.240  18.549  22.673  1.00 20.82           C  
ATOM   1390  O   VAL H 181       8.695  19.646  22.556  1.00 22.83           O  
ATOM   1391  N   THR H 182       8.541  17.422  22.903  1.00 18.53           N  
ATOM   1392  CA  THR H 182       7.112  17.471  22.995  1.00 18.17           C  
ATOM   1393  CB  THR H 182       6.404  16.861  21.820  1.00 19.49           C  
ATOM   1394  OG1 THR H 182       6.763  15.496  21.680  1.00 21.10           O  
ATOM   1395  CG2 THR H 182       6.779  17.649  20.553  1.00 15.87           C  
ATOM   1396  C   THR H 182       6.703  16.719  24.217  1.00 19.88           C  
ATOM   1397  O   THR H 182       7.537  16.117  24.894  1.00 21.85           O  
ATOM   1398  N   ARG H 183       5.394  16.765  24.544  1.00 21.20           N  
ATOM   1399  CA  ARG H 183       4.907  16.118  25.730  1.00 21.88           C  
ATOM   1400  CB  ARG H 183       4.633  17.096  26.885  1.00 22.16           C  
ATOM   1401  CG  ARG H 183       3.651  18.193  26.460  1.00 25.43           C  
ATOM   1402  CD  ARG H 183       2.763  18.766  27.570  1.00 29.36           C  
ATOM   1403  NE  ARG H 183       3.603  19.087  28.756  1.00 33.74           N  
ATOM   1404  CZ  ARG H 183       3.069  19.821  29.777  1.00 35.09           C  
ATOM   1405  NH1 ARG H 183       1.801  20.320  29.671  1.00 35.04           N1+
ATOM   1406  NH2 ARG H 183       3.801  20.062  30.903  1.00 34.28           N  
ATOM   1407  C   ARG H 183       3.577  15.484  25.452  1.00 23.33           C  
ATOM   1408  O   ARG H 183       2.864  15.867  24.527  1.00 21.89           O  
ATOM   1409  N   ASP H 184       3.237  14.460  26.262  1.00 23.85           N  
ATOM   1410  CA  ASP H 184       1.960  13.808  26.211  1.00 24.09           C  
ATOM   1411  CB  ASP H 184       2.048  12.351  25.713  1.00 24.85           C  
ATOM   1412  CG  ASP H 184       0.645  11.841  25.404  1.00 28.44           C  
ATOM   1413  OD1 ASP H 184      -0.341  12.505  25.823  1.00 30.84           O  
ATOM   1414  OD2 ASP H 184       0.542  10.777  24.738  1.00 30.60           O1-
ATOM   1415  C   ASP H 184       1.491  13.785  27.634  1.00 23.89           C  
ATOM   1416  O   ASP H 184       1.930  12.953  28.426  1.00 23.27           O  
ATOM   1417  N   THR H 185       0.576  14.706  27.986  1.00 25.45           N  
ATOM   1418  CA  THR H 185       0.130  14.895  29.338  1.00 28.62           C  
ATOM   1419  CB  THR H 185      -0.797  16.058  29.473  1.00 28.40           C  
ATOM   1420  OG1 THR H 185      -0.210  17.223  28.917  1.00 28.97           O  
ATOM   1421  CG2 THR H 185      -1.025  16.291  30.972  1.00 31.01           C  
ATOM   1422  C   THR H 185      -0.604  13.681  29.819  1.00 29.65           C  
ATOM   1423  O   THR H 185      -0.587  13.358  31.006  1.00 29.10           O  
ATOM   1424  N   SER H 186      -1.327  13.005  28.914  1.00 30.85           N  
ATOM   1425  CA  SER H 186      -2.076  11.842  29.298  1.00 32.70           C  
ATOM   1426  CB  SER H 186      -2.903  11.280  28.132  1.00 34.09           C  
ATOM   1427  OG  SER H 186      -3.617  10.129  28.553  1.00 36.63           O  
ATOM   1428  C   SER H 186      -1.142  10.761  29.751  1.00 32.95           C  
ATOM   1429  O   SER H 186      -1.375  10.116  30.772  1.00 32.97           O  
ATOM   1430  N   LYS H 187      -0.080  10.525  28.960  1.00 31.89           N  
ATOM   1431  CA  LYS H 187       0.938   9.525  29.147  1.00 31.58           C  
ATOM   1432  CB  LYS H 187       1.782   9.308  27.881  1.00 31.82           C  
ATOM   1433  CG  LYS H 187       0.978   8.840  26.666  1.00 34.34           C  
ATOM   1434  CD  LYS H 187       0.310   7.474  26.830  1.00 38.32           C  
ATOM   1435  CE  LYS H 187      -0.489   7.041  25.596  1.00 40.55           C  
ATOM   1436  NZ  LYS H 187      -1.613   7.976  25.370  1.00 41.31           N1+
ATOM   1437  C   LYS H 187       1.889   9.890  30.254  1.00 30.69           C  
ATOM   1438  O   LYS H 187       2.580   9.021  30.783  1.00 30.77           O  
ATOM   1439  N   ASN H 188       1.987  11.192  30.594  1.00 29.51           N  
ATOM   1440  CA  ASN H 188       2.926  11.750  31.537  1.00 29.87           C  
ATOM   1441  CB  ASN H 188       2.735  11.371  33.034  1.00 33.19           C  
ATOM   1442  CG  ASN H 188       3.019   9.916  33.407  1.00 38.38           C  
ATOM   1443  OD1 ASN H 188       3.935   9.268  32.905  1.00 40.93           O  
ATOM   1444  ND2 ASN H 188       2.215   9.391  34.371  1.00 38.98           N  
ATOM   1445  C   ASN H 188       4.327  11.473  31.071  1.00 29.14           C  
ATOM   1446  O   ASN H 188       5.228  11.161  31.849  1.00 28.66           O  
ATOM   1447  N   GLN H 189       4.541  11.614  29.749  1.00 27.33           N  
ATOM   1448  CA  GLN H 189       5.836  11.387  29.178  1.00 26.28           C  
ATOM   1449  CB  GLN H 189       5.873  10.175  28.232  1.00 25.30           C  
ATOM   1450  CG  GLN H 189       5.581   8.842  28.923  1.00 26.32           C  
ATOM   1451  CD  GLN H 189       5.459   7.770  27.851  1.00 28.00           C  
ATOM   1452  OE1 GLN H 189       5.144   8.059  26.698  1.00 29.44           O  
ATOM   1453  NE2 GLN H 189       5.704   6.491  28.239  1.00 29.13           N  
ATOM   1454  C   GLN H 189       6.170  12.574  28.332  1.00 25.49           C  
ATOM   1455  O   GLN H 189       5.281  13.281  27.860  1.00 28.26           O  
ATOM   1456  N   PHE H 190       7.479  12.846  28.150  1.00 23.25           N  
ATOM   1457  CA  PHE H 190       7.882  13.890  27.251  1.00 21.80           C  
ATOM   1458  CB  PHE H 190       8.331  15.198  27.931  1.00 21.93           C  
ATOM   1459  CG  PHE H 190       9.483  14.958  28.837  1.00 23.65           C  
ATOM   1460  CD1 PHE H 190       9.289  14.451  30.097  1.00 23.53           C  
ATOM   1461  CD2 PHE H 190      10.761  15.235  28.427  1.00 23.12           C  
ATOM   1462  CE1 PHE H 190      10.351  14.233  30.941  1.00 21.86           C  
ATOM   1463  CE2 PHE H 190      11.824  15.020  29.267  1.00 23.32           C  
ATOM   1464  CZ  PHE H 190      11.627  14.514  30.525  1.00 22.56           C  
ATOM   1465  C   PHE H 190       8.939  13.312  26.357  1.00 21.22           C  
ATOM   1466  O   PHE H 190       9.566  12.310  26.701  1.00 21.84           O  
ATOM   1467  N   PHE H 191       9.155  13.919  25.169  1.00 20.05           N  
ATOM   1468  CA  PHE H 191       9.992  13.253  24.208  1.00 20.18           C  
ATOM   1469  CB  PHE H 191       9.189  12.788  22.983  1.00 19.51           C  
ATOM   1470  CG  PHE H 191       8.029  11.995  23.479  1.00 21.68           C  
ATOM   1471  CD1 PHE H 191       6.883  12.632  23.891  1.00 23.03           C  
ATOM   1472  CD2 PHE H 191       8.078  10.625  23.531  1.00 22.44           C  
ATOM   1473  CE1 PHE H 191       5.807  11.912  24.351  1.00 21.68           C  
ATOM   1474  CE2 PHE H 191       7.004   9.898  23.989  1.00 22.24           C  
ATOM   1475  CZ  PHE H 191       5.864  10.540  24.401  1.00 21.01           C  
ATOM   1476  C   PHE H 191      11.034  14.179  23.664  1.00 20.27           C  
ATOM   1477  O   PHE H 191      10.893  15.402  23.707  1.00 22.50           O  
ATOM   1478  N   LEU H 192      12.127  13.585  23.142  1.00 19.58           N  
ATOM   1479  CA  LEU H 192      13.185  14.309  22.496  1.00 17.99           C  
ATOM   1480  CB  LEU H 192      14.561  14.117  23.155  1.00 17.05           C  
ATOM   1481  CG  LEU H 192      15.702  14.869  22.443  1.00 16.85           C  
ATOM   1482  CD1 LEU H 192      15.500  16.393  22.504  1.00 16.14           C  
ATOM   1483  CD2 LEU H 192      17.075  14.420  22.969  1.00 14.46           C  
ATOM   1484  C   LEU H 192      13.304  13.786  21.103  1.00 18.95           C  
ATOM   1485  O   LEU H 192      13.231  12.579  20.867  1.00 19.17           O  
ATOM   1486  N   GLN H 193      13.470  14.701  20.131  1.00 20.85           N  
ATOM   1487  CA  GLN H 193      13.622  14.304  18.763  1.00 23.15           C  
ATOM   1488  CB  GLN H 193      12.374  14.661  17.935  1.00 26.80           C  
ATOM   1489  CG  GLN H 193      12.323  14.050  16.537  1.00 32.57           C  
ATOM   1490  CD  GLN H 193      10.989  14.453  15.918  1.00 38.54           C  
ATOM   1491  OE1 GLN H 193      10.687  14.105  14.777  1.00 38.68           O  
ATOM   1492  NE2 GLN H 193      10.159  15.205  16.689  1.00 38.92           N  
ATOM   1493  C   GLN H 193      14.793  15.079  18.247  1.00 23.07           C  
ATOM   1494  O   GLN H 193      14.818  16.306  18.339  1.00 21.96           O  
ATOM   1495  N   LEU H 194      15.810  14.371  17.712  1.00 21.99           N  
ATOM   1496  CA  LEU H 194      16.993  15.019  17.214  1.00 22.20           C  
ATOM   1497  CB  LEU H 194      18.233  14.627  18.039  1.00 21.88           C  
ATOM   1498  CG  LEU H 194      19.543  15.330  17.648  1.00 23.74           C  
ATOM   1499  CD1 LEU H 194      19.459  16.846  17.882  1.00 24.74           C  
ATOM   1500  CD2 LEU H 194      20.736  14.693  18.376  1.00 22.67           C  
ATOM   1501  C   LEU H 194      17.176  14.527  15.807  1.00 24.33           C  
ATOM   1502  O   LEU H 194      17.339  13.329  15.574  1.00 25.76           O  
ATOM   1503  N   ASN H 195      17.148  15.454  14.825  1.00 25.07           N  
ATOM   1504  CA  ASN H 195      17.222  15.096  13.432  1.00 26.95           C  
ATOM   1505  CB  ASN H 195      16.462  16.070  12.512  1.00 27.46           C  
ATOM   1506  CG  ASN H 195      14.981  16.043  12.859  1.00 25.68           C  
ATOM   1507  OD1 ASN H 195      14.348  14.988  12.857  1.00 28.58           O  
ATOM   1508  ND2 ASN H 195      14.409  17.237  13.170  1.00 26.15           N  
ATOM   1509  C   ASN H 195      18.645  15.130  12.966  1.00 28.83           C  
ATOM   1510  O   ASN H 195      19.522  15.677  13.631  1.00 30.00           O  
ATOM   1511  N   SER H 196      18.893  14.512  11.791  1.00 29.04           N  
ATOM   1512  CA  SER H 196      20.162  14.545  11.117  1.00 28.80           C  
ATOM   1513  CB  SER H 196      20.448  15.895  10.436  1.00 30.23           C  
ATOM   1514  OG  SER H 196      19.508  16.127   9.397  1.00 33.64           O  
ATOM   1515  C   SER H 196      21.274  14.251  12.067  1.00 28.11           C  
ATOM   1516  O   SER H 196      22.204  15.043  12.215  1.00 29.13           O  
ATOM   1517  N   VAL H 197      21.220  13.082  12.724  1.00 27.34           N  
ATOM   1518  CA  VAL H 197      22.223  12.736  13.683  1.00 25.06           C  
ATOM   1519  CB  VAL H 197      21.857  11.559  14.540  1.00 24.17           C  
ATOM   1520  CG1 VAL H 197      20.645  11.931  15.407  1.00 24.03           C  
ATOM   1521  CG2 VAL H 197      21.609  10.352  13.620  1.00 23.45           C  
ATOM   1522  C   VAL H 197      23.509  12.398  12.998  1.00 25.05           C  
ATOM   1523  O   VAL H 197      23.537  11.941  11.856  1.00 24.72           O  
ATOM   1524  N   THR H 198      24.617  12.653  13.718  1.00 25.94           N  
ATOM   1525  CA  THR H 198      25.955  12.406  13.274  1.00 26.76           C  
ATOM   1526  CB  THR H 198      26.709  13.684  13.081  1.00 25.56           C  
ATOM   1527  OG1 THR H 198      28.030  13.428  12.646  1.00 28.23           O  
ATOM   1528  CG2 THR H 198      26.722  14.455  14.408  1.00 27.66           C  
ATOM   1529  C   THR H 198      26.626  11.620  14.362  1.00 29.29           C  
ATOM   1530  O   THR H 198      26.041  11.356  15.411  1.00 30.52           O  
ATOM   1531  N   THR H 199      27.889  11.219  14.127  1.00 28.44           N  
ATOM   1532  CA  THR H 199      28.640  10.421  15.054  1.00 26.96           C  
ATOM   1533  CB  THR H 199      29.995  10.052  14.532  1.00 27.60           C  
ATOM   1534  OG1 THR H 199      29.870   9.347  13.307  1.00 29.19           O  
ATOM   1535  CG2 THR H 199      30.691   9.162  15.576  1.00 28.60           C  
ATOM   1536  C   THR H 199      28.844  11.205  16.311  1.00 27.01           C  
ATOM   1537  O   THR H 199      28.919  10.650  17.405  1.00 28.09           O  
ATOM   1538  N   GLU H 200      28.945  12.534  16.179  1.00 26.82           N  
ATOM   1539  CA  GLU H 200      29.206  13.401  17.289  1.00 27.92           C  
ATOM   1540  CB  GLU H 200      29.423  14.856  16.860  1.00 30.40           C  
ATOM   1541  CG  GLU H 200      30.705  14.998  16.040  0.90 36.83           C  
ATOM   1542  CD  GLU H 200      30.860  16.454  15.651  0.90 42.94           C  
ATOM   1543  OE1 GLU H 200      30.210  17.312  16.302  0.90 44.20           O  
ATOM   1544  OE2 GLU H 200      31.637  16.728  14.698  0.90 46.95           O1-
ATOM   1545  C   GLU H 200      28.082  13.322  18.278  1.00 25.30           C  
ATOM   1546  O   GLU H 200      28.259  13.649  19.448  1.00 26.55           O  
ATOM   1547  N   ASP H 201      26.887  12.924  17.815  1.00 24.20           N  
ATOM   1548  CA  ASP H 201      25.679  12.817  18.590  1.00 22.37           C  
ATOM   1549  CB  ASP H 201      24.436  12.616  17.712  1.00 21.09           C  
ATOM   1550  CG  ASP H 201      24.186  13.930  16.982  1.00 24.22           C  
ATOM   1551  OD1 ASP H 201      24.635  14.989  17.500  1.00 22.79           O  
ATOM   1552  OD2 ASP H 201      23.548  13.893  15.895  1.00 25.17           O1-
ATOM   1553  C   ASP H 201      25.737  11.691  19.586  1.00 22.33           C  
ATOM   1554  O   ASP H 201      24.823  11.542  20.395  1.00 24.21           O  
ATOM   1555  N   THR H 202      26.740  10.798  19.501  1.00 21.02           N  
ATOM   1556  CA  THR H 202      26.766   9.701  20.428  1.00 21.06           C  
ATOM   1557  CB  THR H 202      27.783   8.658  20.064  1.00 21.85           C  
ATOM   1558  OG1 THR H 202      27.516   7.457  20.765  1.00 21.88           O  
ATOM   1559  CG2 THR H 202      29.188   9.169  20.414  1.00 20.68           C  
ATOM   1560  C   THR H 202      27.036  10.222  21.811  1.00 20.70           C  
ATOM   1561  O   THR H 202      27.950  11.016  22.025  1.00 22.76           O  
ATOM   1562  N   ALA H 203      26.216   9.790  22.794  1.00 19.44           N  
ATOM   1563  CA  ALA H 203      26.380  10.252  24.142  1.00 18.93           C  
ATOM   1564  CB  ALA H 203      26.184  11.772  24.294  1.00 18.38           C  
ATOM   1565  C   ALA H 203      25.332   9.585  24.975  1.00 20.04           C  
ATOM   1566  O   ALA H 203      24.512   8.820  24.468  1.00 20.34           O  
ATOM   1567  N   THR H 204      25.358   9.847  26.296  1.00 19.80           N  
ATOM   1568  CA  THR H 204      24.360   9.304  27.168  1.00 19.33           C  
ATOM   1569  CB  THR H 204      24.885   8.967  28.533  1.00 20.26           C  
ATOM   1570  OG1 THR H 204      25.976   8.064  28.428  1.00 22.50           O  
ATOM   1571  CG2 THR H 204      23.754   8.313  29.341  1.00 19.74           C  
ATOM   1572  C   THR H 204      23.344  10.396  27.321  1.00 19.67           C  
ATOM   1573  O   THR H 204      23.700  11.559  27.497  1.00 18.87           O  
ATOM   1574  N   TYR H 205      22.042  10.049  27.247  1.00 20.24           N  
ATOM   1575  CA  TYR H 205      21.001  11.041  27.289  1.00 19.13           C  
ATOM   1576  CB  TYR H 205      19.989  10.903  26.136  1.00 19.77           C  
ATOM   1577  CG  TYR H 205      20.670  11.332  24.881  1.00 21.30           C  
ATOM   1578  CD1 TYR H 205      21.599  10.532  24.256  1.00 20.79           C  
ATOM   1579  CD2 TYR H 205      20.358  12.547  24.322  1.00 22.29           C  
ATOM   1580  CE1 TYR H 205      22.216  10.946  23.097  1.00 21.22           C  
ATOM   1581  CE2 TYR H 205      20.969  12.965  23.164  1.00 21.71           C  
ATOM   1582  CZ  TYR H 205      21.900  12.167  22.548  1.00 20.47           C  
ATOM   1583  OH  TYR H 205      22.526  12.600  21.360  1.00 22.04           O  
ATOM   1584  C   TYR H 205      20.242  10.922  28.575  1.00 19.69           C  
ATOM   1585  O   TYR H 205      19.851   9.828  28.983  1.00 20.19           O  
ATOM   1586  N   TYR H 206      20.017  12.073  29.249  1.00 19.05           N  
ATOM   1587  CA  TYR H 206      19.346  12.081  30.519  1.00 19.42           C  
ATOM   1588  CB  TYR H 206      20.170  12.675  31.683  1.00 18.81           C  
ATOM   1589  CG  TYR H 206      21.474  11.978  31.886  1.00 21.38           C  
ATOM   1590  CD1 TYR H 206      21.568  10.851  32.667  1.00 21.77           C  
ATOM   1591  CD2 TYR H 206      22.616  12.467  31.297  1.00 21.30           C  
ATOM   1592  CE1 TYR H 206      22.778  10.224  32.857  1.00 20.57           C  
ATOM   1593  CE2 TYR H 206      23.828  11.844  31.483  1.00 21.58           C  
ATOM   1594  CZ  TYR H 206      23.912  10.718  32.264  1.00 22.21           C  
ATOM   1595  OH  TYR H 206      25.153  10.074  32.460  1.00 26.85           O  
ATOM   1596  C   TYR H 206      18.194  13.031  30.438  1.00 21.30           C  
ATOM   1597  O   TYR H 206      18.247  14.044  29.741  1.00 21.32           O  
ATOM   1598  N   CYS H 207      17.103  12.708  31.156  1.00 22.21           N  
ATOM   1599  CA  CYS H 207      16.012  13.623  31.277  1.00 22.32           C  
ATOM   1600  CB  CYS H 207      14.639  13.032  30.881  1.00 22.72           C  
ATOM   1601  SG  CYS H 207      14.236  11.451  31.685  1.00 25.89           S  
ATOM   1602  C   CYS H 207      16.008  14.044  32.717  1.00 22.06           C  
ATOM   1603  O   CYS H 207      16.381  13.271  33.600  1.00 21.94           O  
ATOM   1604  N   ALA H 208      15.631  15.310  32.994  1.00 21.28           N  
ATOM   1605  CA  ALA H 208      15.662  15.760  34.355  1.00 20.78           C  
ATOM   1606  CB  ALA H 208      16.989  16.439  34.732  1.00 22.10           C  
ATOM   1607  C   ALA H 208      14.566  16.764  34.570  1.00 21.29           C  
ATOM   1608  O   ALA H 208      14.087  17.409  33.638  1.00 21.09           O  
ATOM   1609  N   SER H 209      14.137  16.916  35.838  1.00 21.88           N  
ATOM   1610  CA  SER H 209      13.092  17.838  36.174  1.00 22.95           C  
ATOM   1611  CB  SER H 209      12.063  17.281  37.178  1.00 22.02           C  
ATOM   1612  OG  SER H 209      12.694  17.008  38.421  1.00  0.00           O  
ATOM   1613  C   SER H 209      13.709  19.033  36.824  1.00 24.12           C  
ATOM   1614  O   SER H 209      14.771  18.953  37.438  1.00 23.27           O  
ATOM   1615  N   TYR H 210      13.043  20.192  36.656  1.00 25.99           N  
ATOM   1616  CA  TYR H 210      13.399  21.435  37.274  1.00 27.60           C  
ATOM   1617  CB  TYR H 210      13.547  22.574  36.250  1.00 20.22           C  
ATOM   1618  CG  TYR H 210      13.355  23.883  36.936  1.00 12.75           C  
ATOM   1619  CD1 TYR H 210      14.169  24.287  37.968  1.00 23.35           C  
ATOM   1620  CD2 TYR H 210      12.357  24.725  36.503  1.00  0.00           C  
ATOM   1621  CE1 TYR H 210      13.965  25.506  38.575  1.00  0.00           C  
ATOM   1622  CE2 TYR H 210      12.150  25.943  37.103  1.00  0.00           C  
ATOM   1623  CZ  TYR H 210      12.956  26.334  38.144  1.00  0.00           C  
ATOM   1624  OH  TYR H 210      12.749  27.584  38.766  1.00  0.00           O  
ATOM   1625  C   TYR H 210      12.271  21.765  38.195  1.00 29.45           C  
ATOM   1626  O   TYR H 210      11.122  21.881  37.770  1.00 26.39           O  
ATOM   1627  N   ASP H 211      12.589  21.946  39.506  1.00 17.32           N  
ATOM   1628  CA  ASP H 211      11.567  22.125  40.515  1.00 17.07           C  
ATOM   1629  CB  ASP H 211      11.750  21.190  41.729  1.00 14.09           C  
ATOM   1630  CG  ASP H 211      13.007  21.550  42.519  1.00 17.09           C  
ATOM   1631  OD1 ASP H 211      13.857  22.334  42.016  1.00 16.52           O  
ATOM   1632  OD2 ASP H 211      13.127  21.026  43.659  1.00 18.92           O1-
ATOM   1633  C   ASP H 211      11.554  23.504  41.116  1.00 18.70           C  
ATOM   1634  O   ASP H 211      10.994  23.694  42.195  1.00 20.37           O  
ATOM   1635  N   GLY H 212      12.153  24.503  40.451  1.00 18.01           N  
ATOM   1636  CA  GLY H 212      12.177  25.858  40.937  1.00 16.92           C  
ATOM   1637  C   GLY H 212      13.543  26.160  41.481  1.00 18.51           C  
ATOM   1638  O   GLY H 212      14.142  27.187  41.159  1.00 19.05           O  
ATOM   1639  N   TYR H 213      14.063  25.280  42.355  1.00 17.16           N  
ATOM   1640  CA  TYR H 213      15.363  25.498  42.917  1.00 19.66           C  
ATOM   1641  CB  TYR H 213      15.614  24.549  44.098  1.00 28.42           C  
ATOM   1642  CG  TYR H 213      14.495  24.844  45.038  1.00 43.94           C  
ATOM   1643  CD1 TYR H 213      14.584  25.886  45.932  1.00 47.17           C  
ATOM   1644  CD2 TYR H 213      13.344  24.089  45.005  1.00 44.78           C  
ATOM   1645  CE1 TYR H 213      13.547  26.159  46.791  1.00 46.82           C  
ATOM   1646  CE2 TYR H 213      12.302  24.359  45.863  1.00 44.45           C  
ATOM   1647  CZ  TYR H 213      12.405  25.396  46.758  1.00 47.51           C  
ATOM   1648  OH  TYR H 213      11.341  25.680  47.642  1.00 47.23           O  
ATOM   1649  C   TYR H 213      16.401  25.265  41.859  1.00 20.44           C  
ATOM   1650  O   TYR H 213      17.264  26.107  41.619  1.00 21.97           O  
ATOM   1651  N   SER H 214      16.312  24.118  41.158  1.00 18.14           N  
ATOM   1652  CA  SER H 214      17.294  23.781  40.168  1.00 18.08           C  
ATOM   1653  CB  SER H 214      18.735  23.723  40.707  1.00 19.72           C  
ATOM   1654  OG  SER H 214      18.859  22.671  41.650  1.00  0.00           O  
ATOM   1655  C   SER H 214      16.960  22.406  39.699  1.00 15.38           C  
ATOM   1656  O   SER H 214      15.829  21.953  39.864  1.00 16.22           O  
ATOM   1657  N   PHE H 215      17.939  21.704  39.088  1.00 15.46           N  
ATOM   1658  CA  PHE H 215      17.675  20.366  38.642  1.00 15.62           C  
ATOM   1659  CB  PHE H 215      18.720  19.821  37.653  1.00 15.52           C  
ATOM   1660  CG  PHE H 215      18.690  20.662  36.420  1.00 16.17           C  
ATOM   1661  CD1 PHE H 215      17.671  20.539  35.502  1.00 10.66           C  
ATOM   1662  CD2 PHE H 215      19.698  21.566  36.169  1.00 13.24           C  
ATOM   1663  CE1 PHE H 215      17.648  21.312  34.365  1.00 12.47           C  
ATOM   1664  CE2 PHE H 215      19.681  22.342  35.033  1.00 12.98           C  
ATOM   1665  CZ  PHE H 215      18.654  22.217  34.129  1.00 13.65           C  
ATOM   1666  C   PHE H 215      17.711  19.505  39.864  1.00 15.60           C  
ATOM   1667  O   PHE H 215      18.770  19.164  40.389  1.00 16.85           O  
ATOM   1668  N   ASP H 216      16.501  19.228  40.374  1.00 14.85           N  
ATOM   1669  CA  ASP H 216      16.165  18.447  41.524  1.00 13.27           C  
ATOM   1670  CB  ASP H 216      14.736  18.818  42.017  1.00 15.00           C  
ATOM   1671  CG  ASP H 216      13.672  18.946  40.898  1.00 14.76           C  
ATOM   1672  OD1 ASP H 216      13.981  19.434  39.782  1.00 13.81           O  
ATOM   1673  OD2 ASP H 216      12.494  18.598  41.172  1.00 16.24           O1-
ATOM   1674  C   ASP H 216      16.346  16.975  41.340  1.00 14.99           C  
ATOM   1675  O   ASP H 216      16.969  16.279  42.141  1.00 16.60           O  
ATOM   1676  N   TYR H 217      15.801  16.494  40.231  1.00 31.69           N  
ATOM   1677  CA  TYR H 217      15.714  15.101  39.740  1.00 29.48           C  
ATOM   1678  CB  TYR H 217      14.306  14.505  39.904  1.00 29.87           C  
ATOM   1679  CG  TYR H 217      14.125  14.298  41.366  1.00 26.84           C  
ATOM   1680  CD1 TYR H 217      14.497  13.107  41.947  1.00 34.70           C  
ATOM   1681  CD2 TYR H 217      13.604  15.295  42.157  1.00 30.81           C  
ATOM   1682  CE1 TYR H 217      14.338  12.906  43.297  1.00 34.48           C  
ATOM   1683  CE2 TYR H 217      13.443  15.098  43.508  1.00 35.11           C  
ATOM   1684  CZ  TYR H 217      13.811  13.904  44.080  1.00 37.29           C  
ATOM   1685  OH  TYR H 217      13.646  13.704  45.467  1.00 39.18           O  
ATOM   1686  C   TYR H 217      16.202  14.750  38.351  1.00 29.48           C  
ATOM   1687  O   TYR H 217      15.954  15.469  37.388  1.00 27.09           O  
ATOM   1688  N   TRP H 218      16.890  13.570  38.232  1.00 26.98           N  
ATOM   1689  CA  TRP H 218      17.469  13.074  36.998  1.00 25.82           C  
ATOM   1690  CB  TRP H 218      19.005  13.136  37.013  1.00 25.01           C  
ATOM   1691  CG  TRP H 218      19.574  14.531  37.090  1.00 22.78           C  
ATOM   1692  CD2 TRP H 218      20.430  15.119  36.098  1.00 22.27           C  
ATOM   1693  CD1 TRP H 218      19.449  15.452  38.087  1.00 22.86           C  
ATOM   1694  NE1 TRP H 218      20.162  16.583  37.774  1.00 24.38           N  
ATOM   1695  CE2 TRP H 218      20.775  16.391  36.555  1.00 22.04           C  
ATOM   1696  CE3 TRP H 218      20.896  14.637  34.909  1.00 21.95           C  
ATOM   1697  CZ2 TRP H 218      21.593  17.205  35.826  1.00 22.12           C  
ATOM   1698  CZ3 TRP H 218      21.718  15.463  34.174  1.00 21.16           C  
ATOM   1699  CH2 TRP H 218      22.058  16.722  34.623  1.00 22.65           C  
ATOM   1700  C   TRP H 218      17.137  11.614  36.786  1.00 24.43           C  
ATOM   1701  O   TRP H 218      16.952  10.851  37.732  1.00 23.94           O  
ATOM   1702  N   GLY H 219      17.076  11.188  35.500  1.00 22.67           N  
ATOM   1703  CA  GLY H 219      16.820   9.817  35.143  1.00 22.36           C  
ATOM   1704  C   GLY H 219      18.124   9.074  35.187  1.00 22.12           C  
ATOM   1705  O   GLY H 219      19.181   9.662  35.405  1.00 21.19           O  
ATOM   1706  N   GLN H 220      18.071   7.741  34.979  1.00 23.69           N  
ATOM   1707  CA  GLN H 220      19.240   6.902  34.996  1.00 26.29           C  
ATOM   1708  CB  GLN H 220      18.933   5.395  34.889  1.00 28.79           C  
ATOM   1709  CG  GLN H 220      18.175   4.809  36.084  1.00 35.19           C  
ATOM   1710  CD  GLN H 220      16.691   4.792  35.751  1.00 43.73           C  
ATOM   1711  OE1 GLN H 220      16.303   4.929  34.591  1.00 46.05           O  
ATOM   1712  NE2 GLN H 220      15.832   4.608  36.790  1.00 43.14           N  
ATOM   1713  C   GLN H 220      20.121   7.252  33.835  1.00 24.73           C  
ATOM   1714  O   GLN H 220      21.345   7.224  33.941  1.00 25.61           O  
ATOM   1715  N   GLY H 221      19.513   7.572  32.677  1.00 22.83           N  
ATOM   1716  CA  GLY H 221      20.273   7.915  31.506  1.00 21.30           C  
ATOM   1717  C   GLY H 221      20.261   6.747  30.574  1.00 21.94           C  
ATOM   1718  O   GLY H 221      20.161   5.597  30.997  1.00 23.76           O  
ATOM   1719  N   THR H 222      20.344   7.025  29.256  1.00 19.74           N  
ATOM   1720  CA  THR H 222      20.366   5.962  28.291  1.00 21.23           C  
ATOM   1721  CB  THR H 222      19.066   5.798  27.555  1.00 22.31           C  
ATOM   1722  OG1 THR H 222      19.082   4.617  26.767  1.00 21.34           O  
ATOM   1723  CG2 THR H 222      18.843   7.034  26.667  1.00 20.80           C  
ATOM   1724  C   THR H 222      21.423   6.289  27.284  1.00 20.47           C  
ATOM   1725  O   THR H 222      21.554   7.433  26.852  1.00 21.29           O  
ATOM   1726  N   THR H 223      22.211   5.276  26.871  1.00 20.68           N  
ATOM   1727  CA  THR H 223      23.274   5.534  25.946  1.00 22.18           C  
ATOM   1728  CB  THR H 223      24.434   4.590  26.086  1.00 21.15           C  
ATOM   1729  OG1 THR H 223      24.966   4.656  27.400  1.00 22.95           O  
ATOM   1730  CG2 THR H 223      25.514   4.990  25.069  1.00 18.04           C  
ATOM   1731  C   THR H 223      22.751   5.405  24.556  1.00 22.39           C  
ATOM   1732  O   THR H 223      21.931   4.537  24.256  1.00 23.88           O  
ATOM   1733  N   LEU H 224      23.208   6.301  23.666  1.00 20.64           N  
ATOM   1734  CA  LEU H 224      22.789   6.233  22.303  1.00 19.55           C  
ATOM   1735  CB  LEU H 224      21.916   7.423  21.885  1.00 20.11           C  
ATOM   1736  CG  LEU H 224      20.711   7.662  22.812  1.00 21.30           C  
ATOM   1737  CD1 LEU H 224      19.804   8.764  22.260  1.00 21.57           C  
ATOM   1738  CD2 LEU H 224      19.951   6.370  23.136  1.00 24.03           C  
ATOM   1739  C   LEU H 224      24.036   6.326  21.497  1.00 19.91           C  
ATOM   1740  O   LEU H 224      24.866   7.205  21.729  1.00 19.92           O  
ATOM   1741  N   THR H 225      24.214   5.415  20.528  1.00 19.19           N  
ATOM   1742  CA  THR H 225      25.399   5.503  19.737  1.00 20.42           C  
ATOM   1743  CB  THR H 225      26.265   4.283  19.830  1.00 20.61           C  
ATOM   1744  OG1 THR H 225      27.568   4.564  19.345  1.00 25.13           O  
ATOM   1745  CG2 THR H 225      25.620   3.170  18.996  1.00 19.37           C  
ATOM   1746  C   THR H 225      24.953   5.661  18.322  1.00 21.22           C  
ATOM   1747  O   THR H 225      23.960   5.068  17.903  1.00 22.27           O  
ATOM   1748  N   VAL H 226      25.664   6.506  17.553  1.00 21.35           N  
ATOM   1749  CA  VAL H 226      25.297   6.708  16.185  1.00 22.48           C  
ATOM   1750  CB  VAL H 226      25.199   8.162  15.836  1.00 22.80           C  
ATOM   1751  CG1 VAL H 226      24.859   8.295  14.344  1.00 22.29           C  
ATOM   1752  CG2 VAL H 226      24.175   8.817  16.783  1.00 20.36           C  
ATOM   1753  C   VAL H 226      26.393   6.117  15.360  1.00 24.92           C  
ATOM   1754  O   VAL H 226      27.548   6.527  15.467  1.00 27.38           O  
ATOM   1755  N   SER H 227      26.064   5.114  14.523  1.00 25.56           N  
ATOM   1756  CA  SER H 227      27.088   4.522  13.713  1.00 26.10           C  
ATOM   1757  CB  SER H 227      27.943   3.475  14.447  1.00 25.60           C  
ATOM   1758  OG  SER H 227      27.159   2.328  14.739  1.00 27.49           O  
ATOM   1759  C   SER H 227      26.422   3.805  12.589  1.00 27.59           C  
ATOM   1760  O   SER H 227      25.236   3.485  12.653  1.00 29.65           O  
ATOM   1761  N   SER H 228      27.192   3.531  11.518  1.00 28.02           N  
ATOM   1762  CA  SER H 228      26.650   2.850  10.381  1.00 28.92           C  
ATOM   1763  CB  SER H 228      27.277   3.300   9.051  1.00 30.01           C  
ATOM   1764  OG  SER H 228      27.010   4.677   8.831  1.00 35.97           O  
ATOM   1765  C   SER H 228      26.951   1.370  10.543  1.00 30.50           C  
ATOM   1766  O   SER H 228      27.951   1.040  11.235  1.00 31.84           O  
ATOM   1767  OXT SER H 228      26.186   0.550   9.970  1.00  0.00           O1-
TER    1768      SER H 228 
CONECT  160  688
CONECT  688  160
CONECT 1001 1601
CONECT 1601 1001
END
