# Supplementary material for: Fully automated antibody structure prediction using BIOVIA tools: Validation study
Source: PLoS One. 2017 May 18;12(5):e0177923. doi: 10.1371/journal.pone.0177923 (PMC5436848; doi:10.1371/journal.pone.0177923)
Supplement: S1 Dataset — Predicted structures using the Top5 framework method, Chothia CDR definition with no canonical filtering and generating 50 models. These were used in the detailed discussion of outliers and for comparison against predictions using canonical filtering. (ZIP) [file pone.0177923.s003.zip › 4MHH_IG_FV_FinalModel.pdb]

REMARK   Accelrys Discovery Studio PDB file
REMARK   Created:  2015-05-08T06:03:59Z
SSBOND   1 CYS L   23    CYS L   92                                     
SSBOND   2 CYS H  133    CYS H  207                                     
ATOM      1  N   ASP L   1      25.774  33.038  26.240  1.00 68.48           N1+
ATOM      2  CA  ASP L   1      25.329  32.254  27.417  1.00 71.69           C  
ATOM      3  CB  ASP L   1      25.272  30.761  27.057  1.00 74.99           C  
ATOM      4  CG  ASP L   1      24.239  30.583  25.957  1.00 77.03           C  
ATOM      5  OD1 ASP L   1      23.581  31.594  25.593  1.00 80.23           O  
ATOM      6  OD2 ASP L   1      24.097  29.435  25.459  1.00 74.89           O1-
ATOM      7  C   ASP L   1      26.331  32.428  28.511  1.00 69.75           C  
ATOM      8  O   ASP L   1      27.425  32.939  28.283  1.00 70.70           O  
ATOM      9  N   ILE L   2      25.980  32.009  29.742  1.00 68.32           N  
ATOM     10  CA  ILE L   2      26.908  32.136  30.824  1.00 64.45           C  
ATOM     11  CB  ILE L   2      26.283  32.200  32.189  1.00 62.12           C  
ATOM     12  CG1 ILE L   2      25.405  33.447  32.341  1.00 70.24           C  
ATOM     13  CG2 ILE L   2      27.411  32.118  33.231  1.00 67.22           C  
ATOM     14  CD1 ILE L   2      24.561  33.426  33.616  1.00 69.66           C  
ATOM     15  C   ILE L   2      27.739  30.899  30.819  1.00 59.82           C  
ATOM     16  O   ILE L   2      27.213  29.788  30.876  1.00 55.99           O  
ATOM     17  N   VAL L   3      29.074  31.067  30.744  1.00 55.01           N  
ATOM     18  CA  VAL L   3      29.932  29.922  30.729  1.00 52.41           C  
ATOM     19  CB  VAL L   3      31.096  30.044  29.791  1.00 52.35           C  
ATOM     20  CG1 VAL L   3      30.565  30.117  28.352  1.00 50.69           C  
ATOM     21  CG2 VAL L   3      31.935  31.265  30.205  1.00 50.81           C  
ATOM     22  C   VAL L   3      30.501  29.757  32.095  1.00 51.09           C  
ATOM     23  O   VAL L   3      30.951  30.714  32.723  1.00 48.84           O  
ATOM     24  N   LEU L   4      30.485  28.509  32.592  1.00 49.18           N  
ATOM     25  CA  LEU L   4      31.013  28.269  33.897  1.00 49.26           C  
ATOM     26  CB  LEU L   4      30.129  27.354  34.762  1.00 47.22           C  
ATOM     27  CG  LEU L   4      28.738  27.934  35.073  1.00 45.69           C  
ATOM     28  CD1 LEU L   4      27.922  26.978  35.957  1.00 43.20           C  
ATOM     29  CD2 LEU L   4      28.828  29.350  35.664  1.00 43.39           C  
ATOM     30  C   LEU L   4      32.319  27.570  33.730  1.00 49.12           C  
ATOM     31  O   LEU L   4      32.431  26.634  32.941  1.00 50.08           O  
ATOM     32  N   THR L   5      33.355  28.032  34.454  1.00 48.31           N  
ATOM     33  CA  THR L   5      34.623  27.375  34.384  1.00 47.27           C  
ATOM     34  CB  THR L   5      35.745  28.253  33.901  1.00 47.90           C  
ATOM     35  OG1 THR L   5      35.817  29.436  34.681  1.00 48.87           O  
ATOM     36  CG2 THR L   5      35.527  28.591  32.421  1.00 45.93           C  
ATOM     37  C   THR L   5      34.955  26.896  35.756  1.00 45.40           C  
ATOM     38  O   THR L   5      34.896  27.646  36.729  1.00 46.39           O  
ATOM     39  N   GLN L   6      35.304  25.602  35.876  1.00 45.59           N  
ATOM     40  CA  GLN L   6      35.627  25.130  37.183  1.00 45.32           C  
ATOM     41  CB  GLN L   6      34.697  24.027  37.734  1.00 42.98           C  
ATOM     42  CG  GLN L   6      34.661  22.712  36.962  1.00 42.35           C  
ATOM     43  CD  GLN L   6      33.555  21.868  37.587  1.00 40.95           C  
ATOM     44  OE1 GLN L   6      32.494  21.680  36.995  1.00 42.11           O  
ATOM     45  NE2 GLN L   6      33.796  21.360  38.825  1.00 37.47           N  
ATOM     46  C   GLN L   6      37.057  24.716  37.222  1.00 48.47           C  
ATOM     47  O   GLN L   6      37.638  24.290  36.226  1.00 50.97           O  
ATOM     48  N   SER L   7      37.680  24.919  38.397  1.00 49.64           N  
ATOM     49  CA  SER L   7      39.052  24.548  38.557  1.00 49.45           C  
ATOM     50  CB  SER L   7      40.027  25.733  38.463  1.00 48.11           C  
ATOM     51  OG  SER L   7      39.836  26.604  39.568  1.00 50.57           O  
ATOM     52  C   SER L   7      39.191  23.976  39.930  1.00 49.83           C  
ATOM     53  O   SER L   7      38.465  24.370  40.841  1.00 47.76           O  
ATOM     54  N   PRO L   8      40.096  23.056  40.138  1.00 51.75           N  
ATOM     55  CA  PRO L   8      40.946  22.538  39.096  1.00 50.15           C  
ATOM     56  CD  PRO L   8      40.730  22.975  41.444  1.00 47.00           C  
ATOM     57  CB  PRO L   8      42.172  21.959  39.794  1.00 45.52           C  
ATOM     58  CG  PRO L   8      42.201  22.646  41.165  1.00 46.99           C  
ATOM     59  C   PRO L   8      40.220  21.452  38.372  1.00 50.88           C  
ATOM     60  O   PRO L   8      39.181  21.012  38.856  1.00 48.75           O  
ATOM     61  N   GLY L   9      40.744  21.001  37.216  1.00 46.36           N  
ATOM     62  CA  GLY L   9      40.139  19.919  36.492  1.00 44.08           C  
ATOM     63  C   GLY L   9      40.239  18.657  37.299  1.00 43.68           C  
ATOM     64  O   GLY L   9      39.299  17.863  37.332  1.00 46.64           O  
ATOM     65  N   SER L  10      41.393  18.420  37.955  1.00 42.50           N  
ATOM     66  CA  SER L  10      41.544  17.212  38.720  1.00 43.80           C  
ATOM     67  CB  SER L  10      42.464  16.172  38.059  1.00 47.39           C  
ATOM     68  OG  SER L  10      43.780  16.691  37.938  1.00 57.92           O  
ATOM     69  C   SER L  10      42.141  17.573  40.043  1.00 42.35           C  
ATOM     70  O   SER L  10      42.822  18.588  40.169  1.00 44.51           O  
ATOM     71  N   LEU L  11      41.874  16.745  41.077  1.00 42.46           N  
ATOM     72  CA  LEU L  11      42.380  17.062  42.383  1.00 43.02           C  
ATOM     73  CB  LEU L  11      41.378  17.958  43.138  1.00 45.08           C  
ATOM     74  CG  LEU L  11      41.787  18.384  44.553  1.00 47.74           C  
ATOM     75  CD1 LEU L  11      43.069  19.228  44.534  1.00 49.04           C  
ATOM     76  CD2 LEU L  11      40.627  19.102  45.259  1.00 46.67           C  
ATOM     77  C   LEU L  11      42.573  15.781  43.153  1.00 44.11           C  
ATOM     78  O   LEU L  11      41.712  14.903  43.135  1.00 44.88           O  
ATOM     79  N   THR L  12      43.726  15.640  43.849  1.00 44.98           N  
ATOM     80  CA  THR L  12      43.998  14.468  44.641  1.00 44.99           C  
ATOM     81  CB  THR L  12      45.295  13.796  44.290  1.00 41.40           C  
ATOM     82  OG1 THR L  12      45.286  13.389  42.930  1.00  0.00           O  
ATOM     83  CG2 THR L  12      45.487  12.577  45.206  1.00  0.00           C  
ATOM     84  C   THR L  12      44.111  14.914  46.065  1.00 45.16           C  
ATOM     85  O   THR L  12      44.865  15.835  46.377  1.00 44.06           O  
ATOM     86  N   VAL L  13      43.360  14.264  46.978  1.00 45.20           N  
ATOM     87  CA  VAL L  13      43.389  14.705  48.342  1.00 46.35           C  
ATOM     88  CB  VAL L  13      42.158  15.498  48.670  1.00 46.65           C  
ATOM     89  CG1 VAL L  13      40.995  14.525  48.914  1.00 45.59           C  
ATOM     90  CG2 VAL L  13      42.461  16.479  49.805  1.00 47.58           C  
ATOM     91  C   VAL L  13      43.426  13.492  49.231  1.00 46.28           C  
ATOM     92  O   VAL L  13      42.814  12.470  48.926  1.00 47.62           O  
ATOM     93  N   SER L  14      44.152  13.579  50.368  1.00 43.05           N  
ATOM     94  CA  SER L  14      44.257  12.463  51.271  1.00 42.95           C  
ATOM     95  CB  SER L  14      45.451  12.544  52.241  1.00 51.64           C  
ATOM     96  OG  SER L  14      46.673  12.388  51.533  1.00 55.37           O  
ATOM     97  C   SER L  14      43.015  12.398  52.096  1.00 43.27           C  
ATOM     98  O   SER L  14      42.290  13.382  52.228  1.00 48.71           O  
ATOM     99  N   LEU L  15      42.741  11.217  52.688  1.00 46.39           N  
ATOM    100  CA  LEU L  15      41.543  11.071  53.459  1.00 46.82           C  
ATOM    101  CB  LEU L  15      41.251   9.640  53.945  1.00 51.57           C  
ATOM    102  CG  LEU L  15      40.923   8.643  52.821  1.00 56.47           C  
ATOM    103  CD1 LEU L  15      42.155   8.337  51.955  1.00 60.19           C  
ATOM    104  CD2 LEU L  15      40.256   7.382  53.384  1.00 55.46           C  
ATOM    105  C   LEU L  15      41.643  11.924  54.677  1.00 48.45           C  
ATOM    106  O   LEU L  15      42.694  12.018  55.308  1.00 55.41           O  
ATOM    107  N   GLY L  16      40.523  12.585  55.022  1.00 49.64           N  
ATOM    108  CA  GLY L  16      40.450  13.390  56.206  1.00 49.33           C  
ATOM    109  C   GLY L  16      40.809  14.808  55.886  1.00 49.00           C  
ATOM    110  O   GLY L  16      40.580  15.706  56.695  1.00 50.15           O  
ATOM    111  N   GLN L  17      41.371  15.056  54.690  1.00 46.26           N  
ATOM    112  CA  GLN L  17      41.777  16.388  54.338  1.00 47.59           C  
ATOM    113  CB  GLN L  17      42.912  16.426  53.300  1.00 55.35           C  
ATOM    114  CG  GLN L  17      44.229  15.884  53.863  1.00 61.67           C  
ATOM    115  CD  GLN L  17      45.306  15.945  52.788  1.00 65.67           C  
ATOM    116  OE1 GLN L  17      45.034  15.801  51.599  1.00 62.73           O  
ATOM    117  NE2 GLN L  17      46.576  16.170  53.223  1.00 69.32           N  
ATOM    118  C   GLN L  17      40.597  17.129  53.796  1.00 46.18           C  
ATOM    119  O   GLN L  17      39.488  16.601  53.742  1.00 49.85           O  
ATOM    120  N   ARG L  18      40.807  18.409  53.427  1.00 48.66           N  
ATOM    121  CA  ARG L  18      39.745  19.221  52.902  1.00 47.98           C  
ATOM    122  CB  ARG L  18      39.709  20.643  53.486  1.00 51.79           C  
ATOM    123  CG  ARG L  18      38.683  21.549  52.803  1.00 55.46           C  
ATOM    124  CD  ARG L  18      38.629  22.962  53.381  1.00 60.51           C  
ATOM    125  NE  ARG L  18      37.887  22.869  54.668  1.00 66.63           N  
ATOM    126  CZ  ARG L  18      37.848  23.936  55.516  1.00 70.52           C  
ATOM    127  NH1 ARG L  18      38.539  25.073  55.214  1.00 70.39           N1+
ATOM    128  NH2 ARG L  18      37.111  23.871  56.663  1.00 68.88           N  
ATOM    129  C   ARG L  18      39.930  19.369  51.425  1.00 46.86           C  
ATOM    130  O   ARG L  18      41.050  19.490  50.932  1.00 49.28           O  
ATOM    131  N   ALA L  19      38.810  19.341  50.673  1.00 48.73           N  
ATOM    132  CA  ALA L  19      38.887  19.507  49.252  1.00 45.86           C  
ATOM    133  CB  ALA L  19      38.347  18.296  48.470  1.00 44.27           C  
ATOM    134  C   ALA L  19      38.049  20.692  48.882  1.00 44.73           C  
ATOM    135  O   ALA L  19      36.927  20.848  49.363  1.00 43.60           O  
ATOM    136  N   THR L  20      38.585  21.573  48.012  1.00 39.24           N  
ATOM    137  CA  THR L  20      37.843  22.738  47.618  1.00 41.02           C  
ATOM    138  CB  THR L  20      38.460  24.021  48.093  1.00 42.51           C  
ATOM    139  OG1 THR L  20      38.567  24.022  49.507  1.00 46.31           O  
ATOM    140  CG2 THR L  20      37.576  25.192  47.634  1.00 41.66           C  
ATOM    141  C   THR L  20      37.821  22.795  46.124  1.00 43.31           C  
ATOM    142  O   THR L  20      38.853  22.652  45.470  1.00 45.37           O  
ATOM    143  N   ILE L  21      36.626  23.021  45.546  1.00 42.06           N  
ATOM    144  CA  ILE L  21      36.486  23.090  44.122  1.00 39.41           C  
ATOM    145  CB  ILE L  21      35.573  22.022  43.605  1.00 41.92           C  
ATOM    146  CG1 ILE L  21      36.159  20.650  43.971  1.00 43.22           C  
ATOM    147  CG2 ILE L  21      35.368  22.232  42.097  1.00 42.78           C  
ATOM    148  CD1 ILE L  21      35.159  19.504  43.865  1.00 41.70           C  
ATOM    149  C   ILE L  21      35.873  24.420  43.805  1.00 41.22           C  
ATOM    150  O   ILE L  21      34.928  24.845  44.467  1.00 45.17           O  
ATOM    151  N   SER L  22      36.391  25.119  42.774  1.00 43.47           N  
ATOM    152  CA  SER L  22      35.870  26.425  42.486  1.00 44.76           C  
ATOM    153  CB  SER L  22      36.948  27.521  42.401  1.00 43.02           C  
ATOM    154  OG  SER L  22      37.551  27.724  43.671  1.00 51.78           O  
ATOM    155  C   SER L  22      35.168  26.417  41.165  1.00 45.38           C  
ATOM    156  O   SER L  22      35.502  25.652  40.262  1.00 45.61           O  
ATOM    157  N   CYS L  23      34.139  27.278  41.045  1.00 45.55           N  
ATOM    158  CA  CYS L  23      33.395  27.417  39.826  1.00 46.25           C  
ATOM    159  CB  CYS L  23      32.033  26.677  39.882  1.00 48.03           C  
ATOM    160  SG  CYS L  23      31.046  26.781  38.355  1.00 53.21           S  
ATOM    161  C   CYS L  23      33.176  28.891  39.616  1.00 46.62           C  
ATOM    162  O   CYS L  23      32.614  29.573  40.472  1.00 47.73           O  
ATOM    163  N   ARG L  24      33.639  29.429  38.462  1.00 47.46           N  
ATOM    164  CA  ARG L  24      33.493  30.837  38.186  1.00 52.83           C  
ATOM    165  CB  ARG L  24      34.789  31.543  37.754  1.00 62.78           C  
ATOM    166  CG  ARG L  24      35.816  31.736  38.865  1.00 69.42           C  
ATOM    167  CD  ARG L  24      37.019  32.583  38.443  1.00 75.25           C  
ATOM    168  NE  ARG L  24      37.789  31.806  37.432  1.00 87.65           N  
ATOM    169  CZ  ARG L  24      38.746  30.921  37.835  1.00 89.77           C  
ATOM    170  NH1 ARG L  24      38.983  30.728  39.166  1.00 90.59           N1+
ATOM    171  NH2 ARG L  24      39.467  30.226  36.906  1.00 89.75           N  
ATOM    172  C   ARG L  24      32.555  31.001  37.035  1.00 53.21           C  
ATOM    173  O   ARG L  24      32.658  30.302  36.029  1.00 57.72           O  
ATOM    174  N   ALA L  25      31.628  31.973  37.145  1.00 51.63           N  
ATOM    175  CA  ALA L  25      30.654  32.185  36.116  1.00 50.59           C  
ATOM    176  CB  ALA L  25      29.235  32.428  36.657  1.00 48.59           C  
ATOM    177  C   ALA L  25      31.043  33.403  35.352  1.00 52.23           C  
ATOM    178  O   ALA L  25      31.633  34.335  35.895  1.00 51.91           O  
ATOM    179  N   SER L  26      30.740  33.434  34.029  1.00 26.47           N  
ATOM    180  CA  SER L  26      31.027  34.551  33.156  1.00 28.26           C  
ATOM    181  CB  SER L  26      30.774  34.223  31.673  1.00 27.50           C  
ATOM    182  OG  SER L  26      29.402  33.928  31.455  1.00 27.38           O  
ATOM    183  C   SER L  26      30.157  35.719  33.523  1.00 29.53           C  
ATOM    184  O   SER L  26      30.602  36.866  33.484  1.00 31.09           O  
ATOM    185  N   GLU L  27      28.881  35.452  33.873  1.00 29.96           N  
ATOM    186  CA  GLU L  27      27.963  36.494  34.243  1.00 31.43           C  
ATOM    187  CB  GLU L  27      26.701  36.598  33.372  1.00 34.59           C  
ATOM    188  CG  GLU L  27      26.951  37.152  31.972  1.00 39.17           C  
ATOM    189  CD  GLU L  27      25.593  37.447  31.355  1.00 42.78           C  
ATOM    190  OE1 GLU L  27      24.741  36.518  31.332  1.00 45.42           O  
ATOM    191  OE2 GLU L  27      25.387  38.606  30.908  1.00 44.81           O1-
ATOM    192  C   GLU L  27      27.494  36.179  35.621  1.00 30.00           C  
ATOM    193  O   GLU L  27      27.879  35.162  36.188  1.00 30.42           O  
ATOM    194  N   SER L  28      26.684  37.081  36.211  1.00 29.48           N  
ATOM    195  CA  SER L  28      26.197  36.832  37.534  1.00 27.33           C  
ATOM    196  CB  SER L  28      25.676  38.082  38.257  1.00 27.53           C  
ATOM    197  OG  SER L  28      25.210  37.736  39.554  1.00 28.74           O  
ATOM    198  C   SER L  28      25.064  35.856  37.462  1.00 25.87           C  
ATOM    199  O   SER L  28      24.188  35.933  36.603  1.00 26.82           O  
ATOM    200  N   VAL L  29      25.132  34.855  38.356  1.00 25.04           N  
ATOM    201  CA  VAL L  29      24.156  33.831  38.581  1.00 24.57           C  
ATOM    202  CB  VAL L  29      24.727  32.541  39.087  1.00 22.78           C  
ATOM    203  CG1 VAL L  29      25.547  31.894  37.960  1.00 22.95           C  
ATOM    204  CG2 VAL L  29      25.556  32.839  40.342  1.00 20.16           C  
ATOM    205  C   VAL L  29      23.059  34.277  39.506  1.00 26.33           C  
ATOM    206  O   VAL L  29      22.091  33.542  39.687  1.00 25.63           O  
ATOM    207  N   ASP L  30      23.227  35.424  40.204  1.00 28.64           N  
ATOM    208  CA  ASP L  30      22.268  35.843  41.196  1.00 30.76           C  
ATOM    209  CB  ASP L  30      22.879  36.710  42.309  1.00 33.89           C  
ATOM    210  CG  ASP L  30      23.799  35.838  43.151  1.00 36.80           C  
ATOM    211  OD1 ASP L  30      24.285  34.803  42.621  1.00 37.15           O  
ATOM    212  OD2 ASP L  30      24.023  36.196  44.339  1.00 40.40           O1-
ATOM    213  C   ASP L  30      21.146  36.646  40.604  1.00 30.99           C  
ATOM    214  O   ASP L  30      21.328  37.394  39.646  1.00 31.81           O  
ATOM    215  N   ASN L  31      19.927  36.473  41.172  1.00 30.61           N  
ATOM    216  CA  ASN L  31      18.769  37.224  40.773  1.00 31.75           C  
ATOM    217  CB  ASN L  31      18.051  36.624  39.551  1.00 30.80           C  
ATOM    218  CG  ASN L  31      17.160  37.702  38.939  1.00  0.00           C  
ATOM    219  OD1 ASN L  31      15.952  37.533  38.792  1.00  0.00           O  
ATOM    220  ND2 ASN L  31      17.789  38.849  38.563  1.00  0.00           N  
ATOM    221  C   ASN L  31      17.813  37.219  41.937  1.00 32.63           C  
ATOM    222  O   ASN L  31      17.743  36.257  42.698  1.00 31.84           O  
ATOM    223  N   PHE L  32      17.082  38.334  42.134  1.00 35.10           N  
ATOM    224  CA  PHE L  32      16.090  38.463  43.170  1.00 36.73           C  
ATOM    225  CB  PHE L  32      14.850  37.567  42.991  1.00 37.31           C  
ATOM    226  CG  PHE L  32      14.013  38.103  41.880  1.00 39.92           C  
ATOM    227  CD1 PHE L  32      13.263  39.243  42.068  1.00 40.71           C  
ATOM    228  CD2 PHE L  32      13.951  37.453  40.668  1.00 41.02           C  
ATOM    229  CE1 PHE L  32      12.478  39.745  41.058  1.00 41.07           C  
ATOM    230  CE2 PHE L  32      13.166  37.952  39.655  1.00 42.13           C  
ATOM    231  CZ  PHE L  32      12.431  39.099  39.846  1.00 41.62           C  
ATOM    232  C   PHE L  32      16.670  38.172  44.523  1.00 36.83           C  
ATOM    233  O   PHE L  32      15.942  37.767  45.430  1.00 37.21           O  
ATOM    234  N   GLY L  33      17.981  38.397  44.723  1.00 36.80           N  
ATOM    235  CA  GLY L  33      18.531  38.192  46.036  1.00 37.03           C  
ATOM    236  C   GLY L  33      18.790  36.735  46.300  1.00 36.58           C  
ATOM    237  O   GLY L  33      18.793  36.308  47.454  1.00 37.36           O  
ATOM    238  N   LYS L  34      19.006  35.924  45.247  1.00 35.28           N  
ATOM    239  CA  LYS L  34      19.275  34.519  45.422  1.00 33.43           C  
ATOM    240  CB  LYS L  34      18.108  33.658  44.918  1.00 33.35           C  
ATOM    241  CG  LYS L  34      16.778  34.060  45.556  1.00 35.17           C  
ATOM    242  CD  LYS L  34      15.560  33.646  44.730  1.00 35.56           C  
ATOM    243  CE  LYS L  34      14.265  34.322  45.188  1.00 38.57           C  
ATOM    244  NZ  LYS L  34      13.242  34.225  44.123  1.00 43.38           N1+
ATOM    245  C   LYS L  34      20.450  34.215  44.542  1.00 31.80           C  
ATOM    246  O   LYS L  34      20.950  35.113  43.863  1.00 32.76           O  
ATOM    247  N   SER L  35      20.964  32.965  44.571  1.00 28.54           N  
ATOM    248  CA  SER L  35      22.040  32.578  43.695  1.00 26.04           C  
ATOM    249  CB  SER L  35      23.382  32.380  44.420  1.00 25.44           C  
ATOM    250  OG  SER L  35      23.782  33.593  45.042  1.00 27.41           O  
ATOM    251  C   SER L  35      21.657  31.249  43.124  1.00 24.83           C  
ATOM    252  O   SER L  35      21.488  30.286  43.868  1.00 24.38           O  
ATOM    253  N   PHE L  36      21.525  31.142  41.784  1.00 23.68           N  
ATOM    254  CA  PHE L  36      21.106  29.875  41.267  1.00 23.23           C  
ATOM    255  CB  PHE L  36      20.130  29.976  40.080  1.00 23.91           C  
ATOM    256  CG  PHE L  36      18.902  30.691  40.528  1.00 22.61           C  
ATOM    257  CD1 PHE L  36      18.065  30.143  41.473  1.00 22.72           C  
ATOM    258  CD2 PHE L  36      18.571  31.901  39.964  1.00 21.81           C  
ATOM    259  CE1 PHE L  36      16.932  30.811  41.871  1.00 22.64           C  
ATOM    260  CE2 PHE L  36      17.438  32.571  40.358  1.00 22.52           C  
ATOM    261  CZ  PHE L  36      16.618  32.026  41.315  1.00 22.98           C  
ATOM    262  C   PHE L  36      22.305  29.113  40.759  1.00 22.72           C  
ATOM    263  O   PHE L  36      22.484  28.973  39.553  1.00 22.70           O  
ATOM    264  N   MET L  37      23.119  28.552  41.682  1.00 44.16           N  
ATOM    265  CA  MET L  37      24.267  27.752  41.387  1.00 39.99           C  
ATOM    266  CB  MET L  37      25.577  28.373  41.895  1.00 44.09           C  
ATOM    267  CG  MET L  37      26.805  27.522  41.582  1.00 48.37           C  
ATOM    268  SD  MET L  37      27.241  27.440  39.822  1.00 52.81           S  
ATOM    269  CE  MET L  37      27.986  29.093  39.775  1.00 49.51           C  
ATOM    270  C   MET L  37      24.065  26.453  42.102  1.00 39.12           C  
ATOM    271  O   MET L  37      23.778  26.435  43.298  1.00 41.59           O  
ATOM    272  N   HIS L  38      24.214  25.321  41.386  1.00 40.45           N  
ATOM    273  CA  HIS L  38      23.939  24.070  42.035  1.00 38.88           C  
ATOM    274  ND1 HIS L  38      21.194  25.318  40.667  1.00 57.75           N  
ATOM    275  CG  HIS L  38      21.525  24.401  41.638  1.00 40.19           C  
ATOM    276  CB  HIS L  38      22.655  23.423  41.506  1.00 37.24           C  
ATOM    277  NE2 HIS L  38      19.826  25.684  42.380  1.00 55.74           N  
ATOM    278  CD2 HIS L  38      20.678  24.637  42.677  1.00 56.49           C  
ATOM    279  CE1 HIS L  38      20.175  26.061  41.163  1.00 56.58           C  
ATOM    280  C   HIS L  38      25.105  23.168  41.796  1.00 39.99           C  
ATOM    281  O   HIS L  38      25.833  23.341  40.822  1.00 37.50           O  
ATOM    282  N   TRP L  39      25.337  22.203  42.710  1.00 37.27           N  
ATOM    283  CA  TRP L  39      26.451  21.316  42.558  1.00 37.09           C  
ATOM    284  CB  TRP L  39      27.462  21.398  43.714  1.00 35.80           C  
ATOM    285  CG  TRP L  39      28.191  22.723  43.786  1.00 37.54           C  
ATOM    286  CD2 TRP L  39      29.424  23.010  43.106  1.00 34.77           C  
ATOM    287  CD1 TRP L  39      27.854  23.856  44.467  1.00 37.80           C  
ATOM    288  NE1 TRP L  39      28.804  24.829  44.260  1.00 38.51           N  
ATOM    289  CE2 TRP L  39      29.775  24.321  43.424  1.00 36.52           C  
ATOM    290  CE3 TRP L  39      30.201  22.243  42.285  1.00 37.10           C  
ATOM    291  CZ2 TRP L  39      30.913  24.887  42.925  1.00 36.38           C  
ATOM    292  CZ3 TRP L  39      31.348  22.816  41.784  1.00 34.97           C  
ATOM    293  CH2 TRP L  39      31.696  24.112  42.099  1.00 38.38           C  
ATOM    294  C   TRP L  39      25.936  19.913  42.485  1.00 36.51           C  
ATOM    295  O   TRP L  39      25.025  19.525  43.216  1.00 34.97           O  
ATOM    296  N   TYR L  40      26.525  19.109  41.577  1.00 32.39           N  
ATOM    297  CA  TYR L  40      26.098  17.750  41.395  1.00 30.49           C  
ATOM    298  CB  TYR L  40      25.504  17.475  39.999  1.00 31.11           C  
ATOM    299  CG  TYR L  40      24.257  18.278  39.835  1.00 32.07           C  
ATOM    300  CD1 TYR L  40      24.312  19.584  39.408  1.00 30.79           C  
ATOM    301  CD2 TYR L  40      23.025  17.725  40.098  1.00 31.18           C  
ATOM    302  CE1 TYR L  40      23.164  20.324  39.256  1.00 33.40           C  
ATOM    303  CE2 TYR L  40      21.871  18.461  39.947  1.00 30.40           C  
ATOM    304  CZ  TYR L  40      21.938  19.766  39.525  1.00 30.85           C  
ATOM    305  OH  TYR L  40      20.760  20.526  39.368  1.00 33.47           O  
ATOM    306  C   TYR L  40      27.288  16.845  41.528  1.00 31.45           C  
ATOM    307  O   TYR L  40      28.425  17.240  41.270  1.00 31.96           O  
ATOM    308  N   GLN L  41      27.039  15.593  41.970  1.00 33.97           N  
ATOM    309  CA  GLN L  41      28.077  14.607  42.122  1.00 35.28           C  
ATOM    310  CB  GLN L  41      28.122  13.990  43.531  1.00 35.26           C  
ATOM    311  CG  GLN L  41      29.206  12.926  43.715  1.00 35.33           C  
ATOM    312  CD  GLN L  41      28.938  12.219  45.038  1.00 37.82           C  
ATOM    313  OE1 GLN L  41      27.815  11.795  45.307  1.00 37.82           O  
ATOM    314  NE2 GLN L  41      29.986  12.090  45.892  1.00 36.47           N  
ATOM    315  C   GLN L  41      27.766  13.483  41.182  1.00 36.95           C  
ATOM    316  O   GLN L  41      26.636  13.000  41.135  1.00 36.78           O  
ATOM    317  N   GLN L  42      28.764  13.035  40.397  1.00 35.83           N  
ATOM    318  CA  GLN L  42      28.515  11.953  39.487  1.00 36.71           C  
ATOM    319  CB  GLN L  42      28.640  12.347  38.003  1.00 36.35           C  
ATOM    320  CG  GLN L  42      28.371  11.176  37.052  1.00 35.69           C  
ATOM    321  CD  GLN L  42      28.521  11.662  35.617  1.00 36.82           C  
ATOM    322  OE1 GLN L  42      29.524  12.268  35.250  1.00 34.19           O  
ATOM    323  NE2 GLN L  42      27.492  11.378  34.774  1.00 32.28           N  
ATOM    324  C   GLN L  42      29.541  10.891  39.711  1.00 39.40           C  
ATOM    325  O   GLN L  42      30.743  11.140  39.627  1.00 39.83           O  
ATOM    326  N   LYS L  43      29.081   9.657  39.990  1.00 37.84           N  
ATOM    327  CA  LYS L  43      29.984   8.558  40.147  1.00 40.65           C  
ATOM    328  CB  LYS L  43      29.634   7.646  41.331  1.00 42.64           C  
ATOM    329  CG  LYS L  43      29.878   8.357  42.662  1.00 42.43           C  
ATOM    330  CD  LYS L  43      29.328   7.633  43.888  1.00 46.59           C  
ATOM    331  CE  LYS L  43      29.685   8.336  45.198  1.00 50.40           C  
ATOM    332  NZ  LYS L  43      29.208   7.537  46.345  1.00 52.93           N1+
ATOM    333  C   LYS L  43      29.913   7.785  38.872  1.00 43.68           C  
ATOM    334  O   LYS L  43      28.915   7.832  38.152  1.00 45.58           O  
ATOM    335  N   PRO L  44      30.944   7.065  38.558  1.00 47.63           N  
ATOM    336  CA  PRO L  44      30.951   6.414  37.286  1.00 47.70           C  
ATOM    337  CD  PRO L  44      32.286   7.380  39.020  1.00 49.15           C  
ATOM    338  CB  PRO L  44      32.363   5.859  37.115  1.00 48.38           C  
ATOM    339  CG  PRO L  44      33.226   6.846  37.925  1.00 49.25           C  
ATOM    340  C   PRO L  44      29.850   5.420  37.158  1.00 47.42           C  
ATOM    341  O   PRO L  44      29.586   4.685  38.107  1.00 46.38           O  
ATOM    342  N   GLY L  45      29.186   5.401  35.988  1.00 46.86           N  
ATOM    343  CA  GLY L  45      28.139   4.460  35.737  1.00 46.97           C  
ATOM    344  C   GLY L  45      26.859   4.951  36.339  1.00 46.60           C  
ATOM    345  O   GLY L  45      25.873   4.216  36.357  1.00 44.67           O  
ATOM    346  N   GLN L  46      26.815   6.200  36.845  1.00 45.87           N  
ATOM    347  CA  GLN L  46      25.570   6.602  37.437  1.00 44.55           C  
ATOM    348  CB  GLN L  46      25.587   6.555  38.972  1.00 51.27           C  
ATOM    349  CG  GLN L  46      25.814   5.131  39.481  1.00 55.99           C  
ATOM    350  CD  GLN L  46      25.675   5.122  40.993  1.00 61.25           C  
ATOM    351  OE1 GLN L  46      25.144   6.056  41.591  1.00 59.89           O  
ATOM    352  NE2 GLN L  46      26.163   4.023  41.628  1.00 63.12           N  
ATOM    353  C   GLN L  46      25.210   7.986  36.992  1.00 41.34           C  
ATOM    354  O   GLN L  46      26.045   8.727  36.480  1.00 44.64           O  
ATOM    355  N   SER L  47      23.918   8.349  37.152  1.00 39.48           N  
ATOM    356  CA  SER L  47      23.448   9.654  36.776  1.00 39.08           C  
ATOM    357  CB  SER L  47      21.917   9.756  36.697  1.00 38.74           C  
ATOM    358  OG  SER L  47      21.351   9.589  37.991  1.00  0.00           O  
ATOM    359  C   SER L  47      23.899  10.604  37.839  1.00 38.60           C  
ATOM    360  O   SER L  47      24.228  10.186  38.946  1.00 40.40           O  
ATOM    361  N   PRO L  48      23.916  11.876  37.541  1.00 35.92           N  
ATOM    362  CA  PRO L  48      24.374  12.837  38.506  1.00 34.38           C  
ATOM    363  CD  PRO L  48      24.149  12.318  36.175  1.00 37.53           C  
ATOM    364  CB  PRO L  48      24.560  14.139  37.731  1.00 37.16           C  
ATOM    365  CG  PRO L  48      24.875  13.669  36.299  1.00 37.29           C  
ATOM    366  C   PRO L  48      23.430  12.943  39.664  1.00 35.42           C  
ATOM    367  O   PRO L  48      22.249  12.648  39.498  1.00 39.88           O  
ATOM    368  N   LYS L  49      23.945  13.345  40.846  1.00 38.07           N  
ATOM    369  CA  LYS L  49      23.147  13.457  42.037  1.00 38.22           C  
ATOM    370  CB  LYS L  49      23.652  12.552  43.176  1.00 36.67           C  
ATOM    371  CG  LYS L  49      22.790  12.571  44.440  1.00 42.12           C  
ATOM    372  CD  LYS L  49      23.147  11.453  45.423  1.00 48.41           C  
ATOM    373  CE  LYS L  49      22.364  11.498  46.737  1.00 53.56           C  
ATOM    374  NZ  LYS L  49      21.016  10.922  46.548  1.00 55.85           N1+
ATOM    375  C   LYS L  49      23.242  14.874  42.514  1.00 36.51           C  
ATOM    376  O   LYS L  49      24.293  15.500  42.402  1.00 34.79           O  
ATOM    377  N   LEU L  50      22.137  15.416  43.073  1.00 36.72           N  
ATOM    378  CA  LEU L  50      22.119  16.787  43.506  1.00 37.60           C  
ATOM    379  CB  LEU L  50      20.706  17.401  43.494  1.00 35.17           C  
ATOM    380  CG  LEU L  50      20.648  18.871  43.958  1.00 28.53           C  
ATOM    381  CD1 LEU L  50      21.427  19.790  43.008  1.00 32.37           C  
ATOM    382  CD2 LEU L  50      19.199  19.330  44.188  1.00 27.12           C  
ATOM    383  C   LEU L  50      22.634  16.918  44.910  1.00 37.37           C  
ATOM    384  O   LEU L  50      22.075  16.340  45.838  1.00 38.55           O  
ATOM    385  N   LEU L  51      23.807  17.576  45.064  1.00 35.07           N  
ATOM    386  CA  LEU L  51      24.382  17.860  46.353  1.00 36.66           C  
ATOM    387  CB  LEU L  51      25.910  18.002  46.275  1.00 35.29           C  
ATOM    388  CG  LEU L  51      26.621  16.677  45.957  1.00 35.98           C  
ATOM    389  CD1 LEU L  51      28.144  16.865  45.889  1.00 34.82           C  
ATOM    390  CD2 LEU L  51      26.211  15.578  46.949  1.00 35.57           C  
ATOM    391  C   LEU L  51      23.870  19.099  47.029  1.00 38.65           C  
ATOM    392  O   LEU L  51      23.321  19.047  48.130  1.00 40.94           O  
ATOM    393  N   ILE L  52      24.023  20.259  46.354  1.00 39.50           N  
ATOM    394  CA  ILE L  52      23.714  21.510  46.978  1.00 40.75           C  
ATOM    395  CB  ILE L  52      24.934  22.292  47.381  1.00 39.89           C  
ATOM    396  CG1 ILE L  52      25.749  21.514  48.428  1.00 40.06           C  
ATOM    397  CG2 ILE L  52      24.479  23.681  47.859  1.00 38.99           C  
ATOM    398  CD1 ILE L  52      27.124  22.120  48.708  1.00 38.11           C  
ATOM    399  C   ILE L  52      22.981  22.333  45.981  1.00 41.44           C  
ATOM    400  O   ILE L  52      23.330  22.359  44.801  1.00 38.65           O  
ATOM    401  N   TYR L  53      21.938  23.043  46.440  1.00 42.62           N  
ATOM    402  CA  TYR L  53      21.187  23.822  45.509  1.00 41.86           C  
ATOM    403  CB  TYR L  53      19.771  23.268  45.241  1.00 40.68           C  
ATOM    404  CG  TYR L  53      18.977  23.180  46.503  1.00 42.76           C  
ATOM    405  CD1 TYR L  53      19.078  22.081  47.321  1.00 45.17           C  
ATOM    406  CD2 TYR L  53      18.124  24.192  46.871  1.00 44.63           C  
ATOM    407  CE1 TYR L  53      18.345  21.990  48.482  1.00 47.90           C  
ATOM    408  CE2 TYR L  53      17.386  24.110  48.029  1.00 46.54           C  
ATOM    409  CZ  TYR L  53      17.493  23.006  48.837  1.00 48.57           C  
ATOM    410  OH  TYR L  53      16.736  22.917  50.023  1.00 52.08           O  
ATOM    411  C   TYR L  53      21.119  25.221  46.016  1.00 43.83           C  
ATOM    412  O   TYR L  53      21.187  25.478  47.216  1.00 43.53           O  
ATOM    413  N   ARG L  54      21.070  26.167  45.064  1.00 26.35           N  
ATOM    414  CA  ARG L  54      21.088  27.563  45.354  1.00 26.98           C  
ATOM    415  CB  ARG L  54      19.807  28.082  46.025  1.00 27.55           C  
ATOM    416  CG  ARG L  54      18.616  27.971  45.068  1.00 28.28           C  
ATOM    417  CD  ARG L  54      17.409  28.854  45.396  1.00 30.84           C  
ATOM    418  NE  ARG L  54      16.766  28.346  46.638  1.00 34.26           N  
ATOM    419  CZ  ARG L  54      16.983  28.984  47.826  1.00 34.60           C  
ATOM    420  NH1 ARG L  54      17.766  30.102  47.862  1.00 35.82           N1+
ATOM    421  NH2 ARG L  54      16.399  28.518  48.967  1.00 34.76           N  
ATOM    422  C   ARG L  54      22.303  27.904  46.157  1.00 26.75           C  
ATOM    423  O   ARG L  54      22.246  28.619  47.153  1.00 26.86           O  
ATOM    424  N   ALA L  55      23.438  27.319  45.739  1.00 26.22           N  
ATOM    425  CA  ALA L  55      24.770  27.617  46.189  1.00 26.52           C  
ATOM    426  CB  ALA L  55      25.139  29.098  45.995  1.00 26.58           C  
ATOM    427  C   ALA L  55      25.042  27.253  47.621  1.00 26.51           C  
ATOM    428  O   ALA L  55      26.206  27.041  47.965  1.00 27.03           O  
ATOM    429  N   SER L  56      24.026  27.082  48.492  1.00 27.01           N  
ATOM    430  CA  SER L  56      24.450  26.871  49.852  1.00 27.78           C  
ATOM    431  CB  SER L  56      24.475  28.175  50.659  1.00 28.14           C  
ATOM    432  OG  SER L  56      23.159  28.695  50.776  1.00 28.58           O  
ATOM    433  C   SER L  56      23.541  25.936  50.581  1.00 28.32           C  
ATOM    434  O   SER L  56      23.781  25.611  51.745  1.00 28.66           O  
ATOM    435  N   ASN L  57      22.483  25.440  49.927  1.00 47.10           N  
ATOM    436  CA  ASN L  57      21.591  24.568  50.635  1.00 46.30           C  
ATOM    437  CB  ASN L  57      20.116  24.784  50.271  1.00 49.27           C  
ATOM    438  CG  ASN L  57      19.689  26.109  50.881  1.00 50.73           C  
ATOM    439  OD1 ASN L  57      19.479  26.211  52.088  1.00 54.32           O  
ATOM    440  ND2 ASN L  57      19.579  27.164  50.028  1.00 46.23           N  
ATOM    441  C   ASN L  57      21.932  23.151  50.318  1.00 46.74           C  
ATOM    442  O   ASN L  57      22.034  22.765  49.155  1.00 48.44           O  
ATOM    443  N   ARG L  58      22.130  22.329  51.366  1.00 48.10           N  
ATOM    444  CA  ARG L  58      22.432  20.952  51.113  1.00 45.99           C  
ATOM    445  CB  ARG L  58      23.301  20.285  52.192  1.00 45.10           C  
ATOM    446  CG  ARG L  58      24.795  20.540  51.986  1.00 47.14           C  
ATOM    447  CD  ARG L  58      25.173  22.021  51.959  1.00  0.00           C  
ATOM    448  NE  ARG L  58      24.975  22.569  53.328  1.00  0.00           N  
ATOM    449  CZ  ARG L  58      25.440  23.819  53.621  1.00  0.00           C  
ATOM    450  NH1 ARG L  58      26.075  24.549  52.660  1.00  0.00           N1+
ATOM    451  NH2 ARG L  58      25.273  24.334  54.873  1.00  0.00           N  
ATOM    452  C   ARG L  58      21.155  20.187  50.976  1.00 45.88           C  
ATOM    453  O   ARG L  58      20.225  20.343  51.765  1.00 46.78           O  
ATOM    454  N   GLU L  59      21.100  19.321  49.945  1.00 41.16           N  
ATOM    455  CA  GLU L  59      19.941  18.518  49.680  1.00 43.70           C  
ATOM    456  CB  GLU L  59      20.032  17.719  48.367  1.00 45.87           C  
ATOM    457  CG  GLU L  59      18.809  16.841  48.075  1.00 46.47           C  
ATOM    458  CD  GLU L  59      17.667  17.702  47.557  1.00 50.71           C  
ATOM    459  OE1 GLU L  59      17.876  18.418  46.544  1.00 58.95           O  
ATOM    460  OE2 GLU L  59      16.565  17.649  48.167  1.00 61.75           O1-
ATOM    461  C   GLU L  59      19.767  17.544  50.793  1.00 47.40           C  
ATOM    462  O   GLU L  59      20.728  17.092  51.410  1.00 49.24           O  
ATOM    463  N   PHE L  60      18.500  17.197  51.072  1.00 52.72           N  
ATOM    464  CA  PHE L  60      18.198  16.307  52.150  1.00 57.38           C  
ATOM    465  CB  PHE L  60      16.684  16.051  52.271  1.00 61.62           C  
ATOM    466  CG  PHE L  60      16.375  15.460  53.604  1.00  0.00           C  
ATOM    467  CD1 PHE L  60      16.191  16.284  54.691  1.00  0.00           C  
ATOM    468  CD2 PHE L  60      16.254  14.101  53.773  1.00  0.00           C  
ATOM    469  CE1 PHE L  60      15.900  15.763  55.928  1.00  0.00           C  
ATOM    470  CE2 PHE L  60      15.964  13.573  55.010  1.00  0.00           C  
ATOM    471  CZ  PHE L  60      15.787  14.403  56.090  1.00  0.00           C  
ATOM    472  C   PHE L  60      18.869  15.004  51.840  1.00 57.65           C  
ATOM    473  O   PHE L  60      18.799  14.510  50.716  1.00 59.62           O  
ATOM    474  N   GLY L  61      19.552  14.414  52.842  1.00 57.18           N  
ATOM    475  CA  GLY L  61      20.188  13.141  52.650  1.00 54.97           C  
ATOM    476  C   GLY L  61      21.653  13.311  52.370  1.00 54.08           C  
ATOM    477  O   GLY L  61      22.386  12.324  52.322  1.00 55.16           O  
ATOM    478  N   ILE L  62      22.129  14.559  52.191  1.00 47.80           N  
ATOM    479  CA  ILE L  62      23.520  14.789  51.890  1.00 47.12           C  
ATOM    480  CB  ILE L  62      23.747  16.007  51.038  1.00 48.34           C  
ATOM    481  CG1 ILE L  62      22.995  15.866  49.706  1.00 46.62           C  
ATOM    482  CG2 ILE L  62      25.263  16.201  50.861  1.00 47.03           C  
ATOM    483  CD1 ILE L  62      23.408  14.635  48.900  1.00 39.71           C  
ATOM    484  C   ILE L  62      24.264  14.994  53.181  1.00 47.56           C  
ATOM    485  O   ILE L  62      23.759  15.626  54.106  1.00 49.90           O  
ATOM    486  N   PRO L  63      25.458  14.455  53.269  1.00 49.71           N  
ATOM    487  CA  PRO L  63      26.238  14.564  54.479  1.00 48.48           C  
ATOM    488  CD  PRO L  63      25.796  13.256  52.517  1.00 44.34           C  
ATOM    489  CB  PRO L  63      27.393  13.579  54.325  1.00 45.84           C  
ATOM    490  CG  PRO L  63      26.829  12.505  53.377  1.00 46.96           C  
ATOM    491  C   PRO L  63      26.703  15.963  54.752  1.00 48.74           C  
ATOM    492  O   PRO L  63      26.935  16.722  53.815  1.00 46.76           O  
ATOM    493  N   ALA L  64      26.910  16.280  56.042  1.00 47.08           N  
ATOM    494  CA  ALA L  64      27.296  17.563  56.566  1.00 45.85           C  
ATOM    495  CB  ALA L  64      27.439  17.564  58.097  1.00 45.16           C  
ATOM    496  C   ALA L  64      28.624  17.957  56.001  1.00 45.12           C  
ATOM    497  O   ALA L  64      28.973  19.136  55.971  1.00 43.89           O  
ATOM    498  N   ARG L  65      29.421  16.963  55.586  1.00 44.63           N  
ATOM    499  CA  ARG L  65      30.753  17.184  55.107  1.00 44.57           C  
ATOM    500  CB  ARG L  65      31.434  15.872  54.674  1.00 43.44           C  
ATOM    501  CG  ARG L  65      31.604  14.899  55.845  1.00 47.97           C  
ATOM    502  CD  ARG L  65      32.318  13.588  55.506  1.00 46.78           C  
ATOM    503  NE  ARG L  65      31.394  12.722  54.718  1.00 46.14           N  
ATOM    504  CZ  ARG L  65      31.406  12.760  53.355  1.00 45.41           C  
ATOM    505  NH1 ARG L  65      32.231  13.629  52.703  1.00 43.28           N1+
ATOM    506  NH2 ARG L  65      30.609  11.914  52.639  1.00 41.94           N  
ATOM    507  C   ARG L  65      30.723  18.122  53.933  1.00 43.35           C  
ATOM    508  O   ARG L  65      31.676  18.873  53.725  1.00 43.67           O  
ATOM    509  N   PHE L  66      29.650  18.091  53.116  1.00 39.86           N  
ATOM    510  CA  PHE L  66      29.596  18.945  51.961  1.00 41.04           C  
ATOM    511  CB  PHE L  66      28.695  18.390  50.844  1.00 42.98           C  
ATOM    512  CG  PHE L  66      29.251  17.084  50.395  1.00 41.29           C  
ATOM    513  CD1 PHE L  66      30.210  17.035  49.418  1.00 39.18           C  
ATOM    514  CD2 PHE L  66      28.822  15.901  50.948  1.00 43.35           C  
ATOM    515  CE1 PHE L  66      30.726  15.833  48.999  1.00 39.43           C  
ATOM    516  CE2 PHE L  66      29.336  14.696  50.531  1.00 44.03           C  
ATOM    517  CZ  PHE L  66      30.293  14.656  49.552  1.00 42.30           C  
ATOM    518  C   PHE L  66      29.041  20.292  52.338  1.00 42.67           C  
ATOM    519  O   PHE L  66      28.105  20.386  53.132  1.00 43.87           O  
ATOM    520  N   ASN L  67      29.626  21.379  51.774  1.00 41.37           N  
ATOM    521  CA  ASN L  67      29.163  22.717  52.052  1.00 42.50           C  
ATOM    522  CB  ASN L  67      29.927  23.363  53.228  1.00 47.04           C  
ATOM    523  CG  ASN L  67      29.113  24.507  53.823  1.00  0.00           C  
ATOM    524  OD1 ASN L  67      28.726  24.467  54.990  1.00  0.00           O  
ATOM    525  ND2 ASN L  67      28.853  25.565  53.010  1.00  0.00           N  
ATOM    526  C   ASN L  67      29.409  23.557  50.825  1.00 41.73           C  
ATOM    527  O   ASN L  67      30.419  23.394  50.142  1.00 46.67           O  
ATOM    528  N   GLY L  68      28.491  24.499  50.515  1.00 45.28           N  
ATOM    529  CA  GLY L  68      28.679  25.315  49.346  1.00 46.83           C  
ATOM    530  C   GLY L  68      28.603  26.753  49.754  1.00 45.56           C  
ATOM    531  O   GLY L  68      27.912  27.106  50.708  1.00 43.44           O  
ATOM    532  N   SER L  69      29.318  27.631  49.018  1.00 44.48           N  
ATOM    533  CA  SER L  69      29.309  29.024  49.356  1.00 47.50           C  
ATOM    534  CB  SER L  69      30.385  29.384  50.395  1.00 56.20           C  
ATOM    535  OG  SER L  69      30.326  30.767  50.701  1.00 62.84           O  
ATOM    536  C   SER L  69      29.584  29.829  48.116  1.00 46.64           C  
ATOM    537  O   SER L  69      29.948  29.281  47.077  1.00 52.07           O  
ATOM    538  N   GLY L  70      29.399  31.167  48.196  1.00 52.35           N  
ATOM    539  CA  GLY L  70      29.685  32.031  47.077  1.00 52.88           C  
ATOM    540  C   GLY L  70      28.447  32.773  46.661  1.00 53.42           C  
ATOM    541  O   GLY L  70      27.334  32.459  47.079  1.00 49.62           O  
ATOM    542  N   SER L  71      28.626  33.824  45.832  1.00 53.01           N  
ATOM    543  CA  SER L  71      27.512  34.575  45.324  1.00 53.68           C  
ATOM    544  CB  SER L  71      26.966  35.647  46.286  1.00 55.29           C  
ATOM    545  OG  SER L  71      27.929  36.675  46.473  1.00 59.87           O  
ATOM    546  C   SER L  71      27.996  35.300  44.115  1.00 52.07           C  
ATOM    547  O   SER L  71      29.197  35.404  43.880  1.00 53.75           O  
ATOM    548  N   GLY L  72      27.068  35.831  43.303  1.00 50.33           N  
ATOM    549  CA  GLY L  72      27.491  36.563  42.151  1.00 50.75           C  
ATOM    550  C   GLY L  72      28.143  35.624  41.182  1.00 50.35           C  
ATOM    551  O   GLY L  72      27.485  34.769  40.595  1.00 50.21           O  
ATOM    552  N   THR L  73      29.424  35.906  40.875  1.00 50.54           N  
ATOM    553  CA  THR L  73      30.282  35.184  39.972  1.00 50.96           C  
ATOM    554  CB  THR L  73      31.270  36.097  39.306  1.00 52.27           C  
ATOM    555  OG1 THR L  73      31.976  35.401  38.292  1.00 54.72           O  
ATOM    556  CG2 THR L  73      32.241  36.640  40.363  1.00 52.87           C  
ATOM    557  C   THR L  73      31.059  34.013  40.534  1.00 50.82           C  
ATOM    558  O   THR L  73      31.370  33.088  39.783  1.00 51.72           O  
ATOM    559  N   ASP L  74      31.461  34.028  41.828  1.00 49.62           N  
ATOM    560  CA  ASP L  74      32.365  32.996  42.289  1.00 50.94           C  
ATOM    561  CB  ASP L  74      33.637  33.552  42.947  1.00 62.99           C  
ATOM    562  CG  ASP L  74      34.508  34.179  41.867  1.00 68.77           C  
ATOM    563  OD1 ASP L  74      34.230  33.949  40.660  1.00 71.13           O  
ATOM    564  OD2 ASP L  74      35.472  34.897  42.241  1.00 72.57           O1-
ATOM    565  C   ASP L  74      31.724  32.093  43.300  1.00 48.25           C  
ATOM    566  O   ASP L  74      31.059  32.555  44.225  1.00 54.17           O  
ATOM    567  N   PHE L  75      31.935  30.762  43.149  1.00 48.54           N  
ATOM    568  CA  PHE L  75      31.347  29.812  44.057  1.00 46.06           C  
ATOM    569  CB  PHE L  75      30.094  29.137  43.478  1.00 43.34           C  
ATOM    570  CG  PHE L  75      29.100  30.221  43.239  1.00 42.07           C  
ATOM    571  CD1 PHE L  75      29.196  31.000  42.110  1.00 42.62           C  
ATOM    572  CD2 PHE L  75      28.079  30.460  44.129  1.00 44.78           C  
ATOM    573  CE1 PHE L  75      28.289  32.005  41.870  1.00 42.20           C  
ATOM    574  CE2 PHE L  75      27.170  31.464  43.895  1.00 42.52           C  
ATOM    575  CZ  PHE L  75      27.273  32.240  42.765  1.00 43.89           C  
ATOM    576  C   PHE L  75      32.337  28.723  44.350  1.00 45.73           C  
ATOM    577  O   PHE L  75      33.218  28.432  43.540  1.00 45.97           O  
ATOM    578  N   ALA L  76      32.215  28.092  45.542  1.00 44.26           N  
ATOM    579  CA  ALA L  76      33.111  27.029  45.898  1.00 44.28           C  
ATOM    580  CB  ALA L  76      34.216  27.462  46.878  1.00 43.40           C  
ATOM    581  C   ALA L  76      32.339  25.933  46.566  1.00 43.86           C  
ATOM    582  O   ALA L  76      31.360  26.168  47.272  1.00 42.35           O  
ATOM    583  N   LEU L  77      32.777  24.682  46.329  1.00 38.77           N  
ATOM    584  CA  LEU L  77      32.207  23.521  46.946  1.00 37.58           C  
ATOM    585  CB  LEU L  77      31.901  22.407  45.931  1.00 37.69           C  
ATOM    586  CG  LEU L  77      31.318  21.125  46.550  1.00 37.47           C  
ATOM    587  CD1 LEU L  77      29.922  21.375  47.146  1.00 36.91           C  
ATOM    588  CD2 LEU L  77      31.354  19.962  45.546  1.00 36.42           C  
ATOM    589  C   LEU L  77      33.270  23.004  47.860  1.00 39.73           C  
ATOM    590  O   LEU L  77      34.407  22.805  47.436  1.00 42.10           O  
ATOM    591  N   THR L  78      32.934  22.782  49.145  1.00 40.27           N  
ATOM    592  CA  THR L  78      33.939  22.336  50.069  1.00 41.82           C  
ATOM    593  CB  THR L  78      34.123  23.276  51.223  1.00 50.17           C  
ATOM    594  OG1 THR L  78      34.496  24.562  50.752  1.00 73.54           O  
ATOM    595  CG2 THR L  78      35.214  22.717  52.145  1.00 71.34           C  
ATOM    596  C   THR L  78      33.538  21.014  50.643  1.00 41.85           C  
ATOM    597  O   THR L  78      32.388  20.812  51.028  1.00 48.37           O  
ATOM    598  N   ILE L  79      34.495  20.063  50.701  1.00 43.85           N  
ATOM    599  CA  ILE L  79      34.202  18.783  51.277  1.00 44.39           C  
ATOM    600  CB  ILE L  79      34.373  17.657  50.307  1.00 42.22           C  
ATOM    601  CG1 ILE L  79      33.553  17.923  49.036  1.00 39.26           C  
ATOM    602  CG2 ILE L  79      33.969  16.355  51.022  1.00 39.46           C  
ATOM    603  CD1 ILE L  79      33.910  16.987  47.882  1.00 37.75           C  
ATOM    604  C   ILE L  79      35.201  18.566  52.366  1.00 46.65           C  
ATOM    605  O   ILE L  79      36.406  18.566  52.119  1.00 45.72           O  
ATOM    606  N   ASN L  80      34.722  18.408  53.616  1.00 46.69           N  
ATOM    607  CA  ASN L  80      35.622  18.151  54.700  1.00 47.67           C  
ATOM    608  CB  ASN L  80      36.232  19.432  55.306  1.00 53.97           C  
ATOM    609  CG  ASN L  80      35.110  20.327  55.826  1.00 58.18           C  
ATOM    610  OD1 ASN L  80      34.291  20.833  55.062  1.00 82.40           O  
ATOM    611  ND2 ASN L  80      35.073  20.541  57.166  1.00 88.12           N  
ATOM    612  C   ASN L  80      34.853  17.454  55.777  1.00 47.35           C  
ATOM    613  O   ASN L  80      33.787  17.921  56.169  1.00 50.05           O  
ATOM    614  N   PRO L  81      35.334  16.351  56.291  1.00 49.64           N  
ATOM    615  CA  PRO L  81      36.542  15.741  55.797  1.00 47.91           C  
ATOM    616  CD  PRO L  81      35.169  16.135  57.719  1.00 49.51           C  
ATOM    617  CB  PRO L  81      37.096  14.897  56.943  1.00 48.65           C  
ATOM    618  CG  PRO L  81      36.496  15.538  58.202  1.00 48.75           C  
ATOM    619  C   PRO L  81      36.225  14.906  54.591  1.00 47.67           C  
ATOM    620  O   PRO L  81      35.072  14.512  54.427  1.00 49.22           O  
ATOM    621  N   VAL L  82      37.236  14.608  53.751  1.00 45.41           N  
ATOM    622  CA  VAL L  82      37.038  13.815  52.567  1.00 44.82           C  
ATOM    623  CB  VAL L  82      38.146  13.954  51.561  1.00 43.08           C  
ATOM    624  CG1 VAL L  82      37.922  12.936  50.428  1.00 39.88           C  
ATOM    625  CG2 VAL L  82      38.194  15.414  51.082  1.00 42.36           C  
ATOM    626  C   VAL L  82      36.981  12.368  52.951  1.00 45.26           C  
ATOM    627  O   VAL L  82      37.719  11.921  53.828  1.00 44.76           O  
ATOM    628  N   GLU L  83      36.092  11.605  52.274  1.00 45.35           N  
ATOM    629  CA  GLU L  83      35.897  10.204  52.530  1.00 45.43           C  
ATOM    630  CB  GLU L  83      34.456   9.854  52.939  1.00 52.61           C  
ATOM    631  CG  GLU L  83      33.983  10.546  54.218  1.00 60.46           C  
ATOM    632  CD  GLU L  83      34.786  10.020  55.400  1.00 65.54           C  
ATOM    633  OE1 GLU L  83      36.006  10.330  55.481  1.00 66.20           O  
ATOM    634  OE2 GLU L  83      34.183   9.307  56.244  1.00 66.56           O1-
ATOM    635  C   GLU L  83      36.152   9.469  51.245  1.00 45.39           C  
ATOM    636  O   GLU L  83      36.308  10.075  50.187  1.00 49.14           O  
ATOM    637  N   ALA L  84      36.227   8.126  51.329  1.00 47.04           N  
ATOM    638  CA  ALA L  84      36.477   7.262  50.205  1.00 47.50           C  
ATOM    639  CB  ALA L  84      36.616   5.786  50.617  1.00 54.24           C  
ATOM    640  C   ALA L  84      35.347   7.344  49.221  1.00 44.41           C  
ATOM    641  O   ALA L  84      35.560   7.336  48.010  1.00 47.23           O  
ATOM    642  N   ASP L  85      34.106   7.438  49.727  1.00 40.54           N  
ATOM    643  CA  ASP L  85      32.922   7.427  48.914  1.00 41.99           C  
ATOM    644  CB  ASP L  85      31.628   7.517  49.743  1.00 49.80           C  
ATOM    645  CG  ASP L  85      31.477   6.222  50.525  1.00 56.18           C  
ATOM    646  OD1 ASP L  85      32.261   5.276  50.252  1.00 78.10           O  
ATOM    647  OD2 ASP L  85      30.574   6.157  51.400  1.00 81.67           O1-
ATOM    648  C   ASP L  85      32.937   8.614  48.000  1.00 40.02           C  
ATOM    649  O   ASP L  85      32.284   8.609  46.958  1.00 44.33           O  
ATOM    650  N   ASP L  86      33.670   9.668  48.392  1.00 42.30           N  
ATOM    651  CA  ASP L  86      33.738  10.941  47.726  1.00 40.80           C  
ATOM    652  CB  ASP L  86      34.481  11.998  48.554  1.00 42.74           C  
ATOM    653  CG  ASP L  86      33.614  12.279  49.773  1.00 45.79           C  
ATOM    654  OD1 ASP L  86      32.435  11.834  49.772  1.00 43.67           O  
ATOM    655  OD2 ASP L  86      34.113  12.940  50.719  1.00 41.43           O1-
ATOM    656  C   ASP L  86      34.379  10.870  46.372  1.00 41.01           C  
ATOM    657  O   ASP L  86      34.252  11.819  45.599  1.00 40.76           O  
ATOM    658  N   VAL L  87      35.149   9.809  46.053  1.00 41.82           N  
ATOM    659  CA  VAL L  87      35.762   9.786  44.751  1.00 41.71           C  
ATOM    660  CB  VAL L  87      36.564   8.544  44.486  1.00 39.14           C  
ATOM    661  CG1 VAL L  87      35.636   7.319  44.586  1.00 68.71           C  
ATOM    662  CG2 VAL L  87      37.245   8.697  43.116  1.00 70.32           C  
ATOM    663  C   VAL L  87      34.682   9.883  43.715  1.00 39.56           C  
ATOM    664  O   VAL L  87      33.744   9.087  43.694  1.00 40.45           O  
ATOM    665  N   ALA L  88      34.790  10.896  42.828  1.00 35.02           N  
ATOM    666  CA  ALA L  88      33.783  11.097  41.825  1.00 34.69           C  
ATOM    667  CB  ALA L  88      32.374  11.276  42.411  1.00 33.11           C  
ATOM    668  C   ALA L  88      34.112  12.359  41.083  1.00 36.38           C  
ATOM    669  O   ALA L  88      35.134  12.997  41.333  1.00 37.85           O  
ATOM    670  N   THR L  89      33.252  12.734  40.113  1.00 36.96           N  
ATOM    671  CA  THR L  89      33.440  13.956  39.380  1.00 37.26           C  
ATOM    672  CB  THR L  89      33.293  13.798  37.894  1.00 37.44           C  
ATOM    673  OG1 THR L  89      34.244  12.866  37.401  1.00 41.36           O  
ATOM    674  CG2 THR L  89      33.501  15.166  37.224  1.00 36.55           C  
ATOM    675  C   THR L  89      32.361  14.891  39.845  1.00 37.67           C  
ATOM    676  O   THR L  89      31.224  14.469  40.058  1.00 39.89           O  
ATOM    677  N   TYR L  90      32.686  16.192  40.023  1.00 39.50           N  
ATOM    678  CA  TYR L  90      31.713  17.117  40.543  1.00 37.33           C  
ATOM    679  CB  TYR L  90      32.156  17.801  41.852  1.00 33.14           C  
ATOM    680  CG  TYR L  90      32.301  16.759  42.912  1.00 34.58           C  
ATOM    681  CD1 TYR L  90      33.483  16.072  43.075  1.00 33.84           C  
ATOM    682  CD2 TYR L  90      31.252  16.466  43.751  1.00 35.26           C  
ATOM    683  CE1 TYR L  90      33.614  15.115  44.056  1.00 35.35           C  
ATOM    684  CE2 TYR L  90      31.376  15.511  44.733  1.00 31.71           C  
ATOM    685  CZ  TYR L  90      32.559  14.832  44.891  1.00 35.59           C  
ATOM    686  OH  TYR L  90      32.690  13.852  45.898  1.00 37.61           O  
ATOM    687  C   TYR L  90      31.460  18.204  39.537  1.00 36.52           C  
ATOM    688  O   TYR L  90      32.380  18.664  38.861  1.00 35.78           O  
ATOM    689  N   PHE L  91      30.179  18.641  39.415  1.00 36.77           N  
ATOM    690  CA  PHE L  91      29.837  19.654  38.450  1.00 39.50           C  
ATOM    691  CB  PHE L  91      28.908  19.177  37.316  1.00 40.36           C  
ATOM    692  CG  PHE L  91      29.490  18.031  36.559  1.00 39.00           C  
ATOM    693  CD1 PHE L  91      30.422  18.216  35.564  1.00 39.51           C  
ATOM    694  CD2 PHE L  91      29.089  16.752  36.852  1.00 38.62           C  
ATOM    695  CE1 PHE L  91      30.940  17.145  34.875  1.00 39.92           C  
ATOM    696  CE2 PHE L  91      29.603  15.679  36.165  1.00 43.18           C  
ATOM    697  CZ  PHE L  91      30.531  15.871  35.172  1.00 42.46           C  
ATOM    698  C   PHE L  91      29.053  20.755  39.104  1.00 38.52           C  
ATOM    699  O   PHE L  91      28.265  20.532  40.023  1.00 41.46           O  
ATOM    700  N   CYS L  92      29.257  21.993  38.607  1.00 37.46           N  
ATOM    701  CA  CYS L  92      28.504  23.136  39.033  1.00 38.89           C  
ATOM    702  CB  CYS L  92      29.378  24.383  39.323  1.00 37.43           C  
ATOM    703  SG  CYS L  92      30.474  24.861  37.948  1.00 45.08           S  
ATOM    704  C   CYS L  92      27.586  23.446  37.888  1.00 36.32           C  
ATOM    705  O   CYS L  92      27.929  23.197  36.734  1.00 34.93           O  
ATOM    706  N   GLN L  93      26.367  23.948  38.168  1.00 35.67           N  
ATOM    707  CA  GLN L  93      25.474  24.238  37.082  1.00 35.62           C  
ATOM    708  CB  GLN L  93      24.518  23.060  36.813  1.00 35.25           C  
ATOM    709  CG  GLN L  93      23.294  23.373  35.959  1.00 34.56           C  
ATOM    710  CD  GLN L  93      22.132  23.387  36.934  1.00 37.11           C  
ATOM    711  OE1 GLN L  93      22.197  22.768  37.993  1.00 38.49           O  
ATOM    712  NE2 GLN L  93      21.032  24.098  36.578  1.00 37.08           N  
ATOM    713  C   GLN L  93      24.720  25.485  37.419  1.00 35.57           C  
ATOM    714  O   GLN L  93      24.369  25.693  38.579  1.00 35.78           O  
ATOM    715  N   GLN L  94      24.480  26.362  36.412  1.00 38.85           N  
ATOM    716  CA  GLN L  94      23.792  27.607  36.656  1.00 38.28           C  
ATOM    717  CB  GLN L  94      24.568  28.849  36.174  1.00 38.18           C  
ATOM    718  CG  GLN L  94      24.765  28.914  34.659  1.00 40.93           C  
ATOM    719  CD  GLN L  94      23.529  29.553  34.044  1.00 39.31           C  
ATOM    720  OE1 GLN L  94      22.659  30.048  34.756  1.00 42.46           O  
ATOM    721  NE2 GLN L  94      23.445  29.559  32.688  1.00 42.97           N  
ATOM    722  C   GLN L  94      22.461  27.586  35.966  1.00 39.31           C  
ATOM    723  O   GLN L  94      22.361  27.174  34.811  1.00 39.55           O  
ATOM    724  N   SER L  95      21.373  28.049  36.649  1.00 35.96           N  
ATOM    725  CA  SER L  95      20.067  28.112  36.028  1.00 37.52           C  
ATOM    726  CB  SER L  95      19.098  27.057  36.589  1.00 37.71           C  
ATOM    727  OG  SER L  95      18.855  27.293  37.967  1.00 38.71           O  
ATOM    728  C   SER L  95      19.448  29.455  36.297  1.00 39.70           C  
ATOM    729  O   SER L  95      18.248  29.561  36.543  1.00 38.74           O  
ATOM    730  N   ASN L  96      20.267  30.521  36.290  1.00 40.33           N  
ATOM    731  CA  ASN L  96      19.767  31.852  36.472  1.00 44.33           C  
ATOM    732  CB  ASN L  96      20.871  32.844  36.862  1.00 45.76           C  
ATOM    733  CG  ASN L  96      20.204  34.123  37.347  1.00 54.80           C  
ATOM    734  OD1 ASN L  96      18.990  34.167  37.543  1.00 55.73           O  
ATOM    735  ND2 ASN L  96      21.018  35.195  37.544  1.00 53.82           N  
ATOM    736  C   ASN L  96      19.174  32.314  35.185  1.00 47.83           C  
ATOM    737  O   ASN L  96      18.140  32.980  35.163  1.00 47.79           O  
ATOM    738  N   GLU L  97      19.847  31.973  34.067  1.00 48.45           N  
ATOM    739  CA  GLU L  97      19.387  32.424  32.792  1.00 49.93           C  
ATOM    740  CB  GLU L  97      20.171  33.633  32.258  1.00 52.71           C  
ATOM    741  CG  GLU L  97      21.667  33.363  32.091  1.00 60.33           C  
ATOM    742  CD  GLU L  97      22.326  34.642  31.600  1.00 68.57           C  
ATOM    743  OE1 GLU L  97      22.022  35.722  32.174  1.00 64.95           O  
ATOM    744  OE2 GLU L  97      23.133  34.559  30.638  1.00 68.63           O1-
ATOM    745  C   GLU L  97      19.530  31.311  31.809  1.00 50.83           C  
ATOM    746  O   GLU L  97      20.403  30.454  31.942  1.00 52.48           O  
ATOM    747  N   ASP L  98      18.641  31.290  30.795  1.00 49.04           N  
ATOM    748  CA  ASP L  98      18.688  30.280  29.778  1.00 48.36           C  
ATOM    749  CB  ASP L  98      17.406  30.205  28.927  1.00 51.69           C  
ATOM    750  CG  ASP L  98      16.267  29.642  29.767  1.00 56.12           C  
ATOM    751  OD1 ASP L  98      16.404  28.497  30.273  1.00 58.56           O  
ATOM    752  OD2 ASP L  98      15.241  30.358  29.916  1.00 58.13           O1-
ATOM    753  C   ASP L  98      19.793  30.643  28.840  1.00 49.65           C  
ATOM    754  O   ASP L  98      20.097  31.818  28.653  1.00 51.72           O  
ATOM    755  N   PRO L  99      20.417  29.656  28.246  1.00 44.34           N  
ATOM    756  CA  PRO L  99      20.121  28.277  28.530  1.00 40.90           C  
ATOM    757  CD  PRO L  99      20.960  29.830  26.910  1.00 42.40           C  
ATOM    758  CB  PRO L  99      20.494  27.491  27.273  1.00 42.65           C  
ATOM    759  CG  PRO L  99      21.439  28.427  26.505  1.00 42.90           C  
ATOM    760  C   PRO L  99      20.889  27.833  29.737  1.00 40.01           C  
ATOM    761  O   PRO L  99      21.826  28.525  30.137  1.00 38.61           O  
ATOM    762  N   ARG L 100      20.517  26.679  30.329  1.00 38.84           N  
ATOM    763  CA  ARG L 100      21.229  26.194  31.477  1.00 38.34           C  
ATOM    764  CB  ARG L 100      20.566  25.007  32.208  1.00 36.97           C  
ATOM    765  CG  ARG L 100      19.400  25.328  33.152  1.00 42.82           C  
ATOM    766  CD  ARG L 100      18.119  25.797  32.464  1.00 48.32           C  
ATOM    767  NE  ARG L 100      18.142  27.284  32.433  1.00 52.27           N  
ATOM    768  CZ  ARG L 100      17.322  27.974  33.275  1.00 50.90           C  
ATOM    769  NH1 ARG L 100      16.425  27.301  34.057  1.00 39.73           N1+
ATOM    770  NH2 ARG L 100      17.384  29.336  33.332  1.00 46.93           N  
ATOM    771  C   ARG L 100      22.564  25.694  31.024  1.00 39.16           C  
ATOM    772  O   ARG L 100      22.713  25.220  29.896  1.00 37.74           O  
ATOM    773  N   THR L 101      23.587  25.813  31.897  1.00 41.60           N  
ATOM    774  CA  THR L 101      24.900  25.327  31.566  1.00 41.23           C  
ATOM    775  CB  THR L 101      25.827  26.408  31.085  1.00 42.11           C  
ATOM    776  OG1 THR L 101      25.939  27.431  32.062  1.00 44.24           O  
ATOM    777  CG2 THR L 101      25.287  26.994  29.770  1.00 42.89           C  
ATOM    778  C   THR L 101      25.548  24.682  32.755  1.00 38.59           C  
ATOM    779  O   THR L 101      25.248  24.995  33.908  1.00 38.86           O  
ATOM    780  N   PHE L 102      26.481  23.747  32.476  1.00 37.93           N  
ATOM    781  CA  PHE L 102      27.207  23.036  33.491  1.00 36.07           C  
ATOM    782  CB  PHE L 102      27.112  21.504  33.366  1.00 34.44           C  
ATOM    783  CG  PHE L 102      25.745  21.042  33.749  1.00 35.62           C  
ATOM    784  CD1 PHE L 102      24.684  21.151  32.881  1.00 34.89           C  
ATOM    785  CD2 PHE L 102      25.531  20.475  34.985  1.00 33.88           C  
ATOM    786  CE1 PHE L 102      23.431  20.713  33.246  1.00 34.22           C  
ATOM    787  CE2 PHE L 102      24.281  20.036  35.354  1.00 32.59           C  
ATOM    788  CZ  PHE L 102      23.226  20.155  34.484  1.00 32.58           C  
ATOM    789  C   PHE L 102      28.661  23.377  33.323  1.00 36.55           C  
ATOM    790  O   PHE L 102      29.086  23.857  32.273  1.00 39.47           O  
ATOM    791  N   GLY L 103      29.467  23.147  34.380  1.00 36.36           N  
ATOM    792  CA  GLY L 103      30.872  23.445  34.326  1.00 35.24           C  
ATOM    793  C   GLY L 103      31.581  22.291  33.690  1.00 37.69           C  
ATOM    794  O   GLY L 103      30.969  21.287  33.332  1.00 41.45           O  
ATOM    795  N   GLY L 104      32.914  22.422  33.534  1.00 40.29           N  
ATOM    796  CA  GLY L 104      33.749  21.425  32.922  1.00 40.32           C  
ATOM    797  C   GLY L 104      33.753  20.171  33.745  1.00 41.09           C  
ATOM    798  O   GLY L 104      33.797  19.067  33.204  1.00 39.95           O  
ATOM    799  N   GLY L 105      33.740  20.301  35.084  1.00 38.39           N  
ATOM    800  CA  GLY L 105      33.761  19.137  35.924  1.00 38.86           C  
ATOM    801  C   GLY L 105      35.121  19.001  36.537  1.00 39.63           C  
ATOM    802  O   GLY L 105      36.126  19.391  35.945  1.00 40.36           O  
ATOM    803  N   THR L 106      35.162  18.453  37.772  1.00 44.95           N  
ATOM    804  CA  THR L 106      36.386  18.226  38.491  1.00 45.88           C  
ATOM    805  CB  THR L 106      36.491  19.007  39.766  1.00 43.09           C  
ATOM    806  OG1 THR L 106      35.362  18.731  40.580  1.00 43.75           O  
ATOM    807  CG2 THR L 106      36.568  20.504  39.474  1.00 41.86           C  
ATOM    808  C   THR L 106      36.394  16.801  38.943  1.00 46.39           C  
ATOM    809  O   THR L 106      35.457  16.344  39.592  1.00 45.64           O  
ATOM    810  N   LYS L 107      37.479  16.064  38.643  1.00 45.00           N  
ATOM    811  CA  LYS L 107      37.561  14.698  39.068  1.00 45.09           C  
ATOM    812  CB  LYS L 107      38.340  13.816  38.077  1.00 48.63           C  
ATOM    813  CG  LYS L 107      38.258  12.316  38.365  1.00 51.62           C  
ATOM    814  CD  LYS L 107      38.739  11.453  37.196  1.00 57.71           C  
ATOM    815  CE  LYS L 107      38.631   9.949  37.446  1.00 61.03           C  
ATOM    816  NZ  LYS L 107      37.256   9.487  37.153  1.00 59.52           N1+
ATOM    817  C   LYS L 107      38.316  14.703  40.359  1.00 42.57           C  
ATOM    818  O   LYS L 107      39.396  15.283  40.454  1.00 44.55           O  
ATOM    819  N   LEU L 108      37.757  14.045  41.393  1.00 41.85           N  
ATOM    820  CA  LEU L 108      38.364  14.034  42.695  1.00 43.66           C  
ATOM    821  CB  LEU L 108      37.301  14.291  43.787  1.00 42.13           C  
ATOM    822  CG  LEU L 108      37.797  14.523  45.229  1.00 41.90           C  
ATOM    823  CD1 LEU L 108      38.581  13.328  45.776  1.00 40.24           C  
ATOM    824  CD2 LEU L 108      38.536  15.858  45.365  1.00 44.27           C  
ATOM    825  C   LEU L 108      38.944  12.666  42.919  1.00 45.08           C  
ATOM    826  O   LEU L 108      38.234  11.665  42.845  1.00 44.86           O  
ATOM    827  N   GLU L 109      40.266  12.591  43.194  1.00 45.36           N  
ATOM    828  CA  GLU L 109      40.894  11.324  43.454  1.00 45.94           C  
ATOM    829  CB  GLU L 109      42.189  11.049  42.670  1.00 56.81           C  
ATOM    830  CG  GLU L 109      42.001  10.668  41.204  1.00 65.05           C  
ATOM    831  CD  GLU L 109      43.343  10.141  40.714  1.00 72.71           C  
ATOM    832  OE1 GLU L 109      44.368  10.839  40.936  1.00 72.82           O  
ATOM    833  OE2 GLU L 109      43.366   9.027  40.127  1.00 75.88           O1-
ATOM    834  C   GLU L 109      41.315  11.319  44.883  1.00 45.26           C  
ATOM    835  O   GLU L 109      41.746  12.336  45.424  1.00 50.20           O  
ATOM    836  N   ILE L 110      41.214  10.144  45.530  1.00 47.08           N  
ATOM    837  CA  ILE L 110      41.555  10.052  46.916  1.00 47.62           C  
ATOM    838  CB  ILE L 110      40.574   9.231  47.701  1.00 38.48           C  
ATOM    839  CG1 ILE L 110      39.189   9.897  47.627  1.00 38.65           C  
ATOM    840  CG2 ILE L 110      41.105   9.069  49.135  1.00 40.77           C  
ATOM    841  CD1 ILE L 110      38.055   9.014  48.132  1.00 36.99           C  
ATOM    842  C   ILE L 110      42.906   9.428  47.025  1.00 49.17           C  
ATOM    843  O   ILE L 110      43.221   8.456  46.344  1.00 47.02           O  
ATOM    844  N   LYS L 111      43.764  10.020  47.872  1.00 47.36           N  
ATOM    845  CA  LYS L 111      45.079   9.491  48.046  1.00 46.29           C  
ATOM    846  CB  LYS L 111      46.078  10.542  48.535  1.00 47.36           C  
ATOM    847  CG  LYS L 111      47.492   9.994  48.674  1.00 51.75           C  
ATOM    848  CD  LYS L 111      48.549  11.091  48.785  1.00 55.38           C  
ATOM    849  CE  LYS L 111      48.744  11.875  47.488  1.00 59.69           C  
ATOM    850  NZ  LYS L 111      49.792  12.902  47.675  1.00 60.13           N1+
ATOM    851  C   LYS L 111      44.978   8.410  49.112  1.00 44.75           C  
ATOM    852  O   LYS L 111      44.564   8.744  50.254  1.00 42.07           O  
ATOM    853  OXT LYS L 111      45.313   7.238  48.798  1.00  0.00           O1-
TER     854      LYS L 111 
ATOM    855  N   GLU H 112       8.188   6.496  46.287  1.00 66.89           N1+
ATOM    856  CA  GLU H 112       9.426   7.232  45.933  1.00 65.26           C  
ATOM    857  CB  GLU H 112      10.645   6.290  45.936  1.00 66.81           C  
ATOM    858  CG  GLU H 112      10.942   5.652  47.290  0.80 62.66           C  
ATOM    859  CD  GLU H 112       9.956   4.508  47.472  0.80 68.35           C  
ATOM    860  OE1 GLU H 112       9.565   3.897  46.442  0.67 54.68           O  
ATOM    861  OE2 GLU H 112       9.588   4.222  48.641  0.80 69.13           O1-
ATOM    862  C   GLU H 112       9.290   7.758  44.544  1.00 61.24           C  
ATOM    863  O   GLU H 112       8.609   7.159  43.713  1.00 62.04           O  
ATOM    864  N   VAL H 113       9.936   8.903  44.255  1.00 56.41           N  
ATOM    865  CA  VAL H 113       9.874   9.440  42.927  1.00 53.25           C  
ATOM    866  CB  VAL H 113      10.438  10.838  42.810  1.00 47.32           C  
ATOM    867  CG1 VAL H 113      10.388  11.237  41.329  1.00 44.10           C  
ATOM    868  CG2 VAL H 113       9.683  11.812  43.741  1.00 44.03           C  
ATOM    869  C   VAL H 113      10.731   8.546  42.083  1.00 51.98           C  
ATOM    870  O   VAL H 113      11.797   8.117  42.525  1.00 49.52           O  
ATOM    871  N   HIS H 114      10.289   8.215  40.849  1.00 49.51           N  
ATOM    872  CA  HIS H 114      11.118   7.333  40.075  1.00 48.93           C  
ATOM    873  ND1 HIS H 114      12.073   4.390  38.671  1.00  0.00           N  
ATOM    874  CG  HIS H 114      11.829   4.892  39.930  1.00 65.42           C  
ATOM    875  CB  HIS H 114      10.735   5.857  40.273  1.00 57.24           C  
ATOM    876  NE2 HIS H 114      13.580   3.472  40.025  1.00 74.61           N  
ATOM    877  CD2 HIS H 114      12.759   4.323  40.743  1.00  0.00           C  
ATOM    878  CE1 HIS H 114      13.128   3.546  38.785  1.00  0.00           C  
ATOM    879  C   HIS H 114      10.973   7.660  38.618  1.00 46.58           C  
ATOM    880  O   HIS H 114       9.869   7.892  38.126  1.00 48.29           O  
ATOM    881  N   LEU H 115      12.109   7.696  37.882  1.00 42.79           N  
ATOM    882  CA  LEU H 115      12.071   7.966  36.469  1.00 43.02           C  
ATOM    883  CB  LEU H 115      12.833   9.246  36.083  1.00 43.52           C  
ATOM    884  CG  LEU H 115      12.200  10.536  36.642  1.00 41.79           C  
ATOM    885  CD1 LEU H 115      13.001  11.779  36.226  1.00 38.44           C  
ATOM    886  CD2 LEU H 115      10.716  10.645  36.254  1.00 37.77           C  
ATOM    887  C   LEU H 115      12.729   6.821  35.752  1.00 44.25           C  
ATOM    888  O   LEU H 115      13.942   6.629  35.849  1.00 45.03           O  
ATOM    889  N   GLN H 116      11.931   6.047  34.983  1.00 45.81           N  
ATOM    890  CA  GLN H 116      12.425   4.892  34.279  1.00 44.66           C  
ATOM    891  CB  GLN H 116      11.473   3.682  34.333  1.00 50.46           C  
ATOM    892  CG  GLN H 116      11.430   2.949  35.674  1.00 57.91           C  
ATOM    893  CD  GLN H 116      12.624   2.006  35.716  1.00 65.08           C  
ATOM    894  OE1 GLN H 116      13.495   2.048  34.849  1.00 65.19           O  
ATOM    895  NE2 GLN H 116      12.666   1.124  36.750  1.00 66.34           N  
ATOM    896  C   GLN H 116      12.565   5.231  32.829  1.00 42.86           C  
ATOM    897  O   GLN H 116      11.590   5.556  32.155  1.00 40.96           O  
ATOM    898  N   GLN H 117      13.806   5.139  32.314  1.00 39.92           N  
ATOM    899  CA  GLN H 117      14.062   5.439  30.937  1.00 39.93           C  
ATOM    900  CB  GLN H 117      15.381   6.202  30.720  1.00 38.62           C  
ATOM    901  CG  GLN H 117      15.343   7.607  31.329  1.00 36.47           C  
ATOM    902  CD  GLN H 117      16.684   8.297  31.114  1.00 37.87           C  
ATOM    903  OE1 GLN H 117      17.222   8.336  30.009  1.00 39.76           O  
ATOM    904  NE2 GLN H 117      17.239   8.870  32.215  1.00 34.74           N  
ATOM    905  C   GLN H 117      14.096   4.162  30.158  1.00 40.53           C  
ATOM    906  O   GLN H 117      14.252   3.078  30.715  1.00 43.24           O  
ATOM    907  N   SER H 118      13.933   4.281  28.824  1.00 43.33           N  
ATOM    908  CA  SER H 118      13.902   3.148  27.943  1.00 42.45           C  
ATOM    909  CB  SER H 118      13.400   3.490  26.527  1.00 40.90           C  
ATOM    910  OG  SER H 118      14.258   4.442  25.913  1.00 50.00           O  
ATOM    911  C   SER H 118      15.283   2.577  27.833  1.00 41.79           C  
ATOM    912  O   SER H 118      16.252   3.154  28.320  1.00 44.00           O  
ATOM    913  N   GLY H 119      15.393   1.395  27.190  1.00 38.17           N  
ATOM    914  CA  GLY H 119      16.645   0.698  27.073  1.00 36.30           C  
ATOM    915  C   GLY H 119      17.478   1.331  25.999  1.00 37.75           C  
ATOM    916  O   GLY H 119      17.070   2.278  25.328  1.00 41.69           O  
ATOM    917  N   PRO H 120      18.657   0.785  25.833  1.00 39.67           N  
ATOM    918  CA  PRO H 120      19.604   1.312  24.884  1.00 40.25           C  
ATOM    919  CD  PRO H 120      19.325   0.155  26.961  1.00 40.08           C  
ATOM    920  CB  PRO H 120      20.942   0.661  25.221  1.00 41.85           C  
ATOM    921  CG  PRO H 120      20.829   0.368  26.727  1.00 41.39           C  
ATOM    922  C   PRO H 120      19.185   1.123  23.464  1.00 40.61           C  
ATOM    923  O   PRO H 120      18.424   0.198  23.181  1.00 43.23           O  
ATOM    924  N   GLU H 121      19.665   1.998  22.553  1.00 39.02           N  
ATOM    925  CA  GLU H 121      19.255   1.878  21.185  1.00 40.04           C  
ATOM    926  CB  GLU H 121      18.244   2.954  20.760  1.00 45.71           C  
ATOM    927  CG  GLU H 121      16.899   2.859  21.485  1.00 51.14           C  
ATOM    928  CD  GLU H 121      16.138   1.654  20.947  1.00 57.16           C  
ATOM    929  OE1 GLU H 121      16.785   0.792  20.297  1.00 59.74           O  
ATOM    930  OE2 GLU H 121      14.902   1.578  21.182  1.00 59.56           O1-
ATOM    931  C   GLU H 121      20.435   2.016  20.270  1.00 41.56           C  
ATOM    932  O   GLU H 121      21.357   2.798  20.511  1.00 40.05           O  
ATOM    933  N   LEU H 122      20.422   1.223  19.181  1.00 43.74           N  
ATOM    934  CA  LEU H 122      21.424   1.295  18.160  1.00 42.83           C  
ATOM    935  CB  LEU H 122      22.047  -0.081  17.844  1.00 40.02           C  
ATOM    936  CG  LEU H 122      23.187  -0.091  16.799  1.00 41.32           C  
ATOM    937  CD1 LEU H 122      22.692   0.276  15.394  1.00 41.15           C  
ATOM    938  CD2 LEU H 122      24.389   0.751  17.256  1.00 42.06           C  
ATOM    939  C   LEU H 122      20.685   1.770  16.947  1.00 44.09           C  
ATOM    940  O   LEU H 122      19.703   1.152  16.537  1.00 45.05           O  
ATOM    941  N   VAL H 123      21.122   2.895  16.344  1.00 44.26           N  
ATOM    942  CA  VAL H 123      20.412   3.396  15.200  1.00 44.41           C  
ATOM    943  CB  VAL H 123      19.612   4.643  15.473  1.00 45.63           C  
ATOM    944  CG1 VAL H 123      18.463   4.292  16.433  1.00 34.08           C  
ATOM    945  CG2 VAL H 123      20.553   5.730  16.020  1.00 34.63           C  
ATOM    946  C   VAL H 123      21.388   3.709  14.109  1.00 45.19           C  
ATOM    947  O   VAL H 123      22.553   4.011  14.360  1.00 45.61           O  
ATOM    948  N   LYS H 124      20.917   3.614  12.848  1.00 43.77           N  
ATOM    949  CA  LYS H 124      21.725   3.882  11.692  1.00 45.54           C  
ATOM    950  CB  LYS H 124      21.154   3.278  10.402  1.00 54.21           C  
ATOM    951  CG  LYS H 124      21.010   1.758  10.469  1.00 60.85           C  
ATOM    952  CD  LYS H 124      20.143   1.171   9.359  1.00 68.02           C  
ATOM    953  CE  LYS H 124      20.015  -0.349   9.445  1.00 70.77           C  
ATOM    954  NZ  LYS H 124      19.111  -0.711  10.558  1.00 71.57           N1+
ATOM    955  C   LYS H 124      21.763   5.362  11.505  1.00 44.28           C  
ATOM    956  O   LYS H 124      20.835   6.074  11.890  1.00 46.64           O  
ATOM    957  N   PRO H 125      22.815   5.844  10.907  1.00 46.92           N  
ATOM    958  CA  PRO H 125      22.945   7.261  10.720  1.00 46.98           C  
ATOM    959  CD  PRO H 125      24.109   5.185  11.003  1.00 44.38           C  
ATOM    960  CB  PRO H 125      24.382   7.491  10.262  1.00 42.74           C  
ATOM    961  CG  PRO H 125      25.151   6.313  10.890  1.00 45.04           C  
ATOM    962  C   PRO H 125      21.919   7.791   9.775  1.00 48.24           C  
ATOM    963  O   PRO H 125      21.564   7.096   8.824  1.00 45.96           O  
ATOM    964  N   GLY H 126      21.427   9.020  10.026  1.00 46.70           N  
ATOM    965  CA  GLY H 126      20.463   9.633   9.158  1.00 43.40           C  
ATOM    966  C   GLY H 126      19.090   9.263   9.627  1.00 44.35           C  
ATOM    967  O   GLY H 126      18.098   9.812   9.148  1.00 44.80           O  
ATOM    968  N   ALA H 127      19.006   8.318  10.580  1.00 43.45           N  
ATOM    969  CA  ALA H 127      17.755   7.847  11.108  1.00 42.39           C  
ATOM    970  CB  ALA H 127      17.802   6.379  11.564  1.00 42.02           C  
ATOM    971  C   ALA H 127      17.377   8.678  12.298  1.00 45.08           C  
ATOM    972  O   ALA H 127      18.032   9.670  12.617  1.00 47.37           O  
ATOM    973  N   SER H 128      16.250   8.321  12.949  1.00 46.77           N  
ATOM    974  CA  SER H 128      15.840   9.031  14.125  1.00 46.10           C  
ATOM    975  CB  SER H 128      14.667   9.995  13.893  1.00 47.38           C  
ATOM    976  OG  SER H 128      13.491   9.261  13.585  1.00 49.02           O  
ATOM    977  C   SER H 128      15.379   8.035  15.144  1.00 44.38           C  
ATOM    978  O   SER H 128      14.990   6.917  14.811  1.00 43.19           O  
ATOM    979  N   VAL H 129      15.427   8.423  16.435  1.00 46.90           N  
ATOM    980  CA  VAL H 129      15.002   7.533  17.473  1.00 47.47           C  
ATOM    981  CB  VAL H 129      16.154   6.894  18.192  1.00 43.14           C  
ATOM    982  CG1 VAL H 129      17.007   7.982  18.855  1.00 46.15           C  
ATOM    983  CG2 VAL H 129      15.607   5.858  19.174  1.00 42.37           C  
ATOM    984  C   VAL H 129      14.171   8.304  18.455  1.00 46.76           C  
ATOM    985  O   VAL H 129      14.282   9.526  18.562  1.00 42.55           O  
ATOM    986  N   LYS H 130      13.274   7.597  19.176  1.00 41.71           N  
ATOM    987  CA  LYS H 130      12.434   8.242  20.146  1.00 39.84           C  
ATOM    988  CB  LYS H 130      10.944   8.210  19.760  1.00 43.18           C  
ATOM    989  CG  LYS H 130      10.052   9.101  20.625  1.00 45.51           C  
ATOM    990  CD  LYS H 130       8.652   9.307  20.040  1.00 46.77           C  
ATOM    991  CE  LYS H 130       7.747  10.190  20.901  1.00 49.07           C  
ATOM    992  NZ  LYS H 130       6.412  10.310  20.274  1.00 49.27           N1+
ATOM    993  C   LYS H 130      12.587   7.492  21.433  1.00 39.43           C  
ATOM    994  O   LYS H 130      12.256   6.310  21.518  1.00 43.28           O  
ATOM    995  N   MET H 131      13.083   8.169  22.485  1.00 42.16           N  
ATOM    996  CA  MET H 131      13.285   7.508  23.741  1.00 42.30           C  
ATOM    997  CB  MET H 131      14.680   7.759  24.330  1.00 44.54           C  
ATOM    998  CG  MET H 131      14.990   9.241  24.528  1.00 46.14           C  
ATOM    999  SD  MET H 131      16.717   9.591  24.964  1.00 55.42           S  
ATOM   1000  CE  MET H 131      17.336   9.362  23.272  1.00 56.55           C  
ATOM   1001  C   MET H 131      12.241   7.976  24.708  1.00 38.94           C  
ATOM   1002  O   MET H 131      11.661   9.048  24.541  1.00 41.23           O  
ATOM   1003  N   SER H 132      11.968   7.157  25.749  1.00 41.39           N  
ATOM   1004  CA  SER H 132      10.911   7.474  26.669  1.00 40.86           C  
ATOM   1005  CB  SER H 132       9.801   6.410  26.710  1.00 40.69           C  
ATOM   1006  OG  SER H 132      10.303   5.198  27.254  1.00 45.36           O  
ATOM   1007  C   SER H 132      11.449   7.568  28.065  1.00 42.86           C  
ATOM   1008  O   SER H 132      12.543   7.095  28.364  1.00 43.02           O  
ATOM   1009  N   CYS H 133      10.676   8.234  28.953  0.90 37.51           N  
ATOM   1010  CA  CYS H 133      11.014   8.375  30.342  0.90 37.14           C  
ATOM   1011  CB  CYS H 133      11.702   9.734  30.629  0.90 38.23           C  
ATOM   1012  SG  CYS H 133      12.133  10.034  32.372  0.90 41.01           S  
ATOM   1013  C   CYS H 133       9.721   8.302  31.109  0.90 38.40           C  
ATOM   1014  O   CYS H 133       8.918   9.232  31.070  0.90 37.72           O  
ATOM   1015  N   LYS H 134       9.491   7.198  31.854  1.00 41.67           N  
ATOM   1016  CA  LYS H 134       8.232   7.019  32.531  1.00 41.18           C  
ATOM   1017  CB  LYS H 134       7.754   5.554  32.515  1.00 48.19           C  
ATOM   1018  CG  LYS H 134       6.244   5.396  32.698  1.00 57.27           C  
ATOM   1019  CD  LYS H 134       5.717   5.905  34.039  1.00 63.92           C  
ATOM   1020  CE  LYS H 134       5.211   4.793  34.962  1.00 66.08           C  
ATOM   1021  NZ  LYS H 134       3.842   4.399  34.562  1.00 67.97           N1+
ATOM   1022  C   LYS H 134       8.384   7.461  33.959  1.00 43.09           C  
ATOM   1023  O   LYS H 134       9.294   7.030  34.665  1.00 46.63           O  
ATOM   1024  N   THR H 135       7.465   8.335  34.421  1.00 48.85           N  
ATOM   1025  CA  THR H 135       7.519   8.909  35.737  1.00 46.41           C  
ATOM   1026  CB  THR H 135       7.186  10.377  35.730  1.00 39.34           C  
ATOM   1027  OG1 THR H 135       8.130  11.101  34.958  1.00 63.90           O  
ATOM   1028  CG2 THR H 135       7.156  10.894  37.169  1.00 68.41           C  
ATOM   1029  C   THR H 135       6.524   8.247  36.638  1.00 47.38           C  
ATOM   1030  O   THR H 135       5.494   7.748  36.187  1.00 42.09           O  
ATOM   1031  N   SER H 136       6.838   8.208  37.952  1.00 44.27           N  
ATOM   1032  CA  SER H 136       5.923   7.667  38.913  1.00 45.45           C  
ATOM   1033  CB  SER H 136       5.985   6.135  39.021  1.00 48.91           C  
ATOM   1034  OG  SER H 136       7.275   5.731  39.457  1.00 55.00           O  
ATOM   1035  C   SER H 136       6.279   8.217  40.259  1.00 45.01           C  
ATOM   1036  O   SER H 136       7.404   8.660  40.487  1.00 46.00           O  
ATOM   1037  N   GLY H 137       5.326   8.143  41.207  1.00 19.01           N  
ATOM   1038  CA  GLY H 137       5.606   8.518  42.560  1.00 17.91           C  
ATOM   1039  C   GLY H 137       5.197   9.933  42.786  1.00 19.79           C  
ATOM   1040  O   GLY H 137       5.130  10.380  43.929  1.00 22.40           O  
ATOM   1041  N   TYR H 138       4.936  10.693  41.706  1.00 22.29           N  
ATOM   1042  CA  TYR H 138       4.520  12.047  41.922  1.00 21.71           C  
ATOM   1043  CB  TYR H 138       5.672  13.076  41.979  1.00 20.57           C  
ATOM   1044  CG  TYR H 138       6.348  13.245  40.656  1.00 19.71           C  
ATOM   1045  CD1 TYR H 138       5.782  13.998  39.660  1.00 19.87           C  
ATOM   1046  CD2 TYR H 138       7.575  12.689  40.400  1.00 17.92           C  
ATOM   1047  CE1 TYR H 138       6.397  14.180  38.442  1.00 20.51           C  
ATOM   1048  CE2 TYR H 138       8.201  12.864  39.185  1.00 17.66           C  
ATOM   1049  CZ  TYR H 138       7.617  13.609  38.194  1.00 17.54           C  
ATOM   1050  OH  TYR H 138       8.265  13.783  36.951  1.00 16.96           O  
ATOM   1051  C   TYR H 138       3.577  12.441  40.829  1.00 21.00           C  
ATOM   1052  O   TYR H 138       3.347  11.688  39.885  1.00 21.37           O  
ATOM   1053  N   THR H 139       2.981  13.644  40.969  1.00 20.57           N  
ATOM   1054  CA  THR H 139       2.092  14.176  39.977  1.00 22.62           C  
ATOM   1055  CB  THR H 139       1.319  15.363  40.475  1.00 23.73           C  
ATOM   1056  OG1 THR H 139       0.583  15.006  41.636  1.00 28.25           O  
ATOM   1057  CG2 THR H 139       0.364  15.842  39.369  1.00 27.14           C  
ATOM   1058  C   THR H 139       2.936  14.635  38.825  1.00 20.55           C  
ATOM   1059  O   THR H 139       3.682  15.606  38.932  1.00 19.49           O  
ATOM   1060  N   PHE H 140       2.791  13.951  37.671  1.00 20.53           N  
ATOM   1061  CA  PHE H 140       3.589  14.164  36.493  1.00 20.59           C  
ATOM   1062  CB  PHE H 140       3.266  13.140  35.383  1.00 21.50           C  
ATOM   1063  CG  PHE H 140       4.144  13.392  34.203  1.00 20.36           C  
ATOM   1064  CD1 PHE H 140       5.432  12.904  34.161  1.00 19.03           C  
ATOM   1065  CD2 PHE H 140       3.673  14.108  33.127  1.00 20.59           C  
ATOM   1066  CE1 PHE H 140       6.237  13.133  33.069  1.00 17.70           C  
ATOM   1067  CE2 PHE H 140       4.474  14.340  32.034  1.00 18.46           C  
ATOM   1068  CZ  PHE H 140       5.759  13.853  32.003  1.00 17.00           C  
ATOM   1069  C   PHE H 140       3.397  15.556  35.950  1.00 21.87           C  
ATOM   1070  O   PHE H 140       4.360  16.196  35.532  1.00 21.59           O  
ATOM   1071  N   THR H 141       2.150  16.064  35.947  1.00 21.79           N  
ATOM   1072  CA  THR H 141       1.822  17.343  35.370  1.00 21.94           C  
ATOM   1073  CB  THR H 141       0.346  17.595  35.342  1.00 21.89           C  
ATOM   1074  OG1 THR H 141      -0.172  17.613  36.663  1.00 23.89           O  
ATOM   1075  CG2 THR H 141      -0.330  16.480  34.525  1.00 23.13           C  
ATOM   1076  C   THR H 141       2.462  18.469  36.132  1.00 20.09           C  
ATOM   1077  O   THR H 141       2.745  19.530  35.581  1.00 24.82           O  
ATOM   1078  N   GLU H 142       2.680  18.274  37.438  1.00 17.86           N  
ATOM   1079  CA  GLU H 142       3.146  19.286  38.342  1.00 17.59           C  
ATOM   1080  CB  GLU H 142       3.101  18.760  39.785  1.00 17.34           C  
ATOM   1081  CG  GLU H 142       3.069  19.836  40.865  1.00 12.45           C  
ATOM   1082  CD  GLU H 142       2.552  19.177  42.141  1.00 15.93           C  
ATOM   1083  OE1 GLU H 142       1.351  18.796  42.165  1.00 19.91           O  
ATOM   1084  OE2 GLU H 142       3.346  19.040  43.107  1.00 18.76           O1-
ATOM   1085  C   GLU H 142       4.541  19.760  38.027  1.00 17.56           C  
ATOM   1086  O   GLU H 142       4.864  20.916  38.292  1.00 18.70           O  
ATOM   1087  N   TYR H 143       5.411  18.903  37.452  1.00 18.59           N  
ATOM   1088  CA  TYR H 143       6.797  19.273  37.335  1.00 15.27           C  
ATOM   1089  CB  TYR H 143       7.712  18.221  37.980  1.00 16.91           C  
ATOM   1090  CG  TYR H 143       7.272  18.000  39.388  1.00 18.44           C  
ATOM   1091  CD1 TYR H 143       6.119  17.298  39.656  1.00 17.85           C  
ATOM   1092  CD2 TYR H 143       8.020  18.453  40.444  1.00 19.33           C  
ATOM   1093  CE1 TYR H 143       5.701  17.080  40.947  1.00 20.64           C  
ATOM   1094  CE2 TYR H 143       7.614  18.241  41.741  1.00 19.98           C  
ATOM   1095  CZ  TYR H 143       6.450  17.556  41.995  1.00 23.76           C  
ATOM   1096  OH  TYR H 143       6.027  17.338  43.324  1.00 24.62           O  
ATOM   1097  C   TYR H 143       7.206  19.271  35.898  1.00 14.81           C  
ATOM   1098  O   TYR H 143       6.743  18.470  35.088  1.00 17.84           O  
ATOM   1099  N   THR H 144       8.121  20.187  35.541  1.00 36.44           N  
ATOM   1100  CA  THR H 144       8.590  20.155  34.185  1.00 35.69           C  
ATOM   1101  CB  THR H 144       9.262  21.427  33.749  1.00 37.45           C  
ATOM   1102  OG1 THR H 144      10.445  21.643  34.504  1.00  0.00           O  
ATOM   1103  CG2 THR H 144       8.283  22.597  33.955  1.00 42.46           C  
ATOM   1104  C   THR H 144       9.594  19.051  34.067  1.00 34.83           C  
ATOM   1105  O   THR H 144      10.191  18.632  35.061  1.00 36.99           O  
ATOM   1106  N   ILE H 145       9.803  18.537  32.836  1.00 39.10           N  
ATOM   1107  CA  ILE H 145      10.773  17.492  32.688  1.00 37.27           C  
ATOM   1108  CB  ILE H 145      10.237  16.230  32.071  1.00 37.61           C  
ATOM   1109  CG1 ILE H 145      11.224  15.072  32.296  1.00  0.00           C  
ATOM   1110  CG2 ILE H 145       9.940  16.500  30.590  1.00  0.00           C  
ATOM   1111  CD1 ILE H 145      11.355  14.655  33.761  1.00  0.00           C  
ATOM   1112  C   ILE H 145      11.872  18.005  31.810  1.00 37.08           C  
ATOM   1113  O   ILE H 145      11.627  18.653  30.793  1.00 37.21           O  
ATOM   1114  N   HIS H 146      13.131  17.729  32.202  1.00 34.58           N  
ATOM   1115  CA  HIS H 146      14.249  18.235  31.463  1.00 35.56           C  
ATOM   1116  ND1 HIS H 146      14.142  21.461  31.772  1.00 49.04           N  
ATOM   1117  CG  HIS H 146      14.498  20.480  32.673  1.00 39.66           C  
ATOM   1118  CB  HIS H 146      15.161  19.179  32.286  1.00 36.60           C  
ATOM   1119  NE2 HIS H 146      13.569  22.212  33.785  1.00 43.24           N  
ATOM   1120  CD2 HIS H 146      14.141  20.957  33.898  1.00 49.92           C  
ATOM   1121  CE1 HIS H 146      13.591  22.472  32.491  1.00 51.56           C  
ATOM   1122  C   HIS H 146      15.049  17.085  30.916  1.00 36.75           C  
ATOM   1123  O   HIS H 146      14.977  15.959  31.410  1.00 36.42           O  
ATOM   1124  N   TRP H 147      15.805  17.344  29.825  1.00 36.56           N  
ATOM   1125  CA  TRP H 147      16.601  16.324  29.203  1.00 35.82           C  
ATOM   1126  CB  TRP H 147      16.098  15.965  27.796  1.00 35.42           C  
ATOM   1127  CG  TRP H 147      14.740  15.303  27.830  1.00 34.05           C  
ATOM   1128  CD2 TRP H 147      14.545  13.882  27.866  1.00 35.32           C  
ATOM   1129  CD1 TRP H 147      13.497  15.864  27.855  1.00 33.82           C  
ATOM   1130  NE1 TRP H 147      12.538  14.880  27.909  1.00 35.40           N  
ATOM   1131  CE2 TRP H 147      13.170  13.656  27.917  1.00 37.20           C  
ATOM   1132  CE3 TRP H 147      15.440  12.853  27.857  1.00 37.02           C  
ATOM   1133  CZ2 TRP H 147      12.669  12.386  27.962  1.00 36.86           C  
ATOM   1134  CZ3 TRP H 147      14.932  11.575  27.905  1.00 36.69           C  
ATOM   1135  CH2 TRP H 147      13.573  11.346  27.957  1.00 35.05           C  
ATOM   1136  C   TRP H 147      18.017  16.810  29.101  1.00 36.19           C  
ATOM   1137  O   TRP H 147      18.269  17.986  28.838  1.00 36.70           O  
ATOM   1138  N   MET H 148      18.986  15.892  29.314  1.00 36.51           N  
ATOM   1139  CA  MET H 148      20.381  16.245  29.310  1.00 35.78           C  
ATOM   1140  CB  MET H 148      21.006  16.187  30.713  1.00 34.65           C  
ATOM   1141  CG  MET H 148      20.373  17.149  31.715  1.00  0.00           C  
ATOM   1142  SD  MET H 148      20.647  18.899  31.326  1.00  0.00           S  
ATOM   1143  CE  MET H 148      22.453  18.723  31.311  1.00  0.00           C  
ATOM   1144  C   MET H 148      21.138  15.235  28.493  1.00 37.06           C  
ATOM   1145  O   MET H 148      20.792  14.055  28.464  1.00 34.17           O  
ATOM   1146  N   LYS H 149      22.214  15.689  27.811  1.00 35.84           N  
ATOM   1147  CA  LYS H 149      23.024  14.818  27.001  1.00 36.47           C  
ATOM   1148  CB  LYS H 149      23.181  15.336  25.561  1.00 39.41           C  
ATOM   1149  CG  LYS H 149      24.079  14.470  24.675  1.00 39.53           C  
ATOM   1150  CD  LYS H 149      24.073  14.905  23.209  1.00 39.30           C  
ATOM   1151  CE  LYS H 149      25.169  14.250  22.367  1.00 42.24           C  
ATOM   1152  NZ  LYS H 149      25.176  14.835  21.008  1.00 44.30           N1+
ATOM   1153  C   LYS H 149      24.400  14.772  27.591  1.00 38.66           C  
ATOM   1154  O   LYS H 149      24.965  15.804  27.945  1.00 39.32           O  
ATOM   1155  N   GLN H 150      24.976  13.559  27.724  1.00 42.02           N  
ATOM   1156  CA  GLN H 150      26.309  13.459  28.247  1.00 45.31           C  
ATOM   1157  CB  GLN H 150      26.376  12.816  29.645  1.00 44.17           C  
ATOM   1158  CG  GLN H 150      27.797  12.778  30.214  1.00 43.54           C  
ATOM   1159  CD  GLN H 150      27.740  12.272  31.651  1.00 37.43           C  
ATOM   1160  OE1 GLN H 150      26.697  11.836  32.134  1.00 37.47           O  
ATOM   1161  NE2 GLN H 150      28.898  12.333  32.361  1.00 42.99           N  
ATOM   1162  C   GLN H 150      27.116  12.619  27.306  1.00 50.07           C  
ATOM   1163  O   GLN H 150      26.766  11.474  27.019  1.00 49.88           O  
ATOM   1164  N   SER H 151      28.237  13.180  26.807  1.00 54.12           N  
ATOM   1165  CA  SER H 151      29.073  12.476  25.884  1.00 59.65           C  
ATOM   1166  CB  SER H 151      29.927  13.402  25.001  1.00 63.63           C  
ATOM   1167  OG  SER H 151      29.087  14.171  24.151  1.00 64.26           O  
ATOM   1168  C   SER H 151      29.984  11.582  26.663  1.00 64.75           C  
ATOM   1169  O   SER H 151      30.091  11.673  27.884  1.00 68.90           O  
ATOM   1170  N   HIS H 152      30.689  10.697  25.943  0.80 58.73           N  
ATOM   1171  CA  HIS H 152      31.517   9.673  26.507  0.80 59.25           C  
ATOM   1172  ND1 HIS H 152      30.484   7.276  24.380  0.50 43.42           N  
ATOM   1173  CG  HIS H 152      31.241   8.424  24.336  0.80 59.04           C  
ATOM   1174  CB  HIS H 152      32.203   8.857  25.403  0.80 59.49           C  
ATOM   1175  NE2 HIS H 152      29.960   8.312  22.482  0.50 43.09           N  
ATOM   1176  CD2 HIS H 152      30.910   9.045  23.170  0.50 43.31           C  
ATOM   1177  CE1 HIS H 152      29.735   7.259  23.248  0.50 43.28           C  
ATOM   1178  C   HIS H 152      32.608  10.275  27.341  0.80 60.16           C  
ATOM   1179  O   HIS H 152      32.860   9.819  28.454  0.80 59.48           O  
ATOM   1180  N   GLY H 153      33.265  11.340  26.845  0.80 60.84           N  
ATOM   1181  CA  GLY H 153      34.388  11.918  27.535  0.80 60.78           C  
ATOM   1182  C   GLY H 153      33.934  12.346  28.880  0.80 62.31           C  
ATOM   1183  O   GLY H 153      34.695  12.281  29.843  0.80 62.84           O  
ATOM   1184  N   LYS H 154      32.688  12.848  28.932  1.00 77.27           N  
ATOM   1185  CA  LYS H 154      31.995  13.257  30.112  1.00 76.50           C  
ATOM   1186  CB  LYS H 154      32.524  12.694  31.442  1.00 73.44           C  
ATOM   1187  CG  LYS H 154      32.348  11.184  31.585  1.00 76.83           C  
ATOM   1188  CD  LYS H 154      33.071  10.625  32.807  1.00 80.36           C  
ATOM   1189  CE  LYS H 154      32.408  11.048  34.117  1.00 70.21           C  
ATOM   1190  NZ  LYS H 154      33.121  10.456  35.268  1.00 69.43           N1+
ATOM   1191  C   LYS H 154      32.020  14.740  30.203  1.00 73.36           C  
ATOM   1192  O   LYS H 154      33.071  15.363  30.285  1.00 70.13           O  
ATOM   1193  N   SER H 155      30.818  15.325  30.161  1.00 64.41           N  
ATOM   1194  CA  SER H 155      30.498  16.714  30.283  1.00 57.32           C  
ATOM   1195  CB  SER H 155      31.083  17.594  29.169  1.00 53.84           C  
ATOM   1196  OG  SER H 155      30.710  18.950  29.370  1.00 55.99           O  
ATOM   1197  C   SER H 155      29.015  16.681  30.102  1.00 52.02           C  
ATOM   1198  O   SER H 155      28.512  15.803  29.408  1.00 52.19           O  
ATOM   1199  N   LEU H 156      28.262  17.615  30.706  1.00 47.89           N  
ATOM   1200  CA  LEU H 156      26.828  17.539  30.604  1.00 42.76           C  
ATOM   1201  CB  LEU H 156      26.134  17.667  31.974  1.00 38.79           C  
ATOM   1202  CG  LEU H 156      26.421  16.491  32.926  1.00 38.31           C  
ATOM   1203  CD1 LEU H 156      25.779  16.718  34.302  1.00 38.75           C  
ATOM   1204  CD2 LEU H 156      25.979  15.157  32.302  1.00 38.28           C  
ATOM   1205  C   LEU H 156      26.328  18.676  29.763  1.00 43.47           C  
ATOM   1206  O   LEU H 156      26.898  19.766  29.772  1.00 41.84           O  
ATOM   1207  N   GLU H 157      25.246  18.429  28.991  1.00 42.50           N  
ATOM   1208  CA  GLU H 157      24.659  19.456  28.167  1.00 41.67           C  
ATOM   1209  CB  GLU H 157      24.898  19.230  26.667  1.00 43.66           C  
ATOM   1210  CG  GLU H 157      26.358  19.395  26.246  1.00 51.86           C  
ATOM   1211  CD  GLU H 157      26.512  18.753  24.877  1.00 58.66           C  
ATOM   1212  OE1 GLU H 157      25.578  18.010  24.472  1.00 61.82           O  
ATOM   1213  OE2 GLU H 157      27.560  18.985  24.218  1.00 60.91           O1-
ATOM   1214  C   GLU H 157      23.169  19.433  28.367  1.00 38.91           C  
ATOM   1215  O   GLU H 157      22.558  18.367  28.407  1.00 37.73           O  
ATOM   1216  N   TRP H 158      22.538  20.624  28.473  1.00 36.02           N  
ATOM   1217  CA  TRP H 158      21.113  20.697  28.683  1.00 35.51           C  
ATOM   1218  CB  TRP H 158      20.716  21.903  29.562  1.00 36.21           C  
ATOM   1219  CG  TRP H 158      19.237  22.135  29.785  1.00 37.10           C  
ATOM   1220  CD2 TRP H 158      18.505  23.199  29.160  1.00 36.46           C  
ATOM   1221  CD1 TRP H 158      18.351  21.483  30.595  1.00 36.89           C  
ATOM   1222  NE1 TRP H 158      17.111  22.068  30.502  1.00 32.94           N  
ATOM   1223  CE2 TRP H 158      17.193  23.126  29.625  1.00 35.40           C  
ATOM   1224  CE3 TRP H 158      18.897  24.162  28.275  1.00 36.53           C  
ATOM   1225  CZ2 TRP H 158      16.248  24.018  29.209  1.00 38.64           C  
ATOM   1226  CZ3 TRP H 158      17.940  25.058  27.854  1.00 38.04           C  
ATOM   1227  CH2 TRP H 158      16.641  24.986  28.312  1.00 38.50           C  
ATOM   1228  C   TRP H 158      20.446  20.826  27.345  1.00 34.92           C  
ATOM   1229  O   TRP H 158      20.777  21.712  26.560  1.00 34.38           O  
ATOM   1230  N   ILE H 159      19.570  19.851  27.004  1.00 34.38           N  
ATOM   1231  CA  ILE H 159      18.837  19.843  25.762  1.00 36.11           C  
ATOM   1232  CB  ILE H 159      18.395  18.466  25.365  1.00 36.41           C  
ATOM   1233  CG1 ILE H 159      19.625  17.563  25.171  1.00 37.44           C  
ATOM   1234  CG2 ILE H 159      17.530  18.584  24.100  1.00 37.34           C  
ATOM   1235  CD1 ILE H 159      19.277  16.090  24.967  1.00 35.03           C  
ATOM   1236  C   ILE H 159      17.634  20.751  25.755  1.00 35.67           C  
ATOM   1237  O   ILE H 159      17.466  21.548  24.833  1.00 36.88           O  
ATOM   1238  N   GLY H 160      16.759  20.663  26.784  1.00 36.12           N  
ATOM   1239  CA  GLY H 160      15.552  21.451  26.773  1.00 35.28           C  
ATOM   1240  C   GLY H 160      14.604  20.900  27.794  1.00 35.57           C  
ATOM   1241  O   GLY H 160      14.885  19.886  28.429  1.00 34.69           O  
ATOM   1242  N   GLY H 161      13.434  21.552  27.967  1.00 34.28           N  
ATOM   1243  CA  GLY H 161      12.492  21.084  28.944  1.00 34.96           C  
ATOM   1244  C   GLY H 161      11.121  21.168  28.354  1.00 35.73           C  
ATOM   1245  O   GLY H 161      10.904  21.841  27.347  1.00 36.64           O  
ATOM   1246  N   ILE H 162      10.158  20.443  28.965  1.00 34.44           N  
ATOM   1247  CA  ILE H 162       8.799  20.487  28.511  1.00 35.33           C  
ATOM   1248  CB  ILE H 162       8.382  19.297  27.691  1.00 33.13           C  
ATOM   1249  CG1 ILE H 162       6.999  19.540  27.064  1.00 36.16           C  
ATOM   1250  CG2 ILE H 162       8.452  18.046  28.577  1.00 33.88           C  
ATOM   1251  CD1 ILE H 162       6.613  18.505  26.008  1.00 34.76           C  
ATOM   1252  C   ILE H 162       7.906  20.538  29.707  1.00 38.24           C  
ATOM   1253  O   ILE H 162       8.168  19.894  30.722  1.00 35.94           O  
ATOM   1254  N   PHE H 163       6.814  21.320  29.611  1.00 37.20           N  
ATOM   1255  CA  PHE H 163       5.888  21.420  30.702  1.00 36.97           C  
ATOM   1256  CB  PHE H 163       5.302  22.838  30.813  1.00 39.30           C  
ATOM   1257  CG  PHE H 163       4.588  23.006  32.110  1.00 41.03           C  
ATOM   1258  CD1 PHE H 163       5.307  23.142  33.276  1.00  0.00           C  
ATOM   1259  CD2 PHE H 163       3.215  23.065  32.163  1.00  0.00           C  
ATOM   1260  CE1 PHE H 163       4.670  23.311  34.482  1.00  0.00           C  
ATOM   1261  CE2 PHE H 163       2.571  23.234  33.367  1.00  0.00           C  
ATOM   1262  CZ  PHE H 163       3.297  23.356  34.528  1.00  0.00           C  
ATOM   1263  C   PHE H 163       4.792  20.462  30.367  1.00 36.84           C  
ATOM   1264  O   PHE H 163       4.061  20.651  29.400  1.00 38.99           O  
ATOM   1265  N   PRO H 164       4.633  19.411  31.152  1.00 34.96           N  
ATOM   1266  CA  PRO H 164       3.653  18.378  30.893  1.00 37.77           C  
ATOM   1267  CD  PRO H 164       5.693  18.957  32.040  1.00 35.03           C  
ATOM   1268  CB  PRO H 164       3.891  17.318  31.967  1.00 38.10           C  
ATOM   1269  CG  PRO H 164       5.384  17.476  32.319  1.00 37.21           C  
ATOM   1270  C   PRO H 164       2.245  18.870  30.858  1.00 40.00           C  
ATOM   1271  O   PRO H 164       1.438  18.297  30.126  1.00 40.42           O  
ATOM   1272  N   ASN H 165       1.903  19.895  31.654  1.00 40.45           N  
ATOM   1273  CA  ASN H 165       0.526  20.276  31.652  1.00 43.61           C  
ATOM   1274  CB  ASN H 165       0.174  21.294  32.745  1.00  0.00           C  
ATOM   1275  CG  ASN H 165      -1.340  21.301  32.869  1.00  0.00           C  
ATOM   1276  OD1 ASN H 165      -2.043  20.702  32.055  1.00  0.00           O  
ATOM   1277  ND2 ASN H 165      -1.858  22.005  33.909  1.00  0.00           N  
ATOM   1278  C   ASN H 165       0.131  20.869  30.332  1.00 44.73           C  
ATOM   1279  O   ASN H 165      -0.874  20.464  29.747  1.00 46.27           O  
ATOM   1280  N   ASN H 166       0.872  21.899  29.868  1.00 44.48           N  
ATOM   1281  CA  ASN H 166       0.577  22.570  28.626  1.00 44.66           C  
ATOM   1282  CB  ASN H 166       0.835  24.093  28.661  1.00 46.51           C  
ATOM   1283  CG  ASN H 166       2.272  24.401  29.026  1.00 47.52           C  
ATOM   1284  OD1 ASN H 166       3.073  23.506  29.282  1.00 48.32           O  
ATOM   1285  ND2 ASN H 166       2.599  25.720  29.078  1.00 47.25           N  
ATOM   1286  C   ASN H 166       1.208  21.955  27.409  1.00 42.80           C  
ATOM   1287  O   ASN H 166       0.651  22.007  26.315  1.00 43.78           O  
ATOM   1288  N   GLY H 167       2.397  21.353  27.561  1.00 40.41           N  
ATOM   1289  CA  GLY H 167       3.129  20.828  26.449  1.00 38.28           C  
ATOM   1290  C   GLY H 167       4.085  21.898  26.014  1.00 36.84           C  
ATOM   1291  O   GLY H 167       4.723  21.782  24.968  1.00 36.36           O  
ATOM   1292  N   ASP H 168       4.216  22.974  26.823  1.00 41.39           N  
ATOM   1293  CA  ASP H 168       5.111  24.024  26.431  1.00 40.37           C  
ATOM   1294  CB  ASP H 168       5.136  25.215  27.404  1.00 45.89           C  
ATOM   1295  CG  ASP H 168       5.996  26.317  26.799  1.00 49.91           C  
ATOM   1296  OD1 ASP H 168       6.050  26.402  25.543  1.00 85.44           O  
ATOM   1297  OD2 ASP H 168       6.617  27.084  27.583  1.00 73.21           O1-
ATOM   1298  C   ASP H 168       6.494  23.459  26.393  1.00 40.23           C  
ATOM   1299  O   ASP H 168       6.811  22.527  27.129  1.00 42.70           O  
ATOM   1300  N   THR H 169       7.357  23.991  25.500  1.00 41.44           N  
ATOM   1301  CA  THR H 169       8.696  23.477  25.452  1.00 41.13           C  
ATOM   1302  CB  THR H 169       8.949  22.506  24.334  1.00 38.03           C  
ATOM   1303  OG1 THR H 169       8.708  23.127  23.082  1.00 37.46           O  
ATOM   1304  CG2 THR H 169       8.045  21.278  24.501  1.00 34.72           C  
ATOM   1305  C   THR H 169       9.674  24.593  25.254  1.00 41.01           C  
ATOM   1306  O   THR H 169       9.359  25.640  24.686  1.00 41.04           O  
ATOM   1307  N   THR H 170      10.905  24.386  25.761  1.00 36.50           N  
ATOM   1308  CA  THR H 170      11.971  25.322  25.560  1.00 37.99           C  
ATOM   1309  CB  THR H 170      12.326  26.114  26.783  1.00 51.47           C  
ATOM   1310  OG1 THR H 170      13.217  27.166  26.442  1.00  0.00           O  
ATOM   1311  CG2 THR H 170      12.984  25.170  27.802  1.00  0.00           C  
ATOM   1312  C   THR H 170      13.173  24.519  25.170  1.00 37.27           C  
ATOM   1313  O   THR H 170      13.404  23.440  25.714  1.00 41.69           O  
ATOM   1314  N   TYR H 171      13.985  25.019  24.217  1.00 35.57           N  
ATOM   1315  CA  TYR H 171      15.105  24.216  23.807  1.00 36.10           C  
ATOM   1316  CB  TYR H 171      15.048  23.689  22.356  1.00 36.64           C  
ATOM   1317  CG  TYR H 171      13.911  22.745  22.151  1.00 40.45           C  
ATOM   1318  CD1 TYR H 171      13.986  21.447  22.598  1.00 31.75           C  
ATOM   1319  CD2 TYR H 171      12.763  23.156  21.518  1.00 30.62           C  
ATOM   1320  CE1 TYR H 171      12.940  20.576  22.407  1.00 29.77           C  
ATOM   1321  CE2 TYR H 171      11.713  22.287  21.324  1.00 31.92           C  
ATOM   1322  CZ  TYR H 171      11.799  20.992  21.769  1.00 28.94           C  
ATOM   1323  OH  TYR H 171      10.726  20.097  21.573  1.00 30.12           O  
ATOM   1324  C   TYR H 171      16.361  25.023  23.846  1.00 36.09           C  
ATOM   1325  O   TYR H 171      16.352  26.249  23.731  1.00 38.92           O  
ATOM   1326  N   ASN H 172      17.488  24.315  24.046  1.00 36.63           N  
ATOM   1327  CA  ASN H 172      18.784  24.904  23.931  1.00 37.84           C  
ATOM   1328  CB  ASN H 172      19.898  23.916  24.333  1.00 40.19           C  
ATOM   1329  CG  ASN H 172      21.252  24.613  24.334  1.00 42.21           C  
ATOM   1330  OD1 ASN H 172      21.503  25.532  23.557  1.00 47.35           O  
ATOM   1331  ND2 ASN H 172      22.163  24.152  25.233  1.00 43.17           N  
ATOM   1332  C   ASN H 172      18.892  25.169  22.464  1.00 40.98           C  
ATOM   1333  O   ASN H 172      18.467  24.352  21.651  1.00 41.04           O  
ATOM   1334  N   GLN H 173      19.483  26.309  22.081  1.00 46.68           N  
ATOM   1335  CA  GLN H 173      19.518  26.681  20.697  1.00 51.34           C  
ATOM   1336  CB  GLN H 173      20.233  28.022  20.472  1.00 58.69           C  
ATOM   1337  CG  GLN H 173      20.131  28.524  19.035  1.00 67.24           C  
ATOM   1338  CD  GLN H 173      18.666  28.829  18.776  1.00 71.84           C  
ATOM   1339  OE1 GLN H 173      17.805  28.552  19.609  1.00 72.26           O  
ATOM   1340  NE2 GLN H 173      18.370  29.412  17.585  1.00 73.51           N  
ATOM   1341  C   GLN H 173      20.249  25.623  19.937  1.00 51.42           C  
ATOM   1342  O   GLN H 173      19.922  25.319  18.791  1.00 55.82           O  
ATOM   1343  N   LYS H 174      21.256  25.015  20.577  1.00 51.05           N  
ATOM   1344  CA  LYS H 174      22.096  24.037  19.956  1.00 51.64           C  
ATOM   1345  CB  LYS H 174      23.109  23.484  20.970  1.00 55.38           C  
ATOM   1346  CG  LYS H 174      24.101  22.461  20.426  1.00 57.38           C  
ATOM   1347  CD  LYS H 174      25.226  22.182  21.422  1.00 62.32           C  
ATOM   1348  CE  LYS H 174      26.212  21.109  20.969  1.00 66.07           C  
ATOM   1349  NZ  LYS H 174      27.136  20.793  22.080  1.00 67.82           N1+
ATOM   1350  C   LYS H 174      21.273  22.884  19.451  1.00 51.60           C  
ATOM   1351  O   LYS H 174      21.556  22.362  18.373  1.00 54.44           O  
ATOM   1352  N   PHE H 175      20.239  22.434  20.195  1.00 48.24           N  
ATOM   1353  CA  PHE H 175      19.540  21.263  19.725  1.00 48.51           C  
ATOM   1354  CB  PHE H 175      19.318  20.234  20.853  1.00 47.01           C  
ATOM   1355  CG  PHE H 175      20.639  19.783  21.379  1.00 44.85           C  
ATOM   1356  CD1 PHE H 175      21.286  20.494  22.363  1.00 44.19           C  
ATOM   1357  CD2 PHE H 175      21.231  18.639  20.900  1.00 40.32           C  
ATOM   1358  CE1 PHE H 175      22.504  20.078  22.849  1.00 43.99           C  
ATOM   1359  CE2 PHE H 175      22.447  18.220  21.383  1.00 43.47           C  
ATOM   1360  CZ  PHE H 175      23.090  18.937  22.360  1.00 43.20           C  
ATOM   1361  C   PHE H 175      18.160  21.597  19.220  1.00 48.88           C  
ATOM   1362  O   PHE H 175      17.281  20.734  19.216  1.00 48.66           O  
ATOM   1363  N   LYS H 176      17.943  22.813  18.686  1.00 52.22           N  
ATOM   1364  CA  LYS H 176      16.602  23.190  18.329  1.00 55.90           C  
ATOM   1365  CB  LYS H 176      16.485  24.657  17.881  1.00 60.28           C  
ATOM   1366  CG  LYS H 176      15.036  25.146  17.850  1.00 64.45           C  
ATOM   1367  CD  LYS H 176      14.887  26.668  17.785  1.00 70.77           C  
ATOM   1368  CE  LYS H 176      14.915  27.225  16.363  1.00 72.15           C  
ATOM   1369  NZ  LYS H 176      14.729  28.691  16.395  1.00 69.23           N1+
ATOM   1370  C   LYS H 176      16.029  22.321  17.248  1.00 56.59           C  
ATOM   1371  O   LYS H 176      14.882  21.894  17.339  1.00 58.99           O  
ATOM   1372  N   VAL H 177      16.785  22.077  16.166  1.00 54.91           N  
ATOM   1373  CA  VAL H 177      16.319  21.252  15.083  1.00 54.94           C  
ATOM   1374  CB  VAL H 177      17.143  21.414  13.839  1.00 99.92           C  
ATOM   1375  CG1 VAL H 177      16.627  20.419  12.787  1.00  0.00           C  
ATOM   1376  CG2 VAL H 177      17.081  22.886  13.393  1.00  0.00           C  
ATOM   1377  C   VAL H 177      16.367  19.795  15.443  1.00 53.19           C  
ATOM   1378  O   VAL H 177      15.547  19.001  14.984  1.00 55.48           O  
ATOM   1379  N   ARG H 178      17.390  19.406  16.223  1.00 51.58           N  
ATOM   1380  CA  ARG H 178      17.691  18.033  16.514  1.00 49.20           C  
ATOM   1381  CB  ARG H 178      19.069  17.891  17.180  1.00 48.66           C  
ATOM   1382  CG  ARG H 178      19.564  16.451  17.311  1.00 50.59           C  
ATOM   1383  CD  ARG H 178      20.992  16.362  17.851  1.00 50.91           C  
ATOM   1384  NE  ARG H 178      21.885  17.024  16.856  1.00  0.00           N  
ATOM   1385  CZ  ARG H 178      23.174  17.345  17.177  1.00  0.00           C  
ATOM   1386  NH1 ARG H 178      23.670  17.059  18.415  1.00  0.00           N1+
ATOM   1387  NH2 ARG H 178      23.975  17.958  16.256  1.00  0.00           N  
ATOM   1388  C   ARG H 178      16.687  17.329  17.385  1.00 47.66           C  
ATOM   1389  O   ARG H 178      16.329  16.188  17.100  1.00 46.47           O  
ATOM   1390  N   ALA H 179      16.191  17.969  18.465  1.00 48.84           N  
ATOM   1391  CA  ALA H 179      15.379  17.214  19.382  1.00 47.00           C  
ATOM   1392  CB  ALA H 179      15.926  17.222  20.819  1.00 44.24           C  
ATOM   1393  C   ALA H 179      13.992  17.754  19.451  1.00 45.45           C  
ATOM   1394  O   ALA H 179      13.764  18.949  19.275  1.00 48.61           O  
ATOM   1395  N   THR H 180      13.018  16.846  19.683  1.00 42.09           N  
ATOM   1396  CA  THR H 180      11.661  17.265  19.852  1.00 39.98           C  
ATOM   1397  CB  THR H 180      10.769  16.919  18.690  1.00 42.79           C  
ATOM   1398  OG1 THR H 180       9.546  17.625  18.797  1.00 48.46           O  
ATOM   1399  CG2 THR H 180      10.504  15.406  18.653  1.00 40.80           C  
ATOM   1400  C   THR H 180      11.149  16.608  21.102  1.00 38.41           C  
ATOM   1401  O   THR H 180      11.263  15.396  21.280  1.00 38.17           O  
ATOM   1402  N   LEU H 181      10.565  17.406  22.016  1.00 36.35           N  
ATOM   1403  CA  LEU H 181      10.110  16.881  23.270  1.00 36.26           C  
ATOM   1404  CB  LEU H 181      10.435  17.799  24.457  1.00 35.77           C  
ATOM   1405  CG  LEU H 181      11.940  18.074  24.624  1.00 38.64           C  
ATOM   1406  CD1 LEU H 181      12.209  18.966  25.845  1.00 39.81           C  
ATOM   1407  CD2 LEU H 181      12.751  16.768  24.633  1.00 37.59           C  
ATOM   1408  C   LEU H 181       8.621  16.767  23.218  1.00 36.05           C  
ATOM   1409  O   LEU H 181       7.943  17.650  22.694  1.00 40.04           O  
ATOM   1410  N   THR H 182       8.081  15.656  23.763  1.00 36.97           N  
ATOM   1411  CA  THR H 182       6.661  15.436  23.762  1.00 38.09           C  
ATOM   1412  CB  THR H 182       6.224  14.507  22.660  1.00 39.40           C  
ATOM   1413  OG1 THR H 182       6.673  14.995  21.407  1.00 39.12           O  
ATOM   1414  CG2 THR H 182       4.690  14.432  22.637  1.00 39.78           C  
ATOM   1415  C   THR H 182       6.318  14.778  25.067  1.00 39.87           C  
ATOM   1416  O   THR H 182       7.205  14.331  25.792  1.00 41.42           O  
ATOM   1417  N   VAL H 183       5.015  14.728  25.420  1.00 40.19           N  
ATOM   1418  CA  VAL H 183       4.625  14.107  26.654  1.00 41.79           C  
ATOM   1419  CB  VAL H 183       4.583  15.086  27.789  1.00 42.81           C  
ATOM   1420  CG1 VAL H 183       3.525  16.157  27.481  1.00 33.51           C  
ATOM   1421  CG2 VAL H 183       4.329  14.313  29.089  1.00 34.20           C  
ATOM   1422  C   VAL H 183       3.255  13.511  26.500  1.00 43.13           C  
ATOM   1423  O   VAL H 183       2.489  13.907  25.622  1.00 44.11           O  
ATOM   1424  N   GLY H 184       2.921  12.514  27.353  1.00 46.80           N  
ATOM   1425  CA  GLY H 184       1.615  11.908  27.343  1.00 47.53           C  
ATOM   1426  C   GLY H 184       1.155  11.848  28.767  1.00 48.49           C  
ATOM   1427  O   GLY H 184       1.659  11.061  29.567  1.00 47.67           O  
ATOM   1428  N   ARG H 185       0.142  12.667  29.105  1.00 46.52           N  
ATOM   1429  CA  ARG H 185      -0.334  12.781  30.454  1.00 48.66           C  
ATOM   1430  CB  ARG H 185      -1.409  13.871  30.638  1.00 50.79           C  
ATOM   1431  CG  ARG H 185      -0.899  15.304  30.442  1.00 56.15           C  
ATOM   1432  CD  ARG H 185      -1.866  16.367  30.976  1.00 57.88           C  
ATOM   1433  NE  ARG H 185      -3.128  16.272  30.187  1.00  0.00           N  
ATOM   1434  CZ  ARG H 185      -3.391  17.193  29.214  1.00  0.00           C  
ATOM   1435  NH1 ARG H 185      -2.526  18.229  29.017  1.00  0.00           N1+
ATOM   1436  NH2 ARG H 185      -4.515  17.083  28.447  1.00  0.00           N  
ATOM   1437  C   ARG H 185      -0.921  11.486  30.921  1.00 48.18           C  
ATOM   1438  O   ARG H 185      -0.716  11.086  32.065  1.00 48.87           O  
ATOM   1439  N   SER H 186      -1.661  10.782  30.048  1.00 51.31           N  
ATOM   1440  CA  SER H 186      -2.335   9.591  30.478  1.00 53.60           C  
ATOM   1441  CB  SER H 186      -3.097   8.902  29.335  1.00 58.04           C  
ATOM   1442  OG  SER H 186      -3.737   7.735  29.825  1.00 62.69           O  
ATOM   1443  C   SER H 186      -1.354   8.596  31.020  1.00 53.86           C  
ATOM   1444  O   SER H 186      -1.566   8.041  32.097  1.00 58.27           O  
ATOM   1445  N   SER H 187      -0.281   8.318  30.254  1.00 55.69           N  
ATOM   1446  CA  SER H 187       0.738   7.365  30.606  1.00 54.28           C  
ATOM   1447  CB  SER H 187       1.453   6.778  29.374  1.00 51.88           C  
ATOM   1448  OG  SER H 187       2.062   7.811  28.615  1.00 53.16           O  
ATOM   1449  C   SER H 187       1.778   7.935  31.535  1.00 53.35           C  
ATOM   1450  O   SER H 187       2.620   7.193  32.038  1.00 49.76           O  
ATOM   1451  N   SER H 188       1.766   9.259  31.789  1.00 47.84           N  
ATOM   1452  CA  SER H 188       2.773   9.853  32.628  1.00 45.66           C  
ATOM   1453  CB  SER H 188       2.735   9.361  34.083  1.00 49.85           C  
ATOM   1454  OG  SER H 188       1.532   9.787  34.705  1.00 46.54           O  
ATOM   1455  C   SER H 188       4.126   9.543  32.064  1.00 42.40           C  
ATOM   1456  O   SER H 188       5.040   9.156  32.791  1.00 45.77           O  
ATOM   1457  N   THR H 189       4.290   9.708  30.734  1.00 42.71           N  
ATOM   1458  CA  THR H 189       5.562   9.429  30.132  1.00 42.17           C  
ATOM   1459  CB  THR H 189       5.524   8.241  29.215  1.00 42.65           C  
ATOM   1460  OG1 THR H 189       5.077   7.094  29.920  1.00 42.79           O  
ATOM   1461  CG2 THR H 189       6.940   7.993  28.671  1.00 41.58           C  
ATOM   1462  C   THR H 189       5.994  10.612  29.312  1.00 41.45           C  
ATOM   1463  O   THR H 189       5.173  11.299  28.707  1.00 41.09           O  
ATOM   1464  N   ALA H 190       7.321  10.871  29.276  1.00 40.28           N  
ATOM   1465  CA  ALA H 190       7.867  11.959  28.515  1.00 39.22           C  
ATOM   1466  CB  ALA H 190       8.765  12.898  29.339  1.00 38.83           C  
ATOM   1467  C   ALA H 190       8.715  11.352  27.440  1.00 39.16           C  
ATOM   1468  O   ALA H 190       9.397  10.354  27.666  1.00 38.64           O  
ATOM   1469  N   TYR H 191       8.692  11.945  26.229  1.00 35.82           N  
ATOM   1470  CA  TYR H 191       9.417  11.369  25.134  1.00 35.66           C  
ATOM   1471  CB  TYR H 191       8.514  10.909  23.976  1.00 40.00           C  
ATOM   1472  CG  TYR H 191       7.604   9.819  24.432  1.00 37.37           C  
ATOM   1473  CD1 TYR H 191       8.030   8.512  24.442  1.00 39.84           C  
ATOM   1474  CD2 TYR H 191       6.319  10.102  24.836  1.00 41.60           C  
ATOM   1475  CE1 TYR H 191       7.191   7.504  24.852  1.00 41.90           C  
ATOM   1476  CE2 TYR H 191       5.475   9.097  25.247  1.00 42.67           C  
ATOM   1477  CZ  TYR H 191       5.912   7.795  25.258  1.00 43.77           C  
ATOM   1478  OH  TYR H 191       5.049   6.761  25.679  1.00 45.78           O  
ATOM   1479  C   TYR H 191      10.313  12.404  24.533  1.00 36.08           C  
ATOM   1480  O   TYR H 191      10.020  13.599  24.569  1.00 36.84           O  
ATOM   1481  N   MET H 192      11.456  11.947  23.976  1.00 35.61           N  
ATOM   1482  CA  MET H 192      12.346  12.817  23.264  1.00 36.76           C  
ATOM   1483  CB  MET H 192      13.688  13.065  23.972  1.00 36.79           C  
ATOM   1484  CG  MET H 192      14.608  14.004  23.189  1.00 37.17           C  
ATOM   1485  SD  MET H 192      16.102  14.521  24.085  1.00 42.45           S  
ATOM   1486  CE  MET H 192      16.867  12.877  24.112  1.00 37.99           C  
ATOM   1487  C   MET H 192      12.655  12.150  21.963  1.00 38.49           C  
ATOM   1488  O   MET H 192      12.952  10.958  21.915  1.00 41.29           O  
ATOM   1489  N   ASP H 193      12.587  12.920  20.863  1.00 40.42           N  
ATOM   1490  CA  ASP H 193      12.838  12.378  19.559  1.00 43.35           C  
ATOM   1491  CB  ASP H 193      11.662  12.629  18.597  1.00 46.68           C  
ATOM   1492  CG  ASP H 193      11.766  11.681  17.415  1.00 55.35           C  
ATOM   1493  OD1 ASP H 193      12.889  11.537  16.862  1.00  0.00           O  
ATOM   1494  OD2 ASP H 193      10.718  11.078  17.056  1.00  0.00           O1-
ATOM   1495  C   ASP H 193      14.053  13.061  19.012  1.00 42.95           C  
ATOM   1496  O   ASP H 193      14.175  14.283  19.083  1.00 42.20           O  
ATOM   1497  N   LEU H 194      15.003  12.271  18.474  1.00 41.61           N  
ATOM   1498  CA  LEU H 194      16.202  12.822  17.909  1.00 41.08           C  
ATOM   1499  CB  LEU H 194      17.470  12.174  18.490  1.00 43.83           C  
ATOM   1500  CG  LEU H 194      17.624  12.383  20.010  1.00 43.26           C  
ATOM   1501  CD1 LEU H 194      18.899  11.717  20.547  1.00 41.64           C  
ATOM   1502  CD2 LEU H 194      17.549  13.871  20.380  1.00 44.21           C  
ATOM   1503  C   LEU H 194      16.170  12.508  16.442  1.00 41.08           C  
ATOM   1504  O   LEU H 194      15.909  11.371  16.059  1.00 43.40           O  
ATOM   1505  N   ARG H 195      16.447  13.503  15.571  1.00 42.35           N  
ATOM   1506  CA  ARG H 195      16.363  13.249  14.157  1.00 45.53           C  
ATOM   1507  CB  ARG H 195      15.321  14.114  13.424  1.00 54.19           C  
ATOM   1508  CG  ARG H 195      13.864  13.782  13.767  1.00 68.54           C  
ATOM   1509  CD  ARG H 195      12.854  14.659  13.020  1.00  0.00           C  
ATOM   1510  NE  ARG H 195      11.490  14.329  13.527  1.00  0.00           N  
ATOM   1511  CZ  ARG H 195      10.651  13.534  12.799  1.00  0.00           C  
ATOM   1512  NH1 ARG H 195      11.049  13.045  11.588  1.00  0.00           N1+
ATOM   1513  NH2 ARG H 195       9.408  13.236  13.280  1.00  0.00           N  
ATOM   1514  C   ARG H 195      17.689  13.522  13.511  1.00 47.37           C  
ATOM   1515  O   ARG H 195      18.557  14.179  14.083  1.00 51.93           O  
ATOM   1516  N   SER H 196      17.867  12.993  12.279  1.00 47.34           N  
ATOM   1517  CA  SER H 196      19.066  13.170  11.504  1.00 46.97           C  
ATOM   1518  CB  SER H 196      19.257  14.611  10.997  1.00 49.66           C  
ATOM   1519  OG  SER H 196      18.212  14.950  10.100  1.00 57.24           O  
ATOM   1520  C   SER H 196      20.251  12.809  12.340  1.00 45.04           C  
ATOM   1521  O   SER H 196      21.202  13.579  12.454  1.00 43.59           O  
ATOM   1522  N   LEU H 197      20.232  11.595  12.916  1.00 44.40           N  
ATOM   1523  CA  LEU H 197      21.270  11.158  13.803  1.00 45.96           C  
ATOM   1524  CB  LEU H 197      20.947   9.814  14.477  1.00 45.68           C  
ATOM   1525  CG  LEU H 197      19.725   9.877  15.409  1.00 47.40           C  
ATOM   1526  CD1 LEU H 197      19.433   8.519  16.057  1.00 45.45           C  
ATOM   1527  CD2 LEU H 197      19.881  10.994  16.449  1.00 45.09           C  
ATOM   1528  C   LEU H 197      22.578  11.015  13.089  1.00 44.83           C  
ATOM   1529  O   LEU H 197      22.640  10.652  11.915  1.00 46.84           O  
ATOM   1530  N   THR H 198      23.671  11.334  13.816  1.00 45.87           N  
ATOM   1531  CA  THR H 198      25.005  11.238  13.297  1.00 48.30           C  
ATOM   1532  CB  THR H 198      25.605  12.581  12.986  1.00 49.11           C  
ATOM   1533  OG1 THR H 198      24.725  13.330  12.165  1.00 50.71           O  
ATOM   1534  CG2 THR H 198      26.918  12.370  12.215  1.00 49.12           C  
ATOM   1535  C   THR H 198      25.830  10.636  14.400  1.00 47.84           C  
ATOM   1536  O   THR H 198      25.359  10.485  15.526  1.00 46.18           O  
ATOM   1537  N   SER H 199      27.099  10.294  14.112  0.90 47.96           N  
ATOM   1538  CA  SER H 199      27.942   9.653  15.080  0.90 50.63           C  
ATOM   1539  CB  SER H 199      29.347   9.331  14.541  0.90 49.80           C  
ATOM   1540  OG  SER H 199      30.064  10.528  14.278  0.90 49.82           O  
ATOM   1541  C   SER H 199      28.109  10.549  16.271  0.90 51.55           C  
ATOM   1542  O   SER H 199      28.273  10.070  17.392  0.90 49.57           O  
ATOM   1543  N   GLU H 200      28.060  11.878  16.071  1.00 50.87           N  
ATOM   1544  CA  GLU H 200      28.255  12.792  17.161  1.00 51.67           C  
ATOM   1545  CB  GLU H 200      28.311  14.274  16.736  1.00 63.52           C  
ATOM   1546  CG  GLU H 200      27.056  14.817  16.051  1.00 72.18           C  
ATOM   1547  CD  GLU H 200      27.314  16.285  15.732  1.00 78.99           C  
ATOM   1548  OE1 GLU H 200      28.444  16.761  16.015  1.00 83.77           O  
ATOM   1549  OE2 GLU H 200      26.383  16.949  15.202  1.00 79.10           O1-
ATOM   1550  C   GLU H 200      27.158  12.618  18.169  1.00 50.35           C  
ATOM   1551  O   GLU H 200      27.361  12.835  19.361  1.00 55.79           O  
ATOM   1552  N   ASP H 201      25.963  12.224  17.702  1.00 47.17           N  
ATOM   1553  CA  ASP H 201      24.785  12.050  18.505  1.00 45.46           C  
ATOM   1554  CB  ASP H 201      23.532  11.791  17.652  1.00 51.58           C  
ATOM   1555  CG  ASP H 201      23.212  13.098  16.940  1.00 53.38           C  
ATOM   1556  OD1 ASP H 201      23.070  14.131  17.643  1.00 52.03           O  
ATOM   1557  OD2 ASP H 201      23.103  13.086  15.686  1.00 54.30           O1-
ATOM   1558  C   ASP H 201      24.955  10.913  19.467  1.00 43.11           C  
ATOM   1559  O   ASP H 201      24.185  10.796  20.416  1.00 46.17           O  
ATOM   1560  N   SER H 202      25.909   9.992  19.238  1.00 44.43           N  
ATOM   1561  CA  SER H 202      26.020   8.908  20.172  1.00 42.61           C  
ATOM   1562  CB  SER H 202      27.110   7.891  19.807  1.00 39.49           C  
ATOM   1563  OG  SER H 202      26.780   7.252  18.581  1.00 40.32           O  
ATOM   1564  C   SER H 202      26.355   9.483  21.512  1.00 41.43           C  
ATOM   1565  O   SER H 202      27.262  10.304  21.632  1.00 39.52           O  
ATOM   1566  N   ALA H 203      25.620   9.055  22.562  1.00 41.05           N  
ATOM   1567  CA  ALA H 203      25.866   9.574  23.878  1.00 38.92           C  
ATOM   1568  CB  ALA H 203      25.784  11.107  23.961  1.00 39.96           C  
ATOM   1569  C   ALA H 203      24.824   9.026  24.804  1.00 37.57           C  
ATOM   1570  O   ALA H 203      24.000   8.198  24.419  1.00 36.36           O  
ATOM   1571  N   VAL H 204      24.865   9.466  26.080  1.00 39.02           N  
ATOM   1572  CA  VAL H 204      23.907   9.024  27.054  1.00 39.10           C  
ATOM   1573  CB  VAL H 204      24.521   8.698  28.385  1.00 36.46           C  
ATOM   1574  CG1 VAL H 204      23.391   8.378  29.380  1.00 35.53           C  
ATOM   1575  CG2 VAL H 204      25.526   7.548  28.195  1.00 35.73           C  
ATOM   1576  C   VAL H 204      22.940  10.147  27.260  1.00 38.37           C  
ATOM   1577  O   VAL H 204      23.335  11.307  27.371  1.00 37.21           O  
ATOM   1578  N   TYR H 205      21.630   9.826  27.309  1.00 33.98           N  
ATOM   1579  CA  TYR H 205      20.647  10.860  27.461  1.00 32.79           C  
ATOM   1580  CB  TYR H 205      19.609  10.884  26.332  1.00 34.66           C  
ATOM   1581  CG  TYR H 205      20.306  11.189  25.054  1.00 35.96           C  
ATOM   1582  CD1 TYR H 205      20.548  12.490  24.691  1.00 36.38           C  
ATOM   1583  CD2 TYR H 205      20.732  10.181  24.221  1.00 37.15           C  
ATOM   1584  CE1 TYR H 205      21.187  12.786  23.515  1.00 37.05           C  
ATOM   1585  CE2 TYR H 205      21.374  10.474  23.038  1.00 38.82           C  
ATOM   1586  CZ  TYR H 205      21.597  11.781  22.681  1.00 36.89           C  
ATOM   1587  OH  TYR H 205      22.248  12.112  21.475  1.00 38.00           O  
ATOM   1588  C   TYR H 205      19.883  10.621  28.729  1.00 34.87           C  
ATOM   1589  O   TYR H 205      19.392   9.520  28.973  1.00 38.52           O  
ATOM   1590  N   TYR H 206      19.736  11.677  29.558  1.00 36.11           N  
ATOM   1591  CA  TYR H 206      19.059  11.543  30.820  1.00 36.48           C  
ATOM   1592  CB  TYR H 206      19.864  12.012  32.054  1.00 34.02           C  
ATOM   1593  CG  TYR H 206      21.144  11.261  32.243  1.00 33.29           C  
ATOM   1594  CD1 TYR H 206      21.173  10.037  32.868  1.00 33.30           C  
ATOM   1595  CD2 TYR H 206      22.332  11.790  31.800  1.00 33.25           C  
ATOM   1596  CE1 TYR H 206      22.358   9.358  33.043  1.00 35.04           C  
ATOM   1597  CE2 TYR H 206      23.520  11.118  31.973  1.00 35.21           C  
ATOM   1598  CZ  TYR H 206      23.536   9.897  32.599  1.00 35.93           C  
ATOM   1599  OH  TYR H 206      24.749   9.199  32.783  1.00 37.91           O  
ATOM   1600  C   TYR H 206      17.858  12.442  30.815  1.00 37.69           C  
ATOM   1601  O   TYR H 206      17.854  13.494  30.177  1.00 38.30           O  
ATOM   1602  N   CYS H 207      16.785  12.007  31.513  1.00 36.04           N  
ATOM   1603  CA  CYS H 207      15.610  12.808  31.725  1.00 37.07           C  
ATOM   1604  CB  CYS H 207      14.282  12.062  31.444  1.00 38.06           C  
ATOM   1605  SG  CYS H 207      14.121  10.504  32.377  1.00 48.04           S  
ATOM   1606  C   CYS H 207      15.654  13.149  33.179  1.00 36.39           C  
ATOM   1607  O   CYS H 207      16.084  12.338  33.997  1.00 38.94           O  
ATOM   1608  N   VAL H 208      15.237  14.378  33.543  1.00 32.51           N  
ATOM   1609  CA  VAL H 208      15.333  14.767  34.923  1.00 30.98           C  
ATOM   1610  CB  VAL H 208      16.564  15.579  35.190  1.00 29.43           C  
ATOM   1611  CG1 VAL H 208      16.513  16.101  36.630  1.00  0.00           C  
ATOM   1612  CG2 VAL H 208      17.793  14.711  34.884  1.00  0.00           C  
ATOM   1613  C   VAL H 208      14.137  15.595  35.279  1.00 32.35           C  
ATOM   1614  O   VAL H 208      13.550  16.271  34.439  1.00 34.81           O  
ATOM   1615  N   ARG H 209      13.741  15.555  36.566  1.00 33.20           N  
ATOM   1616  CA  ARG H 209      12.611  16.311  37.018  1.00 34.23           C  
ATOM   1617  CB  ARG H 209      11.768  15.571  38.064  1.00 34.61           C  
ATOM   1618  CG  ARG H 209      10.562  16.377  38.538  1.00 34.14           C  
ATOM   1619  CD  ARG H 209       9.725  15.634  39.573  1.00 43.90           C  
ATOM   1620  NE  ARG H 209      10.573  15.468  40.782  1.00 45.02           N  
ATOM   1621  CZ  ARG H 209       9.993  15.099  41.958  1.00 45.70           C  
ATOM   1622  NH1 ARG H 209       8.646  14.894  42.020  1.00 49.90           N1+
ATOM   1623  NH2 ARG H 209      10.744  15.020  43.094  1.00 43.21           N  
ATOM   1624  C   ARG H 209      13.111  17.563  37.654  1.00 34.22           C  
ATOM   1625  O   ARG H 209      14.121  17.573  38.356  1.00 33.96           O  
ATOM   1626  N   ASN H 210      12.397  18.675  37.414  1.00 37.89           N  
ATOM   1627  CA  ASN H 210      12.852  19.906  37.985  1.00 38.91           C  
ATOM   1628  CB  ASN H 210      12.932  21.070  36.974  1.00 35.22           C  
ATOM   1629  CG  ASN H 210      13.513  22.301  37.668  1.00 29.46           C  
ATOM   1630  OD1 ASN H 210      14.685  22.640  37.513  1.00 21.61           O  
ATOM   1631  ND2 ASN H 210      12.658  22.991  38.466  1.00 18.01           N  
ATOM   1632  C   ASN H 210      11.935  20.293  39.101  1.00 38.81           C  
ATOM   1633  O   ASN H 210      10.727  20.090  39.036  1.00 37.80           O  
ATOM   1634  N   TYR H 211      12.193  21.052  40.157  1.00 31.06           N  
ATOM   1635  CA  TYR H 211      10.823  21.511  40.486  1.00 29.31           C  
ATOM   1636  CB  TYR H 211      10.395  21.393  41.965  1.00 26.19           C  
ATOM   1637  CG  TYR H 211       9.033  21.994  41.895  1.00  2.86           C  
ATOM   1638  CD1 TYR H 211       8.050  21.271  41.266  1.00  2.59           C  
ATOM   1639  CD2 TYR H 211       8.731  23.260  42.379  1.00 25.40           C  
ATOM   1640  CE1 TYR H 211       6.785  21.781  41.124  1.00  2.42           C  
ATOM   1641  CE2 TYR H 211       7.469  23.777  42.236  1.00  2.73           C  
ATOM   1642  CZ  TYR H 211       6.498  23.036  41.607  1.00  2.64           C  
ATOM   1643  OH  TYR H 211       5.203  23.572  41.459  1.00  2.84           O  
ATOM   1644  C   TYR H 211      10.445  22.972  40.084  1.00 32.15           C  
ATOM   1645  O   TYR H 211      10.911  23.906  40.732  1.00 37.31           O  
ATOM   1646  N   GLY H 212       9.606  23.247  39.016  1.00 28.95           N  
ATOM   1647  CA  GLY H 212       9.143  24.608  38.683  1.00 32.43           C  
ATOM   1648  C   GLY H 212       8.976  24.853  37.183  1.00 32.99           C  
ATOM   1649  O   GLY H 212       9.429  24.077  36.353  1.00 32.60           O  
ATOM   1650  N   SER H 213       8.281  25.957  36.786  1.00 33.79           N  
ATOM   1651  CA  SER H 213       8.069  26.380  35.407  1.00 31.50           C  
ATOM   1652  CB  SER H 213       6.912  27.384  35.273  1.00  0.00           C  
ATOM   1653  OG  SER H 213       5.695  26.780  35.687  1.00  0.00           O  
ATOM   1654  C   SER H 213       9.303  27.065  34.863  1.00 32.48           C  
ATOM   1655  O   SER H 213       9.428  27.310  33.658  1.00 31.08           O  
ATOM   1656  N   SER H 214      10.183  27.504  35.784  1.00 32.68           N  
ATOM   1657  CA  SER H 214      11.429  28.172  35.506  1.00 33.63           C  
ATOM   1658  CB  SER H 214      11.822  29.182  36.602  1.00 32.43           C  
ATOM   1659  OG  SER H 214      11.948  28.534  37.860  1.00 28.94           O  
ATOM   1660  C   SER H 214      12.567  27.208  35.309  1.00 33.92           C  
ATOM   1661  O   SER H 214      13.693  27.632  35.045  1.00 37.28           O  
ATOM   1662  N   TYR H 215      12.313  25.890  35.424  1.00 31.79           N  
ATOM   1663  CA  TYR H 215      13.360  24.909  35.294  1.00 29.97           C  
ATOM   1664  CB  TYR H 215      14.163  25.041  33.995  1.00 27.85           C  
ATOM   1665  CG  TYR H 215      13.309  25.537  32.872  1.00 36.08           C  
ATOM   1666  CD1 TYR H 215      12.063  25.030  32.587  1.00 38.08           C  
ATOM   1667  CD2 TYR H 215      13.806  26.531  32.061  1.00 37.75           C  
ATOM   1668  CE1 TYR H 215      11.330  25.511  31.530  1.00 40.49           C  
ATOM   1669  CE2 TYR H 215      13.080  27.018  31.002  1.00 43.06           C  
ATOM   1670  CZ  TYR H 215      11.838  26.508  30.736  1.00 43.03           C  
ATOM   1671  OH  TYR H 215      11.092  27.006  29.649  1.00 44.30           O  
ATOM   1672  C   TYR H 215      14.425  25.166  36.344  1.00 35.79           C  
ATOM   1673  O   TYR H 215      15.587  25.399  36.026  1.00 43.32           O  
ATOM   1674  N   GLY H 216      14.070  25.145  37.632  1.00 32.46           N  
ATOM   1675  CA  GLY H 216      14.993  25.381  38.717  1.00 34.19           C  
ATOM   1676  C   GLY H 216      16.216  24.491  38.701  1.00 34.42           C  
ATOM   1677  O   GLY H 216      17.179  24.713  37.971  1.00 34.46           O  
ATOM   1678  N   TYR H 217      16.153  23.437  39.546  1.00 32.62           N  
ATOM   1679  CA  TYR H 217      17.158  22.472  39.912  1.00 30.96           C  
ATOM   1680  CB  TYR H 217      17.431  22.583  41.419  1.00 29.93           C  
ATOM   1681  CG  TYR H 217      16.070  22.666  42.043  1.00 29.50           C  
ATOM   1682  CD1 TYR H 217      15.430  23.884  42.193  1.00 30.44           C  
ATOM   1683  CD2 TYR H 217      15.431  21.528  42.479  1.00 29.57           C  
ATOM   1684  CE1 TYR H 217      14.179  23.974  42.749  1.00  2.00           C  
ATOM   1685  CE2 TYR H 217      14.178  21.608  43.042  1.00 30.00           C  
ATOM   1686  CZ  TYR H 217      13.553  22.828  43.174  1.00  2.00           C  
ATOM   1687  OH  TYR H 217      12.267  22.903  43.749  1.00  2.00           O  
ATOM   1688  C   TYR H 217      16.629  21.091  39.628  1.00 34.18           C  
ATOM   1689  O   TYR H 217      15.432  20.846  39.742  1.00 35.69           O  
ATOM   1690  N   PHE H 218      17.525  20.150  39.251  1.00 32.61           N  
ATOM   1691  CA  PHE H 218      17.162  18.814  38.851  1.00 35.11           C  
ATOM   1692  CB  PHE H 218      18.069  18.356  37.699  1.00 35.20           C  
ATOM   1693  CG  PHE H 218      17.873  19.360  36.612  1.00 34.59           C  
ATOM   1694  CD1 PHE H 218      18.508  20.583  36.649  1.00 34.00           C  
ATOM   1695  CD2 PHE H 218      17.051  19.083  35.549  1.00 33.97           C  
ATOM   1696  CE1 PHE H 218      18.328  21.518  35.654  1.00 32.32           C  
ATOM   1697  CE2 PHE H 218      16.876  20.013  34.555  1.00 31.49           C  
ATOM   1698  CZ  PHE H 218      17.506  21.232  34.596  1.00 33.45           C  
ATOM   1699  C   PHE H 218      17.386  17.893  40.016  1.00 38.90           C  
ATOM   1700  O   PHE H 218      18.494  17.404  40.235  1.00 38.14           O  
ATOM   1701  N   ASP H 219      16.315  17.641  40.795  1.00 40.56           N  
ATOM   1702  CA  ASP H 219      16.366  16.817  41.968  1.00 41.08           C  
ATOM   1703  CB  ASP H 219      15.230  17.125  42.982  1.00 46.40           C  
ATOM   1704  CG  ASP H 219      13.815  16.936  42.427  1.00 52.73           C  
ATOM   1705  OD1 ASP H 219      13.558  17.276  41.241  1.00 50.35           O  
ATOM   1706  OD2 ASP H 219      12.962  16.465  43.222  1.00 55.56           O1-
ATOM   1707  C   ASP H 219      16.449  15.348  41.661  1.00 41.52           C  
ATOM   1708  O   ASP H 219      17.103  14.609  42.397  1.00 48.10           O  
ATOM   1709  N   VAL H 220      15.801  14.872  40.572  1.00 38.18           N  
ATOM   1710  CA  VAL H 220      15.766  13.446  40.352  1.00 38.85           C  
ATOM   1711  CB  VAL H 220      14.400  12.850  40.552  1.00 39.67           C  
ATOM   1712  CG1 VAL H 220      14.473  11.339  40.278  1.00 35.53           C  
ATOM   1713  CG2 VAL H 220      13.901  13.214  41.961  1.00 33.77           C  
ATOM   1714  C   VAL H 220      16.151  13.168  38.934  1.00 39.53           C  
ATOM   1715  O   VAL H 220      15.724  13.874  38.021  1.00 40.58           O  
ATOM   1716  N   TRP H 221      16.950  12.102  38.711  1.00 35.26           N  
ATOM   1717  CA  TRP H 221      17.411  11.810  37.382  1.00 34.96           C  
ATOM   1718  CB  TRP H 221      18.944  11.927  37.252  1.00 36.16           C  
ATOM   1719  CG  TRP H 221      19.489  13.322  37.458  1.00 32.71           C  
ATOM   1720  CD2 TRP H 221      20.216  14.079  36.473  1.00 33.02           C  
ATOM   1721  CD1 TRP H 221      19.451  14.092  38.583  1.00 32.46           C  
ATOM   1722  NE1 TRP H 221      20.088  15.289  38.357  1.00 33.80           N  
ATOM   1723  CE2 TRP H 221      20.566  15.293  37.065  1.00 32.27           C  
ATOM   1724  CE3 TRP H 221      20.569  13.787  35.189  1.00 33.91           C  
ATOM   1725  CZ2 TRP H 221      21.277  16.236  36.376  1.00 32.09           C  
ATOM   1726  CZ3 TRP H 221      21.275  14.745  34.494  1.00 32.72           C  
ATOM   1727  CH2 TRP H 221      21.621  15.946  35.075  1.00 32.73           C  
ATOM   1728  C   TRP H 221      17.058  10.396  37.036  1.00 35.80           C  
ATOM   1729  O   TRP H 221      16.904   9.542  37.908  1.00 39.74           O  
ATOM   1730  N   GLY H 222      16.896  10.125  35.724  1.00 38.15           N  
ATOM   1731  CA  GLY H 222      16.623   8.794  35.263  1.00 39.88           C  
ATOM   1732  C   GLY H 222      17.946   8.099  35.158  1.00 40.61           C  
ATOM   1733  O   GLY H 222      18.997   8.720  35.292  1.00 38.00           O  
ATOM   1734  N   ALA H 223      17.920   6.778  34.902  1.00 38.40           N  
ATOM   1735  CA  ALA H 223      19.099   5.961  34.800  1.00 38.87           C  
ATOM   1736  CB  ALA H 223      18.769   4.468  34.639  1.00 41.13           C  
ATOM   1737  C   ALA H 223      19.925   6.384  33.619  1.00 37.52           C  
ATOM   1738  O   ALA H 223      21.152   6.318  33.663  1.00 38.69           O  
ATOM   1739  N   GLY H 224      19.267   6.801  32.518  1.00 36.59           N  
ATOM   1740  CA  GLY H 224      19.973   7.216  31.335  1.00 35.00           C  
ATOM   1741  C   GLY H 224      19.775   6.201  30.246  1.00 38.10           C  
ATOM   1742  O   GLY H 224      19.516   5.025  30.501  1.00 37.85           O  
ATOM   1743  N   THR H 225      19.877   6.664  28.980  1.00 38.16           N  
ATOM   1744  CA  THR H 225      19.732   5.809  27.834  1.00 37.31           C  
ATOM   1745  CB  THR H 225      18.550   6.166  26.974  1.00 33.97           C  
ATOM   1746  OG1 THR H 225      17.346   6.067  27.722  1.00 37.45           O  
ATOM   1747  CG2 THR H 225      18.506   5.218  25.764  1.00 33.60           C  
ATOM   1748  C   THR H 225      20.955   5.981  26.988  1.00 38.02           C  
ATOM   1749  O   THR H 225      21.404   7.100  26.744  1.00 36.99           O  
ATOM   1750  N   THR H 226      21.529   4.866  26.498  1.00 38.97           N  
ATOM   1751  CA  THR H 226      22.713   5.013  25.709  1.00 39.20           C  
ATOM   1752  CB  THR H 226      23.815   4.075  26.123  1.00 38.68           C  
ATOM   1753  OG1 THR H 226      25.039   4.471  25.528  1.00 51.46           O  
ATOM   1754  CG2 THR H 226      23.465   2.632  25.722  1.00 40.26           C  
ATOM   1755  C   THR H 226      22.337   4.785  24.279  1.00 38.95           C  
ATOM   1756  O   THR H 226      21.747   3.767  23.918  1.00 39.51           O  
ATOM   1757  N   VAL H 227      22.652   5.768  23.416  1.00 38.70           N  
ATOM   1758  CA  VAL H 227      22.289   5.642  22.039  1.00 38.29           C  
ATOM   1759  CB  VAL H 227      21.527   6.826  21.520  1.00 36.49           C  
ATOM   1760  CG1 VAL H 227      21.287   6.642  20.014  1.00 35.03           C  
ATOM   1761  CG2 VAL H 227      20.232   6.961  22.339  1.00 37.44           C  
ATOM   1762  C   VAL H 227      23.543   5.529  21.246  1.00 40.82           C  
ATOM   1763  O   VAL H 227      24.494   6.284  21.446  1.00 39.39           O  
ATOM   1764  N   THR H 228      23.577   4.551  20.324  1.00 40.93           N  
ATOM   1765  CA  THR H 228      24.741   4.385  19.511  1.00 39.98           C  
ATOM   1766  CB  THR H 228      25.355   3.024  19.635  1.00 40.83           C  
ATOM   1767  OG1 THR H 228      25.693   2.763  20.989  1.00 39.56           O  
ATOM   1768  CG2 THR H 228      26.620   2.984  18.764  1.00 38.71           C  
ATOM   1769  C   THR H 228      24.313   4.560  18.094  1.00 39.83           C  
ATOM   1770  O   THR H 228      23.385   3.904  17.623  1.00 39.59           O  
ATOM   1771  N   VAL H 229      24.979   5.475  17.369  1.00 43.96           N  
ATOM   1772  CA  VAL H 229      24.618   5.661  15.997  1.00 44.21           C  
ATOM   1773  CB  VAL H 229      24.547   7.109  15.601  1.00 42.70           C  
ATOM   1774  CG1 VAL H 229      24.183   7.191  14.111  1.00 39.65           C  
ATOM   1775  CG2 VAL H 229      23.545   7.823  16.523  1.00 41.90           C  
ATOM   1776  C   VAL H 229      25.697   5.019  15.182  1.00 44.82           C  
ATOM   1777  O   VAL H 229      26.845   5.461  15.198  1.00 43.54           O  
ATOM   1778  N   SER H 230      25.356   3.930  14.459  1.00 47.03           N  
ATOM   1779  CA  SER H 230      26.342   3.275  13.646  1.00 49.13           C  
ATOM   1780  CB  SER H 230      27.291   2.365  14.444  1.00 49.84           C  
ATOM   1781  OG  SER H 230      28.232   1.754  13.573  1.00 51.16           O  
ATOM   1782  C   SER H 230      25.613   2.389  12.683  1.00 49.18           C  
ATOM   1783  O   SER H 230      24.492   1.959  12.948  1.00 45.30           O  
ATOM   1784  N   SER H 231      26.237   2.091  11.526  1.00 51.62           N  
ATOM   1785  CA  SER H 231      25.585   1.235  10.581  1.00 50.72           C  
ATOM   1786  CB  SER H 231      25.644   1.747   9.133  1.00 49.87           C  
ATOM   1787  OG  SER H 231      26.988   1.755   8.676  1.00 65.49           O  
ATOM   1788  C   SER H 231      26.289  -0.112  10.618  1.00 49.19           C  
ATOM   1789  O   SER H 231      27.347  -0.206  11.295  1.00 45.44           O  
ATOM   1790  OXT SER H 231      25.783  -1.065   9.967  1.00  0.00           O1-
TER    1791      SER H 231 
CONECT  160  703
CONECT  703  160
CONECT 1012 1605
CONECT 1605 1012
END
