# Supplementary material for: Fully automated antibody structure prediction using BIOVIA tools: Validation study
Source: PLoS One. 2017 May 18;12(5):e0177923. doi: 10.1371/journal.pone.0177923 (PMC5436848; doi:10.1371/journal.pone.0177923)
Supplement: S1 Dataset — Predicted structures using the Top5 framework method, Chothia CDR definition with no canonical filtering and generating 50 models. These were used in the detailed discussion of outliers and for comparison against predictions using canonical filtering. (ZIP) [file pone.0177923.s003.zip › 4MWF_LH_FV_FinalModel.pdb]

REMARK   Accelrys Discovery Studio PDB file
REMARK   Created:  2015-05-08T06:12:08Z
SSBOND   1 CYS L   22    CYS L   87                                     
SSBOND   2 CYS H  127    CYS H  201                                     
ATOM      1  N   ILE L   1      26.065  31.784  29.660  1.00 37.88           N1+
ATOM      2  CA  ILE L   1      27.062  31.999  30.729  1.00 34.49           C  
ATOM      3  CB  ILE L   1      26.367  32.231  32.043  1.00 34.74           C  
ATOM      4  CG1 ILE L   1      27.314  32.861  33.080  1.00 34.78           C  
ATOM      5  CG2 ILE L   1      25.751  30.900  32.491  1.00 31.01           C  
ATOM      6  CD1 ILE L   1      28.486  31.969  33.478  1.00 29.31           C  
ATOM      7  C   ILE L   1      27.964  30.812  30.817  1.00 32.83           C  
ATOM      8  O   ILE L   1      27.515  29.665  30.785  1.00 31.67           O  
ATOM      9  N   GLU L   2      29.282  31.070  30.913  1.00 31.01           N  
ATOM     10  CA  GLU L   2      30.218  29.988  30.930  1.00 29.88           C  
ATOM     11  CB  GLU L   2      31.497  30.251  30.103  1.00 31.42           C  
ATOM     12  CG  GLU L   2      32.499  31.231  30.736  1.00 35.78           C  
ATOM     13  CD  GLU L   2      33.590  30.419  31.430  1.00 40.79           C  
ATOM     14  OE1 GLU L   2      33.865  29.299  30.923  1.00 42.89           O  
ATOM     15  OE2 GLU L   2      34.162  30.894  32.449  1.00 42.28           O1-
ATOM     16  C   GLU L   2      30.651  29.789  32.340  1.00 30.03           C  
ATOM     17  O   GLU L   2      31.058  30.731  33.018  1.00 30.57           O  
ATOM     18  N   LEU L   3      30.552  28.541  32.826  1.00 28.00           N  
ATOM     19  CA  LEU L   3      30.996  28.262  34.155  1.00 25.97           C  
ATOM     20  CB  LEU L   3      30.041  27.353  34.946  1.00 24.02           C  
ATOM     21  CG  LEU L   3      28.649  27.970  35.163  1.00 24.17           C  
ATOM     22  CD1 LEU L   3      27.919  28.158  33.831  1.00 27.40           C  
ATOM     23  CD2 LEU L   3      27.820  27.160  36.169  1.00 22.36           C  
ATOM     24  C   LEU L   3      32.288  27.531  34.015  1.00 26.04           C  
ATOM     25  O   LEU L   3      32.398  26.610  33.208  1.00 26.70           O  
ATOM     26  N   THR L   4      33.321  27.944  34.775  1.00 25.47           N  
ATOM     27  CA  THR L   4      34.551  27.222  34.654  1.00 25.77           C  
ATOM     28  CB  THR L   4      35.706  28.023  34.140  1.00 26.13           C  
ATOM     29  OG1 THR L   4      35.371  28.623  32.900  1.00 23.90           O  
ATOM     30  CG2 THR L   4      36.880  27.050  33.924  1.00 24.35           C  
ATOM     31  C   THR L   4      34.924  26.719  36.011  1.00 25.93           C  
ATOM     32  O   THR L   4      34.881  27.462  36.993  1.00 24.70           O  
ATOM     33  N   GLN L   5      35.308  25.429  36.089  1.00 25.41           N  
ATOM     34  CA  GLN L   5      35.667  24.848  37.350  1.00 25.79           C  
ATOM     35  CB  GLN L   5      35.066  23.452  37.590  1.00 24.61           C  
ATOM     36  CG  GLN L   5      33.539  23.495  37.708  1.00 23.52           C  
ATOM     37  CD  GLN L   5      33.036  22.111  38.088  1.00 27.00           C  
ATOM     38  OE1 GLN L   5      32.331  21.458  37.321  1.00 23.59           O  
ATOM     39  NE2 GLN L   5      33.405  21.653  39.314  1.00 24.04           N  
ATOM     40  C   GLN L   5      37.162  24.777  37.439  1.00 28.14           C  
ATOM     41  O   GLN L   5      37.853  24.453  36.474  1.00 27.95           O  
ATOM     42  N   SER L   6      37.684  25.126  38.633  1.00 29.39           N  
ATOM     43  CA  SER L   6      39.089  25.312  38.879  1.00 30.79           C  
ATOM     44  CB  SER L   6      39.353  26.165  40.129  1.00 29.14           C  
ATOM     45  OG  SER L   6      38.514  25.758  41.197  1.00 39.80           O  
ATOM     46  C   SER L   6      39.980  24.116  38.812  1.00 30.53           C  
ATOM     47  O   SER L   6      40.659  23.984  37.791  1.00 33.11           O  
ATOM     48  N   PRO L   7      40.098  23.209  39.751  1.00 30.09           N  
ATOM     49  CA  PRO L   7      41.031  22.217  39.370  1.00 29.78           C  
ATOM     50  CD  PRO L   7      40.191  23.463  41.182  1.00 30.10           C  
ATOM     51  CB  PRO L   7      41.599  21.592  40.642  1.00 29.52           C  
ATOM     52  CG  PRO L   7      40.715  22.144  41.765  1.00 30.47           C  
ATOM     53  C   PRO L   7      40.354  21.273  38.464  1.00 29.64           C  
ATOM     54  O   PRO L   7      39.224  20.887  38.753  1.00 29.49           O  
ATOM     55  N   ALA L   8      41.020  20.897  37.365  1.00 29.66           N  
ATOM     56  CA  ALA L   8      40.429  19.910  36.529  1.00 30.25           C  
ATOM     57  CB  ALA L   8      41.258  19.607  35.270  1.00 31.47           C  
ATOM     58  C   ALA L   8      40.391  18.668  37.356  1.00 29.23           C  
ATOM     59  O   ALA L   8      39.401  17.940  37.360  1.00 29.07           O  
ATOM     60  N   THR L   9      41.489  18.401  38.093  1.00 29.80           N  
ATOM     61  CA  THR L   9      41.544  17.229  38.918  1.00 29.63           C  
ATOM     62  CB  THR L   9      42.442  16.165  38.358  1.00 29.64           C  
ATOM     63  OG1 THR L   9      41.997  15.783  37.064  1.00 31.65           O  
ATOM     64  CG2 THR L   9      42.418  14.951  39.300  1.00 28.84           C  
ATOM     65  C   THR L   9      42.075  17.626  40.263  1.00 29.10           C  
ATOM     66  O   THR L   9      42.957  18.478  40.369  1.00 30.08           O  
ATOM     67  N   LEU L  10      41.532  17.019  41.340  1.00 29.22           N  
ATOM     68  CA  LEU L  10      41.998  17.339  42.660  1.00 30.50           C  
ATOM     69  CB  LEU L  10      40.900  17.997  43.518  1.00 29.62           C  
ATOM     70  CG  LEU L  10      41.385  18.572  44.861  1.00 34.05           C  
ATOM     71  CD1 LEU L  10      42.362  19.737  44.643  1.00 32.13           C  
ATOM     72  CD2 LEU L  10      40.202  18.968  45.756  1.00 40.28           C  
ATOM     73  C   LEU L  10      42.398  16.044  43.305  1.00 31.78           C  
ATOM     74  O   LEU L  10      41.587  15.127  43.418  1.00 32.23           O  
ATOM     75  N   SER L  11      43.670  15.929  43.746  1.00 31.73           N  
ATOM     76  CA  SER L  11      44.105  14.702  44.362  1.00 33.56           C  
ATOM     77  CB  SER L  11      45.457  14.186  43.839  1.00 33.84           C  
ATOM     78  OG  SER L  11      45.361  13.828  42.469  1.00 43.08           O  
ATOM     79  C   SER L  11      44.299  14.963  45.820  1.00 33.36           C  
ATOM     80  O   SER L  11      45.140  15.775  46.203  1.00 33.93           O  
ATOM     81  N   VAL L  12      43.536  14.248  46.675  1.00 32.66           N  
ATOM     82  CA  VAL L  12      43.634  14.497  48.085  1.00 31.93           C  
ATOM     83  CB  VAL L  12      42.502  15.344  48.594  1.00 32.54           C  
ATOM     84  CG1 VAL L  12      42.513  16.682  47.834  1.00 17.30           C  
ATOM     85  CG2 VAL L  12      41.187  14.555  48.455  1.00 19.09           C  
ATOM     86  C   VAL L  12      43.551  13.194  48.817  1.00 31.62           C  
ATOM     87  O   VAL L  12      42.984  12.221  48.323  1.00 31.67           O  
ATOM     88  N   SER L  13      44.139  13.152  50.031  1.00 30.99           N  
ATOM     89  CA  SER L  13      44.100  11.988  50.868  1.00 31.28           C  
ATOM     90  CB  SER L  13      45.216  11.948  51.928  1.00 32.22           C  
ATOM     91  OG  SER L  13      46.491  11.918  51.307  1.00 35.02           O  
ATOM     92  C   SER L  13      42.817  12.037  51.627  1.00 30.32           C  
ATOM     93  O   SER L  13      42.153  13.070  51.703  1.00 29.79           O  
ATOM     94  N   PRO L  14      42.453  10.928  52.198  1.00 30.31           N  
ATOM     95  CA  PRO L  14      41.244  10.901  52.964  1.00 32.03           C  
ATOM     96  CD  PRO L  14      42.759   9.639  51.603  1.00 29.21           C  
ATOM     97  CB  PRO L  14      40.948   9.425  53.215  1.00 31.98           C  
ATOM     98  CG  PRO L  14      41.595   8.719  52.008  1.00 28.80           C  
ATOM     99  C   PRO L  14      41.422  11.711  54.205  1.00 33.19           C  
ATOM    100  O   PRO L  14      42.519  11.718  54.760  1.00 33.94           O  
ATOM    101  N   GLY L  15      40.360  12.411  54.646  1.00 33.56           N  
ATOM    102  CA  GLY L  15      40.422  13.184  55.852  1.00 34.30           C  
ATOM    103  C   GLY L  15      40.758  14.607  55.519  1.00 34.67           C  
ATOM    104  O   GLY L  15      40.511  15.508  56.318  1.00 35.28           O  
ATOM    105  N   GLU L  16      41.318  14.853  54.318  1.00 32.69           N  
ATOM    106  CA  GLU L  16      41.697  16.186  53.929  1.00 32.45           C  
ATOM    107  CB  GLU L  16      42.690  16.255  52.752  1.00 33.05           C  
ATOM    108  CG  GLU L  16      44.101  15.763  53.087  1.00 33.55           C  
ATOM    109  CD  GLU L  16      44.990  16.058  51.885  1.00 41.50           C  
ATOM    110  OE1 GLU L  16      44.438  16.434  50.817  1.00 43.63           O  
ATOM    111  OE2 GLU L  16      46.235  15.913  52.017  1.00 53.34           O1-
ATOM    112  C   GLU L  16      40.466  16.911  53.490  1.00 32.40           C  
ATOM    113  O   GLU L  16      39.411  16.305  53.321  1.00 31.15           O  
ATOM    114  N   ARG L  17      40.562  18.248  53.327  1.00 32.65           N  
ATOM    115  CA  ARG L  17      39.411  18.990  52.900  1.00 31.98           C  
ATOM    116  CB  ARG L  17      39.222  20.346  53.592  1.00 32.85           C  
ATOM    117  CG  ARG L  17      40.342  21.351  53.325  1.00 35.50           C  
ATOM    118  CD  ARG L  17      39.977  22.736  53.850  1.00 45.11           C  
ATOM    119  NE  ARG L  17      39.252  22.510  55.131  1.00 48.37           N  
ATOM    120  CZ  ARG L  17      38.314  23.406  55.553  1.00 60.06           C  
ATOM    121  NH1 ARG L  17      38.090  24.546  54.837  1.00 37.23           N1+
ATOM    122  NH2 ARG L  17      37.595  23.156  56.686  0.90 34.28           N  
ATOM    123  C   ARG L  17      39.562  19.298  51.445  1.00 31.21           C  
ATOM    124  O   ARG L  17      40.659  19.580  50.963  1.00 31.54           O  
ATOM    125  N   ALA L  18      38.443  19.242  50.700  1.00 30.47           N  
ATOM    126  CA  ALA L  18      38.520  19.537  49.300  1.00 28.82           C  
ATOM    127  CB  ALA L  18      37.913  18.445  48.404  1.00 28.24           C  
ATOM    128  C   ALA L  18      37.757  20.797  49.046  1.00 27.61           C  
ATOM    129  O   ALA L  18      36.672  21.008  49.588  1.00 28.15           O  
ATOM    130  N   THR L  19      38.334  21.689  48.219  1.00 26.33           N  
ATOM    131  CA  THR L  19      37.678  22.918  47.884  1.00 26.45           C  
ATOM    132  CB  THR L  19      38.437  24.126  48.352  1.00 26.81           C  
ATOM    133  OG1 THR L  19      38.595  24.090  49.763  1.00 31.10           O  
ATOM    134  CG2 THR L  19      37.675  25.394  47.933  1.00 26.63           C  
ATOM    135  C   THR L  19      37.608  22.989  46.392  1.00 26.54           C  
ATOM    136  O   THR L  19      38.636  23.012  45.716  1.00 27.65           O  
ATOM    137  N   LEU L  20      36.382  23.031  45.831  1.00 26.61           N  
ATOM    138  CA  LEU L  20      36.264  23.097  44.401  1.00 25.64           C  
ATOM    139  CB  LEU L  20      35.338  22.025  43.800  1.00 24.74           C  
ATOM    140  CG  LEU L  20      35.818  20.586  44.068  1.00 27.21           C  
ATOM    141  CD1 LEU L  20      35.647  20.194  45.540  1.00 28.18           C  
ATOM    142  CD2 LEU L  20      35.162  19.582  43.117  1.00 30.47           C  
ATOM    143  C   LEU L  20      35.695  24.432  44.042  1.00 26.28           C  
ATOM    144  O   LEU L  20      34.790  24.929  44.709  1.00 27.16           O  
ATOM    145  N   SER L  21      36.215  25.057  42.964  1.00 27.11           N  
ATOM    146  CA  SER L  21      35.707  26.356  42.621  1.00 27.78           C  
ATOM    147  CB  SER L  21      36.760  27.472  42.503  1.00 28.52           C  
ATOM    148  OG  SER L  21      37.290  27.797  43.778  1.00 32.66           O  
ATOM    149  C   SER L  21      34.994  26.310  41.310  1.00 28.13           C  
ATOM    150  O   SER L  21      35.310  25.517  40.425  1.00 27.84           O  
ATOM    151  N   CYS L  22      33.966  27.173  41.191  1.00 29.06           N  
ATOM    152  CA  CYS L  22      33.197  27.326  39.990  1.00 29.21           C  
ATOM    153  CB  CYS L  22      31.802  26.657  40.077  1.00 28.36           C  
ATOM    154  SG  CYS L  22      30.807  26.825  38.560  1.00 30.85           S  
ATOM    155  C   CYS L  22      33.021  28.805  39.787  1.00 30.64           C  
ATOM    156  O   CYS L  22      32.420  29.490  40.614  1.00 31.36           O  
ATOM    157  N   ARG L  23      33.552  29.335  38.662  1.00 29.77           N  
ATOM    158  CA  ARG L  23      33.499  30.748  38.383  1.00 30.30           C  
ATOM    159  CB  ARG L  23      34.851  31.304  37.908  1.00 31.28           C  
ATOM    160  CG  ARG L  23      36.028  30.966  38.820  1.00 38.87           C  
ATOM    161  CD  ARG L  23      37.383  31.083  38.116  1.00 67.27           C  
ATOM    162  NE  ARG L  23      37.362  30.142  36.957  1.00 64.11           N  
ATOM    163  CZ  ARG L  23      38.442  30.021  36.130  1.00 85.71           C  
ATOM    164  NH1 ARG L  23      39.604  30.675  36.420  1.00 54.53           N1+
ATOM    165  NH2 ARG L  23      38.357  29.257  35.002  1.00 52.49           N  
ATOM    166  C   ARG L  23      32.578  30.928  37.213  1.00 29.79           C  
ATOM    167  O   ARG L  23      32.517  30.076  36.331  1.00 30.26           O  
ATOM    168  N   ALA L  24      31.839  32.055  37.169  1.00 29.14           N  
ATOM    169  CA  ALA L  24      30.925  32.274  36.079  1.00 29.16           C  
ATOM    170  CB  ALA L  24      29.468  32.484  36.528  1.00 28.80           C  
ATOM    171  C   ALA L  24      31.348  33.498  35.323  1.00 30.17           C  
ATOM    172  O   ALA L  24      31.890  34.441  35.893  1.00 32.27           O  
ATOM    173  N   SER L  25      31.085  33.513  34.000  1.00 32.78           N  
ATOM    174  CA  SER L  25      31.443  34.630  33.172  1.00 36.31           C  
ATOM    175  CB  SER L  25      31.206  34.375  31.672  1.00 38.19           C  
ATOM    176  OG  SER L  25      29.819  34.231  31.408  1.00 39.69           O  
ATOM    177  C   SER L  25      30.641  35.839  33.567  1.00 38.75           C  
ATOM    178  O   SER L  25      31.150  36.958  33.516  1.00 40.96           O  
ATOM    179  N   GLN L  26      29.361  35.647  33.956  1.00 39.48           N  
ATOM    180  CA  GLN L  26      28.535  36.754  34.362  1.00 40.19           C  
ATOM    181  CB  GLN L  26      27.416  37.103  33.363  1.00 41.31           C  
ATOM    182  CG  GLN L  26      27.960  37.603  32.021  1.00 44.94           C  
ATOM    183  CD  GLN L  26      26.787  37.953  31.118  1.00 47.13           C  
ATOM    184  OE1 GLN L  26      25.706  38.302  31.590  1.00 48.28           O  
ATOM    185  NE2 GLN L  26      27.007  37.872  29.779  1.00 55.87           N  
ATOM    186  C   GLN L  26      27.901  36.393  35.677  1.00 38.30           C  
ATOM    187  O   GLN L  26      27.983  35.248  36.114  1.00 38.91           O  
ATOM    188  N   SER L  27      27.278  37.386  36.354  0.83 35.62           N  
ATOM    189  CA  SER L  27      26.704  37.162  37.655  0.83 35.60           C  
ATOM    190  CB  SER L  27      26.302  38.453  38.387  0.83 35.09           C  
ATOM    191  OG  SER L  27      25.743  38.136  39.654  0.83 32.56           O  
ATOM    192  C   SER L  27      25.487  36.302  37.552  0.83 38.32           C  
ATOM    193  O   SER L  27      24.512  36.619  36.873  0.83 42.34           O  
ATOM    194  N   VAL L  28      25.583  35.137  38.207  1.00 35.22           N  
ATOM    195  CA  VAL L  28      24.587  34.120  38.350  1.00 32.66           C  
ATOM    196  CB  VAL L  28      25.199  32.792  38.685  1.00 30.47           C  
ATOM    197  CG1 VAL L  28      24.096  31.736  38.681  1.00 28.14           C  
ATOM    198  CG2 VAL L  28      26.362  32.480  37.740  1.00 32.66           C  
ATOM    199  C   VAL L  28      23.689  34.439  39.500  1.00 32.92           C  
ATOM    200  O   VAL L  28      22.632  33.829  39.666  1.00 32.04           O  
ATOM    201  N   SER L  29      24.163  35.302  40.415  0.83 35.17           N  
ATOM    202  CA  SER L  29      23.399  35.559  41.591  0.83 33.82           C  
ATOM    203  CB  SER L  29      21.897  35.838  41.361  0.83 31.85           C  
ATOM    204  OG  SER L  29      21.282  36.249  42.575  0.50 12.36           O  
ATOM    205  C   SER L  29      23.572  34.333  42.423  0.83 34.51           C  
ATOM    206  O   SER L  29      24.650  33.743  42.457  0.83 36.87           O  
ATOM    207  N   SER L  30      22.524  33.970  43.178  1.00 35.47           N  
ATOM    208  CA  SER L  30      22.547  32.825  44.039  1.00 37.05           C  
ATOM    209  CB  SER L  30      21.586  32.986  45.226  1.00 16.44           C  
ATOM    210  OG  SER L  30      21.641  31.842  46.061  1.00 17.40           O  
ATOM    211  C   SER L  30      22.190  31.537  43.334  1.00 34.34           C  
ATOM    212  O   SER L  30      22.240  30.479  43.957  1.00 36.50           O  
ATOM    213  N   ASN L  31      21.812  31.558  42.040  1.00 25.88           N  
ATOM    214  CA  ASN L  31      21.289  30.355  41.431  1.00 24.67           C  
ATOM    215  CB  ASN L  31      20.391  30.678  40.226  1.00 22.78           C  
ATOM    216  CG  ASN L  31      19.262  31.568  40.730  1.00 28.75           C  
ATOM    217  OD1 ASN L  31      18.778  31.413  41.850  1.00 31.01           O  
ATOM    218  ND2 ASN L  31      18.837  32.541  39.881  1.00 30.75           N  
ATOM    219  C   ASN L  31      22.394  29.469  40.917  1.00 30.27           C  
ATOM    220  O   ASN L  31      22.790  29.587  39.760  1.00 31.14           O  
ATOM    221  N   LEU L  32      22.867  28.497  41.733  1.00 22.55           N  
ATOM    222  CA  LEU L  32      23.986  27.689  41.380  1.00 22.21           C  
ATOM    223  CB  LEU L  32      25.314  28.355  41.796  1.00 21.07           C  
ATOM    224  CG  LEU L  32      26.598  27.657  41.310  1.00 24.28           C  
ATOM    225  CD1 LEU L  32      26.835  26.330  42.040  1.00 16.08           C  
ATOM    226  CD2 LEU L  32      26.606  27.508  39.780  1.00 20.62           C  
ATOM    227  C   LEU L  32      23.807  26.396  42.116  1.00 22.49           C  
ATOM    228  O   LEU L  32      23.455  26.393  43.294  1.00 22.56           O  
ATOM    229  N   ALA L  33      24.025  25.255  41.428  1.00 22.44           N  
ATOM    230  CA  ALA L  33      23.839  23.978  42.064  1.00 20.59           C  
ATOM    231  CB  ALA L  33      22.631  23.201  41.517  1.00 19.60           C  
ATOM    232  C   ALA L  33      25.055  23.128  41.830  1.00 20.07           C  
ATOM    233  O   ALA L  33      25.807  23.342  40.881  1.00 20.00           O  
ATOM    234  N   TRP L  34      25.287  22.142  42.725  1.00 19.51           N  
ATOM    235  CA  TRP L  34      26.418  21.262  42.596  1.00 18.70           C  
ATOM    236  CB  TRP L  34      27.369  21.321  43.802  1.00 18.19           C  
ATOM    237  CG  TRP L  34      28.095  22.639  43.927  1.00 18.08           C  
ATOM    238  CD2 TRP L  34      29.381  22.908  43.348  1.00 16.20           C  
ATOM    239  CD1 TRP L  34      27.713  23.781  44.568  1.00 15.40           C  
ATOM    240  NE1 TRP L  34      28.679  24.747  44.418  1.00 18.94           N  
ATOM    241  CE2 TRP L  34      29.712  24.222  43.671  1.00 20.91           C  
ATOM    242  CE3 TRP L  34      30.218  22.122  42.608  1.00 17.67           C  
ATOM    243  CZ2 TRP L  34      30.890  24.776  43.255  1.00 23.83           C  
ATOM    244  CZ3 TRP L  34      31.405  22.682  42.191  1.00 20.42           C  
ATOM    245  CH2 TRP L  34      31.734  23.984  42.508  1.00 18.40           C  
ATOM    246  C   TRP L  34      25.920  19.850  42.491  1.00 20.01           C  
ATOM    247  O   TRP L  34      24.949  19.469  43.144  1.00 20.45           O  
ATOM    248  N   TYR L  35      26.590  19.031  41.650  1.00 19.85           N  
ATOM    249  CA  TYR L  35      26.187  17.662  41.466  1.00 19.53           C  
ATOM    250  CB  TYR L  35      25.661  17.351  40.054  1.00 17.84           C  
ATOM    251  CG  TYR L  35      24.412  18.126  39.812  1.00 19.48           C  
ATOM    252  CD1 TYR L  35      23.206  17.696  40.309  1.00 19.79           C  
ATOM    253  CD2 TYR L  35      24.444  19.284  39.073  1.00 19.03           C  
ATOM    254  CE1 TYR L  35      22.055  18.412  40.075  1.00 17.74           C  
ATOM    255  CE2 TYR L  35      23.298  20.005  38.836  1.00 18.41           C  
ATOM    256  CZ  TYR L  35      22.097  19.569  39.336  1.00 18.97           C  
ATOM    257  OH  TYR L  35      20.918  20.306  39.092  1.00 22.91           O  
ATOM    258  C   TYR L  35      27.388  16.780  41.641  1.00 20.23           C  
ATOM    259  O   TYR L  35      28.519  17.175  41.359  1.00 20.89           O  
ATOM    260  N   GLN L  36      27.155  15.543  42.127  1.00 19.01           N  
ATOM    261  CA  GLN L  36      28.201  14.574  42.298  1.00 20.06           C  
ATOM    262  CB  GLN L  36      28.232  13.966  43.712  1.00 20.24           C  
ATOM    263  CG  GLN L  36      29.337  12.926  43.920  1.00 21.05           C  
ATOM    264  CD  GLN L  36      29.152  12.323  45.306  1.00 28.05           C  
ATOM    265  OE1 GLN L  36      28.040  11.978  45.702  1.00 21.99           O  
ATOM    266  NE2 GLN L  36      30.270  12.193  46.069  1.00 19.69           N  
ATOM    267  C   GLN L  36      27.909  13.441  41.363  1.00 20.20           C  
ATOM    268  O   GLN L  36      26.769  12.987  41.275  1.00 20.58           O  
ATOM    269  N   GLN L  37      28.926  12.961  40.619  1.00 19.17           N  
ATOM    270  CA  GLN L  37      28.666  11.853  39.744  1.00 21.11           C  
ATOM    271  CB  GLN L  37      28.666  12.227  38.252  1.00 18.53           C  
ATOM    272  CG  GLN L  37      28.362  11.044  37.330  1.00 23.29           C  
ATOM    273  CD  GLN L  37      28.391  11.539  35.890  1.00 19.81           C  
ATOM    274  OE1 GLN L  37      28.881  12.631  35.606  1.00 26.89           O  
ATOM    275  NE2 GLN L  37      27.853  10.715  34.952  1.00 28.18           N  
ATOM    276  C   GLN L  37      29.732  10.822  39.947  1.00 21.96           C  
ATOM    277  O   GLN L  37      30.893  11.032  39.595  1.00 21.76           O  
ATOM    278  N   LYS L  38      29.345   9.665  40.517  1.00 23.08           N  
ATOM    279  CA  LYS L  38      30.261   8.583  40.741  1.00 25.60           C  
ATOM    280  CB  LYS L  38      29.844   7.659  41.896  1.00 24.57           C  
ATOM    281  CG  LYS L  38      29.869   8.380  43.246  1.00 26.35           C  
ATOM    282  CD  LYS L  38      29.142   7.640  44.368  1.00 24.26           C  
ATOM    283  CE  LYS L  38      29.155   8.397  45.697  1.00 30.76           C  
ATOM    284  NZ  LYS L  38      28.414   7.635  46.727  1.00 36.55           N1+
ATOM    285  C   LYS L  38      30.332   7.792  39.473  1.00 28.26           C  
ATOM    286  O   LYS L  38      29.469   7.918  38.607  1.00 29.44           O  
ATOM    287  N   PRO L  39      31.342   6.977  39.322  1.00 30.35           N  
ATOM    288  CA  PRO L  39      31.487   6.267  38.086  1.00 30.95           C  
ATOM    289  CD  PRO L  39      32.623   7.206  39.970  1.00 30.48           C  
ATOM    290  CB  PRO L  39      32.857   5.599  38.148  1.00 31.62           C  
ATOM    291  CG  PRO L  39      33.670   6.554  39.045  1.00 31.17           C  
ATOM    292  C   PRO L  39      30.351   5.347  37.791  1.00 31.47           C  
ATOM    293  O   PRO L  39      29.945   4.585  38.665  1.00 31.32           O  
ATOM    294  N   GLY L  40      29.833   5.413  36.548  1.00 32.22           N  
ATOM    295  CA  GLY L  40      28.787   4.538  36.108  1.00 32.24           C  
ATOM    296  C   GLY L  40      27.488   4.912  36.752  1.00 32.65           C  
ATOM    297  O   GLY L  40      26.581   4.083  36.829  1.00 33.96           O  
ATOM    298  N   GLN L  41      27.343   6.162  37.231  1.00 30.39           N  
ATOM    299  CA  GLN L  41      26.097   6.475  37.873  1.00 27.87           C  
ATOM    300  CB  GLN L  41      26.202   6.560  39.407  1.00 27.97           C  
ATOM    301  CG  GLN L  41      26.589   5.229  40.062  1.00 32.98           C  
ATOM    302  CD  GLN L  41      26.663   5.425  41.571  1.00 51.27           C  
ATOM    303  OE1 GLN L  41      26.372   6.502  42.088  1.00 29.01           O  
ATOM    304  NE2 GLN L  41      27.062   4.349  42.302  1.00 59.93           N  
ATOM    305  C   GLN L  41      25.590   7.794  37.376  1.00 26.45           C  
ATOM    306  O   GLN L  41      26.316   8.565  36.750  1.00 24.12           O  
ATOM    307  N   ALA L  42      24.290   8.061  37.621  1.00 25.20           N  
ATOM    308  CA  ALA L  42      23.671   9.299  37.239  1.00 24.75           C  
ATOM    309  CB  ALA L  42      22.135   9.243  37.257  1.00 26.15           C  
ATOM    310  C   ALA L  42      24.101  10.345  38.226  1.00 24.55           C  
ATOM    311  O   ALA L  42      24.513  10.022  39.337  1.00 22.59           O  
ATOM    312  N   PRO L  43      24.021  11.595  37.845  1.00 24.23           N  
ATOM    313  CA  PRO L  43      24.435  12.659  38.727  1.00 23.70           C  
ATOM    314  CD  PRO L  43      24.204  11.948  36.445  1.00 24.30           C  
ATOM    315  CB  PRO L  43      24.516  13.908  37.853  1.00 22.33           C  
ATOM    316  CG  PRO L  43      24.837  13.350  36.453  1.00 21.34           C  
ATOM    317  C   PRO L  43      23.521  12.784  39.910  1.00 23.90           C  
ATOM    318  O   PRO L  43      22.359  12.385  39.822  1.00 24.34           O  
ATOM    319  N   ARG L  44      24.043  13.315  41.036  1.00 23.46           N  
ATOM    320  CA  ARG L  44      23.298  13.449  42.259  1.00 23.15           C  
ATOM    321  CB  ARG L  44      23.922  12.582  43.364  1.00 24.96           C  
ATOM    322  CG  ARG L  44      23.321  12.708  44.762  1.00 27.76           C  
ATOM    323  CD  ARG L  44      24.177  11.966  45.792  1.00 35.74           C  
ATOM    324  NE  ARG L  44      23.577  12.144  47.143  1.00 39.75           N  
ATOM    325  CZ  ARG L  44      24.188  11.568  48.218  1.00 46.29           C  
ATOM    326  NH1 ARG L  44      25.328  10.839  48.035  1.00 33.15           N1+
ATOM    327  NH2 ARG L  44      23.671  11.721  49.473  1.00 41.98           N  
ATOM    328  C   ARG L  44      23.390  14.882  42.699  1.00 22.66           C  
ATOM    329  O   ARG L  44      24.462  15.481  42.659  1.00 22.04           O  
ATOM    330  N   LEU L  45      22.265  15.467  43.163  1.00 21.90           N  
ATOM    331  CA  LEU L  45      22.233  16.855  43.553  1.00 21.50           C  
ATOM    332  CB  LEU L  45      20.814  17.445  43.498  1.00 21.75           C  
ATOM    333  CG  LEU L  45      20.712  18.906  43.972  1.00 25.82           C  
ATOM    334  CD1 LEU L  45      21.483  19.858  43.046  1.00 14.72           C  
ATOM    335  CD2 LEU L  45      19.246  19.319  44.170  1.00 17.18           C  
ATOM    336  C   LEU L  45      22.715  17.015  44.965  1.00 21.90           C  
ATOM    337  O   LEU L  45      22.122  16.466  45.892  1.00 22.43           O  
ATOM    338  N   LEU L  46      23.891  17.660  45.137  1.00 21.40           N  
ATOM    339  CA  LEU L  46      24.444  17.992  46.425  1.00 22.32           C  
ATOM    340  CB  LEU L  46      25.972  18.088  46.372  1.00 23.48           C  
ATOM    341  CG  LEU L  46      26.626  16.733  46.054  1.00 23.64           C  
ATOM    342  CD1 LEU L  46      28.151  16.843  46.004  1.00 32.75           C  
ATOM    343  CD2 LEU L  46      26.164  15.644  47.033  1.00 22.73           C  
ATOM    344  C   LEU L  46      23.923  19.275  47.017  1.00 23.56           C  
ATOM    345  O   LEU L  46      23.492  19.306  48.170  1.00 23.38           O  
ATOM    346  N   ILE L  47      23.963  20.382  46.234  1.00 21.95           N  
ATOM    347  CA  ILE L  47      23.594  21.664  46.766  1.00 22.10           C  
ATOM    348  CB  ILE L  47      24.776  22.442  47.260  1.00 22.62           C  
ATOM    349  CG1 ILE L  47      25.455  21.657  48.394  1.00 21.73           C  
ATOM    350  CG2 ILE L  47      24.306  23.845  47.674  1.00 22.78           C  
ATOM    351  CD1 ILE L  47      26.788  22.246  48.842  1.00 20.91           C  
ATOM    352  C   ILE L  47      22.900  22.476  45.715  1.00 23.94           C  
ATOM    353  O   ILE L  47      23.155  22.324  44.520  1.00 24.62           O  
ATOM    354  N   TYR L  48      21.954  23.339  46.147  1.00 24.54           N  
ATOM    355  CA  TYR L  48      21.308  24.238  45.235  1.00 25.52           C  
ATOM    356  CB  TYR L  48      19.965  23.743  44.647  1.00 25.17           C  
ATOM    357  CG  TYR L  48      18.892  23.639  45.676  1.00 27.38           C  
ATOM    358  CD1 TYR L  48      18.127  24.731  45.994  1.00 38.18           C  
ATOM    359  CD2 TYR L  48      18.628  22.449  46.311  1.00 33.40           C  
ATOM    360  CE1 TYR L  48      17.125  24.647  46.931  1.00 35.61           C  
ATOM    361  CE2 TYR L  48      17.629  22.355  47.251  1.00 32.23           C  
ATOM    362  CZ  TYR L  48      16.875  23.457  47.564  1.00 31.78           C  
ATOM    363  OH  TYR L  48      15.846  23.369  48.526  1.00 32.70           O  
ATOM    364  C   TYR L  48      21.129  25.546  45.947  1.00 26.23           C  
ATOM    365  O   TYR L  48      21.247  25.615  47.168  1.00 25.83           O  
ATOM    366  N   GLY L  49      20.909  26.639  45.189  1.00 29.85           N  
ATOM    367  CA  GLY L  49      20.733  27.918  45.814  1.00 28.36           C  
ATOM    368  C   GLY L  49      22.075  28.340  46.315  1.00 28.10           C  
ATOM    369  O   GLY L  49      22.203  29.276  47.102  1.00 27.51           O  
ATOM    370  N   ALA L  50      23.112  27.613  45.871  1.00 28.54           N  
ATOM    371  CA  ALA L  50      24.494  27.874  46.162  1.00 31.89           C  
ATOM    372  CB  ALA L  50      24.891  29.334  45.888  1.00 32.35           C  
ATOM    373  C   ALA L  50      24.862  27.550  47.576  1.00 36.06           C  
ATOM    374  O   ALA L  50      26.049  27.447  47.885  1.00 37.45           O  
ATOM    375  N   SER L  51      23.893  27.318  48.478  1.00 36.39           N  
ATOM    376  CA  SER L  51      24.368  27.020  49.799  1.00 37.69           C  
ATOM    377  CB  SER L  51      24.480  28.271  50.691  1.00 37.40           C  
ATOM    378  OG  SER L  51      23.196  28.828  50.935  1.00 37.11           O  
ATOM    379  C   SER L  51      23.429  26.072  50.463  1.00 38.51           C  
ATOM    380  O   SER L  51      23.662  25.668  51.601  1.00 36.99           O  
ATOM    381  N   THR L  52      22.378  25.631  49.749  1.00 26.50           N  
ATOM    382  CA  THR L  52      21.396  24.815  50.413  1.00 27.74           C  
ATOM    383  CB  THR L  52      20.005  25.014  49.878  1.00 28.39           C  
ATOM    384  OG1 THR L  52      19.623  26.376  49.991  1.00 27.59           O  
ATOM    385  CG2 THR L  52      19.033  24.136  50.683  1.00 26.49           C  
ATOM    386  C   THR L  52      21.736  23.381  50.166  1.00 28.86           C  
ATOM    387  O   THR L  52      21.831  22.939  49.023  1.00 29.15           O  
ATOM    388  N   ARG L  53      21.932  22.610  51.254  1.00 29.19           N  
ATOM    389  CA  ARG L  53      22.276  21.225  51.116  1.00 30.60           C  
ATOM    390  CB  ARG L  53      22.970  20.677  52.378  1.00 30.92           C  
ATOM    391  CG  ARG L  53      23.544  19.268  52.233  1.00 33.73           C  
ATOM    392  CD  ARG L  53      24.540  18.901  53.337  1.00 31.59           C  
ATOM    393  NE  ARG L  53      23.908  19.206  54.652  1.00 40.72           N  
ATOM    394  CZ  ARG L  53      24.088  20.436  55.215  1.00 55.63           C  
ATOM    395  NH1 ARG L  53      24.840  21.373  54.568  1.00 40.65           N1+
ATOM    396  NH2 ARG L  53      23.521  20.732  56.422  1.00 45.10           N  
ATOM    397  C   ARG L  53      21.014  20.460  50.843  1.00 31.30           C  
ATOM    398  O   ARG L  53      19.996  20.669  51.499  1.00 31.43           O  
ATOM    399  N   ALA L  54      21.059  19.546  49.849  1.00 30.88           N  
ATOM    400  CA  ALA L  54      19.910  18.770  49.471  1.00 30.64           C  
ATOM    401  CB  ALA L  54      20.055  18.079  48.105  1.00 30.28           C  
ATOM    402  C   ALA L  54      19.701  17.712  50.506  1.00 32.43           C  
ATOM    403  O   ALA L  54      20.602  17.386  51.276  1.00 31.22           O  
ATOM    404  N   THR L  55      18.482  17.141  50.561  1.00 35.00           N  
ATOM    405  CA  THR L  55      18.208  16.164  51.572  1.00 36.87           C  
ATOM    406  CB  THR L  55      16.757  15.793  51.680  1.00 38.70           C  
ATOM    407  OG1 THR L  55      16.306  15.212  50.466  1.00 40.42           O  
ATOM    408  CG2 THR L  55      15.941  17.055  52.008  1.00 39.40           C  
ATOM    409  C   THR L  55      18.974  14.912  51.284  1.00 36.54           C  
ATOM    410  O   THR L  55      19.163  14.527  50.131  1.00 36.01           O  
ATOM    411  N   GLY L  56      19.454  14.252  52.358  1.00 36.91           N  
ATOM    412  CA  GLY L  56      20.150  13.002  52.245  1.00 35.74           C  
ATOM    413  C   GLY L  56      21.604  13.251  52.008  1.00 35.78           C  
ATOM    414  O   GLY L  56      22.383  12.307  51.878  1.00 36.84           O  
ATOM    415  N   ILE L  57      22.017  14.531  51.967  1.00 33.19           N  
ATOM    416  CA  ILE L  57      23.399  14.812  51.701  1.00 30.72           C  
ATOM    417  CB  ILE L  57      23.607  16.038  50.860  1.00 30.61           C  
ATOM    418  CG1 ILE L  57      22.958  15.872  49.476  1.00 29.11           C  
ATOM    419  CG2 ILE L  57      25.120  16.306  50.797  1.00 29.56           C  
ATOM    420  CD1 ILE L  57      23.541  14.720  48.659  1.00 27.74           C  
ATOM    421  C   ILE L  57      24.088  15.054  53.007  1.00 30.66           C  
ATOM    422  O   ILE L  57      23.630  15.833  53.841  1.00 29.58           O  
ATOM    423  N   PRO L  58      25.199  14.393  53.189  1.00 30.86           N  
ATOM    424  CA  PRO L  58      25.983  14.468  54.395  1.00 31.14           C  
ATOM    425  CD  PRO L  58      25.868  13.666  52.123  1.00 32.57           C  
ATOM    426  CB  PRO L  58      27.150  13.504  54.180  1.00 31.94           C  
ATOM    427  CG  PRO L  58      27.295  13.440  52.647  1.00 30.15           C  
ATOM    428  C   PRO L  58      26.426  15.875  54.674  1.00 31.14           C  
ATOM    429  O   PRO L  58      26.604  16.657  53.742  1.00 31.12           O  
ATOM    430  N   ALA L  59      26.621  16.190  55.968  1.00 30.53           N  
ATOM    431  CA  ALA L  59      26.962  17.477  56.509  1.00 30.24           C  
ATOM    432  CB  ALA L  59      27.032  17.477  58.045  1.00 31.80           C  
ATOM    433  C   ALA L  59      28.291  17.940  55.998  1.00 30.32           C  
ATOM    434  O   ALA L  59      28.543  19.140  55.917  1.00 29.36           O  
ATOM    435  N   ARG L  60      29.198  17.006  55.672  1.00 29.51           N  
ATOM    436  CA  ARG L  60      30.524  17.383  55.273  1.00 29.56           C  
ATOM    437  CB  ARG L  60      31.484  16.203  55.027  1.00 30.08           C  
ATOM    438  CG  ARG L  60      31.076  15.226  53.926  1.00 28.21           C  
ATOM    439  CD  ARG L  60      32.113  14.113  53.751  1.00 31.79           C  
ATOM    440  NE  ARG L  60      31.617  13.157  52.724  1.00 24.28           N  
ATOM    441  CZ  ARG L  60      30.837  12.104  53.102  1.00 42.85           C  
ATOM    442  NH1 ARG L  60      30.443  11.983  54.403  1.00 27.89           N1+
ATOM    443  NH2 ARG L  60      30.456  11.171  52.181  1.00 29.88           N  
ATOM    444  C   ARG L  60      30.481  18.230  54.035  1.00 29.43           C  
ATOM    445  O   ARG L  60      31.413  18.996  53.790  1.00 30.24           O  
ATOM    446  N   PHE L  61      29.436  18.081  53.194  1.00 27.27           N  
ATOM    447  CA  PHE L  61      29.348  18.863  51.989  1.00 27.33           C  
ATOM    448  CB  PHE L  61      28.481  18.206  50.899  1.00 27.15           C  
ATOM    449  CG  PHE L  61      29.151  16.969  50.404  1.00 28.01           C  
ATOM    450  CD1 PHE L  61      30.072  17.034  49.384  1.00 27.07           C  
ATOM    451  CD2 PHE L  61      28.855  15.739  50.948  1.00 30.00           C  
ATOM    452  CE1 PHE L  61      30.689  15.897  48.918  1.00 29.19           C  
ATOM    453  CE2 PHE L  61      29.470  14.598  50.485  1.00 33.71           C  
ATOM    454  CZ  PHE L  61      30.389  14.674  49.467  1.00 29.57           C  
ATOM    455  C   PHE L  61      28.716  20.197  52.290  1.00 27.46           C  
ATOM    456  O   PHE L  61      27.720  20.276  53.007  1.00 27.02           O  
ATOM    457  N   SER L  62      29.294  21.292  51.743  1.00 25.71           N  
ATOM    458  CA  SER L  62      28.738  22.604  51.953  1.00 27.19           C  
ATOM    459  CB  SER L  62      29.286  23.304  53.208  1.00 28.33           C  
ATOM    460  OG  SER L  62      30.688  23.492  53.086  1.00 31.27           O  
ATOM    461  C   SER L  62      29.077  23.463  50.770  1.00 26.86           C  
ATOM    462  O   SER L  62      30.095  23.254  50.110  1.00 26.13           O  
ATOM    463  N   GLY L  63      28.226  24.474  50.474  1.00 26.25           N  
ATOM    464  CA  GLY L  63      28.478  25.319  49.340  1.00 26.84           C  
ATOM    465  C   GLY L  63      28.322  26.746  49.760  1.00 27.59           C  
ATOM    466  O   GLY L  63      27.572  27.060  50.683  1.00 27.30           O  
ATOM    467  N   SER L  64      29.039  27.656  49.070  1.00 26.50           N  
ATOM    468  CA  SER L  64      28.952  29.046  49.409  1.00 27.82           C  
ATOM    469  CB  SER L  64      29.902  29.457  50.548  1.00 27.94           C  
ATOM    470  OG  SER L  64      31.253  29.266  50.154  1.00 29.83           O  
ATOM    471  C   SER L  64      29.324  29.859  48.209  1.00 27.55           C  
ATOM    472  O   SER L  64      29.711  29.324  47.170  1.00 25.84           O  
ATOM    473  N   GLY L  65      29.213  31.197  48.337  1.00 26.17           N  
ATOM    474  CA  GLY L  65      29.578  32.067  47.255  1.00 25.68           C  
ATOM    475  C   GLY L  65      28.368  32.715  46.662  1.00 26.64           C  
ATOM    476  O   GLY L  65      27.230  32.309  46.902  1.00 25.60           O  
ATOM    477  N   SER L  66      28.611  33.792  45.886  1.00 26.91           N  
ATOM    478  CA  SER L  66      27.569  34.509  45.209  1.00 27.87           C  
ATOM    479  CB  SER L  66      26.887  35.568  46.090  1.00 26.16           C  
ATOM    480  OG  SER L  66      25.869  36.234  45.357  1.00 33.30           O  
ATOM    481  C   SER L  66      28.198  35.221  44.052  1.00 27.29           C  
ATOM    482  O   SER L  66      29.420  35.331  43.965  1.00 28.44           O  
ATOM    483  N   GLY L  67      27.366  35.730  43.123  1.00 27.68           N  
ATOM    484  CA  GLY L  67      27.888  36.439  41.991  1.00 27.25           C  
ATOM    485  C   GLY L  67      28.559  35.474  41.062  1.00 28.01           C  
ATOM    486  O   GLY L  67      27.936  34.569  40.512  1.00 28.71           O  
ATOM    487  N   THR L  68      29.832  35.778  40.762  1.00 26.81           N  
ATOM    488  CA  THR L  68      30.729  35.058  39.903  1.00 26.99           C  
ATOM    489  CB  THR L  68      31.796  35.964  39.373  1.00 27.84           C  
ATOM    490  OG1 THR L  68      31.210  37.062  38.691  1.00 28.09           O  
ATOM    491  CG2 THR L  68      32.687  35.166  38.413  1.00 26.08           C  
ATOM    492  C   THR L  68      31.437  33.910  40.572  1.00 27.15           C  
ATOM    493  O   THR L  68      31.890  32.997  39.884  1.00 27.78           O  
ATOM    494  N   GLU L  69      31.630  33.941  41.908  1.00 27.60           N  
ATOM    495  CA  GLU L  69      32.485  32.940  42.494  1.00 28.95           C  
ATOM    496  CB  GLU L  69      33.607  33.564  43.342  1.00 30.88           C  
ATOM    497  CG  GLU L  69      34.714  32.583  43.724  1.00 35.38           C  
ATOM    498  CD  GLU L  69      35.692  32.525  42.562  1.00 35.86           C  
ATOM    499  OE1 GLU L  69      36.439  33.521  42.370  1.00 34.98           O  
ATOM    500  OE2 GLU L  69      35.706  31.486  41.850  1.00 37.84           O1-
ATOM    501  C   GLU L  69      31.719  32.018  43.398  1.00 28.30           C  
ATOM    502  O   GLU L  69      30.974  32.463  44.269  1.00 28.29           O  
ATOM    503  N   PHE L  70      31.914  30.689  43.228  1.00 27.14           N  
ATOM    504  CA  PHE L  70      31.208  29.738  44.044  1.00 26.09           C  
ATOM    505  CB  PHE L  70      30.068  29.015  43.304  1.00 25.00           C  
ATOM    506  CG  PHE L  70      29.047  30.008  42.856  1.00 24.75           C  
ATOM    507  CD1 PHE L  70      29.191  30.654  41.649  1.00 21.81           C  
ATOM    508  CD2 PHE L  70      27.944  30.286  43.630  1.00 18.04           C  
ATOM    509  CE1 PHE L  70      28.252  31.565  41.223  1.00 20.76           C  
ATOM    510  CE2 PHE L  70      27.002  31.197  43.210  1.00 23.20           C  
ATOM    511  CZ  PHE L  70      27.155  31.839  42.005  1.00 21.07           C  
ATOM    512  C   PHE L  70      32.174  28.664  44.450  1.00 25.81           C  
ATOM    513  O   PHE L  70      33.137  28.382  43.737  1.00 24.19           O  
ATOM    514  N   THR L  71      31.941  28.034  45.625  1.00 25.06           N  
ATOM    515  CA  THR L  71      32.834  27.004  46.068  1.00 25.20           C  
ATOM    516  CB  THR L  71      33.780  27.468  47.133  1.00 25.74           C  
ATOM    517  OG1 THR L  71      34.557  28.559  46.665  1.00 27.41           O  
ATOM    518  CG2 THR L  71      34.695  26.296  47.509  1.00 24.85           C  
ATOM    519  C   THR L  71      32.049  25.880  46.672  1.00 25.47           C  
ATOM    520  O   THR L  71      31.028  26.092  47.324  1.00 25.05           O  
ATOM    521  N   LEU L  72      32.530  24.637  46.454  1.00 24.12           N  
ATOM    522  CA  LEU L  72      31.964  23.458  47.043  1.00 24.38           C  
ATOM    523  CB  LEU L  72      31.668  22.351  46.014  1.00 23.45           C  
ATOM    524  CG  LEU L  72      31.081  21.064  46.628  1.00 24.00           C  
ATOM    525  CD1 LEU L  72      29.699  21.309  47.249  1.00 17.62           C  
ATOM    526  CD2 LEU L  72      31.071  19.913  45.611  1.00 21.46           C  
ATOM    527  C   LEU L  72      33.014  22.923  47.961  1.00 25.58           C  
ATOM    528  O   LEU L  72      34.150  22.708  47.541  1.00 25.37           O  
ATOM    529  N   THR L  73      32.675  22.702  49.249  1.00 25.10           N  
ATOM    530  CA  THR L  73      33.692  22.222  50.140  1.00 26.32           C  
ATOM    531  CB  THR L  73      34.002  23.167  51.267  1.00 26.80           C  
ATOM    532  OG1 THR L  73      34.430  24.419  50.751  1.00 26.84           O  
ATOM    533  CG2 THR L  73      35.108  22.550  52.143  1.00 27.03           C  
ATOM    534  C   THR L  73      33.264  20.930  50.761  1.00 27.03           C  
ATOM    535  O   THR L  73      32.131  20.786  51.221  1.00 26.50           O  
ATOM    536  N   VAL L  74      34.181  19.942  50.757  1.00 27.41           N  
ATOM    537  CA  VAL L  74      33.951  18.698  51.431  1.00 28.24           C  
ATOM    538  CB  VAL L  74      34.294  17.491  50.612  1.00 27.38           C  
ATOM    539  CG1 VAL L  74      34.112  16.239  51.489  1.00 27.29           C  
ATOM    540  CG2 VAL L  74      33.418  17.500  49.351  1.00 26.83           C  
ATOM    541  C   VAL L  74      34.879  18.732  52.603  1.00 30.20           C  
ATOM    542  O   VAL L  74      36.097  18.635  52.455  1.00 30.62           O  
ATOM    543  N   SER L  75      34.307  18.846  53.813  1.00 33.01           N  
ATOM    544  CA  SER L  75      35.097  19.051  54.990  1.00 35.83           C  
ATOM    545  CB  SER L  75      34.238  19.174  56.256  1.00 35.93           C  
ATOM    546  OG  SER L  75      35.070  19.375  57.386  1.00 36.99           O  
ATOM    547  C   SER L  75      36.072  17.937  55.211  1.00 38.29           C  
ATOM    548  O   SER L  75      37.275  18.186  55.290  1.00 41.55           O  
ATOM    549  N   ARG L  76      35.587  16.685  55.329  1.00 37.35           N  
ATOM    550  CA  ARG L  76      36.460  15.574  55.591  1.00 37.71           C  
ATOM    551  CB  ARG L  76      36.077  14.860  56.900  1.00 39.03           C  
ATOM    552  CG  ARG L  76      37.044  13.772  57.363  1.00 44.13           C  
ATOM    553  CD  ARG L  76      36.430  12.823  58.397  1.00 46.72           C  
ATOM    554  NE  ARG L  76      35.734  13.651  59.424  1.00 50.06           N  
ATOM    555  CZ  ARG L  76      34.407  13.938  59.274  1.00 52.12           C  
ATOM    556  NH1 ARG L  76      33.714  13.427  58.213  1.00 53.03           N1+
ATOM    557  NH2 ARG L  76      33.766  14.722  60.188  1.00 53.24           N  
ATOM    558  C   ARG L  76      36.221  14.590  54.493  1.00 36.19           C  
ATOM    559  O   ARG L  76      35.205  13.898  54.492  1.00 36.93           O  
ATOM    560  N   LEU L  77      37.172  14.466  53.548  1.00 33.44           N  
ATOM    561  CA  LEU L  77      36.958  13.580  52.440  1.00 33.62           C  
ATOM    562  CB  LEU L  77      38.032  13.628  51.334  1.00 33.30           C  
ATOM    563  CG  LEU L  77      37.909  14.794  50.332  1.00 36.43           C  
ATOM    564  CD1 LEU L  77      36.684  14.626  49.424  1.00 32.08           C  
ATOM    565  CD2 LEU L  77      37.915  16.155  51.031  1.00 33.07           C  
ATOM    566  C   LEU L  77      36.893  12.164  52.896  1.00 34.18           C  
ATOM    567  O   LEU L  77      37.667  11.719  53.743  1.00 34.41           O  
ATOM    568  N   GLU L  78      35.930  11.426  52.306  1.00 33.89           N  
ATOM    569  CA  GLU L  78      35.734  10.028  52.550  1.00 33.15           C  
ATOM    570  CB  GLU L  78      34.270   9.652  52.847  1.00 33.74           C  
ATOM    571  CG  GLU L  78      33.691  10.282  54.117  1.00 42.49           C  
ATOM    572  CD  GLU L  78      34.390   9.692  55.330  1.00 42.88           C  
ATOM    573  OE1 GLU L  78      35.609   9.393  55.225  1.00 47.91           O  
ATOM    574  OE2 GLU L  78      33.716   9.532  56.382  1.00 69.47           O1-
ATOM    575  C   GLU L  78      36.083   9.354  51.256  1.00 33.19           C  
ATOM    576  O   GLU L  78      36.011   9.969  50.194  1.00 31.59           O  
ATOM    577  N   PRO L  79      36.473   8.112  51.295  1.00 34.64           N  
ATOM    578  CA  PRO L  79      36.841   7.439  50.078  1.00 32.89           C  
ATOM    579  CD  PRO L  79      37.175   7.577  52.450  1.00 37.76           C  
ATOM    580  CB  PRO L  79      37.484   6.126  50.516  1.00 32.83           C  
ATOM    581  CG  PRO L  79      38.082   6.464  51.896  1.00 37.83           C  
ATOM    582  C   PRO L  79      35.688   7.293  49.129  1.00 31.81           C  
ATOM    583  O   PRO L  79      35.919   7.171  47.927  1.00 32.46           O  
ATOM    584  N   GLU L  80      34.447   7.302  49.645  1.00 31.31           N  
ATOM    585  CA  GLU L  80      33.252   7.165  48.860  1.00 31.93           C  
ATOM    586  CB  GLU L  80      31.993   6.946  49.717  1.00 33.58           C  
ATOM    587  CG  GLU L  80      31.785   7.995  50.808  1.00 41.17           C  
ATOM    588  CD  GLU L  80      30.634   7.522  51.682  1.00 65.01           C  
ATOM    589  OE1 GLU L  80      29.506   7.370  51.141  1.00 47.99           O  
ATOM    590  OE2 GLU L  80      30.866   7.298  52.899  1.00 53.14           O1-
ATOM    591  C   GLU L  80      33.075   8.375  47.996  1.00 31.71           C  
ATOM    592  O   GLU L  80      32.361   8.333  46.996  1.00 32.44           O  
ATOM    593  N   ASP L  81      33.701   9.496  48.391  1.00 30.81           N  
ATOM    594  CA  ASP L  81      33.602  10.779  47.750  1.00 29.60           C  
ATOM    595  CB  ASP L  81      34.223  11.906  48.590  1.00 29.38           C  
ATOM    596  CG  ASP L  81      33.325  12.077  49.810  1.00 32.20           C  
ATOM    597  OD1 ASP L  81      32.179  11.552  49.776  1.00 28.95           O  
ATOM    598  OD2 ASP L  81      33.767  12.731  50.792  1.00 28.51           O1-
ATOM    599  C   ASP L  81      34.223  10.793  46.380  1.00 29.83           C  
ATOM    600  O   ASP L  81      34.040  11.763  45.647  1.00 30.08           O  
ATOM    601  N   SER L  82      35.037   9.781  46.013  1.00 28.53           N  
ATOM    602  CA  SER L  82      35.641   9.796  44.705  1.00 28.79           C  
ATOM    603  CB  SER L  82      36.435   8.517  44.382  1.00 31.56           C  
ATOM    604  OG  SER L  82      37.001   8.604  43.082  1.00  0.00           O  
ATOM    605  C   SER L  82      34.564   9.945  43.670  1.00 28.23           C  
ATOM    606  O   SER L  82      33.629   9.147  43.602  1.00 27.86           O  
ATOM    607  N   ALA L  83      34.681  10.996  42.827  1.00 26.96           N  
ATOM    608  CA  ALA L  83      33.688  11.240  41.821  1.00 25.37           C  
ATOM    609  CB  ALA L  83      32.275  11.427  42.397  1.00 25.30           C  
ATOM    610  C   ALA L  83      34.041  12.506  41.099  1.00 24.76           C  
ATOM    611  O   ALA L  83      35.040  13.159  41.401  1.00 25.78           O  
ATOM    612  N   VAL L  84      33.227  12.859  40.084  1.00 22.97           N  
ATOM    613  CA  VAL L  84      33.407  14.085  39.360  1.00 22.32           C  
ATOM    614  CB  VAL L  84      33.240  13.931  37.877  1.00 22.10           C  
ATOM    615  CG1 VAL L  84      33.412  15.309  37.217  1.00 17.42           C  
ATOM    616  CG2 VAL L  84      34.239  12.871  37.381  1.00 21.35           C  
ATOM    617  C   VAL L  84      32.324  14.999  39.848  1.00 22.10           C  
ATOM    618  O   VAL L  84      31.191  14.565  40.049  1.00 22.49           O  
ATOM    619  N   TYR L  85      32.647  16.292  40.064  1.00 21.17           N  
ATOM    620  CA  TYR L  85      31.677  17.213  40.592  1.00 20.15           C  
ATOM    621  CB  TYR L  85      32.138  17.890  41.898  1.00 18.78           C  
ATOM    622  CG  TYR L  85      32.248  16.839  42.955  1.00 19.63           C  
ATOM    623  CD1 TYR L  85      33.378  16.061  43.072  1.00 16.89           C  
ATOM    624  CD2 TYR L  85      31.215  16.635  43.839  1.00 19.49           C  
ATOM    625  CE1 TYR L  85      33.473  15.095  44.049  1.00 19.03           C  
ATOM    626  CE2 TYR L  85      31.303  15.673  44.816  1.00 15.20           C  
ATOM    627  CZ  TYR L  85      32.433  14.900  44.924  1.00 18.44           C  
ATOM    628  OH  TYR L  85      32.522  13.912  45.928  1.00 20.99           O  
ATOM    629  C   TYR L  85      31.434  18.291  39.577  1.00 19.39           C  
ATOM    630  O   TYR L  85      32.374  18.811  38.975  1.00 20.47           O  
ATOM    631  N   PHE L  86      30.145  18.645  39.361  1.00 18.69           N  
ATOM    632  CA  PHE L  86      29.789  19.627  38.373  1.00 17.76           C  
ATOM    633  CB  PHE L  86      28.882  19.081  37.251  1.00 18.32           C  
ATOM    634  CG  PHE L  86      29.613  18.091  36.408  1.00 19.12           C  
ATOM    635  CD1 PHE L  86      30.436  18.509  35.388  1.00 16.33           C  
ATOM    636  CD2 PHE L  86      29.461  16.741  36.627  1.00 14.90           C  
ATOM    637  CE1 PHE L  86      31.103  17.597  34.604  1.00 23.78           C  
ATOM    638  CE2 PHE L  86      30.125  15.824  35.846  1.00 18.10           C  
ATOM    639  CZ  PHE L  86      30.950  16.252  34.832  1.00 18.60           C  
ATOM    640  C   PHE L  86      28.977  20.714  39.012  1.00 18.63           C  
ATOM    641  O   PHE L  86      28.182  20.466  39.916  1.00 18.15           O  
ATOM    642  N   CYS L  87      29.168  21.963  38.537  1.00 18.90           N  
ATOM    643  CA  CYS L  87      28.378  23.071  38.990  1.00 20.73           C  
ATOM    644  CB  CYS L  87      29.199  24.339  39.337  1.00 20.76           C  
ATOM    645  SG  CYS L  87      30.316  24.918  38.020  1.00 24.05           S  
ATOM    646  C   CYS L  87      27.416  23.373  37.880  1.00 21.01           C  
ATOM    647  O   CYS L  87      27.655  23.009  36.728  1.00 21.00           O  
ATOM    648  N   GLN L  88      26.268  23.995  38.213  1.00 21.13           N  
ATOM    649  CA  GLN L  88      25.279  24.295  37.218  1.00 20.96           C  
ATOM    650  CB  GLN L  88      24.148  23.258  37.145  1.00 20.59           C  
ATOM    651  CG  GLN L  88      23.104  23.603  36.082  1.00 20.72           C  
ATOM    652  CD  GLN L  88      21.796  22.945  36.489  1.00 20.34           C  
ATOM    653  OE1 GLN L  88      21.786  21.891  37.121  1.00 21.27           O  
ATOM    654  NE2 GLN L  88      20.657  23.603  36.141  1.00 25.04           N  
ATOM    655  C   GLN L  88      24.589  25.557  37.620  1.00 21.96           C  
ATOM    656  O   GLN L  88      24.195  25.725  38.773  1.00 23.28           O  
ATOM    657  N   GLN L  89      24.383  26.455  36.645  1.00 21.93           N  
ATOM    658  CA  GLN L  89      23.760  27.726  36.859  1.00 22.11           C  
ATOM    659  CB  GLN L  89      24.590  28.821  36.161  1.00 23.04           C  
ATOM    660  CG  GLN L  89      23.914  30.170  35.964  1.00 21.23           C  
ATOM    661  CD  GLN L  89      23.255  30.162  34.591  1.00 26.10           C  
ATOM    662  OE1 GLN L  89      22.374  30.972  34.310  1.00 28.63           O  
ATOM    663  NE2 GLN L  89      23.691  29.227  33.703  1.00 25.96           N  
ATOM    664  C   GLN L  89      22.399  27.667  36.239  1.00 22.31           C  
ATOM    665  O   GLN L  89      22.250  27.190  35.114  1.00 22.45           O  
ATOM    666  N   TYR L  90      21.403  27.990  37.082  1.00 67.39           N  
ATOM    667  CA  TYR L  90      20.060  28.027  36.626  1.00 66.80           C  
ATOM    668  CB  TYR L  90      19.152  27.043  37.400  1.00 63.20           C  
ATOM    669  CG  TYR L  90      19.341  27.267  38.865  1.00 62.61           C  
ATOM    670  CD1 TYR L  90      20.334  26.595  39.540  1.00 60.50           C  
ATOM    671  CD2 TYR L  90      18.545  28.140  39.567  1.00 72.29           C  
ATOM    672  CE1 TYR L  90      20.539  26.787  40.885  1.00 73.74           C  
ATOM    673  CE2 TYR L  90      18.740  28.337  40.916  1.00 60.44           C  
ATOM    674  CZ  TYR L  90      19.741  27.663  41.578  1.00 74.57           C  
ATOM    675  OH  TYR L  90      19.952  27.863  42.958  1.00 73.49           O  
ATOM    676  C   TYR L  90      19.554  29.426  36.805  1.00 68.16           C  
ATOM    677  O   TYR L  90      18.390  29.631  37.145  1.00 68.36           O  
ATOM    678  N   TYR L  91      20.430  30.432  36.589  1.00 68.27           N  
ATOM    679  CA  TYR L  91      20.011  31.803  36.668  1.00 70.53           C  
ATOM    680  CB  TYR L  91      21.201  32.780  36.622  1.00 73.45           C  
ATOM    681  CG  TYR L  91      20.678  34.177  36.614  1.00 78.20           C  
ATOM    682  CD1 TYR L  91      20.339  34.810  37.788  1.00 78.97           C  
ATOM    683  CD2 TYR L  91      20.535  34.861  35.427  1.00 78.59           C  
ATOM    684  CE1 TYR L  91      19.857  36.098  37.779  1.00 82.69           C  
ATOM    685  CE2 TYR L  91      20.053  36.149  35.412  1.00 79.99           C  
ATOM    686  CZ  TYR L  91      19.713  36.769  36.589  1.00 82.52           C  
ATOM    687  OH  TYR L  91      19.219  38.091  36.572  1.00 86.16           O  
ATOM    688  C   TYR L  91      19.140  32.104  35.493  1.00 71.46           C  
ATOM    689  O   TYR L  91      18.010  32.570  35.636  1.00 70.06           O  
ATOM    690  N   ARG L  92      19.649  31.799  34.284  1.00 71.41           N  
ATOM    691  CA  ARG L  92      18.906  32.075  33.094  1.00 72.57           C  
ATOM    692  CB  ARG L  92      19.132  33.478  32.504  1.00 77.71           C  
ATOM    693  CG  ARG L  92      18.406  34.596  33.255  1.00 62.52           C  
ATOM    694  CD  ARG L  92      16.921  34.302  33.482  1.00 73.50           C  
ATOM    695  NE  ARG L  92      16.315  33.937  32.168  1.00 78.71           N  
ATOM    696  CZ  ARG L  92      15.182  33.176  32.144  1.00 82.76           C  
ATOM    697  NH1 ARG L  92      14.597  32.799  33.321  1.00 79.13           N1+
ATOM    698  NH2 ARG L  92      14.649  32.773  30.955  1.00 86.74           N  
ATOM    699  C   ARG L  92      19.321  31.101  32.045  1.00 72.90           C  
ATOM    700  O   ARG L  92      20.342  30.427  32.159  1.00 74.95           O  
ATOM    701  N   SER L  93      18.498  31.001  30.987  1.00 70.00           N  
ATOM    702  CA  SER L  93      18.783  30.119  29.897  1.00 70.34           C  
ATOM    703  CB  SER L  93      17.584  29.980  28.940  1.00 63.99           C  
ATOM    704  OG  SER L  93      17.889  29.111  27.861  1.00  0.00           O  
ATOM    705  C   SER L  93      19.917  30.714  29.128  1.00 73.77           C  
ATOM    706  O   SER L  93      20.103  31.930  29.116  1.00 75.41           O  
ATOM    707  N   PRO L  94      20.702  29.881  28.498  1.00 74.03           N  
ATOM    708  CA  PRO L  94      20.539  28.456  28.577  1.00 69.17           C  
ATOM    709  CD  PRO L  94      21.454  30.286  27.324  1.00 71.47           C  
ATOM    710  CB  PRO L  94      21.265  27.879  27.359  1.00 70.51           C  
ATOM    711  CG  PRO L  94      22.197  29.011  26.894  1.00 70.10           C  
ATOM    712  C   PRO L  94      21.130  27.991  29.866  1.00 68.35           C  
ATOM    713  O   PRO L  94      22.092  28.608  30.321  1.00 70.40           O  
ATOM    714  N   LEU L  95      20.599  26.904  30.462  1.00 64.95           N  
ATOM    715  CA  LEU L  95      21.181  26.418  31.679  1.00 63.80           C  
ATOM    716  CB  LEU L  95      20.387  25.285  32.346  1.00 63.11           C  
ATOM    717  CG  LEU L  95      18.980  25.713  32.797  1.00 65.55           C  
ATOM    718  CD1 LEU L  95      18.259  24.564  33.519  1.00 74.03           C  
ATOM    719  CD2 LEU L  95      19.028  27.011  33.620  1.00 74.53           C  
ATOM    720  C   LEU L  95      22.507  25.882  31.287  1.00 64.10           C  
ATOM    721  O   LEU L  95      22.664  25.317  30.203  1.00 67.84           O  
ATOM    722  N   THR L  96      23.513  26.060  32.158  1.00 23.40           N  
ATOM    723  CA  THR L  96      24.807  25.650  31.696  1.00 22.51           C  
ATOM    724  CB  THR L  96      25.701  26.815  31.391  1.00 23.17           C  
ATOM    725  OG1 THR L  96      25.064  27.728  30.513  1.00 22.58           O  
ATOM    726  CG2 THR L  96      26.959  26.272  30.708  1.00 23.29           C  
ATOM    727  C   THR L  96      25.497  24.914  32.806  1.00 22.06           C  
ATOM    728  O   THR L  96      25.212  25.133  33.983  1.00 22.42           O  
ATOM    729  N   PHE L  97      26.448  24.027  32.443  1.00 21.17           N  
ATOM    730  CA  PHE L  97      27.174  23.252  33.412  1.00 20.77           C  
ATOM    731  CB  PHE L  97      27.100  21.731  33.185  1.00 18.36           C  
ATOM    732  CG  PHE L  97      25.720  21.216  33.419  1.00 19.48           C  
ATOM    733  CD1 PHE L  97      24.770  21.252  32.427  1.00 18.48           C  
ATOM    734  CD2 PHE L  97      25.382  20.673  34.635  1.00 14.71           C  
ATOM    735  CE1 PHE L  97      23.503  20.765  32.649  1.00 20.30           C  
ATOM    736  CE2 PHE L  97      24.117  20.185  34.861  1.00 17.93           C  
ATOM    737  CZ  PHE L  97      23.170  20.229  33.868  1.00 17.27           C  
ATOM    738  C   PHE L  97      28.632  23.575  33.283  1.00 21.19           C  
ATOM    739  O   PHE L  97      29.099  24.019  32.236  1.00 21.63           O  
ATOM    740  N   GLY L  98      29.392  23.367  34.379  1.00 21.68           N  
ATOM    741  CA  GLY L  98      30.812  23.553  34.337  1.00 21.49           C  
ATOM    742  C   GLY L  98      31.379  22.301  33.735  1.00 22.97           C  
ATOM    743  O   GLY L  98      30.670  21.313  33.555  1.00 21.58           O  
ATOM    744  N   GLY L  99      32.683  22.326  33.407  1.00 22.78           N  
ATOM    745  CA  GLY L  99      33.403  21.230  32.813  1.00 25.07           C  
ATOM    746  C   GLY L  99      33.491  20.084  33.776  1.00 25.87           C  
ATOM    747  O   GLY L  99      33.631  18.933  33.370  1.00 26.90           O  
ATOM    748  N   GLY L 100      33.506  20.376  35.090  1.00 24.89           N  
ATOM    749  CA  GLY L 100      33.570  19.334  36.077  1.00 23.94           C  
ATOM    750  C   GLY L 100      34.954  19.255  36.650  1.00 24.73           C  
ATOM    751  O   GLY L 100      35.941  19.583  35.994  1.00 25.82           O  
ATOM    752  N   THR L 101      35.041  18.821  37.926  1.00 23.31           N  
ATOM    753  CA  THR L 101      36.302  18.631  38.589  1.00 23.15           C  
ATOM    754  CB  THR L 101      36.512  19.514  39.785  1.00 22.27           C  
ATOM    755  OG1 THR L 101      36.491  20.880  39.399  1.00 22.82           O  
ATOM    756  CG2 THR L 101      37.866  19.169  40.429  1.00 18.21           C  
ATOM    757  C   THR L 101      36.335  17.216  39.071  1.00 23.67           C  
ATOM    758  O   THR L 101      35.392  16.737  39.701  1.00 23.04           O  
ATOM    759  N   LYS L 102      37.438  16.502  38.788  1.00 23.80           N  
ATOM    760  CA  LYS L 102      37.512  15.137  39.210  1.00 26.00           C  
ATOM    761  CB  LYS L 102      38.215  14.224  38.197  1.00 26.72           C  
ATOM    762  CG  LYS L 102      38.221  12.757  38.617  1.00 35.45           C  
ATOM    763  CD  LYS L 102      38.570  11.803  37.479  1.00 55.26           C  
ATOM    764  CE  LYS L 102      38.574  10.337  37.906  1.00 55.30           C  
ATOM    765  NZ  LYS L 102      37.188   9.829  38.021  1.00 53.63           N1+
ATOM    766  C   LYS L 102      38.280  15.082  40.492  1.00 25.80           C  
ATOM    767  O   LYS L 102      39.385  15.612  40.593  1.00 26.94           O  
ATOM    768  N   VAL L 103      37.691  14.436  41.518  1.00 25.87           N  
ATOM    769  CA  VAL L 103      38.353  14.320  42.785  1.00 26.35           C  
ATOM    770  CB  VAL L 103      37.448  14.586  43.958  1.00 26.19           C  
ATOM    771  CG1 VAL L 103      38.209  14.286  45.262  1.00 25.85           C  
ATOM    772  CG2 VAL L 103      36.953  16.040  43.865  1.00 26.67           C  
ATOM    773  C   VAL L 103      38.871  12.919  42.899  1.00 27.47           C  
ATOM    774  O   VAL L 103      38.110  11.952  42.846  1.00 27.81           O  
ATOM    775  N   GLU L 104      40.207  12.790  43.062  1.00 28.38           N  
ATOM    776  CA  GLU L 104      40.867  11.516  43.155  1.00 29.98           C  
ATOM    777  CB  GLU L 104      42.130  11.403  42.285  1.00 30.60           C  
ATOM    778  CG  GLU L 104      41.874  11.437  40.780  1.00 32.88           C  
ATOM    779  CD  GLU L 104      43.229  11.310  40.098  1.00 43.64           C  
ATOM    780  OE1 GLU L 104      43.954  10.328  40.413  1.00 45.61           O  
ATOM    781  OE2 GLU L 104      43.562  12.189  39.260  1.00 37.94           O1-
ATOM    782  C   GLU L 104      41.344  11.352  44.562  1.00 31.33           C  
ATOM    783  O   GLU L 104      41.673  12.329  45.233  1.00 31.58           O  
ATOM    784  N   ILE L 105      41.410  10.092  45.039  1.00 30.57           N  
ATOM    785  CA  ILE L 105      41.802   9.848  46.396  1.00 30.41           C  
ATOM    786  CB  ILE L 105      40.923   8.846  47.091  1.00 29.62           C  
ATOM    787  CG1 ILE L 105      39.473   9.355  47.165  1.00 32.39           C  
ATOM    788  CG2 ILE L 105      41.539   8.542  48.466  1.00 31.28           C  
ATOM    789  CD1 ILE L 105      39.312  10.642  47.974  1.00 40.51           C  
ATOM    790  C   ILE L 105      43.191   9.303  46.402  1.00 31.11           C  
ATOM    791  O   ILE L 105      43.490   8.303  45.751  1.00 31.26           O  
ATOM    792  N   LYS L 106      44.086   9.976  47.148  1.00 31.07           N  
ATOM    793  CA  LYS L 106      45.441   9.527  47.254  1.00 30.78           C  
ATOM    794  CB  LYS L 106      46.390  10.604  47.803  1.00 30.60           C  
ATOM    795  CG  LYS L 106      46.539  11.816  46.883  1.00 31.84           C  
ATOM    796  CD  LYS L 106      47.215  13.010  47.557  1.00 33.50           C  
ATOM    797  CE  LYS L 106      48.743  12.932  47.538  1.00 52.33           C  
ATOM    798  NZ  LYS L 106      49.253  13.315  46.202  1.00 63.94           N1+
ATOM    799  C   LYS L 106      45.421   8.381  48.256  1.00 30.74           C  
ATOM    800  O   LYS L 106      44.925   8.609  49.392  1.00 30.63           O  
ATOM    801  OXT LYS L 106      45.894   7.268  47.902  1.00  0.00           O1-
TER     802      LYS L 106 
ATOM    803  N   GLN H 107       9.296   8.431  43.693  1.00 48.17           N1+
ATOM    804  CA  GLN H 107      10.106   9.282  42.804  1.00 47.28           C  
ATOM    805  CB  GLN H 107      11.033  10.139  43.672  1.00 47.91           C  
ATOM    806  CG  GLN H 107      11.980  11.053  42.902  1.00 63.97           C  
ATOM    807  CD  GLN H 107      12.789  11.793  43.959  1.00 64.97           C  
ATOM    808  OE1 GLN H 107      12.355  12.811  44.495  1.00 65.22           O  
ATOM    809  NE2 GLN H 107      13.990  11.254  44.296  1.00 64.44           N  
ATOM    810  C   GLN H 107      10.953   8.426  41.934  1.00 45.81           C  
ATOM    811  O   GLN H 107      12.177   8.458  42.031  1.00 45.72           O  
ATOM    812  N   LEU H 108      10.294   7.631  41.070  1.00 54.55           N  
ATOM    813  CA  LEU H 108      10.947   6.758  40.146  1.00 53.34           C  
ATOM    814  CB  LEU H 108      10.238   5.406  39.953  1.00 55.07           C  
ATOM    815  CG  LEU H 108      10.175   4.537  41.221  1.00 56.76           C  
ATOM    816  CD1 LEU H 108       9.455   3.205  40.946  1.00 56.68           C  
ATOM    817  CD2 LEU H 108      11.570   4.339  41.834  1.00 56.74           C  
ATOM    818  C   LEU H 108      10.910   7.443  38.824  1.00 50.99           C  
ATOM    819  O   LEU H 108       9.894   8.017  38.432  1.00 51.10           O  
ATOM    820  N   LEU H 109      12.044   7.428  38.107  1.00 47.61           N  
ATOM    821  CA  LEU H 109      12.095   8.054  36.823  1.00 44.59           C  
ATOM    822  CB  LEU H 109      13.034   9.268  36.870  1.00 44.70           C  
ATOM    823  CG  LEU H 109      12.885  10.252  35.708  1.00 41.90           C  
ATOM    824  CD1 LEU H 109      11.490  10.898  35.731  1.00 38.97           C  
ATOM    825  CD2 LEU H 109      14.011  11.297  35.730  1.00 36.61           C  
ATOM    826  C   LEU H 109      12.675   7.001  35.923  1.00 42.64           C  
ATOM    827  O   LEU H 109      13.883   6.766  35.924  1.00 42.29           O  
ATOM    828  N   GLU H 110      11.816   6.343  35.117  1.00 39.96           N  
ATOM    829  CA  GLU H 110      12.248   5.229  34.320  1.00 37.54           C  
ATOM    830  CB  GLU H 110      11.219   4.083  34.317  1.00 39.75           C  
ATOM    831  CG  GLU H 110      11.618   2.862  33.487  1.00 40.00           C  
ATOM    832  CD  GLU H 110      10.467   1.870  33.572  1.00 51.74           C  
ATOM    833  OE1 GLU H 110      10.131   1.452  34.712  1.00 52.94           O  
ATOM    834  OE2 GLU H 110       9.898   1.529  32.501  1.00 53.86           O1-
ATOM    835  C   GLU H 110      12.404   5.676  32.904  1.00 34.13           C  
ATOM    836  O   GLU H 110      11.527   6.339  32.355  1.00 34.30           O  
ATOM    837  N   GLN H 111      13.536   5.306  32.271  1.00 31.11           N  
ATOM    838  CA  GLN H 111      13.762   5.715  30.916  1.00 29.77           C  
ATOM    839  CB  GLN H 111      15.076   6.482  30.699  1.00 28.13           C  
ATOM    840  CG  GLN H 111      15.098   7.849  31.390  1.00 24.47           C  
ATOM    841  CD  GLN H 111      16.343   8.591  30.926  1.00 25.40           C  
ATOM    842  OE1 GLN H 111      17.116   9.105  31.732  1.00 30.80           O  
ATOM    843  NE2 GLN H 111      16.538   8.658  29.582  1.00 28.11           N  
ATOM    844  C   GLN H 111      13.774   4.511  30.024  1.00 30.57           C  
ATOM    845  O   GLN H 111      13.879   3.372  30.477  1.00 30.79           O  
ATOM    846  N   SER H 112      13.645   4.758  28.704  1.00 30.27           N  
ATOM    847  CA  SER H 112      13.610   3.709  27.725  1.00 30.50           C  
ATOM    848  CB  SER H 112      13.113   4.177  26.342  1.00 30.35           C  
ATOM    849  OG  SER H 112      13.984   5.165  25.810  1.00 29.61           O  
ATOM    850  C   SER H 112      14.988   3.141  27.570  1.00 31.38           C  
ATOM    851  O   SER H 112      15.971   3.724  28.024  1.00 30.66           O  
ATOM    852  N   GLY H 113      15.082   1.966  26.914  1.00 30.00           N  
ATOM    853  CA  GLY H 113      16.323   1.251  26.784  1.00 28.67           C  
ATOM    854  C   GLY H 113      17.209   1.888  25.759  1.00 28.57           C  
ATOM    855  O   GLY H 113      16.777   2.696  24.937  1.00 28.87           O  
ATOM    856  N   ALA H 114      18.497   1.485  25.781  1.00 28.83           N  
ATOM    857  CA  ALA H 114      19.502   2.025  24.911  1.00 28.40           C  
ATOM    858  CB  ALA H 114      20.926   1.558  25.258  1.00 28.48           C  
ATOM    859  C   ALA H 114      19.218   1.612  23.506  1.00 30.16           C  
ATOM    860  O   ALA H 114      18.622   0.564  23.262  1.00 30.43           O  
ATOM    861  N   GLU H 115      19.627   2.456  22.535  1.00 29.49           N  
ATOM    862  CA  GLU H 115      19.374   2.112  21.167  1.00 29.16           C  
ATOM    863  CB  GLU H 115      18.120   2.769  20.573  1.00 31.37           C  
ATOM    864  CG  GLU H 115      16.808   2.247  21.152  1.00 34.72           C  
ATOM    865  CD  GLU H 115      15.672   2.942  20.421  1.00 48.86           C  
ATOM    866  OE1 GLU H 115      15.733   2.999  19.165  1.00 34.86           O  
ATOM    867  OE2 GLU H 115      14.731   3.424  21.106  1.00 46.48           O1-
ATOM    868  C   GLU H 115      20.505   2.565  20.303  1.00 29.28           C  
ATOM    869  O   GLU H 115      21.283   3.450  20.659  1.00 27.76           O  
ATOM    870  N   VAL H 116      20.616   1.923  19.125  1.00 28.61           N  
ATOM    871  CA  VAL H 116      21.592   2.288  18.145  1.00 28.58           C  
ATOM    872  CB  VAL H 116      22.346   1.119  17.581  1.00 28.55           C  
ATOM    873  CG1 VAL H 116      23.276   1.630  16.471  1.00 28.16           C  
ATOM    874  CG2 VAL H 116      23.085   0.401  18.720  1.00 30.84           C  
ATOM    875  C   VAL H 116      20.816   2.888  17.017  1.00 29.22           C  
ATOM    876  O   VAL H 116      19.792   2.344  16.606  1.00 29.03           O  
ATOM    877  N   LYS H 117      21.274   4.047  16.502  1.00 28.84           N  
ATOM    878  CA  LYS H 117      20.567   4.676  15.426  1.00 30.39           C  
ATOM    879  CB  LYS H 117      19.830   5.958  15.845  1.00 30.04           C  
ATOM    880  CG  LYS H 117      18.588   5.689  16.701  1.00 30.56           C  
ATOM    881  CD  LYS H 117      17.551   4.836  15.969  1.00 24.18           C  
ATOM    882  CE  LYS H 117      16.196   4.752  16.668  1.00 47.54           C  
ATOM    883  NZ  LYS H 117      15.232   4.036  15.804  1.00 34.85           N1+
ATOM    884  C   LYS H 117      21.552   5.045  14.361  1.00 30.98           C  
ATOM    885  O   LYS H 117      22.700   5.382  14.643  1.00 29.94           O  
ATOM    886  N   LYS H 118      21.108   4.970  13.090  1.00 31.62           N  
ATOM    887  CA  LYS H 118      21.944   5.289  11.969  1.00 32.05           C  
ATOM    888  CB  LYS H 118      21.425   4.700  10.644  1.00 34.41           C  
ATOM    889  CG  LYS H 118      21.285   3.174  10.678  1.00 41.97           C  
ATOM    890  CD  LYS H 118      22.585   2.441  11.020  1.00 48.55           C  
ATOM    891  CE  LYS H 118      22.452   0.917  11.062  1.00 72.09           C  
ATOM    892  NZ  LYS H 118      23.695   0.319  11.602  1.00 41.50           N1+
ATOM    893  C   LYS H 118      21.968   6.780  11.847  1.00 30.38           C  
ATOM    894  O   LYS H 118      21.044   7.457  12.295  1.00 30.65           O  
ATOM    895  N   PRO H 119      22.998   7.328  11.261  1.00 29.49           N  
ATOM    896  CA  PRO H 119      23.055   8.757  11.158  1.00 30.38           C  
ATOM    897  CD  PRO H 119      24.325   6.740  11.345  1.00 28.49           C  
ATOM    898  CB  PRO H 119      24.474   9.090  10.708  1.00 29.94           C  
ATOM    899  CG  PRO H 119      25.305   7.926  11.282  1.00 29.88           C  
ATOM    900  C   PRO H 119      21.978   9.277  10.265  1.00 31.85           C  
ATOM    901  O   PRO H 119      21.689   8.651   9.246  1.00 32.65           O  
ATOM    902  N   GLY H 120      21.380  10.427  10.634  1.00 32.27           N  
ATOM    903  CA  GLY H 120      20.347  11.022   9.838  1.00 30.71           C  
ATOM    904  C   GLY H 120      19.004  10.605  10.366  1.00 31.27           C  
ATOM    905  O   GLY H 120      17.983  11.161   9.965  1.00 32.31           O  
ATOM    906  N   SER H 121      18.966   9.626  11.290  1.00 29.81           N  
ATOM    907  CA  SER H 121      17.716   9.149  11.818  1.00 29.97           C  
ATOM    908  CB  SER H 121      17.778   7.728  12.401  1.00 29.60           C  
ATOM    909  OG  SER H 121      18.093   6.787  11.390  1.00 34.31           O  
ATOM    910  C   SER H 121      17.311  10.020  12.960  1.00 31.10           C  
ATOM    911  O   SER H 121      17.956  11.023  13.265  1.00 29.69           O  
ATOM    912  N   SER H 122      16.187   9.649  13.608  1.00 31.78           N  
ATOM    913  CA  SER H 122      15.701  10.375  14.742  1.00 33.31           C  
ATOM    914  CB  SER H 122      14.356  11.073  14.494  1.00 34.20           C  
ATOM    915  OG  SER H 122      14.500  12.083  13.507  1.00 38.76           O  
ATOM    916  C   SER H 122      15.480   9.389  15.847  1.00 33.04           C  
ATOM    917  O   SER H 122      15.202   8.216  15.600  1.00 34.13           O  
ATOM    918  N   VAL H 123      15.618   9.845  17.110  1.00 32.06           N  
ATOM    919  CA  VAL H 123      15.410   8.962  18.222  1.00 31.49           C  
ATOM    920  CB  VAL H 123      16.674   8.626  18.961  1.00 32.20           C  
ATOM    921  CG1 VAL H 123      17.253   9.918  19.564  1.00 27.39           C  
ATOM    922  CG2 VAL H 123      16.360   7.539  20.004  1.00 31.51           C  
ATOM    923  C   VAL H 123      14.479   9.629  19.188  1.00 30.18           C  
ATOM    924  O   VAL H 123      14.435  10.855  19.290  1.00 29.15           O  
ATOM    925  N   LYS H 124      13.676   8.822  19.911  1.00 29.47           N  
ATOM    926  CA  LYS H 124      12.774   9.388  20.870  1.00 31.52           C  
ATOM    927  CB  LYS H 124      11.297   9.216  20.482  1.00 32.89           C  
ATOM    928  CG  LYS H 124      10.336  10.106  21.272  1.00 35.06           C  
ATOM    929  CD  LYS H 124       8.944  10.194  20.639  1.00 50.74           C  
ATOM    930  CE  LYS H 124       7.997  11.167  21.345  1.00 45.88           C  
ATOM    931  NZ  LYS H 124       8.264  12.551  20.898  1.00 47.02           N1+
ATOM    932  C   LYS H 124      12.999   8.679  22.172  1.00 32.26           C  
ATOM    933  O   LYS H 124      12.790   7.472  22.276  1.00 33.29           O  
ATOM    934  N   VAL H 125      13.431   9.430  23.206  1.00 31.82           N  
ATOM    935  CA  VAL H 125      13.704   8.859  24.497  1.00 31.04           C  
ATOM    936  CB  VAL H 125      14.893   9.474  25.177  1.00 30.82           C  
ATOM    937  CG1 VAL H 125      15.041   8.847  26.571  1.00 30.74           C  
ATOM    938  CG2 VAL H 125      16.125   9.307  24.277  1.00 24.67           C  
ATOM    939  C   VAL H 125      12.532   9.149  25.381  1.00 31.02           C  
ATOM    940  O   VAL H 125      11.986  10.250  25.355  1.00 31.80           O  
ATOM    941  N   SER H 126      12.127   8.163  26.208  1.00 30.15           N  
ATOM    942  CA  SER H 126      10.977   8.319  27.059  1.00 30.16           C  
ATOM    943  CB  SER H 126      10.018   7.118  27.002  1.00 30.36           C  
ATOM    944  OG  SER H 126       9.516   6.943  25.688  1.00 33.46           O  
ATOM    945  C   SER H 126      11.430   8.400  28.486  1.00 30.09           C  
ATOM    946  O   SER H 126      12.484   7.881  28.850  1.00 28.39           O  
ATOM    947  N   CYS H 127      10.623   9.086  29.327  1.00 30.45           N  
ATOM    948  CA  CYS H 127      10.902   9.255  30.727  1.00 31.93           C  
ATOM    949  CB  CYS H 127      11.496  10.655  30.991  1.00 32.46           C  
ATOM    950  SG  CYS H 127      11.852  11.022  32.729  1.00 37.51           S  
ATOM    951  C   CYS H 127       9.586   9.148  31.446  1.00 32.50           C  
ATOM    952  O   CYS H 127       8.730  10.021  31.311  1.00 30.74           O  
ATOM    953  N   GLU H 128       9.388   8.083  32.253  1.00 33.89           N  
ATOM    954  CA  GLU H 128       8.123   7.898  32.913  1.00 37.05           C  
ATOM    955  CB  GLU H 128       7.643   6.437  32.894  1.00 38.04           C  
ATOM    956  CG  GLU H 128       7.320   5.921  31.491  1.00 35.92           C  
ATOM    957  CD  GLU H 128       6.889   4.467  31.617  1.00 52.08           C  
ATOM    958  OE1 GLU H 128       6.846   3.964  32.771  1.00  0.00           O  
ATOM    959  OE2 GLU H 128       6.600   3.838  30.563  1.00  0.00           O1-
ATOM    960  C   GLU H 128       8.253   8.309  34.343  1.00 38.82           C  
ATOM    961  O   GLU H 128       9.155   7.869  35.053  1.00 38.51           O  
ATOM    962  N   THR H 129       7.316   9.159  34.808  1.00 41.95           N  
ATOM    963  CA  THR H 129       7.370   9.634  36.158  1.00 45.22           C  
ATOM    964  CB  THR H 129       6.870  11.045  36.314  1.00 44.48           C  
ATOM    965  OG1 THR H 129       7.621  11.926  35.493  1.00  0.00           O  
ATOM    966  CG2 THR H 129       7.014  11.456  37.790  1.00  0.00           C  
ATOM    967  C   THR H 129       6.488   8.750  36.975  1.00 48.57           C  
ATOM    968  O   THR H 129       5.374   8.413  36.574  1.00 48.82           O  
ATOM    969  N   SER H 130       6.997   8.333  38.149  1.00 53.12           N  
ATOM    970  CA  SER H 130       6.244   7.483  39.018  1.00 57.37           C  
ATOM    971  CB  SER H 130       7.089   6.799  40.109  1.00 58.23           C  
ATOM    972  OG  SER H 130       7.551   7.759  41.048  1.00 61.83           O  
ATOM    973  C   SER H 130       5.229   8.340  39.703  1.00 58.72           C  
ATOM    974  O   SER H 130       5.312   9.567  39.688  1.00 59.64           O  
ATOM    975  N   GLY H 131       4.154   7.838  40.305  1.00 76.84           N  
ATOM    976  CA  GLY H 131       3.314   8.615  41.219  1.00 73.80           C  
ATOM    977  C   GLY H 131       3.191  10.131  41.066  1.00 68.03           C  
ATOM    978  O   GLY H 131       3.072  10.673  39.965  1.00 67.42           O  
ATOM    979  N   GLY H 132       3.259  10.834  42.217  1.00 64.89           N  
ATOM    980  CA  GLY H 132       3.341  12.265  42.306  1.00 68.60           C  
ATOM    981  C   GLY H 132       2.313  12.870  41.419  1.00 71.40           C  
ATOM    982  O   GLY H 132       1.355  12.216  41.010  1.00 75.85           O  
ATOM    983  N   THR H 133       2.514  14.157  41.085  1.00 69.80           N  
ATOM    984  CA  THR H 133       1.614  14.809  40.186  1.00 71.12           C  
ATOM    985  CB  THR H 133       0.982  16.054  40.738  1.00 74.48           C  
ATOM    986  OG1 THR H 133       0.310  15.767  41.953  1.00 81.42           O  
ATOM    987  CG2 THR H 133      -0.036  16.579  39.711  1.00 75.30           C  
ATOM    988  C   THR H 133       2.461  15.220  39.026  1.00 71.53           C  
ATOM    989  O   THR H 133       3.516  15.828  39.201  1.00 75.85           O  
ATOM    990  N   PHE H 134       2.003  14.903  37.804  1.00 68.70           N  
ATOM    991  CA  PHE H 134       2.744  15.143  36.596  1.00 64.31           C  
ATOM    992  CB  PHE H 134       2.011  14.560  35.373  1.00 57.03           C  
ATOM    993  CG  PHE H 134       2.922  14.628  34.200  1.00 60.09           C  
ATOM    994  CD1 PHE H 134       4.016  13.793  34.131  1.00 60.67           C  
ATOM    995  CD2 PHE H 134       2.670  15.498  33.167  1.00 60.64           C  
ATOM    996  CE1 PHE H 134       4.861  13.843  33.049  1.00 59.19           C  
ATOM    997  CE2 PHE H 134       3.513  15.549  32.083  1.00 60.71           C  
ATOM    998  CZ  PHE H 134       4.611  14.725  32.023  1.00 59.42           C  
ATOM    999  C   PHE H 134       2.942  16.617  36.381  1.00 64.66           C  
ATOM   1000  O   PHE H 134       4.011  17.055  35.954  1.00 64.25           O  
ATOM   1001  N   ASP H 135       1.910  17.424  36.681  1.00 65.61           N  
ATOM   1002  CA  ASP H 135       1.953  18.838  36.437  1.00 67.71           C  
ATOM   1003  CB  ASP H 135       0.637  19.523  36.832  1.00 68.09           C  
ATOM   1004  CG  ASP H 135      -0.447  18.993  35.902  1.00  0.00           C  
ATOM   1005  OD1 ASP H 135      -0.080  18.404  34.848  1.00  0.00           O  
ATOM   1006  OD2 ASP H 135      -1.650  19.157  36.233  1.00  0.00           O1-
ATOM   1007  C   ASP H 135       3.054  19.457  37.238  1.00 67.33           C  
ATOM   1008  O   ASP H 135       3.649  20.446  36.816  1.00 71.30           O  
ATOM   1009  N   ASN H 136       3.333  18.897  38.428  1.00 58.65           N  
ATOM   1010  CA  ASN H 136       4.321  19.399  39.353  1.00 61.95           C  
ATOM   1011  CB  ASN H 136       4.197  18.774  40.751  1.00 64.24           C  
ATOM   1012  CG  ASN H 136       2.957  19.394  41.383  1.00 68.33           C  
ATOM   1013  OD1 ASN H 136       2.541  20.490  41.008  1.00 67.49           O  
ATOM   1014  ND2 ASN H 136       2.354  18.684  42.373  1.00 68.62           N  
ATOM   1015  C   ASN H 136       5.744  19.248  38.880  1.00 60.50           C  
ATOM   1016  O   ASN H 136       6.621  19.975  39.346  1.00 62.35           O  
ATOM   1017  N   TYR H 137       6.057  18.291  37.985  1.00 58.35           N  
ATOM   1018  CA  TYR H 137       7.462  18.111  37.712  1.00 58.35           C  
ATOM   1019  CB  TYR H 137       7.776  16.704  37.174  1.00 57.41           C  
ATOM   1020  CG  TYR H 137       6.970  15.664  37.883  1.00 54.73           C  
ATOM   1021  CD1 TYR H 137       7.076  15.422  39.233  1.00 52.29           C  
ATOM   1022  CD2 TYR H 137       6.106  14.888  37.146  1.00 55.85           C  
ATOM   1023  CE1 TYR H 137       6.317  14.443  39.834  1.00 54.79           C  
ATOM   1024  CE2 TYR H 137       5.344  13.909  37.737  1.00 56.97           C  
ATOM   1025  CZ  TYR H 137       5.449  13.687  39.086  1.00 58.86           C  
ATOM   1026  OH  TYR H 137       4.668  12.682  39.695  1.00 62.69           O  
ATOM   1027  C   TYR H 137       7.879  19.033  36.582  1.00 62.07           C  
ATOM   1028  O   TYR H 137       7.078  19.229  35.671  1.00 67.16           O  
ATOM   1029  N   ALA H 138       9.044  19.757  36.638  1.00 30.62           N  
ATOM   1030  CA  ALA H 138       9.488  20.000  35.296  1.00 28.09           C  
ATOM   1031  CB  ALA H 138      10.302  21.297  35.145  1.00 11.74           C  
ATOM   1032  C   ALA H 138      10.393  18.856  34.952  1.00 27.56           C  
ATOM   1033  O   ALA H 138      10.981  18.244  35.841  1.00 28.08           O  
ATOM   1034  N   LEU H 139      10.494  18.501  33.655  1.00 25.38           N  
ATOM   1035  CA  LEU H 139      11.324  17.387  33.273  1.00 24.67           C  
ATOM   1036  CB  LEU H 139      10.532  16.266  32.574  1.00 24.51           C  
ATOM   1037  CG  LEU H 139       9.404  15.680  33.446  1.00 21.17           C  
ATOM   1038  CD1 LEU H 139       8.692  14.516  32.737  1.00 23.70           C  
ATOM   1039  CD2 LEU H 139       9.912  15.309  34.848  1.00 20.85           C  
ATOM   1040  C   LEU H 139      12.348  17.888  32.298  1.00 23.89           C  
ATOM   1041  O   LEU H 139      12.007  18.455  31.260  1.00 25.16           O  
ATOM   1042  N   ASN H 140      13.644  17.667  32.599  1.00 23.14           N  
ATOM   1043  CA  ASN H 140      14.685  18.172  31.747  1.00 23.69           C  
ATOM   1044  CB  ASN H 140      15.668  19.103  32.478  1.00 23.65           C  
ATOM   1045  CG  ASN H 140      14.932  20.388  32.843  1.00 27.05           C  
ATOM   1046  OD1 ASN H 140      14.984  21.377  32.113  1.00 25.48           O  
ATOM   1047  ND2 ASN H 140      14.211  20.373  33.997  1.00 27.58           N  
ATOM   1048  C   ASN H 140      15.481  17.035  31.193  1.00 23.62           C  
ATOM   1049  O   ASN H 140      15.488  15.931  31.737  1.00 25.08           O  
ATOM   1050  N   TRP H 141      16.145  17.286  30.046  1.00 22.63           N  
ATOM   1051  CA  TRP H 141      16.989  16.304  29.440  1.00 22.70           C  
ATOM   1052  CB  TRP H 141      16.579  15.956  27.997  1.00 23.71           C  
ATOM   1053  CG  TRP H 141      15.397  15.018  27.911  1.00 26.60           C  
ATOM   1054  CD2 TRP H 141      14.019  15.377  28.095  1.00 28.42           C  
ATOM   1055  CD1 TRP H 141      15.412  13.676  27.686  1.00 25.11           C  
ATOM   1056  NE1 TRP H 141      14.135  13.175  27.720  1.00 27.92           N  
ATOM   1057  CE2 TRP H 141      13.267  14.207  27.971  1.00 23.73           C  
ATOM   1058  CE3 TRP H 141      13.428  16.577  28.350  1.00 28.15           C  
ATOM   1059  CZ2 TRP H 141      11.909  14.219  28.102  1.00 34.16           C  
ATOM   1060  CZ3 TRP H 141      12.058  16.587  28.480  1.00 27.13           C  
ATOM   1061  CH2 TRP H 141      11.313  15.432  28.358  1.00 35.11           C  
ATOM   1062  C   TRP H 141      18.394  16.827  29.432  1.00 23.13           C  
ATOM   1063  O   TRP H 141      18.660  17.942  28.982  1.00 22.40           O  
ATOM   1064  N   VAL H 142      19.333  16.020  29.966  1.00 22.29           N  
ATOM   1065  CA  VAL H 142      20.720  16.390  29.997  1.00 22.19           C  
ATOM   1066  CB  VAL H 142      21.255  16.580  31.388  1.00 22.26           C  
ATOM   1067  CG1 VAL H 142      22.755  16.907  31.298  1.00 19.04           C  
ATOM   1068  CG2 VAL H 142      20.419  17.655  32.100  1.00 20.10           C  
ATOM   1069  C   VAL H 142      21.477  15.239  29.412  1.00 23.33           C  
ATOM   1070  O   VAL H 142      21.223  14.087  29.765  1.00 24.37           O  
ATOM   1071  N   ARG H 143      22.446  15.505  28.511  1.00 21.45           N  
ATOM   1072  CA  ARG H 143      23.133  14.381  27.939  1.00 22.11           C  
ATOM   1073  CB  ARG H 143      22.978  14.220  26.416  1.00 20.88           C  
ATOM   1074  CG  ARG H 143      23.570  15.347  25.574  1.00 20.29           C  
ATOM   1075  CD  ARG H 143      23.482  15.050  24.078  1.00 21.72           C  
ATOM   1076  NE  ARG H 143      24.099  16.189  23.349  1.00 25.71           N  
ATOM   1077  CZ  ARG H 143      24.223  16.123  21.992  1.00 30.77           C  
ATOM   1078  NH1 ARG H 143      23.754  15.030  21.322  1.00 27.82           N1+
ATOM   1079  NH2 ARG H 143      24.818  17.142  21.308  1.00 25.24           N  
ATOM   1080  C   ARG H 143      24.592  14.471  28.248  1.00 22.20           C  
ATOM   1081  O   ARG H 143      25.103  15.523  28.633  1.00 21.18           O  
ATOM   1082  N   GLN H 144      25.297  13.326  28.129  1.00 21.78           N  
ATOM   1083  CA  GLN H 144      26.697  13.299  28.427  1.00 22.10           C  
ATOM   1084  CB  GLN H 144      26.959  12.803  29.863  1.00 20.91           C  
ATOM   1085  CG  GLN H 144      28.426  12.752  30.288  1.00 21.28           C  
ATOM   1086  CD  GLN H 144      28.463  12.242  31.725  1.00 21.69           C  
ATOM   1087  OE1 GLN H 144      27.626  11.440  32.139  1.00 25.02           O  
ATOM   1088  NE2 GLN H 144      29.460  12.728  32.513  1.00 22.20           N  
ATOM   1089  C   GLN H 144      27.364  12.344  27.484  1.00 23.01           C  
ATOM   1090  O   GLN H 144      27.037  11.159  27.449  1.00 23.45           O  
ATOM   1091  N   ALA H 145      28.329  12.847  26.687  1.00 24.46           N  
ATOM   1092  CA  ALA H 145      29.072  11.996  25.801  1.00 26.39           C  
ATOM   1093  CB  ALA H 145      29.895  12.762  24.751  1.00 25.54           C  
ATOM   1094  C   ALA H 145      30.023  11.238  26.669  1.00 27.77           C  
ATOM   1095  O   ALA H 145      30.386  11.702  27.750  1.00 28.33           O  
ATOM   1096  N   PRO H 146      30.457  10.086  26.250  1.00 29.53           N  
ATOM   1097  CA  PRO H 146      31.315   9.331  27.114  1.00 29.72           C  
ATOM   1098  CD  PRO H 146      29.673   9.229  25.373  1.00 30.90           C  
ATOM   1099  CB  PRO H 146      31.455   7.959  26.460  1.00 30.36           C  
ATOM   1100  CG  PRO H 146      30.118   7.792  25.706  1.00 31.26           C  
ATOM   1101  C   PRO H 146      32.600  10.039  27.399  1.00 30.26           C  
ATOM   1102  O   PRO H 146      33.255  10.495  26.464  1.00 28.03           O  
ATOM   1103  N   GLY H 147      32.974  10.131  28.693  1.00 30.49           N  
ATOM   1104  CA  GLY H 147      34.206  10.748  29.090  1.00 31.68           C  
ATOM   1105  C   GLY H 147      34.068  12.234  28.990  1.00 32.24           C  
ATOM   1106  O   GLY H 147      35.065  12.955  29.012  1.00 31.93           O  
ATOM   1107  N   GLN H 148      32.821  12.732  28.899  1.00 31.07           N  
ATOM   1108  CA  GLN H 148      32.618  14.142  28.723  1.00 30.14           C  
ATOM   1109  CB  GLN H 148      31.865  14.483  27.426  1.00 30.58           C  
ATOM   1110  CG  GLN H 148      32.612  14.115  26.142  1.00 32.96           C  
ATOM   1111  CD  GLN H 148      33.670  15.176  25.876  1.00 78.87           C  
ATOM   1112  OE1 GLN H 148      34.052  15.932  26.767  1.00 88.35           O  
ATOM   1113  NE2 GLN H 148      34.159  15.236  24.608  1.00 40.99           N  
ATOM   1114  C   GLN H 148      31.762  14.651  29.838  1.00 28.07           C  
ATOM   1115  O   GLN H 148      31.380  13.911  30.744  1.00 27.44           O  
ATOM   1116  N   GLY H 149      31.454  15.963  29.786  1.00 25.76           N  
ATOM   1117  CA  GLY H 149      30.686  16.623  30.800  1.00 25.50           C  
ATOM   1118  C   GLY H 149      29.222  16.541  30.487  1.00 24.94           C  
ATOM   1119  O   GLY H 149      28.793  15.823  29.587  1.00 25.74           O  
ATOM   1120  N   LEU H 150      28.420  17.314  31.252  1.00 24.07           N  
ATOM   1121  CA  LEU H 150      26.987  17.330  31.158  1.00 23.51           C  
ATOM   1122  CB  LEU H 150      26.331  17.535  32.531  1.00 21.87           C  
ATOM   1123  CG  LEU H 150      26.665  16.430  33.550  1.00 24.49           C  
ATOM   1124  CD1 LEU H 150      25.983  16.700  34.899  1.00 19.55           C  
ATOM   1125  CD2 LEU H 150      26.325  15.037  32.994  1.00 20.87           C  
ATOM   1126  C   LEU H 150      26.574  18.501  30.315  1.00 24.62           C  
ATOM   1127  O   LEU H 150      27.179  19.569  30.390  1.00 24.86           O  
ATOM   1128  N   GLU H 151      25.533  18.312  29.470  1.00 23.82           N  
ATOM   1129  CA  GLU H 151      25.002  19.372  28.651  1.00 24.99           C  
ATOM   1130  CB  GLU H 151      25.126  19.159  27.134  1.00 26.26           C  
ATOM   1131  CG  GLU H 151      26.522  19.235  26.529  1.00 28.26           C  
ATOM   1132  CD  GLU H 151      26.332  19.164  25.019  1.00 74.60           C  
ATOM   1133  OE1 GLU H 151      25.810  20.158  24.450  1.00 34.24           O  
ATOM   1134  OE2 GLU H 151      26.696  18.122  24.413  1.00 35.95           O1-
ATOM   1135  C   GLU H 151      23.515  19.392  28.842  1.00 25.27           C  
ATOM   1136  O   GLU H 151      22.869  18.346  28.817  1.00 25.59           O  
ATOM   1137  N   TRP H 152      22.926  20.593  29.000  1.00 24.73           N  
ATOM   1138  CA  TRP H 152      21.500  20.708  29.153  1.00 24.38           C  
ATOM   1139  CB  TRP H 152      21.127  21.916  30.031  1.00 23.83           C  
ATOM   1140  CG  TRP H 152      19.654  22.201  30.147  1.00 25.96           C  
ATOM   1141  CD2 TRP H 152      18.993  23.233  29.399  1.00 23.25           C  
ATOM   1142  CD1 TRP H 152      18.704  21.622  30.934  1.00 17.73           C  
ATOM   1143  NE1 TRP H 152      17.488  22.224  30.718  1.00 24.93           N  
ATOM   1144  CE2 TRP H 152      17.652  23.219  29.777  1.00 23.38           C  
ATOM   1145  CE3 TRP H 152      19.468  24.120  28.475  1.00 23.45           C  
ATOM   1146  CZ2 TRP H 152      16.759  24.098  29.233  1.00 29.82           C  
ATOM   1147  CZ3 TRP H 152      18.565  25.004  27.926  1.00 26.30           C  
ATOM   1148  CH2 TRP H 152      17.237  24.992  28.298  1.00 20.55           C  
ATOM   1149  C   TRP H 152      20.912  20.907  27.783  1.00 24.22           C  
ATOM   1150  O   TRP H 152      21.347  21.791  27.052  1.00 23.34           O  
ATOM   1151  N   ILE H 153      20.015  19.988  27.350  1.00 23.10           N  
ATOM   1152  CA  ILE H 153      19.312  20.065  26.091  1.00 24.65           C  
ATOM   1153  CB  ILE H 153      18.920  18.724  25.522  1.00 26.12           C  
ATOM   1154  CG1 ILE H 153      18.531  18.870  24.040  1.00  0.00           C  
ATOM   1155  CG2 ILE H 153      17.804  18.111  26.382  1.00  0.00           C  
ATOM   1156  CD1 ILE H 153      18.427  17.534  23.303  1.00  0.00           C  
ATOM   1157  C   ILE H 153      18.083  20.924  26.127  1.00 25.18           C  
ATOM   1158  O   ILE H 153      17.850  21.722  25.222  1.00 25.98           O  
ATOM   1159  N   GLY H 154      17.241  20.761  27.171  1.00 23.46           N  
ATOM   1160  CA  GLY H 154      16.004  21.485  27.233  1.00 23.91           C  
ATOM   1161  C   GLY H 154      15.110  20.812  28.236  1.00 24.14           C  
ATOM   1162  O   GLY H 154      15.504  19.859  28.909  1.00 24.48           O  
ATOM   1163  N   GLY H 155      13.854  21.289  28.371  1.00 24.97           N  
ATOM   1164  CA  GLY H 155      12.987  20.655  29.323  1.00 24.88           C  
ATOM   1165  C   GLY H 155      11.597  21.154  29.129  1.00 25.36           C  
ATOM   1166  O   GLY H 155      11.355  22.062  28.336  1.00 24.56           O  
ATOM   1167  N   VAL H 156      10.640  20.550  29.863  1.00 25.62           N  
ATOM   1168  CA  VAL H 156       9.270  20.947  29.737  1.00 25.42           C  
ATOM   1169  CB  VAL H 156       8.469  20.028  28.862  1.00 25.41           C  
ATOM   1170  CG1 VAL H 156       8.427  18.644  29.530  1.00 26.45           C  
ATOM   1171  CG2 VAL H 156       7.081  20.647  28.632  1.00 21.92           C  
ATOM   1172  C   VAL H 156       8.641  20.911  31.097  1.00 26.94           C  
ATOM   1173  O   VAL H 156       8.909  20.016  31.898  1.00 27.25           O  
ATOM   1174  N   VAL H 157       7.805  21.922  31.404  1.00 26.95           N  
ATOM   1175  CA  VAL H 157       7.045  21.892  32.617  1.00 28.83           C  
ATOM   1176  CB  VAL H 157       7.119  23.177  33.398  1.00 28.58           C  
ATOM   1177  CG1 VAL H 157       6.729  24.360  32.496  1.00 30.70           C  
ATOM   1178  CG2 VAL H 157       6.237  23.028  34.648  1.00 26.51           C  
ATOM   1179  C   VAL H 157       5.637  21.625  32.194  1.00 30.20           C  
ATOM   1180  O   VAL H 157       4.928  22.479  31.665  1.00 29.85           O  
ATOM   1181  N   PRO H 158       5.165  20.433  32.491  1.00 57.39           N  
ATOM   1182  CA  PRO H 158       3.864  19.964  32.089  1.00 52.22           C  
ATOM   1183  CD  PRO H 158       5.975  19.390  33.087  1.00 53.20           C  
ATOM   1184  CB  PRO H 158       3.771  18.520  32.591  1.00 54.40           C  
ATOM   1185  CG  PRO H 158       4.944  18.363  33.579  1.00 54.22           C  
ATOM   1186  C   PRO H 158       2.661  20.815  32.442  1.00 55.40           C  
ATOM   1187  O   PRO H 158       1.786  20.927  31.586  1.00 54.86           O  
ATOM   1188  N   LEU H 159       2.571  21.446  33.635  1.00 42.51           N  
ATOM   1189  CA  LEU H 159       1.386  22.209  33.955  1.00 45.47           C  
ATOM   1190  CB  LEU H 159       1.555  22.954  35.291  1.00 52.34           C  
ATOM   1191  CG  LEU H 159       0.351  23.805  35.736  1.00  0.00           C  
ATOM   1192  CD1 LEU H 159      -0.869  22.937  36.078  1.00 45.47           C  
ATOM   1193  CD2 LEU H 159       0.750  24.759  36.875  1.00  0.00           C  
ATOM   1194  C   LEU H 159       1.212  23.251  32.890  1.00 51.11           C  
ATOM   1195  O   LEU H 159       0.157  23.347  32.266  1.00 48.27           O  
ATOM   1196  N   PHE H 160       2.279  24.021  32.621  1.00 49.47           N  
ATOM   1197  CA  PHE H 160       2.279  25.044  31.609  1.00 46.33           C  
ATOM   1198  CB  PHE H 160       3.577  25.864  31.620  1.00 50.18           C  
ATOM   1199  CG  PHE H 160       3.616  26.606  32.910  1.00 54.83           C  
ATOM   1200  CD1 PHE H 160       4.008  25.977  34.070  1.00 57.46           C  
ATOM   1201  CD2 PHE H 160       3.265  27.936  32.961  1.00 55.46           C  
ATOM   1202  CE1 PHE H 160       4.049  26.664  35.261  1.00 55.00           C  
ATOM   1203  CE2 PHE H 160       3.306  28.629  34.148  1.00 55.67           C  
ATOM   1204  CZ  PHE H 160       3.700  27.992  35.300  1.00 55.77           C  
ATOM   1205  C   PHE H 160       2.177  24.384  30.259  1.00 45.73           C  
ATOM   1206  O   PHE H 160       1.502  24.885  29.364  1.00 47.87           O  
ATOM   1207  N   GLY H 161       2.876  23.245  30.068  1.00 50.90           N  
ATOM   1208  CA  GLY H 161       2.822  22.519  28.821  1.00 45.00           C  
ATOM   1209  C   GLY H 161       3.828  23.068  27.864  1.00 50.30           C  
ATOM   1210  O   GLY H 161       3.826  22.783  26.665  1.00 42.64           O  
ATOM   1211  N   THR H 162       4.756  23.864  28.387  1.00 34.87           N  
ATOM   1212  CA  THR H 162       5.676  24.495  27.484  1.00 33.42           C  
ATOM   1213  CB  THR H 162       5.705  25.991  27.600  1.00 33.70           C  
ATOM   1214  OG1 THR H 162       5.961  26.374  28.942  1.00 44.08           O  
ATOM   1215  CG2 THR H 162       4.364  26.559  27.111  1.00 34.45           C  
ATOM   1216  C   THR H 162       7.070  23.996  27.666  1.00 31.91           C  
ATOM   1217  O   THR H 162       7.464  23.524  28.733  1.00 31.69           O  
ATOM   1218  N   THR H 163       7.851  24.099  26.571  1.00 30.51           N  
ATOM   1219  CA  THR H 163       9.193  23.604  26.571  1.00 30.86           C  
ATOM   1220  CB  THR H 163       9.355  22.379  25.722  1.00 30.62           C  
ATOM   1221  OG1 THR H 163      10.663  21.847  25.865  1.00  0.00           O  
ATOM   1222  CG2 THR H 163       9.100  22.761  24.254  1.00  0.00           C  
ATOM   1223  C   THR H 163      10.109  24.647  26.015  1.00 30.48           C  
ATOM   1224  O   THR H 163       9.715  25.511  25.233  1.00 29.56           O  
ATOM   1225  N   ARG H 164      11.380  24.583  26.442  1.00 30.11           N  
ATOM   1226  CA  ARG H 164      12.397  25.481  25.981  1.00 30.07           C  
ATOM   1227  CB  ARG H 164      12.707  26.582  27.006  1.00 32.27           C  
ATOM   1228  CG  ARG H 164      13.142  26.029  28.364  1.00 37.26           C  
ATOM   1229  CD  ARG H 164      12.827  26.976  29.522  1.00  0.00           C  
ATOM   1230  NE  ARG H 164      11.342  27.087  29.582  1.00  0.00           N  
ATOM   1231  CZ  ARG H 164      10.753  28.314  29.692  1.00  0.00           C  
ATOM   1232  NH1 ARG H 164      11.528  29.430  29.813  1.00  0.00           N1+
ATOM   1233  NH2 ARG H 164       9.394  28.428  29.674  1.00  0.00           N  
ATOM   1234  C   ARG H 164      13.622  24.650  25.778  1.00 29.05           C  
ATOM   1235  O   ARG H 164      13.723  23.551  26.322  1.00 27.53           O  
ATOM   1236  N   ASN H 165      14.578  25.137  24.961  1.00 28.64           N  
ATOM   1237  CA  ASN H 165      15.734  24.324  24.707  1.00 28.53           C  
ATOM   1238  CB  ASN H 165      15.594  23.459  23.444  1.00 29.09           C  
ATOM   1239  CG  ASN H 165      14.578  22.364  23.739  1.00 31.36           C  
ATOM   1240  OD1 ASN H 165      14.723  21.611  24.700  1.00  0.00           O  
ATOM   1241  ND2 ASN H 165      13.516  22.272  22.894  1.00  0.00           N  
ATOM   1242  C   ASN H 165      16.947  25.181  24.521  1.00 28.89           C  
ATOM   1243  O   ASN H 165      16.869  26.405  24.426  1.00 28.06           O  
ATOM   1244  N   ALA H 166      18.123  24.518  24.506  1.00 29.53           N  
ATOM   1245  CA  ALA H 166      19.369  25.180  24.266  1.00 31.72           C  
ATOM   1246  CB  ALA H 166      20.602  24.315  24.581  1.00 29.90           C  
ATOM   1247  C   ALA H 166      19.404  25.505  22.809  1.00 32.90           C  
ATOM   1248  O   ALA H 166      18.836  24.795  21.984  1.00 32.55           O  
ATOM   1249  N   GLN H 167      20.099  26.599  22.462  1.00 34.09           N  
ATOM   1250  CA  GLN H 167      20.161  27.089  21.120  1.00 36.61           C  
ATOM   1251  CB  GLN H 167      20.890  28.443  21.043  1.00 38.38           C  
ATOM   1252  CG  GLN H 167      20.692  29.173  19.717  1.00 45.58           C  
ATOM   1253  CD  GLN H 167      21.701  28.626  18.726  1.00 89.82           C  
ATOM   1254  OE1 GLN H 167      21.558  28.801  17.518  1.00 62.86           O  
ATOM   1255  NE2 GLN H 167      22.763  27.957  19.248  1.00 45.56           N  
ATOM   1256  C   GLN H 167      20.854  26.087  20.250  1.00 35.98           C  
ATOM   1257  O   GLN H 167      20.532  25.957  19.071  1.00 37.32           O  
ATOM   1258  N   LYS H 168      21.836  25.354  20.806  1.00 35.97           N  
ATOM   1259  CA  LYS H 168      22.594  24.426  20.015  1.00 36.93           C  
ATOM   1260  CB  LYS H 168      23.598  23.631  20.870  1.00 37.81           C  
ATOM   1261  CG  LYS H 168      24.439  22.623  20.083  1.00 41.70           C  
ATOM   1262  CD  LYS H 168      25.573  22.008  20.905  1.00 48.06           C  
ATOM   1263  CE  LYS H 168      26.377  20.941  20.157  1.00 62.98           C  
ATOM   1264  NZ  LYS H 168      27.444  20.407  21.033  1.00 46.55           N1+
ATOM   1265  C   LYS H 168      21.664  23.430  19.385  1.00 37.43           C  
ATOM   1266  O   LYS H 168      21.828  23.068  18.221  1.00 37.57           O  
ATOM   1267  N   PHE H 169      20.691  22.931  20.166  1.00 36.91           N  
ATOM   1268  CA  PHE H 169      19.725  21.940  19.770  1.00 38.85           C  
ATOM   1269  CB  PHE H 169      19.147  21.206  20.987  1.00 37.93           C  
ATOM   1270  CG  PHE H 169      20.337  20.528  21.577  1.00 36.94           C  
ATOM   1271  CD1 PHE H 169      20.827  19.370  21.018  1.00 34.33           C  
ATOM   1272  CD2 PHE H 169      20.972  21.054  22.678  1.00 32.07           C  
ATOM   1273  CE1 PHE H 169      21.929  18.742  21.551  1.00 44.13           C  
ATOM   1274  CE2 PHE H 169      22.074  20.432  23.216  1.00 80.02           C  
ATOM   1275  CZ  PHE H 169      22.555  19.274  22.653  1.00 27.08           C  
ATOM   1276  C   PHE H 169      18.619  22.483  18.913  1.00 42.12           C  
ATOM   1277  O   PHE H 169      18.037  21.736  18.134  1.00 42.24           O  
ATOM   1278  N   GLN H 170      18.256  23.765  19.113  1.00 44.56           N  
ATOM   1279  CA  GLN H 170      17.265  24.531  18.395  1.00 45.65           C  
ATOM   1280  CB  GLN H 170      17.907  25.485  17.377  1.00 47.65           C  
ATOM   1281  CG  GLN H 170      16.923  26.438  16.709  1.00 52.38           C  
ATOM   1282  CD  GLN H 170      17.744  27.295  15.764  1.00 91.23           C  
ATOM   1283  OE1 GLN H 170      18.727  27.913  16.170  1.00 48.91           O  
ATOM   1284  NE2 GLN H 170      17.345  27.326  14.465  1.00 58.13           N  
ATOM   1285  C   GLN H 170      16.204  23.708  17.719  1.00 45.20           C  
ATOM   1286  O   GLN H 170      15.348  23.110  18.367  1.00 46.00           O  
ATOM   1287  N   GLY H 171      16.242  23.714  16.374  1.00 43.47           N  
ATOM   1288  CA  GLY H 171      15.307  23.111  15.463  1.00 42.33           C  
ATOM   1289  C   GLY H 171      15.260  21.616  15.576  1.00 41.15           C  
ATOM   1290  O   GLY H 171      14.267  21.007  15.183  1.00 42.39           O  
ATOM   1291  N   ARG H 172      16.372  20.985  15.997  1.00 38.76           N  
ATOM   1292  CA  ARG H 172      16.516  19.553  16.062  1.00 36.22           C  
ATOM   1293  CB  ARG H 172      17.968  19.087  16.237  1.00 35.97           C  
ATOM   1294  CG  ARG H 172      18.858  19.419  15.039  1.00 35.08           C  
ATOM   1295  CD  ARG H 172      20.049  18.470  14.878  1.00 36.17           C  
ATOM   1296  NE  ARG H 172      20.943  18.615  16.060  1.00 31.59           N  
ATOM   1297  CZ  ARG H 172      21.647  17.533  16.508  1.00 39.12           C  
ATOM   1298  NH1 ARG H 172      21.486  16.319  15.906  1.00 23.52           N1+
ATOM   1299  NH2 ARG H 172      22.512  17.661  17.555  1.00 25.23           N  
ATOM   1300  C   ARG H 172      15.710  18.857  17.128  1.00 34.45           C  
ATOM   1301  O   ARG H 172      15.306  17.713  16.918  1.00 34.01           O  
ATOM   1302  N   VAL H 173      15.476  19.474  18.306  1.00 33.79           N  
ATOM   1303  CA  VAL H 173      14.847  18.730  19.367  1.00 33.34           C  
ATOM   1304  CB  VAL H 173      15.551  18.849  20.686  1.00 34.01           C  
ATOM   1305  CG1 VAL H 173      16.954  18.243  20.559  1.00 33.34           C  
ATOM   1306  CG2 VAL H 173      15.545  20.323  21.114  1.00 34.83           C  
ATOM   1307  C   VAL H 173      13.443  19.178  19.613  1.00 33.01           C  
ATOM   1308  O   VAL H 173      13.068  20.317  19.340  1.00 33.47           O  
ATOM   1309  N   THR H 174      12.619  18.230  20.116  1.00 31.15           N  
ATOM   1310  CA  THR H 174      11.258  18.497  20.480  1.00 30.56           C  
ATOM   1311  CB  THR H 174      10.272  17.984  19.470  1.00 31.28           C  
ATOM   1312  OG1 THR H 174      10.524  18.563  18.199  1.00 33.95           O  
ATOM   1313  CG2 THR H 174       8.854  18.343  19.943  1.00 27.66           C  
ATOM   1314  C   THR H 174      11.000  17.762  21.759  1.00 30.34           C  
ATOM   1315  O   THR H 174      11.391  16.603  21.900  1.00 30.95           O  
ATOM   1316  N   ILE H 175      10.341  18.421  22.737  1.00 30.23           N  
ATOM   1317  CA  ILE H 175      10.041  17.746  23.966  1.00 30.12           C  
ATOM   1318  CB  ILE H 175      10.794  18.276  25.156  1.00 30.11           C  
ATOM   1319  CG1 ILE H 175      12.303  18.021  24.974  1.00 27.90           C  
ATOM   1320  CG2 ILE H 175      10.222  17.612  26.419  1.00 25.93           C  
ATOM   1321  CD1 ILE H 175      13.179  18.717  26.015  1.00 30.84           C  
ATOM   1322  C   ILE H 175       8.570  17.848  24.215  1.00 30.50           C  
ATOM   1323  O   ILE H 175       7.971  18.914  24.069  1.00 30.71           O  
ATOM   1324  N   SER H 176       7.947  16.711  24.588  1.00 30.35           N  
ATOM   1325  CA  SER H 176       6.531  16.680  24.810  1.00 31.96           C  
ATOM   1326  CB  SER H 176       5.752  15.944  23.707  1.00 32.68           C  
ATOM   1327  OG  SER H 176       5.881  16.623  22.468  1.00  0.00           O  
ATOM   1328  C   SER H 176       6.269  15.913  26.065  1.00 33.45           C  
ATOM   1329  O   SER H 176       7.136  15.202  26.568  1.00 33.57           O  
ATOM   1330  N   ASP H 177       5.050  16.078  26.617  1.00 35.07           N  
ATOM   1331  CA  ASP H 177       4.656  15.376  27.806  1.00 36.56           C  
ATOM   1332  CB  ASP H 177       4.608  16.255  29.070  1.00 36.24           C  
ATOM   1333  CG  ASP H 177       6.024  16.559  29.540  1.00  0.00           C  
ATOM   1334  OD1 ASP H 177       6.986  15.975  28.978  1.00  0.00           O  
ATOM   1335  OD2 ASP H 177       6.157  17.381  30.486  1.00  0.00           O1-
ATOM   1336  C   ASP H 177       3.264  14.868  27.593  1.00 38.74           C  
ATOM   1337  O   ASP H 177       2.410  15.577  27.061  1.00 39.27           O  
ATOM   1338  N   ASP H 178       3.017  13.605  28.003  1.00 40.05           N  
ATOM   1339  CA  ASP H 178       1.729  12.984  27.871  1.00 41.78           C  
ATOM   1340  CB  ASP H 178       1.817  11.583  27.242  1.00 43.06           C  
ATOM   1341  CG  ASP H 178       0.419  11.098  26.899  1.00 46.38           C  
ATOM   1342  OD1 ASP H 178      -0.518  11.937  26.859  1.00 55.35           O  
ATOM   1343  OD2 ASP H 178       0.271   9.867  26.678  1.00 63.04           O1-
ATOM   1344  C   ASP H 178       1.176  12.811  29.248  1.00 42.77           C  
ATOM   1345  O   ASP H 178       1.691  12.028  30.044  1.00 42.23           O  
ATOM   1346  N   LYS H 179       0.097  13.543  29.562  1.00 44.04           N  
ATOM   1347  CA  LYS H 179      -0.506  13.498  30.862  1.00 45.82           C  
ATOM   1348  CB  LYS H 179      -1.596  14.567  31.035  1.00 47.15           C  
ATOM   1349  CG  LYS H 179      -0.993  15.960  31.231  1.00 50.83           C  
ATOM   1350  CD  LYS H 179      -0.169  16.450  30.037  1.00115.97           C  
ATOM   1351  CE  LYS H 179       0.578  17.757  30.307  1.00 36.23           C  
ATOM   1352  NZ  LYS H 179       1.402  18.129  29.136  1.00 34.75           N1+
ATOM   1353  C   LYS H 179      -1.088  12.139  31.126  1.00 45.81           C  
ATOM   1354  O   LYS H 179      -1.053  11.658  32.257  1.00 46.51           O  
ATOM   1355  N   SER H 180      -1.645  11.480  30.094  1.00 45.56           N  
ATOM   1356  CA  SER H 180      -2.283  10.212  30.306  1.00 45.70           C  
ATOM   1357  CB  SER H 180      -2.877   9.633  29.013  1.00 46.23           C  
ATOM   1358  OG  SER H 180      -1.843   9.379  28.074  1.00 54.74           O  
ATOM   1359  C   SER H 180      -1.295   9.215  30.839  1.00 45.05           C  
ATOM   1360  O   SER H 180      -1.565   8.543  31.832  1.00 44.79           O  
ATOM   1361  N   THR H 181      -0.148   9.066  30.148  1.00 43.83           N  
ATOM   1362  CA  THR H 181       0.921   8.157  30.480  1.00 43.30           C  
ATOM   1363  CB  THR H 181       1.778   7.813  29.292  1.00 43.69           C  
ATOM   1364  OG1 THR H 181       2.354   8.983  28.735  1.00 44.90           O  
ATOM   1365  CG2 THR H 181       0.901   7.107  28.244  1.00 43.71           C  
ATOM   1366  C   THR H 181       1.804   8.649  31.601  1.00 42.74           C  
ATOM   1367  O   THR H 181       2.465   7.847  32.262  1.00 42.26           O  
ATOM   1368  N   GLY H 182       1.908   9.975  31.814  1.00 40.77           N  
ATOM   1369  CA  GLY H 182       2.780  10.453  32.855  1.00 38.67           C  
ATOM   1370  C   GLY H 182       4.181  10.286  32.359  1.00 36.27           C  
ATOM   1371  O   GLY H 182       5.110  10.063  33.136  1.00 35.96           O  
ATOM   1372  N   THR H 183       4.366  10.373  31.028  1.00 33.95           N  
ATOM   1373  CA  THR H 183       5.676  10.180  30.483  1.00 32.08           C  
ATOM   1374  CB  THR H 183       5.756   8.992  29.569  1.00 32.29           C  
ATOM   1375  OG1 THR H 183       5.364   7.815  30.259  1.00 33.47           O  
ATOM   1376  CG2 THR H 183       7.204   8.847  29.078  1.00 29.74           C  
ATOM   1377  C   THR H 183       6.055  11.383  29.675  1.00 31.03           C  
ATOM   1378  O   THR H 183       5.228  11.978  28.983  1.00 30.30           O  
ATOM   1379  N   GLY H 184       7.347  11.766  29.744  1.00 29.19           N  
ATOM   1380  CA  GLY H 184       7.841  12.885  28.997  1.00 28.01           C  
ATOM   1381  C   GLY H 184       8.739  12.331  27.938  1.00 27.42           C  
ATOM   1382  O   GLY H 184       9.350  11.280  28.125  1.00 28.73           O  
ATOM   1383  N   HIS H 185       8.854  13.034  26.791  1.00 26.09           N  
ATOM   1384  CA  HIS H 185       9.642  12.489  25.724  1.00 25.80           C  
ATOM   1385  ND1 HIS H 185       8.319   9.468  24.817  1.00  0.00           N  
ATOM   1386  CG  HIS H 185       7.937  10.784  24.959  1.00 30.23           C  
ATOM   1387  CB  HIS H 185       8.786  11.955  24.566  1.00 27.00           C  
ATOM   1388  NE2 HIS H 185       6.287   9.448  25.722  1.00  0.00           N  
ATOM   1389  CD2 HIS H 185       6.695  10.753  25.513  1.00 23.46           C  
ATOM   1390  CE1 HIS H 185       7.294   8.712  25.289  1.00 36.64           C  
ATOM   1391  C   HIS H 185      10.523  13.551  25.155  1.00 26.35           C  
ATOM   1392  O   HIS H 185      10.222  14.741  25.221  1.00 25.50           O  
ATOM   1393  N   MET H 186      11.670  13.118  24.598  1.00 26.34           N  
ATOM   1394  CA  MET H 186      12.580  14.007  23.946  1.00 27.43           C  
ATOM   1395  CB  MET H 186      13.889  14.199  24.737  1.00 27.41           C  
ATOM   1396  CG  MET H 186      14.797  15.319  24.221  1.00 29.74           C  
ATOM   1397  SD  MET H 186      15.836  14.879  22.803  1.00 47.29           S  
ATOM   1398  CE  MET H 186      17.022  13.904  23.772  1.00 36.97           C  
ATOM   1399  C   MET H 186      12.891  13.374  22.629  1.00 28.26           C  
ATOM   1400  O   MET H 186      13.273  12.208  22.570  1.00 29.02           O  
ATOM   1401  N   GLU H 187      12.704  14.123  21.524  1.00 29.27           N  
ATOM   1402  CA  GLU H 187      12.987  13.562  20.235  1.00 29.52           C  
ATOM   1403  CB  GLU H 187      11.781  13.563  19.278  1.00 31.40           C  
ATOM   1404  CG  GLU H 187      12.051  12.813  17.973  1.00 35.94           C  
ATOM   1405  CD  GLU H 187      10.779  12.829  17.141  1.00 52.56           C  
ATOM   1406  OE1 GLU H 187      10.251  13.944  16.882  1.00 50.31           O  
ATOM   1407  OE2 GLU H 187      10.315  11.723  16.754  1.00 59.80           O1-
ATOM   1408  C   GLU H 187      14.064  14.385  19.610  1.00 29.50           C  
ATOM   1409  O   GLU H 187      13.957  15.608  19.513  1.00 30.71           O  
ATOM   1410  N   LEU H 188      15.149  13.713  19.181  1.00 29.39           N  
ATOM   1411  CA  LEU H 188      16.258  14.379  18.567  1.00 29.34           C  
ATOM   1412  CB  LEU H 188      17.584  14.038  19.268  1.00 28.02           C  
ATOM   1413  CG  LEU H 188      18.805  14.785  18.715  1.00 26.98           C  
ATOM   1414  CD1 LEU H 188      18.690  16.294  18.966  1.00 23.51           C  
ATOM   1415  CD2 LEU H 188      20.110  14.206  19.279  1.00 28.61           C  
ATOM   1416  C   LEU H 188      16.322  13.867  17.158  1.00 30.47           C  
ATOM   1417  O   LEU H 188      16.277  12.660  16.928  1.00 31.80           O  
ATOM   1418  N   ARG H 189      16.440  14.776  16.169  1.00 30.02           N  
ATOM   1419  CA  ARG H 189      16.417  14.371  14.790  1.00 30.79           C  
ATOM   1420  CB  ARG H 189      15.297  15.060  13.989  1.00 30.83           C  
ATOM   1421  CG  ARG H 189      15.345  16.588  14.054  1.00 19.91           C  
ATOM   1422  CD  ARG H 189      14.109  17.253  13.444  1.00 21.21           C  
ATOM   1423  NE  ARG H 189      12.908  16.642  14.086  1.00 19.81           N  
ATOM   1424  CZ  ARG H 189      12.389  17.165  15.236  1.00 19.66           C  
ATOM   1425  NH1 ARG H 189      12.955  18.270  15.803  1.00 15.47           N1+
ATOM   1426  NH2 ARG H 189      11.301  16.585  15.823  1.00 15.78           N  
ATOM   1427  C   ARG H 189      17.731  14.691  14.146  1.00 31.05           C  
ATOM   1428  O   ARG H 189      18.585  15.346  14.738  1.00 31.30           O  
ATOM   1429  N   SER H 190      17.925  14.200  12.902  1.00 31.37           N  
ATOM   1430  CA  SER H 190      19.139  14.429  12.167  1.00 32.66           C  
ATOM   1431  CB  SER H 190      19.304  15.890  11.712  1.00 33.97           C  
ATOM   1432  OG  SER H 190      18.282  16.231  10.786  1.00 53.87           O  
ATOM   1433  C   SER H 190      20.309  14.045  13.019  1.00 32.50           C  
ATOM   1434  O   SER H 190      21.238  14.826  13.219  1.00 32.12           O  
ATOM   1435  N   LEU H 191      20.297  12.793  13.514  1.00 30.47           N  
ATOM   1436  CA  LEU H 191      21.307  12.297  14.400  1.00 29.90           C  
ATOM   1437  CB  LEU H 191      21.029  10.869  14.907  1.00 27.24           C  
ATOM   1438  CG  LEU H 191      19.798  10.757  15.829  1.00 25.85           C  
ATOM   1439  CD1 LEU H 191      19.576   9.308  16.295  1.00 19.10           C  
ATOM   1440  CD2 LEU H 191      19.899  11.721  17.020  1.00 24.30           C  
ATOM   1441  C   LEU H 191      22.627  12.283  13.711  1.00 30.73           C  
ATOM   1442  O   LEU H 191      22.742  12.000  12.518  1.00 31.40           O  
ATOM   1443  N   ARG H 192      23.670  12.605  14.496  1.00 31.04           N  
ATOM   1444  CA  ARG H 192      25.005  12.677  14.004  1.00 32.92           C  
ATOM   1445  CB  ARG H 192      25.445  14.142  13.886  1.00 34.67           C  
ATOM   1446  CG  ARG H 192      26.580  14.375  12.904  1.00 40.28           C  
ATOM   1447  CD  ARG H 192      26.706  15.834  12.466  1.00 64.10           C  
ATOM   1448  NE  ARG H 192      25.536  16.158  11.597  1.00 76.12           N  
ATOM   1449  CZ  ARG H 192      24.412  16.722  12.128  1.00 85.44           C  
ATOM   1450  NH1 ARG H 192      24.354  17.017  13.458  1.00 54.39           N1+
ATOM   1451  NH2 ARG H 192      23.351  17.006  11.317  1.00 83.31           N  
ATOM   1452  C   ARG H 192      25.849  11.947  15.007  1.00 32.91           C  
ATOM   1453  O   ARG H 192      25.392  11.638  16.106  1.00 32.00           O  
ATOM   1454  N   SER H 193      27.111  11.641  14.656  1.00 32.61           N  
ATOM   1455  CA  SER H 193      27.962  10.845  15.497  1.00 32.83           C  
ATOM   1456  CB  SER H 193      29.341  10.610  14.866  1.00 31.57           C  
ATOM   1457  OG  SER H 193      29.189   9.905  13.644  1.00 36.23           O  
ATOM   1458  C   SER H 193      28.179  11.522  16.815  1.00 32.77           C  
ATOM   1459  O   SER H 193      28.313  10.865  17.846  1.00 33.70           O  
ATOM   1460  N   GLU H 194      28.196  12.860  16.822  1.00 32.01           N  
ATOM   1461  CA  GLU H 194      28.463  13.608  18.015  1.00 31.23           C  
ATOM   1462  CB  GLU H 194      28.520  15.121  17.777  1.00 31.52           C  
ATOM   1463  CG  GLU H 194      27.177  15.714  17.359  1.00 37.36           C  
ATOM   1464  CD  GLU H 194      27.402  17.190  17.102  1.00157.30           C  
ATOM   1465  OE1 GLU H 194      28.417  17.515  16.431  1.00 93.12           O  
ATOM   1466  OE2 GLU H 194      26.567  18.008  17.570  1.00 91.06           O1-
ATOM   1467  C   GLU H 194      27.377  13.361  19.013  1.00 30.00           C  
ATOM   1468  O   GLU H 194      27.585  13.538  20.211  1.00 29.23           O  
ATOM   1469  N   ASP H 195      26.177  12.995  18.527  1.00 27.75           N  
ATOM   1470  CA  ASP H 195      24.991  12.779  19.310  1.00 25.55           C  
ATOM   1471  CB  ASP H 195      23.738  12.601  18.436  1.00 24.92           C  
ATOM   1472  CG  ASP H 195      23.438  13.958  17.809  1.00 27.88           C  
ATOM   1473  OD1 ASP H 195      23.667  14.991  18.496  1.00 28.31           O  
ATOM   1474  OD2 ASP H 195      22.988  13.984  16.633  1.00 33.14           O1-
ATOM   1475  C   ASP H 195      25.131  11.585  20.211  1.00 24.84           C  
ATOM   1476  O   ASP H 195      24.342  11.418  21.139  1.00 24.68           O  
ATOM   1477  N   THR H 196      26.086  10.676  19.936  1.00 25.10           N  
ATOM   1478  CA  THR H 196      26.235   9.524  20.782  1.00 25.01           C  
ATOM   1479  CB  THR H 196      27.403   8.664  20.396  1.00 26.08           C  
ATOM   1480  OG1 THR H 196      27.264   8.216  19.057  1.00 29.49           O  
ATOM   1481  CG2 THR H 196      27.473   7.466  21.357  1.00 22.13           C  
ATOM   1482  C   THR H 196      26.472   9.993  22.187  1.00 24.41           C  
ATOM   1483  O   THR H 196      27.419  10.734  22.450  1.00 24.32           O  
ATOM   1484  N   ALA H 197      25.605   9.572  23.134  1.00 21.28           N  
ATOM   1485  CA  ALA H 197      25.784   9.992  24.495  1.00 21.29           C  
ATOM   1486  CB  ALA H 197      25.625  11.510  24.693  1.00 21.55           C  
ATOM   1487  C   ALA H 197      24.749   9.328  25.349  1.00 22.27           C  
ATOM   1488  O   ALA H 197      23.844   8.657  24.851  1.00 22.88           O  
ATOM   1489  N   VAL H 198      24.894   9.472  26.683  1.00 21.65           N  
ATOM   1490  CA  VAL H 198      23.911   8.963  27.591  1.00 20.72           C  
ATOM   1491  CB  VAL H 198      24.465   8.615  28.942  1.00 20.95           C  
ATOM   1492  CG1 VAL H 198      23.304   8.191  29.857  1.00 19.16           C  
ATOM   1493  CG2 VAL H 198      25.540   7.531  28.764  1.00 20.65           C  
ATOM   1494  C   VAL H 198      22.950  10.090  27.791  1.00 22.30           C  
ATOM   1495  O   VAL H 198      23.354  11.211  28.092  1.00 21.93           O  
ATOM   1496  N   TYR H 199      21.642   9.814  27.635  1.00 21.88           N  
ATOM   1497  CA  TYR H 199      20.664  10.852  27.768  1.00 22.35           C  
ATOM   1498  CB  TYR H 199      19.591  10.833  26.664  1.00 22.25           C  
ATOM   1499  CG  TYR H 199      20.224  11.254  25.381  1.00 22.76           C  
ATOM   1500  CD1 TYR H 199      20.918  10.369  24.592  1.00 20.76           C  
ATOM   1501  CD2 TYR H 199      20.114  12.556  24.961  1.00 20.27           C  
ATOM   1502  CE1 TYR H 199      21.492  10.784  23.410  1.00 20.96           C  
ATOM   1503  CE2 TYR H 199      20.685  12.975  23.784  1.00 18.07           C  
ATOM   1504  CZ  TYR H 199      21.379  12.090  23.001  1.00 23.93           C  
ATOM   1505  OH  TYR H 199      21.966  12.516  21.791  1.00 23.58           O  
ATOM   1506  C   TYR H 199      19.958  10.645  29.067  1.00 23.29           C  
ATOM   1507  O   TYR H 199      19.354   9.600  29.301  1.00 23.37           O  
ATOM   1508  N   TYR H 200      20.003  11.671  29.942  1.00 21.73           N  
ATOM   1509  CA  TYR H 200      19.415  11.559  31.247  1.00 22.51           C  
ATOM   1510  CB  TYR H 200      20.317  12.033  32.406  1.00 21.23           C  
ATOM   1511  CG  TYR H 200      21.466  11.113  32.655  1.00 21.58           C  
ATOM   1512  CD1 TYR H 200      21.292   9.954  33.380  1.00 18.59           C  
ATOM   1513  CD2 TYR H 200      22.724  11.424  32.194  1.00 18.34           C  
ATOM   1514  CE1 TYR H 200      22.352   9.112  33.625  1.00 16.35           C  
ATOM   1515  CE2 TYR H 200      23.789  10.587  32.436  1.00 21.48           C  
ATOM   1516  CZ  TYR H 200      23.604   9.428  33.152  1.00 22.05           C  
ATOM   1517  OH  TYR H 200      24.694   8.569  33.402  1.00 33.91           O  
ATOM   1518  C   TYR H 200      18.209  12.439  31.324  1.00 23.31           C  
ATOM   1519  O   TYR H 200      18.175  13.544  30.783  1.00 22.44           O  
ATOM   1520  N   CYS H 201      17.162  11.925  31.994  1.00 23.28           N  
ATOM   1521  CA  CYS H 201      15.964  12.662  32.261  1.00 24.21           C  
ATOM   1522  CB  CYS H 201      14.713  11.771  32.147  1.00 26.70           C  
ATOM   1523  SG  CYS H 201      13.162  12.576  32.633  1.00 35.72           S  
ATOM   1524  C   CYS H 201      16.113  13.115  33.677  1.00 23.90           C  
ATOM   1525  O   CYS H 201      16.545  12.340  34.533  1.00 23.38           O  
ATOM   1526  N   VAL H 202      15.813  14.398  33.966  1.00 23.30           N  
ATOM   1527  CA  VAL H 202      15.986  14.791  35.329  1.00 24.23           C  
ATOM   1528  CB  VAL H 202      17.280  15.471  35.579  1.00 23.52           C  
ATOM   1529  CG1 VAL H 202      17.430  15.596  37.099  1.00  0.00           C  
ATOM   1530  CG2 VAL H 202      18.385  14.667  34.879  1.00  0.00           C  
ATOM   1531  C   VAL H 202      14.868  15.711  35.706  1.00 25.07           C  
ATOM   1532  O   VAL H 202      14.466  16.590  34.942  1.00 25.57           O  
ATOM   1533  N   ARG H 203      14.355  15.535  36.937  1.00 25.05           N  
ATOM   1534  CA  ARG H 203      13.193  16.259  37.353  1.00 26.27           C  
ATOM   1535  CB  ARG H 203      12.238  15.368  38.157  1.00 30.03           C  
ATOM   1536  CG  ARG H 203      10.864  15.979  38.404  1.00 30.47           C  
ATOM   1537  CD  ARG H 203       9.985  15.067  39.255  1.00 35.65           C  
ATOM   1538  NE  ARG H 203      10.577  15.070  40.620  1.00 54.48           N  
ATOM   1539  CZ  ARG H 203      10.274  14.084  41.512  1.00 59.54           C  
ATOM   1540  NH1 ARG H 203       9.438  13.067  41.155  1.00 83.43           N1+
ATOM   1541  NH2 ARG H 203      10.817  14.122  42.764  1.00 41.49           N  
ATOM   1542  C   ARG H 203      13.563  17.443  38.183  1.00 26.97           C  
ATOM   1543  O   ARG H 203      14.538  17.426  38.933  1.00 27.39           O  
ATOM   1544  N   SER H 204      12.766  18.523  38.046  1.00 27.70           N  
ATOM   1545  CA  SER H 204      12.981  19.729  38.799  1.00 29.45           C  
ATOM   1546  CB  SER H 204      13.533  20.891  37.954  1.00 29.96           C  
ATOM   1547  OG  SER H 204      14.832  20.580  37.469  1.00  0.00           O  
ATOM   1548  C   SER H 204      11.642  20.180  39.353  1.00 30.97           C  
ATOM   1549  O   SER H 204      10.604  19.951  38.734  1.00 29.91           O  
ATOM   1550  N   VAL H 205      11.867  19.970  40.732  1.00 31.00           N  
ATOM   1551  CA  VAL H 205      10.986  19.738  41.887  1.00 32.88           C  
ATOM   1552  CB  VAL H 205      10.859  18.268  42.201  1.00 26.78           C  
ATOM   1553  CG1 VAL H 205      12.126  17.802  42.939  1.00  0.00           C  
ATOM   1554  CG2 VAL H 205       9.533  18.011  42.936  1.00  0.00           C  
ATOM   1555  C   VAL H 205      11.362  20.469  43.180  1.00 33.55           C  
ATOM   1556  O   VAL H 205      12.013  21.500  43.124  1.00 32.95           O  
ATOM   1557  N   THR H 206      10.987  19.936  44.395  1.00 34.62           N  
ATOM   1558  CA  THR H 206      10.879  20.781  45.585  1.00 36.37           C  
ATOM   1559  CB  THR H 206       9.431  20.964  45.892  1.00 35.98           C  
ATOM   1560  OG1 THR H 206       8.872  19.730  46.321  1.00 45.89           O  
ATOM   1561  CG2 THR H 206       8.735  21.391  44.588  1.00 44.03           C  
ATOM   1562  C   THR H 206      11.519  20.389  46.912  1.00 37.57           C  
ATOM   1563  O   THR H 206      11.821  19.256  47.284  1.00 37.07           O  
ATOM   1564  N   PRO H 207      11.676  21.479  47.638  1.00 39.36           N  
ATOM   1565  CA  PRO H 207      12.123  21.460  49.016  1.00 41.88           C  
ATOM   1566  CD  PRO H 207      12.246  22.623  46.944  1.00 22.57           C  
ATOM   1567  CB  PRO H 207      12.561  22.885  49.332  1.00 42.17           C  
ATOM   1568  CG  PRO H 207      13.042  23.421  47.979  1.00 23.36           C  
ATOM   1569  C   PRO H 207      11.091  20.950  49.971  1.00 43.53           C  
ATOM   1570  O   PRO H 207       9.909  20.926  49.637  1.00 44.60           O  
ATOM   1571  N   ARG H 208      11.536  20.528  51.173  1.00 44.76           N  
ATOM   1572  CA  ARG H 208      10.671  19.977  52.181  1.00 46.21           C  
ATOM   1573  CB  ARG H 208       9.256  20.580  52.278  1.00 21.42           C  
ATOM   1574  CG  ARG H 208       9.160  21.851  53.131  1.00  0.00           C  
ATOM   1575  CD  ARG H 208       7.713  22.242  53.459  1.00  0.00           C  
ATOM   1576  NE  ARG H 208       7.115  21.138  54.269  1.00  0.00           N  
ATOM   1577  CZ  ARG H 208       7.048  21.219  55.632  1.00  0.00           C  
ATOM   1578  NH1 ARG H 208       7.460  22.349  56.276  1.00  0.00           N1+
ATOM   1579  NH2 ARG H 208       6.549  20.171  56.352  1.00  0.00           N  
ATOM   1580  C   ARG H 208      10.533  18.522  51.889  1.00 47.52           C  
ATOM   1581  O   ARG H 208      10.801  18.067  50.778  1.00 47.84           O  
ATOM   1582  N   TYR H 209      10.126  17.749  52.909  1.00 48.83           N  
ATOM   1583  CA  TYR H 209      10.040  16.329  52.767  1.00 49.97           C  
ATOM   1584  CB  TYR H 209       9.732  15.650  54.109  1.00 50.79           C  
ATOM   1585  CG  TYR H 209      10.803  16.113  55.037  1.00 46.18           C  
ATOM   1586  CD1 TYR H 209      10.631  17.268  55.767  1.00 65.05           C  
ATOM   1587  CD2 TYR H 209      11.982  15.414  55.167  1.00 65.38           C  
ATOM   1588  CE1 TYR H 209      11.609  17.714  56.625  1.00  0.00           C  
ATOM   1589  CE2 TYR H 209      12.965  15.854  56.023  1.00 65.55           C  
ATOM   1590  CZ  TYR H 209      12.777  17.003  56.754  1.00  0.00           C  
ATOM   1591  OH  TYR H 209      13.786  17.455  57.631  1.00  0.00           O  
ATOM   1592  C   TYR H 209       8.970  15.958  51.786  1.00 49.98           C  
ATOM   1593  O   TYR H 209       9.213  15.192  50.856  1.00 49.79           O  
ATOM   1594  N   CYS H 210       7.767  16.540  51.923  1.00 50.00           N  
ATOM   1595  CA  CYS H 210       6.663  16.153  51.089  1.00 49.79           C  
ATOM   1596  CB  CYS H 210       5.362  16.891  51.449  1.00 25.18           C  
ATOM   1597  SG  CYS H 210       3.964  16.413  50.393  1.00  0.00           S  
ATOM   1598  C   CYS H 210       6.992  16.477  49.668  1.00 49.23           C  
ATOM   1599  O   CYS H 210       7.849  17.311  49.398  1.00 49.14           O  
ATOM   1600  N   GLY H 211       6.327  15.755  48.739  1.00 48.99           N  
ATOM   1601  CA  GLY H 211       6.452  15.845  47.310  1.00 48.22           C  
ATOM   1602  C   GLY H 211       5.939  17.158  46.794  1.00 47.33           C  
ATOM   1603  O   GLY H 211       6.344  17.579  45.713  1.00 47.81           O  
ATOM   1604  N   GLY H 212       4.981  17.814  47.485  1.00 46.24           N  
ATOM   1605  CA  GLY H 212       4.431  19.006  46.893  1.00 45.07           C  
ATOM   1606  C   GLY H 212       4.950  20.256  47.547  1.00 43.67           C  
ATOM   1607  O   GLY H 212       4.170  21.123  47.938  1.00 44.12           O  
ATOM   1608  N   GLY H 213       6.285  20.426  47.615  1.00 41.59           N  
ATOM   1609  CA  GLY H 213       6.827  21.630  48.184  1.00 39.47           C  
ATOM   1610  C   GLY H 213       6.941  22.621  47.067  1.00 38.16           C  
ATOM   1611  O   GLY H 213       6.380  22.419  45.992  1.00 37.43           O  
ATOM   1612  N   PHE H 214       7.655  23.742  47.293  1.00 36.81           N  
ATOM   1613  CA  PHE H 214       7.818  24.708  46.237  1.00 36.51           C  
ATOM   1614  CB  PHE H 214       8.164  26.125  46.724  1.00 37.24           C  
ATOM   1615  CG  PHE H 214       6.953  26.652  47.410  1.00 47.35           C  
ATOM   1616  CD1 PHE H 214       5.872  27.085  46.676  1.00 24.47           C  
ATOM   1617  CD2 PHE H 214       6.898  26.727  48.782  1.00  0.00           C  
ATOM   1618  CE1 PHE H 214       4.746  27.568  47.300  1.00  0.00           C  
ATOM   1619  CE2 PHE H 214       5.776  27.210  49.412  1.00  0.00           C  
ATOM   1620  CZ  PHE H 214       4.698  27.631  48.671  1.00  0.00           C  
ATOM   1621  C   PHE H 214       8.940  24.227  45.371  1.00 36.05           C  
ATOM   1622  O   PHE H 214       9.889  23.660  45.883  1.00 36.18           O  
ATOM   1623  N   CYS H 215       8.882  24.428  44.037  1.00 35.06           N  
ATOM   1624  CA  CYS H 215       9.928  23.871  43.211  1.00 34.80           C  
ATOM   1625  CB  CYS H 215       9.543  23.616  41.746  1.00 34.97           C  
ATOM   1626  SG  CYS H 215      10.934  22.914  40.810  1.00  0.00           S  
ATOM   1627  C   CYS H 215      11.142  24.743  43.198  1.00 34.44           C  
ATOM   1628  O   CYS H 215      11.040  25.969  43.234  1.00 33.81           O  
ATOM   1629  N   TYR H 216      12.332  24.096  43.280  1.00 33.78           N  
ATOM   1630  CA  TYR H 216      13.600  24.767  43.215  1.00 33.76           C  
ATOM   1631  CB  TYR H 216      14.730  24.148  44.042  1.00 34.94           C  
ATOM   1632  CG  TYR H 216      15.651  25.310  44.217  1.00  0.00           C  
ATOM   1633  CD1 TYR H 216      15.377  26.247  45.189  1.00 40.39           C  
ATOM   1634  CD2 TYR H 216      16.756  25.499  43.425  1.00  0.00           C  
ATOM   1635  CE1 TYR H 216      16.186  27.341  45.383  1.00  0.00           C  
ATOM   1636  CE2 TYR H 216      17.569  26.593  43.613  1.00  0.00           C  
ATOM   1637  CZ  TYR H 216      17.293  27.516  44.592  1.00  0.00           C  
ATOM   1638  OH  TYR H 216      18.134  28.635  44.776  1.00  0.00           O  
ATOM   1639  C   TYR H 216      14.088  24.963  41.798  1.00 32.81           C  
ATOM   1640  O   TYR H 216      14.801  25.913  41.498  1.00 32.66           O  
ATOM   1641  N   GLY H 217      13.803  24.029  40.878  1.00 32.20           N  
ATOM   1642  CA  GLY H 217      14.295  24.200  39.537  1.00 31.88           C  
ATOM   1643  C   GLY H 217      15.499  23.324  39.354  1.00 30.99           C  
ATOM   1644  O   GLY H 217      15.768  22.837  38.260  1.00 30.71           O  
ATOM   1645  N   GLU H 218      16.239  23.080  40.447  1.00 30.16           N  
ATOM   1646  CA  GLU H 218      17.416  22.258  40.440  1.00 30.11           C  
ATOM   1647  CB  GLU H 218      18.073  22.158  41.819  1.00 29.73           C  
ATOM   1648  CG  GLU H 218      17.389  21.129  42.736  1.00 26.33           C  
ATOM   1649  CD  GLU H 218      16.049  21.625  43.268  1.00 27.22           C  
ATOM   1650  OE1 GLU H 218      15.112  21.864  42.464  1.00 25.70           O  
ATOM   1651  OE2 GLU H 218      15.944  21.740  44.520  1.00 29.89           O1-
ATOM   1652  C   GLU H 218      16.970  20.864  40.142  1.00 29.59           C  
ATOM   1653  O   GLU H 218      15.815  20.515  40.380  1.00 29.82           O  
ATOM   1654  N   PHE H 219      17.886  20.031  39.609  1.00 28.71           N  
ATOM   1655  CA  PHE H 219      17.546  18.682  39.254  1.00 28.58           C  
ATOM   1656  CB  PHE H 219      18.476  18.117  38.176  1.00 27.63           C  
ATOM   1657  CG  PHE H 219      18.361  18.959  36.959  1.00 28.30           C  
ATOM   1658  CD1 PHE H 219      19.109  20.105  36.851  1.00 27.90           C  
ATOM   1659  CD2 PHE H 219      17.526  18.608  35.926  1.00 27.57           C  
ATOM   1660  CE1 PHE H 219      19.023  20.897  35.734  1.00 28.15           C  
ATOM   1661  CE2 PHE H 219      17.440  19.397  34.806  1.00 27.93           C  
ATOM   1662  CZ  PHE H 219      18.186  20.544  34.706  1.00 26.57           C  
ATOM   1663  C   PHE H 219      17.745  17.788  40.441  1.00 29.56           C  
ATOM   1664  O   PHE H 219      18.854  17.329  40.712  1.00 30.51           O  
ATOM   1665  N   ASP H 220      16.655  17.522  41.178  1.00 29.49           N  
ATOM   1666  CA  ASP H 220      16.677  16.697  42.353  1.00 30.43           C  
ATOM   1667  CB  ASP H 220      15.421  16.934  43.202  1.00 31.11           C  
ATOM   1668  CG  ASP H 220      15.482  18.396  43.625  1.00 26.45           C  
ATOM   1669  OD1 ASP H 220      16.546  18.809  44.158  1.00 28.91           O  
ATOM   1670  OD2 ASP H 220      14.483  19.128  43.393  1.00 25.35           O1-
ATOM   1671  C   ASP H 220      16.756  15.243  42.027  1.00 31.19           C  
ATOM   1672  O   ASP H 220      17.422  14.467  42.712  1.00 32.13           O  
ATOM   1673  N   TYR H 221      16.068  14.819  40.966  1.00 26.30           N  
ATOM   1674  CA  TYR H 221      15.994  13.393  40.765  1.00 27.94           C  
ATOM   1675  CB  TYR H 221      14.577  12.858  41.069  1.00 29.71           C  
ATOM   1676  CG  TYR H 221      14.568  11.378  40.922  1.00 36.32           C  
ATOM   1677  CD1 TYR H 221      15.255  10.591  41.815  1.00 70.90           C  
ATOM   1678  CD2 TYR H 221      13.846  10.772  39.920  1.00 55.12           C  
ATOM   1679  CE1 TYR H 221      15.252   9.223  41.697  1.00 37.78           C  
ATOM   1680  CE2 TYR H 221      13.838   9.403  39.795  1.00 71.35           C  
ATOM   1681  CZ  TYR H 221      14.546   8.627  40.681  1.00 67.61           C  
ATOM   1682  OH  TYR H 221      14.539   7.222  40.552  1.00  0.00           O  
ATOM   1683  C   TYR H 221      16.359  13.082  39.341  1.00 27.90           C  
ATOM   1684  O   TYR H 221      15.895  13.742  38.414  1.00 27.92           O  
ATOM   1685  N   TRP H 222      17.192  12.036  39.132  1.00 26.60           N  
ATOM   1686  CA  TRP H 222      17.690  11.727  37.817  1.00 25.46           C  
ATOM   1687  CB  TRP H 222      19.231  11.779  37.758  1.00 24.39           C  
ATOM   1688  CG  TRP H 222      19.814  13.157  37.987  1.00 22.70           C  
ATOM   1689  CD2 TRP H 222      20.580  13.895  37.021  1.00 21.49           C  
ATOM   1690  CD1 TRP H 222      19.746  13.940  39.103  1.00 17.39           C  
ATOM   1691  NE1 TRP H 222      20.399  15.129  38.885  1.00 21.69           N  
ATOM   1692  CE2 TRP H 222      20.919  15.115  37.608  1.00 19.99           C  
ATOM   1693  CE3 TRP H 222      20.977  13.582  35.752  1.00 22.94           C  
ATOM   1694  CZ2 TRP H 222      21.653  16.045  36.929  1.00 22.20           C  
ATOM   1695  CZ3 TRP H 222      21.708  14.529  35.065  1.00 19.95           C  
ATOM   1696  CH2 TRP H 222      22.035  15.738  35.642  1.00 23.02           C  
ATOM   1697  C   TRP H 222      17.304  10.327  37.442  1.00 26.49           C  
ATOM   1698  O   TRP H 222      17.147   9.455  38.294  1.00 26.84           O  
ATOM   1699  N   GLY H 223      17.124  10.085  36.127  1.00 26.77           N  
ATOM   1700  CA  GLY H 223      16.802   8.772  35.648  1.00 26.73           C  
ATOM   1701  C   GLY H 223      18.099   8.038  35.500  1.00 27.45           C  
ATOM   1702  O   GLY H 223      19.170   8.617  35.662  1.00 26.81           O  
ATOM   1703  N   GLN H 224      18.017   6.734  35.171  1.00 27.85           N  
ATOM   1704  CA  GLN H 224      19.146   5.857  35.017  1.00 28.42           C  
ATOM   1705  CB  GLN H 224      18.759   4.379  34.815  1.00 30.52           C  
ATOM   1706  CG  GLN H 224      18.018   4.083  33.508  1.00 35.08           C  
ATOM   1707  CD  GLN H 224      16.518   4.253  33.719  1.00 72.99           C  
ATOM   1708  OE1 GLN H 224      16.064   5.166  34.406  1.00 38.08           O  
ATOM   1709  NE2 GLN H 224      15.720   3.339  33.107  1.00 39.11           N  
ATOM   1710  C   GLN H 224      19.963   6.271  33.829  1.00 27.53           C  
ATOM   1711  O   GLN H 224      21.174   6.055  33.800  1.00 28.69           O  
ATOM   1712  N   GLY H 225      19.309   6.829  32.791  1.00 25.35           N  
ATOM   1713  CA  GLY H 225      20.007   7.269  31.611  1.00 24.88           C  
ATOM   1714  C   GLY H 225      19.754   6.304  30.490  1.00 25.88           C  
ATOM   1715  O   GLY H 225      19.519   5.117  30.711  1.00 25.55           O  
ATOM   1716  N   THR H 226      19.779   6.820  29.240  1.00 24.60           N  
ATOM   1717  CA  THR H 226      19.595   6.000  28.073  1.00 24.37           C  
ATOM   1718  CB  THR H 226      18.342   6.319  27.306  1.00 24.58           C  
ATOM   1719  OG1 THR H 226      17.203   6.141  28.135  1.00 26.17           O  
ATOM   1720  CG2 THR H 226      18.251   5.393  26.081  1.00 25.86           C  
ATOM   1721  C   THR H 226      20.749   6.252  27.151  1.00 24.75           C  
ATOM   1722  O   THR H 226      21.003   7.384  26.744  1.00 25.03           O  
ATOM   1723  N   LEU H 227      21.480   5.188  26.771  1.00 23.64           N  
ATOM   1724  CA  LEU H 227      22.614   5.394  25.917  1.00 23.86           C  
ATOM   1725  CB  LEU H 227      23.759   4.393  26.153  1.00 23.35           C  
ATOM   1726  CG  LEU H 227      24.976   4.617  25.234  1.00 28.04           C  
ATOM   1727  CD1 LEU H 227      25.632   5.983  25.484  1.00 20.97           C  
ATOM   1728  CD2 LEU H 227      25.972   3.452  25.333  1.00 22.24           C  
ATOM   1729  C   LEU H 227      22.171   5.261  24.498  1.00 24.69           C  
ATOM   1730  O   LEU H 227      21.588   4.252  24.104  1.00 24.84           O  
ATOM   1731  N   VAL H 228      22.426   6.313  23.694  1.00 23.24           N  
ATOM   1732  CA  VAL H 228      22.076   6.263  22.308  1.00 22.45           C  
ATOM   1733  CB  VAL H 228      21.197   7.399  21.873  1.00 23.17           C  
ATOM   1734  CG1 VAL H 228      20.988   7.302  20.353  1.00 23.79           C  
ATOM   1735  CG2 VAL H 228      19.890   7.342  22.684  1.00 23.11           C  
ATOM   1736  C   VAL H 228      23.349   6.335  21.530  1.00 23.36           C  
ATOM   1737  O   VAL H 228      24.115   7.292  21.646  1.00 22.69           O  
ATOM   1738  N   THR H 229      23.604   5.305  20.702  1.00 23.81           N  
ATOM   1739  CA  THR H 229      24.812   5.287  19.933  1.00 25.17           C  
ATOM   1740  CB  THR H 229      25.535   3.971  20.006  1.00 24.78           C  
ATOM   1741  OG1 THR H 229      25.869   3.671  21.354  1.00 25.65           O  
ATOM   1742  CG2 THR H 229      26.811   4.056  19.151  1.00 22.25           C  
ATOM   1743  C   THR H 229      24.431   5.524  18.508  1.00 26.42           C  
ATOM   1744  O   THR H 229      23.586   4.824  17.952  1.00 26.48           O  
ATOM   1745  N   VAL H 230      25.044   6.546  17.880  1.00 27.17           N  
ATOM   1746  CA  VAL H 230      24.724   6.839  16.514  1.00 28.13           C  
ATOM   1747  CB  VAL H 230      24.595   8.310  16.245  1.00 28.69           C  
ATOM   1748  CG1 VAL H 230      24.369   8.521  14.739  1.00 27.96           C  
ATOM   1749  CG2 VAL H 230      23.469   8.869  17.131  1.00 22.61           C  
ATOM   1750  C   VAL H 230      25.838   6.322  15.664  1.00 30.25           C  
ATOM   1751  O   VAL H 230      26.967   6.806  15.733  1.00 29.55           O  
ATOM   1752  N   SER H 231      25.544   5.303  14.834  1.00 30.84           N  
ATOM   1753  CA  SER H 231      26.550   4.768  13.965  1.00 32.30           C  
ATOM   1754  CB  SER H 231      27.482   3.745  14.637  1.00 32.00           C  
ATOM   1755  OG  SER H 231      28.435   3.258  13.703  1.00 35.67           O  
ATOM   1756  C   SER H 231      25.850   4.051  12.861  1.00 32.92           C  
ATOM   1757  O   SER H 231      24.669   3.726  12.967  1.00 32.04           O  
ATOM   1758  N   SER H 232      26.578   3.800  11.756  1.00 35.27           N  
ATOM   1759  CA  SER H 232      26.020   3.085  10.648  1.00 37.50           C  
ATOM   1760  CB  SER H 232      26.591   3.528   9.291  1.00 38.38           C  
ATOM   1761  OG  SER H 232      26.212   4.868   9.012  1.00 43.41           O  
ATOM   1762  C   SER H 232      26.392   1.624  10.840  1.00 37.40           C  
ATOM   1763  O   SER H 232      25.986   0.788   9.989  1.00 38.66           O  
ATOM   1764  OXT SER H 232      27.095   1.324  11.842  1.00  0.00           O1-
TER    1765      SER H 232 
CONECT  154  645
CONECT  645  154
CONECT  950 1523
CONECT 1523  950
END
