# Supplementary material for: Fully automated antibody structure prediction using BIOVIA tools: Validation study
Source: PLoS One. 2017 May 18;12(5):e0177923. doi: 10.1371/journal.pone.0177923 (PMC5436848; doi:10.1371/journal.pone.0177923)
Supplement: S1 Dataset — Predicted structures using the Top5 framework method, Chothia CDR definition with no canonical filtering and generating 50 models. These were used in the detailed discussion of outliers and for comparison against predictions using canonical filtering. (ZIP) [file pone.0177923.s003.zip › 4MXV_EF_FV_FinalModel.pdb]

REMARK   Accelrys Discovery Studio PDB file
REMARK   Created:  2015-05-08T05:59:18Z
SSBOND   1 CYS L   23    CYS L   88                                     
SSBOND   2 CYS H  129    CYS H  203                                     
ATOM      1  N   ASP L   1      25.326  32.617  26.258  1.00 44.93           N1+
ATOM      2  CA  ASP L   1      25.029  31.820  27.468  1.00 43.97           C  
ATOM      3  CB  ASP L   1      25.112  30.318  27.150  1.00 45.03           C  
ATOM      4  CG  ASP L   1      23.974  29.978  26.197  1.00 49.52           C  
ATOM      5  OD1 ASP L   1      23.068  30.837  26.032  1.00 50.34           O  
ATOM      6  OD2 ASP L   1      24.001  28.860  25.616  1.00 48.46           O1-
ATOM      7  C   ASP L   1      26.038  32.135  28.528  1.00 44.67           C  
ATOM      8  O   ASP L   1      27.081  32.721  28.247  1.00 44.23           O  
ATOM      9  N   ILE L   2      25.736  31.755  29.785  1.00 40.85           N  
ATOM     10  CA  ILE L   2      26.629  32.005  30.879  1.00 38.32           C  
ATOM     11  CB  ILE L   2      25.929  32.159  32.201  1.00 37.75           C  
ATOM     12  CG1 ILE L   2      25.014  33.394  32.174  1.00 37.85           C  
ATOM     13  CG2 ILE L   2      26.990  32.206  33.313  1.00 37.28           C  
ATOM     14  CD1 ILE L   2      24.047  33.455  33.355  1.00 37.91           C  
ATOM     15  C   ILE L   2      27.554  30.834  30.973  1.00 37.88           C  
ATOM     16  O   ILE L   2      27.123  29.683  30.908  1.00 36.05           O  
ATOM     17  N   GLN L   3      28.868  31.105  31.117  1.00 35.77           N  
ATOM     18  CA  GLN L   3      29.836  30.044  31.122  1.00 35.81           C  
ATOM     19  CB  GLN L   3      31.074  30.377  30.268  1.00 39.03           C  
ATOM     20  CG  GLN L   3      31.921  29.161  29.893  1.00 49.01           C  
ATOM     21  CD  GLN L   3      31.236  28.458  28.726  1.00 58.31           C  
ATOM     22  OE1 GLN L   3      31.534  27.305  28.417  1.00 59.30           O  
ATOM     23  NE2 GLN L   3      30.293  29.174  28.057  1.00 59.38           N  
ATOM     24  C   GLN L   3      30.294  29.812  32.531  1.00 34.96           C  
ATOM     25  O   GLN L   3      30.491  30.753  33.299  1.00 35.00           O  
ATOM     26  N   MET L   4      30.461  28.528  32.912  1.00 33.45           N  
ATOM     27  CA  MET L   4      30.893  28.215  34.244  1.00 32.67           C  
ATOM     28  CB  MET L   4      29.939  27.255  34.974  1.00 31.93           C  
ATOM     29  CG  MET L   4      28.510  27.791  35.080  1.00 34.12           C  
ATOM     30  SD  MET L   4      28.323  29.303  36.071  1.00 34.97           S  
ATOM     31  CE  MET L   4      28.223  28.443  37.667  1.00 28.31           C  
ATOM     32  C   MET L   4      32.215  27.519  34.133  1.00 34.04           C  
ATOM     33  O   MET L   4      32.332  26.494  33.463  1.00 35.35           O  
ATOM     34  N   THR L   5      33.254  28.059  34.803  1.00 32.18           N  
ATOM     35  CA  THR L   5      34.548  27.454  34.704  1.00 32.78           C  
ATOM     36  CB  THR L   5      35.591  28.404  34.176  1.00 35.31           C  
ATOM     37  OG1 THR L   5      36.740  27.684  33.763  1.00 38.52           O  
ATOM     38  CG2 THR L   5      35.968  29.435  35.253  1.00 36.65           C  
ATOM     39  C   THR L   5      34.937  26.958  36.067  1.00 32.95           C  
ATOM     40  O   THR L   5      34.884  27.690  37.057  1.00 31.33           O  
ATOM     41  N   GLN L   6      35.335  25.673  36.149  1.00 31.82           N  
ATOM     42  CA  GLN L   6      35.658  25.078  37.414  1.00 32.35           C  
ATOM     43  CB  GLN L   6      35.031  23.682  37.598  1.00 31.17           C  
ATOM     44  CG  GLN L   6      33.498  23.692  37.597  1.00 29.36           C  
ATOM     45  CD  GLN L   6      33.000  22.262  37.765  1.00 31.34           C  
ATOM     46  OE1 GLN L   6      32.071  21.834  37.083  1.00 28.46           O  
ATOM     47  NE2 GLN L   6      33.629  21.502  38.701  1.00 30.39           N  
ATOM     48  C   GLN L   6      37.141  24.912  37.510  1.00 35.30           C  
ATOM     49  O   GLN L   6      37.839  24.805  36.502  1.00 35.44           O  
ATOM     50  N   SER L   7      37.664  24.935  38.753  1.00 34.01           N  
ATOM     51  CA  SER L   7      39.066  24.719  38.960  1.00 34.27           C  
ATOM     52  CB  SER L   7      39.876  26.025  39.024  1.00 35.04           C  
ATOM     53  OG  SER L   7      41.253  25.743  39.227  1.00 40.30           O  
ATOM     54  C   SER L   7      39.201  24.036  40.284  1.00 35.95           C  
ATOM     55  O   SER L   7      38.476  24.363  41.223  1.00 36.24           O  
ATOM     56  N   PRO L   8      40.091  23.084  40.414  1.00 33.57           N  
ATOM     57  CA  PRO L   8      40.924  22.605  39.341  1.00 33.77           C  
ATOM     58  CD  PRO L   8      40.645  22.763  41.718  1.00 34.08           C  
ATOM     59  CB  PRO L   8      42.150  21.979  40.006  1.00 34.48           C  
ATOM     60  CG  PRO L   8      41.692  21.674  41.439  1.00 35.59           C  
ATOM     61  C   PRO L   8      40.151  21.604  38.544  1.00 35.11           C  
ATOM     62  O   PRO L   8      39.053  21.236  38.955  1.00 36.78           O  
ATOM     63  N   SER L   9      40.693  21.178  37.387  1.00 32.45           N  
ATOM     64  CA  SER L   9      40.050  20.186  36.576  1.00 33.38           C  
ATOM     65  CB  SER L   9      40.680  20.044  35.178  1.00 37.67           C  
ATOM     66  OG  SER L   9      42.031  19.620  35.274  1.00 45.34           O  
ATOM     67  C   SER L   9      40.116  18.861  37.278  1.00 33.17           C  
ATOM     68  O   SER L   9      39.230  18.025  37.108  1.00 32.36           O  
ATOM     69  N   SER L  10      41.179  18.617  38.074  1.00 31.18           N  
ATOM     70  CA  SER L  10      41.272  17.366  38.779  1.00 32.04           C  
ATOM     71  CB  SER L  10      41.899  16.240  37.942  1.00 34.72           C  
ATOM     72  OG  SER L  10      43.232  16.581  37.592  1.00 38.70           O  
ATOM     73  C   SER L  10      42.136  17.562  39.987  1.00 32.36           C  
ATOM     74  O   SER L  10      42.971  18.465  40.023  1.00 32.45           O  
ATOM     75  N   LEU L  11      41.934  16.725  41.029  1.00 30.60           N  
ATOM     76  CA  LEU L  11      42.757  16.838  42.201  1.00 31.84           C  
ATOM     77  CB  LEU L  11      42.277  17.926  43.185  1.00 31.85           C  
ATOM     78  CG  LEU L  11      40.844  17.741  43.728  1.00 32.33           C  
ATOM     79  CD1 LEU L  11      40.749  16.597  44.750  1.00 32.72           C  
ATOM     80  CD2 LEU L  11      40.288  19.068  44.264  1.00 33.67           C  
ATOM     81  C   LEU L  11      42.785  15.520  42.915  1.00 33.00           C  
ATOM     82  O   LEU L  11      41.892  14.688  42.749  1.00 31.23           O  
ATOM     83  N   SER L  12      43.852  15.288  43.713  1.00 31.18           N  
ATOM     84  CA  SER L  12      43.949  14.096  44.507  1.00 32.21           C  
ATOM     85  CB  SER L  12      45.118  13.172  44.120  1.00 33.83           C  
ATOM     86  OG  SER L  12      44.891  12.591  42.846  1.00 42.72           O  
ATOM     87  C   SER L  12      44.179  14.539  45.919  1.00 33.89           C  
ATOM     88  O   SER L  12      45.015  15.406  46.175  1.00 34.66           O  
ATOM     89  N   ALA L  13      43.432  13.953  46.879  1.00 31.82           N  
ATOM     90  CA  ALA L  13      43.575  14.338  48.256  1.00 33.23           C  
ATOM     91  CB  ALA L  13      42.507  15.337  48.729  1.00 32.29           C  
ATOM     92  C   ALA L  13      43.437  13.112  49.106  1.00 34.18           C  
ATOM     93  O   ALA L  13      42.862  12.109  48.686  1.00 33.77           O  
ATOM     94  N   SER L  14      43.988  13.166  50.336  1.00 34.05           N  
ATOM     95  CA  SER L  14      43.952  12.043  51.228  1.00 34.75           C  
ATOM     96  CB  SER L  14      45.107  12.031  52.245  1.00 35.71           C  
ATOM     97  OG  SER L  14      46.349  11.899  51.570  1.00 38.30           O  
ATOM     98  C   SER L  14      42.672  12.061  51.997  1.00 35.76           C  
ATOM     99  O   SER L  14      41.989  13.081  52.087  1.00 34.72           O  
ATOM    100  N   VAL L  15      42.320  10.902  52.585  1.00 35.96           N  
ATOM    101  CA  VAL L  15      41.109  10.811  53.339  1.00 35.51           C  
ATOM    102  CB  VAL L  15      40.810   9.418  53.806  1.00 36.89           C  
ATOM    103  CG1 VAL L  15      39.559   9.456  54.700  1.00 36.49           C  
ATOM    104  CG2 VAL L  15      40.673   8.509  52.572  1.00 35.58           C  
ATOM    105  C   VAL L  15      41.259  11.676  54.547  1.00 36.93           C  
ATOM    106  O   VAL L  15      42.280  11.636  55.231  1.00 37.26           O  
ATOM    107  N   GLY L  16      40.226  12.493  54.831  1.00 36.30           N  
ATOM    108  CA  GLY L  16      40.244  13.345  55.985  1.00 37.08           C  
ATOM    109  C   GLY L  16      40.668  14.728  55.591  1.00 37.82           C  
ATOM    110  O   GLY L  16      40.529  15.663  56.379  1.00 38.01           O  
ATOM    111  N   ASP L  17      41.182  14.910  54.360  1.00 35.62           N  
ATOM    112  CA  ASP L  17      41.632  16.217  53.967  1.00 35.66           C  
ATOM    113  CB  ASP L  17      42.513  16.226  52.703  1.00 37.38           C  
ATOM    114  CG  ASP L  17      43.874  15.636  53.038  1.00 41.14           C  
ATOM    115  OD1 ASP L  17      44.161  15.446  54.250  1.00 43.73           O  
ATOM    116  OD2 ASP L  17      44.653  15.374  52.082  1.00 41.22           O1-
ATOM    117  C   ASP L  17      40.445  17.074  53.664  1.00 35.94           C  
ATOM    118  O   ASP L  17      39.345  16.580  53.416  1.00 34.17           O  
ATOM    119  N   ARG L  18      40.647  18.406  53.697  1.00 35.07           N  
ATOM    120  CA  ARG L  18      39.581  19.300  53.362  1.00 35.47           C  
ATOM    121  CB  ARG L  18      39.554  20.573  54.228  1.00 36.58           C  
ATOM    122  CG  ARG L  18      38.298  21.424  54.028  1.00 39.54           C  
ATOM    123  CD  ARG L  18      38.207  22.620  54.978  1.00 45.75           C  
ATOM    124  NE  ARG L  18      36.938  23.340  54.670  1.00 53.93           N  
ATOM    125  CZ  ARG L  18      36.265  23.995  55.663  1.00 59.45           C  
ATOM    126  NH1 ARG L  18      36.762  24.005  56.934  1.00 57.48           N1+
ATOM    127  NH2 ARG L  18      35.090  24.634  55.387  1.00 55.88           N  
ATOM    128  C   ARG L  18      39.829  19.699  51.940  1.00 36.35           C  
ATOM    129  O   ARG L  18      40.904  20.194  51.608  1.00 36.67           O  
ATOM    130  N   VAL L  19      38.841  19.466  51.052  1.00 35.87           N  
ATOM    131  CA  VAL L  19      39.031  19.800  49.669  1.00 35.52           C  
ATOM    132  CB  VAL L  19      38.793  18.673  48.703  1.00 36.23           C  
ATOM    133  CG1 VAL L  19      40.001  17.733  48.706  1.00 36.71           C  
ATOM    134  CG2 VAL L  19      37.505  17.953  49.122  1.00 35.51           C  
ATOM    135  C   VAL L  19      38.123  20.916  49.280  1.00 37.83           C  
ATOM    136  O   VAL L  19      36.973  20.989  49.712  1.00 36.10           O  
ATOM    137  N   THR L  20      38.653  21.831  48.443  1.00 37.61           N  
ATOM    138  CA  THR L  20      37.891  22.955  47.991  1.00 38.20           C  
ATOM    139  CB  THR L  20      38.465  24.266  48.437  1.00 44.06           C  
ATOM    140  OG1 THR L  20      38.557  24.300  49.854  1.00 47.80           O  
ATOM    141  CG2 THR L  20      37.552  25.403  47.948  1.00 44.57           C  
ATOM    142  C   THR L  20      37.897  22.951  46.492  1.00 37.03           C  
ATOM    143  O   THR L  20      38.938  22.771  45.860  1.00 38.05           O  
ATOM    144  N   ILE L  21      36.709  23.139  45.884  1.00 32.10           N  
ATOM    145  CA  ILE L  21      36.593  23.207  44.455  1.00 31.83           C  
ATOM    146  CB  ILE L  21      35.776  22.091  43.870  1.00 33.62           C  
ATOM    147  CG1 ILE L  21      36.456  20.737  44.141  1.00 34.32           C  
ATOM    148  CG2 ILE L  21      35.555  22.385  42.377  1.00 34.90           C  
ATOM    149  CD1 ILE L  21      35.572  19.531  43.834  1.00 36.53           C  
ATOM    150  C   ILE L  21      35.905  24.502  44.146  1.00 33.67           C  
ATOM    151  O   ILE L  21      34.907  24.847  44.778  1.00 34.27           O  
ATOM    152  N   THR L  22      36.422  25.258  43.157  1.00 32.93           N  
ATOM    153  CA  THR L  22      35.854  26.547  42.870  1.00 32.60           C  
ATOM    154  CB  THR L  22      36.874  27.653  42.847  1.00 34.99           C  
ATOM    155  OG1 THR L  22      37.867  27.377  41.870  1.00 37.02           O  
ATOM    156  CG2 THR L  22      37.514  27.774  44.239  1.00 34.05           C  
ATOM    157  C   THR L  22      35.182  26.530  41.532  1.00 32.22           C  
ATOM    158  O   THR L  22      35.502  25.721  40.661  1.00 28.81           O  
ATOM    159  N   CYS L  23      34.186  27.422  41.369  1.00 31.58           N  
ATOM    160  CA  CYS L  23      33.452  27.548  40.139  1.00 31.45           C  
ATOM    161  CB  CYS L  23      32.065  26.856  40.216  1.00 32.98           C  
ATOM    162  SG  CYS L  23      31.069  26.971  38.697  1.00 43.51           S  
ATOM    163  C   CYS L  23      33.254  29.020  39.885  1.00 34.18           C  
ATOM    164  O   CYS L  23      32.780  29.749  40.758  1.00 33.47           O  
ATOM    165  N   ARG L  24      33.627  29.502  38.675  1.00 34.07           N  
ATOM    166  CA  ARG L  24      33.469  30.900  38.353  1.00 36.13           C  
ATOM    167  CB  ARG L  24      34.732  31.605  37.831  1.00 38.22           C  
ATOM    168  CG  ARG L  24      35.696  32.105  38.903  1.00 45.47           C  
ATOM    169  CD  ARG L  24      36.905  32.825  38.303  1.00 51.96           C  
ATOM    170  NE  ARG L  24      37.779  33.267  39.425  0.75 72.92           N  
ATOM    171  CZ  ARG L  24      37.737  34.560  39.861  0.75 80.73           C  
ATOM    172  NH1 ARG L  24      36.914  35.464  39.253  0.75 79.30           N1+
ATOM    173  NH2 ARG L  24      38.531  34.952  40.899  0.75 76.22           N  
ATOM    174  C   ARG L  24      32.482  31.047  37.242  1.00 36.77           C  
ATOM    175  O   ARG L  24      32.525  30.318  36.252  1.00 37.25           O  
ATOM    176  N   ALA L  25      31.578  32.038  37.376  1.00 35.17           N  
ATOM    177  CA  ALA L  25      30.584  32.295  36.374  1.00 35.50           C  
ATOM    178  CB  ALA L  25      29.200  32.622  36.956  1.00 35.51           C  
ATOM    179  C   ALA L  25      31.035  33.490  35.592  1.00 37.64           C  
ATOM    180  O   ALA L  25      31.685  34.390  36.124  1.00 37.07           O  
ATOM    181  N   SER L  26      30.929  33.351  34.243  1.00 50.80           N  
ATOM    182  CA  SER L  26      31.460  34.275  33.272  1.00 52.31           C  
ATOM    183  CB  SER L  26      31.317  33.776  31.820  1.00 52.99           C  
ATOM    184  OG  SER L  26      29.947  33.615  31.481  1.00 52.12           O  
ATOM    185  C   SER L  26      30.757  35.574  33.377  1.00 53.09           C  
ATOM    186  O   SER L  26      31.359  36.639  33.238  1.00 54.69           O  
ATOM    187  N   GLN L  27      29.440  35.506  33.606  1.00 52.21           N  
ATOM    188  CA  GLN L  27      28.656  36.690  33.734  1.00 52.74           C  
ATOM    189  CB  GLN L  27      27.626  36.875  32.610  1.00 53.69           C  
ATOM    190  CG  GLN L  27      28.223  37.150  31.232  1.00 55.86           C  
ATOM    191  CD  GLN L  27      27.058  37.299  30.261  1.00 58.22           C  
ATOM    192  OE1 GLN L  27      27.240  37.324  29.045  1.00 58.34           O  
ATOM    193  NE2 GLN L  27      25.818  37.389  30.813  1.00 60.15           N  
ATOM    194  C   GLN L  27      27.875  36.506  34.978  1.00 51.51           C  
ATOM    195  O   GLN L  27      27.807  35.407  35.526  1.00 50.15           O  
ATOM    196  N   ALA L  28      27.262  37.594  35.459  1.00 51.24           N  
ATOM    197  CA  ALA L  28      26.538  37.469  36.677  1.00 50.67           C  
ATOM    198  CB  ALA L  28      25.975  38.801  37.203  1.00 51.94           C  
ATOM    199  C   ALA L  28      25.406  36.519  36.478  1.00 49.13           C  
ATOM    200  O   ALA L  28      24.681  36.530  35.483  1.00 49.01           O  
ATOM    201  N   VAL L  29      25.264  35.635  37.469  1.00 48.07           N  
ATOM    202  CA  VAL L  29      24.213  34.686  37.574  1.00 45.97           C  
ATOM    203  CB  VAL L  29      24.701  33.271  37.693  1.00 45.19           C  
ATOM    204  CG1 VAL L  29      25.368  32.870  36.364  1.00 44.49           C  
ATOM    205  CG2 VAL L  29      25.664  33.188  38.887  1.00 42.95           C  
ATOM    206  C   VAL L  29      23.614  35.087  38.869  1.00 46.07           C  
ATOM    207  O   VAL L  29      24.113  35.988  39.533  1.00 46.11           O  
ATOM    208  N   SER L  30      22.467  34.526  39.238  1.00 44.83           N  
ATOM    209  CA  SER L  30      22.012  34.843  40.554  1.00 45.42           C  
ATOM    210  CB  SER L  30      20.483  34.839  40.705  1.00 45.28           C  
ATOM    211  OG  SER L  30      19.921  35.922  39.978  1.00 49.02           O  
ATOM    212  C   SER L  30      22.577  33.768  41.431  1.00 43.84           C  
ATOM    213  O   SER L  30      23.523  33.076  41.058  1.00 44.48           O  
ATOM    214  N   SER L  31      22.007  33.612  42.639  1.00 42.75           N  
ATOM    215  CA  SER L  31      22.423  32.610  43.590  1.00 41.05           C  
ATOM    216  CB  SER L  31      21.813  32.830  44.984  1.00 41.11           C  
ATOM    217  OG  SER L  31      22.318  34.026  45.559  1.00 44.91           O  
ATOM    218  C   SER L  31      21.954  31.284  43.099  1.00 39.41           C  
ATOM    219  O   SER L  31      22.005  30.286  43.823  1.00 38.24           O  
ATOM    220  N   ALA L  32      21.416  31.246  41.866  1.00 38.67           N  
ATOM    221  CA  ALA L  32      21.014  29.967  41.408  1.00 38.20           C  
ATOM    222  CB  ALA L  32      20.083  30.022  40.185  1.00 38.21           C  
ATOM    223  C   ALA L  32      22.250  29.229  41.006  1.00 37.98           C  
ATOM    224  O   ALA L  32      22.538  29.097  39.818  1.00 37.69           O  
ATOM    225  N   VAL L  33      23.024  28.724  41.997  1.00 28.16           N  
ATOM    226  CA  VAL L  33      24.064  27.806  41.619  1.00 27.31           C  
ATOM    227  CB  VAL L  33      25.442  28.252  42.021  1.00 26.91           C  
ATOM    228  CG1 VAL L  33      26.439  27.126  41.692  1.00 21.67           C  
ATOM    229  CG2 VAL L  33      25.758  29.578  41.308  1.00 20.32           C  
ATOM    230  C   VAL L  33      23.813  26.499  42.311  1.00 28.12           C  
ATOM    231  O   VAL L  33      23.317  26.466  43.438  1.00 28.08           O  
ATOM    232  N   ALA L  34      24.157  25.377  41.643  1.00 26.85           N  
ATOM    233  CA  ALA L  34      23.960  24.083  42.242  1.00 26.60           C  
ATOM    234  CB  ALA L  34      22.778  23.299  41.649  1.00 24.86           C  
ATOM    235  C   ALA L  34      25.194  23.255  42.025  1.00 27.04           C  
ATOM    236  O   ALA L  34      26.003  23.536  41.140  1.00 26.39           O  
ATOM    237  N   TRP L  35      25.381  22.219  42.871  1.00 25.82           N  
ATOM    238  CA  TRP L  35      26.514  21.341  42.748  1.00 25.47           C  
ATOM    239  CB  TRP L  35      27.493  21.447  43.929  1.00 24.89           C  
ATOM    240  CG  TRP L  35      28.215  22.773  44.004  1.00 25.18           C  
ATOM    241  CD2 TRP L  35      29.488  23.035  43.394  1.00 25.38           C  
ATOM    242  CD1 TRP L  35      27.840  23.930  44.626  1.00 25.90           C  
ATOM    243  NE1 TRP L  35      28.801  24.896  44.440  1.00 26.77           N  
ATOM    244  CE2 TRP L  35      29.820  24.358  43.682  1.00 27.36           C  
ATOM    245  CE3 TRP L  35      30.314  22.238  42.652  1.00 25.76           C  
ATOM    246  CZ2 TRP L  35      30.988  24.905  43.233  1.00 26.75           C  
ATOM    247  CZ3 TRP L  35      31.491  22.793  42.199  1.00 26.12           C  
ATOM    248  CH2 TRP L  35      31.821  24.102  42.485  1.00 26.70           C  
ATOM    249  C   TRP L  35      26.024  19.922  42.685  1.00 26.63           C  
ATOM    250  O   TRP L  35      25.107  19.531  43.407  1.00 28.20           O  
ATOM    251  N   TYR L  36      26.652  19.103  41.810  1.00 25.22           N  
ATOM    252  CA  TYR L  36      26.241  17.734  41.631  1.00 24.91           C  
ATOM    253  CB  TYR L  36      25.680  17.414  40.234  1.00 25.67           C  
ATOM    254  CG  TYR L  36      24.451  18.219  40.026  1.00 26.44           C  
ATOM    255  CD1 TYR L  36      23.241  17.765  40.488  1.00 26.17           C  
ATOM    256  CD2 TYR L  36      24.514  19.428  39.378  1.00 26.11           C  
ATOM    257  CE1 TYR L  36      22.102  18.507  40.305  1.00 27.19           C  
ATOM    258  CE2 TYR L  36      23.378  20.176  39.190  1.00 25.99           C  
ATOM    259  CZ  TYR L  36      22.174  19.713  39.655  1.00 26.66           C  
ATOM    260  OH  TYR L  36      21.006  20.476  39.471  1.00 22.23           O  
ATOM    261  C   TYR L  36      27.436  16.844  41.774  1.00 25.57           C  
ATOM    262  O   TYR L  36      28.578  17.257  41.567  1.00 25.44           O  
ATOM    263  N   GLN L  37      27.182  15.578  42.160  1.00 24.23           N  
ATOM    264  CA  GLN L  37      28.226  14.601  42.275  1.00 24.02           C  
ATOM    265  CB  GLN L  37      28.294  13.946  43.666  1.00 23.34           C  
ATOM    266  CG  GLN L  37      29.398  12.897  43.809  1.00 23.54           C  
ATOM    267  CD  GLN L  37      29.262  12.267  45.188  1.00 28.76           C  
ATOM    268  OE1 GLN L  37      28.155  11.994  45.649  1.00 29.50           O  
ATOM    269  NE2 GLN L  37      30.413  12.030  45.872  1.00 26.47           N  
ATOM    270  C   GLN L  37      27.886  13.505  41.313  1.00 25.78           C  
ATOM    271  O   GLN L  37      26.747  13.044  41.270  1.00 26.19           O  
ATOM    272  N   GLN L  38      28.865  13.069  40.495  1.00 24.53           N  
ATOM    273  CA  GLN L  38      28.578  12.004  39.578  1.00 25.30           C  
ATOM    274  CB  GLN L  38      28.575  12.441  38.103  1.00 25.02           C  
ATOM    275  CG  GLN L  38      28.262  11.296  37.138  1.00 24.32           C  
ATOM    276  CD  GLN L  38      28.281  11.837  35.715  1.00 27.77           C  
ATOM    277  OE1 GLN L  38      29.042  12.748  35.389  1.00 28.17           O  
ATOM    278  NE2 GLN L  38      27.416  11.258  34.839  1.00 24.63           N  
ATOM    279  C   GLN L  38      29.617  10.933  39.715  1.00 27.69           C  
ATOM    280  O   GLN L  38      30.807  11.176  39.525  1.00 27.42           O  
ATOM    281  N   LYS L  39      29.176   9.704  40.054  1.00 27.65           N  
ATOM    282  CA  LYS L  39      30.074   8.586  40.137  1.00 27.75           C  
ATOM    283  CB  LYS L  39      29.705   7.572  41.233  1.00 28.99           C  
ATOM    284  CG  LYS L  39      29.973   8.129  42.634  1.00 33.93           C  
ATOM    285  CD  LYS L  39      29.360   7.313  43.770  1.00 38.47           C  
ATOM    286  CE  LYS L  39      29.717   7.852  45.157  1.00 42.54           C  
ATOM    287  NZ  LYS L  39      29.068   7.032  46.205  1.00 42.20           N1+
ATOM    288  C   LYS L  39      30.071   7.917  38.798  1.00 31.88           C  
ATOM    289  O   LYS L  39      29.155   8.107  37.999  1.00 30.34           O  
ATOM    290  N   PRO L  40      31.084   7.148  38.514  1.00 35.63           N  
ATOM    291  CA  PRO L  40      31.172   6.552  37.212  1.00 36.12           C  
ATOM    292  CD  PRO L  40      32.394   7.362  39.107  1.00 38.11           C  
ATOM    293  CB  PRO L  40      32.569   5.943  37.132  1.00 37.32           C  
ATOM    294  CG  PRO L  40      33.403   6.841  38.067  1.00 39.30           C  
ATOM    295  C   PRO L  40      30.059   5.602  36.924  1.00 35.84           C  
ATOM    296  O   PRO L  40      29.773   4.740  37.753  1.00 36.23           O  
ATOM    297  N   GLY L  41      29.430   5.749  35.742  1.00 34.76           N  
ATOM    298  CA  GLY L  41      28.393   4.862  35.310  1.00 37.01           C  
ATOM    299  C   GLY L  41      27.107   5.207  35.995  1.00 38.45           C  
ATOM    300  O   GLY L  41      26.117   4.496  35.830  1.00 40.36           O  
ATOM    301  N   LYS L  42      27.073   6.310  36.771  1.00 36.13           N  
ATOM    302  CA  LYS L  42      25.860   6.634  37.470  1.00 35.88           C  
ATOM    303  CB  LYS L  42      26.002   6.629  39.003  1.00 38.96           C  
ATOM    304  CG  LYS L  42      26.343   5.256  39.587  1.00 45.66           C  
ATOM    305  CD  LYS L  42      25.295   4.182  39.283  1.00 52.05           C  
ATOM    306  CE  LYS L  42      25.640   2.811  39.868  1.00 59.38           C  
ATOM    307  NZ  LYS L  42      24.592   1.829  39.509  1.00 63.95           N1+
ATOM    308  C   LYS L  42      25.434   8.016  37.089  1.00 33.76           C  
ATOM    309  O   LYS L  42      26.218   8.804  36.560  1.00 32.02           O  
ATOM    310  N   ALA L  43      24.147   8.331  37.342  1.00 31.34           N  
ATOM    311  CA  ALA L  43      23.597   9.626  37.050  1.00 30.35           C  
ATOM    312  CB  ALA L  43      22.059   9.651  37.027  1.00 30.66           C  
ATOM    313  C   ALA L  43      24.054  10.579  38.117  1.00 28.96           C  
ATOM    314  O   ALA L  43      24.404  10.169  39.222  1.00 29.64           O  
ATOM    315  N   PRO L  44      24.067  11.850  37.809  1.00 27.02           N  
ATOM    316  CA  PRO L  44      24.509  12.838  38.760  1.00 25.47           C  
ATOM    317  CD  PRO L  44      24.252  12.287  36.434  1.00 26.99           C  
ATOM    318  CB  PRO L  44      24.679  14.130  37.962  1.00 25.76           C  
ATOM    319  CG  PRO L  44      24.970  13.644  36.532  1.00 28.00           C  
ATOM    320  C   PRO L  44      23.541  12.969  39.899  1.00 26.32           C  
ATOM    321  O   PRO L  44      22.344  12.772  39.695  1.00 25.17           O  
ATOM    322  N   LYS L  45      24.042  13.302  41.108  1.00 26.71           N  
ATOM    323  CA  LYS L  45      23.197  13.465  42.258  1.00 28.00           C  
ATOM    324  CB  LYS L  45      23.621  12.603  43.460  1.00 33.41           C  
ATOM    325  CG  LYS L  45      23.539  11.095  43.222  1.00 40.11           C  
ATOM    326  CD  LYS L  45      24.295  10.285  44.278  1.00 46.74           C  
ATOM    327  CE  LYS L  45      24.234   8.772  44.062  1.00 52.81           C  
ATOM    328  NZ  LYS L  45      22.940   8.237  44.538  1.00 56.58           N1+
ATOM    329  C   LYS L  45      23.326  14.891  42.698  1.00 27.64           C  
ATOM    330  O   LYS L  45      24.397  15.482  42.600  1.00 27.19           O  
ATOM    331  N   LEU L  46      22.227  15.482  43.206  1.00 25.42           N  
ATOM    332  CA  LEU L  46      22.222  16.865  43.613  1.00 25.53           C  
ATOM    333  CB  LEU L  46      20.801  17.456  43.606  1.00 25.09           C  
ATOM    334  CG  LEU L  46      20.691  18.890  44.149  1.00 27.43           C  
ATOM    335  CD1 LEU L  46      21.474  19.888  43.284  1.00 26.89           C  
ATOM    336  CD2 LEU L  46      19.219  19.288  44.337  1.00 26.94           C  
ATOM    337  C   LEU L  46      22.732  16.977  45.023  1.00 27.51           C  
ATOM    338  O   LEU L  46      22.161  16.365  45.923  1.00 28.61           O  
ATOM    339  N   LEU L  47      23.907  17.630  45.218  1.00 26.46           N  
ATOM    340  CA  LEU L  47      24.458  17.924  46.515  1.00 26.36           C  
ATOM    341  CB  LEU L  47      25.986  18.056  46.464  1.00 25.59           C  
ATOM    342  CG  LEU L  47      26.685  16.766  46.004  1.00 25.90           C  
ATOM    343  CD1 LEU L  47      28.210  16.943  45.970  1.00 27.26           C  
ATOM    344  CD2 LEU L  47      26.244  15.558  46.841  1.00 26.97           C  
ATOM    345  C   LEU L  47      23.933  19.189  47.142  1.00 28.79           C  
ATOM    346  O   LEU L  47      23.398  19.179  48.249  1.00 29.86           O  
ATOM    347  N   ILE L  48      24.061  20.327  46.420  1.00 28.08           N  
ATOM    348  CA  ILE L  48      23.704  21.601  46.984  1.00 28.61           C  
ATOM    349  CB  ILE L  48      24.894  22.354  47.498  1.00 29.13           C  
ATOM    350  CG1 ILE L  48      25.521  21.571  48.662  1.00 28.51           C  
ATOM    351  CG2 ILE L  48      24.453  23.776  47.878  1.00 29.18           C  
ATOM    352  CD1 ILE L  48      26.862  22.119  49.132  1.00 28.93           C  
ATOM    353  C   ILE L  48      23.005  22.446  45.962  1.00 30.41           C  
ATOM    354  O   ILE L  48      23.279  22.346  44.767  1.00 29.40           O  
ATOM    355  N   TYR L  49      22.052  23.293  46.419  1.00 29.80           N  
ATOM    356  CA  TYR L  49      21.352  24.179  45.529  1.00 29.88           C  
ATOM    357  CB  TYR L  49      19.933  23.718  45.139  1.00 29.90           C  
ATOM    358  CG  TYR L  49      19.063  23.615  46.346  1.00 32.92           C  
ATOM    359  CD1 TYR L  49      19.077  22.479  47.121  1.00 34.21           C  
ATOM    360  CD2 TYR L  49      18.227  24.651  46.694  1.00 34.88           C  
ATOM    361  CE1 TYR L  49      18.266  22.375  48.226  1.00 36.24           C  
ATOM    362  CE2 TYR L  49      17.413  24.552  47.798  1.00 36.78           C  
ATOM    363  CZ  TYR L  49      17.432  23.412  48.563  1.00 37.94           C  
ATOM    364  OH  TYR L  49      16.591  23.315  49.692  1.00 38.07           O  
ATOM    365  C   TYR L  49      21.262  25.527  46.180  1.00 31.41           C  
ATOM    366  O   TYR L  49      21.415  25.649  47.393  1.00 32.19           O  
ATOM    367  N   SER L  50      20.987  26.580  45.391  1.00 38.11           N  
ATOM    368  CA  SER L  50      20.886  27.902  45.939  1.00 38.76           C  
ATOM    369  CB  SER L  50      19.811  28.029  47.035  1.00 40.51           C  
ATOM    370  OG  SER L  50      18.520  27.816  46.483  1.00 45.45           O  
ATOM    371  C   SER L  50      22.207  28.288  46.524  1.00 38.69           C  
ATOM    372  O   SER L  50      22.286  29.123  47.423  1.00 39.06           O  
ATOM    373  N   ALA L  51      23.278  27.658  46.013  1.00 36.69           N  
ATOM    374  CA  ALA L  51      24.648  27.957  46.322  1.00 36.64           C  
ATOM    375  CB  ALA L  51      24.958  29.460  46.211  1.00 37.11           C  
ATOM    376  C   ALA L  51      25.035  27.522  47.701  1.00 35.98           C  
ATOM    377  O   ALA L  51      26.215  27.274  47.942  1.00 37.22           O  
ATOM    378  N   SER L  52      24.079  27.332  48.630  1.00 37.50           N  
ATOM    379  CA  SER L  52      24.546  27.041  49.956  1.00 37.65           C  
ATOM    380  CB  SER L  52      24.606  28.315  50.818  1.00 38.28           C  
ATOM    381  OG  SER L  52      25.051  28.004  52.127  1.00 41.55           O  
ATOM    382  C   SER L  52      23.613  26.097  50.655  1.00 37.86           C  
ATOM    383  O   SER L  52      23.880  25.721  51.797  1.00 39.07           O  
ATOM    384  N   HIS L  53      22.533  25.638  49.986  1.00 31.50           N  
ATOM    385  CA  HIS L  53      21.552  24.859  50.684  1.00 31.82           C  
ATOM    386  ND1 HIS L  53      18.638  23.478  51.436  1.00  0.00           N  
ATOM    387  CG  HIS L  53      19.090  24.768  51.283  1.00 38.27           C  
ATOM    388  CB  HIS L  53      20.109  25.198  50.270  1.00 32.55           C  
ATOM    389  NE2 HIS L  53      17.565  24.710  52.946  1.00  0.00           N  
ATOM    390  CD2 HIS L  53      18.426  25.507  52.215  1.00 35.12           C  
ATOM    391  CE1 HIS L  53      17.726  23.500  52.443  1.00 36.49           C  
ATOM    392  C   HIS L  53      21.799  23.409  50.400  1.00 32.74           C  
ATOM    393  O   HIS L  53      21.876  22.988  49.246  1.00 32.96           O  
ATOM    394  N   ARG L  54      21.934  22.614  51.481  1.00 31.72           N  
ATOM    395  CA  ARG L  54      22.218  21.209  51.405  1.00 31.98           C  
ATOM    396  CB  ARG L  54      22.666  20.656  52.775  1.00 35.13           C  
ATOM    397  CG  ARG L  54      23.281  19.253  52.784  1.00 38.53           C  
ATOM    398  CD  ARG L  54      23.832  18.886  54.168  1.00 23.96           C  
ATOM    399  NE  ARG L  54      23.062  17.740  54.737  1.00 26.95           N  
ATOM    400  CZ  ARG L  54      21.807  17.877  55.256  1.00 29.25           C  
ATOM    401  NH1 ARG L  54      21.123  19.049  55.117  1.00 29.07           N1+
ATOM    402  NH2 ARG L  54      21.229  16.825  55.908  1.00 31.01           N  
ATOM    403  C   ARG L  54      20.970  20.484  51.007  1.00 32.21           C  
ATOM    404  O   ARG L  54      19.885  20.742  51.525  1.00 30.78           O  
ATOM    405  N   TYR L  55      21.112  19.531  50.068  1.00 30.59           N  
ATOM    406  CA  TYR L  55      20.029  18.729  49.571  1.00 31.67           C  
ATOM    407  CB  TYR L  55      20.383  18.090  48.217  1.00 31.56           C  
ATOM    408  CG  TYR L  55      19.260  17.262  47.707  1.00 28.10           C  
ATOM    409  CD1 TYR L  55      18.092  17.843  47.268  1.00 27.73           C  
ATOM    410  CD2 TYR L  55      19.391  15.896  47.640  1.00 28.38           C  
ATOM    411  CE1 TYR L  55      17.065  17.066  46.788  1.00 29.16           C  
ATOM    412  CE2 TYR L  55      18.369  15.115  47.160  1.00 28.25           C  
ATOM    413  CZ  TYR L  55      17.203  15.701  46.735  1.00 29.31           C  
ATOM    414  OH  TYR L  55      16.154  14.900  46.242  1.00 30.82           O  
ATOM    415  C   TYR L  55      19.783  17.663  50.589  1.00 33.09           C  
ATOM    416  O   TYR L  55      20.719  17.144  51.193  1.00 31.08           O  
ATOM    417  N   THR L  56      18.501  17.319  50.828  1.00 34.67           N  
ATOM    418  CA  THR L  56      18.186  16.375  51.862  1.00 37.28           C  
ATOM    419  CB  THR L  56      16.715  16.111  52.006  1.00 41.08           C  
ATOM    420  OG1 THR L  56      16.197  15.550  50.808  1.00 18.93           O  
ATOM    421  CG2 THR L  56      16.004  17.435  52.328  1.00 21.31           C  
ATOM    422  C   THR L  56      18.857  15.067  51.586  1.00 37.65           C  
ATOM    423  O   THR L  56      18.836  14.560  50.466  1.00 37.42           O  
ATOM    424  N   GLY L  57      19.490  14.497  52.635  1.00 36.44           N  
ATOM    425  CA  GLY L  57      20.109  13.207  52.542  1.00 36.56           C  
ATOM    426  C   GLY L  57      21.570  13.338  52.237  1.00 37.91           C  
ATOM    427  O   GLY L  57      22.302  12.353  52.318  1.00 37.94           O  
ATOM    428  N   VAL L  58      22.044  14.549  51.885  1.00 34.76           N  
ATOM    429  CA  VAL L  58      23.437  14.721  51.564  1.00 33.36           C  
ATOM    430  CB  VAL L  58      23.712  15.987  50.802  1.00 32.09           C  
ATOM    431  CG1 VAL L  58      25.230  16.120  50.582  1.00 31.94           C  
ATOM    432  CG2 VAL L  58      22.893  15.958  49.501  1.00 29.74           C  
ATOM    433  C   VAL L  58      24.207  14.792  52.848  1.00 34.81           C  
ATOM    434  O   VAL L  58      23.723  15.338  53.835  1.00 35.06           O  
ATOM    435  N   PRO L  59      25.402  14.258  52.867  1.00 32.66           N  
ATOM    436  CA  PRO L  59      26.188  14.264  54.078  1.00 34.63           C  
ATOM    437  CD  PRO L  59      25.716  13.116  52.022  1.00 33.37           C  
ATOM    438  CB  PRO L  59      27.346  13.303  53.823  1.00 34.84           C  
ATOM    439  CG  PRO L  59      26.770  12.305  52.798  1.00 35.44           C  
ATOM    440  C   PRO L  59      26.620  15.652  54.452  1.00 36.48           C  
ATOM    441  O   PRO L  59      26.796  16.483  53.565  1.00 36.56           O  
ATOM    442  N   SER L  60      26.818  15.907  55.761  1.00 35.19           N  
ATOM    443  CA  SER L  60      27.151  17.207  56.283  1.00 35.49           C  
ATOM    444  CB  SER L  60      27.172  17.253  57.822  1.00 38.92           C  
ATOM    445  OG  SER L  60      25.864  17.056  58.337  1.00 45.20           O  
ATOM    446  C   SER L  60      28.507  17.638  55.812  1.00 34.88           C  
ATOM    447  O   SER L  60      28.821  18.826  55.845  1.00 34.41           O  
ATOM    448  N   ARG L  61      29.332  16.692  55.331  1.00 32.79           N  
ATOM    449  CA  ARG L  61      30.682  16.978  54.921  1.00 33.11           C  
ATOM    450  CB  ARG L  61      31.392  15.774  54.273  1.00 33.33           C  
ATOM    451  CG  ARG L  61      31.495  14.517  55.133  1.00 34.50           C  
ATOM    452  CD  ARG L  61      32.390  13.439  54.510  1.00 32.55           C  
ATOM    453  NE  ARG L  61      31.751  12.953  53.253  1.00 35.03           N  
ATOM    454  CZ  ARG L  61      31.005  11.808  53.255  1.00 37.63           C  
ATOM    455  NH1 ARG L  61      30.838  11.100  54.409  1.00 34.24           N1+
ATOM    456  NH2 ARG L  61      30.426  11.364  52.101  1.00 33.56           N  
ATOM    457  C   ARG L  61      30.643  17.990  53.821  1.00 31.84           C  
ATOM    458  O   ARG L  61      31.552  18.814  53.698  1.00 30.90           O  
ATOM    459  N   PHE L  62      29.606  17.915  52.963  1.00 29.41           N  
ATOM    460  CA  PHE L  62      29.519  18.778  51.821  1.00 28.05           C  
ATOM    461  CB  PHE L  62      28.657  18.202  50.683  1.00 29.26           C  
ATOM    462  CG  PHE L  62      29.350  16.997  50.149  1.00 29.42           C  
ATOM    463  CD1 PHE L  62      30.264  17.120  49.138  1.00 28.53           C  
ATOM    464  CD2 PHE L  62      29.102  15.741  50.644  1.00 30.78           C  
ATOM    465  CE1 PHE L  62      30.913  16.018  48.633  1.00 28.62           C  
ATOM    466  CE2 PHE L  62      29.747  14.634  50.142  1.00 30.95           C  
ATOM    467  CZ  PHE L  62      30.659  14.766  49.130  1.00 28.99           C  
ATOM    468  C   PHE L  62      28.909  20.090  52.199  1.00 30.52           C  
ATOM    469  O   PHE L  62      27.920  20.156  52.928  1.00 32.22           O  
ATOM    470  N   SER L  63      29.502  21.186  51.684  1.00 29.77           N  
ATOM    471  CA  SER L  63      29.026  22.508  51.966  1.00 30.80           C  
ATOM    472  CB  SER L  63      29.766  23.137  53.161  1.00 31.42           C  
ATOM    473  OG  SER L  63      29.284  24.444  53.423  1.00 34.29           O  
ATOM    474  C   SER L  63      29.300  23.361  50.760  1.00 32.20           C  
ATOM    475  O   SER L  63      30.255  23.113  50.025  1.00 32.21           O  
ATOM    476  N   GLY L  64      28.460  24.396  50.532  1.00 31.75           N  
ATOM    477  CA  GLY L  64      28.669  25.259  49.401  1.00 32.52           C  
ATOM    478  C   GLY L  64      28.586  26.678  49.876  1.00 33.24           C  
ATOM    479  O   GLY L  64      27.957  26.969  50.892  1.00 31.01           O  
ATOM    480  N   SER L  65      29.237  27.607  49.141  1.00 32.51           N  
ATOM    481  CA  SER L  65      29.192  28.993  49.519  1.00 34.18           C  
ATOM    482  CB  SER L  65      30.244  29.375  50.577  1.00 36.24           C  
ATOM    483  OG  SER L  65      31.552  29.216  50.047  1.00 39.82           O  
ATOM    484  C   SER L  65      29.464  29.829  48.302  1.00 34.59           C  
ATOM    485  O   SER L  65      29.828  29.314  47.246  1.00 31.82           O  
ATOM    486  N   GLY L  66      29.294  31.164  48.433  1.00 33.89           N  
ATOM    487  CA  GLY L  66      29.591  32.051  47.340  1.00 34.01           C  
ATOM    488  C   GLY L  66      28.357  32.745  46.849  1.00 37.16           C  
ATOM    489  O   GLY L  66      27.229  32.315  47.088  1.00 37.23           O  
ATOM    490  N   SER L  67      28.576  33.887  46.161  1.00 37.90           N  
ATOM    491  CA  SER L  67      27.533  34.671  45.565  1.00 39.03           C  
ATOM    492  CB  SER L  67      26.966  35.763  46.489  1.00 41.79           C  
ATOM    493  OG  SER L  67      26.264  35.177  47.574  1.00 47.74           O  
ATOM    494  C   SER L  67      28.152  35.373  44.396  1.00 39.04           C  
ATOM    495  O   SER L  67      29.372  35.496  44.308  1.00 38.63           O  
ATOM    496  N   GLY L  68      27.315  35.856  43.458  1.00 36.86           N  
ATOM    497  CA  GLY L  68      27.846  36.580  42.339  1.00 36.58           C  
ATOM    498  C   GLY L  68      28.536  35.642  41.391  1.00 38.13           C  
ATOM    499  O   GLY L  68      27.905  34.783  40.781  1.00 36.48           O  
ATOM    500  N   THR L  69      29.825  35.927  41.113  1.00 35.90           N  
ATOM    501  CA  THR L  69      30.679  35.161  40.239  1.00 37.88           C  
ATOM    502  CB  THR L  69      31.747  36.000  39.604  1.00 39.41           C  
ATOM    503  OG1 THR L  69      32.645  36.488  40.591  1.00 40.64           O  
ATOM    504  CG2 THR L  69      31.070  37.173  38.876  1.00 37.26           C  
ATOM    505  C   THR L  69      31.381  33.982  40.869  1.00 38.45           C  
ATOM    506  O   THR L  69      31.619  32.984  40.190  1.00 38.33           O  
ATOM    507  N   ASP L  70      31.780  34.069  42.160  1.00 38.89           N  
ATOM    508  CA  ASP L  70      32.647  33.051  42.709  1.00 39.66           C  
ATOM    509  CB  ASP L  70      33.831  33.631  43.502  1.00 43.80           C  
ATOM    510  CG  ASP L  70      34.775  34.325  42.531  1.00 49.58           C  
ATOM    511  OD1 ASP L  70      34.761  33.958  41.326  1.00 52.68           O  
ATOM    512  OD2 ASP L  70      35.522  35.234  42.980  1.00 51.74           O1-
ATOM    513  C   ASP L  70      31.919  32.135  43.645  1.00 38.96           C  
ATOM    514  O   ASP L  70      31.319  32.573  44.626  1.00 39.95           O  
ATOM    515  N   PHE L  71      31.993  30.813  43.377  1.00 35.26           N  
ATOM    516  CA  PHE L  71      31.312  29.863  44.213  1.00 33.43           C  
ATOM    517  CB  PHE L  71      30.108  29.210  43.515  1.00 32.60           C  
ATOM    518  CG  PHE L  71      29.133  30.298  43.216  1.00 32.75           C  
ATOM    519  CD1 PHE L  71      29.273  31.065  42.083  1.00 32.17           C  
ATOM    520  CD2 PHE L  71      28.082  30.554  44.065  1.00 33.12           C  
ATOM    521  CE1 PHE L  71      28.379  32.072  41.799  1.00 33.58           C  
ATOM    522  CE2 PHE L  71      27.185  31.559  43.788  1.00 34.68           C  
ATOM    523  CZ  PHE L  71      27.332  32.321  42.653  1.00 34.74           C  
ATOM    524  C   PHE L  71      32.273  28.771  44.563  1.00 34.22           C  
ATOM    525  O   PHE L  71      33.192  28.473  43.801  1.00 35.62           O  
ATOM    526  N   THR L  72      32.095  28.148  45.750  1.00 32.91           N  
ATOM    527  CA  THR L  72      33.014  27.120  46.127  1.00 33.94           C  
ATOM    528  CB  THR L  72      34.044  27.609  47.103  1.00 38.14           C  
ATOM    529  OG1 THR L  72      35.136  26.711  47.161  1.00 41.58           O  
ATOM    530  CG2 THR L  72      33.399  27.714  48.490  1.00 35.81           C  
ATOM    531  C   THR L  72      32.266  25.980  46.755  1.00 33.53           C  
ATOM    532  O   THR L  72      31.254  26.171  47.430  1.00 32.48           O  
ATOM    533  N   LEU L  73      32.753  24.745  46.511  1.00 31.39           N  
ATOM    534  CA  LEU L  73      32.211  23.550  47.091  1.00 31.64           C  
ATOM    535  CB  LEU L  73      31.923  22.452  46.051  1.00 32.26           C  
ATOM    536  CG  LEU L  73      31.357  21.151  46.653  1.00 33.65           C  
ATOM    537  CD1 LEU L  73      29.981  21.380  47.298  1.00 33.51           C  
ATOM    538  CD2 LEU L  73      31.349  20.015  45.617  1.00 34.14           C  
ATOM    539  C   LEU L  73      33.278  23.025  47.996  1.00 34.04           C  
ATOM    540  O   LEU L  73      34.434  22.910  47.589  1.00 32.07           O  
ATOM    541  N   THR L  74      32.925  22.705  49.258  1.00 33.75           N  
ATOM    542  CA  THR L  74      33.938  22.249  50.167  1.00 33.20           C  
ATOM    543  CB  THR L  74      34.135  23.171  51.337  1.00 34.79           C  
ATOM    544  OG1 THR L  74      34.498  24.467  50.892  1.00 34.70           O  
ATOM    545  CG2 THR L  74      35.236  22.595  52.239  1.00 34.81           C  
ATOM    546  C   THR L  74      33.542  20.930  50.750  1.00 33.62           C  
ATOM    547  O   THR L  74      32.393  20.719  51.133  1.00 33.49           O  
ATOM    548  N   ILE L  75      34.513  19.997  50.822  1.00 31.97           N  
ATOM    549  CA  ILE L  75      34.287  18.738  51.469  1.00 32.25           C  
ATOM    550  CB  ILE L  75      34.686  17.558  50.632  1.00 32.06           C  
ATOM    551  CG1 ILE L  75      33.896  17.568  49.313  1.00 31.90           C  
ATOM    552  CG2 ILE L  75      34.465  16.279  51.458  1.00 31.86           C  
ATOM    553  CD1 ILE L  75      34.428  16.600  48.260  1.00 33.68           C  
ATOM    554  C   ILE L  75      35.174  18.792  52.674  1.00 35.04           C  
ATOM    555  O   ILE L  75      36.399  18.785  52.558  1.00 34.87           O  
ATOM    556  N   SER L  76      34.562  18.855  53.872  1.00 35.55           N  
ATOM    557  CA  SER L  76      35.299  19.038  55.091  1.00 36.01           C  
ATOM    558  CB  SER L  76      34.387  19.141  56.326  1.00 37.78           C  
ATOM    559  OG  SER L  76      33.687  17.923  56.527  1.00 38.10           O  
ATOM    560  C   SER L  76      36.240  17.897  55.315  1.00 37.61           C  
ATOM    561  O   SER L  76      37.414  18.117  55.612  1.00 37.69           O  
ATOM    562  N   SER L  77      35.758  16.644  55.203  1.00 35.51           N  
ATOM    563  CA  SER L  77      36.654  15.542  55.404  1.00 36.41           C  
ATOM    564  CB  SER L  77      36.421  14.804  56.733  1.00 39.27           C  
ATOM    565  OG  SER L  77      37.342  13.732  56.862  1.00 43.13           O  
ATOM    566  C   SER L  77      36.403  14.567  54.298  1.00 35.58           C  
ATOM    567  O   SER L  77      35.354  13.925  54.242  1.00 35.83           O  
ATOM    568  N   LEU L  78      37.396  14.397  53.408  1.00 33.08           N  
ATOM    569  CA  LEU L  78      37.232  13.566  52.251  1.00 31.94           C  
ATOM    570  CB  LEU L  78      38.402  13.709  51.257  1.00 30.55           C  
ATOM    571  CG  LEU L  78      38.211  12.971  49.917  1.00 31.30           C  
ATOM    572  CD1 LEU L  78      37.047  13.569  49.110  1.00 30.49           C  
ATOM    573  CD2 LEU L  78      39.522  12.941  49.114  1.00 32.52           C  
ATOM    574  C   LEU L  78      37.138  12.132  52.679  1.00 33.07           C  
ATOM    575  O   LEU L  78      37.879  11.677  53.550  1.00 31.40           O  
ATOM    576  N   GLN L  79      36.200  11.387  52.058  1.00 31.35           N  
ATOM    577  CA  GLN L  79      35.987   9.996  52.362  1.00 30.82           C  
ATOM    578  CB  GLN L  79      34.542   9.685  52.781  1.00 31.75           C  
ATOM    579  CG  GLN L  79      34.102  10.411  54.052  1.00 37.34           C  
ATOM    580  CD  GLN L  79      34.868   9.823  55.226  1.00 45.78           C  
ATOM    581  OE1 GLN L  79      34.889   8.609  55.425  1.00 48.31           O  
ATOM    582  NE2 GLN L  79      35.521  10.708  56.024  1.00 40.33           N  
ATOM    583  C   GLN L  79      36.248   9.226  51.104  1.00 31.01           C  
ATOM    584  O   GLN L  79      36.202   9.780  50.009  1.00 29.09           O  
ATOM    585  N   PRO L  80      36.520   7.954  51.220  1.00 30.60           N  
ATOM    586  CA  PRO L  80      36.820   7.159  50.057  1.00 30.44           C  
ATOM    587  CD  PRO L  80      37.129   7.415  52.423  1.00 31.05           C  
ATOM    588  CB  PRO L  80      37.283   5.808  50.597  1.00 31.25           C  
ATOM    589  CG  PRO L  80      37.897   6.161  51.965  1.00 31.23           C  
ATOM    590  C   PRO L  80      35.673   7.086  49.095  1.00 31.48           C  
ATOM    591  O   PRO L  80      35.912   6.913  47.901  1.00 32.00           O  
ATOM    592  N   GLU L  81      34.433   7.215  49.599  1.00 29.66           N  
ATOM    593  CA  GLU L  81      33.220   7.137  48.831  1.00 30.07           C  
ATOM    594  CB  GLU L  81      31.955   7.221  49.702  1.00 30.72           C  
ATOM    595  CG  GLU L  81      31.781   6.073  50.695  1.00 38.13           C  
ATOM    596  CD  GLU L  81      32.592   6.381  51.944  1.00 48.70           C  
ATOM    597  OE1 GLU L  81      33.829   6.149  51.918  1.00 45.24           O  
ATOM    598  OE2 GLU L  81      31.984   6.846  52.943  1.00 50.63           O1-
ATOM    599  C   GLU L  81      33.145   8.315  47.908  1.00 29.58           C  
ATOM    600  O   GLU L  81      32.489   8.263  46.869  1.00 28.22           O  
ATOM    601  N   ASP L  82      33.809   9.416  48.299  1.00 27.94           N  
ATOM    602  CA  ASP L  82      33.772  10.711  47.674  1.00 27.82           C  
ATOM    603  CB  ASP L  82      34.455  11.793  48.530  1.00 29.52           C  
ATOM    604  CG  ASP L  82      33.564  12.024  49.750  1.00 31.37           C  
ATOM    605  OD1 ASP L  82      32.380  11.595  49.696  1.00 30.39           O  
ATOM    606  OD2 ASP L  82      34.046  12.627  50.746  1.00 34.94           O1-
ATOM    607  C   ASP L  82      34.351  10.735  46.285  1.00 30.93           C  
ATOM    608  O   ASP L  82      34.198  11.739  45.591  1.00 30.90           O  
ATOM    609  N   PHE L  83      35.099   9.700  45.856  1.00 31.30           N  
ATOM    610  CA  PHE L  83      35.625   9.694  44.512  1.00 29.83           C  
ATOM    611  CB  PHE L  83      36.279   8.343  44.155  1.00 31.04           C  
ATOM    612  CG  PHE L  83      36.493   8.253  42.682  1.00 33.88           C  
ATOM    613  CD1 PHE L  83      37.566   8.861  42.071  1.00 38.17           C  
ATOM    614  CD2 PHE L  83      35.609   7.533  41.909  1.00 35.85           C  
ATOM    615  CE1 PHE L  83      37.745   8.759  40.709  1.00 41.42           C  
ATOM    616  CE2 PHE L  83      35.784   7.429  40.548  1.00 38.72           C  
ATOM    617  CZ  PHE L  83      36.854   8.043  39.944  1.00 40.32           C  
ATOM    618  C   PHE L  83      34.506   9.949  43.541  1.00 29.44           C  
ATOM    619  O   PHE L  83      33.498   9.244  43.542  1.00 29.12           O  
ATOM    620  N   ALA L  84      34.661  10.988  42.683  1.00 27.86           N  
ATOM    621  CA  ALA L  84      33.636  11.300  41.721  1.00 26.90           C  
ATOM    622  CB  ALA L  84      32.255  11.547  42.356  1.00 27.03           C  
ATOM    623  C   ALA L  84      34.013  12.555  40.987  1.00 27.68           C  
ATOM    624  O   ALA L  84      35.041  13.173  41.264  1.00 29.13           O  
ATOM    625  N   THR L  85      33.185  12.943  39.991  1.00 25.67           N  
ATOM    626  CA  THR L  85      33.394  14.171  39.278  1.00 24.50           C  
ATOM    627  CB  THR L  85      33.225  14.044  37.792  1.00 26.22           C  
ATOM    628  OG1 THR L  85      34.129  13.079  37.277  1.00 27.82           O  
ATOM    629  CG2 THR L  85      33.497  15.416  37.152  1.00 24.85           C  
ATOM    630  C   THR L  85      32.331  15.102  39.775  1.00 26.90           C  
ATOM    631  O   THR L  85      31.163  14.726  39.853  1.00 27.57           O  
ATOM    632  N   TYR L  86      32.708  16.349  40.125  1.00 25.48           N  
ATOM    633  CA  TYR L  86      31.756  17.264  40.694  1.00 25.22           C  
ATOM    634  CB  TYR L  86      32.233  17.895  42.016  1.00 24.54           C  
ATOM    635  CG  TYR L  86      32.348  16.812  43.035  1.00 25.65           C  
ATOM    636  CD1 TYR L  86      33.481  16.035  43.111  1.00 25.68           C  
ATOM    637  CD2 TYR L  86      31.321  16.576  43.920  1.00 24.85           C  
ATOM    638  CE1 TYR L  86      33.588  15.039  44.054  1.00 25.15           C  
ATOM    639  CE2 TYR L  86      31.420  15.581  44.865  1.00 24.60           C  
ATOM    640  CZ  TYR L  86      32.555  14.811  44.933  1.00 26.49           C  
ATOM    641  OH  TYR L  86      32.659  13.789  45.901  1.00 26.54           O  
ATOM    642  C   TYR L  86      31.512  18.381  39.724  1.00 26.75           C  
ATOM    643  O   TYR L  86      32.448  18.908  39.122  1.00 29.08           O  
ATOM    644  N   TYR L  87      30.226  18.767  39.544  1.00 25.79           N  
ATOM    645  CA  TYR L  87      29.920  19.813  38.606  1.00 25.89           C  
ATOM    646  CB  TYR L  87      29.025  19.416  37.415  1.00 24.99           C  
ATOM    647  CG  TYR L  87      29.607  18.315  36.598  1.00 25.57           C  
ATOM    648  CD1 TYR L  87      30.718  18.504  35.813  1.00 24.53           C  
ATOM    649  CD2 TYR L  87      29.038  17.066  36.637  1.00 25.68           C  
ATOM    650  CE1 TYR L  87      31.237  17.474  35.065  1.00 24.80           C  
ATOM    651  CE2 TYR L  87      29.550  16.032  35.891  1.00 25.86           C  
ATOM    652  CZ  TYR L  87      30.652  16.235  35.100  1.00 26.34           C  
ATOM    653  OH  TYR L  87      31.184  15.178  34.331  1.00 26.03           O  
ATOM    654  C   TYR L  87      29.121  20.888  39.282  1.00 27.41           C  
ATOM    655  O   TYR L  87      28.304  20.626  40.162  1.00 27.43           O  
ATOM    656  N   CYS L  88      29.360  22.151  38.867  1.00 26.13           N  
ATOM    657  CA  CYS L  88      28.589  23.271  39.320  1.00 26.05           C  
ATOM    658  CB  CYS L  88      29.436  24.526  39.646  1.00 26.94           C  
ATOM    659  SG  CYS L  88      30.504  25.054  38.265  1.00 39.08           S  
ATOM    660  C   CYS L  88      27.667  23.602  38.181  1.00 26.89           C  
ATOM    661  O   CYS L  88      27.942  23.233  37.039  1.00 26.00           O  
ATOM    662  N   GLN L  89      26.511  24.247  38.463  1.00 25.97           N  
ATOM    663  CA  GLN L  89      25.638  24.631  37.385  1.00 25.18           C  
ATOM    664  CB  GLN L  89      24.474  23.684  37.058  1.00 26.02           C  
ATOM    665  CG  GLN L  89      23.383  23.712  38.122  1.00 26.28           C  
ATOM    666  CD  GLN L  89      22.075  23.298  37.465  1.00 23.23           C  
ATOM    667  OE1 GLN L  89      21.247  22.623  38.073  1.00 23.48           O  
ATOM    668  NE2 GLN L  89      21.861  23.742  36.198  1.00 27.97           N  
ATOM    669  C   GLN L  89      24.952  25.899  37.785  1.00 26.12           C  
ATOM    670  O   GLN L  89      24.759  26.162  38.971  1.00 27.48           O  
ATOM    671  N   GLU L  90      24.553  26.715  36.786  1.00 26.26           N  
ATOM    672  CA  GLU L  90      23.871  27.950  37.067  1.00 25.56           C  
ATOM    673  CB  GLU L  90      24.545  29.181  36.431  1.00 26.34           C  
ATOM    674  CG  GLU L  90      24.659  29.118  34.906  1.00 27.20           C  
ATOM    675  CD  GLU L  90      23.358  29.624  34.302  1.00 30.16           C  
ATOM    676  OE1 GLU L  90      22.549  30.222  35.058  1.00 29.81           O  
ATOM    677  OE2 GLU L  90      23.160  29.426  33.073  1.00  0.00           O1-
ATOM    678  C   GLU L  90      22.471  27.837  36.546  1.00 27.81           C  
ATOM    679  O   GLU L  90      22.244  27.384  35.427  1.00 26.78           O  
ATOM    680  N   SER L  91      21.544  28.029  37.506  1.00 31.64           N  
ATOM    681  CA  SER L  91      20.123  28.023  37.360  1.00 32.40           C  
ATOM    682  CB  SER L  91      19.406  27.499  38.613  1.00 35.10           C  
ATOM    683  OG  SER L  91      19.752  26.140  38.837  1.00  0.00           O  
ATOM    684  C   SER L  91      19.617  29.412  37.097  1.00 31.40           C  
ATOM    685  O   SER L  91      18.408  29.614  37.012  1.00 32.98           O  
ATOM    686  N   TYR L  92      20.512  30.418  37.018  1.00 31.39           N  
ATOM    687  CA  TYR L  92      20.053  31.775  36.890  1.00 31.77           C  
ATOM    688  CB  TYR L  92      21.183  32.816  36.956  1.00 32.87           C  
ATOM    689  CG  TYR L  92      20.596  34.079  36.422  1.00 34.02           C  
ATOM    690  CD1 TYR L  92      19.737  34.848  37.174  1.00 34.44           C  
ATOM    691  CD2 TYR L  92      20.913  34.493  35.149  1.00 35.13           C  
ATOM    692  CE1 TYR L  92      19.203  36.006  36.655  1.00 37.92           C  
ATOM    693  CE2 TYR L  92      20.384  35.649  34.625  1.00 32.85           C  
ATOM    694  CZ  TYR L  92      19.524  36.410  35.380  1.00 39.89           C  
ATOM    695  OH  TYR L  92      18.975  37.599  34.852  1.00 45.00           O  
ATOM    696  C   TYR L  92      19.301  32.035  35.616  1.00 31.75           C  
ATOM    697  O   TYR L  92      18.198  32.580  35.659  1.00 35.15           O  
ATOM    698  N   SER L  93      19.847  31.648  34.445  1.00 31.76           N  
ATOM    699  CA  SER L  93      19.133  31.980  33.245  1.00 30.62           C  
ATOM    700  CB  SER L  93      19.596  33.316  32.637  1.00 35.22           C  
ATOM    701  OG  SER L  93      18.858  33.608  31.461  1.00 38.23           O  
ATOM    702  C   SER L  93      19.376  30.901  32.235  1.00 31.14           C  
ATOM    703  O   SER L  93      20.361  30.172  32.314  1.00 29.90           O  
ATOM    704  N   THR L  94      18.465  30.772  31.248  1.00 29.99           N  
ATOM    705  CA  THR L  94      18.598  29.740  30.260  1.00 29.04           C  
ATOM    706  CB  THR L  94      17.291  29.417  29.589  1.00 31.75           C  
ATOM    707  OG1 THR L  94      17.392  28.220  28.836  1.00 41.03           O  
ATOM    708  CG2 THR L  94      16.908  30.595  28.676  1.00 33.40           C  
ATOM    709  C   THR L  94      19.558  30.219  29.216  1.00 29.17           C  
ATOM    710  O   THR L  94      19.678  31.420  28.978  1.00 32.34           O  
ATOM    711  N   PRO L  95      20.269  29.313  28.596  1.00 29.09           N  
ATOM    712  CA  PRO L  95      20.197  27.912  28.916  1.00 28.81           C  
ATOM    713  CD  PRO L  95      20.761  29.544  27.249  1.00 29.60           C  
ATOM    714  CB  PRO L  95      20.739  27.169  27.691  1.00 30.14           C  
ATOM    715  CG  PRO L  95      21.493  28.245  26.888  1.00 30.74           C  
ATOM    716  C   PRO L  95      20.973  27.627  30.163  1.00 28.38           C  
ATOM    717  O   PRO L  95      21.943  28.333  30.437  1.00 30.93           O  
ATOM    718  N   TRP L  96      20.579  26.594  30.929  1.00 30.02           N  
ATOM    719  CA  TRP L  96      21.304  26.296  32.128  1.00 28.13           C  
ATOM    720  CB  TRP L  96      20.449  25.523  33.135  1.00 27.80           C  
ATOM    721  CG  TRP L  96      19.352  26.457  33.583  1.00 25.67           C  
ATOM    722  CD2 TRP L  96      17.965  26.117  33.682  1.00 27.51           C  
ATOM    723  CD1 TRP L  96      19.444  27.785  33.877  1.00 27.58           C  
ATOM    724  NE1 TRP L  96      18.200  28.296  34.150  1.00 26.72           N  
ATOM    725  CE2 TRP L  96      17.279  27.281  34.033  1.00 29.24           C  
ATOM    726  CE3 TRP L  96      17.312  24.940  33.474  1.00 31.78           C  
ATOM    727  CZ2 TRP L  96      15.923  27.286  34.181  1.00 29.52           C  
ATOM    728  CZ3 TRP L  96      15.948  24.946  33.653  1.00 32.54           C  
ATOM    729  CH2 TRP L  96      15.263  26.093  33.998  1.00 30.77           C  
ATOM    730  C   TRP L  96      22.544  25.576  31.721  1.00 30.07           C  
ATOM    731  O   TRP L  96      22.521  24.696  30.860  1.00 36.34           O  
ATOM    732  N   THR L  97      23.673  25.954  32.347  1.00 26.93           N  
ATOM    733  CA  THR L  97      24.950  25.509  31.877  1.00 27.08           C  
ATOM    734  CB  THR L  97      25.785  26.622  31.315  1.00 28.41           C  
ATOM    735  OG1 THR L  97      26.008  27.616  32.305  1.00 27.31           O  
ATOM    736  CG2 THR L  97      25.045  27.235  30.112  1.00 24.69           C  
ATOM    737  C   THR L  97      25.684  24.916  33.040  1.00 29.08           C  
ATOM    738  O   THR L  97      25.520  25.346  34.183  1.00 29.01           O  
ATOM    739  N   PHE L  98      26.521  23.896  32.764  1.00 26.47           N  
ATOM    740  CA  PHE L  98      27.260  23.222  33.794  1.00 25.57           C  
ATOM    741  CB  PHE L  98      27.136  21.686  33.756  1.00 25.31           C  
ATOM    742  CG  PHE L  98      25.738  21.258  34.065  1.00 26.41           C  
ATOM    743  CD1 PHE L  98      24.770  21.256  33.085  1.00 25.58           C  
ATOM    744  CD2 PHE L  98      25.398  20.836  35.331  1.00 26.10           C  
ATOM    745  CE1 PHE L  98      23.485  20.851  33.365  1.00 25.93           C  
ATOM    746  CE2 PHE L  98      24.114  20.430  35.617  1.00 24.99           C  
ATOM    747  CZ  PHE L  98      23.154  20.438  34.632  1.00 24.46           C  
ATOM    748  C   PHE L  98      28.709  23.515  33.583  1.00 27.89           C  
ATOM    749  O   PHE L  98      29.126  23.935  32.505  1.00 27.69           O  
ATOM    750  N   GLY L  99      29.519  23.320  34.643  1.00 26.75           N  
ATOM    751  CA  GLY L  99      30.933  23.521  34.539  1.00 27.12           C  
ATOM    752  C   GLY L  99      31.506  22.292  33.896  1.00 27.35           C  
ATOM    753  O   GLY L  99      30.797  21.315  33.660  1.00 24.60           O  
ATOM    754  N   GLN L 100      32.824  22.320  33.608  1.00 26.41           N  
ATOM    755  CA  GLN L 100      33.537  21.257  32.948  1.00 28.71           C  
ATOM    756  CB  GLN L 100      35.029  21.544  32.721  1.00 32.21           C  
ATOM    757  CG  GLN L 100      35.354  22.923  32.168  1.00 37.69           C  
ATOM    758  CD  GLN L 100      35.617  23.790  33.390  1.00 42.00           C  
ATOM    759  OE1 GLN L 100      34.704  24.397  33.948  1.00 41.15           O  
ATOM    760  NE2 GLN L 100      36.902  23.824  33.838  1.00 40.29           N  
ATOM    761  C   GLN L 100      33.560  20.067  33.850  1.00 30.13           C  
ATOM    762  O   GLN L 100      33.600  18.927  33.391  1.00 30.23           O  
ATOM    763  N   GLY L 101      33.611  20.312  35.172  1.00 27.99           N  
ATOM    764  CA  GLY L 101      33.663  19.238  36.120  1.00 27.78           C  
ATOM    765  C   GLY L 101      35.043  19.161  36.694  1.00 29.73           C  
ATOM    766  O   GLY L 101      36.017  19.596  36.079  1.00 28.17           O  
ATOM    767  N   THR L 102      35.142  18.619  37.929  1.00 27.82           N  
ATOM    768  CA  THR L 102      36.409  18.435  38.581  1.00 28.72           C  
ATOM    769  CB  THR L 102      36.600  19.342  39.765  1.00 29.50           C  
ATOM    770  OG1 THR L 102      36.509  20.699  39.357  1.00 29.88           O  
ATOM    771  CG2 THR L 102      37.979  19.068  40.390  1.00 27.31           C  
ATOM    772  C   THR L 102      36.457  17.017  39.073  1.00 28.76           C  
ATOM    773  O   THR L 102      35.597  16.584  39.839  1.00 27.80           O  
ATOM    774  N   LYS L 103      37.483  16.249  38.653  1.00 27.78           N  
ATOM    775  CA  LYS L 103      37.567  14.881  39.078  1.00 29.56           C  
ATOM    776  CB  LYS L 103      38.318  13.960  38.101  1.00 33.78           C  
ATOM    777  CG  LYS L 103      37.556  13.695  36.802  1.00 44.12           C  
ATOM    778  CD  LYS L 103      38.403  13.027  35.717  1.00 52.54           C  
ATOM    779  CE  LYS L 103      38.469  11.504  35.837  1.00 57.01           C  
ATOM    780  NZ  LYS L 103      37.223  10.897  35.315  1.00 60.88           N1+
ATOM    781  C   LYS L 103      38.305  14.837  40.373  1.00 29.77           C  
ATOM    782  O   LYS L 103      39.394  15.391  40.506  1.00 30.96           O  
ATOM    783  N   VAL L 104      37.712  14.166  41.377  1.00 26.73           N  
ATOM    784  CA  VAL L 104      38.353  14.064  42.653  1.00 25.96           C  
ATOM    785  CB  VAL L 104      37.442  14.421  43.796  1.00 27.73           C  
ATOM    786  CG1 VAL L 104      38.163  14.124  45.121  1.00 27.08           C  
ATOM    787  CG2 VAL L 104      37.018  15.891  43.639  1.00 27.23           C  
ATOM    788  C   VAL L 104      38.770  12.639  42.834  1.00 28.32           C  
ATOM    789  O   VAL L 104      37.966  11.720  42.685  1.00 28.49           O  
ATOM    790  N   GLU L 105      40.063  12.424  43.149  1.00 27.64           N  
ATOM    791  CA  GLU L 105      40.554  11.093  43.376  1.00 29.85           C  
ATOM    792  CB  GLU L 105      41.737  10.682  42.484  1.00 33.13           C  
ATOM    793  CG  GLU L 105      42.144   9.226  42.717  1.00 40.16           C  
ATOM    794  CD  GLU L 105      43.505   8.983  42.081  1.00 44.59           C  
ATOM    795  OE1 GLU L 105      44.456   9.739  42.415  1.00 42.23           O  
ATOM    796  OE2 GLU L 105      43.612   8.037  41.258  1.00 46.73           O1-
ATOM    797  C   GLU L 105      41.058  11.037  44.787  1.00 30.61           C  
ATOM    798  O   GLU L 105      41.442  12.057  45.357  1.00 28.06           O  
ATOM    799  N   ILE L 106      41.058   9.830  45.391  1.00 30.53           N  
ATOM    800  CA  ILE L 106      41.511   9.692  46.748  1.00 30.76           C  
ATOM    801  CB  ILE L 106      40.709   8.721  47.568  1.00 33.99           C  
ATOM    802  CG1 ILE L 106      39.280   9.243  47.782  1.00 35.15           C  
ATOM    803  CG2 ILE L 106      41.467   8.475  48.881  1.00 33.96           C  
ATOM    804  CD1 ILE L 106      38.450   9.303  46.505  1.00 35.86           C  
ATOM    805  C   ILE L 106      42.922   9.201  46.731  1.00 33.11           C  
ATOM    806  O   ILE L 106      43.248   8.214  46.073  1.00 32.79           O  
ATOM    807  N   LYS L 107      43.804   9.904  47.467  1.00 31.49           N  
ATOM    808  CA  LYS L 107      45.185   9.529  47.496  1.00 32.34           C  
ATOM    809  CB  LYS L 107      46.136  10.736  47.377  1.00 33.30           C  
ATOM    810  CG  LYS L 107      47.616  10.348  47.342  1.00 36.66           C  
ATOM    811  CD  LYS L 107      48.525  11.467  46.832  1.00 40.87           C  
ATOM    812  CE  LYS L 107      48.655  12.648  47.797  1.00 49.69           C  
ATOM    813  NZ  LYS L 107      49.549  13.674  47.216  1.00 54.73           N1+
ATOM    814  C   LYS L 107      45.493   8.831  48.814  1.00 34.67           C  
ATOM    815  O   LYS L 107      44.644   8.878  49.742  1.00 34.83           O  
ATOM    816  OXT LYS L 107      46.600   8.237  48.910  1.00  0.00           O1-
TER     817      LYS L 107 
ATOM    818  N   GLU H 108       8.853   5.297  45.749  1.00 52.05           N1+
ATOM    819  CA  GLU H 108       9.909   6.329  45.613  1.00 51.67           C  
ATOM    820  CB  GLU H 108      11.310   5.709  45.555  1.00 54.62           C  
ATOM    821  CG  GLU H 108      11.833   5.086  46.840  1.00 62.58           C  
ATOM    822  CD  GLU H 108      13.217   4.574  46.478  1.00 73.11           C  
ATOM    823  OE1 GLU H 108      13.556   4.616  45.265  1.00 74.90           O  
ATOM    824  OE2 GLU H 108      13.954   4.139  47.402  1.00 72.89           O1-
ATOM    825  C   GLU H 108       9.790   7.065  44.325  1.00 48.35           C  
ATOM    826  O   GLU H 108       8.984   6.726  43.460  1.00 48.47           O  
ATOM    827  N   VAL H 109      10.621   8.114  44.179  1.00 43.38           N  
ATOM    828  CA  VAL H 109      10.663   8.868  42.963  1.00 41.83           C  
ATOM    829  CB  VAL H 109      11.260  10.236  43.144  1.00 41.78           C  
ATOM    830  CG1 VAL H 109      11.456  10.886  41.766  1.00 39.84           C  
ATOM    831  CG2 VAL H 109      10.354  11.044  44.086  1.00 41.55           C  
ATOM    832  C   VAL H 109      11.556   8.115  42.031  1.00 40.91           C  
ATOM    833  O   VAL H 109      12.648   7.700  42.417  1.00 39.79           O  
ATOM    834  N   GLN H 110      11.104   7.903  40.776  1.00 40.59           N  
ATOM    835  CA  GLN H 110      11.916   7.189  39.833  1.00 40.35           C  
ATOM    836  CB  GLN H 110      11.591   5.690  39.757  1.00 44.21           C  
ATOM    837  CG  GLN H 110      11.897   4.902  41.026  1.00 53.85           C  
ATOM    838  CD  GLN H 110      11.339   3.504  40.823  1.00 61.52           C  
ATOM    839  OE1 GLN H 110      10.250   3.334  40.279  1.00 59.87           O  
ATOM    840  NE2 GLN H 110      12.101   2.471  41.270  1.00 61.49           N  
ATOM    841  C   GLN H 110      11.649   7.716  38.457  1.00 38.28           C  
ATOM    842  O   GLN H 110      10.529   8.104  38.126  1.00 36.51           O  
ATOM    843  N   LEU H 111      12.705   7.749  37.620  1.00 34.99           N  
ATOM    844  CA  LEU H 111      12.568   8.128  36.242  1.00 33.60           C  
ATOM    845  CB  LEU H 111      13.282   9.447  35.899  1.00 33.23           C  
ATOM    846  CG  LEU H 111      12.769  10.656  36.703  1.00 34.49           C  
ATOM    847  CD1 LEU H 111      13.482  11.947  36.280  1.00 34.43           C  
ATOM    848  CD2 LEU H 111      11.239  10.775  36.642  1.00 36.81           C  
ATOM    849  C   LEU H 111      13.243   7.047  35.458  1.00 34.60           C  
ATOM    850  O   LEU H 111      14.368   6.662  35.775  1.00 34.55           O  
ATOM    851  N   VAL H 112      12.572   6.508  34.419  1.00 32.66           N  
ATOM    852  CA  VAL H 112      13.193   5.457  33.664  1.00 33.38           C  
ATOM    853  CB  VAL H 112      12.448   4.157  33.767  1.00 35.49           C  
ATOM    854  CG1 VAL H 112      13.143   3.111  32.879  1.00 34.88           C  
ATOM    855  CG2 VAL H 112      12.366   3.765  35.252  1.00 34.99           C  
ATOM    856  C   VAL H 112      13.214   5.855  32.219  1.00 34.78           C  
ATOM    857  O   VAL H 112      12.169   6.088  31.616  1.00 33.44           O  
ATOM    858  N   GLU H 113      14.425   5.940  31.631  1.00 33.27           N  
ATOM    859  CA  GLU H 113      14.582   6.300  30.248  1.00 33.69           C  
ATOM    860  CB  GLU H 113      15.927   6.979  29.924  1.00 34.57           C  
ATOM    861  CG  GLU H 113      16.139   8.344  30.584  1.00 33.81           C  
ATOM    862  CD  GLU H 113      16.826   8.130  31.928  1.00 36.38           C  
ATOM    863  OE1 GLU H 113      16.853   6.965  32.405  1.00 37.82           O  
ATOM    864  OE2 GLU H 113      17.341   9.132  32.494  1.00 36.70           O1-
ATOM    865  C   GLU H 113      14.539   5.052  29.420  1.00 34.75           C  
ATOM    866  O   GLU H 113      14.836   3.962  29.905  1.00 32.39           O  
ATOM    867  N   SER H 114      14.149   5.190  28.135  1.00 34.92           N  
ATOM    868  CA  SER H 114      14.125   4.056  27.255  1.00 34.86           C  
ATOM    869  CB  SER H 114      12.851   3.200  27.399  1.00 35.50           C  
ATOM    870  OG  SER H 114      11.705   3.963  27.051  1.00 38.74           O  
ATOM    871  C   SER H 114      14.166   4.555  25.843  1.00 36.16           C  
ATOM    872  O   SER H 114      13.973   5.742  25.585  1.00 35.03           O  
ATOM    873  N   GLY H 115      14.428   3.639  24.884  1.00 35.44           N  
ATOM    874  CA  GLY H 115      14.417   3.986  23.489  1.00 35.12           C  
ATOM    875  C   GLY H 115      15.806   4.201  22.966  1.00 38.27           C  
ATOM    876  O   GLY H 115      15.984   4.408  21.766  1.00 40.77           O  
ATOM    877  N   GLY H 116      16.835   4.145  23.831  1.00 37.14           N  
ATOM    878  CA  GLY H 116      18.168   4.377  23.349  1.00 38.02           C  
ATOM    879  C   GLY H 116      18.595   3.207  22.519  1.00 38.72           C  
ATOM    880  O   GLY H 116      18.096   2.095  22.676  1.00 40.08           O  
ATOM    881  N   GLY H 117      19.560   3.434  21.604  1.00 36.24           N  
ATOM    882  CA  GLY H 117      20.007   2.356  20.773  1.00 35.76           C  
ATOM    883  C   GLY H 117      20.829   2.914  19.654  1.00 36.81           C  
ATOM    884  O   GLY H 117      21.090   4.114  19.588  1.00 36.26           O  
ATOM    885  N   LEU H 118      21.271   2.024  18.740  1.00 34.37           N  
ATOM    886  CA  LEU H 118      22.094   2.423  17.634  1.00 33.79           C  
ATOM    887  CB  LEU H 118      22.922   1.248  17.070  1.00 33.79           C  
ATOM    888  CG  LEU H 118      23.995   1.619  16.023  1.00 35.44           C  
ATOM    889  CD1 LEU H 118      23.377   2.166  14.730  1.00 34.19           C  
ATOM    890  CD2 LEU H 118      25.069   2.544  16.619  1.00 35.34           C  
ATOM    891  C   LEU H 118      21.198   2.962  16.555  1.00 33.55           C  
ATOM    892  O   LEU H 118      20.132   2.410  16.282  1.00 33.37           O  
ATOM    893  N   VAL H 119      21.611   4.084  15.926  1.00 31.71           N  
ATOM    894  CA  VAL H 119      20.851   4.672  14.857  1.00 33.10           C  
ATOM    895  CB  VAL H 119      19.996   5.822  15.308  1.00 34.02           C  
ATOM    896  CG1 VAL H 119      19.286   6.421  14.084  1.00 33.15           C  
ATOM    897  CG2 VAL H 119      19.030   5.316  16.391  1.00 36.90           C  
ATOM    898  C   VAL H 119      21.830   5.201  13.849  1.00 33.90           C  
ATOM    899  O   VAL H 119      22.928   5.627  14.203  1.00 34.52           O  
ATOM    900  N   GLN H 120      21.454   5.182  12.553  1.00 33.34           N  
ATOM    901  CA  GLN H 120      22.344   5.650  11.526  1.00 35.49           C  
ATOM    902  CB  GLN H 120      22.021   5.154  10.104  1.00 39.93           C  
ATOM    903  CG  GLN H 120      22.331   3.675   9.861  1.00 49.98           C  
ATOM    904  CD  GLN H 120      21.070   2.856  10.099  1.00 58.30           C  
ATOM    905  OE1 GLN H 120      20.571   2.192   9.192  1.00 56.77           O  
ATOM    906  NE2 GLN H 120      20.533   2.897  11.348  1.00 58.55           N  
ATOM    907  C   GLN H 120      22.290   7.140  11.494  1.00 35.99           C  
ATOM    908  O   GLN H 120      21.335   7.760  11.959  1.00 34.44           O  
ATOM    909  N   PRO H 121      23.315   7.734  10.949  1.00 35.61           N  
ATOM    910  CA  PRO H 121      23.353   9.162  10.882  1.00 36.82           C  
ATOM    911  CD  PRO H 121      24.646   7.150  10.976  1.00 37.18           C  
ATOM    912  CB  PRO H 121      24.761   9.519  10.412  1.00 37.34           C  
ATOM    913  CG  PRO H 121      25.615   8.345  10.930  1.00 38.21           C  
ATOM    914  C   PRO H 121      22.255   9.638   9.993  1.00 38.38           C  
ATOM    915  O   PRO H 121      22.017   9.020   8.957  1.00 38.68           O  
ATOM    916  N   GLY H 122      21.577  10.733  10.387  1.00 36.84           N  
ATOM    917  CA  GLY H 122      20.508  11.264   9.598  1.00 37.57           C  
ATOM    918  C   GLY H 122      19.249  10.543   9.966  1.00 38.93           C  
ATOM    919  O   GLY H 122      18.184  10.829   9.423  1.00 40.11           O  
ATOM    920  N   GLY H 123      19.335   9.592  10.917  1.00 36.03           N  
ATOM    921  CA  GLY H 123      18.180   8.823  11.292  1.00 35.51           C  
ATOM    922  C   GLY H 123      17.441   9.529  12.387  1.00 35.46           C  
ATOM    923  O   GLY H 123      17.832  10.613  12.819  1.00 33.16           O  
ATOM    924  N   SER H 124      16.344   8.907  12.872  1.00 33.92           N  
ATOM    925  CA  SER H 124      15.554   9.500  13.914  1.00 34.12           C  
ATOM    926  CB  SER H 124      14.139   9.901  13.462  1.00 35.46           C  
ATOM    927  OG  SER H 124      14.212  10.921  12.478  1.00 42.02           O  
ATOM    928  C   SER H 124      15.390   8.502  15.021  1.00 34.51           C  
ATOM    929  O   SER H 124      15.440   7.293  14.799  1.00 34.87           O  
ATOM    930  N   LEU H 125      15.217   8.999  16.266  1.00 33.41           N  
ATOM    931  CA  LEU H 125      15.031   8.117  17.382  1.00 33.94           C  
ATOM    932  CB  LEU H 125      16.363   7.764  18.068  1.00 34.05           C  
ATOM    933  CG  LEU H 125      16.261   6.655  19.129  1.00 36.54           C  
ATOM    934  CD1 LEU H 125      15.802   5.330  18.497  1.00 37.64           C  
ATOM    935  CD2 LEU H 125      17.580   6.506  19.903  1.00 35.35           C  
ATOM    936  C   LEU H 125      14.146   8.821  18.372  1.00 35.45           C  
ATOM    937  O   LEU H 125      14.182  10.047  18.481  1.00 36.20           O  
ATOM    938  N   ARG H 126      13.307   8.062  19.110  1.00 33.46           N  
ATOM    939  CA  ARG H 126      12.415   8.657  20.071  1.00 34.78           C  
ATOM    940  CB  ARG H 126      10.941   8.330  19.761  1.00 38.44           C  
ATOM    941  CG  ARG H 126       9.897   9.021  20.643  1.00 43.71           C  
ATOM    942  CD  ARG H 126       8.471   8.612  20.257  1.00 49.24           C  
ATOM    943  NE  ARG H 126       7.498   9.400  21.066  1.00 53.23           N  
ATOM    944  CZ  ARG H 126       6.160   9.173  20.913  1.00 59.66           C  
ATOM    945  NH1 ARG H 126       5.730   8.239  20.017  1.00 56.20           N1+
ATOM    946  NH2 ARG H 126       5.247   9.869  21.651  1.00 58.67           N  
ATOM    947  C   ARG H 126      12.738   8.072  21.416  1.00 35.19           C  
ATOM    948  O   ARG H 126      12.701   6.857  21.599  1.00 35.39           O  
ATOM    949  N   LEU H 127      13.053   8.935  22.405  1.00 31.62           N  
ATOM    950  CA  LEU H 127      13.392   8.475  23.726  1.00 30.22           C  
ATOM    951  CB  LEU H 127      14.592   9.218  24.343  1.00 27.82           C  
ATOM    952  CG  LEU H 127      15.910   9.060  23.559  1.00 30.53           C  
ATOM    953  CD1 LEU H 127      17.054   9.825  24.236  1.00 28.90           C  
ATOM    954  CD2 LEU H 127      16.253   7.584  23.320  1.00 31.28           C  
ATOM    955  C   LEU H 127      12.223   8.746  24.620  1.00 32.45           C  
ATOM    956  O   LEU H 127      11.482   9.706  24.410  1.00 32.02           O  
ATOM    957  N   SER H 128      12.022   7.895  25.651  1.00 31.90           N  
ATOM    958  CA  SER H 128      10.916   8.098  26.545  1.00 32.88           C  
ATOM    959  CB  SER H 128       9.895   6.948  26.534  1.00 36.57           C  
ATOM    960  OG  SER H 128       9.307   6.817  25.249  1.00 43.46           O  
ATOM    961  C   SER H 128      11.441   8.180  27.948  1.00 33.18           C  
ATOM    962  O   SER H 128      12.488   7.619  28.266  1.00 32.51           O  
ATOM    963  N   CYS H 129      10.726   8.926  28.819  1.00 31.54           N  
ATOM    964  CA  CYS H 129      11.093   9.012  30.207  1.00 31.99           C  
ATOM    965  CB  CYS H 129      11.679  10.384  30.614  1.00 33.42           C  
ATOM    966  SG  CYS H 129      12.106  10.492  32.383  1.00 39.35           S  
ATOM    967  C   CYS H 129       9.851   8.763  31.012  1.00 32.42           C  
ATOM    968  O   CYS H 129       8.963   9.611  31.086  1.00 32.60           O  
ATOM    969  N   ALA H 130       9.765   7.581  31.657  1.00 31.45           N  
ATOM    970  CA  ALA H 130       8.594   7.254  32.421  1.00 32.09           C  
ATOM    971  CB  ALA H 130       8.287   5.747  32.461  1.00 30.80           C  
ATOM    972  C   ALA H 130       8.825   7.708  33.828  1.00 33.91           C  
ATOM    973  O   ALA H 130       9.832   7.373  34.449  1.00 33.79           O  
ATOM    974  N   ALA H 131       7.866   8.479  34.373  1.00 32.36           N  
ATOM    975  CA  ALA H 131       8.015   9.022  35.694  1.00 33.13           C  
ATOM    976  CB  ALA H 131       7.736  10.533  35.764  1.00 33.67           C  
ATOM    977  C   ALA H 131       7.036   8.354  36.604  1.00 35.80           C  
ATOM    978  O   ALA H 131       5.944   7.972  36.185  1.00 37.25           O  
ATOM    979  N   SER H 132       7.435   8.165  37.882  1.00 33.41           N  
ATOM    980  CA  SER H 132       6.546   7.568  38.835  1.00 35.26           C  
ATOM    981  CB  SER H 132       6.580   6.028  38.829  1.00 36.72           C  
ATOM    982  OG  SER H 132       7.833   5.562  39.310  1.00 40.74           O  
ATOM    983  C   SER H 132       6.961   7.994  40.209  1.00 36.27           C  
ATOM    984  O   SER H 132       8.103   8.393  40.436  1.00 36.14           O  
ATOM    985  N   GLY H 133       6.022   7.879  41.171  1.00 38.57           N  
ATOM    986  CA  GLY H 133       6.284   8.165  42.553  1.00 38.39           C  
ATOM    987  C   GLY H 133       5.794   9.538  42.908  1.00 38.49           C  
ATOM    988  O   GLY H 133       5.649   9.850  44.088  1.00 39.46           O  
ATOM    989  N   TYR H 134       5.528  10.402  41.910  1.00 38.28           N  
ATOM    990  CA  TYR H 134       5.070  11.723  42.240  1.00 38.00           C  
ATOM    991  CB  TYR H 134       6.207  12.759  42.317  1.00 37.05           C  
ATOM    992  CG  TYR H 134       6.853  12.902  40.981  1.00 35.15           C  
ATOM    993  CD1 TYR H 134       6.372  13.811  40.071  1.00 35.01           C  
ATOM    994  CD2 TYR H 134       7.938  12.133  40.634  1.00 33.88           C  
ATOM    995  CE1 TYR H 134       6.959  13.960  38.837  1.00 32.87           C  
ATOM    996  CE2 TYR H 134       8.533  12.274  39.401  1.00 33.09           C  
ATOM    997  CZ  TYR H 134       8.044  13.189  38.500  1.00 32.30           C  
ATOM    998  OH  TYR H 134       8.651  13.338  37.234  1.00 31.31           O  
ATOM    999  C   TYR H 134       4.069  12.155  41.212  1.00 38.69           C  
ATOM   1000  O   TYR H 134       3.740  11.399  40.299  1.00 39.19           O  
ATOM   1001  N   THR H 135       3.531  13.386  41.356  1.00 39.00           N  
ATOM   1002  CA  THR H 135       2.549  13.853  40.419  1.00 39.83           C  
ATOM   1003  CB  THR H 135       1.540  14.792  41.012  1.00 40.76           C  
ATOM   1004  OG1 THR H 135       0.859  14.150  42.081  1.00 42.69           O  
ATOM   1005  CG2 THR H 135       0.535  15.192  39.918  1.00 41.35           C  
ATOM   1006  C   THR H 135       3.274  14.563  39.318  1.00 39.01           C  
ATOM   1007  O   THR H 135       4.002  15.529  39.538  1.00 38.51           O  
ATOM   1008  N   PHE H 136       3.048  14.074  38.085  1.00 38.88           N  
ATOM   1009  CA  PHE H 136       3.726  14.445  36.872  1.00 38.03           C  
ATOM   1010  CB  PHE H 136       3.223  13.564  35.710  1.00 38.45           C  
ATOM   1011  CG  PHE H 136       4.021  13.788  34.472  1.00 43.00           C  
ATOM   1012  CD1 PHE H 136       5.339  13.401  34.404  1.00 42.31           C  
ATOM   1013  CD2 PHE H 136       3.427  14.342  33.361  1.00 43.28           C  
ATOM   1014  CE1 PHE H 136       6.062  13.598  33.252  1.00 41.00           C  
ATOM   1015  CE2 PHE H 136       4.145  14.541  32.205  1.00 42.33           C  
ATOM   1016  CZ  PHE H 136       5.466  14.170  32.152  1.00 39.60           C  
ATOM   1017  C   PHE H 136       3.534  15.897  36.528  1.00 37.38           C  
ATOM   1018  O   PHE H 136       4.491  16.583  36.170  1.00 36.35           O  
ATOM   1019  N   THR H 137       2.297  16.413  36.644  1.00 37.42           N  
ATOM   1020  CA  THR H 137       1.988  17.760  36.244  1.00 37.22           C  
ATOM   1021  CB  THR H 137       0.518  18.051  36.288  1.00 38.67           C  
ATOM   1022  OG1 THR H 137       0.260  19.318  35.707  1.00 39.87           O  
ATOM   1023  CG2 THR H 137       0.040  18.021  37.747  1.00 38.69           C  
ATOM   1024  C   THR H 137       2.685  18.766  37.114  1.00 36.57           C  
ATOM   1025  O   THR H 137       2.884  19.905  36.695  1.00 37.03           O  
ATOM   1026  N   SER H 138       3.000  18.409  38.373  1.00 35.52           N  
ATOM   1027  CA  SER H 138       3.600  19.351  39.282  1.00 35.17           C  
ATOM   1028  CB  SER H 138       3.539  18.883  40.746  1.00 40.50           C  
ATOM   1029  OG  SER H 138       4.290  17.692  40.919  1.00 43.15           O  
ATOM   1030  C   SER H 138       5.034  19.696  38.959  1.00 33.48           C  
ATOM   1031  O   SER H 138       5.488  20.773  39.344  1.00 33.19           O  
ATOM   1032  N   TYR H 139       5.797  18.829  38.253  1.00 32.06           N  
ATOM   1033  CA  TYR H 139       7.203  19.124  38.061  1.00 30.77           C  
ATOM   1034  CB  TYR H 139       8.148  18.083  38.710  1.00 31.38           C  
ATOM   1035  CG  TYR H 139       8.023  18.100  40.200  1.00 32.84           C  
ATOM   1036  CD1 TYR H 139       7.065  17.348  40.841  1.00 33.92           C  
ATOM   1037  CD2 TYR H 139       8.873  18.862  40.966  1.00 32.88           C  
ATOM   1038  CE1 TYR H 139       6.959  17.359  42.212  1.00 35.21           C  
ATOM   1039  CE2 TYR H 139       8.772  18.879  42.337  1.00 34.19           C  
ATOM   1040  CZ  TYR H 139       7.812  18.125  42.966  1.00 35.08           C  
ATOM   1041  OH  TYR H 139       7.700  18.134  44.374  1.00 36.62           O  
ATOM   1042  C   TYR H 139       7.543  19.114  36.591  1.00 29.80           C  
ATOM   1043  O   TYR H 139       6.884  18.488  35.768  1.00 29.56           O  
ATOM   1044  N   VAL H 140       8.630  19.811  36.220  1.00 31.56           N  
ATOM   1045  CA  VAL H 140       9.008  19.978  34.849  1.00 29.55           C  
ATOM   1046  CB  VAL H 140       9.827  21.236  34.677  1.00 33.42           C  
ATOM   1047  CG1 VAL H 140      10.400  21.333  33.256  1.00  0.00           C  
ATOM   1048  CG2 VAL H 140       8.946  22.433  35.074  1.00 33.74           C  
ATOM   1049  C   VAL H 140       9.904  18.809  34.570  1.00 29.22           C  
ATOM   1050  O   VAL H 140      10.291  18.101  35.495  1.00 28.98           O  
ATOM   1051  N   ILE H 141      10.195  18.520  33.286  1.00 27.27           N  
ATOM   1052  CA  ILE H 141      11.104  17.448  32.999  1.00 26.89           C  
ATOM   1053  CB  ILE H 141      10.454  16.284  32.307  1.00 29.75           C  
ATOM   1054  CG1 ILE H 141       9.390  15.643  33.212  1.00 31.44           C  
ATOM   1055  CG2 ILE H 141      11.556  15.303  31.877  1.00 29.96           C  
ATOM   1056  CD1 ILE H 141       9.955  15.063  34.508  1.00 30.00           C  
ATOM   1057  C   ILE H 141      12.164  17.968  32.074  1.00 27.52           C  
ATOM   1058  O   ILE H 141      11.859  18.626  31.078  1.00 27.23           O  
ATOM   1059  N   HIS H 142      13.447  17.676  32.378  1.00 25.26           N  
ATOM   1060  CA  HIS H 142      14.522  18.137  31.538  1.00 24.98           C  
ATOM   1061  ND1 HIS H 142      14.855  21.245  32.276  1.00 20.25           N  
ATOM   1062  CG  HIS H 142      15.354  20.140  32.928  1.00 27.27           C  
ATOM   1063  CB  HIS H 142      15.684  18.843  32.264  1.00 24.65           C  
ATOM   1064  NE2 HIS H 142      15.091  21.817  34.410  1.00 23.55           N  
ATOM   1065  CD2 HIS H 142      15.499  20.509  34.227  1.00 22.83           C  
ATOM   1066  CE1 HIS H 142      14.716  22.219  33.211  1.00 22.48           C  
ATOM   1067  C   HIS H 142      15.201  16.969  30.905  1.00 25.50           C  
ATOM   1068  O   HIS H 142      15.113  15.831  31.365  1.00 23.72           O  
ATOM   1069  N   TRP H 143      15.898  17.246  29.789  1.00 24.55           N  
ATOM   1070  CA  TRP H 143      16.712  16.253  29.161  1.00 23.96           C  
ATOM   1071  CB  TRP H 143      16.318  15.939  27.707  1.00 24.47           C  
ATOM   1072  CG  TRP H 143      15.032  15.160  27.581  1.00 25.94           C  
ATOM   1073  CD2 TRP H 143      14.959  13.726  27.645  1.00 26.66           C  
ATOM   1074  CD1 TRP H 143      13.755  15.606  27.405  1.00 27.68           C  
ATOM   1075  NE1 TRP H 143      12.888  14.539  27.354  1.00 28.76           N  
ATOM   1076  CE2 TRP H 143      13.616  13.375  27.501  1.00 28.47           C  
ATOM   1077  CE3 TRP H 143      15.930  12.781  27.812  1.00 27.21           C  
ATOM   1078  CZ2 TRP H 143      13.225  12.066  27.524  1.00 28.63           C  
ATOM   1079  CZ3 TRP H 143      15.530  11.462  27.831  1.00 28.80           C  
ATOM   1080  CH2 TRP H 143      14.204  11.111  27.690  1.00 27.20           C  
ATOM   1081  C   TRP H 143      18.104  16.804  29.162  1.00 26.63           C  
ATOM   1082  O   TRP H 143      18.327  17.949  28.770  1.00 27.08           O  
ATOM   1083  N   VAL H 144      19.075  15.998  29.640  1.00 24.44           N  
ATOM   1084  CA  VAL H 144      20.455  16.402  29.681  1.00 25.02           C  
ATOM   1085  CB  VAL H 144      20.963  16.616  31.080  1.00 25.15           C  
ATOM   1086  CG1 VAL H 144      22.464  16.947  31.027  1.00 24.96           C  
ATOM   1087  CG2 VAL H 144      20.109  17.708  31.747  1.00 24.72           C  
ATOM   1088  C   VAL H 144      21.248  15.281  29.083  1.00 27.01           C  
ATOM   1089  O   VAL H 144      20.913  14.112  29.267  1.00 28.28           O  
ATOM   1090  N   ARG H 145      22.331  15.602  28.341  1.00 25.73           N  
ATOM   1091  CA  ARG H 145      23.074  14.532  27.734  1.00 25.82           C  
ATOM   1092  CB  ARG H 145      22.983  14.477  26.200  1.00 24.51           C  
ATOM   1093  CG  ARG H 145      23.556  15.694  25.475  1.00 25.52           C  
ATOM   1094  CD  ARG H 145      23.438  15.559  23.956  1.00 26.10           C  
ATOM   1095  NE  ARG H 145      24.186  16.684  23.329  1.00 28.76           N  
ATOM   1096  CZ  ARG H 145      24.247  16.774  21.969  1.00 32.51           C  
ATOM   1097  NH1 ARG H 145      23.587  15.861  21.197  1.00 26.72           N1+
ATOM   1098  NH2 ARG H 145      24.969  17.772  21.384  1.00 29.56           N  
ATOM   1099  C   ARG H 145      24.527  14.649  28.078  1.00 28.25           C  
ATOM   1100  O   ARG H 145      25.008  15.716  28.457  1.00 27.38           O  
ATOM   1101  N   GLN H 146      25.256  13.515  27.978  1.00 25.57           N  
ATOM   1102  CA  GLN H 146      26.661  13.515  28.268  1.00 25.46           C  
ATOM   1103  CB  GLN H 146      26.958  13.011  29.692  1.00 25.54           C  
ATOM   1104  CG  GLN H 146      28.436  13.003  30.079  1.00 25.27           C  
ATOM   1105  CD  GLN H 146      28.511  12.552  31.533  1.00 29.80           C  
ATOM   1106  OE1 GLN H 146      27.784  11.655  31.958  1.00 31.35           O  
ATOM   1107  NE2 GLN H 146      29.407  13.201  32.324  1.00 29.00           N  
ATOM   1108  C   GLN H 146      27.346  12.606  27.290  1.00 26.34           C  
ATOM   1109  O   GLN H 146      27.073  11.407  27.238  1.00 24.75           O  
ATOM   1110  N   ALA H 147      28.276  13.166  26.489  1.00 27.77           N  
ATOM   1111  CA  ALA H 147      29.015  12.399  25.525  1.00 30.91           C  
ATOM   1112  CB  ALA H 147      29.810  13.263  24.531  1.00 31.41           C  
ATOM   1113  C   ALA H 147      29.991  11.572  26.294  1.00 35.73           C  
ATOM   1114  O   ALA H 147      30.331  11.902  27.429  1.00 33.25           O  
ATOM   1115  N   PRO H 148      30.462  10.501  25.722  1.00 40.23           N  
ATOM   1116  CA  PRO H 148      31.348   9.669  26.477  1.00 41.53           C  
ATOM   1117  CD  PRO H 148      29.701   9.741  24.743  1.00 42.04           C  
ATOM   1118  CB  PRO H 148      31.542   8.409  25.638  1.00 42.76           C  
ATOM   1119  CG  PRO H 148      30.207   8.292  24.873  1.00 44.73           C  
ATOM   1120  C   PRO H 148      32.597  10.379  26.887  1.00 42.63           C  
ATOM   1121  O   PRO H 148      33.316  10.880  26.022  1.00 42.64           O  
ATOM   1122  N   GLY H 149      32.870  10.411  28.208  1.00 41.12           N  
ATOM   1123  CA  GLY H 149      34.059  11.007  28.742  1.00 40.49           C  
ATOM   1124  C   GLY H 149      33.938  12.502  28.753  1.00 40.75           C  
ATOM   1125  O   GLY H 149      34.928  13.194  28.987  1.00 40.47           O  
ATOM   1126  N   LYS H 150      32.728  13.050  28.523  1.00 38.66           N  
ATOM   1127  CA  LYS H 150      32.617  14.483  28.463  1.00 38.24           C  
ATOM   1128  CB  LYS H 150      32.010  15.004  27.149  1.00 43.03           C  
ATOM   1129  CG  LYS H 150      32.877  14.714  25.923  1.00 49.61           C  
ATOM   1130  CD  LYS H 150      34.290  15.294  26.013  1.00 55.21           C  
ATOM   1131  CE  LYS H 150      35.150  14.997  24.782  1.00 61.12           C  
ATOM   1132  NZ  LYS H 150      36.500  15.584  24.952  1.00 63.46           N1+
ATOM   1133  C   LYS H 150      31.741  14.971  29.579  1.00 36.09           C  
ATOM   1134  O   LYS H 150      31.370  14.216  30.477  1.00 34.55           O  
ATOM   1135  N   GLY H 151      31.414  16.283  29.543  1.00 31.70           N  
ATOM   1136  CA  GLY H 151      30.639  16.934  30.565  1.00 29.76           C  
ATOM   1137  C   GLY H 151      29.175  16.818  30.261  1.00 30.38           C  
ATOM   1138  O   GLY H 151      28.759  16.051  29.394  1.00 31.05           O  
ATOM   1139  N   LEU H 152      28.356  17.608  30.988  1.00 27.96           N  
ATOM   1140  CA  LEU H 152      26.922  17.562  30.887  1.00 27.22           C  
ATOM   1141  CB  LEU H 152      26.249  17.699  32.263  1.00 24.95           C  
ATOM   1142  CG  LEU H 152      26.593  16.561  33.246  1.00 27.29           C  
ATOM   1143  CD1 LEU H 152      25.958  16.811  34.623  1.00 27.33           C  
ATOM   1144  CD2 LEU H 152      26.205  15.188  32.675  1.00 24.98           C  
ATOM   1145  C   LEU H 152      26.443  18.712  30.051  1.00 29.71           C  
ATOM   1146  O   LEU H 152      26.962  19.824  30.145  1.00 30.78           O  
ATOM   1147  N   GLU H 153      25.434  18.456  29.188  1.00 27.68           N  
ATOM   1148  CA  GLU H 153      24.878  19.500  28.370  1.00 27.50           C  
ATOM   1149  CB  GLU H 153      25.256  19.370  26.884  1.00 28.25           C  
ATOM   1150  CG  GLU H 153      24.784  20.541  26.021  1.00 33.04           C  
ATOM   1151  CD  GLU H 153      25.225  20.276  24.588  1.00 40.72           C  
ATOM   1152  OE1 GLU H 153      25.743  19.157  24.324  1.00 38.62           O  
ATOM   1153  OE2 GLU H 153      25.051  21.188  23.738  1.00 40.18           O1-
ATOM   1154  C   GLU H 153      23.379  19.429  28.463  1.00 28.30           C  
ATOM   1155  O   GLU H 153      22.784  18.369  28.277  1.00 27.93           O  
ATOM   1156  N   TRP H 154      22.726  20.576  28.749  1.00 26.92           N  
ATOM   1157  CA  TRP H 154      21.293  20.639  28.882  1.00 25.80           C  
ATOM   1158  CB  TRP H 154      20.842  21.917  29.618  1.00 24.89           C  
ATOM   1159  CG  TRP H 154      19.351  22.118  29.765  1.00 26.18           C  
ATOM   1160  CD2 TRP H 154      18.579  23.042  28.979  1.00 26.01           C  
ATOM   1161  CD1 TRP H 154      18.484  21.543  30.645  1.00 25.95           C  
ATOM   1162  NE1 TRP H 154      17.218  22.045  30.455  1.00 27.23           N  
ATOM   1163  CE2 TRP H 154      17.263  22.970  29.433  1.00 28.29           C  
ATOM   1164  CE3 TRP H 154      18.937  23.884  27.966  1.00 26.19           C  
ATOM   1165  CZ2 TRP H 154      16.281  23.742  28.880  1.00 28.24           C  
ATOM   1166  CZ3 TRP H 154      17.942  24.656  27.407  1.00 27.57           C  
ATOM   1167  CH2 TRP H 154      16.639  24.587  27.854  1.00 27.40           C  
ATOM   1168  C   TRP H 154      20.682  20.653  27.509  1.00 27.25           C  
ATOM   1169  O   TRP H 154      21.043  21.482  26.676  1.00 27.94           O  
ATOM   1170  N   VAL H 155      19.814  19.659  27.217  1.00 25.62           N  
ATOM   1171  CA  VAL H 155      19.103  19.538  25.969  1.00 26.28           C  
ATOM   1172  CB  VAL H 155      18.685  18.120  25.700  1.00 28.51           C  
ATOM   1173  CG1 VAL H 155      17.857  18.078  24.404  1.00 28.72           C  
ATOM   1174  CG2 VAL H 155      19.951  17.245  25.662  1.00 27.61           C  
ATOM   1175  C   VAL H 155      17.868  20.400  25.879  1.00 29.07           C  
ATOM   1176  O   VAL H 155      17.683  21.121  24.899  1.00 30.44           O  
ATOM   1177  N   GLY H 156      16.981  20.351  26.905  1.00 28.29           N  
ATOM   1178  CA  GLY H 156      15.736  21.083  26.829  1.00 28.80           C  
ATOM   1179  C   GLY H 156      14.865  20.729  28.005  1.00 30.35           C  
ATOM   1180  O   GLY H 156      15.226  19.870  28.809  1.00 30.60           O  
ATOM   1181  N   TYR H 157      13.690  21.401  28.138  1.00 29.35           N  
ATOM   1182  CA  TYR H 157      12.806  21.117  29.243  1.00 30.20           C  
ATOM   1183  CB  TYR H 157      12.868  22.122  30.411  1.00 30.48           C  
ATOM   1184  CG  TYR H 157      11.912  23.241  30.164  1.00 32.12           C  
ATOM   1185  CD1 TYR H 157      12.224  24.312  29.358  1.00 27.12           C  
ATOM   1186  CD2 TYR H 157      10.679  23.206  30.774  1.00 25.97           C  
ATOM   1187  CE1 TYR H 157      11.302  25.316  29.169  1.00  0.00           C  
ATOM   1188  CE2 TYR H 157       9.758  24.208  30.585  1.00 26.15           C  
ATOM   1189  CZ  TYR H 157      10.072  25.271  29.776  1.00  0.00           C  
ATOM   1190  OH  TYR H 157       9.140  26.308  29.570  1.00  0.00           O  
ATOM   1191  C   TYR H 157      11.383  21.162  28.767  1.00 30.51           C  
ATOM   1192  O   TYR H 157      11.088  21.665  27.681  1.00 31.49           O  
ATOM   1193  N   ASN H 158      10.459  20.613  29.591  1.00 30.53           N  
ATOM   1194  CA  ASN H 158       9.060  20.617  29.258  1.00 32.05           C  
ATOM   1195  CB  ASN H 158       8.614  19.302  28.588  1.00 33.14           C  
ATOM   1196  CG  ASN H 158       7.216  19.459  28.002  1.00  0.00           C  
ATOM   1197  OD1 ASN H 158       6.292  19.927  28.663  1.00  0.00           O  
ATOM   1198  ND2 ASN H 158       7.051  19.052  26.716  1.00  0.00           N  
ATOM   1199  C   ASN H 158       8.276  20.754  30.530  1.00 33.06           C  
ATOM   1200  O   ASN H 158       8.614  20.157  31.551  1.00 31.46           O  
ATOM   1201  N   ASN H 159       7.197  21.560  30.497  1.00 33.90           N  
ATOM   1202  CA  ASN H 159       6.340  21.730  31.635  1.00 34.02           C  
ATOM   1203  CB  ASN H 159       5.889  23.192  31.774  1.00 33.87           C  
ATOM   1204  CG  ASN H 159       5.316  23.406  33.160  1.00 41.09           C  
ATOM   1205  OD1 ASN H 159       5.336  24.521  33.674  1.00 40.29           O  
ATOM   1206  ND2 ASN H 159       4.808  22.313  33.791  1.00 38.81           N  
ATOM   1207  C   ASN H 159       5.132  20.907  31.317  1.00 36.44           C  
ATOM   1208  O   ASN H 159       4.375  21.282  30.434  1.00 36.64           O  
ATOM   1209  N   PRO H 160       4.945  19.766  31.905  1.00 31.42           N  
ATOM   1210  CA  PRO H 160       3.875  18.888  31.514  1.00 32.70           C  
ATOM   1211  CD  PRO H 160       6.021  19.064  32.586  1.00 30.71           C  
ATOM   1212  CB  PRO H 160       4.085  17.607  32.316  1.00 32.98           C  
ATOM   1213  CG  PRO H 160       5.607  17.582  32.570  1.00 31.62           C  
ATOM   1214  C   PRO H 160       2.551  19.529  31.746  1.00 34.84           C  
ATOM   1215  O   PRO H 160       1.569  19.106  31.139  1.00 36.13           O  
ATOM   1216  N   TYR H 161       2.510  20.547  32.621  1.00 35.09           N  
ATOM   1217  CA  TYR H 161       1.297  21.214  32.980  1.00 36.73           C  
ATOM   1218  CB  TYR H 161       1.572  22.339  33.999  1.00 41.33           C  
ATOM   1219  CG  TYR H 161       0.332  23.117  34.282  1.00 44.65           C  
ATOM   1220  CD1 TYR H 161      -0.574  22.690  35.224  1.00 45.31           C  
ATOM   1221  CD2 TYR H 161       0.081  24.290  33.607  1.00 44.12           C  
ATOM   1222  CE1 TYR H 161      -1.711  23.419  35.483  1.00 46.22           C  
ATOM   1223  CE2 TYR H 161      -1.053  25.024  33.860  1.00 47.61           C  
ATOM   1224  CZ  TYR H 161      -1.955  24.587  34.801  1.00 47.66           C  
ATOM   1225  OH  TYR H 161      -3.120  25.339  35.065  1.00 51.66           O  
ATOM   1226  C   TYR H 161       0.698  21.830  31.753  1.00 36.88           C  
ATOM   1227  O   TYR H 161      -0.497  21.662  31.508  1.00 38.18           O  
ATOM   1228  N   ASN H 162       1.499  22.548  30.933  1.00 36.72           N  
ATOM   1229  CA  ASN H 162       0.901  23.173  29.785  1.00 36.74           C  
ATOM   1230  CB  ASN H 162       0.817  24.703  29.917  1.00 37.34           C  
ATOM   1231  CG  ASN H 162       2.230  25.257  29.998  1.00 38.74           C  
ATOM   1232  OD1 ASN H 162       3.158  24.571  30.422  1.00 36.77           O  
ATOM   1233  ND2 ASN H 162       2.397  26.543  29.589  1.00 39.00           N  
ATOM   1234  C   ASN H 162       1.692  22.879  28.541  1.00 36.35           C  
ATOM   1235  O   ASN H 162       1.506  23.539  27.519  1.00 36.56           O  
ATOM   1236  N   ALA H 163       2.575  21.863  28.589  1.00 34.95           N  
ATOM   1237  CA  ALA H 163       3.341  21.430  27.450  1.00 34.74           C  
ATOM   1238  CB  ALA H 163       2.455  20.971  26.279  1.00 35.97           C  
ATOM   1239  C   ALA H 163       4.270  22.495  26.925  1.00 34.10           C  
ATOM   1240  O   ALA H 163       4.750  22.386  25.798  1.00 34.69           O  
ATOM   1241  N   GLY H 164       4.586  23.534  27.719  1.00 38.86           N  
ATOM   1242  CA  GLY H 164       5.506  24.553  27.272  1.00 38.93           C  
ATOM   1243  C   GLY H 164       6.876  23.953  27.262  1.00 38.48           C  
ATOM   1244  O   GLY H 164       7.216  23.166  28.145  1.00 36.15           O  
ATOM   1245  N   THR H 165       7.712  24.325  26.267  1.00 34.53           N  
ATOM   1246  CA  THR H 165       9.013  23.724  26.210  1.00 35.20           C  
ATOM   1247  CB  THR H 165       9.122  22.626  25.190  1.00 37.75           C  
ATOM   1248  OG1 THR H 165       8.836  23.137  23.897  1.00 41.22           O  
ATOM   1249  CG2 THR H 165       8.144  21.496  25.548  1.00 35.82           C  
ATOM   1250  C   THR H 165      10.049  24.738  25.841  1.00 36.40           C  
ATOM   1251  O   THR H 165       9.752  25.766  25.234  1.00 36.92           O  
ATOM   1252  N   ASN H 166      11.310  24.460  26.236  1.00 33.75           N  
ATOM   1253  CA  ASN H 166      12.434  25.271  25.855  1.00 33.87           C  
ATOM   1254  CB  ASN H 166      13.067  26.126  26.967  1.00 34.03           C  
ATOM   1255  CG  ASN H 166      12.218  27.373  27.156  1.00 44.09           C  
ATOM   1256  OD1 ASN H 166      11.986  27.821  28.277  1.00 44.98           O  
ATOM   1257  ND2 ASN H 166      11.750  27.962  26.023  1.00 48.35           N  
ATOM   1258  C   ASN H 166      13.505  24.339  25.382  1.00 35.39           C  
ATOM   1259  O   ASN H 166      13.574  23.192  25.823  1.00 34.57           O  
ATOM   1260  N   TYR H 167      14.366  24.806  24.451  1.00 35.08           N  
ATOM   1261  CA  TYR H 167      15.394  23.930  23.961  1.00 34.02           C  
ATOM   1262  CB  TYR H 167      15.183  23.417  22.524  1.00 33.57           C  
ATOM   1263  CG  TYR H 167      13.862  22.739  22.382  1.00 33.86           C  
ATOM   1264  CD1 TYR H 167      13.593  21.540  22.998  1.00 33.00           C  
ATOM   1265  CD2 TYR H 167      12.869  23.332  21.640  1.00 33.73           C  
ATOM   1266  CE1 TYR H 167      12.366  20.936  22.852  1.00 33.93           C  
ATOM   1267  CE2 TYR H 167      11.642  22.734  21.488  1.00 34.47           C  
ATOM   1268  CZ  TYR H 167      11.388  21.531  22.092  1.00 34.51           C  
ATOM   1269  OH  TYR H 167      10.129  20.910  21.940  1.00 33.18           O  
ATOM   1270  C   TYR H 167      16.701  24.666  23.911  1.00 34.79           C  
ATOM   1271  O   TYR H 167      16.751  25.894  23.923  1.00 33.91           O  
ATOM   1272  N   ASN H 168      17.807  23.896  23.870  1.00 32.12           N  
ATOM   1273  CA  ASN H 168      19.128  24.439  23.741  1.00 32.76           C  
ATOM   1274  CB  ASN H 168      20.222  23.423  24.128  1.00 30.36           C  
ATOM   1275  CG  ASN H 168      21.585  24.104  24.154  1.00 45.93           C  
ATOM   1276  OD1 ASN H 168      22.146  24.441  23.113  1.00 41.53           O  
ATOM   1277  ND2 ASN H 168      22.146  24.299  25.378  1.00 41.04           N  
ATOM   1278  C   ASN H 168      19.284  24.805  22.295  1.00 36.41           C  
ATOM   1279  O   ASN H 168      18.668  24.203  21.417  1.00 35.78           O  
ATOM   1280  N   GLU H 169      20.137  25.803  22.008  1.00 38.26           N  
ATOM   1281  CA  GLU H 169      20.287  26.314  20.673  1.00 40.35           C  
ATOM   1282  CB  GLU H 169      21.309  27.463  20.593  1.00 42.82           C  
ATOM   1283  CG  GLU H 169      22.702  27.079  21.093  1.00 52.29           C  
ATOM   1284  CD  GLU H 169      23.632  28.260  20.859  1.00 85.78           C  
ATOM   1285  OE1 GLU H 169      23.705  28.734  19.694  1.00 85.90           O  
ATOM   1286  OE2 GLU H 169      24.282  28.707  21.842  1.00  0.00           O1-
ATOM   1287  C   GLU H 169      20.749  25.235  19.737  1.00 40.19           C  
ATOM   1288  O   GLU H 169      20.301  25.166  18.594  1.00 40.81           O  
ATOM   1289  N   LYS H 170      21.650  24.356  20.201  1.00 38.27           N  
ATOM   1290  CA  LYS H 170      22.236  23.354  19.356  1.00 40.13           C  
ATOM   1291  CB  LYS H 170      23.248  22.495  20.122  1.00 41.11           C  
ATOM   1292  CG  LYS H 170      23.969  21.478  19.247  1.00 67.20           C  
ATOM   1293  CD  LYS H 170      25.125  20.789  19.971  1.00 42.19           C  
ATOM   1294  CE  LYS H 170      26.222  21.748  20.438  1.00  0.00           C  
ATOM   1295  NZ  LYS H 170      27.244  21.001  21.202  1.00  0.00           N1+
ATOM   1296  C   LYS H 170      21.195  22.417  18.810  1.00 41.03           C  
ATOM   1297  O   LYS H 170      21.248  22.028  17.645  1.00 41.60           O  
ATOM   1298  N   PHE H 171      20.255  21.997  19.673  1.00 38.82           N  
ATOM   1299  CA  PHE H 171      19.219  21.035  19.400  1.00 37.54           C  
ATOM   1300  CB  PHE H 171      18.627  20.463  20.698  1.00 38.40           C  
ATOM   1301  CG  PHE H 171      19.792  19.932  21.459  1.00 42.33           C  
ATOM   1302  CD1 PHE H 171      20.276  18.670  21.219  1.00 43.51           C  
ATOM   1303  CD2 PHE H 171      20.421  20.716  22.399  1.00 42.33           C  
ATOM   1304  CE1 PHE H 171      21.359  18.190  21.918  1.00 43.20           C  
ATOM   1305  CE2 PHE H 171      21.503  20.243  23.102  1.00 42.00           C  
ATOM   1306  CZ  PHE H 171      21.974  18.976  22.862  1.00 41.47           C  
ATOM   1307  C   PHE H 171      18.085  21.594  18.590  1.00 38.59           C  
ATOM   1308  O   PHE H 171      17.391  20.849  17.901  1.00 38.38           O  
ATOM   1309  N   LYS H 172      17.829  22.911  18.694  1.00 38.24           N  
ATOM   1310  CA  LYS H 172      16.655  23.499  18.109  1.00 39.87           C  
ATOM   1311  CB  LYS H 172      16.629  25.032  18.220  1.00 43.32           C  
ATOM   1312  CG  LYS H 172      16.579  25.514  19.669  1.00 49.97           C  
ATOM   1313  CD  LYS H 172      16.939  26.989  19.843  1.00 54.25           C  
ATOM   1314  CE  LYS H 172      16.897  27.455  21.298  1.00 56.99           C  
ATOM   1315  NZ  LYS H 172      17.419  28.836  21.400  1.00 59.05           N1+
ATOM   1316  C   LYS H 172      16.504  23.132  16.668  1.00 40.96           C  
ATOM   1317  O   LYS H 172      17.429  23.240  15.863  1.00 41.49           O  
ATOM   1318  N   GLY H 173      15.281  22.667  16.337  1.00 39.56           N  
ATOM   1319  CA  GLY H 173      14.865  22.319  15.011  1.00 38.80           C  
ATOM   1320  C   GLY H 173      14.866  20.828  14.866  1.00 38.36           C  
ATOM   1321  O   GLY H 173      13.950  20.258  14.275  1.00 38.34           O  
ATOM   1322  N   ARG H 174      15.946  20.171  15.334  1.00 34.41           N  
ATOM   1323  CA  ARG H 174      16.084  18.742  15.269  1.00 35.19           C  
ATOM   1324  CB  ARG H 174      17.551  18.290  15.297  1.00 33.65           C  
ATOM   1325  CG  ARG H 174      18.321  18.741  14.055  1.00 35.53           C  
ATOM   1326  CD  ARG H 174      19.714  18.122  13.948  1.00 34.51           C  
ATOM   1327  NE  ARG H 174      20.513  18.629  15.096  1.00 35.88           N  
ATOM   1328  CZ  ARG H 174      21.049  17.742  15.984  1.00 37.60           C  
ATOM   1329  NH1 ARG H 174      20.814  16.407  15.834  1.00 33.16           N1+
ATOM   1330  NH2 ARG H 174      21.813  18.190  17.023  1.00 34.69           N  
ATOM   1331  C   ARG H 174      15.348  17.993  16.346  1.00 35.85           C  
ATOM   1332  O   ARG H 174      14.757  16.946  16.080  1.00 36.61           O  
ATOM   1333  N   PHE H 175      15.366  18.506  17.596  1.00 34.21           N  
ATOM   1334  CA  PHE H 175      14.844  17.779  18.726  1.00 33.27           C  
ATOM   1335  CB  PHE H 175      15.774  17.879  19.951  1.00 31.92           C  
ATOM   1336  CG  PHE H 175      17.023  17.096  19.709  1.00 33.79           C  
ATOM   1337  CD1 PHE H 175      17.818  17.346  18.613  1.00 36.43           C  
ATOM   1338  CD2 PHE H 175      17.437  16.146  20.614  1.00 32.48           C  
ATOM   1339  CE1 PHE H 175      18.976  16.629  18.404  1.00 37.46           C  
ATOM   1340  CE2 PHE H 175      18.593  15.430  20.414  1.00 33.82           C  
ATOM   1341  CZ  PHE H 175      19.365  15.666  19.303  1.00 34.48           C  
ATOM   1342  C   PHE H 175      13.530  18.367  19.140  1.00 34.06           C  
ATOM   1343  O   PHE H 175      13.356  19.585  19.133  1.00 34.40           O  
ATOM   1344  N   THR H 176      12.560  17.499  19.502  1.00 32.34           N  
ATOM   1345  CA  THR H 176      11.277  17.968  19.947  1.00 34.08           C  
ATOM   1346  CB  THR H 176      10.178  17.703  18.960  1.00 35.86           C  
ATOM   1347  OG1 THR H 176      10.483  18.316  17.715  1.00 37.51           O  
ATOM   1348  CG2 THR H 176       8.861  18.272  19.511  1.00 34.65           C  
ATOM   1349  C   THR H 176      10.931  17.237  21.211  1.00 36.01           C  
ATOM   1350  O   THR H 176      11.116  16.025  21.306  1.00 36.70           O  
ATOM   1351  N   ILE H 177      10.398  17.962  22.217  0.90 34.82           N  
ATOM   1352  CA  ILE H 177      10.068  17.349  23.474  0.90 34.46           C  
ATOM   1353  CB  ILE H 177      10.656  18.078  24.651  0.90 34.04           C  
ATOM   1354  CG1 ILE H 177      12.184  18.187  24.516  0.88 34.51           C  
ATOM   1355  CG2 ILE H 177      10.228  17.341  25.929  0.88 33.41           C  
ATOM   1356  CD1 ILE H 177      12.810  19.179  25.497  0.90 32.00           C  
ATOM   1357  C   ILE H 177       8.577  17.406  23.628  0.90 37.85           C  
ATOM   1358  O   ILE H 177       7.956  18.442  23.397  0.90 36.99           O  
ATOM   1359  N   SER H 178       7.960  16.269  24.009  1.00 37.87           N  
ATOM   1360  CA  SER H 178       6.536  16.222  24.182  1.00 37.92           C  
ATOM   1361  CB  SER H 178       5.802  15.516  23.029  1.00 40.63           C  
ATOM   1362  OG  SER H 178       6.250  14.175  22.914  1.00 43.47           O  
ATOM   1363  C   SER H 178       6.252  15.473  25.444  1.00 38.75           C  
ATOM   1364  O   SER H 178       7.165  14.967  26.096  1.00 38.61           O  
ATOM   1365  N   SER H 179       4.966  15.425  25.852  1.00 38.48           N  
ATOM   1366  CA  SER H 179       4.647  14.726  27.064  1.00 39.18           C  
ATOM   1367  CB  SER H 179       4.713  15.620  28.314  1.00 38.46           C  
ATOM   1368  OG  SER H 179       3.732  16.643  28.236  1.00  0.00           O  
ATOM   1369  C   SER H 179       3.252  14.186  26.981  1.00 41.71           C  
ATOM   1370  O   SER H 179       2.388  14.756  26.317  1.00 42.40           O  
ATOM   1371  N   ASP H 180       3.013  13.039  27.654  1.00 40.33           N  
ATOM   1372  CA  ASP H 180       1.698  12.467  27.722  1.00 41.38           C  
ATOM   1373  CB  ASP H 180       1.597  11.066  27.092  1.00 41.99           C  
ATOM   1374  CG  ASP H 180       0.124  10.689  26.981  1.00 45.23           C  
ATOM   1375  OD1 ASP H 180      -0.699  11.267  27.740  1.00 46.39           O  
ATOM   1376  OD2 ASP H 180      -0.201   9.818  26.132  1.00 46.93           O1-
ATOM   1377  C   ASP H 180       1.368  12.355  29.182  1.00 41.72           C  
ATOM   1378  O   ASP H 180       1.886  11.487  29.882  1.00 41.67           O  
ATOM   1379  N   LYS H 181       0.471  13.235  29.671  1.00 42.26           N  
ATOM   1380  CA  LYS H 181       0.135  13.309  31.067  1.00 43.10           C  
ATOM   1381  CB  LYS H 181      -0.882  14.416  31.396  1.00 47.97           C  
ATOM   1382  CG  LYS H 181      -0.395  15.835  31.096  1.00 74.29           C  
ATOM   1383  CD  LYS H 181      -1.479  16.897  31.286  1.00 80.81           C  
ATOM   1384  CE  LYS H 181      -2.749  16.645  30.469  1.00102.08           C  
ATOM   1385  NZ  LYS H 181      -3.831  17.540  30.938  1.00101.76           N1+
ATOM   1386  C   LYS H 181      -0.484  12.023  31.525  1.00 43.74           C  
ATOM   1387  O   LYS H 181      -0.286  11.601  32.662  1.00 44.14           O  
ATOM   1388  N   SER H 182      -1.274  11.370  30.656  1.00 41.66           N  
ATOM   1389  CA  SER H 182      -1.968  10.171  31.035  1.00 45.02           C  
ATOM   1390  CB  SER H 182      -2.789   9.590  29.874  1.00 47.91           C  
ATOM   1391  OG  SER H 182      -3.735  10.546  29.421  1.00 52.70           O  
ATOM   1392  C   SER H 182      -0.974   9.117  31.420  1.00 45.91           C  
ATOM   1393  O   SER H 182      -1.179   8.381  32.385  1.00 46.45           O  
ATOM   1394  N   LYS H 183       0.088   8.988  30.605  1.00 43.17           N  
ATOM   1395  CA  LYS H 183       1.179   8.059  30.737  1.00 41.61           C  
ATOM   1396  CB  LYS H 183       1.898   7.831  29.398  1.00 43.38           C  
ATOM   1397  CG  LYS H 183       0.986   7.141  28.379  1.00 49.75           C  
ATOM   1398  CD  LYS H 183       1.490   7.194  26.936  1.00 54.52           C  
ATOM   1399  CE  LYS H 183       0.557   6.497  25.944  1.00 58.32           C  
ATOM   1400  NZ  LYS H 183       1.069   6.654  24.564  1.00 60.38           N1+
ATOM   1401  C   LYS H 183       2.182   8.476  31.782  1.00 38.26           C  
ATOM   1402  O   LYS H 183       2.940   7.642  32.278  1.00 36.68           O  
ATOM   1403  N   ASN H 184       2.247   9.779  32.129  1.00 35.02           N  
ATOM   1404  CA  ASN H 184       3.274  10.250  33.021  1.00 35.08           C  
ATOM   1405  CB  ASN H 184       3.312   9.546  34.390  1.00 36.22           C  
ATOM   1406  CG  ASN H 184       2.187  10.080  35.268  1.00 44.34           C  
ATOM   1407  OD1 ASN H 184       1.689  11.186  35.064  1.00 45.83           O  
ATOM   1408  ND2 ASN H 184       1.786   9.281  36.291  1.00 42.69           N  
ATOM   1409  C   ASN H 184       4.590  10.005  32.354  1.00 37.21           C  
ATOM   1410  O   ASN H 184       5.559   9.591  32.991  1.00 37.47           O  
ATOM   1411  N   THR H 185       4.651  10.259  31.032  1.00 35.09           N  
ATOM   1412  CA  THR H 185       5.866  10.032  30.308  1.00 34.91           C  
ATOM   1413  CB  THR H 185       5.748   8.878  29.356  1.00 37.61           C  
ATOM   1414  OG1 THR H 185       5.411   7.696  30.065  1.00 38.19           O  
ATOM   1415  CG2 THR H 185       7.085   8.695  28.622  1.00 37.05           C  
ATOM   1416  C   THR H 185       6.189  11.248  29.492  1.00 36.95           C  
ATOM   1417  O   THR H 185       5.299  11.933  28.992  1.00 38.51           O  
ATOM   1418  N   ALA H 186       7.498  11.541  29.345  1.00 35.53           N  
ATOM   1419  CA  ALA H 186       7.959  12.648  28.551  1.00 35.32           C  
ATOM   1420  CB  ALA H 186       8.906  13.599  29.304  1.00 35.96           C  
ATOM   1421  C   ALA H 186       8.739  12.044  27.425  1.00 34.67           C  
ATOM   1422  O   ALA H 186       9.342  10.986  27.595  1.00 33.63           O  
ATOM   1423  N   TYR H 187       8.743  12.685  26.234  1.00 32.85           N  
ATOM   1424  CA  TYR H 187       9.422  12.071  25.128  1.00 32.04           C  
ATOM   1425  CB  TYR H 187       8.503  11.691  23.954  1.00 32.96           C  
ATOM   1426  CG  TYR H 187       7.344  10.899  24.456  1.00 35.90           C  
ATOM   1427  CD1 TYR H 187       7.462   9.574  24.803  1.00 36.82           C  
ATOM   1428  CD2 TYR H 187       6.122  11.508  24.597  1.00 37.32           C  
ATOM   1429  CE1 TYR H 187       6.373   8.871  25.263  1.00 39.01           C  
ATOM   1430  CE2 TYR H 187       5.030  10.812  25.055  1.00 38.79           C  
ATOM   1431  CZ  TYR H 187       5.154   9.487  25.388  1.00 40.88           C  
ATOM   1432  OH  TYR H 187       4.040   8.764  25.858  1.00 43.45           O  
ATOM   1433  C   TYR H 187      10.394  13.045  24.535  1.00 33.62           C  
ATOM   1434  O   TYR H 187      10.230  14.260  24.643  1.00 34.32           O  
ATOM   1435  N   LEU H 188      11.461  12.509  23.907  1.00 30.49           N  
ATOM   1436  CA  LEU H 188      12.426  13.324  23.228  1.00 29.25           C  
ATOM   1437  CB  LEU H 188      13.818  13.246  23.875  1.00 29.00           C  
ATOM   1438  CG  LEU H 188      14.888  14.104  23.179  1.00 29.90           C  
ATOM   1439  CD1 LEU H 188      14.526  15.596  23.225  1.00 28.28           C  
ATOM   1440  CD2 LEU H 188      16.282  13.825  23.756  1.00 26.04           C  
ATOM   1441  C   LEU H 188      12.537  12.805  21.827  1.00 30.69           C  
ATOM   1442  O   LEU H 188      13.116  11.745  21.592  1.00 30.74           O  
ATOM   1443  N   GLN H 189      11.986  13.550  20.847  1.00 30.67           N  
ATOM   1444  CA  GLN H 189      12.056  13.140  19.471  1.00 32.08           C  
ATOM   1445  CB  GLN H 189      10.894  13.674  18.615  1.00 33.96           C  
ATOM   1446  CG  GLN H 189      10.985  13.295  17.135  1.00 37.32           C  
ATOM   1447  CD  GLN H 189      10.756  11.796  17.005  1.00 43.96           C  
ATOM   1448  OE1 GLN H 189       9.916  11.222  17.696  1.00 42.40           O  
ATOM   1449  NE2 GLN H 189      11.526  11.140  16.095  1.00 46.13           N  
ATOM   1450  C   GLN H 189      13.317  13.711  18.907  1.00 33.97           C  
ATOM   1451  O   GLN H 189      13.567  14.911  19.009  1.00 31.65           O  
ATOM   1452  N   MET H 190      14.150  12.851  18.290  1.00 32.64           N  
ATOM   1453  CA  MET H 190      15.403  13.306  17.760  1.00 34.29           C  
ATOM   1454  CB  MET H 190      16.589  12.555  18.384  1.00 35.21           C  
ATOM   1455  CG  MET H 190      16.656  12.724  19.904  1.00 38.65           C  
ATOM   1456  SD  MET H 190      17.765  11.562  20.758  1.00 41.93           S  
ATOM   1457  CE  MET H 190      19.310  12.311  20.171  1.00 59.82           C  
ATOM   1458  C   MET H 190      15.414  13.014  16.290  1.00 37.13           C  
ATOM   1459  O   MET H 190      15.141  11.890  15.872  1.00 37.70           O  
ATOM   1460  N   ASN H 191      15.748  14.029  15.463  1.00 35.79           N  
ATOM   1461  CA  ASN H 191      15.770  13.847  14.035  1.00 36.85           C  
ATOM   1462  CB  ASN H 191      14.723  14.695  13.289  1.00 39.17           C  
ATOM   1463  CG  ASN H 191      13.325  14.215  13.655  1.00 47.09           C  
ATOM   1464  OD1 ASN H 191      13.094  13.026  13.868  1.00 47.03           O  
ATOM   1465  ND2 ASN H 191      12.361  15.171  13.733  1.00 47.30           N  
ATOM   1466  C   ASN H 191      17.106  14.299  13.520  1.00 36.01           C  
ATOM   1467  O   ASN H 191      17.834  15.024  14.196  1.00 34.74           O  
ATOM   1468  N   SER H 192      17.462  13.855  12.293  1.00 35.82           N  
ATOM   1469  CA  SER H 192      18.680  14.249  11.634  1.00 37.64           C  
ATOM   1470  CB  SER H 192      18.663  15.705  11.140  1.00 40.23           C  
ATOM   1471  OG  SER H 192      17.651  15.874  10.157  1.00 44.20           O  
ATOM   1472  C   SER H 192      19.832  14.086  12.571  1.00 36.64           C  
ATOM   1473  O   SER H 192      20.622  15.007  12.770  1.00 35.49           O  
ATOM   1474  N   LEU H 193      19.971  12.881  13.147  1.00 34.75           N  
ATOM   1475  CA  LEU H 193      20.991  12.613  14.120  1.00 32.58           C  
ATOM   1476  CB  LEU H 193      20.832  11.236  14.787  1.00 32.00           C  
ATOM   1477  CG  LEU H 193      19.575  11.142  15.671  1.00 34.09           C  
ATOM   1478  CD1 LEU H 193      19.437   9.758  16.320  1.00 34.83           C  
ATOM   1479  CD2 LEU H 193      19.550  12.270  16.711  1.00 33.73           C  
ATOM   1480  C   LEU H 193      22.347  12.682  13.498  1.00 34.50           C  
ATOM   1481  O   LEU H 193      22.565  12.266  12.360  1.00 33.49           O  
ATOM   1482  N   ARG H 194      23.305  13.226  14.279  1.00 34.19           N  
ATOM   1483  CA  ARG H 194      24.663  13.394  13.854  1.00 34.74           C  
ATOM   1484  CB  ARG H 194      25.145  14.853  13.942  1.00 37.28           C  
ATOM   1485  CG  ARG H 194      24.358  15.805  13.038  1.00 41.62           C  
ATOM   1486  CD  ARG H 194      24.963  17.207  12.929  1.00 44.68           C  
ATOM   1487  NE  ARG H 194      24.677  17.959  14.183  1.00 49.17           N  
ATOM   1488  CZ  ARG H 194      23.814  19.016  14.161  1.00 51.33           C  
ATOM   1489  NH1 ARG H 194      23.176  19.352  13.001  1.00 47.64           N1+
ATOM   1490  NH2 ARG H 194      23.606  19.751  15.293  1.00 48.86           N  
ATOM   1491  C   ARG H 194      25.521  12.588  14.779  1.00 34.14           C  
ATOM   1492  O   ARG H 194      25.086  12.172  15.851  1.00 30.85           O  
ATOM   1493  N   ALA H 195      26.782  12.350  14.375  1.00 34.37           N  
ATOM   1494  CA  ALA H 195      27.705  11.558  15.139  1.00 35.15           C  
ATOM   1495  CB  ALA H 195      29.087  11.452  14.469  1.00 35.73           C  
ATOM   1496  C   ALA H 195      27.900  12.214  16.470  1.00 35.36           C  
ATOM   1497  O   ALA H 195      28.025  11.546  17.495  1.00 34.21           O  
ATOM   1498  N   GLU H 196      27.902  13.555  16.478  1.00 35.50           N  
ATOM   1499  CA  GLU H 196      28.145  14.363  17.636  1.00 37.73           C  
ATOM   1500  CB  GLU H 196      28.079  15.858  17.300  1.00 42.63           C  
ATOM   1501  CG  GLU H 196      29.164  16.274  16.306  1.00 49.47           C  
ATOM   1502  CD  GLU H 196      28.812  17.665  15.811  1.00 55.61           C  
ATOM   1503  OE1 GLU H 196      28.779  18.595  16.659  1.00 52.92           O  
ATOM   1504  OE2 GLU H 196      28.564  17.817  14.585  1.00 56.18           O1-
ATOM   1505  C   GLU H 196      27.106  14.073  18.675  1.00 35.46           C  
ATOM   1506  O   GLU H 196      27.347  14.256  19.866  1.00 34.68           O  
ATOM   1507  N   ASP H 197      25.909  13.646  18.235  1.00 32.32           N  
ATOM   1508  CA  ASP H 197      24.773  13.360  19.070  1.00 30.61           C  
ATOM   1509  CB  ASP H 197      23.494  13.102  18.255  1.00 31.06           C  
ATOM   1510  CG  ASP H 197      23.077  14.424  17.622  1.00 33.02           C  
ATOM   1511  OD1 ASP H 197      23.322  15.485  18.254  1.00 32.25           O  
ATOM   1512  OD2 ASP H 197      22.515  14.389  16.495  1.00 34.04           O1-
ATOM   1513  C   ASP H 197      25.016  12.165  19.958  1.00 31.37           C  
ATOM   1514  O   ASP H 197      24.286  11.969  20.928  1.00 31.42           O  
ATOM   1515  N   THR H 198      25.989  11.288  19.639  1.00 29.86           N  
ATOM   1516  CA  THR H 198      26.178  10.125  20.472  1.00 27.12           C  
ATOM   1517  CB  THR H 198      27.324   9.242  20.063  1.00 28.42           C  
ATOM   1518  OG1 THR H 198      28.540   9.972  20.059  1.00 29.78           O  
ATOM   1519  CG2 THR H 198      27.053   8.671  18.670  1.00 28.74           C  
ATOM   1520  C   THR H 198      26.426  10.540  21.887  1.00 28.26           C  
ATOM   1521  O   THR H 198      27.323  11.331  22.172  1.00 27.45           O  
ATOM   1522  N   ALA H 199      25.610  10.005  22.823  1.00 27.12           N  
ATOM   1523  CA  ALA H 199      25.795  10.347  24.204  1.00 26.98           C  
ATOM   1524  CB  ALA H 199      25.619  11.849  24.485  1.00 26.30           C  
ATOM   1525  C   ALA H 199      24.766   9.632  25.022  1.00 26.31           C  
ATOM   1526  O   ALA H 199      23.849   9.006  24.491  1.00 24.94           O  
ATOM   1527  N   VAL H 200      24.936   9.682  26.361  1.00 25.90           N  
ATOM   1528  CA  VAL H 200      23.968   9.133  27.263  1.00 25.89           C  
ATOM   1529  CB  VAL H 200      24.544   8.748  28.595  1.00 25.66           C  
ATOM   1530  CG1 VAL H 200      23.400   8.295  29.515  1.00 25.63           C  
ATOM   1531  CG2 VAL H 200      25.625   7.677  28.371  1.00 25.43           C  
ATOM   1532  C   VAL H 200      22.982  10.231  27.503  1.00 28.55           C  
ATOM   1533  O   VAL H 200      23.367  11.362  27.791  1.00 27.45           O  
ATOM   1534  N   TYR H 201      21.673   9.928  27.400  1.00 27.32           N  
ATOM   1535  CA  TYR H 201      20.690  10.957  27.580  1.00 28.06           C  
ATOM   1536  CB  TYR H 201      19.644  11.022  26.449  1.00 28.57           C  
ATOM   1537  CG  TYR H 201      20.286  11.611  25.234  1.00 29.12           C  
ATOM   1538  CD1 TYR H 201      21.152  10.878  24.454  1.00 29.03           C  
ATOM   1539  CD2 TYR H 201      19.995  12.905  24.866  1.00 28.73           C  
ATOM   1540  CE1 TYR H 201      21.731  11.436  23.335  1.00 29.28           C  
ATOM   1541  CE2 TYR H 201      20.568  13.468  23.749  1.00 29.24           C  
ATOM   1542  CZ  TYR H 201      21.440  12.734  22.981  1.00 30.68           C  
ATOM   1543  OH  TYR H 201      22.028  13.309  21.835  1.00 32.17           O  
ATOM   1544  C   TYR H 201      19.962  10.694  28.856  1.00 28.70           C  
ATOM   1545  O   TYR H 201      19.431   9.605  29.075  1.00 28.63           O  
ATOM   1546  N   TYR H 202      19.917  11.715  29.737  1.00 26.21           N  
ATOM   1547  CA  TYR H 202      19.269  11.546  31.005  1.00 25.48           C  
ATOM   1548  CB  TYR H 202      20.065  12.016  32.241  1.00 26.10           C  
ATOM   1549  CG  TYR H 202      21.407  11.379  32.352  1.00 27.21           C  
ATOM   1550  CD1 TYR H 202      21.562  10.071  32.743  1.00 27.83           C  
ATOM   1551  CD2 TYR H 202      22.530  12.109  32.052  1.00 26.66           C  
ATOM   1552  CE1 TYR H 202      22.813   9.507  32.845  1.00 28.25           C  
ATOM   1553  CE2 TYR H 202      23.782  11.552  32.153  1.00 27.62           C  
ATOM   1554  CZ  TYR H 202      23.929  10.247  32.553  1.00 29.00           C  
ATOM   1555  OH  TYR H 202      25.213   9.669  32.660  1.00 31.25           O  
ATOM   1556  C   TYR H 202      18.076  12.443  31.026  1.00 27.57           C  
ATOM   1557  O   TYR H 202      18.064  13.508  30.410  1.00 27.18           O  
ATOM   1558  N   CYS H 203      17.010  11.984  31.710  1.00 26.38           N  
ATOM   1559  CA  CYS H 203      15.889  12.832  31.961  1.00 28.11           C  
ATOM   1560  CB  CYS H 203      14.507  12.217  31.623  1.00 32.32           C  
ATOM   1561  SG  CYS H 203      14.138  10.644  32.457  1.00 39.88           S  
ATOM   1562  C   CYS H 203      15.974  13.129  33.425  1.00 29.16           C  
ATOM   1563  O   CYS H 203      16.386  12.281  34.215  1.00 28.43           O  
ATOM   1564  N   SER H 204      15.639  14.370  33.821  1.00 25.92           N  
ATOM   1565  CA  SER H 204      15.756  14.752  35.201  1.00 24.87           C  
ATOM   1566  CB  SER H 204      16.991  15.635  35.469  1.00 23.76           C  
ATOM   1567  OG  SER H 204      17.056  16.003  36.839  1.00  0.00           O  
ATOM   1568  C   SER H 204      14.551  15.564  35.547  1.00 27.77           C  
ATOM   1569  O   SER H 204      13.974  16.227  34.687  1.00 28.66           O  
ATOM   1570  N   ARG H 205      14.154  15.530  36.837  1.00 27.01           N  
ATOM   1571  CA  ARG H 205      12.991  16.234  37.311  1.00 27.97           C  
ATOM   1572  CB  ARG H 205      12.299  15.481  38.461  1.00 29.80           C  
ATOM   1573  CG  ARG H 205      11.082  16.192  39.050  1.00 30.97           C  
ATOM   1574  CD  ARG H 205      10.466  15.450  40.242  1.00 32.52           C  
ATOM   1575  NE  ARG H 205      11.339  15.685  41.428  1.00 35.31           N  
ATOM   1576  CZ  ARG H 205      10.963  15.216  42.654  1.00 36.33           C  
ATOM   1577  NH1 ARG H 205       9.805  14.508  42.792  1.00 35.13           N1+
ATOM   1578  NH2 ARG H 205      11.743  15.455  43.748  1.00 33.09           N  
ATOM   1579  C   ARG H 205      13.396  17.569  37.860  1.00 28.84           C  
ATOM   1580  O   ARG H 205      14.175  17.643  38.806  1.00 29.00           O  
ATOM   1581  N   PRO H 206      12.951  18.628  37.228  1.00 28.29           N  
ATOM   1582  CA  PRO H 206      13.175  19.948  37.759  1.00 27.20           C  
ATOM   1583  CD  PRO H 206      13.015  18.643  35.780  1.00  0.00           C  
ATOM   1584  CB  PRO H 206      13.339  20.881  36.565  1.00 29.65           C  
ATOM   1585  CG  PRO H 206      12.719  20.098  35.399  1.00 20.38           C  
ATOM   1586  C   PRO H 206      12.050  20.416  38.609  1.00 30.34           C  
ATOM   1587  O   PRO H 206      10.903  20.370  38.158  1.00 31.40           O  
ATOM   1588  N   THR H 207      12.454  20.653  39.865  1.00 54.10           N  
ATOM   1589  CA  THR H 207      11.614  20.800  40.990  1.00 59.45           C  
ATOM   1590  CB  THR H 207      12.423  20.911  42.236  1.00 57.09           C  
ATOM   1591  OG1 THR H 207      13.314  22.013  42.122  1.00 24.70           O  
ATOM   1592  CG2 THR H 207      13.214  19.597  42.377  1.00 22.06           C  
ATOM   1593  C   THR H 207      10.828  22.015  40.803  1.00 58.34           C  
ATOM   1594  O   THR H 207      10.287  22.260  39.732  1.00 58.66           O  
ATOM   1595  N   MET H 208      10.682  22.791  41.871  1.00 64.40           N  
ATOM   1596  CA  MET H 208       9.887  23.954  41.691  1.00 61.90           C  
ATOM   1597  CB  MET H 208       9.809  24.811  42.962  1.00 85.81           C  
ATOM   1598  CG  MET H 208       9.007  26.097  42.767  1.00 92.49           C  
ATOM   1599  SD  MET H 208       9.015  27.229  44.188  1.00  0.00           S  
ATOM   1600  CE  MET H 208       8.122  28.557  43.327  1.00  0.00           C  
ATOM   1601  C   MET H 208      10.535  24.807  40.655  1.00 60.69           C  
ATOM   1602  O   MET H 208       9.946  25.141  39.628  1.00 64.66           O  
ATOM   1603  N   LEU H 209      11.833  25.045  40.855  1.00 67.13           N  
ATOM   1604  CA  LEU H 209      12.558  26.006  40.099  1.00 64.26           C  
ATOM   1605  CB  LEU H 209      13.366  26.873  41.089  1.00 61.37           C  
ATOM   1606  CG  LEU H 209      12.473  27.603  42.112  1.00 60.17           C  
ATOM   1607  CD1 LEU H 209      13.296  28.543  43.008  1.00 69.74           C  
ATOM   1608  CD2 LEU H 209      11.289  28.308  41.430  1.00 74.18           C  
ATOM   1609  C   LEU H 209      13.450  25.304  39.136  1.00 67.91           C  
ATOM   1610  O   LEU H 209      13.096  24.242  38.644  1.00 68.12           O  
ATOM   1611  N   PRO H 210      14.528  25.923  38.745  1.00 65.88           N  
ATOM   1612  CA  PRO H 210      15.446  25.229  37.895  1.00 56.29           C  
ATOM   1613  CD  PRO H 210      14.432  27.327  38.339  1.00  0.00           C  
ATOM   1614  CB  PRO H 210      16.313  26.295  37.237  1.00 49.83           C  
ATOM   1615  CG  PRO H 210      15.383  27.510  37.154  1.00 27.78           C  
ATOM   1616  C   PRO H 210      16.250  24.080  38.434  1.00 60.63           C  
ATOM   1617  O   PRO H 210      16.623  23.225  37.632  1.00 62.25           O  
ATOM   1618  N   TRP H 211      16.537  24.008  39.748  1.00 56.67           N  
ATOM   1619  CA  TRP H 211      17.438  22.986  40.214  1.00 53.61           C  
ATOM   1620  CB  TRP H 211      17.869  23.159  41.682  1.00 53.88           C  
ATOM   1621  CG  TRP H 211      16.753  23.163  42.694  1.00 54.72           C  
ATOM   1622  CD2 TRP H 211      16.319  22.006  43.429  1.00 59.93           C  
ATOM   1623  CD1 TRP H 211      15.987  24.205  43.128  1.00 52.50           C  
ATOM   1624  NE1 TRP H 211      15.098  23.769  44.081  1.00 54.59           N  
ATOM   1625  CE2 TRP H 211      15.294  22.420  44.279  1.00 60.59           C  
ATOM   1626  CE3 TRP H 211      16.745  20.711  43.403  1.00 60.92           C  
ATOM   1627  CZ2 TRP H 211      14.674  21.538  45.116  1.00 61.59           C  
ATOM   1628  CZ3 TRP H 211      16.116  19.824  44.248  1.00 63.35           C  
ATOM   1629  CH2 TRP H 211      15.099  20.230  45.089  1.00 67.29           C  
ATOM   1630  C   TRP H 211      16.859  21.624  40.016  1.00 59.98           C  
ATOM   1631  O   TRP H 211      15.661  21.407  40.184  1.00 63.38           O  
ATOM   1632  N   PHE H 212      17.739  20.662  39.653  1.00 61.77           N  
ATOM   1633  CA  PHE H 212      17.347  19.324  39.308  1.00 60.94           C  
ATOM   1634  CB  PHE H 212      18.341  18.668  38.339  1.00 54.91           C  
ATOM   1635  CG  PHE H 212      18.369  19.384  37.030  1.00 56.72           C  
ATOM   1636  CD1 PHE H 212      18.658  20.727  36.948  1.00 56.67           C  
ATOM   1637  CD2 PHE H 212      18.175  18.684  35.862  1.00 58.17           C  
ATOM   1638  CE1 PHE H 212      18.695  21.364  35.728  1.00 53.16           C  
ATOM   1639  CE2 PHE H 212      18.216  19.313  34.641  1.00 57.69           C  
ATOM   1640  CZ  PHE H 212      18.470  20.661  34.570  1.00 52.13           C  
ATOM   1641  C   PHE H 212      17.388  18.468  40.522  1.00 65.38           C  
ATOM   1642  O   PHE H 212      18.440  18.290  41.132  1.00 68.77           O  
ATOM   1643  N   ALA H 213      16.210  17.970  40.937  1.00 68.05           N  
ATOM   1644  CA  ALA H 213      16.132  17.073  42.045  1.00 66.06           C  
ATOM   1645  CB  ALA H 213      14.693  16.910  42.558  1.00 65.42           C  
ATOM   1646  C   ALA H 213      16.619  15.692  41.714  1.00 72.14           C  
ATOM   1647  O   ALA H 213      17.407  15.103  42.450  1.00 73.81           O  
ATOM   1648  N   TYR H 214      16.196  15.147  40.563  1.00 27.90           N  
ATOM   1649  CA  TYR H 214      16.307  13.697  40.404  1.00 29.24           C  
ATOM   1650  CB  TYR H 214      15.033  12.895  40.737  1.00 30.39           C  
ATOM   1651  CG  TYR H 214      15.087  12.384  42.132  1.00 33.34           C  
ATOM   1652  CD1 TYR H 214      14.914  13.193  43.226  1.00 35.23           C  
ATOM   1653  CD2 TYR H 214      15.298  11.040  42.330  1.00 33.74           C  
ATOM   1654  CE1 TYR H 214      14.969  12.660  44.492  1.00 36.36           C  
ATOM   1655  CE2 TYR H 214      15.354  10.500  43.591  1.00 34.74           C  
ATOM   1656  CZ  TYR H 214      15.190  11.317  44.679  1.00 37.14           C  
ATOM   1657  OH  TYR H 214      15.245  10.777  45.981  1.00 39.45           O  
ATOM   1658  C   TYR H 214      16.627  13.320  38.990  1.00 30.20           C  
ATOM   1659  O   TYR H 214      16.125  13.930  38.051  1.00 27.64           O  
ATOM   1660  N   TRP H 215      17.442  12.253  38.803  1.00 28.21           N  
ATOM   1661  CA  TRP H 215      17.866  11.883  37.477  1.00 27.53           C  
ATOM   1662  CB  TRP H 215      19.380  12.093  37.282  1.00 26.04           C  
ATOM   1663  CG  TRP H 215      19.835  13.525  37.441  1.00 24.97           C  
ATOM   1664  CD2 TRP H 215      20.540  14.286  36.447  1.00 23.17           C  
ATOM   1665  CD1 TRP H 215      19.727  14.332  38.537  1.00 25.00           C  
ATOM   1666  NE1 TRP H 215      20.309  15.550  38.284  1.00 24.35           N  
ATOM   1667  CE2 TRP H 215      20.817  15.536  37.003  1.00 24.26           C  
ATOM   1668  CE3 TRP H 215      20.931  13.966  35.179  1.00 23.89           C  
ATOM   1669  CZ2 TRP H 215      21.491  16.490  36.296  1.00 24.31           C  
ATOM   1670  CZ3 TRP H 215      21.605  14.932  34.466  1.00 25.35           C  
ATOM   1671  CH2 TRP H 215      21.879  16.168  35.014  1.00 25.38           C  
ATOM   1672  C   TRP H 215      17.615  10.418  37.248  1.00 29.07           C  
ATOM   1673  O   TRP H 215      17.662   9.611  38.175  1.00 29.95           O  
ATOM   1674  N   GLY H 216      17.337  10.040  35.980  1.00 28.32           N  
ATOM   1675  CA  GLY H 216      17.143   8.662  35.615  1.00 28.73           C  
ATOM   1676  C   GLY H 216      18.503   8.075  35.378  1.00 29.57           C  
ATOM   1677  O   GLY H 216      19.503   8.787  35.424  1.00 28.30           O  
ATOM   1678  N   GLN H 217      18.566   6.752  35.110  1.00 30.56           N  
ATOM   1679  CA  GLN H 217      19.810   6.057  34.904  1.00 32.95           C  
ATOM   1680  CB  GLN H 217      19.696   4.517  34.861  1.00 35.35           C  
ATOM   1681  CG  GLN H 217      18.986   3.933  33.638  1.00 46.47           C  
ATOM   1682  CD  GLN H 217      17.483   4.025  33.826  1.00 53.26           C  
ATOM   1683  OE1 GLN H 217      16.979   4.088  34.947  1.00 52.73           O  
ATOM   1684  NE2 GLN H 217      16.739   4.023  32.687  1.00 51.69           N  
ATOM   1685  C   GLN H 217      20.441   6.515  33.625  1.00 33.28           C  
ATOM   1686  O   GLN H 217      21.662   6.470  33.480  1.00 32.62           O  
ATOM   1687  N   GLY H 218      19.621   6.916  32.634  1.00 31.51           N  
ATOM   1688  CA  GLY H 218      20.143   7.401  31.385  1.00 30.82           C  
ATOM   1689  C   GLY H 218      20.037   6.309  30.363  1.00 33.42           C  
ATOM   1690  O   GLY H 218      19.983   5.126  30.698  1.00 33.80           O  
ATOM   1691  N   THR H 219      19.985   6.699  29.072  1.00 31.84           N  
ATOM   1692  CA  THR H 219      19.909   5.751  27.996  1.00 30.93           C  
ATOM   1693  CB  THR H 219      18.571   5.754  27.315  1.00 35.83           C  
ATOM   1694  OG1 THR H 219      18.498   4.701  26.365  1.00 36.36           O  
ATOM   1695  CG2 THR H 219      18.366   7.116  26.631  1.00 36.23           C  
ATOM   1696  C   THR H 219      20.952   6.133  26.988  1.00 31.70           C  
ATOM   1697  O   THR H 219      21.105   7.305  26.649  1.00 32.42           O  
ATOM   1698  N   LEU H 220      21.692   5.140  26.457  1.00 29.51           N  
ATOM   1699  CA  LEU H 220      22.773   5.435  25.559  1.00 28.14           C  
ATOM   1700  CB  LEU H 220      23.928   4.419  25.644  1.00 30.15           C  
ATOM   1701  CG  LEU H 220      25.096   4.727  24.689  1.00 32.83           C  
ATOM   1702  CD1 LEU H 220      25.791   6.052  25.049  1.00 32.50           C  
ATOM   1703  CD2 LEU H 220      26.075   3.544  24.612  1.00 34.29           C  
ATOM   1704  C   LEU H 220      22.294   5.440  24.143  1.00 29.54           C  
ATOM   1705  O   LEU H 220      21.623   4.515  23.691  1.00 29.21           O  
ATOM   1706  N   VAL H 221      22.637   6.515  23.406  1.00 28.03           N  
ATOM   1707  CA  VAL H 221      22.285   6.619  22.019  1.00 27.49           C  
ATOM   1708  CB  VAL H 221      21.549   7.885  21.683  1.00 29.59           C  
ATOM   1709  CG1 VAL H 221      21.328   7.940  20.162  1.00 29.73           C  
ATOM   1710  CG2 VAL H 221      20.248   7.932  22.502  1.00 29.79           C  
ATOM   1711  C   VAL H 221      23.570   6.650  21.254  1.00 29.83           C  
ATOM   1712  O   VAL H 221      24.465   7.438  21.559  1.00 29.74           O  
ATOM   1713  N   THR H 222      23.698   5.770  20.240  1.00 28.55           N  
ATOM   1714  CA  THR H 222      24.902   5.757  19.462  1.00 28.65           C  
ATOM   1715  CB  THR H 222      25.643   4.455  19.515  1.00 28.48           C  
ATOM   1716  OG1 THR H 222      26.017   4.160  20.853  1.00 27.71           O  
ATOM   1717  CG2 THR H 222      26.893   4.565  18.626  1.00 27.54           C  
ATOM   1718  C   THR H 222      24.534   5.989  18.033  1.00 29.83           C  
ATOM   1719  O   THR H 222      23.723   5.266  17.456  1.00 30.42           O  
ATOM   1720  N   VAL H 223      25.138   7.023  17.420  1.00 27.57           N  
ATOM   1721  CA  VAL H 223      24.863   7.328  16.050  1.00 29.36           C  
ATOM   1722  CB  VAL H 223      24.728   8.801  15.803  1.00 31.39           C  
ATOM   1723  CG1 VAL H 223      24.491   9.028  14.303  1.00 30.56           C  
ATOM   1724  CG2 VAL H 223      23.609   9.348  16.707  1.00 30.25           C  
ATOM   1725  C   VAL H 223      26.038   6.853  15.261  1.00 30.82           C  
ATOM   1726  O   VAL H 223      27.119   7.437  15.321  1.00 29.68           O  
ATOM   1727  N   SER H 224      25.852   5.772  14.481  1.00 32.18           N  
ATOM   1728  CA  SER H 224      26.948   5.248  13.722  1.00 34.30           C  
ATOM   1729  CB  SER H 224      27.821   4.269  14.523  1.00 34.87           C  
ATOM   1730  OG  SER H 224      28.880   3.773  13.718  1.00 37.89           O  
ATOM   1731  C   SER H 224      26.394   4.492  12.560  1.00 37.27           C  
ATOM   1732  O   SER H 224      25.219   4.132  12.538  1.00 37.28           O  
ATOM   1733  N   SER H 225      27.248   4.237  11.550  1.00 37.14           N  
ATOM   1734  CA  SER H 225      26.833   3.509  10.387  1.00 39.88           C  
ATOM   1735  CB  SER H 225      27.895   3.490   9.277  1.00 43.26           C  
ATOM   1736  OG  SER H 225      28.124   4.804   8.793  1.00 48.42           O  
ATOM   1737  C   SER H 225      26.592   2.057  10.797  1.00 40.43           C  
ATOM   1738  O   SER H 225      26.690   1.174   9.903  1.00 40.07           O  
ATOM   1739  OXT SER H 225      26.309   1.810  12.001  1.00  0.00           O1-
TER    1740      SER H 225 
CONECT  162  659
CONECT  659  162
CONECT  966 1561
CONECT 1561  966
END
