# Supplementary material for: Fully automated antibody structure prediction using BIOVIA tools: Validation study
Source: PLoS One. 2017 May 18;12(5):e0177923. doi: 10.1371/journal.pone.0177923 (PMC5436848; doi:10.1371/journal.pone.0177923)
Supplement: S1 Dataset — Predicted structures using the Top5 framework method, Chothia CDR definition with no canonical filtering and generating 50 models. These were used in the detailed discussion of outliers and for comparison against predictions using canonical filtering. (ZIP) [file pone.0177923.s003.zip › 4N8C_LH_FV_FinalModel.pdb]

REMARK   Accelrys Discovery Studio PDB file
REMARK   Created:  2015-05-08T06:02:54Z
SSBOND   1 CYS L   23    CYS L   94                                     
SSBOND   2 CYS H  135    CYS H  209                                     
ATOM      1  N   ASP L   1      26.165  32.681  25.822  1.00 24.71           N1+
ATOM      2  CA  ASP L   1      25.908  31.694  26.892  1.00 24.05           C  
ATOM      3  CB  ASP L   1      26.099  30.259  26.367  1.00 25.22           C  
ATOM      4  CG  ASP L   1      24.936  29.933  25.443  1.00 26.82           C  
ATOM      5  OD1 ASP L   1      23.895  30.639  25.531  1.00 28.85           O  
ATOM      6  OD2 ASP L   1      25.068  28.971  24.639  1.00 25.11           O1-
ATOM      7  C   ASP L   1      26.844  31.911  28.031  1.00 22.85           C  
ATOM      8  O   ASP L   1      27.951  32.415  27.852  1.00 22.59           O  
ATOM      9  N   ILE L   2      26.405  31.538  29.248  1.00 20.24           N  
ATOM     10  CA  ILE L   2      27.231  31.718  30.401  1.00 18.23           C  
ATOM     11  CB  ILE L   2      26.467  31.700  31.690  1.00 17.60           C  
ATOM     12  CG1 ILE L   2      25.466  32.863  31.724  1.00 16.51           C  
ATOM     13  CG2 ILE L   2      27.474  31.720  32.852  1.00 15.84           C  
ATOM     14  CD1 ILE L   2      24.432  32.741  32.841  1.00 18.67           C  
ATOM     15  C   ILE L   2      28.180  30.570  30.435  1.00 17.65           C  
ATOM     16  O   ILE L   2      27.785  29.412  30.319  1.00 17.04           O  
ATOM     17  N   VAL L   3      29.479  30.878  30.588  1.00 16.90           N  
ATOM     18  CA  VAL L   3      30.457  29.838  30.615  1.00 16.46           C  
ATOM     19  CB  VAL L   3      31.723  30.206  29.901  1.00 17.55           C  
ATOM     20  CG1 VAL L   3      32.702  29.025  29.995  1.00 19.06           C  
ATOM     21  CG2 VAL L   3      31.367  30.624  28.464  1.00 18.61           C  
ATOM     22  C   VAL L   3      30.808  29.612  32.044  1.00 16.14           C  
ATOM     23  O   VAL L   3      31.027  30.558  32.800  1.00 15.80           O  
ATOM     24  N   MET L   4      30.847  28.333  32.459  1.00 15.61           N  
ATOM     25  CA  MET L   4      31.193  28.045  33.817  1.00 15.73           C  
ATOM     26  CB  MET L   4      30.208  27.083  34.500  1.00 15.95           C  
ATOM     27  CG  MET L   4      28.767  27.603  34.512  1.00 15.26           C  
ATOM     28  SD  MET L   4      28.526  29.177  35.386  1.00 16.48           S  
ATOM     29  CE  MET L   4      28.693  28.478  37.053  1.00 16.41           C  
ATOM     30  C   MET L   4      32.526  27.378  33.781  1.00 16.07           C  
ATOM     31  O   MET L   4      32.708  26.366  33.105  1.00 16.58           O  
ATOM     32  N   SER L   5      33.509  27.935  34.510  1.00 16.57           N  
ATOM     33  CA  SER L   5      34.805  27.331  34.485  1.00 17.99           C  
ATOM     34  CB  SER L   5      35.924  28.306  34.086  1.00 19.04           C  
ATOM     35  OG  SER L   5      35.711  28.759  32.757  1.00 13.46           O  
ATOM     36  C   SER L   5      35.097  26.852  35.864  1.00 17.36           C  
ATOM     37  O   SER L   5      34.930  27.585  36.837  1.00 19.18           O  
ATOM     38  N   GLN L   6      35.538  25.587  35.985  1.00 17.43           N  
ATOM     39  CA  GLN L   6      35.835  25.106  37.296  1.00 18.23           C  
ATOM     40  CB  GLN L   6      34.844  24.045  37.824  1.00 18.55           C  
ATOM     41  CG  GLN L   6      34.695  22.782  36.982  1.00 18.22           C  
ATOM     42  CD  GLN L   6      33.593  21.950  37.631  1.00 17.79           C  
ATOM     43  OE1 GLN L   6      32.495  21.824  37.091  1.00 16.25           O  
ATOM     44  NE2 GLN L   6      33.880  21.378  38.830  1.00 15.67           N  
ATOM     45  C   GLN L   6      37.244  24.633  37.338  1.00 18.65           C  
ATOM     46  O   GLN L   6      37.819  24.235  36.325  1.00 18.89           O  
ATOM     47  N   SER L   7      37.860  24.740  38.530  1.00 18.44           N  
ATOM     48  CA  SER L   7      39.217  24.317  38.679  1.00 19.54           C  
ATOM     49  CB  SER L   7      40.232  25.468  38.574  1.00 19.88           C  
ATOM     50  OG  SER L   7      40.066  26.361  39.665  1.00 20.73           O  
ATOM     51  C   SER L   7      39.351  23.735  40.047  1.00 20.19           C  
ATOM     52  O   SER L   7      38.616  24.104  40.963  1.00 20.78           O  
ATOM     53  N   PRO L   8      40.267  22.817  40.217  1.00 20.91           N  
ATOM     54  CA  PRO L   8      41.103  22.324  39.151  1.00 21.83           C  
ATOM     55  CD  PRO L   8      40.897  22.652  41.516  1.00 22.82           C  
ATOM     56  CB  PRO L   8      42.391  21.831  39.812  1.00 21.12           C  
ATOM     57  CG  PRO L   8      42.008  21.618  41.286  1.00 20.02           C  
ATOM     58  C   PRO L   8      40.381  21.233  38.427  1.00 21.76           C  
ATOM     59  O   PRO L   8      39.289  20.862  38.850  1.00 21.75           O  
ATOM     60  N   SER L   9      40.961  20.727  37.319  1.00 22.44           N  
ATOM     61  CA  SER L   9      40.377  19.648  36.572  1.00 24.09           C  
ATOM     62  CB  SER L   9      41.160  19.329  35.287  1.00 27.15           C  
ATOM     63  OG  SER L   9      40.544  18.256  34.591  1.00  0.00           O  
ATOM     64  C   SER L   9      40.388  18.415  37.423  1.00 23.05           C  
ATOM     65  O   SER L   9      39.410  17.670  37.462  1.00 22.77           O  
ATOM     66  N   SER L  10      41.505  18.156  38.133  1.00 22.59           N  
ATOM     67  CA  SER L  10      41.558  16.984  38.963  1.00 24.08           C  
ATOM     68  CB  SER L  10      42.301  15.794  38.336  1.00 26.53           C  
ATOM     69  OG  SER L  10      41.544  15.251  37.268  1.00 30.67           O  
ATOM     70  C   SER L  10      42.303  17.317  40.210  1.00 24.28           C  
ATOM     71  O   SER L  10      43.190  18.168  40.215  1.00 23.18           O  
ATOM     72  N   LEU L  11      41.933  16.655  41.322  1.00 24.05           N  
ATOM     73  CA  LEU L  11      42.643  16.869  42.546  1.00 24.58           C  
ATOM     74  CB  LEU L  11      42.024  17.929  43.478  1.00 24.81           C  
ATOM     75  CG  LEU L  11      40.495  18.060  43.390  1.00 27.14           C  
ATOM     76  CD1 LEU L  11      39.781  16.725  43.615  1.00 30.62           C  
ATOM     77  CD2 LEU L  11      39.994  19.163  44.335  1.00 31.99           C  
ATOM     78  C   LEU L  11      42.751  15.575  43.286  1.00 24.50           C  
ATOM     79  O   LEU L  11      41.814  14.780  43.322  1.00 24.59           O  
ATOM     80  N   ALA L  12      43.933  15.330  43.888  1.00 23.31           N  
ATOM     81  CA  ALA L  12      44.150  14.132  44.644  1.00 23.13           C  
ATOM     82  CB  ALA L  12      45.473  13.428  44.301  1.00 23.19           C  
ATOM     83  C   ALA L  12      44.204  14.535  46.083  1.00 23.35           C  
ATOM     84  O   ALA L  12      44.941  15.446  46.457  1.00 22.45           O  
ATOM     85  N   VAL L  13      43.420  13.856  46.945  1.00 22.24           N  
ATOM     86  CA  VAL L  13      43.395  14.277  48.313  0.90 22.86           C  
ATOM     87  CB  VAL L  13      42.142  15.027  48.652  0.90 22.62           C  
ATOM     88  CG1 VAL L  13      40.998  14.014  48.817  0.88 21.91           C  
ATOM     89  CG2 VAL L  13      42.398  15.924  49.869  0.90 23.37           C  
ATOM     90  C   VAL L  13      43.447  13.060  49.180  1.00 23.59           C  
ATOM     91  O   VAL L  13      42.984  11.985  48.802  1.00 24.22           O  
ATOM     92  N   SER L  14      44.045  13.202  50.377  1.00 22.76           N  
ATOM     93  CA  SER L  14      44.128  12.099  51.287  1.00 23.73           C  
ATOM     94  CB  SER L  14      45.275  12.233  52.303  1.00 23.99           C  
ATOM     95  OG  SER L  14      46.520  12.244  51.621  1.00 25.81           O  
ATOM     96  C   SER L  14      42.839  12.040  52.042  1.00 24.20           C  
ATOM     97  O   SER L  14      42.164  13.051  52.226  1.00 24.14           O  
ATOM     98  N   VAL L  15      42.473  10.837  52.519  1.00 24.94           N  
ATOM     99  CA  VAL L  15      41.236  10.681  53.222  1.00 25.61           C  
ATOM    100  CB  VAL L  15      40.961   9.262  53.634  1.00 26.68           C  
ATOM    101  CG1 VAL L  15      39.678   9.229  54.481  1.00 15.82           C  
ATOM    102  CG2 VAL L  15      40.905   8.390  52.368  1.00 15.89           C  
ATOM    103  C   VAL L  15      41.309  11.494  54.472  1.00 26.16           C  
ATOM    104  O   VAL L  15      42.340  11.537  55.141  1.00 26.20           O  
ATOM    105  N   GLY L  16      40.202  12.188  54.801  1.00 26.08           N  
ATOM    106  CA  GLY L  16      40.138  12.947  56.017  1.00 26.37           C  
ATOM    107  C   GLY L  16      40.541  14.369  55.767  1.00 27.31           C  
ATOM    108  O   GLY L  16      40.333  15.228  56.624  1.00 28.59           O  
ATOM    109  N   GLU L  17      41.118  14.668  54.587  1.00 26.18           N  
ATOM    110  CA  GLU L  17      41.554  16.011  54.313  1.00 27.52           C  
ATOM    111  CB  GLU L  17      42.667  16.113  53.255  1.00 28.39           C  
ATOM    112  CG  GLU L  17      44.029  15.628  53.757  1.00 32.71           C  
ATOM    113  CD  GLU L  17      44.530  16.630  54.786  1.00 51.30           C  
ATOM    114  OE1 GLU L  17      44.249  17.845  54.608  1.00 53.98           O  
ATOM    115  OE2 GLU L  17      45.206  16.199  55.758  1.00 52.94           O1-
ATOM    116  C   GLU L  17      40.395  16.830  53.836  1.00 26.73           C  
ATOM    117  O   GLU L  17      39.328  16.304  53.525  1.00 25.94           O  
ATOM    118  N   LYS L  18      40.585  18.167  53.816  1.00 27.37           N  
ATOM    119  CA  LYS L  18      39.579  19.090  53.371  1.00 27.83           C  
ATOM    120  CB  LYS L  18      39.653  20.441  54.107  1.00 28.82           C  
ATOM    121  CG  LYS L  18      38.545  21.434  53.746  1.00 33.18           C  
ATOM    122  CD  LYS L  18      38.473  22.625  54.709  1.00 37.33           C  
ATOM    123  CE  LYS L  18      37.410  23.660  54.337  1.00 48.33           C  
ATOM    124  NZ  LYS L  18      37.424  24.770  55.312  1.00 50.27           N1+
ATOM    125  C   LYS L  18      39.812  19.350  51.913  1.00 27.36           C  
ATOM    126  O   LYS L  18      40.955  19.439  51.465  1.00 26.89           O  
ATOM    127  N   VAL L  19      38.720  19.471  51.129  1.00 25.64           N  
ATOM    128  CA  VAL L  19      38.835  19.702  49.715  1.00 25.24           C  
ATOM    129  CB  VAL L  19      38.300  18.560  48.901  1.00 24.95           C  
ATOM    130  CG1 VAL L  19      38.244  18.972  47.422  1.00 27.03           C  
ATOM    131  CG2 VAL L  19      39.165  17.322  49.164  1.00 27.20           C  
ATOM    132  C   VAL L  19      37.997  20.888  49.352  1.00 24.55           C  
ATOM    133  O   VAL L  19      36.929  21.102  49.921  1.00 23.83           O  
ATOM    134  N   SER L  20      38.478  21.700  48.386  1.00 24.09           N  
ATOM    135  CA  SER L  20      37.723  22.832  47.935  1.00 24.98           C  
ATOM    136  CB  SER L  20      38.280  24.177  48.436  1.00 25.28           C  
ATOM    137  OG  SER L  20      38.198  24.239  49.852  1.00 21.40           O  
ATOM    138  C   SER L  20      37.806  22.856  46.440  1.00 25.21           C  
ATOM    139  O   SER L  20      38.875  22.658  45.865  1.00 25.85           O  
ATOM    140  N   MET L  21      36.666  23.092  45.761  1.00 23.58           N  
ATOM    141  CA  MET L  21      36.694  23.172  44.329  1.00 22.28           C  
ATOM    142  CB  MET L  21      36.001  21.995  43.628  1.00 22.32           C  
ATOM    143  CG  MET L  21      34.548  21.794  44.028  1.00 34.97           C  
ATOM    144  SD  MET L  21      33.770  20.380  43.200  1.00 41.35           S  
ATOM    145  CE  MET L  21      34.653  19.136  44.180  1.00 40.93           C  
ATOM    146  C   MET L  21      36.040  24.461  43.944  1.00 22.14           C  
ATOM    147  O   MET L  21      35.064  24.879  44.564  1.00 22.47           O  
ATOM    148  N   SER L  22      36.575  25.134  42.904  1.00 21.88           N  
ATOM    149  CA  SER L  22      36.068  26.433  42.555  1.00 22.83           C  
ATOM    150  CB  SER L  22      37.160  27.502  42.363  1.00 23.94           C  
ATOM    151  OG  SER L  22      37.785  27.813  43.599  1.00 13.07           O  
ATOM    152  C   SER L  22      35.323  26.375  41.262  1.00 23.57           C  
ATOM    153  O   SER L  22      35.612  25.556  40.393  1.00 23.47           O  
ATOM    154  N   CYS L  23      34.309  27.251  41.122  1.00 23.70           N  
ATOM    155  CA  CYS L  23      33.551  27.357  39.908  1.00 23.31           C  
ATOM    156  CB  CYS L  23      32.185  26.633  39.986  1.00 24.00           C  
ATOM    157  SG  CYS L  23      31.205  26.737  38.454  1.00 28.17           S  
ATOM    158  C   CYS L  23      33.336  28.824  39.672  1.00 23.67           C  
ATOM    159  O   CYS L  23      32.900  29.547  40.568  1.00 24.30           O  
ATOM    160  N   LYS L  24      33.656  29.312  38.454  1.00 23.69           N  
ATOM    161  CA  LYS L  24      33.532  30.722  38.187  1.00 25.89           C  
ATOM    162  CB  LYS L  24      34.897  31.378  37.921  1.00 27.30           C  
ATOM    163  CG  LYS L  24      34.874  32.905  37.931  1.00 31.26           C  
ATOM    164  CD  LYS L  24      36.267  33.534  38.005  1.00 35.90           C  
ATOM    165  CE  LYS L  24      36.237  35.063  38.024  1.00 39.25           C  
ATOM    166  NZ  LYS L  24      37.612  35.604  38.109  1.00 41.11           N1+
ATOM    167  C   LYS L  24      32.674  30.912  36.968  1.00 25.17           C  
ATOM    168  O   LYS L  24      32.807  30.186  35.985  1.00 25.07           O  
ATOM    169  N   SER L  25      31.774  31.921  36.998  1.00 22.93           N  
ATOM    170  CA  SER L  25      30.871  32.148  35.902  1.00 21.73           C  
ATOM    171  CB  SER L  25      29.394  32.207  36.333  1.00 20.89           C  
ATOM    172  OG  SER L  25      29.188  33.277  37.244  1.00 26.16           O  
ATOM    173  C   SER L  25      31.204  33.443  35.225  1.00 22.06           C  
ATOM    174  O   SER L  25      31.719  34.379  35.834  1.00 22.34           O  
ATOM    175  N   SER L  26      30.900  33.473  33.907  1.00 56.96           N  
ATOM    176  CA  SER L  26      31.136  34.551  32.989  1.00 57.90           C  
ATOM    177  CB  SER L  26      30.782  34.169  31.542  1.00 59.23           C  
ATOM    178  OG  SER L  26      31.528  33.031  31.137  1.00 65.22           O  
ATOM    179  C   SER L  26      30.256  35.709  33.342  1.00 62.78           C  
ATOM    180  O   SER L  26      30.629  36.860  33.115  1.00 64.75           O  
ATOM    181  N   GLN L  27      29.048  35.427  33.878  1.00 59.87           N  
ATOM    182  CA  GLN L  27      28.128  36.475  34.230  1.00 60.46           C  
ATOM    183  CB  GLN L  27      26.882  36.571  33.335  1.00 62.59           C  
ATOM    184  CG  GLN L  27      27.149  37.038  31.905  1.00 70.13           C  
ATOM    185  CD  GLN L  27      25.789  37.231  31.252  1.00 85.79           C  
ATOM    186  OE1 GLN L  27      25.678  37.798  30.167  1.00 83.94           O  
ATOM    187  NE2 GLN L  27      24.719  36.755  31.944  1.00 81.25           N  
ATOM    188  C   GLN L  27      27.620  36.221  35.615  1.00 62.56           C  
ATOM    189  O   GLN L  27      27.767  35.123  36.148  1.00 61.88           O  
ATOM    190  N   SER L  28      27.006  37.246  36.245  1.00 60.94           N  
ATOM    191  CA  SER L  28      26.534  37.098  37.593  1.00 60.56           C  
ATOM    192  CB  SER L  28      26.158  38.418  38.290  1.00 63.89           C  
ATOM    193  OG  SER L  28      24.912  38.890  37.804  1.00 80.51           O  
ATOM    194  C   SER L  28      25.319  36.216  37.625  1.00 62.48           C  
ATOM    195  O   SER L  28      24.416  36.311  36.793  1.00 63.16           O  
ATOM    196  N   LEU L  29      25.357  35.261  38.569  1.00 59.06           N  
ATOM    197  CA  LEU L  29      24.358  34.291  38.916  1.00 58.13           C  
ATOM    198  CB  LEU L  29      24.960  33.014  39.521  1.00 56.96           C  
ATOM    199  CG  LEU L  29      25.829  32.247  38.511  1.00 42.33           C  
ATOM    200  CD1 LEU L  29      26.305  30.905  39.087  1.00 41.29           C  
ATOM    201  CD2 LEU L  29      25.118  32.117  37.153  1.00 43.39           C  
ATOM    202  C   LEU L  29      23.318  34.815  39.860  1.00 63.80           C  
ATOM    203  O   LEU L  29      22.316  34.140  40.086  1.00 63.53           O  
ATOM    204  N   PHE L  30      23.598  35.951  40.535  1.00 64.03           N  
ATOM    205  CA  PHE L  30      22.763  36.501  41.570  1.00 65.28           C  
ATOM    206  CB  PHE L  30      23.550  37.524  42.415  1.00 66.43           C  
ATOM    207  CG  PHE L  30      22.706  37.985  43.548  1.00 70.66           C  
ATOM    208  CD1 PHE L  30      22.499  37.158  44.625  1.00 70.98           C  
ATOM    209  CD2 PHE L  30      22.144  39.241  43.547  1.00 72.32           C  
ATOM    210  CE1 PHE L  30      21.727  37.568  45.683  1.00 50.77           C  
ATOM    211  CE2 PHE L  30      21.371  39.656  44.605  1.00 48.83           C  
ATOM    212  CZ  PHE L  30      21.160  38.818  45.671  1.00 49.82           C  
ATOM    213  C   PHE L  30      21.552  37.176  40.990  1.00 69.83           C  
ATOM    214  O   PHE L  30      21.647  38.076  40.159  1.00 71.33           O  
ATOM    215  N   TYR L  31      20.355  36.770  41.461  1.00 67.90           N  
ATOM    216  CA  TYR L  31      19.142  37.363  40.978  1.00 69.37           C  
ATOM    217  CB  TYR L  31      18.100  36.298  40.577  1.00 69.66           C  
ATOM    218  CG  TYR L  31      16.866  36.968  40.081  1.00 71.92           C  
ATOM    219  CD1 TYR L  31      16.931  37.843  39.023  1.00 72.45           C  
ATOM    220  CD2 TYR L  31      15.638  36.687  40.635  1.00 73.98           C  
ATOM    221  CE1 TYR L  31      15.799  38.458  38.547  1.00 73.98           C  
ATOM    222  CE2 TYR L  31      14.499  37.300  40.161  1.00 75.43           C  
ATOM    223  CZ  TYR L  31      14.578  38.193  39.119  1.00 79.15           C  
ATOM    224  OH  TYR L  31      13.420  38.831  38.623  1.00 79.45           O  
ATOM    225  C   TYR L  31      18.640  38.186  42.116  1.00 75.68           C  
ATOM    226  O   TYR L  31      18.355  37.661  43.184  1.00 76.79           O  
ATOM    227  N   SER L  32      18.526  39.510  41.903  1.00 74.88           N  
ATOM    228  CA  SER L  32      18.228  40.473  42.928  1.00 76.95           C  
ATOM    229  CB  SER L  32      18.339  41.913  42.402  1.00 79.87           C  
ATOM    230  OG  SER L  32      17.436  42.114  41.325  1.00 85.18           O  
ATOM    231  C   SER L  32      16.871  40.304  43.556  1.00 82.00           C  
ATOM    232  O   SER L  32      16.718  40.545  44.752  1.00 83.71           O  
ATOM    233  N   SER L  33      15.837  39.909  42.793  1.00 79.80           N  
ATOM    234  CA  SER L  33      14.533  39.841  43.398  1.00 81.85           C  
ATOM    235  CB  SER L  33      13.441  39.403  42.405  1.00 94.71           C  
ATOM    236  OG  SER L  33      13.258  40.396  41.406  1.00103.94           O  
ATOM    237  C   SER L  33      14.543  38.856  44.533  1.00 84.97           C  
ATOM    238  O   SER L  33      14.254  39.212  45.676  1.00 87.73           O  
ATOM    239  N   TYR L  34      14.860  37.584  44.218  1.00 79.56           N  
ATOM    240  CA  TYR L  34      14.943  36.466  45.123  1.00 77.40           C  
ATOM    241  CB  TYR L  34      15.075  35.113  44.401  1.00 77.06           C  
ATOM    242  CG  TYR L  34      13.789  34.774  43.728  1.00107.02           C  
ATOM    243  CD1 TYR L  34      13.485  35.266  42.479  1.00 80.50           C  
ATOM    244  CD2 TYR L  34      12.888  33.945  44.354  1.00  0.00           C  
ATOM    245  CE1 TYR L  34      12.297  34.935  41.869  1.00  0.00           C  
ATOM    246  CE2 TYR L  34      11.700  33.612  43.750  1.00  0.00           C  
ATOM    247  CZ  TYR L  34      11.402  34.107  42.503  1.00  0.00           C  
ATOM    248  OH  TYR L  34      10.184  33.766  41.878  1.00  0.00           O  
ATOM    249  C   TYR L  34      16.144  36.597  46.010  1.00 77.15           C  
ATOM    250  O   TYR L  34      16.140  36.170  47.164  1.00 76.15           O  
ATOM    251  N   GLN L  35      17.220  37.184  45.466  1.00 73.07           N  
ATOM    252  CA  GLN L  35      18.492  37.328  46.113  1.00 72.45           C  
ATOM    253  CB  GLN L  35      18.420  38.158  47.405  1.00 76.13           C  
ATOM    254  CG  GLN L  35      18.050  39.609  47.079  1.00 91.56           C  
ATOM    255  CD  GLN L  35      17.984  40.459  48.337  1.00109.26           C  
ATOM    256  OE1 GLN L  35      18.513  40.100  49.388  1.00129.93           O  
ATOM    257  NE2 GLN L  35      17.316  41.639  48.217  1.00128.01           N  
ATOM    258  C   GLN L  35      19.103  35.983  46.360  1.00 71.24           C  
ATOM    259  O   GLN L  35      19.721  35.731  47.393  1.00 70.85           O  
ATOM    260  N   LYS L  36      18.942  35.076  45.376  1.00 65.87           N  
ATOM    261  CA  LYS L  36      19.562  33.790  45.457  1.00 63.43           C  
ATOM    262  CB  LYS L  36      18.564  32.629  45.519  1.00 63.67           C  
ATOM    263  CG  LYS L  36      17.789  32.642  46.833  1.00 65.91           C  
ATOM    264  CD  LYS L  36      16.655  31.626  46.913  1.00 70.58           C  
ATOM    265  CE  LYS L  36      15.980  31.607  48.285  1.00 77.96           C  
ATOM    266  NZ  LYS L  36      15.145  30.394  48.421  1.00 84.72           N1+
ATOM    267  C   LYS L  36      20.419  33.612  44.241  1.00 63.69           C  
ATOM    268  O   LYS L  36      20.171  34.206  43.191  1.00 62.78           O  
ATOM    269  N   ASP L  37      21.484  32.797  44.371  1.00 59.46           N  
ATOM    270  CA  ASP L  37      22.369  32.552  43.270  1.00 57.82           C  
ATOM    271  CB  ASP L  37      23.841  32.356  43.664  1.00 57.90           C  
ATOM    272  CG  ASP L  37      24.428  33.734  43.920  1.00 68.83           C  
ATOM    273  OD1 ASP L  37      24.158  34.644  43.094  1.00  0.00           O  
ATOM    274  OD2 ASP L  37      25.160  33.897  44.931  1.00 60.26           O1-
ATOM    275  C   ASP L  37      21.912  31.310  42.594  1.00 58.36           C  
ATOM    276  O   ASP L  37      21.735  30.268  43.227  1.00 57.94           O  
ATOM    277  N   LEU L  38      21.715  31.390  41.266  1.00 53.67           N  
ATOM    278  CA  LEU L  38      21.198  30.252  40.582  1.00 52.08           C  
ATOM    279  CB  LEU L  38      20.486  30.651  39.269  1.00 52.78           C  
ATOM    280  CG  LEU L  38      19.430  31.773  39.443  1.00 54.40           C  
ATOM    281  CD1 LEU L  38      18.516  31.904  38.216  1.00 55.46           C  
ATOM    282  CD2 LEU L  38      18.632  31.632  40.741  1.00 55.00           C  
ATOM    283  C   LEU L  38      22.360  29.358  40.243  1.00 52.43           C  
ATOM    284  O   LEU L  38      22.726  29.239  39.074  1.00 51.10           O  
ATOM    285  N   LEU L  39      22.966  28.692  41.261  1.00 16.78           N  
ATOM    286  CA  LEU L  39      24.063  27.796  41.005  1.00 16.45           C  
ATOM    287  CB  LEU L  39      25.401  28.307  41.563  1.00 16.36           C  
ATOM    288  CG  LEU L  39      26.601  27.403  41.227  1.00 19.77           C  
ATOM    289  CD1 LEU L  39      27.064  27.608  39.776  1.00 23.36           C  
ATOM    290  CD2 LEU L  39      27.729  27.532  42.263  1.00 18.96           C  
ATOM    291  C   LEU L  39      23.794  26.507  41.731  1.00 16.87           C  
ATOM    292  O   LEU L  39      23.272  26.513  42.845  1.00 17.16           O  
ATOM    293  N   ALA L  40      24.159  25.357  41.120  1.00 15.55           N  
ATOM    294  CA  ALA L  40      23.943  24.083  41.752  1.00 14.65           C  
ATOM    295  CB  ALA L  40      22.764  23.303  41.142  1.00 14.04           C  
ATOM    296  C   ALA L  40      25.173  23.233  41.585  1.00 14.54           C  
ATOM    297  O   ALA L  40      25.965  23.445  40.668  1.00 16.84           O  
ATOM    298  N   TRP L  41      25.372  22.252  42.497  1.00 14.13           N  
ATOM    299  CA  TRP L  41      26.506  21.365  42.413  1.00 13.69           C  
ATOM    300  CB  TRP L  41      27.440  21.452  43.630  1.00 12.77           C  
ATOM    301  CG  TRP L  41      28.221  22.742  43.709  1.00 13.73           C  
ATOM    302  CD2 TRP L  41      29.538  22.913  43.158  1.00 15.60           C  
ATOM    303  CD1 TRP L  41      27.879  23.934  44.278  1.00 16.10           C  
ATOM    304  NE1 TRP L  41      28.903  24.837  44.120  1.00 16.59           N  
ATOM    305  CE2 TRP L  41      29.930  24.222  43.432  1.00 16.18           C  
ATOM    306  CE3 TRP L  41      30.353  22.051  42.481  1.00 15.85           C  
ATOM    307  CZ2 TRP L  41      31.149  24.688  43.029  1.00 15.58           C  
ATOM    308  CZ3 TRP L  41      31.581  22.525  42.078  1.00 14.91           C  
ATOM    309  CH2 TRP L  41      31.972  23.819  42.347  1.00 14.96           C  
ATOM    310  C   TRP L  41      26.014  19.949  42.332  1.00 14.67           C  
ATOM    311  O   TRP L  41      25.073  19.563  43.026  1.00 15.42           O  
ATOM    312  N   TYR L  42      26.665  19.130  41.476  1.00 14.03           N  
ATOM    313  CA  TYR L  42      26.269  17.760  41.278  1.00 14.01           C  
ATOM    314  CB  TYR L  42      25.808  17.445  39.843  1.00 13.27           C  
ATOM    315  CG  TYR L  42      24.617  18.269  39.495  1.00 14.39           C  
ATOM    316  CD1 TYR L  42      24.773  19.554  39.030  1.00 14.21           C  
ATOM    317  CD2 TYR L  42      23.346  17.757  39.618  1.00 13.42           C  
ATOM    318  CE1 TYR L  42      23.680  20.321  38.700  1.00 14.60           C  
ATOM    319  CE2 TYR L  42      22.251  18.520  39.290  1.00 14.79           C  
ATOM    320  CZ  TYR L  42      22.415  19.804  38.830  1.00 15.73           C  
ATOM    321  OH  TYR L  42      21.293  20.589  38.492  1.00 19.03           O  
ATOM    322  C   TYR L  42      27.464  16.870  41.480  1.00 15.04           C  
ATOM    323  O   TYR L  42      28.604  17.261  41.227  1.00 15.17           O  
ATOM    324  N   GLN L  43      27.214  15.632  41.957  1.00 15.02           N  
ATOM    325  CA  GLN L  43      28.254  14.655  42.125  1.00 14.44           C  
ATOM    326  CB  GLN L  43      28.331  14.059  43.543  1.00 14.50           C  
ATOM    327  CG  GLN L  43      29.447  13.021  43.701  1.00 15.94           C  
ATOM    328  CD  GLN L  43      29.420  12.491  45.128  1.00 21.37           C  
ATOM    329  OE1 GLN L  43      30.431  12.487  45.826  1.00 21.71           O  
ATOM    330  NE2 GLN L  43      28.230  12.016  45.576  1.00 19.05           N  
ATOM    331  C   GLN L  43      27.923  13.516  41.211  1.00 15.70           C  
ATOM    332  O   GLN L  43      26.790  13.040  41.192  1.00 15.52           O  
ATOM    333  N   GLN L  44      28.904  13.055  40.408  1.00 16.20           N  
ATOM    334  CA  GLN L  44      28.635  11.951  39.531  1.00 16.52           C  
ATOM    335  CB  GLN L  44      28.675  12.320  38.036  1.00 16.47           C  
ATOM    336  CG  GLN L  44      28.337  11.146  37.113  1.00 16.48           C  
ATOM    337  CD  GLN L  44      28.405  11.620  35.669  1.00 17.73           C  
ATOM    338  OE1 GLN L  44      28.810  12.745  35.386  1.00 19.93           O  
ATOM    339  NE2 GLN L  44      27.994  10.736  34.720  1.00 16.69           N  
ATOM    340  C   GLN L  44      29.674  10.903  39.760  1.00 17.99           C  
ATOM    341  O   GLN L  44      30.864  11.129  39.549  1.00 17.94           O  
ATOM    342  N   LYS L  45      29.231   9.713  40.206  1.00 19.76           N  
ATOM    343  CA  LYS L  45      30.122   8.614  40.437  1.00 20.52           C  
ATOM    344  CB  LYS L  45      29.673   7.713  41.602  1.00 20.40           C  
ATOM    345  CG  LYS L  45      29.670   8.452  42.942  1.00 22.86           C  
ATOM    346  CD  LYS L  45      28.892   7.739  44.047  1.00 25.80           C  
ATOM    347  CE  LYS L  45      28.796   8.552  45.339  1.00 25.98           C  
ATOM    348  NZ  LYS L  45      27.947   7.846  46.324  1.00 26.97           N1+
ATOM    349  C   LYS L  45      30.126   7.807  39.184  1.00 21.82           C  
ATOM    350  O   LYS L  45      29.159   7.831  38.424  1.00 21.38           O  
ATOM    351  N   PRO L  46      31.199   7.105  38.947  1.00 24.09           N  
ATOM    352  CA  PRO L  46      31.344   6.356  37.730  1.00 25.14           C  
ATOM    353  CD  PRO L  46      31.988   6.537  40.027  1.00 27.77           C  
ATOM    354  CB  PRO L  46      32.615   5.531  37.911  1.00 26.00           C  
ATOM    355  CG  PRO L  46      32.634   5.274  39.429  1.00 27.64           C  
ATOM    356  C   PRO L  46      30.166   5.460  37.508  1.00 26.11           C  
ATOM    357  O   PRO L  46      29.777   4.740  38.427  1.00 26.70           O  
ATOM    358  N   GLY L  47      29.586   5.502  36.293  1.00 26.21           N  
ATOM    359  CA  GLY L  47      28.524   4.614  35.926  1.00 27.50           C  
ATOM    360  C   GLY L  47      27.217   5.061  36.502  1.00 28.22           C  
ATOM    361  O   GLY L  47      26.232   4.328  36.420  1.00 30.47           O  
ATOM    362  N   GLN L  48      27.142   6.267  37.096  1.00 26.25           N  
ATOM    363  CA  GLN L  48      25.870   6.649  37.644  0.90 23.73           C  
ATOM    364  CB  GLN L  48      25.855   6.782  39.180  0.90 23.84           C  
ATOM    365  CG  GLN L  48      26.082   5.467  39.936  0.90 26.42           C  
ATOM    366  CD  GLN L  48      25.993   5.765  41.428  0.90 28.25           C  
ATOM    367  OE1 GLN L  48      25.549   6.837  41.834  0.90 28.99           O  
ATOM    368  NE2 GLN L  48      26.419   4.788  42.274  0.90 29.48           N  
ATOM    369  C   GLN L  48      25.469   7.976  37.084  1.00 23.22           C  
ATOM    370  O   GLN L  48      26.248   8.651  36.413  1.00 23.10           O  
ATOM    371  N   SER L  49      24.198   8.359  37.320  1.00 22.58           N  
ATOM    372  CA  SER L  49      23.699   9.626  36.874  0.90 22.13           C  
ATOM    373  CB  SER L  49      22.168   9.675  36.805  0.90 22.08           C  
ATOM    374  OG  SER L  49      21.705   8.656  35.935  0.88 28.74           O  
ATOM    375  C   SER L  49      24.141  10.639  37.881  1.00 21.63           C  
ATOM    376  O   SER L  49      24.492  10.289  39.005  1.00 20.89           O  
ATOM    377  N   PRO L  50      24.127  11.894  37.525  1.00 19.94           N  
ATOM    378  CA  PRO L  50      24.558  12.906  38.449  1.00 19.22           C  
ATOM    379  CD  PRO L  50      24.332  12.290  36.139  1.00 19.84           C  
ATOM    380  CB  PRO L  50      24.687  14.184  37.623  1.00 18.74           C  
ATOM    381  CG  PRO L  50      25.005  13.673  36.205  1.00 20.06           C  
ATOM    382  C   PRO L  50      23.596  13.010  39.592  1.00 19.89           C  
ATOM    383  O   PRO L  50      22.426  12.662  39.429  1.00 19.94           O  
ATOM    384  N   LYS L  51      24.087  13.464  40.761  1.00 19.33           N  
ATOM    385  CA  LYS L  51      23.302  13.594  41.959  1.00 20.44           C  
ATOM    386  CB  LYS L  51      23.896  12.755  43.105  1.00 21.49           C  
ATOM    387  CG  LYS L  51      23.155  12.832  44.440  1.00 23.99           C  
ATOM    388  CD  LYS L  51      23.778  11.930  45.510  1.00 28.70           C  
ATOM    389  CE  LYS L  51      23.277  12.197  46.930  1.00 31.87           C  
ATOM    390  NZ  LYS L  51      24.058  11.403  47.903  1.00 34.19           N1+
ATOM    391  C   LYS L  51      23.394  15.027  42.394  1.00 19.77           C  
ATOM    392  O   LYS L  51      24.478  15.604  42.409  1.00 19.62           O  
ATOM    393  N   LEU L  52      22.256  15.639  42.781  1.00 18.03           N  
ATOM    394  CA  LEU L  52      22.269  17.021  43.183  1.00 18.72           C  
ATOM    395  CB  LEU L  52      20.895  17.694  43.005  1.00 17.96           C  
ATOM    396  CG  LEU L  52      20.837  19.177  43.419  1.00 18.36           C  
ATOM    397  CD1 LEU L  52      21.787  20.050  42.594  1.00 16.53           C  
ATOM    398  CD2 LEU L  52      19.395  19.697  43.359  1.00 19.64           C  
ATOM    399  C   LEU L  52      22.671  17.129  44.628  1.00 19.06           C  
ATOM    400  O   LEU L  52      22.034  16.543  45.503  1.00 19.28           O  
ATOM    401  N   LEU L  53      23.844  17.749  44.888  1.00 17.21           N  
ATOM    402  CA  LEU L  53      24.338  18.010  46.218  1.00 17.42           C  
ATOM    403  CB  LEU L  53      25.870  18.095  46.258  1.00 18.19           C  
ATOM    404  CG  LEU L  53      26.567  16.781  45.867  1.00 19.33           C  
ATOM    405  CD1 LEU L  53      28.094  16.932  45.923  1.00 18.22           C  
ATOM    406  CD2 LEU L  53      26.068  15.605  46.720  1.00 17.95           C  
ATOM    407  C   LEU L  53      23.825  19.284  46.829  1.00 18.59           C  
ATOM    408  O   LEU L  53      23.296  19.291  47.939  1.00 19.59           O  
ATOM    409  N   ILE L  54      23.980  20.412  46.096  1.00 18.47           N  
ATOM    410  CA  ILE L  54      23.660  21.704  46.637  1.00 18.83           C  
ATOM    411  CB  ILE L  54      24.879  22.455  47.095  1.00 19.18           C  
ATOM    412  CG1 ILE L  54      25.534  21.692  48.260  1.00 20.33           C  
ATOM    413  CG2 ILE L  54      24.488  23.901  47.438  1.00 19.39           C  
ATOM    414  CD1 ILE L  54      26.904  22.230  48.666  1.00 23.19           C  
ATOM    415  C   ILE L  54      22.964  22.522  45.595  1.00 19.64           C  
ATOM    416  O   ILE L  54      23.229  22.381  44.402  1.00 19.52           O  
ATOM    417  N   TYR L  55      22.019  23.384  46.030  1.00 19.44           N  
ATOM    418  CA  TYR L  55      21.343  24.239  45.095  1.00 19.70           C  
ATOM    419  CB  TYR L  55      19.981  23.718  44.597  1.00 20.66           C  
ATOM    420  CG  TYR L  55      18.914  23.752  45.622  1.00 20.83           C  
ATOM    421  CD1 TYR L  55      18.134  24.871  45.791  1.00 20.14           C  
ATOM    422  CD2 TYR L  55      18.675  22.646  46.395  1.00 23.37           C  
ATOM    423  CE1 TYR L  55      17.139  24.894  46.739  1.00 21.70           C  
ATOM    424  CE2 TYR L  55      17.682  22.667  47.342  1.00 22.61           C  
ATOM    425  CZ  TYR L  55      16.914  23.791  47.518  1.00 22.51           C  
ATOM    426  OH  TYR L  55      15.896  23.806  48.495  1.00 24.23           O  
ATOM    427  C   TYR L  55      21.211  25.596  45.712  1.00 19.35           C  
ATOM    428  O   TYR L  55      21.347  25.753  46.923  1.00 20.18           O  
ATOM    429  N   TRP L  56      20.944  26.667  44.925  1.00 18.69           N  
ATOM    430  CA  TRP L  56      20.883  28.023  45.443  1.00 18.60           C  
ATOM    431  CB  TRP L  56      19.872  28.313  46.568  1.00 18.38           C  
ATOM    432  CG  TRP L  56      18.418  28.305  46.179  1.00 19.34           C  
ATOM    433  CD2 TRP L  56      17.895  28.797  44.936  1.00 19.67           C  
ATOM    434  CD1 TRP L  56      17.356  27.817  46.880  1.00 20.46           C  
ATOM    435  NE1 TRP L  56      16.200  27.978  46.158  1.00 20.49           N  
ATOM    436  CE2 TRP L  56      16.518  28.578  44.956  1.00 19.57           C  
ATOM    437  CE3 TRP L  56      18.515  29.377  43.864  1.00 20.48           C  
ATOM    438  CZ2 TRP L  56      15.734  28.942  43.900  1.00 20.19           C  
ATOM    439  CZ3 TRP L  56      17.719  29.743  42.804  1.00 19.63           C  
ATOM    440  CH2 TRP L  56      16.356  29.532  42.820  1.00 21.25           C  
ATOM    441  C   TRP L  56      22.217  28.382  46.009  1.00 22.52           C  
ATOM    442  O   TRP L  56      22.332  29.250  46.874  1.00 22.86           O  
ATOM    443  N   ALA L  57      23.255  27.691  45.518  1.00 20.06           N  
ATOM    444  CA  ALA L  57      24.641  27.900  45.837  1.00 20.52           C  
ATOM    445  CB  ALA L  57      25.062  29.376  45.719  1.00 20.85           C  
ATOM    446  C   ALA L  57      25.013  27.436  47.220  1.00 21.26           C  
ATOM    447  O   ALA L  57      26.179  27.116  47.442  1.00 22.07           O  
ATOM    448  N   SER L  58      24.068  27.304  48.177  1.00 20.23           N  
ATOM    449  CA  SER L  58      24.548  26.931  49.485  1.00 20.39           C  
ATOM    450  CB  SER L  58      24.776  28.150  50.392  1.00 22.74           C  
ATOM    451  OG  SER L  58      23.549  28.837  50.587  1.00 27.65           O  
ATOM    452  C   SER L  58      23.549  26.079  50.192  1.00 23.14           C  
ATOM    453  O   SER L  58      23.732  25.752  51.365  1.00 23.58           O  
ATOM    454  N   THR L  59      22.483  25.647  49.500  1.00 17.36           N  
ATOM    455  CA  THR L  59      21.510  24.894  50.240  1.00 19.57           C  
ATOM    456  CB  THR L  59      20.094  25.180  49.824  1.00 19.89           C  
ATOM    457  OG1 THR L  59      19.805  26.560  49.988  1.00 30.86           O  
ATOM    458  CG2 THR L  59      19.138  24.338  50.687  1.00 29.60           C  
ATOM    459  C   THR L  59      21.762  23.445  49.973  1.00 20.08           C  
ATOM    460  O   THR L  59      21.732  22.997  48.829  1.00 21.02           O  
ATOM    461  N   ARG L  60      22.025  22.668  51.045  1.00 20.76           N  
ATOM    462  CA  ARG L  60      22.292  21.265  50.894  1.00 22.92           C  
ATOM    463  CB  ARG L  60      22.808  20.572  52.168  1.00 23.85           C  
ATOM    464  CG  ARG L  60      24.128  21.104  52.722  1.00 28.02           C  
ATOM    465  CD  ARG L  60      24.610  20.303  53.934  1.00 29.30           C  
ATOM    466  NE  ARG L  60      25.729  21.053  54.568  1.00 31.55           N  
ATOM    467  CZ  ARG L  60      25.468  21.967  55.549  1.00 32.86           C  
ATOM    468  NH1 ARG L  60      24.181  22.206  55.936  1.00 33.12           N1+
ATOM    469  NH2 ARG L  60      26.493  22.637  56.151  1.00 33.85           N  
ATOM    470  C   ARG L  60      20.988  20.603  50.604  1.00 24.05           C  
ATOM    471  O   ARG L  60      19.966  20.952  51.194  1.00 25.50           O  
ATOM    472  N   GLU L  61      20.968  19.625  49.682  1.00 24.47           N  
ATOM    473  CA  GLU L  61      19.699  18.999  49.485  1.00 26.15           C  
ATOM    474  CB  GLU L  61      19.431  18.426  48.088  1.00 27.85           C  
ATOM    475  CG  GLU L  61      20.285  17.233  47.695  1.00 29.33           C  
ATOM    476  CD  GLU L  61      19.510  16.559  46.582  1.00 46.25           C  
ATOM    477  OE1 GLU L  61      18.625  17.233  45.991  1.00 47.25           O  
ATOM    478  OE2 GLU L  61      19.781  15.359  46.312  1.00 48.50           O1-
ATOM    479  C   GLU L  61      19.551  17.926  50.515  1.00 27.97           C  
ATOM    480  O   GLU L  61      20.506  17.553  51.191  1.00 28.18           O  
ATOM    481  N   SER L  62      18.320  17.419  50.679  1.00 29.40           N  
ATOM    482  CA  SER L  62      18.050  16.460  51.705  1.00 32.00           C  
ATOM    483  CB  SER L  62      16.565  16.050  51.744  1.00 33.94           C  
ATOM    484  OG  SER L  62      16.337  15.092  52.765  1.00 38.93           O  
ATOM    485  C   SER L  62      18.870  15.230  51.465  1.00 31.67           C  
ATOM    486  O   SER L  62      19.022  14.766  50.336  1.00 32.25           O  
ATOM    487  N   GLY L  63      19.446  14.681  52.555  1.00 31.78           N  
ATOM    488  CA  GLY L  63      20.174  13.448  52.474  1.00 31.62           C  
ATOM    489  C   GLY L  63      21.636  13.697  52.259  1.00 30.99           C  
ATOM    490  O   GLY L  63      22.438  12.772  52.384  1.00 32.64           O  
ATOM    491  N   VAL L  64      22.034  14.945  51.939  1.00 29.59           N  
ATOM    492  CA  VAL L  64      23.429  15.202  51.699  1.00 27.97           C  
ATOM    493  CB  VAL L  64      23.674  16.476  50.935  1.00 27.81           C  
ATOM    494  CG1 VAL L  64      25.190  16.664  50.748  1.00 24.89           C  
ATOM    495  CG2 VAL L  64      22.893  16.413  49.611  1.00 26.71           C  
ATOM    496  C   VAL L  64      24.117  15.333  53.022  1.00 27.07           C  
ATOM    497  O   VAL L  64      23.610  15.980  53.936  1.00 26.30           O  
ATOM    498  N   PRO L  65      25.278  14.737  53.133  1.00 28.25           N  
ATOM    499  CA  PRO L  65      26.016  14.787  54.370  1.00 29.33           C  
ATOM    500  CD  PRO L  65      25.564  13.526  52.382  1.00 27.58           C  
ATOM    501  CB  PRO L  65      27.122  13.745  54.237  1.00 29.31           C  
ATOM    502  CG  PRO L  65      26.531  12.712  53.260  1.00 29.50           C  
ATOM    503  C   PRO L  65      26.516  16.173  54.631  1.00 29.41           C  
ATOM    504  O   PRO L  65      26.779  16.906  53.681  1.00 28.81           O  
ATOM    505  N   ASP L  66      26.692  16.530  55.916  1.00 28.86           N  
ATOM    506  CA  ASP L  66      27.081  17.850  56.327  1.00 29.37           C  
ATOM    507  CB  ASP L  66      26.964  18.106  57.843  1.00 32.10           C  
ATOM    508  CG  ASP L  66      27.875  17.168  58.616  1.00 36.78           C  
ATOM    509  OD1 ASP L  66      27.610  15.935  58.615  1.00 40.35           O  
ATOM    510  OD2 ASP L  66      28.837  17.682  59.244  1.00 39.10           O1-
ATOM    511  C   ASP L  66      28.466  18.178  55.853  1.00 27.16           C  
ATOM    512  O   ASP L  66      28.853  19.345  55.834  1.00 26.43           O  
ATOM    513  N   ARG L  67      29.257  17.162  55.461  1.00 26.11           N  
ATOM    514  CA  ARG L  67      30.616  17.377  55.041  1.00 24.92           C  
ATOM    515  CB  ARG L  67      31.273  16.159  54.377  1.00 24.41           C  
ATOM    516  CG  ARG L  67      31.127  14.816  55.077  1.00 24.76           C  
ATOM    517  CD  ARG L  67      31.756  13.708  54.232  1.00 24.23           C  
ATOM    518  NE  ARG L  67      31.140  12.413  54.626  1.00 24.34           N  
ATOM    519  CZ  ARG L  67      30.546  11.649  53.663  1.00 26.00           C  
ATOM    520  NH1 ARG L  67      30.505  12.098  52.375  1.00 23.51           N1+
ATOM    521  NH2 ARG L  67      29.985  10.448  53.985  1.00 25.29           N  
ATOM    522  C   ARG L  67      30.595  18.342  53.895  1.00 24.03           C  
ATOM    523  O   ARG L  67      31.531  19.122  53.728  1.00 23.32           O  
ATOM    524  N   PHE L  68      29.546  18.261  53.047  1.00 21.41           N  
ATOM    525  CA  PHE L  68      29.457  19.059  51.854  1.00 20.20           C  
ATOM    526  CB  PHE L  68      28.585  18.412  50.764  1.00 19.56           C  
ATOM    527  CG  PHE L  68      29.256  17.172  50.284  1.00 19.99           C  
ATOM    528  CD1 PHE L  68      29.137  15.983  50.965  1.00 19.68           C  
ATOM    529  CD2 PHE L  68      30.004  17.191  49.133  1.00 19.00           C  
ATOM    530  CE1 PHE L  68      29.755  14.843  50.510  1.00 19.65           C  
ATOM    531  CE2 PHE L  68      30.623  16.053  48.675  1.00 19.60           C  
ATOM    532  CZ  PHE L  68      30.502  14.872  49.361  1.00 18.78           C  
ATOM    533  C   PHE L  68      28.838  20.393  52.143  1.00 20.48           C  
ATOM    534  O   PHE L  68      27.804  20.489  52.802  1.00 20.68           O  
ATOM    535  N   THR L  69      29.472  21.471  51.633  1.00 19.75           N  
ATOM    536  CA  THR L  69      28.950  22.797  51.805  1.00 20.39           C  
ATOM    537  CB  THR L  69      29.577  23.533  52.953  1.00 20.95           C  
ATOM    538  OG1 THR L  69      30.974  23.673  52.737  1.00 17.44           O  
ATOM    539  CG2 THR L  69      29.314  22.747  54.250  1.00 18.51           C  
ATOM    540  C   THR L  69      29.246  23.584  50.563  1.00 21.21           C  
ATOM    541  O   THR L  69      30.183  23.276  49.828  1.00 21.57           O  
ATOM    542  N   GLY L  70      28.441  24.635  50.302  1.00 20.65           N  
ATOM    543  CA  GLY L  70      28.660  25.452  49.144  1.00 21.23           C  
ATOM    544  C   GLY L  70      28.595  26.875  49.586  1.00 21.67           C  
ATOM    545  O   GLY L  70      27.903  27.204  50.549  1.00 21.39           O  
ATOM    546  N   SER L  71      29.313  27.759  48.870  1.00 22.02           N  
ATOM    547  CA  SER L  71      29.352  29.138  49.254  1.00 22.86           C  
ATOM    548  CB  SER L  71      30.439  29.400  50.310  1.00 24.08           C  
ATOM    549  OG  SER L  71      30.460  30.768  50.682  1.00 26.00           O  
ATOM    550  C   SER L  71      29.679  29.941  48.032  1.00 22.34           C  
ATOM    551  O   SER L  71      29.891  29.394  46.950  1.00 23.59           O  
ATOM    552  N   GLY L  72      29.722  31.282  48.180  1.00 23.03           N  
ATOM    553  CA  GLY L  72      30.055  32.127  47.068  1.00 22.72           C  
ATOM    554  C   GLY L  72      28.843  32.886  46.641  1.00 22.03           C  
ATOM    555  O   GLY L  72      27.728  32.603  47.077  1.00 21.54           O  
ATOM    556  N   SER L  73      29.059  33.913  45.795  1.00 22.42           N  
ATOM    557  CA  SER L  73      27.982  34.708  45.294  1.00 23.55           C  
ATOM    558  CB  SER L  73      27.576  35.842  46.253  1.00 25.26           C  
ATOM    559  OG  SER L  73      26.508  36.597  45.703  1.00 28.38           O  
ATOM    560  C   SER L  73      28.448  35.343  44.020  1.00 23.97           C  
ATOM    561  O   SER L  73      29.646  35.523  43.796  1.00 24.75           O  
ATOM    562  N   GLY L  74      27.491  35.700  43.141  1.00 22.35           N  
ATOM    563  CA  GLY L  74      27.825  36.367  41.917  1.00 23.49           C  
ATOM    564  C   GLY L  74      28.564  35.452  40.989  1.00 24.05           C  
ATOM    565  O   GLY L  74      27.987  34.538  40.402  1.00 23.81           O  
ATOM    566  N   THR L  75      29.829  35.818  40.712  1.00 24.02           N  
ATOM    567  CA  THR L  75      30.740  35.134  39.834  1.00 23.73           C  
ATOM    568  CB  THR L  75      31.764  36.069  39.264  1.00 24.36           C  
ATOM    569  OG1 THR L  75      32.563  36.618  40.302  1.00 25.23           O  
ATOM    570  CG2 THR L  75      31.027  37.195  38.519  1.00 24.49           C  
ATOM    571  C   THR L  75      31.485  33.966  40.436  1.00 23.64           C  
ATOM    572  O   THR L  75      31.799  33.021  39.713  1.00 24.59           O  
ATOM    573  N   ASP L  76      31.842  34.001  41.743  1.00 22.08           N  
ATOM    574  CA  ASP L  76      32.719  32.976  42.269  1.00 22.46           C  
ATOM    575  CB  ASP L  76      33.956  33.530  43.001  1.00 24.86           C  
ATOM    576  CG  ASP L  76      34.959  34.042  41.981  1.00 29.31           C  
ATOM    577  OD1 ASP L  76      34.877  33.611  40.800  1.00 30.69           O  
ATOM    578  OD2 ASP L  76      35.829  34.864  42.372  1.00 32.21           O1-
ATOM    579  C   ASP L  76      32.030  32.094  43.266  1.00 21.78           C  
ATOM    580  O   ASP L  76      31.400  32.577  44.205  1.00 22.80           O  
ATOM    581  N   PHE L  77      32.174  30.759  43.105  1.00 20.79           N  
ATOM    582  CA  PHE L  77      31.527  29.854  44.012  1.00 20.32           C  
ATOM    583  CB  PHE L  77      30.310  29.149  43.388  1.00 18.69           C  
ATOM    584  CG  PHE L  77      29.335  30.202  42.983  1.00 18.67           C  
ATOM    585  CD1 PHE L  77      29.453  30.819  41.758  1.00 18.13           C  
ATOM    586  CD2 PHE L  77      28.309  30.577  43.817  1.00 18.15           C  
ATOM    587  CE1 PHE L  77      28.561  31.789  41.370  1.00 16.48           C  
ATOM    588  CE2 PHE L  77      27.415  31.548  43.432  1.00 16.86           C  
ATOM    589  CZ  PHE L  77      27.538  32.157  42.208  1.00 16.56           C  
ATOM    590  C   PHE L  77      32.500  28.778  44.391  1.00 20.57           C  
ATOM    591  O   PHE L  77      33.464  28.519  43.672  1.00 20.40           O  
ATOM    592  N   THR L  78      32.277  28.129  45.556  1.00 19.52           N  
ATOM    593  CA  THR L  78      33.181  27.094  45.957  1.00 19.02           C  
ATOM    594  CB  THR L  78      34.185  27.578  46.962  1.00 19.63           C  
ATOM    595  OG1 THR L  78      35.322  26.732  46.970  1.00 20.29           O  
ATOM    596  CG2 THR L  78      33.531  27.583  48.351  1.00 20.89           C  
ATOM    597  C   THR L  78      32.389  25.980  46.582  1.00 19.92           C  
ATOM    598  O   THR L  78      31.382  26.209  47.251  1.00 20.71           O  
ATOM    599  N   LEU L  79      32.819  24.724  46.347  1.00 19.11           N  
ATOM    600  CA  LEU L  79      32.207  23.572  46.946  1.00 18.64           C  
ATOM    601  CB  LEU L  79      31.868  22.456  45.942  1.00 18.10           C  
ATOM    602  CG  LEU L  79      31.197  21.233  46.596  1.00 17.06           C  
ATOM    603  CD1 LEU L  79      29.759  21.551  47.040  1.00 18.28           C  
ATOM    604  CD2 LEU L  79      31.294  19.984  45.712  1.00 17.23           C  
ATOM    605  C   LEU L  79      33.254  23.013  47.854  1.00 19.53           C  
ATOM    606  O   LEU L  79      34.402  22.855  47.441  1.00 19.41           O  
ATOM    607  N   THR L  80      32.898  22.703  49.116  1.00 19.26           N  
ATOM    608  CA  THR L  80      33.912  22.232  50.018  1.00 20.64           C  
ATOM    609  CB  THR L  80      34.191  23.193  51.136  1.00 21.49           C  
ATOM    610  OG1 THR L  80      34.595  24.451  50.618  1.00 23.46           O  
ATOM    611  CG2 THR L  80      35.298  22.606  52.029  1.00 24.14           C  
ATOM    612  C   THR L  80      33.472  20.956  50.666  1.00 21.84           C  
ATOM    613  O   THR L  80      32.291  20.752  50.941  1.00 21.91           O  
ATOM    614  N   ILE L  81      34.443  20.051  50.908  1.00 22.26           N  
ATOM    615  CA  ILE L  81      34.183  18.835  51.620  1.00 22.19           C  
ATOM    616  CB  ILE L  81      34.585  17.603  50.864  1.00 21.06           C  
ATOM    617  CG1 ILE L  81      33.874  17.566  49.503  1.00 20.38           C  
ATOM    618  CG2 ILE L  81      34.265  16.380  51.742  1.00 20.90           C  
ATOM    619  CD1 ILE L  81      34.436  16.508  48.554  1.00 20.92           C  
ATOM    620  C   ILE L  81      35.053  18.923  52.839  1.00 22.75           C  
ATOM    621  O   ILE L  81      36.277  18.971  52.735  1.00 23.59           O  
ATOM    622  N   SER L  82      34.437  18.938  54.036  1.00 23.82           N  
ATOM    623  CA  SER L  82      35.158  19.137  55.264  1.00 25.33           C  
ATOM    624  CB  SER L  82      34.243  19.048  56.497  1.00 24.66           C  
ATOM    625  OG  SER L  82      33.199  20.004  56.400  1.00 25.35           O  
ATOM    626  C   SER L  82      36.181  18.063  55.429  1.00 26.61           C  
ATOM    627  O   SER L  82      37.367  18.346  55.584  1.00 28.02           O  
ATOM    628  N   SER L  83      35.740  16.791  55.426  1.00 25.88           N  
ATOM    629  CA  SER L  83      36.674  15.712  55.540  1.00 26.35           C  
ATOM    630  CB  SER L  83      36.659  15.025  56.915  1.00 27.83           C  
ATOM    631  OG  SER L  83      35.382  14.457  57.158  1.00 33.54           O  
ATOM    632  C   SER L  83      36.274  14.703  54.514  1.00 25.16           C  
ATOM    633  O   SER L  83      35.204  14.104  54.594  1.00 24.92           O  
ATOM    634  N   VAL L  84      37.164  14.468  53.534  1.00 25.23           N  
ATOM    635  CA  VAL L  84      36.880  13.594  52.436  1.00 24.73           C  
ATOM    636  CB  VAL L  84      37.901  13.701  51.337  1.00 24.42           C  
ATOM    637  CG1 VAL L  84      37.647  12.596  50.302  1.00 24.56           C  
ATOM    638  CG2 VAL L  84      37.826  15.119  50.749  1.00 24.11           C  
ATOM    639  C   VAL L  84      36.849  12.172  52.900  1.00 25.54           C  
ATOM    640  O   VAL L  84      37.633  11.755  53.751  1.00 25.55           O  
ATOM    641  N   LYS L  85      35.892  11.404  52.342  1.00 25.61           N  
ATOM    642  CA  LYS L  85      35.747  10.001  52.603  0.90 26.26           C  
ATOM    643  CB  LYS L  85      34.361   9.582  53.124  0.90 26.80           C  
ATOM    644  CG  LYS L  85      34.265   9.496  54.649  0.90 29.30           C  
ATOM    645  CD  LYS L  85      34.471  10.807  55.402  0.90 32.81           C  
ATOM    646  CE  LYS L  85      34.370  10.616  56.918  1.00  0.00           C  
ATOM    647  NZ  LYS L  85      34.908  11.797  57.621  1.00  0.00           N1+
ATOM    648  C   LYS L  85      35.982   9.277  51.316  1.00 25.55           C  
ATOM    649  O   LYS L  85      35.989   9.874  50.242  1.00 24.76           O  
ATOM    650  N   ALA L  86      36.168   7.947  51.402  1.00 24.99           N  
ATOM    651  CA  ALA L  86      36.478   7.135  50.259  1.00 25.25           C  
ATOM    652  CB  ALA L  86      36.642   5.648  50.616  1.00 24.85           C  
ATOM    653  C   ALA L  86      35.368   7.235  49.257  1.00 25.24           C  
ATOM    654  O   ALA L  86      35.609   7.277  48.052  1.00 25.24           O  
ATOM    655  N   GLU L  87      34.121   7.297  49.747  1.00 24.81           N  
ATOM    656  CA  GLU L  87      32.920   7.297  48.958  1.00 24.85           C  
ATOM    657  CB  GLU L  87      31.675   7.421  49.845  1.00 27.33           C  
ATOM    658  CG  GLU L  87      31.581   6.335  50.912  1.00 32.73           C  
ATOM    659  CD  GLU L  87      30.594   6.826  51.960  1.00 37.66           C  
ATOM    660  OE1 GLU L  87      29.416   7.077  51.590  1.00 37.68           O  
ATOM    661  OE2 GLU L  87      31.005   6.965  53.143  1.00 38.75           O1-
ATOM    662  C   GLU L  87      32.893   8.502  48.067  1.00 23.74           C  
ATOM    663  O   GLU L  87      32.308   8.468  46.987  1.00 24.07           O  
ATOM    664  N   ASP L  88      33.517   9.601  48.518  1.00 22.24           N  
ATOM    665  CA  ASP L  88      33.478  10.894  47.892  1.00 21.77           C  
ATOM    666  CB  ASP L  88      34.118  11.985  48.771  1.00 21.14           C  
ATOM    667  CG  ASP L  88      33.227  12.179  49.996  1.00 22.87           C  
ATOM    668  OD1 ASP L  88      32.061  11.703  49.967  1.00 22.60           O  
ATOM    669  OD2 ASP L  88      33.703  12.807  50.979  1.00 22.88           O1-
ATOM    670  C   ASP L  88      34.137  10.909  46.540  1.00 21.87           C  
ATOM    671  O   ASP L  88      33.951  11.862  45.786  1.00 22.08           O  
ATOM    672  N   LEU L  89      34.975   9.911  46.201  1.00 20.51           N  
ATOM    673  CA  LEU L  89      35.614   9.974  44.915  1.00 20.82           C  
ATOM    674  CB  LEU L  89      36.557   8.789  44.642  1.00 23.05           C  
ATOM    675  CG  LEU L  89      37.765   8.766  45.600  1.00 20.60           C  
ATOM    676  CD1 LEU L  89      38.694   7.579  45.312  1.00 21.17           C  
ATOM    677  CD2 LEU L  89      38.512  10.109  45.586  1.00 18.08           C  
ATOM    678  C   LEU L  89      34.562  10.019  43.847  1.00 19.80           C  
ATOM    679  O   LEU L  89      33.649   9.194  43.804  1.00 20.10           O  
ATOM    680  N   ALA L  90      34.672  11.023  42.950  1.00 19.36           N  
ATOM    681  CA  ALA L  90      33.705  11.199  41.905  1.00 17.99           C  
ATOM    682  CB  ALA L  90      32.272  11.387  42.430  1.00 20.34           C  
ATOM    683  C   ALA L  90      34.062  12.450  41.166  1.00 18.33           C  
ATOM    684  O   ALA L  90      35.085  13.078  41.435  1.00 18.01           O  
ATOM    685  N   VAL L  91      33.230  12.820  40.172  1.00 17.04           N  
ATOM    686  CA  VAL L  91      33.440  14.042  39.453  1.00 14.92           C  
ATOM    687  CB  VAL L  91      33.293  13.894  37.966  1.00 14.17           C  
ATOM    688  CG1 VAL L  91      33.492  15.270  37.308  1.00 13.74           C  
ATOM    689  CG2 VAL L  91      34.290  12.824  37.488  1.00 14.40           C  
ATOM    690  C   VAL L  91      32.381  14.981  39.937  1.00 16.27           C  
ATOM    691  O   VAL L  91      31.228  14.594  40.121  1.00 16.99           O  
ATOM    692  N   TYR L  92      32.754  16.253  40.176  1.00 15.37           N  
ATOM    693  CA  TYR L  92      31.820  17.212  40.688  1.00 14.89           C  
ATOM    694  CB  TYR L  92      32.333  17.968  41.925  1.00 14.78           C  
ATOM    695  CG  TYR L  92      32.498  16.980  43.026  1.00 15.59           C  
ATOM    696  CD1 TYR L  92      33.658  16.255  43.152  1.00 14.51           C  
ATOM    697  CD2 TYR L  92      31.488  16.778  43.936  1.00 15.60           C  
ATOM    698  CE1 TYR L  92      33.806  15.343  44.170  1.00 14.47           C  
ATOM    699  CE2 TYR L  92      31.632  15.868  44.955  1.00 14.80           C  
ATOM    700  CZ  TYR L  92      32.792  15.147  45.074  1.00 13.62           C  
ATOM    701  OH  TYR L  92      32.939  14.212  46.120  1.00 15.35           O  
ATOM    702  C   TYR L  92      31.583  18.239  39.626  1.00 15.73           C  
ATOM    703  O   TYR L  92      32.524  18.681  38.968  1.00 17.07           O  
ATOM    704  N   PHE L  93      30.301  18.629  39.420  1.00 15.59           N  
ATOM    705  CA  PHE L  93      30.002  19.610  38.412  1.00 15.80           C  
ATOM    706  CB  PHE L  93      29.079  19.147  37.262  1.00 16.31           C  
ATOM    707  CG  PHE L  93      29.614  17.977  36.502  1.00 17.31           C  
ATOM    708  CD1 PHE L  93      30.700  18.080  35.666  1.00 16.55           C  
ATOM    709  CD2 PHE L  93      29.011  16.752  36.636  1.00 16.70           C  
ATOM    710  CE1 PHE L  93      31.171  16.988  34.973  1.00 18.05           C  
ATOM    711  CE2 PHE L  93      29.475  15.659  35.943  1.00 18.91           C  
ATOM    712  CZ  PHE L  93      30.556  15.771  35.107  1.00 18.14           C  
ATOM    713  C   PHE L  93      29.216  20.726  39.034  1.00 17.15           C  
ATOM    714  O   PHE L  93      28.446  20.527  39.973  1.00 16.88           O  
ATOM    715  N   CYS L  94      29.404  21.949  38.501  1.00 17.05           N  
ATOM    716  CA  CYS L  94      28.638  23.091  38.903  1.00 18.27           C  
ATOM    717  CB  CYS L  94      29.506  24.317  39.285  1.00 19.69           C  
ATOM    718  SG  CYS L  94      30.693  24.813  37.998  1.00 25.52           S  
ATOM    719  C   CYS L  94      27.788  23.435  37.714  1.00 18.62           C  
ATOM    720  O   CYS L  94      28.140  23.102  36.582  1.00 18.51           O  
ATOM    721  N   GLN L  95      26.609  24.051  37.943  1.00 18.33           N  
ATOM    722  CA  GLN L  95      25.751  24.425  36.850  1.00 17.95           C  
ATOM    723  CB  GLN L  95      24.591  23.447  36.606  1.00 18.04           C  
ATOM    724  CG  GLN L  95      23.696  23.871  35.441  1.00 21.80           C  
ATOM    725  CD  GLN L  95      22.346  23.185  35.591  1.00 25.39           C  
ATOM    726  OE1 GLN L  95      21.442  23.392  34.785  1.00 28.48           O  
ATOM    727  NE2 GLN L  95      22.196  22.363  36.661  1.00 23.00           N  
ATOM    728  C   GLN L  95      25.084  25.716  37.214  1.00 18.27           C  
ATOM    729  O   GLN L  95      24.855  25.997  38.389  1.00 20.23           O  
ATOM    730  N   GLN L  96      24.749  26.542  36.201  1.00 17.43           N  
ATOM    731  CA  GLN L  96      24.048  27.770  36.451  1.00 17.02           C  
ATOM    732  CB  GLN L  96      24.793  29.012  35.921  1.00 16.70           C  
ATOM    733  CG  GLN L  96      25.069  28.997  34.412  1.00 16.81           C  
ATOM    734  CD  GLN L  96      23.822  29.440  33.659  1.00 16.99           C  
ATOM    735  OE1 GLN L  96      22.902  30.014  34.237  1.00 16.55           O  
ATOM    736  NE2 GLN L  96      23.793  29.163  32.327  1.00 15.57           N  
ATOM    737  C   GLN L  96      22.715  27.673  35.771  1.00 17.72           C  
ATOM    738  O   GLN L  96      22.618  27.186  34.647  1.00 18.09           O  
ATOM    739  N   TYR L  97      21.624  27.845  36.540  1.00 25.65           N  
ATOM    740  CA  TYR L  97      20.245  27.864  36.116  1.00 25.17           C  
ATOM    741  CB  TYR L  97      19.246  26.982  36.884  1.00 22.59           C  
ATOM    742  CG  TYR L  97      19.459  27.034  38.342  1.00 21.77           C  
ATOM    743  CD1 TYR L  97      18.919  28.038  39.107  1.00 21.82           C  
ATOM    744  CD2 TYR L  97      20.199  26.037  38.934  1.00 22.42           C  
ATOM    745  CE1 TYR L  97      19.126  28.044  40.464  1.00 23.82           C  
ATOM    746  CE2 TYR L  97      20.407  26.038  40.289  1.00 21.28           C  
ATOM    747  CZ  TYR L  97      19.866  27.046  41.051  1.00 25.49           C  
ATOM    748  OH  TYR L  97      20.066  27.060  42.445  1.00 25.21           O  
ATOM    749  C   TYR L  97      19.704  29.210  35.742  1.00 26.60           C  
ATOM    750  O   TYR L  97      18.513  29.343  35.483  1.00 28.02           O  
ATOM    751  N   TYR L  98      20.506  30.272  35.891  1.00 25.77           N  
ATOM    752  CA  TYR L  98      20.043  31.620  35.717  1.00 25.20           C  
ATOM    753  CB  TYR L  98      21.218  32.596  35.878  1.00 24.52           C  
ATOM    754  CG  TYR L  98      20.696  33.977  35.995  1.00 28.84           C  
ATOM    755  CD1 TYR L  98      20.358  34.467  37.233  1.00 29.28           C  
ATOM    756  CD2 TYR L  98      20.552  34.772  34.882  1.00 27.77           C  
ATOM    757  CE1 TYR L  98      19.874  35.742  37.366  1.00 27.88           C  
ATOM    758  CE2 TYR L  98      20.068  36.049  35.011  1.00 26.96           C  
ATOM    759  CZ  TYR L  98      19.729  36.532  36.252  1.00 29.08           C  
ATOM    760  OH  TYR L  98      19.232  37.843  36.384  1.00 26.82           O  
ATOM    761  C   TYR L  98      19.432  31.853  34.360  1.00 26.58           C  
ATOM    762  O   TYR L  98      18.309  32.350  34.283  1.00 27.56           O  
ATOM    763  N   THR L  99      20.120  31.502  33.250  1.00 24.90           N  
ATOM    764  CA  THR L  99      19.516  31.748  31.967  1.00 24.62           C  
ATOM    765  CB  THR L  99      20.054  32.951  31.247  1.00 23.13           C  
ATOM    766  OG1 THR L  99      19.221  33.269  30.141  1.00  0.00           O  
ATOM    767  CG2 THR L  99      21.478  32.637  30.759  1.00  0.00           C  
ATOM    768  C   THR L  99      19.765  30.566  31.085  1.00 26.22           C  
ATOM    769  O   THR L  99      20.562  29.687  31.409  1.00 27.49           O  
ATOM    770  N   TYR L 100      19.070  30.520  29.931  1.00 23.99           N  
ATOM    771  CA  TYR L 100      19.188  29.421  29.017  1.00 23.79           C  
ATOM    772  CB  TYR L 100      17.839  28.971  28.423  1.00 24.63           C  
ATOM    773  CG  TYR L 100      17.036  28.400  29.548  1.00 24.65           C  
ATOM    774  CD1 TYR L 100      17.291  27.132  30.016  1.00 26.20           C  
ATOM    775  CD2 TYR L 100      16.023  29.123  30.142  1.00 25.20           C  
ATOM    776  CE1 TYR L 100      16.557  26.595  31.051  1.00 27.00           C  
ATOM    777  CE2 TYR L 100      15.285  28.592  31.178  1.00 26.87           C  
ATOM    778  CZ  TYR L 100      15.552  27.326  31.638  1.00 29.58           C  
ATOM    779  OH  TYR L 100      14.803  26.772  32.699  1.00 28.58           O  
ATOM    780  C   TYR L 100      20.098  29.832  27.903  1.00 25.60           C  
ATOM    781  O   TYR L 100      20.134  30.999  27.516  1.00 26.24           O  
ATOM    782  N   PRO L 101      20.864  28.907  27.386  1.00 25.62           N  
ATOM    783  CA  PRO L 101      20.793  27.556  27.871  1.00 23.98           C  
ATOM    784  CD  PRO L 101      21.099  28.940  25.951  1.00 24.64           C  
ATOM    785  CB  PRO L 101      21.355  26.671  26.764  1.00 23.71           C  
ATOM    786  CG  PRO L 101      21.072  27.475  25.487  1.00 25.34           C  
ATOM    787  C   PRO L 101      21.463  27.356  29.188  1.00 26.11           C  
ATOM    788  O   PRO L 101      22.328  28.148  29.560  1.00 27.61           O  
ATOM    789  N   LEU L 102      21.071  26.286  29.907  1.00 23.99           N  
ATOM    790  CA  LEU L 102      21.641  26.015  31.193  1.00 22.40           C  
ATOM    791  CB  LEU L 102      20.961  24.848  31.923  1.00 19.65           C  
ATOM    792  CG  LEU L 102      19.496  25.126  32.297  1.00 22.84           C  
ATOM    793  CD1 LEU L 102      18.879  23.922  33.026  1.00 18.86           C  
ATOM    794  CD2 LEU L 102      19.365  26.444  33.082  1.00 18.21           C  
ATOM    795  C   LEU L 102      23.050  25.604  30.953  1.00 23.71           C  
ATOM    796  O   LEU L 102      23.341  24.974  29.936  1.00 22.50           O  
ATOM    797  N   THR L 103      23.988  25.960  31.861  1.00 17.61           N  
ATOM    798  CA  THR L 103      25.281  25.473  31.472  1.00 17.60           C  
ATOM    799  CB  THR L 103      26.220  26.582  31.089  1.00 17.77           C  
ATOM    800  OG1 THR L 103      25.633  27.408  30.100  1.00 19.78           O  
ATOM    801  CG2 THR L 103      27.490  25.959  30.500  1.00 18.69           C  
ATOM    802  C   THR L 103      25.925  24.774  32.632  1.00 17.74           C  
ATOM    803  O   THR L 103      25.631  25.065  33.790  1.00 16.86           O  
ATOM    804  N   PHE L 104      26.843  23.831  32.324  1.00 17.81           N  
ATOM    805  CA  PHE L 104      27.560  23.082  33.322  1.00 16.87           C  
ATOM    806  CB  PHE L 104      27.485  21.550  33.161  1.00 17.14           C  
ATOM    807  CG  PHE L 104      26.119  21.035  33.462  1.00 15.25           C  
ATOM    808  CD1 PHE L 104      25.777  20.689  34.745  1.00 16.88           C  
ATOM    809  CD2 PHE L 104      25.180  20.879  32.471  1.00 15.92           C  
ATOM    810  CE1 PHE L 104      24.524  20.206  35.034  1.00 17.23           C  
ATOM    811  CE2 PHE L 104      23.924  20.396  32.757  1.00 15.97           C  
ATOM    812  CZ  PHE L 104      23.590  20.057  34.041  1.00 16.48           C  
ATOM    813  C   PHE L 104      29.019  23.392  33.187  1.00 16.73           C  
ATOM    814  O   PHE L 104      29.492  23.777  32.119  1.00 17.48           O  
ATOM    815  N   GLY L 105      29.773  23.237  34.294  1.00 17.72           N  
ATOM    816  CA  GLY L 105      31.191  23.448  34.276  1.00 17.89           C  
ATOM    817  C   GLY L 105      31.810  22.189  33.745  1.00 17.89           C  
ATOM    818  O   GLY L 105      31.133  21.185  33.541  1.00 18.36           O  
ATOM    819  N   ALA L 106      33.136  22.226  33.520  1.00 18.11           N  
ATOM    820  CA  ALA L 106      33.912  21.144  32.978  1.00 19.56           C  
ATOM    821  CB  ALA L 106      35.377  21.540  32.736  1.00 13.55           C  
ATOM    822  C   ALA L 106      33.914  19.970  33.911  1.00 20.51           C  
ATOM    823  O   ALA L 106      33.979  18.825  33.469  1.00 19.90           O  
ATOM    824  N   GLY L 107      33.900  20.216  35.235  1.00 19.99           N  
ATOM    825  CA  GLY L 107      33.911  19.126  36.174  1.00 19.79           C  
ATOM    826  C   GLY L 107      35.269  19.035  36.804  1.00 18.96           C  
ATOM    827  O   GLY L 107      36.279  19.402  36.204  1.00 18.79           O  
ATOM    828  N   THR L 108      35.304  18.552  38.065  1.00 17.76           N  
ATOM    829  CA  THR L 108      36.534  18.361  38.778  1.00 17.99           C  
ATOM    830  CB  THR L 108      36.653  19.256  39.981  1.00 18.18           C  
ATOM    831  OG1 THR L 108      36.573  20.619  39.588  1.00 18.55           O  
ATOM    832  CG2 THR L 108      37.997  18.989  40.675  1.00 18.26           C  
ATOM    833  C   THR L 108      36.527  16.948  39.271  1.00 18.37           C  
ATOM    834  O   THR L 108      35.612  16.536  39.982  1.00 18.00           O  
ATOM    835  N   LYS L 109      37.564  16.165  38.919  1.00 18.50           N  
ATOM    836  CA  LYS L 109      37.602  14.787  39.318  1.00 19.52           C  
ATOM    837  CB  LYS L 109      38.299  13.881  38.292  1.00 19.06           C  
ATOM    838  CG  LYS L 109      38.337  12.416  38.714  1.00 20.62           C  
ATOM    839  CD  LYS L 109      38.851  11.472  37.627  1.00 24.18           C  
ATOM    840  CE  LYS L 109      38.939  10.017  38.088  1.00 27.59           C  
ATOM    841  NZ  LYS L 109      39.789   9.245  37.158  1.00 29.47           N1+
ATOM    842  C   LYS L 109      38.379  14.688  40.591  1.00 19.63           C  
ATOM    843  O   LYS L 109      39.508  15.167  40.688  1.00 20.61           O  
ATOM    844  N   LEU L 110      37.779  14.037  41.607  1.00 20.19           N  
ATOM    845  CA  LEU L 110      38.406  13.900  42.891  1.00 19.83           C  
ATOM    846  CB  LEU L 110      37.409  14.126  44.048  1.00 19.32           C  
ATOM    847  CG  LEU L 110      37.966  13.909  45.471  1.00 20.09           C  
ATOM    848  CD1 LEU L 110      39.087  14.899  45.817  1.00 20.82           C  
ATOM    849  CD2 LEU L 110      36.834  13.939  46.508  1.00 20.30           C  
ATOM    850  C   LEU L 110      38.952  12.509  43.010  1.00 20.73           C  
ATOM    851  O   LEU L 110      38.215  11.530  42.897  1.00 20.55           O  
ATOM    852  N   GLU L 111      40.278  12.400  43.249  1.00 20.07           N  
ATOM    853  CA  GLU L 111      40.947  11.135  43.393  1.00 22.07           C  
ATOM    854  CB  GLU L 111      42.191  11.004  42.497  1.00 24.43           C  
ATOM    855  CG  GLU L 111      41.863  11.051  41.006  1.00 29.60           C  
ATOM    856  CD  GLU L 111      43.162  10.975  40.220  1.00 34.60           C  
ATOM    857  OE1 GLU L 111      44.227  10.731  40.847  1.00 37.52           O  
ATOM    858  OE2 GLU L 111      43.105  11.161  38.975  1.00 37.35           O1-
ATOM    859  C   GLU L 111      41.421  11.061  44.812  1.00 21.90           C  
ATOM    860  O   GLU L 111      41.775  12.078  45.406  1.00 21.72           O  
ATOM    861  N   LEU L 112      41.440   9.845  45.394  1.00 20.47           N  
ATOM    862  CA  LEU L 112      41.797   9.699  46.777  1.00 19.41           C  
ATOM    863  CB  LEU L 112      40.790   8.801  47.532  1.00 19.28           C  
ATOM    864  CG  LEU L 112      41.011   8.568  49.042  1.00 21.22           C  
ATOM    865  CD1 LEU L 112      39.811   7.815  49.634  1.00 21.37           C  
ATOM    866  CD2 LEU L 112      42.318   7.825  49.357  1.00 20.18           C  
ATOM    867  C   LEU L 112      43.165   9.104  46.851  1.00 18.96           C  
ATOM    868  O   LEU L 112      43.491   8.170  46.123  1.00 18.76           O  
ATOM    869  N   LYS L 113      44.008   9.660  47.745  1.00 19.09           N  
ATOM    870  CA  LYS L 113      45.336   9.162  47.941  1.00 20.82           C  
ATOM    871  CB  LYS L 113      46.326  10.241  48.407  1.00 22.29           C  
ATOM    872  CG  LYS L 113      46.614  11.321  47.364  1.00 26.36           C  
ATOM    873  CD  LYS L 113      47.337  12.539  47.941  1.00 29.73           C  
ATOM    874  CE  LYS L 113      47.626  13.621  46.900  1.00 32.66           C  
ATOM    875  NZ  LYS L 113      48.552  13.094  45.872  1.00 34.12           N1+
ATOM    876  C   LYS L 113      45.253   8.134  49.060  1.00 22.37           C  
ATOM    877  O   LYS L 113      44.846   8.523  50.188  1.00 23.80           O  
ATOM    878  OXT LYS L 113      45.593   6.947  48.803  1.00  0.00           O1-
TER     879      LYS L 113 
ATOM    880  N   GLN H 114       8.641   5.950  45.554  1.00 38.47           N1+
ATOM    881  CA  GLN H 114       9.331   7.248  45.403  1.00 38.03           C  
ATOM    882  CB  GLN H 114      10.765   7.157  45.966  1.00 39.98           C  
ATOM    883  CG  GLN H 114      11.664   6.146  45.250  1.00 43.36           C  
ATOM    884  CD  GLN H 114      13.032   6.168  45.923  1.00 47.19           C  
ATOM    885  OE1 GLN H 114      14.016   5.679  45.370  1.00 47.77           O  
ATOM    886  NE2 GLN H 114      13.099   6.751  47.150  1.00 52.77           N  
ATOM    887  C   GLN H 114       9.349   7.696  43.976  1.00 36.46           C  
ATOM    888  O   GLN H 114       8.787   7.040  43.100  1.00 36.33           O  
ATOM    889  N   VAL H 115       9.983   8.854  43.712  1.00 34.69           N  
ATOM    890  CA  VAL H 115      10.020   9.401  42.386  1.00 32.11           C  
ATOM    891  CB  VAL H 115      10.490  10.824  42.374  1.00 32.08           C  
ATOM    892  CG1 VAL H 115      10.544  11.323  40.923  1.00 32.31           C  
ATOM    893  CG2 VAL H 115       9.582  11.652  43.297  1.00 30.39           C  
ATOM    894  C   VAL H 115      10.999   8.603  41.589  1.00 31.09           C  
ATOM    895  O   VAL H 115      12.097   8.308  42.059  1.00 30.71           O  
ATOM    896  N   GLN H 116      10.614   8.222  40.353  1.00 30.23           N  
ATOM    897  CA  GLN H 116      11.505   7.464  39.517  1.00 30.69           C  
ATOM    898  CB  GLN H 116      11.226   5.950  39.495  1.00 32.48           C  
ATOM    899  CG  GLN H 116      11.506   5.208  40.799  1.00 36.90           C  
ATOM    900  CD  GLN H 116      11.168   3.741  40.561  1.00 41.23           C  
ATOM    901  OE1 GLN H 116      12.032   2.872  40.651  1.00 43.52           O  
ATOM    902  NE2 GLN H 116       9.877   3.454  40.241  1.00 42.37           N  
ATOM    903  C   GLN H 116      11.337   7.900  38.094  1.00 28.74           C  
ATOM    904  O   GLN H 116      10.233   8.200  37.643  1.00 29.65           O  
ATOM    905  N   LEU H 117      12.464   7.948  37.354  1.00 26.07           N  
ATOM    906  CA  LEU H 117      12.461   8.252  35.952  1.00 24.81           C  
ATOM    907  CB  LEU H 117      13.341   9.469  35.612  1.00 24.64           C  
ATOM    908  CG  LEU H 117      12.849  10.788  36.241  1.00 25.20           C  
ATOM    909  CD1 LEU H 117      13.764  11.965  35.866  1.00 25.08           C  
ATOM    910  CD2 LEU H 117      11.377  11.057  35.890  1.00 25.61           C  
ATOM    911  C   LEU H 117      13.091   7.062  35.289  1.00 24.29           C  
ATOM    912  O   LEU H 117      14.274   6.791  35.492  1.00 24.38           O  
ATOM    913  N   GLN H 118      12.317   6.319  34.470  1.00 25.40           N  
ATOM    914  CA  GLN H 118      12.835   5.133  33.841  1.00 25.61           C  
ATOM    915  CB  GLN H 118      11.882   3.932  33.974  1.00 26.71           C  
ATOM    916  CG  GLN H 118      12.329   2.681  33.212  1.00 32.97           C  
ATOM    917  CD  GLN H 118      13.494   2.035  33.947  1.00 36.96           C  
ATOM    918  OE1 GLN H 118      13.752   2.326  35.114  1.00 39.65           O  
ATOM    919  NE2 GLN H 118      14.222   1.130  33.242  1.00 37.43           N  
ATOM    920  C   GLN H 118      13.003   5.403  32.380  1.00 24.94           C  
ATOM    921  O   GLN H 118      12.036   5.677  31.670  1.00 25.18           O  
ATOM    922  N   GLN H 119      14.259   5.317  31.893  1.00 22.87           N  
ATOM    923  CA  GLN H 119      14.530   5.572  30.508  1.00 22.08           C  
ATOM    924  CB  GLN H 119      15.829   6.362  30.270  1.00 21.06           C  
ATOM    925  CG  GLN H 119      15.761   7.780  30.851  1.00 20.00           C  
ATOM    926  CD  GLN H 119      17.076   8.497  30.576  1.00 20.89           C  
ATOM    927  OE1 GLN H 119      17.802   8.868  31.497  1.00 21.40           O  
ATOM    928  NE2 GLN H 119      17.388   8.714  29.271  1.00 20.31           N  
ATOM    929  C   GLN H 119      14.607   4.271  29.769  1.00 22.71           C  
ATOM    930  O   GLN H 119      14.755   3.205  30.365  1.00 22.72           O  
ATOM    931  N   SER H 120      14.486   4.342  28.428  1.00 23.52           N  
ATOM    932  CA  SER H 120      14.525   3.180  27.585  1.00 24.04           C  
ATOM    933  CB  SER H 120      13.935   3.417  26.185  1.00 25.37           C  
ATOM    934  OG  SER H 120      14.650   4.446  25.517  1.00 24.98           O  
ATOM    935  C   SER H 120      15.946   2.728  27.436  1.00 24.66           C  
ATOM    936  O   SER H 120      16.879   3.422  27.832  1.00 23.42           O  
ATOM    937  N   GLY H 121      16.133   1.528  26.846  1.00 23.28           N  
ATOM    938  CA  GLY H 121      17.420   0.889  26.739  1.00 22.06           C  
ATOM    939  C   GLY H 121      18.255   1.506  25.661  1.00 21.46           C  
ATOM    940  O   GLY H 121      17.797   2.278  24.818  1.00 22.57           O  
ATOM    941  N   PRO H 122      19.508   1.125  25.704  1.00 20.66           N  
ATOM    942  CA  PRO H 122      20.521   1.570  24.785  1.00 20.75           C  
ATOM    943  CD  PRO H 122      19.931  -0.038  26.464  1.00 20.49           C  
ATOM    944  CB  PRO H 122      21.809   0.886  25.243  1.00 21.02           C  
ATOM    945  CG  PRO H 122      21.301  -0.421  25.877  1.00 20.17           C  
ATOM    946  C   PRO H 122      20.185   1.166  23.389  1.00 21.58           C  
ATOM    947  O   PRO H 122      19.569   0.122  23.209  1.00 21.92           O  
ATOM    948  N   GLU H 123      20.578   1.980  22.387  1.00 21.23           N  
ATOM    949  CA  GLU H 123      20.282   1.588  21.044  1.00 21.61           C  
ATOM    950  CB  GLU H 123      19.029   2.250  20.449  1.00 23.95           C  
ATOM    951  CG  GLU H 123      17.747   1.796  21.142  1.00 29.95           C  
ATOM    952  CD  GLU H 123      16.569   2.206  20.279  1.00 34.62           C  
ATOM    953  OE1 GLU H 123      16.576   1.848  19.072  1.00 35.83           O  
ATOM    954  OE2 GLU H 123      15.646   2.878  20.809  1.00 35.24           O1-
ATOM    955  C   GLU H 123      21.423   1.927  20.151  1.00 20.53           C  
ATOM    956  O   GLU H 123      22.212   2.832  20.420  1.00 20.55           O  
ATOM    957  N   VAL H 124      21.547   1.147  19.062  1.00 20.30           N  
ATOM    958  CA  VAL H 124      22.533   1.425  18.068  1.00 20.69           C  
ATOM    959  CB  VAL H 124      23.400   0.248  17.715  1.00 21.04           C  
ATOM    960  CG1 VAL H 124      22.541  -0.837  17.047  1.00 32.68           C  
ATOM    961  CG2 VAL H 124      24.554   0.750  16.835  1.00 33.61           C  
ATOM    962  C   VAL H 124      21.754   1.820  16.856  1.00 21.43           C  
ATOM    963  O   VAL H 124      20.760   1.181  16.511  1.00 20.71           O  
ATOM    964  N   VAL H 125      22.157   2.927  16.207  1.00 20.97           N  
ATOM    965  CA  VAL H 125      21.464   3.370  15.035  1.00 21.86           C  
ATOM    966  CB  VAL H 125      20.516   4.507  15.290  1.00 23.97           C  
ATOM    967  CG1 VAL H 125      19.295   3.965  16.048  1.00 24.63           C  
ATOM    968  CG2 VAL H 125      21.262   5.585  16.091  1.00 25.13           C  
ATOM    969  C   VAL H 125      22.476   3.792  14.017  1.00 22.13           C  
ATOM    970  O   VAL H 125      23.590   4.188  14.352  1.00 21.65           O  
ATOM    971  N   ARG H 126      22.105   3.692  12.725  1.00 23.46           N  
ATOM    972  CA  ARG H 126      22.993   4.028  11.647  1.00 24.66           C  
ATOM    973  CB  ARG H 126      22.655   3.322  10.323  1.00 26.30           C  
ATOM    974  CG  ARG H 126      23.094   1.856  10.300  1.00 30.31           C  
ATOM    975  CD  ARG H 126      22.576   1.073   9.092  1.00 34.05           C  
ATOM    976  NE  ARG H 126      22.494   2.018   7.942  1.00 33.22           N  
ATOM    977  CZ  ARG H 126      23.582   2.245   7.150  1.00 36.96           C  
ATOM    978  NH1 ARG H 126      24.762   1.603   7.396  1.00 37.54           N1+
ATOM    979  NH2 ARG H 126      23.489   3.128   6.115  1.00 37.87           N  
ATOM    980  C   ARG H 126      22.961   5.503  11.423  1.00 23.55           C  
ATOM    981  O   ARG H 126      22.041   6.199  11.843  1.00 22.31           O  
ATOM    982  N   PRO H 127      23.970   6.006  10.774  1.00 22.63           N  
ATOM    983  CA  PRO H 127      24.019   7.418  10.545  1.00 22.84           C  
ATOM    984  CD  PRO H 127      25.295   5.413  10.849  1.00 24.00           C  
ATOM    985  CB  PRO H 127      25.428   7.702  10.030  1.00 24.10           C  
ATOM    986  CG  PRO H 127      26.276   6.586  10.673  1.00 24.34           C  
ATOM    987  C   PRO H 127      22.918   7.845   9.631  1.00 22.96           C  
ATOM    988  O   PRO H 127      22.586   7.102   8.710  1.00 23.41           O  
ATOM    989  N   GLY H 128      22.330   9.031   9.884  1.00 23.67           N  
ATOM    990  CA  GLY H 128      21.302   9.558   9.036  1.00 23.83           C  
ATOM    991  C   GLY H 128      19.960   9.112   9.529  1.00 25.00           C  
ATOM    992  O   GLY H 128      18.936   9.620   9.073  1.00 25.97           O  
ATOM    993  N   VAL H 129      19.921   8.157  10.479  1.00 23.76           N  
ATOM    994  CA  VAL H 129      18.660   7.673  10.976  1.00 24.99           C  
ATOM    995  CB  VAL H 129      18.653   6.277  11.533  1.00 25.72           C  
ATOM    996  CG1 VAL H 129      19.078   5.286  10.446  1.00 25.48           C  
ATOM    997  CG2 VAL H 129      19.492   6.248  12.820  1.00 21.25           C  
ATOM    998  C   VAL H 129      18.237   8.529  12.121  1.00 26.04           C  
ATOM    999  O   VAL H 129      18.941   9.451  12.529  1.00 26.62           O  
ATOM   1000  N   SER H 130      17.022   8.253  12.632  1.00 26.34           N  
ATOM   1001  CA  SER H 130      16.515   8.955  13.771  0.90 27.38           C  
ATOM   1002  CB  SER H 130      15.181   9.670  13.499  0.90 29.29           C  
ATOM   1003  OG  SER H 130      15.361  10.679  12.515  0.90 32.96           O  
ATOM   1004  C   SER H 130      16.273   7.937  14.844  1.00 27.32           C  
ATOM   1005  O   SER H 130      16.112   6.750  14.563  1.00 28.34           O  
ATOM   1006  N   VAL H 131      16.291   8.378  16.119  1.00 26.72           N  
ATOM   1007  CA  VAL H 131      16.034   7.485  17.212  1.00 27.39           C  
ATOM   1008  CB  VAL H 131      17.279   7.077  17.945  1.00 27.16           C  
ATOM   1009  CG1 VAL H 131      17.931   8.334  18.541  1.00 27.27           C  
ATOM   1010  CG2 VAL H 131      16.912   6.011  18.990  1.00 28.86           C  
ATOM   1011  C   VAL H 131      15.141   8.202  18.176  1.00 27.44           C  
ATOM   1012  O   VAL H 131      15.220   9.421  18.326  1.00 28.24           O  
ATOM   1013  N   ARG H 132      14.235   7.461  18.844  1.00 26.42           N  
ATOM   1014  CA  ARG H 132      13.373   8.097  19.796  1.00 26.54           C  
ATOM   1015  CB  ARG H 132      11.888   8.057  19.391  1.00 27.40           C  
ATOM   1016  CG  ARG H 132      10.975   8.888  20.295  1.00 28.39           C  
ATOM   1017  CD  ARG H 132       9.505   8.834  19.875  1.00 30.49           C  
ATOM   1018  NE  ARG H 132       8.981   7.493  20.257  1.00  0.00           N  
ATOM   1019  CZ  ARG H 132       7.789   7.059  19.753  1.00  0.00           C  
ATOM   1020  NH1 ARG H 132       7.097   7.850  18.883  1.00  0.00           N1+
ATOM   1021  NH2 ARG H 132       7.294   5.839  20.113  1.00  0.00           N  
ATOM   1022  C   ARG H 132      13.530   7.358  21.083  1.00 26.26           C  
ATOM   1023  O   ARG H 132      13.379   6.138  21.127  1.00 27.63           O  
ATOM   1024  N   ILE H 133      13.830   8.086  22.176  1.00 24.90           N  
ATOM   1025  CA  ILE H 133      14.051   7.463  23.450  1.00 25.20           C  
ATOM   1026  CB  ILE H 133      15.458   7.647  23.954  1.00 25.45           C  
ATOM   1027  CG1 ILE H 133      15.813   9.133  24.123  1.00 25.87           C  
ATOM   1028  CG2 ILE H 133      16.392   6.900  22.984  1.00 26.49           C  
ATOM   1029  CD1 ILE H 133      17.184   9.362  24.764  1.00 23.54           C  
ATOM   1030  C   ILE H 133      13.048   8.004  24.420  1.00 25.10           C  
ATOM   1031  O   ILE H 133      12.547   9.116  24.256  1.00 25.05           O  
ATOM   1032  N   SER H 134      12.696   7.200  25.448  1.00 24.50           N  
ATOM   1033  CA  SER H 134      11.633   7.598  26.327  1.00 24.63           C  
ATOM   1034  CB  SER H 134      10.433   6.639  26.269  1.00 25.04           C  
ATOM   1035  OG  SER H 134      10.846   5.325  26.613  1.00 25.07           O  
ATOM   1036  C   SER H 134      12.085   7.692  27.753  1.00 24.10           C  
ATOM   1037  O   SER H 134      13.129   7.170  28.138  1.00 22.43           O  
ATOM   1038  N   CYS H 135      11.289   8.428  28.562  1.00 24.17           N  
ATOM   1039  CA  CYS H 135      11.551   8.617  29.960  1.00 24.90           C  
ATOM   1040  CB  CYS H 135      12.162  10.009  30.250  1.00 25.32           C  
ATOM   1041  SG  CYS H 135      12.528  10.324  32.001  1.00 26.99           S  
ATOM   1042  C   CYS H 135      10.223   8.505  30.656  1.00 25.43           C  
ATOM   1043  O   CYS H 135       9.357   9.366  30.501  1.00 25.81           O  
ATOM   1044  N   LYS H 136      10.028   7.435  31.455  1.00 25.87           N  
ATOM   1045  CA  LYS H 136       8.753   7.239  32.088  1.00 28.28           C  
ATOM   1046  CB  LYS H 136       8.288   5.776  32.096  1.00 29.45           C  
ATOM   1047  CG  LYS H 136       6.893   5.613  32.696  1.00 33.01           C  
ATOM   1048  CD  LYS H 136       6.230   4.279  32.362  1.00 36.94           C  
ATOM   1049  CE  LYS H 136       4.838   4.135  32.972  1.00 39.86           C  
ATOM   1050  NZ  LYS H 136       4.186   2.908  32.464  1.00 40.39           N1+
ATOM   1051  C   LYS H 136       8.838   7.691  33.510  1.00 28.10           C  
ATOM   1052  O   LYS H 136       9.723   7.280  34.255  1.00 28.69           O  
ATOM   1053  N   GLY H 137       7.880   8.540  33.928  1.00 28.75           N  
ATOM   1054  CA  GLY H 137       7.930   9.071  35.258  1.00 29.14           C  
ATOM   1055  C   GLY H 137       6.897   8.402  36.101  1.00 30.37           C  
ATOM   1056  O   GLY H 137       5.821   8.037  35.628  1.00 30.72           O  
ATOM   1057  N   SER H 138       7.222   8.227  37.398  1.00 29.89           N  
ATOM   1058  CA  SER H 138       6.297   7.622  38.306  1.00 30.52           C  
ATOM   1059  CB  SER H 138       6.375   6.088  38.300  1.00 31.00           C  
ATOM   1060  OG  SER H 138       7.696   5.673  38.610  1.00 31.82           O  
ATOM   1061  C   SER H 138       6.614   8.113  39.684  1.00 30.11           C  
ATOM   1062  O   SER H 138       7.712   8.599  39.951  1.00 29.38           O  
ATOM   1063  N   GLY H 139       5.653   7.943  40.618  1.00 36.79           N  
ATOM   1064  CA  GLY H 139       5.873   8.252  42.004  1.00 35.70           C  
ATOM   1065  C   GLY H 139       5.405   9.637  42.297  1.00 36.04           C  
ATOM   1066  O   GLY H 139       5.255  10.009  43.461  1.00 37.34           O  
ATOM   1067  N   TYR H 140       5.162  10.440  41.246  1.00 32.10           N  
ATOM   1068  CA  TYR H 140       4.737  11.791  41.468  1.00 31.31           C  
ATOM   1069  CB  TYR H 140       5.899  12.806  41.458  1.00 30.26           C  
ATOM   1070  CG  TYR H 140       6.550  12.773  40.118  1.00 29.42           C  
ATOM   1071  CD1 TYR H 140       7.307  11.685  39.745  1.00 28.43           C  
ATOM   1072  CD2 TYR H 140       6.429  13.834  39.247  1.00 30.38           C  
ATOM   1073  CE1 TYR H 140       7.919  11.642  38.515  1.00 29.60           C  
ATOM   1074  CE2 TYR H 140       7.040  13.795  38.016  1.00 31.24           C  
ATOM   1075  CZ  TYR H 140       7.782  12.699  37.649  1.00 30.43           C  
ATOM   1076  OH  TYR H 140       8.407  12.658  36.385  1.00 32.53           O  
ATOM   1077  C   TYR H 140       3.767  12.175  40.397  1.00 32.46           C  
ATOM   1078  O   TYR H 140       3.539  11.433  39.440  1.00 33.20           O  
ATOM   1079  N   THR H 141       3.141  13.358  40.547  1.00 33.36           N  
ATOM   1080  CA  THR H 141       2.245  13.785  39.520  1.00 35.46           C  
ATOM   1081  CB  THR H 141       1.298  14.864  39.942  1.00 36.35           C  
ATOM   1082  OG1 THR H 141       0.517  14.421  41.042  1.00 42.12           O  
ATOM   1083  CG2 THR H 141       0.382  15.195  38.751  1.00 35.08           C  
ATOM   1084  C   THR H 141       3.106  14.301  38.414  1.00 36.57           C  
ATOM   1085  O   THR H 141       3.833  15.283  38.560  1.00 38.24           O  
ATOM   1086  N   PHE H 142       3.007  13.624  37.259  1.00 37.27           N  
ATOM   1087  CA  PHE H 142       3.810  13.858  36.097  1.00 36.66           C  
ATOM   1088  CB  PHE H 142       3.459  12.851  34.981  1.00 36.74           C  
ATOM   1089  CG  PHE H 142       4.425  12.952  33.850  1.00 35.28           C  
ATOM   1090  CD1 PHE H 142       5.713  12.483  33.976  1.00 35.41           C  
ATOM   1091  CD2 PHE H 142       4.027  13.480  32.643  1.00 32.62           C  
ATOM   1092  CE1 PHE H 142       6.596  12.565  32.926  1.00 32.98           C  
ATOM   1093  CE2 PHE H 142       4.903  13.565  31.589  1.00 33.63           C  
ATOM   1094  CZ  PHE H 142       6.191  13.110  31.732  1.00 34.02           C  
ATOM   1095  C   PHE H 142       3.577  15.252  35.596  1.00 35.23           C  
ATOM   1096  O   PHE H 142       4.518  15.945  35.217  1.00 36.20           O  
ATOM   1097  N   THR H 143       2.311  15.702  35.615  1.00 34.93           N  
ATOM   1098  CA  THR H 143       1.889  16.973  35.096  1.00 34.42           C  
ATOM   1099  CB  THR H 143       0.402  17.148  35.200  1.00 35.45           C  
ATOM   1100  OG1 THR H 143      -0.006  17.107  36.558  1.00 46.83           O  
ATOM   1101  CG2 THR H 143      -0.294  16.035  34.397  1.00 33.16           C  
ATOM   1102  C   THR H 143       2.526  18.099  35.857  1.00 35.86           C  
ATOM   1103  O   THR H 143       2.701  19.194  35.325  1.00 35.82           O  
ATOM   1104  N   ASP H 144       2.845  17.880  37.140  1.00 35.41           N  
ATOM   1105  CA  ASP H 144       3.349  18.917  37.995  1.00 35.81           C  
ATOM   1106  CB  ASP H 144       3.398  18.471  39.466  1.00 37.73           C  
ATOM   1107  CG  ASP H 144       1.955  18.302  39.930  1.00 47.57           C  
ATOM   1108  OD1 ASP H 144       1.037  18.658  39.143  1.00 49.65           O  
ATOM   1109  OD2 ASP H 144       1.749  17.817  41.074  1.00 46.03           O1-
ATOM   1110  C   ASP H 144       4.718  19.419  37.596  1.00 37.25           C  
ATOM   1111  O   ASP H 144       5.004  20.600  37.794  1.00 37.45           O  
ATOM   1112  N   TYR H 145       5.607  18.572  37.027  1.00 35.89           N  
ATOM   1113  CA  TYR H 145       6.967  19.021  36.822  1.00 34.21           C  
ATOM   1114  CB  TYR H 145       7.981  18.127  37.554  1.00 33.78           C  
ATOM   1115  CG  TYR H 145       7.720  18.173  39.020  1.00 36.87           C  
ATOM   1116  CD1 TYR H 145       6.609  17.563  39.555  1.00 39.71           C  
ATOM   1117  CD2 TYR H 145       8.609  18.799  39.860  1.00 38.65           C  
ATOM   1118  CE1 TYR H 145       6.370  17.593  40.909  1.00 41.56           C  
ATOM   1119  CE2 TYR H 145       8.377  18.834  41.214  1.00 40.38           C  
ATOM   1120  CZ  TYR H 145       7.258  18.233  41.740  1.00 42.85           C  
ATOM   1121  OH  TYR H 145       7.023  18.271  43.130  1.00 46.58           O  
ATOM   1122  C   TYR H 145       7.393  18.971  35.370  1.00 35.12           C  
ATOM   1123  O   TYR H 145       6.948  18.102  34.621  1.00 37.52           O  
ATOM   1124  N   ALA H 146       8.272  19.932  34.948  1.00 25.20           N  
ATOM   1125  CA  ALA H 146       8.877  19.934  33.645  1.00 24.09           C  
ATOM   1126  CB  ALA H 146       9.516  21.283  33.272  1.00 24.40           C  
ATOM   1127  C   ALA H 146       9.953  18.891  33.584  1.00 24.21           C  
ATOM   1128  O   ALA H 146      10.553  18.532  34.596  1.00 24.82           O  
ATOM   1129  N   MET H 147      10.222  18.384  32.363  1.00 22.33           N  
ATOM   1130  CA  MET H 147      11.217  17.371  32.137  1.00 20.69           C  
ATOM   1131  CB  MET H 147      10.665  16.171  31.347  1.00 21.28           C  
ATOM   1132  CG  MET H 147      11.707  15.103  31.003  1.00 28.07           C  
ATOM   1133  SD  MET H 147      12.186  14.010  32.373  1.00  0.00           S  
ATOM   1134  CE  MET H 147      10.666  13.020  32.304  1.00  0.00           C  
ATOM   1135  C   MET H 147      12.297  17.959  31.277  1.00 20.95           C  
ATOM   1136  O   MET H 147      12.022  18.498  30.205  1.00 21.25           O  
ATOM   1137  N   HIS H 148      13.568  17.830  31.719  1.00 19.18           N  
ATOM   1138  CA  HIS H 148      14.684  18.366  30.983  1.00 18.91           C  
ATOM   1139  ND1 HIS H 148      14.194  20.579  33.411  1.00 20.89           N  
ATOM   1140  CG  HIS H 148      15.083  20.484  32.366  1.00 19.60           C  
ATOM   1141  CB  HIS H 148      15.652  19.196  31.850  1.00 19.21           C  
ATOM   1142  NE2 HIS H 148      14.590  22.657  32.733  1.00 21.59           N  
ATOM   1143  CD2 HIS H 148      15.313  21.763  31.963  1.00 21.94           C  
ATOM   1144  CE1 HIS H 148      13.933  21.898  33.587  1.00 22.45           C  
ATOM   1145  C   HIS H 148      15.492  17.224  30.437  1.00 18.68           C  
ATOM   1146  O   HIS H 148      15.414  16.099  30.928  1.00 18.71           O  
ATOM   1147  N   TRP H 149      16.286  17.485  29.377  1.00 18.44           N  
ATOM   1148  CA  TRP H 149      17.094  16.447  28.789  1.00 19.38           C  
ATOM   1149  CB  TRP H 149      16.648  16.074  27.367  1.00 20.02           C  
ATOM   1150  CG  TRP H 149      15.277  15.441  27.339  1.00 22.06           C  
ATOM   1151  CD2 TRP H 149      15.038  14.025  27.349  1.00 22.15           C  
ATOM   1152  CD1 TRP H 149      14.052  16.041  27.308  1.00 22.18           C  
ATOM   1153  NE1 TRP H 149      13.063  15.086  27.304  1.00 23.25           N  
ATOM   1154  CE2 TRP H 149      13.656  13.841  27.328  1.00 22.99           C  
ATOM   1155  CE3 TRP H 149      15.898  12.965  27.375  1.00 21.50           C  
ATOM   1156  CZ2 TRP H 149      13.111  12.589  27.331  1.00 22.14           C  
ATOM   1157  CZ3 TRP H 149      15.344  11.703  27.379  1.00 20.86           C  
ATOM   1158  CH2 TRP H 149      13.977  11.520  27.357  1.00 22.46           C  
ATOM   1159  C   TRP H 149      18.508  16.940  28.724  1.00 18.86           C  
ATOM   1160  O   TRP H 149      18.752  18.104  28.409  1.00 18.11           O  
ATOM   1161  N   VAL H 150      19.481  16.052  29.029  1.00 18.08           N  
ATOM   1162  CA  VAL H 150      20.867  16.437  29.044  1.00 16.41           C  
ATOM   1163  CB  VAL H 150      21.424  16.540  30.438  1.00 17.02           C  
ATOM   1164  CG1 VAL H 150      22.921  16.880  30.355  1.00 16.70           C  
ATOM   1165  CG2 VAL H 150      20.595  17.572  31.224  1.00 15.63           C  
ATOM   1166  C   VAL H 150      21.682  15.407  28.307  1.00 17.16           C  
ATOM   1167  O   VAL H 150      21.400  14.210  28.366  1.00 16.69           O  
ATOM   1168  N   LYS H 151      22.735  15.867  27.594  1.00 17.48           N  
ATOM   1169  CA  LYS H 151      23.577  14.981  26.830  1.00 18.13           C  
ATOM   1170  CB  LYS H 151      23.836  15.493  25.404  1.00 17.23           C  
ATOM   1171  CG  LYS H 151      24.720  14.571  24.564  1.00 18.30           C  
ATOM   1172  CD  LYS H 151      24.730  14.924  23.075  1.00 18.34           C  
ATOM   1173  CE  LYS H 151      25.885  15.834  22.661  1.00 17.48           C  
ATOM   1174  NZ  LYS H 151      25.874  16.017  21.194  1.00 16.17           N1+
ATOM   1175  C   LYS H 151      24.913  14.891  27.507  1.00 18.88           C  
ATOM   1176  O   LYS H 151      25.446  15.891  27.980  1.00 20.33           O  
ATOM   1177  N   GLN H 152      25.484  13.671  27.594  1.00 19.38           N  
ATOM   1178  CA  GLN H 152      26.786  13.529  28.183  1.00 20.17           C  
ATOM   1179  CB  GLN H 152      26.805  12.721  29.493  1.00 18.44           C  
ATOM   1180  CG  GLN H 152      28.209  12.594  30.088  1.00 18.29           C  
ATOM   1181  CD  GLN H 152      28.103  11.952  31.465  1.00 20.50           C  
ATOM   1182  OE1 GLN H 152      27.365  10.989  31.665  1.00 19.71           O  
ATOM   1183  NE2 GLN H 152      28.860  12.512  32.447  1.00 20.68           N  
ATOM   1184  C   GLN H 152      27.648  12.802  27.205  1.00 22.51           C  
ATOM   1185  O   GLN H 152      27.378  11.655  26.853  1.00 21.53           O  
ATOM   1186  N   SER H 153      28.727  13.471  26.757  1.00 26.13           N  
ATOM   1187  CA  SER H 153      29.633  12.910  25.798  1.00 30.84           C  
ATOM   1188  CB  SER H 153      30.471  13.964  25.056  1.00 32.22           C  
ATOM   1189  OG  SER H 153      29.624  14.825  24.315  1.00 30.82           O  
ATOM   1190  C   SER H 153      30.601  12.026  26.518  1.00 33.90           C  
ATOM   1191  O   SER H 153      30.642  11.989  27.747  1.00 35.05           O  
ATOM   1192  N   HIS H 154      31.427  11.293  25.747  1.00 38.22           N  
ATOM   1193  CA  HIS H 154      32.373  10.387  26.330  1.00 39.20           C  
ATOM   1194  ND1 HIS H 154      35.563  10.035  24.890  1.00 47.06           N  
ATOM   1195  CG  HIS H 154      34.236  10.149  24.538  1.00 42.33           C  
ATOM   1196  CB  HIS H 154      33.121   9.504  25.307  1.00 40.56           C  
ATOM   1197  NE2 HIS H 154      35.505  11.242  23.024  1.00 45.72           N  
ATOM   1198  CD2 HIS H 154      34.218  10.890  23.396  1.00 44.90           C  
ATOM   1199  CE1 HIS H 154      36.277  10.706  23.953  1.00 46.12           C  
ATOM   1200  C   HIS H 154      33.349  11.179  27.155  1.00 38.33           C  
ATOM   1201  O   HIS H 154      33.836  10.688  28.170  1.00 38.12           O  
ATOM   1202  N   ALA H 155      33.643  12.430  26.743  1.00 38.44           N  
ATOM   1203  CA  ALA H 155      34.513  13.347  27.440  1.00 39.73           C  
ATOM   1204  CB  ALA H 155      34.656  14.702  26.722  1.00 41.42           C  
ATOM   1205  C   ALA H 155      33.889  13.584  28.776  1.00 39.84           C  
ATOM   1206  O   ALA H 155      34.557  13.877  29.768  1.00 39.92           O  
ATOM   1207  N   LYS H 156      32.558  13.429  28.811  1.00 38.64           N  
ATOM   1208  CA  LYS H 156      31.761  13.586  29.986  1.00 37.89           C  
ATOM   1209  CB  LYS H 156      32.417  13.001  31.247  1.00 38.42           C  
ATOM   1210  CG  LYS H 156      32.532  11.477  31.211  1.00 41.35           C  
ATOM   1211  CD  LYS H 156      33.333  10.912  32.381  1.00 43.58           C  
ATOM   1212  CE  LYS H 156      32.838  11.422  33.735  1.00 25.43           C  
ATOM   1213  NZ  LYS H 156      31.408  11.081  33.912  1.00 24.60           N1+
ATOM   1214  C   LYS H 156      31.399  15.008  30.269  1.00 35.65           C  
ATOM   1215  O   LYS H 156      31.013  15.323  31.391  1.00 35.96           O  
ATOM   1216  N   SER H 157      31.481  15.917  29.282  1.00 32.26           N  
ATOM   1217  CA  SER H 157      30.935  17.209  29.568  1.00 29.55           C  
ATOM   1218  CB  SER H 157      31.395  18.312  28.603  1.00 32.15           C  
ATOM   1219  OG  SER H 157      30.950  18.023  27.286  1.00 29.59           O  
ATOM   1220  C   SER H 157      29.440  17.068  29.462  1.00 26.99           C  
ATOM   1221  O   SER H 157      28.937  16.278  28.664  1.00 27.77           O  
ATOM   1222  N   LEU H 158      28.685  17.834  30.278  1.00 24.29           N  
ATOM   1223  CA  LEU H 158      27.248  17.747  30.286  1.00 20.32           C  
ATOM   1224  CB  LEU H 158      26.652  17.803  31.704  1.00 19.41           C  
ATOM   1225  CG  LEU H 158      26.951  16.559  32.565  1.00 17.36           C  
ATOM   1226  CD1 LEU H 158      26.385  16.710  33.983  1.00 17.27           C  
ATOM   1227  CD2 LEU H 158      26.428  15.286  31.887  1.00 17.67           C  
ATOM   1228  C   LEU H 158      26.698  18.919  29.525  1.00 21.51           C  
ATOM   1229  O   LEU H 158      27.157  20.048  29.691  1.00 19.34           O  
ATOM   1230  N   ASP H 159      25.696  18.663  28.651  1.00 19.91           N  
ATOM   1231  CA  ASP H 159      25.094  19.694  27.845  1.00 19.86           C  
ATOM   1232  CB  ASP H 159      25.307  19.470  26.336  1.00 21.19           C  
ATOM   1233  CG  ASP H 159      26.795  19.493  26.004  1.00 22.39           C  
ATOM   1234  OD1 ASP H 159      27.560  20.206  26.705  1.00 33.37           O  
ATOM   1235  OD2 ASP H 159      27.183  18.784  25.036  1.00 36.08           O1-
ATOM   1236  C   ASP H 159      23.601  19.629  28.037  1.00 19.23           C  
ATOM   1237  O   ASP H 159      23.020  18.547  28.054  1.00 20.12           O  
ATOM   1238  N   TRP H 160      22.931  20.794  28.162  1.00 17.96           N  
ATOM   1239  CA  TRP H 160      21.502  20.832  28.347  1.00 17.84           C  
ATOM   1240  CB  TRP H 160      21.071  22.047  29.178  1.00 18.07           C  
ATOM   1241  CG  TRP H 160      19.587  22.211  29.362  1.00 18.16           C  
ATOM   1242  CD2 TRP H 160      18.796  23.175  28.652  1.00 18.64           C  
ATOM   1243  CD1 TRP H 160      18.743  21.570  30.219  1.00 18.64           C  
ATOM   1244  NE1 TRP H 160      17.473  22.077  30.090  1.00 18.39           N  
ATOM   1245  CE2 TRP H 160      17.490  23.067  29.129  1.00 19.34           C  
ATOM   1246  CE3 TRP H 160      19.131  24.085  27.690  1.00 19.43           C  
ATOM   1247  CZ2 TRP H 160      16.494  23.870  28.650  1.00 20.85           C  
ATOM   1248  CZ3 TRP H 160      18.121  24.885  27.200  1.00 20.44           C  
ATOM   1249  CH2 TRP H 160      16.827  24.780  27.670  1.00 20.98           C  
ATOM   1250  C   TRP H 160      20.854  20.947  26.997  1.00 17.56           C  
ATOM   1251  O   TRP H 160      21.154  21.862  26.236  1.00 17.48           O  
ATOM   1252  N   ILE H 161      20.015  19.949  26.638  1.00 17.71           N  
ATOM   1253  CA  ILE H 161      19.298  19.895  25.392  1.00 17.87           C  
ATOM   1254  CB  ILE H 161      18.809  18.509  25.084  1.00 19.05           C  
ATOM   1255  CG1 ILE H 161      19.988  17.525  25.000  1.00 20.89           C  
ATOM   1256  CG2 ILE H 161      17.986  18.573  23.789  1.00 21.55           C  
ATOM   1257  CD1 ILE H 161      19.559  16.059  24.969  1.00 20.79           C  
ATOM   1258  C   ILE H 161      18.097  20.798  25.356  1.00 17.58           C  
ATOM   1259  O   ILE H 161      17.921  21.561  24.407  1.00 17.87           O  
ATOM   1260  N   GLY H 162      17.230  20.729  26.391  1.00 17.36           N  
ATOM   1261  CA  GLY H 162      16.014  21.504  26.381  1.00 18.37           C  
ATOM   1262  C   GLY H 162      15.074  20.957  27.416  1.00 18.72           C  
ATOM   1263  O   GLY H 162      15.415  20.040  28.162  1.00 18.29           O  
ATOM   1264  N   VAL H 163      13.851  21.528  27.489  1.00 19.59           N  
ATOM   1265  CA  VAL H 163      12.892  21.078  28.460  1.00 19.42           C  
ATOM   1266  CB  VAL H 163      12.843  21.947  29.682  1.00 19.41           C  
ATOM   1267  CG1 VAL H 163      12.434  23.365  29.243  1.00 15.32           C  
ATOM   1268  CG2 VAL H 163      11.880  21.313  30.702  1.00 15.16           C  
ATOM   1269  C   VAL H 163      11.527  21.113  27.851  1.00 20.65           C  
ATOM   1270  O   VAL H 163      11.277  21.849  26.897  1.00 20.99           O  
ATOM   1271  N   ILE H 164      10.605  20.282  28.377  1.00 20.55           N  
ATOM   1272  CA  ILE H 164       9.252  20.311  27.902  1.00 22.28           C  
ATOM   1273  CB  ILE H 164       8.839  19.123  27.083  1.00 22.22           C  
ATOM   1274  CG1 ILE H 164       7.457  19.389  26.452  1.00 21.69           C  
ATOM   1275  CG2 ILE H 164       8.912  17.866  27.968  1.00 22.37           C  
ATOM   1276  CD1 ILE H 164       7.073  18.395  25.356  1.00 24.11           C  
ATOM   1277  C   ILE H 164       8.352  20.378  29.096  1.00 23.29           C  
ATOM   1278  O   ILE H 164       8.661  19.836  30.157  1.00 22.91           O  
ATOM   1279  N   GLY H 165       7.212  21.083  28.954  1.00 24.13           N  
ATOM   1280  CA  GLY H 165       6.277  21.169  30.040  1.00 25.64           C  
ATOM   1281  C   GLY H 165       5.139  20.272  29.682  1.00 26.67           C  
ATOM   1282  O   GLY H 165       4.426  20.512  28.716  1.00 26.86           O  
ATOM   1283  N   THR H 166       4.946  19.168  30.437  1.00 24.54           N  
ATOM   1284  CA  THR H 166       4.080  18.083  30.026  1.00 25.77           C  
ATOM   1285  CB  THR H 166       4.048  16.966  31.034  1.00 25.63           C  
ATOM   1286  OG1 THR H 166       3.468  17.411  32.253  1.00  0.00           O  
ATOM   1287  CG2 THR H 166       5.486  16.483  31.284  1.00  0.00           C  
ATOM   1288  C   THR H 166       2.659  18.481  29.794  1.00 28.59           C  
ATOM   1289  O   THR H 166       2.042  18.056  28.817  1.00 29.45           O  
ATOM   1290  N   ASP H 167       2.080  19.291  30.688  1.00 32.22           N  
ATOM   1291  CA  ASP H 167       0.677  19.538  30.541  1.00 34.70           C  
ATOM   1292  CB  ASP H 167       0.139  20.483  31.623  1.00 20.31           C  
ATOM   1293  CG  ASP H 167       0.163  19.701  32.916  1.00 24.31           C  
ATOM   1294  OD1 ASP H 167       0.181  18.447  32.808  1.00  0.00           O  
ATOM   1295  OD2 ASP H 167       0.168  20.327  34.010  1.00  0.00           O1-
ATOM   1296  C   ASP H 167       0.368  20.186  29.236  1.00 35.93           C  
ATOM   1297  O   ASP H 167      -0.433  19.679  28.451  1.00 37.49           O  
ATOM   1298  N   ASN H 168       1.000  21.345  28.997  1.00 38.16           N  
ATOM   1299  CA  ASN H 168       0.733  22.144  27.838  1.00 38.18           C  
ATOM   1300  CB  ASN H 168       1.126  23.610  28.061  1.00 39.39           C  
ATOM   1301  CG  ASN H 168       0.232  24.125  29.194  1.00 30.18           C  
ATOM   1302  OD1 ASN H 168      -0.984  23.930  29.186  1.00 30.13           O  
ATOM   1303  ND2 ASN H 168       0.855  24.773  30.216  1.00 30.81           N  
ATOM   1304  C   ASN H 168       1.399  21.590  26.618  1.00 38.50           C  
ATOM   1305  O   ASN H 168       0.815  21.595  25.535  1.00 38.38           O  
ATOM   1306  N   GLY H 169       2.634  21.069  26.777  1.00 33.66           N  
ATOM   1307  CA  GLY H 169       3.366  20.523  25.670  1.00 31.62           C  
ATOM   1308  C   GLY H 169       4.323  21.555  25.157  1.00 30.78           C  
ATOM   1309  O   GLY H 169       4.922  21.392  24.095  1.00 29.10           O  
ATOM   1310  N   ASN H 170       4.496  22.662  25.908  1.00 28.45           N  
ATOM   1311  CA  ASN H 170       5.388  23.725  25.516  1.00 28.00           C  
ATOM   1312  CB  ASN H 170       5.307  24.975  26.403  1.00 28.30           C  
ATOM   1313  CG  ASN H 170       4.049  25.713  26.003  1.00 31.80           C  
ATOM   1314  OD1 ASN H 170       3.634  25.653  24.849  1.00 25.18           O  
ATOM   1315  ND2 ASN H 170       3.430  26.439  26.973  1.00  0.00           N  
ATOM   1316  C   ASN H 170       6.791  23.239  25.619  1.00 27.73           C  
ATOM   1317  O   ASN H 170       7.103  22.422  26.484  1.00 26.99           O  
ATOM   1318  N   THR H 171       7.681  23.747  24.735  1.00 27.01           N  
ATOM   1319  CA  THR H 171       9.031  23.264  24.713  1.00 27.49           C  
ATOM   1320  CB  THR H 171       9.307  22.418  23.506  1.00 29.23           C  
ATOM   1321  OG1 THR H 171       8.360  21.370  23.394  1.00 30.06           O  
ATOM   1322  CG2 THR H 171      10.698  21.798  23.674  1.00 28.93           C  
ATOM   1323  C   THR H 171       9.994  24.418  24.625  1.00 26.60           C  
ATOM   1324  O   THR H 171       9.655  25.504  24.155  1.00 25.65           O  
ATOM   1325  N   ASN H 172      11.237  24.190  25.099  1.00 24.61           N  
ATOM   1326  CA  ASN H 172      12.299  25.159  25.033  1.00 24.65           C  
ATOM   1327  CB  ASN H 172      12.574  25.793  26.410  1.00 26.92           C  
ATOM   1328  CG  ASN H 172      13.256  27.139  26.231  1.00 32.34           C  
ATOM   1329  OD1 ASN H 172      14.457  27.224  25.979  1.00 38.71           O  
ATOM   1330  ND2 ASN H 172      12.456  28.230  26.373  1.00 37.82           N  
ATOM   1331  C   ASN H 172      13.526  24.388  24.622  1.00 23.53           C  
ATOM   1332  O   ASN H 172      13.826  23.350  25.210  1.00 22.38           O  
ATOM   1333  N   TYR H 173      14.285  24.870  23.609  1.00 21.66           N  
ATOM   1334  CA  TYR H 173      15.424  24.107  23.160  1.00 21.87           C  
ATOM   1335  CB  TYR H 173      15.392  23.662  21.681  1.00 22.93           C  
ATOM   1336  CG  TYR H 173      14.342  22.639  21.402  1.00 24.64           C  
ATOM   1337  CD1 TYR H 173      13.070  23.020  21.047  1.00 24.02           C  
ATOM   1338  CD2 TYR H 173      14.637  21.296  21.469  1.00 24.97           C  
ATOM   1339  CE1 TYR H 173      12.103  22.079  20.778  1.00 25.19           C  
ATOM   1340  CE2 TYR H 173      13.673  20.350  21.201  1.00 26.30           C  
ATOM   1341  CZ  TYR H 173      12.402  20.741  20.856  1.00 25.43           C  
ATOM   1342  OH  TYR H 173      11.411  19.777  20.581  1.00 27.22           O  
ATOM   1343  C   TYR H 173      16.669  24.935  23.241  1.00 21.70           C  
ATOM   1344  O   TYR H 173      16.638  26.162  23.170  1.00 21.37           O  
ATOM   1345  N   ASN H 174      17.810  24.241  23.417  1.00 22.18           N  
ATOM   1346  CA  ASN H 174      19.116  24.830  23.379  1.00 21.52           C  
ATOM   1347  CB  ASN H 174      20.182  23.810  23.835  1.00 21.55           C  
ATOM   1348  CG  ASN H 174      21.587  24.394  23.804  1.00 22.18           C  
ATOM   1349  OD1 ASN H 174      21.880  25.343  23.079  1.00 22.71           O  
ATOM   1350  ND2 ASN H 174      22.501  23.780  24.605  1.00 14.29           N  
ATOM   1351  C   ASN H 174      19.331  25.118  21.926  1.00 24.02           C  
ATOM   1352  O   ASN H 174      18.981  24.303  21.075  1.00 23.05           O  
ATOM   1353  N   GLN H 175      19.935  26.268  21.589  1.00 25.63           N  
ATOM   1354  CA  GLN H 175      20.054  26.622  20.204  1.00 27.86           C  
ATOM   1355  CB  GLN H 175      20.728  27.986  19.968  1.00 29.25           C  
ATOM   1356  CG  GLN H 175      20.831  28.348  18.484  1.00 32.58           C  
ATOM   1357  CD  GLN H 175      21.241  29.808  18.370  1.00 36.10           C  
ATOM   1358  OE1 GLN H 175      20.585  30.691  18.920  1.00 38.25           O  
ATOM   1359  NE2 GLN H 175      22.353  30.072  17.633  1.00 39.26           N  
ATOM   1360  C   GLN H 175      20.851  25.569  19.506  1.00 26.87           C  
ATOM   1361  O   GLN H 175      20.587  25.247  18.348  1.00 27.30           O  
ATOM   1362  N   LYS H 176      21.843  24.990  20.202  1.00 26.37           N  
ATOM   1363  CA  LYS H 176      22.699  24.013  19.600  1.00 27.41           C  
ATOM   1364  CB  LYS H 176      23.774  23.523  20.585  1.00 28.24           C  
ATOM   1365  CG  LYS H 176      24.898  22.717  19.936  1.00 31.61           C  
ATOM   1366  CD  LYS H 176      26.126  22.567  20.835  1.00 33.23           C  
ATOM   1367  CE  LYS H 176      27.256  21.749  20.209  1.00 35.88           C  
ATOM   1368  NZ  LYS H 176      28.435  21.747  21.104  1.00 37.79           N1+
ATOM   1369  C   LYS H 176      21.889  22.830  19.138  1.00 27.40           C  
ATOM   1370  O   LYS H 176      22.149  22.266  18.077  1.00 27.74           O  
ATOM   1371  N   PHE H 177      20.910  22.406  19.954  1.00 26.20           N  
ATOM   1372  CA  PHE H 177      20.048  21.278  19.720  1.00 26.80           C  
ATOM   1373  CB  PHE H 177      19.489  20.680  21.021  1.00 26.16           C  
ATOM   1374  CG  PHE H 177      20.686  20.136  21.725  1.00 26.42           C  
ATOM   1375  CD1 PHE H 177      21.122  18.859  21.480  1.00 26.06           C  
ATOM   1376  CD2 PHE H 177      21.401  20.907  22.610  1.00 26.10           C  
ATOM   1377  CE1 PHE H 177      22.230  18.363  22.121  1.00 26.38           C  
ATOM   1378  CE2 PHE H 177      22.512  20.414  23.254  1.00 25.65           C  
ATOM   1379  CZ  PHE H 177      22.932  19.134  23.012  1.00 26.78           C  
ATOM   1380  C   PHE H 177      18.921  21.534  18.765  1.00 27.99           C  
ATOM   1381  O   PHE H 177      18.333  20.576  18.263  1.00 27.76           O  
ATOM   1382  N   LYS H 178      18.515  22.801  18.549  1.00 29.88           N  
ATOM   1383  CA  LYS H 178      17.357  23.050  17.731  1.00 32.20           C  
ATOM   1384  CB  LYS H 178      17.074  24.540  17.458  1.00 33.93           C  
ATOM   1385  CG  LYS H 178      16.585  25.333  18.671  1.00 37.46           C  
ATOM   1386  CD  LYS H 178      16.620  26.848  18.455  1.00 40.79           C  
ATOM   1387  CE  LYS H 178      16.213  27.668  19.682  1.00 41.99           C  
ATOM   1388  NZ  LYS H 178      14.742  27.673  19.829  1.00 43.42           N1+
ATOM   1389  C   LYS H 178      17.506  22.400  16.395  1.00 33.11           C  
ATOM   1390  O   LYS H 178      18.524  22.538  15.717  1.00 32.93           O  
ATOM   1391  N   GLY H 179      16.459  21.645  16.005  1.00 32.81           N  
ATOM   1392  CA  GLY H 179      16.376  21.005  14.727  1.00 33.82           C  
ATOM   1393  C   GLY H 179      16.831  19.590  14.865  1.00 32.52           C  
ATOM   1394  O   GLY H 179      16.346  18.704  14.162  1.00 33.19           O  
ATOM   1395  N   LYS H 180      17.827  19.358  15.739  1.00 30.42           N  
ATOM   1396  CA  LYS H 180      18.333  18.041  15.992  1.00 30.11           C  
ATOM   1397  CB  LYS H 180      19.708  18.057  16.683  1.00 30.55           C  
ATOM   1398  CG  LYS H 180      20.276  16.660  16.938  1.00 32.22           C  
ATOM   1399  CD  LYS H 180      21.788  16.639  17.162  1.00 34.42           C  
ATOM   1400  CE  LYS H 180      22.577  16.863  15.868  1.00 34.41           C  
ATOM   1401  NZ  LYS H 180      24.012  16.565  16.071  1.00 32.99           N1+
ATOM   1402  C   LYS H 180      17.383  17.252  16.842  1.00 29.31           C  
ATOM   1403  O   LYS H 180      17.142  16.075  16.578  1.00 29.60           O  
ATOM   1404  N   ALA H 181      16.795  17.881  17.882  1.00 25.89           N  
ATOM   1405  CA  ALA H 181      15.991  17.117  18.793  1.00 25.06           C  
ATOM   1406  CB  ALA H 181      16.511  17.161  20.239  1.00 24.20           C  
ATOM   1407  C   ALA H 181      14.593  17.642  18.820  1.00 25.02           C  
ATOM   1408  O   ALA H 181      14.346  18.816  18.557  1.00 26.17           O  
ATOM   1409  N   THR H 182      13.634  16.735  19.101  1.00 24.67           N  
ATOM   1410  CA  THR H 182      12.253  17.087  19.266  1.00 23.85           C  
ATOM   1411  CB  THR H 182      11.334  16.543  18.214  1.00 24.36           C  
ATOM   1412  OG1 THR H 182      11.469  15.133  18.130  1.00 23.63           O  
ATOM   1413  CG2 THR H 182      11.638  17.203  16.869  1.00 24.94           C  
ATOM   1414  C   THR H 182      11.799  16.474  20.547  1.00 24.19           C  
ATOM   1415  O   THR H 182      12.060  15.301  20.811  1.00 24.79           O  
ATOM   1416  N   MET H 183      11.089  17.259  21.376  1.00 23.22           N  
ATOM   1417  CA  MET H 183      10.632  16.747  22.631  1.00 23.52           C  
ATOM   1418  CB  MET H 183      11.037  17.628  23.827  1.00 22.49           C  
ATOM   1419  CG  MET H 183      12.553  17.662  24.054  1.00 21.44           C  
ATOM   1420  SD  MET H 183      13.104  18.682  25.457  1.00 20.48           S  
ATOM   1421  CE  MET H 183      13.058  20.264  24.565  1.00 12.94           C  
ATOM   1422  C   MET H 183       9.139  16.681  22.588  1.00 23.60           C  
ATOM   1423  O   MET H 183       8.478  17.593  22.094  1.00 23.29           O  
ATOM   1424  N   THR H 184       8.574  15.564  23.093  1.00 25.44           N  
ATOM   1425  CA  THR H 184       7.151  15.373  23.129  1.00 26.22           C  
ATOM   1426  CB  THR H 184       6.643  14.544  21.987  1.00 27.05           C  
ATOM   1427  OG1 THR H 184       7.288  13.279  21.980  1.00 27.89           O  
ATOM   1428  CG2 THR H 184       6.915  15.282  20.667  1.00 27.27           C  
ATOM   1429  C   THR H 184       6.819  14.651  24.401  1.00 26.90           C  
ATOM   1430  O   THR H 184       7.711  14.198  25.119  1.00 26.86           O  
ATOM   1431  N   VAL H 185       5.511  14.553  24.730  1.00 28.56           N  
ATOM   1432  CA  VAL H 185       5.108  13.876  25.934  1.00 28.97           C  
ATOM   1433  CB  VAL H 185       4.908  14.800  27.102  1.00 28.80           C  
ATOM   1434  CG1 VAL H 185       6.260  15.432  27.473  1.00 20.03           C  
ATOM   1435  CG2 VAL H 185       3.830  15.832  26.732  1.00 21.19           C  
ATOM   1436  C   VAL H 185       3.799  13.179  25.696  1.00 31.15           C  
ATOM   1437  O   VAL H 185       3.019  13.563  24.825  1.00 32.39           O  
ATOM   1438  N   ASP H 186       3.551  12.096  26.465  1.00 31.90           N  
ATOM   1439  CA  ASP H 186       2.319  11.360  26.408  1.00 32.54           C  
ATOM   1440  CB  ASP H 186       2.514   9.900  25.962  1.00 33.51           C  
ATOM   1441  CG  ASP H 186       1.160   9.320  25.587  1.00 36.97           C  
ATOM   1442  OD1 ASP H 186       0.223  10.120  25.332  1.00 37.96           O  
ATOM   1443  OD2 ASP H 186       1.043   8.068  25.550  1.00 38.32           O1-
ATOM   1444  C   ASP H 186       1.800  11.335  27.813  1.00 32.44           C  
ATOM   1445  O   ASP H 186       2.252  10.545  28.639  1.00 31.12           O  
ATOM   1446  N   LYS H 187       0.820  12.202  28.118  1.00 33.47           N  
ATOM   1447  CA  LYS H 187       0.323  12.343  29.457  1.00 35.14           C  
ATOM   1448  CB  LYS H 187      -0.706  13.479  29.588  1.00 36.18           C  
ATOM   1449  CG  LYS H 187      -1.046  13.826  31.038  1.00 21.17           C  
ATOM   1450  CD  LYS H 187      -1.710  15.196  31.206  1.00 23.51           C  
ATOM   1451  CE  LYS H 187      -3.124  15.282  30.630  1.00 25.40           C  
ATOM   1452  NZ  LYS H 187      -3.074  15.225  29.151  1.00 26.51           N1+
ATOM   1453  C   LYS H 187      -0.311  11.067  29.914  1.00 36.29           C  
ATOM   1454  O   LYS H 187      -0.183  10.684  31.074  1.00 35.69           O  
ATOM   1455  N   SER H 188      -1.011  10.364  29.010  1.00 37.99           N  
ATOM   1456  CA  SER H 188      -1.689   9.160  29.395  1.00 38.78           C  
ATOM   1457  CB  SER H 188      -2.353   8.472  28.195  1.00 39.01           C  
ATOM   1458  OG  SER H 188      -2.971   7.266  28.613  1.00 41.35           O  
ATOM   1459  C   SER H 188      -0.691   8.193  29.958  1.00 38.41           C  
ATOM   1460  O   SER H 188      -0.922   7.592  31.007  1.00 38.29           O  
ATOM   1461  N   SER H 189       0.431   8.001  29.238  1.00 36.77           N  
ATOM   1462  CA  SER H 189       1.492   7.094  29.591  1.00 35.98           C  
ATOM   1463  CB  SER H 189       2.384   6.737  28.394  1.00 36.12           C  
ATOM   1464  OG  SER H 189       1.620   6.107  27.381  1.00 24.86           O  
ATOM   1465  C   SER H 189       2.418   7.674  30.627  1.00 34.81           C  
ATOM   1466  O   SER H 189       3.231   6.945  31.196  1.00 34.02           O  
ATOM   1467  N   ASN H 190       2.349   8.993  30.895  1.00 33.17           N  
ATOM   1468  CA  ASN H 190       3.275   9.607  31.812  1.00 31.88           C  
ATOM   1469  CB  ASN H 190       3.186   9.058  33.247  1.00 31.23           C  
ATOM   1470  CG  ASN H 190       1.918   9.611  33.877  1.00 18.25           C  
ATOM   1471  OD1 ASN H 190       1.482  10.716  33.555  1.00 16.03           O  
ATOM   1472  ND2 ASN H 190       1.312   8.827  34.809  1.00 22.06           N  
ATOM   1473  C   ASN H 190       4.671   9.395  31.312  1.00 30.97           C  
ATOM   1474  O   ASN H 190       5.583   9.109  32.088  1.00 30.55           O  
ATOM   1475  N   THR H 191       4.879   9.544  29.988  1.00 29.54           N  
ATOM   1476  CA  THR H 191       6.191   9.338  29.445  1.00 28.16           C  
ATOM   1477  CB  THR H 191       6.274   8.110  28.586  1.00 29.04           C  
ATOM   1478  OG1 THR H 191       5.907   6.964  29.338  1.00 28.52           O  
ATOM   1479  CG2 THR H 191       7.715   7.961  28.075  1.00 27.32           C  
ATOM   1480  C   THR H 191       6.572  10.508  28.586  1.00 28.33           C  
ATOM   1481  O   THR H 191       5.739  11.110  27.909  1.00 28.77           O  
ATOM   1482  N   ALA H 192       7.874  10.860  28.594  1.00 26.84           N  
ATOM   1483  CA  ALA H 192       8.374  11.944  27.795  1.00 25.37           C  
ATOM   1484  CB  ALA H 192       9.233  12.943  28.589  1.00 24.30           C  
ATOM   1485  C   ALA H 192       9.261  11.331  26.760  1.00 25.28           C  
ATOM   1486  O   ALA H 192       9.909  10.317  27.017  1.00 25.62           O  
ATOM   1487  N   TYR H 193       9.300  11.921  25.545  1.00 25.08           N  
ATOM   1488  CA  TYR H 193      10.105  11.336  24.514  1.00 25.26           C  
ATOM   1489  CB  TYR H 193       9.308  10.814  23.303  1.00 28.00           C  
ATOM   1490  CG  TYR H 193       8.265   9.839  23.742  1.00 29.76           C  
ATOM   1491  CD1 TYR H 193       8.590   8.560  24.121  1.00 30.77           C  
ATOM   1492  CD2 TYR H 193       6.943  10.216  23.795  1.00 30.98           C  
ATOM   1493  CE1 TYR H 193       7.620   7.672  24.523  1.00 31.10           C  
ATOM   1494  CE2 TYR H 193       5.967   9.334  24.194  1.00 32.98           C  
ATOM   1495  CZ  TYR H 193       6.304   8.056  24.559  1.00 32.64           C  
ATOM   1496  OH  TYR H 193       5.308   7.142  24.971  1.00 34.04           O  
ATOM   1497  C   TYR H 193      11.016  12.382  23.954  1.00 25.53           C  
ATOM   1498  O   TYR H 193      10.689  13.568  23.916  1.00 26.30           O  
ATOM   1499  N   MET H 194      12.219  11.948  23.530  1.00 25.27           N  
ATOM   1500  CA  MET H 194      13.137  12.815  22.853  1.00 23.75           C  
ATOM   1501  CB  MET H 194      14.459  13.060  23.593  1.00 23.85           C  
ATOM   1502  CG  MET H 194      15.388  13.983  22.803  1.00 24.12           C  
ATOM   1503  SD  MET H 194      16.977  14.347  23.599  1.00 32.97           S  
ATOM   1504  CE  MET H 194      17.587  12.638  23.548  1.00 27.03           C  
ATOM   1505  C   MET H 194      13.489  12.126  21.580  1.00 23.75           C  
ATOM   1506  O   MET H 194      13.838  10.946  21.580  1.00 22.54           O  
ATOM   1507  N   GLU H 195      13.392  12.843  20.448  1.00 24.41           N  
ATOM   1508  CA  GLU H 195      13.720  12.207  19.210  1.00 25.81           C  
ATOM   1509  CB  GLU H 195      12.554  12.196  18.206  1.00 28.27           C  
ATOM   1510  CG  GLU H 195      12.800  11.329  16.970  1.00 33.34           C  
ATOM   1511  CD  GLU H 195      11.535  11.362  16.123  1.00 37.49           C  
ATOM   1512  OE1 GLU H 195      10.548  12.014  16.557  1.00 39.85           O  
ATOM   1513  OE2 GLU H 195      11.539  10.734  15.030  1.00 39.51           O1-
ATOM   1514  C   GLU H 195      14.863  12.961  18.611  1.00 25.44           C  
ATOM   1515  O   GLU H 195      14.844  14.187  18.529  1.00 26.01           O  
ATOM   1516  N   LEU H 196      15.910  12.226  18.194  1.00 24.54           N  
ATOM   1517  CA  LEU H 196      17.061  12.829  17.591  1.00 24.26           C  
ATOM   1518  CB  LEU H 196      18.382  12.320  18.189  1.00 23.52           C  
ATOM   1519  CG  LEU H 196      18.535  12.591  19.696  1.00 24.01           C  
ATOM   1520  CD1 LEU H 196      19.876  12.052  20.214  1.00 24.46           C  
ATOM   1521  CD2 LEU H 196      18.328  14.076  20.037  1.00 22.84           C  
ATOM   1522  C   LEU H 196      17.055  12.407  16.154  1.00 25.37           C  
ATOM   1523  O   LEU H 196      16.788  11.247  15.845  1.00 24.72           O  
ATOM   1524  N   GLY H 197      17.364  13.334  15.224  1.00 25.82           N  
ATOM   1525  CA  GLY H 197      17.299  12.960  13.839  1.00 26.14           C  
ATOM   1526  C   GLY H 197      18.599  13.269  13.164  1.00 25.37           C  
ATOM   1527  O   GLY H 197      19.422  14.022  13.683  1.00 24.25           O  
ATOM   1528  N   ARG H 198      18.800  12.678  11.966  1.00 26.62           N  
ATOM   1529  CA  ARG H 198      19.976  12.905  11.173  1.00 28.68           C  
ATOM   1530  CB  ARG H 198      20.000  14.296  10.518  1.00 30.28           C  
ATOM   1531  CG  ARG H 198      18.995  14.398   9.367  1.00 33.99           C  
ATOM   1532  CD  ARG H 198      18.783  15.812   8.827  1.00 37.43           C  
ATOM   1533  NE  ARG H 198      17.966  16.555   9.828  1.00 40.51           N  
ATOM   1534  CZ  ARG H 198      16.604  16.464   9.789  1.00 42.83           C  
ATOM   1535  NH1 ARG H 198      15.998  15.679   8.850  1.00 40.90           N1+
ATOM   1536  NH2 ARG H 198      15.849  17.154  10.692  1.00 41.40           N  
ATOM   1537  C   ARG H 198      21.182  12.714  12.032  1.00 27.29           C  
ATOM   1538  O   ARG H 198      22.043  13.585  12.134  1.00 28.13           O  
ATOM   1539  N   LEU H 199      21.271  11.527  12.651  1.00 26.42           N  
ATOM   1540  CA  LEU H 199      22.313  11.215  13.577  1.00 25.30           C  
ATOM   1541  CB  LEU H 199      22.019   9.931  14.368  1.00 22.77           C  
ATOM   1542  CG  LEU H 199      20.815  10.086  15.314  1.00 22.52           C  
ATOM   1543  CD1 LEU H 199      20.526   8.781  16.068  1.00 24.18           C  
ATOM   1544  CD2 LEU H 199      21.015  11.275  16.271  1.00 21.21           C  
ATOM   1545  C   LEU H 199      23.634  11.065  12.890  1.00 24.84           C  
ATOM   1546  O   LEU H 199      23.733  10.645  11.737  1.00 25.70           O  
ATOM   1547  N   THR H 200      24.695  11.453  13.623  1.00 25.61           N  
ATOM   1548  CA  THR H 200      26.050  11.354  13.178  1.00 27.83           C  
ATOM   1549  CB  THR H 200      26.671  12.684  12.872  1.00 29.02           C  
ATOM   1550  OG1 THR H 200      26.691  13.494  14.038  1.00 22.40           O  
ATOM   1551  CG2 THR H 200      25.847  13.369  11.770  1.00 21.03           C  
ATOM   1552  C   THR H 200      26.816  10.749  14.315  1.00 27.72           C  
ATOM   1553  O   THR H 200      26.281  10.568  15.406  1.00 26.09           O  
ATOM   1554  N   SER H 201      28.099  10.415  14.088  1.00 28.35           N  
ATOM   1555  CA  SER H 201      28.893   9.781  15.102  1.00 28.43           C  
ATOM   1556  CB  SER H 201      30.313   9.457  14.614  1.00 29.34           C  
ATOM   1557  OG  SER H 201      31.057   8.825  15.643  1.00 30.89           O  
ATOM   1558  C   SER H 201      29.024  10.708  16.267  1.00 28.82           C  
ATOM   1559  O   SER H 201      29.138  10.269  17.411  1.00 29.06           O  
ATOM   1560  N   GLU H 202      28.973  12.023  16.003  1.00 28.21           N  
ATOM   1561  CA  GLU H 202      29.151  13.028  17.010  1.00 29.19           C  
ATOM   1562  CB  GLU H 202      29.031  14.451  16.439  1.00 32.90           C  
ATOM   1563  CG  GLU H 202      30.020  14.727  15.301  1.00 39.09           C  
ATOM   1564  CD  GLU H 202      31.441  14.555  15.822  1.00 43.91           C  
ATOM   1565  OE1 GLU H 202      31.612  14.451  17.066  1.00 45.63           O  
ATOM   1566  OE2 GLU H 202      32.377  14.527  14.980  1.00 46.25           O1-
ATOM   1567  C   GLU H 202      28.071  12.860  18.031  1.00 26.96           C  
ATOM   1568  O   GLU H 202      28.251  13.193  19.202  1.00 26.80           O  
ATOM   1569  N   ASP H 203      26.904  12.365  17.587  1.00 24.70           N  
ATOM   1570  CA  ASP H 203      25.724  12.175  18.384  1.00 22.70           C  
ATOM   1571  CB  ASP H 203      24.466  11.928  17.539  1.00 22.71           C  
ATOM   1572  CG  ASP H 203      24.156  13.253  16.864  1.00 25.62           C  
ATOM   1573  OD1 ASP H 203      24.480  14.301  17.484  1.00 25.79           O  
ATOM   1574  OD2 ASP H 203      23.612  13.243  15.727  1.00 24.93           O1-
ATOM   1575  C   ASP H 203      25.858  11.063  19.385  1.00 20.55           C  
ATOM   1576  O   ASP H 203      25.034  10.970  20.293  1.00 19.06           O  
ATOM   1577  N   SER H 204      26.829  10.139  19.230  1.00 19.89           N  
ATOM   1578  CA  SER H 204      26.915   9.078  20.199  1.00 19.48           C  
ATOM   1579  CB  SER H 204      28.076   8.101  19.943  1.00 18.91           C  
ATOM   1580  OG  SER H 204      27.878   7.414  18.716  1.00 12.74           O  
ATOM   1581  C   SER H 204      27.124   9.700  21.547  1.00 19.30           C  
ATOM   1582  O   SER H 204      27.961  10.588  21.702  1.00 18.51           O  
ATOM   1583  N   ALA H 205      26.349   9.252  22.560  1.00 17.73           N  
ATOM   1584  CA  ALA H 205      26.476   9.811  23.877  1.00 17.13           C  
ATOM   1585  CB  ALA H 205      26.276  11.337  23.915  1.00 16.82           C  
ATOM   1586  C   ALA H 205      25.418   9.206  24.748  1.00 17.81           C  
ATOM   1587  O   ALA H 205      24.611   8.393  24.301  1.00 18.24           O  
ATOM   1588  N   ILE H 206      25.418   9.587  26.041  1.00 17.18           N  
ATOM   1589  CA  ILE H 206      24.433   9.123  26.976  1.00 16.29           C  
ATOM   1590  CB  ILE H 206      24.992   8.872  28.349  1.00 16.63           C  
ATOM   1591  CG1 ILE H 206      26.021   7.731  28.342  1.00 17.91           C  
ATOM   1592  CG2 ILE H 206      23.810   8.616  29.297  1.00 17.18           C  
ATOM   1593  CD1 ILE H 206      25.413   6.360  28.063  1.00 21.19           C  
ATOM   1594  C   ILE H 206      23.454  10.247  27.127  1.00 15.93           C  
ATOM   1595  O   ILE H 206      23.848  11.388  27.357  1.00 17.73           O  
ATOM   1596  N   TYR H 207      22.142   9.967  26.994  1.00 16.11           N  
ATOM   1597  CA  TYR H 207      21.184  11.029  27.116  1.00 16.16           C  
ATOM   1598  CB  TYR H 207      20.176  11.092  25.956  1.00 16.34           C  
ATOM   1599  CG  TYR H 207      20.924  11.405  24.704  1.00 16.56           C  
ATOM   1600  CD1 TYR H 207      21.227  12.705  24.386  1.00 16.22           C  
ATOM   1601  CD2 TYR H 207      21.340  10.409  23.853  1.00 15.50           C  
ATOM   1602  CE1 TYR H 207      21.919  13.011  23.238  1.00 14.98           C  
ATOM   1603  CE2 TYR H 207      22.032  10.710  22.701  1.00 14.36           C  
ATOM   1604  CZ  TYR H 207      22.324  12.013  22.390  1.00 14.04           C  
ATOM   1605  OH  TYR H 207      23.034  12.328  21.212  1.00 14.36           O  
ATOM   1606  C   TYR H 207      20.400  10.789  28.370  1.00 17.47           C  
ATOM   1607  O   TYR H 207      19.937   9.674  28.611  1.00 16.93           O  
ATOM   1608  N   TYR H 208      20.230  11.843  29.204  1.00 16.71           N  
ATOM   1609  CA  TYR H 208      19.515  11.686  30.444  1.00 17.61           C  
ATOM   1610  CB  TYR H 208      20.228  12.171  31.726  1.00 16.49           C  
ATOM   1611  CG  TYR H 208      21.541  11.516  31.995  1.00 17.77           C  
ATOM   1612  CD1 TYR H 208      21.635  10.202  32.384  1.00 17.89           C  
ATOM   1613  CD2 TYR H 208      22.697  12.239  31.854  1.00 18.98           C  
ATOM   1614  CE1 TYR H 208      22.860   9.625  32.635  1.00 18.50           C  
ATOM   1615  CE2 TYR H 208      23.922  11.671  32.105  1.00 19.44           C  
ATOM   1616  CZ  TYR H 208      24.009  10.360  32.499  1.00 19.07           C  
ATOM   1617  OH  TYR H 208      25.264   9.769  32.759  1.00 21.49           O  
ATOM   1618  C   TYR H 208      18.301  12.567  30.426  1.00 18.99           C  
ATOM   1619  O   TYR H 208      18.266  13.602  29.763  1.00 19.29           O  
ATOM   1620  N   CYS H 209      17.246  12.138  31.151  1.00 17.93           N  
ATOM   1621  CA  CYS H 209      16.088  12.958  31.372  1.00 18.93           C  
ATOM   1622  CB  CYS H 209      14.747  12.237  31.096  1.00 20.69           C  
ATOM   1623  SG  CYS H 209      14.532  10.703  32.052  1.00 25.38           S  
ATOM   1624  C   CYS H 209      16.142  13.323  32.833  1.00 19.38           C  
ATOM   1625  O   CYS H 209      16.638  12.539  33.641  1.00 19.00           O  
ATOM   1626  N   ALA H 210      15.668  14.536  33.210  1.00 19.32           N  
ATOM   1627  CA  ALA H 210      15.730  14.951  34.590  1.00 19.34           C  
ATOM   1628  CB  ALA H 210      16.978  15.785  34.924  1.00 18.53           C  
ATOM   1629  C   ALA H 210      14.532  15.800  34.899  1.00 19.93           C  
ATOM   1630  O   ALA H 210      13.943  16.413  34.011  1.00 20.73           O  
ATOM   1631  N   ARG H 211      14.150  15.870  36.193  1.00 18.22           N  
ATOM   1632  CA  ARG H 211      12.968  16.590  36.562  1.00 19.12           C  
ATOM   1633  CB  ARG H 211      12.014  15.735  37.416  1.00 21.94           C  
ATOM   1634  CG  ARG H 211      10.685  16.411  37.756  1.00 24.45           C  
ATOM   1635  CD  ARG H 211       9.844  15.626  38.767  1.00 24.64           C  
ATOM   1636  NE  ARG H 211      10.342  15.968  40.131  1.00 24.22           N  
ATOM   1637  CZ  ARG H 211       9.693  15.509  41.240  1.00 24.86           C  
ATOM   1638  NH1 ARG H 211       8.595  14.712  41.108  1.00 23.69           N1+
ATOM   1639  NH2 ARG H 211      10.136  15.837  42.488  1.00 25.97           N  
ATOM   1640  C   ARG H 211      13.366  17.770  37.388  1.00 19.50           C  
ATOM   1641  O   ARG H 211      14.248  17.667  38.237  1.00 18.87           O  
ATOM   1642  N   ARG H 212      12.724  18.929  37.126  1.00 19.51           N  
ATOM   1643  CA  ARG H 212      12.911  20.131  37.885  1.00 20.51           C  
ATOM   1644  CB  ARG H 212      12.234  21.357  37.260  1.00 22.11           C  
ATOM   1645  CG  ARG H 212      10.720  21.170  37.157  1.00 23.03           C  
ATOM   1646  CD  ARG H 212       9.996  22.299  36.425  1.00 23.84           C  
ATOM   1647  NE  ARG H 212      10.085  23.526  37.265  1.00 10.10           N  
ATOM   1648  CZ  ARG H 212       9.188  23.717  38.274  1.00 11.49           C  
ATOM   1649  NH1 ARG H 212       8.283  22.740  38.570  1.00 10.85           N1+
ATOM   1650  NH2 ARG H 212       9.188  24.886  38.977  1.00 11.99           N  
ATOM   1651  C   ARG H 212      12.197  19.876  39.180  1.00 21.49           C  
ATOM   1652  O   ARG H 212      11.383  18.958  39.263  1.00 20.83           O  
ATOM   1653  N   ASP H 213      12.517  20.538  40.302  1.00 33.82           N  
ATOM   1654  CA  ASP H 213      11.693  20.261  41.454  1.00 35.15           C  
ATOM   1655  CB  ASP H 213      12.484  19.950  42.740  1.00 35.33           C  
ATOM   1656  CG  ASP H 213      11.588  19.116  43.652  1.00 51.96           C  
ATOM   1657  OD1 ASP H 213      10.388  18.937  43.309  1.00 51.74           O  
ATOM   1658  OD2 ASP H 213      12.097  18.637  44.699  1.00 30.86           O1-
ATOM   1659  C   ASP H 213      10.871  21.487  41.638  1.00 37.72           C  
ATOM   1660  O   ASP H 213      10.478  22.130  40.666  1.00 38.12           O  
ATOM   1661  N   ARG H 214      10.548  21.842  42.890  1.00 38.04           N  
ATOM   1662  CA  ARG H 214       9.912  23.109  43.016  1.00 41.72           C  
ATOM   1663  CB  ARG H 214       9.378  23.452  44.421  1.00 43.29           C  
ATOM   1664  CG  ARG H 214       7.994  22.847  44.679  1.00 53.64           C  
ATOM   1665  CD  ARG H 214       7.171  23.608  45.720  1.00 37.74           C  
ATOM   1666  NE  ARG H 214       5.739  23.255  45.493  1.00 39.79           N  
ATOM   1667  CZ  ARG H 214       4.772  24.215  45.604  1.00 55.35           C  
ATOM   1668  NH1 ARG H 214       5.102  25.490  45.963  1.00 41.68           N1+
ATOM   1669  NH2 ARG H 214       3.467  23.907  45.351  1.00 42.25           N  
ATOM   1670  C   ARG H 214      10.957  24.101  42.615  1.00 40.90           C  
ATOM   1671  O   ARG H 214      12.129  23.760  42.499  1.00 43.58           O  
ATOM   1672  N   ASP H 215      10.563  25.371  42.462  1.00 41.92           N  
ATOM   1673  CA  ASP H 215      11.362  26.388  41.837  1.00 41.64           C  
ATOM   1674  CB  ASP H 215      10.752  27.784  42.024  1.00 44.38           C  
ATOM   1675  CG  ASP H 215       9.399  27.792  41.324  1.00 45.61           C  
ATOM   1676  OD1 ASP H 215       8.605  26.837  41.538  1.00 45.62           O  
ATOM   1677  OD2 ASP H 215       9.148  28.750  40.546  1.00 46.53           O1-
ATOM   1678  C   ASP H 215      12.744  26.413  42.413  1.00 44.00           C  
ATOM   1679  O   ASP H 215      13.705  26.698  41.699  1.00 42.77           O  
ATOM   1680  N   ASP H 216      12.892  26.153  43.721  1.00 38.89           N  
ATOM   1681  CA  ASP H 216      14.203  26.166  44.300  1.00 39.07           C  
ATOM   1682  CB  ASP H 216      14.156  26.003  45.825  1.00 49.46           C  
ATOM   1683  CG  ASP H 216      13.519  27.258  46.405  1.00 49.72           C  
ATOM   1684  OD1 ASP H 216      13.173  28.172  45.609  1.00  0.00           O  
ATOM   1685  OD2 ASP H 216      13.384  27.324  47.655  1.00  0.00           O1-
ATOM   1686  C   ASP H 216      15.044  25.043  43.763  1.00 37.83           C  
ATOM   1687  O   ASP H 216      16.197  25.244  43.385  1.00 35.40           O  
ATOM   1688  N   VAL H 217      14.479  23.825  43.682  1.00 35.94           N  
ATOM   1689  CA  VAL H 217      15.306  22.715  43.314  1.00 35.81           C  
ATOM   1690  CB  VAL H 217      14.902  21.443  44.006  1.00 36.14           C  
ATOM   1691  CG1 VAL H 217      15.741  20.289  43.433  1.00  0.00           C  
ATOM   1692  CG2 VAL H 217      15.056  21.631  45.525  1.00  0.00           C  
ATOM   1693  C   VAL H 217      15.199  22.465  41.848  1.00 34.06           C  
ATOM   1694  O   VAL H 217      14.108  22.345  41.298  1.00 35.62           O  
ATOM   1695  N   TRP H 218      16.348  22.400  41.152  1.00 33.43           N  
ATOM   1696  CA  TRP H 218      16.271  22.022  39.773  1.00 32.88           C  
ATOM   1697  CB  TRP H 218      16.727  23.095  38.761  1.00 34.48           C  
ATOM   1698  CG  TRP H 218      15.697  24.178  38.506  1.00 37.51           C  
ATOM   1699  CD2 TRP H 218      15.695  25.502  39.072  1.00 36.79           C  
ATOM   1700  CD1 TRP H 218      14.616  24.116  37.678  1.00 37.96           C  
ATOM   1701  NE1 TRP H 218      13.930  25.308  37.703  1.00 39.09           N  
ATOM   1702  CE2 TRP H 218      14.584  26.170  38.551  1.00 38.36           C  
ATOM   1703  CE3 TRP H 218      16.545  26.114  39.946  1.00 37.93           C  
ATOM   1704  CZ2 TRP H 218      14.309  27.462  38.899  1.00 38.56           C  
ATOM   1705  CZ3 TRP H 218      16.258  27.414  40.299  1.00 41.81           C  
ATOM   1706  CH2 TRP H 218      15.163  28.076  39.787  1.00 39.31           C  
ATOM   1707  C   TRP H 218      17.102  20.790  39.600  1.00 33.62           C  
ATOM   1708  O   TRP H 218      18.041  20.551  40.357  1.00 32.90           O  
ATOM   1709  N   PHE H 219      16.747  19.963  38.597  1.00 31.11           N  
ATOM   1710  CA  PHE H 219      17.432  18.735  38.302  1.00 31.02           C  
ATOM   1711  CB  PHE H 219      18.836  18.945  37.711  1.00 30.96           C  
ATOM   1712  CG  PHE H 219      18.646  19.498  36.341  1.00 30.75           C  
ATOM   1713  CD1 PHE H 219      18.384  18.649  35.299  1.00 35.37           C  
ATOM   1714  CD2 PHE H 219      18.701  20.847  36.082  1.00 33.95           C  
ATOM   1715  CE1 PHE H 219      18.200  19.130  34.025  1.00 34.37           C  
ATOM   1716  CE2 PHE H 219      18.517  21.336  34.809  1.00 32.87           C  
ATOM   1717  CZ  PHE H 219      18.267  20.476  33.772  1.00 33.26           C  
ATOM   1718  C   PHE H 219      17.542  17.877  39.527  1.00 32.64           C  
ATOM   1719  O   PHE H 219      18.623  17.389  39.852  1.00 29.63           O  
ATOM   1720  N   ALA H 220      16.427  17.707  40.264  1.00 31.75           N  
ATOM   1721  CA  ALA H 220      16.406  16.928  41.473  1.00 30.28           C  
ATOM   1722  CB  ALA H 220      15.094  17.093  42.253  1.00 30.81           C  
ATOM   1723  C   ALA H 220      16.580  15.452  41.233  1.00 29.56           C  
ATOM   1724  O   ALA H 220      17.353  14.787  41.918  1.00 29.10           O  
ATOM   1725  N   TYR H 221      15.856  14.910  40.242  1.00 21.65           N  
ATOM   1726  CA  TYR H 221      15.794  13.508  39.918  1.00 21.66           C  
ATOM   1727  CB  TYR H 221      14.383  12.904  40.041  1.00 22.97           C  
ATOM   1728  CG  TYR H 221      14.079  12.754  41.491  1.00 24.37           C  
ATOM   1729  CD1 TYR H 221      13.619  13.804  42.250  1.00 25.58           C  
ATOM   1730  CD2 TYR H 221      14.260  11.533  42.093  1.00 25.65           C  
ATOM   1731  CE1 TYR H 221      13.343  13.637  43.588  1.00 27.40           C  
ATOM   1732  CE2 TYR H 221      13.988  11.358  43.427  1.00 27.03           C  
ATOM   1733  CZ  TYR H 221      13.530  12.410  44.178  1.00 27.64           C  
ATOM   1734  OH  TYR H 221      13.251  12.228  45.549  1.00 27.49           O  
ATOM   1735  C   TYR H 221      16.257  13.299  38.512  1.00 21.82           C  
ATOM   1736  O   TYR H 221      15.960  14.097  37.626  1.00 22.86           O  
ATOM   1737  N   TRP H 222      17.001  12.194  38.277  1.00 20.42           N  
ATOM   1738  CA  TRP H 222      17.545  11.928  36.972  1.00 20.91           C  
ATOM   1739  CB  TRP H 222      19.083  11.999  36.940  1.00 19.40           C  
ATOM   1740  CG  TRP H 222      19.672  13.366  37.207  1.00 19.93           C  
ATOM   1741  CD2 TRP H 222      20.405  14.137  36.242  1.00 19.30           C  
ATOM   1742  CD1 TRP H 222      19.680  14.089  38.365  1.00 18.45           C  
ATOM   1743  NE1 TRP H 222      20.365  15.265  38.179  1.00 19.44           N  
ATOM   1744  CE2 TRP H 222      20.820  15.307  36.879  1.00 19.93           C  
ATOM   1745  CE3 TRP H 222      20.713  13.889  34.935  1.00 18.42           C  
ATOM   1746  CZ2 TRP H 222      21.550  16.250  36.214  1.00 19.26           C  
ATOM   1747  CZ3 TRP H 222      21.445  14.844  34.267  1.00 19.35           C  
ATOM   1748  CH2 TRP H 222      21.856  16.001  34.894  1.00 19.70           C  
ATOM   1749  C   TRP H 222      17.203  10.523  36.571  1.00 20.65           C  
ATOM   1750  O   TRP H 222      16.955   9.656  37.408  1.00 21.05           O  
ATOM   1751  N   GLY H 223      17.166  10.273  35.245  1.00 18.98           N  
ATOM   1752  CA  GLY H 223      16.943   8.949  34.742  1.00 18.64           C  
ATOM   1753  C   GLY H 223      18.280   8.271  34.756  1.00 19.21           C  
ATOM   1754  O   GLY H 223      19.288   8.891  35.084  1.00 17.36           O  
ATOM   1755  N   GLN H 224      18.313   6.966  34.415  1.00 18.98           N  
ATOM   1756  CA  GLN H 224      19.521   6.181  34.395  1.00 20.15           C  
ATOM   1757  CB  GLN H 224      19.303   4.658  34.289  1.00 21.71           C  
ATOM   1758  CG  GLN H 224      18.729   4.173  32.957  1.00 22.54           C  
ATOM   1759  CD  GLN H 224      17.211   4.226  33.021  1.00 23.43           C  
ATOM   1760  OE1 GLN H 224      16.627   5.094  33.667  1.00 24.42           O  
ATOM   1761  NE2 GLN H 224      16.552   3.257  32.330  1.00 22.94           N  
ATOM   1762  C   GLN H 224      20.388   6.589  33.243  1.00 21.32           C  
ATOM   1763  O   GLN H 224      21.600   6.391  33.270  1.00 21.45           O  
ATOM   1764  N   GLY H 225      19.776   7.106  32.161  1.00 20.87           N  
ATOM   1765  CA  GLY H 225      20.529   7.500  31.003  1.00 21.04           C  
ATOM   1766  C   GLY H 225      20.351   6.444  29.960  1.00 21.44           C  
ATOM   1767  O   GLY H 225      20.142   5.273  30.277  1.00 21.27           O  
ATOM   1768  N   THR H 226      20.411   6.853  28.674  1.00 20.97           N  
ATOM   1769  CA  THR H 226      20.283   5.930  27.581  1.00 20.17           C  
ATOM   1770  CB  THR H 226      19.055   6.170  26.753  1.00 20.88           C  
ATOM   1771  OG1 THR H 226      17.893   6.073  27.562  1.00 21.70           O  
ATOM   1772  CG2 THR H 226      18.995   5.122  25.629  1.00 19.83           C  
ATOM   1773  C   THR H 226      21.462   6.140  26.682  1.00 20.34           C  
ATOM   1774  O   THR H 226      21.709   7.247  26.205  1.00 20.65           O  
ATOM   1775  N   LEU H 227      22.212   5.059  26.400  1.00 19.13           N  
ATOM   1776  CA  LEU H 227      23.374   5.170  25.564  1.00 18.62           C  
ATOM   1777  CB  LEU H 227      24.444   4.106  25.871  1.00 18.22           C  
ATOM   1778  CG  LEU H 227      25.661   4.140  24.925  1.00 21.32           C  
ATOM   1779  CD1 LEU H 227      26.421   5.471  25.025  1.00 21.39           C  
ATOM   1780  CD2 LEU H 227      26.569   2.918  25.144  1.00 22.32           C  
ATOM   1781  C   LEU H 227      22.958   4.973  24.145  1.00 19.28           C  
ATOM   1782  O   LEU H 227      22.347   3.963  23.797  1.00 17.85           O  
ATOM   1783  N   VAL H 228      23.270   5.959  23.282  1.00 18.39           N  
ATOM   1784  CA  VAL H 228      22.957   5.827  21.891  1.00 19.35           C  
ATOM   1785  CB  VAL H 228      22.146   6.972  21.352  1.00 19.28           C  
ATOM   1786  CG1 VAL H 228      21.968   6.782  19.837  1.00 22.37           C  
ATOM   1787  CG2 VAL H 228      20.812   7.027  22.120  1.00 20.93           C  
ATOM   1788  C   VAL H 228      24.257   5.788  21.153  1.00 20.54           C  
ATOM   1789  O   VAL H 228      25.098   6.673  21.307  1.00 21.02           O  
ATOM   1790  N   THR H 229      24.456   4.735  20.335  1.00 19.84           N  
ATOM   1791  CA  THR H 229      25.667   4.612  19.577  1.00 19.76           C  
ATOM   1792  CB  THR H 229      26.361   3.293  19.760  1.00 20.10           C  
ATOM   1793  OG1 THR H 229      25.474   2.235  19.431  1.00 20.24           O  
ATOM   1794  CG2 THR H 229      26.833   3.161  21.214  1.00 18.98           C  
ATOM   1795  C   THR H 229      25.304   4.715  18.133  1.00 21.16           C  
ATOM   1796  O   THR H 229      24.396   4.039  17.655  1.00 20.51           O  
ATOM   1797  N   VAL H 230      26.016   5.589  17.396  1.00 21.33           N  
ATOM   1798  CA  VAL H 230      25.725   5.744  16.003  1.00 21.75           C  
ATOM   1799  CB  VAL H 230      25.714   7.176  15.560  1.00 22.77           C  
ATOM   1800  CG1 VAL H 230      25.516   7.216  14.038  1.00 23.91           C  
ATOM   1801  CG2 VAL H 230      24.631   7.926  16.352  1.00 22.05           C  
ATOM   1802  C   VAL H 230      26.815   5.065  15.245  1.00 22.69           C  
ATOM   1803  O   VAL H 230      27.965   5.502  15.270  1.00 22.33           O  
ATOM   1804  N   SER H 231      26.474   3.965  14.549  1.00 22.65           N  
ATOM   1805  CA  SER H 231      27.460   3.285  13.765  1.00 23.45           C  
ATOM   1806  CB  SER H 231      28.273   2.236  14.546  1.00 23.51           C  
ATOM   1807  OG  SER H 231      27.436   1.163  14.951  1.00 24.28           O  
ATOM   1808  C   SER H 231      26.737   2.568  12.677  1.00 23.41           C  
ATOM   1809  O   SER H 231      25.555   2.253  12.804  1.00 22.80           O  
ATOM   1810  N   ALA H 232      27.441   2.292  11.565  1.00 24.05           N  
ATOM   1811  CA  ALA H 232      26.816   1.617  10.468  1.00 25.08           C  
ATOM   1812  CB  ALA H 232      27.707   1.540   9.215  1.00 26.14           C  
ATOM   1813  C   ALA H 232      26.510   0.194  10.914  1.00 26.01           C  
ATOM   1814  O   ALA H 232      27.481  -0.567  11.167  1.00 27.23           O  
ATOM   1815  OXT ALA H 232      25.302  -0.151  11.006  1.00  0.00           O1-
TER    1816      ALA H 232 
CONECT  157  718
CONECT  718  157
CONECT 1041 1623
CONECT 1623 1041
END
