# Supplementary material for: Fully automated antibody structure prediction using BIOVIA tools: Validation study
Source: PLoS One. 2017 May 18;12(5):e0177923. doi: 10.1371/journal.pone.0177923 (PMC5436848; doi:10.1371/journal.pone.0177923)
Supplement: S1 Dataset — Predicted structures using the Top5 framework method, Chothia CDR definition with no canonical filtering and generating 50 models. These were used in the detailed discussion of outliers and for comparison against predictions using canonical filtering. (ZIP) [file pone.0177923.s003.zip › 4N90_ED_FV_FinalModel.pdb]

REMARK   Accelrys Discovery Studio PDB file
REMARK   Created:  2015-05-08T06:01:05Z
SSBOND   1 CYS L   23    CYS L   89                                     
SSBOND   2 CYS H  130    CYS H  205                                     
ATOM      1  N   GLU L   1      25.330  32.497  26.002  1.00 62.30           N1+
ATOM      2  CA  GLU L   1      25.280  31.556  27.141  1.00 61.27           C  
ATOM      3  CB  GLU L   1      25.587  30.128  26.670  1.00 61.67           C  
ATOM      4  CG  GLU L   1      24.538  29.550  25.723  1.00 63.93           C  
ATOM      5  CD  GLU L   1      25.120  28.272  25.139  1.00 64.95           C  
ATOM      6  OE1 GLU L   1      25.946  27.621  25.832  1.00 65.75           O  
ATOM      7  OE2 GLU L   1      24.757  27.936  23.981  1.00 66.42           O1-
ATOM      8  C   GLU L   1      26.309  31.933  28.150  1.00 60.11           C  
ATOM      9  O   GLU L   1      27.260  32.656  27.855  1.00 61.89           O  
ATOM     10  N   ILE L   2      26.126  31.448  29.387  1.00 56.92           N  
ATOM     11  CA  ILE L   2      27.060  31.729  30.430  1.00 54.75           C  
ATOM     12  CB  ILE L   2      26.423  31.909  31.779  1.00 53.64           C  
ATOM     13  CG1 ILE L   2      25.555  33.176  31.808  1.00 53.39           C  
ATOM     14  CG2 ILE L   2      27.526  31.882  32.848  1.00 53.50           C  
ATOM     15  CD1 ILE L   2      24.689  33.281  33.063  1.00 52.60           C  
ATOM     16  C   ILE L   2      27.961  30.548  30.512  1.00 53.99           C  
ATOM     17  O   ILE L   2      27.508  29.406  30.448  1.00 53.57           O  
ATOM     18  N   VAL L   3      29.280  30.804  30.619  1.00 52.70           N  
ATOM     19  CA  VAL L   3      30.217  29.722  30.683  1.00 51.23           C  
ATOM     20  CB  VAL L   3      31.468  29.970  29.893  1.00 53.19           C  
ATOM     21  CG1 VAL L   3      32.434  28.796  30.125  1.00 52.86           C  
ATOM     22  CG2 VAL L   3      31.086  30.192  28.421  1.00 53.30           C  
ATOM     23  C   VAL L   3      30.628  29.539  32.109  1.00 49.49           C  
ATOM     24  O   VAL L   3      30.964  30.498  32.803  1.00 49.54           O  
ATOM     25  N   LEU L   4      30.600  28.279  32.585  1.00 46.83           N  
ATOM     26  CA  LEU L   4      31.002  27.985  33.931  1.00 45.69           C  
ATOM     27  CB  LEU L   4      30.077  26.982  34.643  1.00 43.66           C  
ATOM     28  CG  LEU L   4      28.639  27.488  34.846  1.00 42.37           C  
ATOM     29  CD1 LEU L   4      27.778  26.436  35.564  1.00 51.71           C  
ATOM     30  CD2 LEU L   4      28.622  28.857  35.543  1.00 52.95           C  
ATOM     31  C   LEU L   4      32.339  27.323  33.842  1.00 45.71           C  
ATOM     32  O   LEU L   4      32.511  26.368  33.089  1.00 45.56           O  
ATOM     33  N   THR L   5      33.332  27.824  34.607  1.00 46.04           N  
ATOM     34  CA  THR L   5      34.637  27.226  34.583  1.00 46.94           C  
ATOM     35  CB  THR L   5      35.737  28.174  34.207  1.00 48.40           C  
ATOM     36  OG1 THR L   5      35.717  29.312  35.052  1.00 50.24           O  
ATOM     37  CG2 THR L   5      35.563  28.579  32.740  1.00 48.43           C  
ATOM     38  C   THR L   5      34.947  26.696  35.942  1.00 45.93           C  
ATOM     39  O   THR L   5      34.843  27.402  36.944  1.00 46.05           O  
ATOM     40  N   GLN L   6      35.355  25.414  36.001  1.00 45.65           N  
ATOM     41  CA  GLN L   6      35.647  24.808  37.264  1.00 45.48           C  
ATOM     42  CB  GLN L   6      34.905  23.473  37.465  1.00 44.19           C  
ATOM     43  CG  GLN L   6      33.379  23.621  37.438  1.00 42.41           C  
ATOM     44  CD  GLN L   6      32.742  22.257  37.682  1.00 41.23           C  
ATOM     45  OE1 GLN L   6      31.816  21.854  36.982  1.00 39.09           O  
ATOM     46  NE2 GLN L   6      33.241  21.530  38.717  1.00 40.12           N  
ATOM     47  C   GLN L   6      37.118  24.539  37.325  1.00 46.86           C  
ATOM     48  O   GLN L   6      37.757  24.267  36.310  1.00 47.88           O  
ATOM     49  N   SER L   7      37.699  24.654  38.538  1.00 47.67           N  
ATOM     50  CA  SER L   7      39.094  24.379  38.734  1.00 48.97           C  
ATOM     51  CB  SER L   7      39.989  25.631  38.711  1.00 48.85           C  
ATOM     52  OG  SER L   7      40.004  26.209  37.415  1.00 50.07           O  
ATOM     53  C   SER L   7      39.221  23.793  40.102  1.00 49.67           C  
ATOM     54  O   SER L   7      38.433  24.117  40.990  1.00 51.64           O  
ATOM     55  N   PRO L   8      40.181  22.935  40.315  1.00 48.78           N  
ATOM     56  CA  PRO L   8      41.087  22.491  39.290  1.00 49.27           C  
ATOM     57  CD  PRO L   8      40.748  22.780  41.644  1.00 47.38           C  
ATOM     58  CB  PRO L   8      42.361  22.041  40.009  1.00 48.58           C  
ATOM     59  CG  PRO L   8      41.913  21.796  41.458  1.00 47.95           C  
ATOM     60  C   PRO L   8      40.426  21.388  38.528  1.00 48.15           C  
ATOM     61  O   PRO L   8      39.385  20.903  38.969  1.00 47.54           O  
ATOM     62  N   GLY L   9      41.002  20.986  37.379  1.00 48.09           N  
ATOM     63  CA  GLY L   9      40.423  19.928  36.606  1.00 47.54           C  
ATOM     64  C   GLY L   9      40.443  18.670  37.420  1.00 47.02           C  
ATOM     65  O   GLY L   9      39.466  17.923  37.438  1.00 46.51           O  
ATOM     66  N   THR L  10      41.571  18.383  38.098  1.00 46.93           N  
ATOM     67  CA  THR L  10      41.632  17.218  38.937  1.00 46.68           C  
ATOM     68  CB  THR L  10      42.531  16.111  38.453  1.00 47.42           C  
ATOM     69  OG1 THR L  10      43.835  16.606  38.199  1.00 47.70           O  
ATOM     70  CG2 THR L  10      41.937  15.443  37.208  1.00 45.69           C  
ATOM     71  C   THR L  10      42.150  17.637  40.268  1.00 46.73           C  
ATOM     72  O   THR L  10      42.974  18.544  40.374  1.00 48.38           O  
ATOM     73  N   LEU L  11      41.645  16.987  41.335  1.00 45.57           N  
ATOM     74  CA  LEU L  11      42.099  17.319  42.650  1.00 45.56           C  
ATOM     75  CB  LEU L  11      40.994  18.014  43.467  1.00 44.67           C  
ATOM     76  CG  LEU L  11      41.467  18.672  44.772  1.00 45.59           C  
ATOM     77  CD1 LEU L  11      42.350  19.896  44.491  1.00 44.99           C  
ATOM     78  CD2 LEU L  11      40.282  18.998  45.695  1.00 44.98           C  
ATOM     79  C   LEU L  11      42.432  16.013  43.310  1.00 45.47           C  
ATOM     80  O   LEU L  11      41.592  15.117  43.371  1.00 45.17           O  
ATOM     81  N   SER L  12      43.671  15.857  43.822  1.00 46.44           N  
ATOM     82  CA  SER L  12      44.017  14.606  44.439  1.00 47.03           C  
ATOM     83  CB  SER L  12      45.332  14.010  43.908  1.00 46.92           C  
ATOM     84  OG  SER L  12      45.205  13.686  42.531  1.00 48.84           O  
ATOM     85  C   SER L  12      44.185  14.839  45.909  1.00 47.98           C  
ATOM     86  O   SER L  12      45.049  15.610  46.328  1.00 50.15           O  
ATOM     87  N   LEU L  13      43.354  14.155  46.727  1.00 47.19           N  
ATOM     88  CA  LEU L  13      43.381  14.323  48.156  1.00 48.05           C  
ATOM     89  CB  LEU L  13      42.119  14.992  48.736  1.00 48.31           C  
ATOM     90  CG  LEU L  13      41.855  16.440  48.297  1.00 53.80           C  
ATOM     91  CD1 LEU L  13      42.864  17.425  48.901  1.00 53.50           C  
ATOM     92  CD2 LEU L  13      41.769  16.530  46.775  1.00 54.86           C  
ATOM     93  C   LEU L  13      43.381  12.977  48.808  1.00 47.95           C  
ATOM     94  O   LEU L  13      42.958  11.980  48.224  1.00 47.43           O  
ATOM     95  N   SER L  14      43.884  12.927  50.057  1.00 49.17           N  
ATOM     96  CA  SER L  14      43.841  11.732  50.845  1.00 50.04           C  
ATOM     97  CB  SER L  14      45.035  11.593  51.806  1.00 51.65           C  
ATOM     98  OG  SER L  14      46.249  11.503  51.073  1.00 55.09           O  
ATOM     99  C   SER L  14      42.596  11.835  51.668  1.00 49.62           C  
ATOM    100  O   SER L  14      42.046  12.924  51.830  1.00 49.65           O  
ATOM    101  N   PRO L  15      42.121  10.748  52.205  1.00 49.38           N  
ATOM    102  CA  PRO L  15      40.920  10.837  52.980  1.00 49.77           C  
ATOM    103  CD  PRO L  15      42.255   9.456  51.555  1.00 31.43           C  
ATOM    104  CB  PRO L  15      40.455   9.401  53.197  1.00 49.33           C  
ATOM    105  CG  PRO L  15      40.998   8.664  51.959  1.00 30.69           C  
ATOM    106  C   PRO L  15      41.172  11.610  54.231  1.00 51.41           C  
ATOM    107  O   PRO L  15      42.252  11.484  54.803  1.00 51.54           O  
ATOM    108  N   GLY L  16      40.185  12.415  54.669  1.00 52.00           N  
ATOM    109  CA  GLY L  16      40.330  13.179  55.872  1.00 52.99           C  
ATOM    110  C   GLY L  16      40.706  14.589  55.524  1.00 53.99           C  
ATOM    111  O   GLY L  16      40.532  15.497  56.334  1.00 55.38           O  
ATOM    112  N   GLU L  17      41.213  14.813  54.295  1.00 53.12           N  
ATOM    113  CA  GLU L  17      41.635  16.129  53.894  1.00 54.00           C  
ATOM    114  CB  GLU L  17      42.608  16.145  52.700  1.00 55.02           C  
ATOM    115  CG  GLU L  17      43.974  15.530  53.000  1.00 57.82           C  
ATOM    116  CD  GLU L  17      44.840  15.690  51.759  1.00 59.21           C  
ATOM    117  OE1 GLU L  17      44.536  16.594  50.938  1.00 59.70           O  
ATOM    118  OE2 GLU L  17      45.821  14.911  51.615  1.00 60.41           O1-
ATOM    119  C   GLU L  17      40.443  16.940  53.491  1.00 53.50           C  
ATOM    120  O   GLU L  17      39.371  16.411  53.204  1.00 52.22           O  
ATOM    121  N   ARG L  18      40.617  18.277  53.496  1.00 53.84           N  
ATOM    122  CA  ARG L  18      39.581  19.202  53.134  1.00 53.48           C  
ATOM    123  CB  ARG L  18      39.771  20.560  53.823  1.00 55.50           C  
ATOM    124  CG  ARG L  18      38.589  21.516  53.700  1.00 57.62           C  
ATOM    125  CD  ARG L  18      38.853  22.845  54.407  1.00 60.81           C  
ATOM    126  NE  ARG L  18      37.551  23.546  54.564  1.00 64.15           N  
ATOM    127  CZ  ARG L  18      37.507  24.747  55.210  1.00 65.26           C  
ATOM    128  NH1 ARG L  18      38.661  25.328  55.650  1.00 65.86           N1+
ATOM    129  NH2 ARG L  18      36.309  25.367  55.416  1.00 65.23           N  
ATOM    130  C   ARG L  18      39.668  19.436  51.656  1.00 52.18           C  
ATOM    131  O   ARG L  18      40.762  19.548  51.106  1.00 52.52           O  
ATOM    132  N   ALA L  19      38.513  19.523  50.962  1.00 50.10           N  
ATOM    133  CA  ALA L  19      38.579  19.734  49.544  1.00 48.78           C  
ATOM    134  CB  ALA L  19      37.922  18.614  48.719  1.00 48.29           C  
ATOM    135  C   ALA L  19      37.863  21.004  49.211  1.00 47.87           C  
ATOM    136  O   ALA L  19      36.783  21.278  49.733  1.00 46.68           O  
ATOM    137  N   THR L  20      38.466  21.822  48.323  1.00 47.32           N  
ATOM    138  CA  THR L  20      37.850  23.057  47.931  1.00 47.58           C  
ATOM    139  CB  THR L  20      38.656  24.261  48.325  1.00 49.25           C  
ATOM    140  OG1 THR L  20      38.849  24.285  49.732  1.00 50.22           O  
ATOM    141  CG2 THR L  20      37.905  25.525  47.882  1.00 49.09           C  
ATOM    142  C   THR L  20      37.744  23.076  46.434  1.00 47.28           C  
ATOM    143  O   THR L  20      38.754  23.092  45.733  1.00 47.67           O  
ATOM    144  N   LEU L  21      36.504  23.092  45.898  1.00 46.12           N  
ATOM    145  CA  LEU L  21      36.343  23.133  44.470  1.00 45.34           C  
ATOM    146  CB  LEU L  21      35.405  22.055  43.899  1.00 43.55           C  
ATOM    147  CG  LEU L  21      35.929  20.620  44.089  1.00 42.71           C  
ATOM    148  CD1 LEU L  21      35.894  20.200  45.564  1.00 42.53           C  
ATOM    149  CD2 LEU L  21      35.205  19.628  43.171  1.00 42.14           C  
ATOM    150  C   LEU L  21      35.770  24.466  44.112  1.00 46.07           C  
ATOM    151  O   LEU L  21      34.906  24.991  44.812  1.00 44.76           O  
ATOM    152  N   SER L  22      36.241  25.053  42.994  1.00 46.95           N  
ATOM    153  CA  SER L  22      35.780  26.361  42.631  1.00 48.04           C  
ATOM    154  CB  SER L  22      36.919  27.387  42.497  1.00 48.93           C  
ATOM    155  OG  SER L  22      37.842  26.963  41.506  1.00 50.63           O  
ATOM    156  C   SER L  22      35.055  26.299  41.323  1.00 47.33           C  
ATOM    157  O   SER L  22      35.307  25.435  40.485  1.00 47.28           O  
ATOM    158  N   CYS L  23      34.084  27.219  41.152  1.00 47.48           N  
ATOM    159  CA  CYS L  23      33.315  27.327  39.946  1.00 47.84           C  
ATOM    160  CB  CYS L  23      31.920  26.658  40.069  1.00 46.36           C  
ATOM    161  SG  CYS L  23      30.871  26.805  38.584  1.00 46.71           S  
ATOM    162  C   CYS L  23      33.136  28.795  39.681  1.00 49.57           C  
ATOM    163  O   CYS L  23      32.593  29.523  40.513  1.00 48.39           O  
ATOM    164  N   ARG L  24      33.599  29.271  38.504  1.00 51.72           N  
ATOM    165  CA  ARG L  24      33.485  30.668  38.176  1.00 54.50           C  
ATOM    166  CB  ARG L  24      34.803  31.336  37.755  1.00 65.89           C  
ATOM    167  CG  ARG L  24      35.751  31.643  38.911  1.00 69.58           C  
ATOM    168  CD  ARG L  24      36.829  32.655  38.520  1.00 74.61           C  
ATOM    169  NE  ARG L  24      36.122  33.784  37.849  1.00 77.21           N  
ATOM    170  CZ  ARG L  24      36.757  34.958  37.567  1.00 79.88           C  
ATOM    171  NH1 ARG L  24      38.064  35.140  37.914  1.00 82.12           N1+
ATOM    172  NH2 ARG L  24      36.076  35.953  36.925  1.00 79.83           N  
ATOM    173  C   ARG L  24      32.568  30.807  37.005  1.00 54.06           C  
ATOM    174  O   ARG L  24      32.484  29.922  36.156  1.00 54.27           O  
ATOM    175  N   ALA L  25      31.850  31.946  36.934  1.00 53.20           N  
ATOM    176  CA  ALA L  25      30.936  32.164  35.851  1.00 53.28           C  
ATOM    177  CB  ALA L  25      29.496  32.463  36.309  1.00 51.47           C  
ATOM    178  C   ALA L  25      31.414  33.337  35.049  1.00 55.25           C  
ATOM    179  O   ALA L  25      32.007  34.275  35.579  1.00 55.87           O  
ATOM    180  N   SER L  26      31.160  33.288  33.729  1.00 35.51           N  
ATOM    181  CA  SER L  26      31.549  34.333  32.831  1.00 35.99           C  
ATOM    182  CB  SER L  26      31.242  33.999  31.365  1.00 36.11           C  
ATOM    183  OG  SER L  26      31.642  35.077  30.533  1.00 40.34           O  
ATOM    184  C   SER L  26      30.802  35.584  33.171  1.00 38.26           C  
ATOM    185  O   SER L  26      31.321  36.685  32.990  1.00 38.62           O  
ATOM    186  N   GLN L  27      29.549  35.450  33.652  1.00 36.48           N  
ATOM    187  CA  GLN L  27      28.793  36.607  34.030  1.00 39.04           C  
ATOM    188  CB  GLN L  27      27.719  37.003  33.004  1.00 42.14           C  
ATOM    189  CG  GLN L  27      26.616  35.962  32.829  1.00 47.36           C  
ATOM    190  CD  GLN L  27      25.652  36.504  31.785  1.00 59.21           C  
ATOM    191  OE1 GLN L  27      24.552  36.956  32.101  1.00 59.96           O  
ATOM    192  NE2 GLN L  27      26.086  36.462  30.498  1.00 57.88           N  
ATOM    193  C   GLN L  27      28.118  36.281  35.325  1.00 43.03           C  
ATOM    194  O   GLN L  27      28.111  35.131  35.760  1.00 39.07           O  
ATOM    195  N   GLY L  28      27.538  37.298  35.988  1.00 40.15           N  
ATOM    196  CA  GLY L  28      26.945  37.078  37.275  1.00 42.88           C  
ATOM    197  C   GLY L  28      25.741  36.204  37.125  1.00 42.69           C  
ATOM    198  O   GLY L  28      24.964  36.339  36.180  1.00 42.35           O  
ATOM    199  N   ILE L  29      25.563  35.272  38.082  1.00 39.46           N  
ATOM    200  CA  ILE L  29      24.412  34.418  38.093  1.00 36.29           C  
ATOM    201  CB  ILE L  29      24.701  32.966  37.808  1.00 35.97           C  
ATOM    202  CG1 ILE L  29      25.652  32.352  38.839  1.00 37.15           C  
ATOM    203  CG2 ILE L  29      25.219  32.864  36.362  1.00 36.87           C  
ATOM    204  CD1 ILE L  29      25.816  30.843  38.658  1.00 47.69           C  
ATOM    205  C   ILE L  29      23.773  34.588  39.432  1.00 40.06           C  
ATOM    206  O   ILE L  29      24.454  34.831  40.424  1.00 40.60           O  
ATOM    207  N   SER L  30      22.429  34.539  39.494  1.00 38.93           N  
ATOM    208  CA  SER L  30      21.822  34.716  40.783  1.00 42.83           C  
ATOM    209  CB  SER L  30      20.287  34.787  40.754  1.00 47.12           C  
ATOM    210  OG  SER L  30      19.784  34.963  42.071  1.00 54.39           O  
ATOM    211  C   SER L  30      22.207  33.541  41.626  1.00 40.89           C  
ATOM    212  O   SER L  30      22.297  32.417  41.137  1.00 39.57           O  
ATOM    213  N   ARG L  31      22.428  33.791  42.933  1.00 38.09           N  
ATOM    214  CA  ARG L  31      22.871  32.793  43.870  1.00 37.81           C  
ATOM    215  CB  ARG L  31      23.120  33.354  45.279  1.00 40.42           C  
ATOM    216  CG  ARG L  31      21.870  33.945  45.932  1.00  0.00           C  
ATOM    217  CD  ARG L  31      22.084  34.322  47.397  1.00  0.00           C  
ATOM    218  NE  ARG L  31      22.455  33.071  48.116  1.00  0.00           N  
ATOM    219  CZ  ARG L  31      22.220  32.952  49.455  1.00  0.00           C  
ATOM    220  NH1 ARG L  31      21.646  33.983  50.141  1.00  0.00           N1+
ATOM    221  NH2 ARG L  31      22.558  31.800  50.104  1.00  0.00           N  
ATOM    222  C   ARG L  31      21.809  31.754  44.000  1.00 37.41           C  
ATOM    223  O   ARG L  31      22.091  30.564  44.141  1.00 37.07           O  
ATOM    224  N   SER L  32      20.538  32.176  43.917  1.00 37.71           N  
ATOM    225  CA  SER L  32      19.464  31.247  44.084  1.00 38.36           C  
ATOM    226  CB  SER L  32      18.076  31.894  43.910  1.00 42.89           C  
ATOM    227  OG  SER L  32      17.844  32.844  44.941  1.00 50.75           O  
ATOM    228  C   SER L  32      19.599  30.181  43.042  1.00 37.05           C  
ATOM    229  O   SER L  32      18.986  29.121  43.171  1.00 35.39           O  
ATOM    230  N   TYR L  33      20.391  30.435  41.972  1.00 34.07           N  
ATOM    231  CA  TYR L  33      20.429  29.434  40.958  1.00 31.83           C  
ATOM    232  CB  TYR L  33      19.932  30.007  39.616  1.00 33.20           C  
ATOM    233  CG  TYR L  33      18.648  30.739  39.865  1.00 37.75           C  
ATOM    234  CD1 TYR L  33      17.463  30.084  40.111  1.00 39.75           C  
ATOM    235  CD2 TYR L  33      18.634  32.115  39.823  1.00 40.76           C  
ATOM    236  CE1 TYR L  33      16.301  30.789  40.332  1.00 43.68           C  
ATOM    237  CE2 TYR L  33      17.479  32.825  40.044  1.00 43.24           C  
ATOM    238  CZ  TYR L  33      16.306  32.163  40.302  1.00 47.96           C  
ATOM    239  OH  TYR L  33      15.115  32.885  40.530  1.00 50.16           O  
ATOM    240  C   TYR L  33      21.799  28.802  40.682  1.00 32.59           C  
ATOM    241  O   TYR L  33      22.068  28.543  39.510  1.00 30.61           O  
ATOM    242  N   LEU L  34      22.712  28.519  41.661  1.00 38.22           N  
ATOM    243  CA  LEU L  34      23.773  27.637  41.278  1.00 37.86           C  
ATOM    244  CB  LEU L  34      25.155  28.172  41.692  1.00 38.22           C  
ATOM    245  CG  LEU L  34      26.348  27.320  41.222  1.00 38.68           C  
ATOM    246  CD1 LEU L  34      26.601  27.504  39.719  1.00 38.87           C  
ATOM    247  CD2 LEU L  34      27.595  27.574  42.079  1.00 38.29           C  
ATOM    248  C   LEU L  34      23.590  26.351  42.023  1.00 37.11           C  
ATOM    249  O   LEU L  34      23.251  26.354  43.206  1.00 36.95           O  
ATOM    250  N   ALA L  35      23.834  25.211  41.345  1.00 36.19           N  
ATOM    251  CA  ALA L  35      23.681  23.933  41.982  1.00 34.90           C  
ATOM    252  CB  ALA L  35      22.512  23.115  41.408  1.00 33.88           C  
ATOM    253  C   ALA L  35      24.929  23.122  41.777  1.00 35.10           C  
ATOM    254  O   ALA L  35      25.687  23.343  40.833  1.00 35.11           O  
ATOM    255  N   TRP L  36      25.186  22.163  42.695  1.00 34.66           N  
ATOM    256  CA  TRP L  36      26.331  21.303  42.583  1.00 34.16           C  
ATOM    257  CB  TRP L  36      27.277  21.385  43.794  1.00 34.33           C  
ATOM    258  CG  TRP L  36      28.017  22.697  43.904  1.00 35.98           C  
ATOM    259  CD2 TRP L  36      29.307  22.941  43.324  1.00 36.59           C  
ATOM    260  CD1 TRP L  36      27.652  23.850  44.535  1.00 36.32           C  
ATOM    261  NE1 TRP L  36      28.634  24.800  44.382  1.00 36.93           N  
ATOM    262  CE2 TRP L  36      29.660  24.254  43.640  1.00 37.69           C  
ATOM    263  CE3 TRP L  36      30.132  22.140  42.591  1.00 36.11           C  
ATOM    264  CZ2 TRP L  36      30.849  24.784  43.225  1.00 38.54           C  
ATOM    265  CZ3 TRP L  36      31.330  22.678  42.173  1.00 37.42           C  
ATOM    266  CH2 TRP L  36      31.682  23.975  42.483  1.00 37.95           C  
ATOM    267  C   TRP L  36      25.844  19.889  42.495  1.00 33.91           C  
ATOM    268  O   TRP L  36      24.878  19.509  43.157  1.00 34.05           O  
ATOM    269  N   TYR L  37      26.508  19.069  41.654  1.00 33.45           N  
ATOM    270  CA  TYR L  37      26.120  17.694  41.487  1.00 32.50           C  
ATOM    271  CB  TYR L  37      25.554  17.368  40.090  1.00 31.97           C  
ATOM    272  CG  TYR L  37      24.268  18.091  39.875  1.00 32.78           C  
ATOM    273  CD1 TYR L  37      24.253  19.376  39.388  1.00 32.59           C  
ATOM    274  CD2 TYR L  37      23.067  17.482  40.154  1.00 31.83           C  
ATOM    275  CE1 TYR L  37      23.066  20.039  39.184  1.00 32.61           C  
ATOM    276  CE2 TYR L  37      21.877  18.140  39.952  1.00 32.54           C  
ATOM    277  CZ  TYR L  37      21.873  19.423  39.467  1.00 32.94           C  
ATOM    278  OH  TYR L  37      20.655  20.102  39.258  1.00 33.91           O  
ATOM    279  C   TYR L  37      27.329  16.820  41.641  1.00 32.55           C  
ATOM    280  O   TYR L  37      28.459  17.240  41.395  1.00 32.79           O  
ATOM    281  N   GLN L  38      27.107  15.562  42.076  1.00 32.68           N  
ATOM    282  CA  GLN L  38      28.180  14.618  42.215  1.00 32.90           C  
ATOM    283  CB  GLN L  38      28.295  14.046  43.638  1.00 33.55           C  
ATOM    284  CG  GLN L  38      29.446  13.058  43.819  1.00 34.46           C  
ATOM    285  CD  GLN L  38      29.351  12.511  45.237  1.00 35.64           C  
ATOM    286  OE1 GLN L  38      28.363  11.876  45.601  1.00 35.35           O  
ATOM    287  NE2 GLN L  38      30.393  12.771  46.069  1.00 36.23           N  
ATOM    288  C   GLN L  38      27.859  13.470  41.306  1.00 32.96           C  
ATOM    289  O   GLN L  38      26.714  13.026  41.246  1.00 33.06           O  
ATOM    290  N   GLN L  39      28.855  12.964  40.548  1.00 33.46           N  
ATOM    291  CA  GLN L  39      28.560  11.860  39.676  1.00 33.89           C  
ATOM    292  CB  GLN L  39      28.498  12.239  38.183  1.00 33.23           C  
ATOM    293  CG  GLN L  39      28.157  11.059  37.267  1.00 33.86           C  
ATOM    294  CD  GLN L  39      27.966  11.572  35.844  1.00 34.38           C  
ATOM    295  OE1 GLN L  39      28.805  12.292  35.305  1.00 35.12           O  
ATOM    296  NE2 GLN L  39      26.820  11.196  35.218  1.00 33.60           N  
ATOM    297  C   GLN L  39      29.609  10.804  39.842  1.00 34.84           C  
ATOM    298  O   GLN L  39      30.805  11.058  39.703  1.00 34.79           O  
ATOM    299  N   LYS L  40      29.159   9.574  40.159  1.00 36.05           N  
ATOM    300  CA  LYS L  40      30.008   8.428  40.314  1.00 37.35           C  
ATOM    301  CB  LYS L  40      29.431   7.386  41.290  1.00 37.51           C  
ATOM    302  CG  LYS L  40      29.218   7.889  42.720  1.00 37.92           C  
ATOM    303  CD  LYS L  40      30.505   8.193  43.483  1.00 38.86           C  
ATOM    304  CE  LYS L  40      30.260   8.744  44.888  1.00 40.43           C  
ATOM    305  NZ  LYS L  40      29.661   7.700  45.749  1.00 41.68           N1+
ATOM    306  C   LYS L  40      30.046   7.760  38.975  1.00 38.18           C  
ATOM    307  O   LYS L  40      29.124   7.915  38.177  1.00 37.80           O  
ATOM    308  N   PRO L  41      31.081   7.018  38.693  1.00 39.62           N  
ATOM    309  CA  PRO L  41      31.215   6.375  37.413  1.00 39.85           C  
ATOM    310  CD  PRO L  41      31.872   6.363  39.721  1.00 39.66           C  
ATOM    311  CB  PRO L  41      32.460   5.500  37.530  1.00 40.42           C  
ATOM    312  CG  PRO L  41      32.486   5.134  39.025  1.00 40.63           C  
ATOM    313  C   PRO L  41      30.008   5.548  37.078  1.00 40.04           C  
ATOM    314  O   PRO L  41      29.538   4.796  37.931  1.00 40.24           O  
ATOM    315  N   GLY L  42      29.498   5.684  35.834  1.00 40.46           N  
ATOM    316  CA  GLY L  42      28.414   4.886  35.334  1.00 40.98           C  
ATOM    317  C   GLY L  42      27.136   5.260  36.013  1.00 41.17           C  
ATOM    318  O   GLY L  42      26.162   4.510  35.960  1.00 42.12           O  
ATOM    319  N   GLN L  43      27.086   6.440  36.651  1.00 39.88           N  
ATOM    320  CA  GLN L  43      25.892   6.750  37.379  1.00 39.41           C  
ATOM    321  CB  GLN L  43      26.167   6.758  38.892  1.00 40.78           C  
ATOM    322  CG  GLN L  43      24.940   6.667  39.792  1.00 44.30           C  
ATOM    323  CD  GLN L  43      25.460   6.697  41.220  1.00 45.83           C  
ATOM    324  OE1 GLN L  43      26.508   7.279  41.494  1.00 46.39           O  
ATOM    325  NE2 GLN L  43      24.719   6.049  42.157  1.00 47.63           N  
ATOM    326  C   GLN L  43      25.428   8.116  36.961  1.00 38.28           C  
ATOM    327  O   GLN L  43      26.200   8.901  36.417  1.00 37.64           O  
ATOM    328  N   ALA L  44      24.128   8.414  37.178  1.00 36.78           N  
ATOM    329  CA  ALA L  44      23.564   9.695  36.849  1.00 35.81           C  
ATOM    330  CB  ALA L  44      22.025   9.701  36.850  1.00 35.38           C  
ATOM    331  C   ALA L  44      24.024  10.675  37.887  1.00 34.86           C  
ATOM    332  O   ALA L  44      24.435  10.284  38.976  1.00 34.23           O  
ATOM    333  N   PRO L  45      23.976  11.948  37.585  1.00 34.28           N  
ATOM    334  CA  PRO L  45      24.411  12.933  38.538  1.00 33.85           C  
ATOM    335  CD  PRO L  45      24.136  12.407  36.213  1.00 33.82           C  
ATOM    336  CB  PRO L  45      24.502  14.245  37.760  1.00 33.47           C  
ATOM    337  CG  PRO L  45      24.791  13.795  36.316  1.00 33.96           C  
ATOM    338  C   PRO L  45      23.466  12.979  39.698  1.00 34.28           C  
ATOM    339  O   PRO L  45      22.302  12.615  39.535  1.00 34.12           O  
ATOM    340  N   SER L  46      23.953  13.394  40.885  1.00 34.15           N  
ATOM    341  CA  SER L  46      23.118  13.477  42.050  1.00 34.68           C  
ATOM    342  CB  SER L  46      23.556  12.535  43.184  1.00 35.83           C  
ATOM    343  OG  SER L  46      24.846  12.901  43.653  1.00  0.00           O  
ATOM    344  C   SER L  46      23.234  14.879  42.572  1.00 33.63           C  
ATOM    345  O   SER L  46      24.316  15.462  42.562  1.00 33.23           O  
ATOM    346  N   LEU L  47      22.115  15.449  43.066  1.00 33.20           N  
ATOM    347  CA  LEU L  47      22.100  16.823  43.503  1.00 32.75           C  
ATOM    348  CB  LEU L  47      20.686  17.426  43.481  1.00 31.93           C  
ATOM    349  CG  LEU L  47      20.596  18.872  44.001  1.00 32.58           C  
ATOM    350  CD1 LEU L  47      21.342  19.863  43.091  1.00 30.78           C  
ATOM    351  CD2 LEU L  47      19.134  19.262  44.263  1.00 32.60           C  
ATOM    352  C   LEU L  47      22.593  16.938  44.918  1.00 33.15           C  
ATOM    353  O   LEU L  47      22.007  16.354  45.827  1.00 33.81           O  
ATOM    354  N   LEU L  48      23.769  17.579  45.108  1.00 33.15           N  
ATOM    355  CA  LEU L  48      24.327  17.874  46.406  1.00 33.39           C  
ATOM    356  CB  LEU L  48      25.859  17.973  46.368  1.00 33.48           C  
ATOM    357  CG  LEU L  48      26.535  16.639  46.008  1.00 35.15           C  
ATOM    358  CD1 LEU L  48      28.063  16.779  45.985  1.00 35.28           C  
ATOM    359  CD2 LEU L  48      26.062  15.506  46.934  1.00 34.22           C  
ATOM    360  C   LEU L  48      23.815  19.148  47.030  1.00 33.92           C  
ATOM    361  O   LEU L  48      23.348  19.151  48.167  1.00 34.04           O  
ATOM    362  N   ILE L  49      23.899  20.277  46.287  1.00 33.68           N  
ATOM    363  CA  ILE L  49      23.556  21.552  46.856  1.00 34.11           C  
ATOM    364  CB  ILE L  49      24.751  22.337  47.312  1.00 34.41           C  
ATOM    365  CG1 ILE L  49      25.433  21.599  48.478  1.00 35.11           C  
ATOM    366  CG2 ILE L  49      24.289  23.760  47.663  1.00 34.81           C  
ATOM    367  CD1 ILE L  49      26.778  22.186  48.897  1.00 35.91           C  
ATOM    368  C   ILE L  49      22.817  22.372  45.847  1.00 33.90           C  
ATOM    369  O   ILE L  49      23.100  22.315  44.651  1.00 34.51           O  
ATOM    370  N   TYR L  50      21.822  23.157  46.315  1.00 33.86           N  
ATOM    371  CA  TYR L  50      21.090  24.007  45.421  1.00 33.90           C  
ATOM    372  CB  TYR L  50      19.665  23.514  45.095  1.00 34.33           C  
ATOM    373  CG  TYR L  50      18.832  23.489  46.332  1.00 35.87           C  
ATOM    374  CD1 TYR L  50      18.207  24.626  46.784  1.00 35.69           C  
ATOM    375  CD2 TYR L  50      18.664  22.323  47.036  1.00 36.52           C  
ATOM    376  CE1 TYR L  50      17.433  24.601  47.921  1.00 37.56           C  
ATOM    377  CE2 TYR L  50      17.893  22.287  48.172  1.00 38.29           C  
ATOM    378  CZ  TYR L  50      17.275  23.429  48.618  1.00 38.71           C  
ATOM    379  OH  TYR L  50      16.482  23.397  49.784  1.00 39.64           O  
ATOM    380  C   TYR L  50      20.995  25.360  46.056  1.00 34.50           C  
ATOM    381  O   TYR L  50      21.120  25.495  47.270  1.00 34.38           O  
ATOM    382  N   GLY L  51      20.800  26.433  45.263  1.00 37.20           N  
ATOM    383  CA  GLY L  51      20.654  27.724  45.880  1.00 37.79           C  
ATOM    384  C   GLY L  51      21.984  28.152  46.423  1.00 39.04           C  
ATOM    385  O   GLY L  51      22.059  28.958  47.348  1.00 38.88           O  
ATOM    386  N   ALA L  52      23.061  27.563  45.875  1.00 41.15           N  
ATOM    387  CA  ALA L  52      24.434  27.892  46.150  1.00 40.64           C  
ATOM    388  CB  ALA L  52      24.723  29.397  46.028  1.00 33.39           C  
ATOM    389  C   ALA L  52      24.863  27.451  47.518  1.00 41.83           C  
ATOM    390  O   ALA L  52      26.050  27.194  47.720  1.00 41.47           O  
ATOM    391  N   SER L  53      23.938  27.268  48.482  1.00 41.33           N  
ATOM    392  CA  SER L  53      24.460  26.907  49.769  1.00 44.29           C  
ATOM    393  CB  SER L  53      24.702  28.125  50.681  1.00 45.81           C  
ATOM    394  OG  SER L  53      23.469  28.770  50.968  1.00 49.51           O  
ATOM    395  C   SER L  53      23.506  26.018  50.498  1.00 44.75           C  
ATOM    396  O   SER L  53      23.786  25.623  51.628  1.00 46.88           O  
ATOM    397  N   SER L  54      22.369  25.639  49.885  1.00 39.92           N  
ATOM    398  CA  SER L  54      21.471  24.832  50.658  1.00 40.26           C  
ATOM    399  CB  SER L  54      19.990  25.147  50.401  1.00 40.17           C  
ATOM    400  OG  SER L  54      19.174  24.344  51.239  1.00 50.17           O  
ATOM    401  C   SER L  54      21.706  23.399  50.293  1.00 40.51           C  
ATOM    402  O   SER L  54      21.761  23.046  49.115  1.00 39.10           O  
ATOM    403  N   ARG L  55      21.865  22.527  51.313  1.00 41.13           N  
ATOM    404  CA  ARG L  55      22.131  21.149  51.013  1.00 41.98           C  
ATOM    405  CB  ARG L  55      22.966  20.396  52.068  1.00 43.75           C  
ATOM    406  CG  ARG L  55      22.315  20.266  53.442  1.00 48.17           C  
ATOM    407  CD  ARG L  55      23.238  19.637  54.488  1.00 50.43           C  
ATOM    408  NE  ARG L  55      24.117  20.718  55.013  1.00 54.04           N  
ATOM    409  CZ  ARG L  55      23.701  21.486  56.064  1.00 55.64           C  
ATOM    410  NH1 ARG L  55      22.476  21.274  56.627  1.00 56.71           N1+
ATOM    411  NH2 ARG L  55      24.515  22.465  56.555  1.00 56.10           N  
ATOM    412  C   ARG L  55      20.841  20.428  50.800  1.00 40.81           C  
ATOM    413  O   ARG L  55      19.828  20.714  51.438  1.00 41.00           O  
ATOM    414  N   ALA L  56      20.860  19.466  49.861  1.00 40.09           N  
ATOM    415  CA  ALA L  56      19.703  18.683  49.545  1.00 40.09           C  
ATOM    416  CB  ALA L  56      19.833  17.898  48.227  1.00 39.07           C  
ATOM    417  C   ALA L  56      19.512  17.699  50.657  1.00 40.65           C  
ATOM    418  O   ALA L  56      20.441  17.397  51.403  1.00 40.20           O  
ATOM    419  N   THR L  57      18.281  17.175  50.804  1.00 41.31           N  
ATOM    420  CA  THR L  57      18.014  16.271  51.882  1.00 42.47           C  
ATOM    421  CB  THR L  57      16.565  15.891  51.990  1.00 43.34           C  
ATOM    422  OG1 THR L  57      16.153  15.195  50.822  1.00 44.28           O  
ATOM    423  CG2 THR L  57      15.730  17.172  52.159  1.00 44.19           C  
ATOM    424  C   THR L  57      18.797  15.014  51.662  1.00 42.42           C  
ATOM    425  O   THR L  57      18.939  14.542  50.536  1.00 41.51           O  
ATOM    426  N   GLY L  58      19.353  14.451  52.756  1.00 43.83           N  
ATOM    427  CA  GLY L  58      20.055  13.201  52.673  1.00 44.42           C  
ATOM    428  C   GLY L  58      21.525  13.414  52.441  1.00 44.39           C  
ATOM    429  O   GLY L  58      22.297  12.459  52.500  1.00 45.23           O  
ATOM    430  N   ILE L  59      21.958  14.665  52.178  1.00 43.72           N  
ATOM    431  CA  ILE L  59      23.355  14.932  51.941  1.00 43.21           C  
ATOM    432  CB  ILE L  59      23.609  16.124  51.054  1.00 41.86           C  
ATOM    433  CG1 ILE L  59      23.239  15.807  49.595  1.00 40.60           C  
ATOM    434  CG2 ILE L  59      25.076  16.551  51.223  1.00 40.94           C  
ATOM    435  CD1 ILE L  59      21.751  15.601  49.345  1.00 39.75           C  
ATOM    436  C   ILE L  59      24.038  15.185  53.250  1.00 44.29           C  
ATOM    437  O   ILE L  59      23.527  15.898  54.112  1.00 44.61           O  
ATOM    438  N   PRO L  60      25.200  14.598  53.410  1.00 44.95           N  
ATOM    439  CA  PRO L  60      25.969  14.731  54.621  1.00 45.86           C  
ATOM    440  CD  PRO L  60      25.566  13.410  52.661  1.00 44.29           C  
ATOM    441  CB  PRO L  60      27.065  13.660  54.546  1.00 45.58           C  
ATOM    442  CG  PRO L  60      27.013  13.137  53.098  1.00 45.20           C  
ATOM    443  C   PRO L  60      26.478  16.129  54.821  1.00 46.79           C  
ATOM    444  O   PRO L  60      26.758  16.819  53.844  1.00 45.50           O  
ATOM    445  N   ASP L  61      26.641  16.527  56.097  1.00 48.88           N  
ATOM    446  CA  ASP L  61      26.993  17.844  56.565  1.00 49.60           C  
ATOM    447  CB  ASP L  61      27.014  17.920  58.099  1.00 53.02           C  
ATOM    448  CG  ASP L  61      25.598  17.662  58.592  1.00 73.71           C  
ATOM    449  OD1 ASP L  61      24.672  17.647  57.738  1.00 75.20           O  
ATOM    450  OD2 ASP L  61      25.421  17.471  59.824  1.00 77.57           O1-
ATOM    451  C   ASP L  61      28.356  18.214  56.078  1.00 49.08           C  
ATOM    452  O   ASP L  61      28.719  19.387  56.028  1.00 49.38           O  
ATOM    453  N   ARG L  62      29.148  17.201  55.714  1.00 47.49           N  
ATOM    454  CA  ARG L  62      30.496  17.347  55.261  1.00 46.81           C  
ATOM    455  CB  ARG L  62      31.018  15.986  54.789  1.00 46.39           C  
ATOM    456  CG  ARG L  62      32.445  15.955  54.270  1.00 46.16           C  
ATOM    457  CD  ARG L  62      32.732  14.622  53.582  1.00 45.84           C  
ATOM    458  NE  ARG L  62      32.260  13.562  54.512  1.00 45.14           N  
ATOM    459  CZ  ARG L  62      31.381  12.617  54.073  1.00 44.59           C  
ATOM    460  NH1 ARG L  62      31.036  12.563  52.752  1.00 44.16           N1+
ATOM    461  NH2 ARG L  62      30.825  11.743  54.959  1.00 44.93           N  
ATOM    462  C   ARG L  62      30.506  18.274  54.078  1.00 44.86           C  
ATOM    463  O   ARG L  62      31.471  19.014  53.880  1.00 45.07           O  
ATOM    464  N   PHE L  63      29.438  18.241  53.251  1.00 43.12           N  
ATOM    465  CA  PHE L  63      29.378  19.051  52.063  1.00 42.07           C  
ATOM    466  CB  PHE L  63      28.513  18.420  50.954  1.00 40.68           C  
ATOM    467  CG  PHE L  63      29.149  17.140  50.529  1.00 40.35           C  
ATOM    468  CD1 PHE L  63      30.144  17.131  49.581  1.00 39.69           C  
ATOM    469  CD2 PHE L  63      28.747  15.944  51.077  1.00 40.18           C  
ATOM    470  CE1 PHE L  63      30.730  15.951  49.188  1.00 38.91           C  
ATOM    471  CE2 PHE L  63      29.330  14.761  50.689  1.00 40.19           C  
ATOM    472  CZ  PHE L  63      30.325  14.762  49.742  1.00 39.19           C  
ATOM    473  C   PHE L  63      28.756  20.385  52.373  1.00 42.97           C  
ATOM    474  O   PHE L  63      27.749  20.460  53.075  1.00 42.49           O  
ATOM    475  N   SER L  64      29.360  21.480  51.853  1.00 43.14           N  
ATOM    476  CA  SER L  64      28.839  22.812  52.036  1.00 44.16           C  
ATOM    477  CB  SER L  64      29.474  23.596  53.198  1.00 45.07           C  
ATOM    478  OG  SER L  64      29.080  23.053  54.444  1.00 47.93           O  
ATOM    479  C   SER L  64      29.158  23.619  50.815  1.00 43.64           C  
ATOM    480  O   SER L  64      30.179  23.404  50.164  1.00 43.95           O  
ATOM    481  N   GLY L  65      28.289  24.603  50.493  1.00 43.00           N  
ATOM    482  CA  GLY L  65      28.524  25.432  49.345  1.00 42.95           C  
ATOM    483  C   GLY L  65      28.443  26.865  49.772  1.00 43.63           C  
ATOM    484  O   GLY L  65      27.815  27.192  50.777  1.00 43.94           O  
ATOM    485  N   SER L  66      29.095  27.760  48.996  1.00 44.31           N  
ATOM    486  CA  SER L  66      29.097  29.163  49.304  1.00 45.57           C  
ATOM    487  CB  SER L  66      30.127  29.547  50.381  1.00 46.75           C  
ATOM    488  OG  SER L  66      31.437  29.216  49.944  1.00 46.97           O  
ATOM    489  C   SER L  66      29.444  29.931  48.060  1.00 45.76           C  
ATOM    490  O   SER L  66      29.709  29.350  47.008  1.00 44.76           O  
ATOM    491  N   GLY L  67      29.441  31.279  48.155  1.00 46.92           N  
ATOM    492  CA  GLY L  67      29.797  32.110  47.034  1.00 48.08           C  
ATOM    493  C   GLY L  67      28.570  32.745  46.452  1.00 47.52           C  
ATOM    494  O   GLY L  67      27.443  32.391  46.791  1.00 46.76           O  
ATOM    495  N   SER L  68      28.782  33.748  45.569  1.00 48.33           N  
ATOM    496  CA  SER L  68      27.707  34.444  44.917  1.00 48.80           C  
ATOM    497  CB  SER L  68      27.056  35.534  45.787  1.00 50.20           C  
ATOM    498  OG  SER L  68      26.415  34.950  46.911  1.00 53.31           O  
ATOM    499  C   SER L  68      28.286  35.143  43.728  1.00 49.49           C  
ATOM    500  O   SER L  68      29.500  35.178  43.543  1.00 50.89           O  
ATOM    501  N   GLY L  69      27.414  35.719  42.878  1.00 48.63           N  
ATOM    502  CA  GLY L  69      27.881  36.455  41.743  1.00 49.51           C  
ATOM    503  C   GLY L  69      28.590  35.532  40.805  1.00 49.95           C  
ATOM    504  O   GLY L  69      27.987  34.649  40.196  1.00 49.78           O  
ATOM    505  N   THR L  70      29.875  35.851  40.562  1.00 50.00           N  
ATOM    506  CA  THR L  70      30.776  35.132  39.706  1.00 50.24           C  
ATOM    507  CB  THR L  70      31.897  35.994  39.227  1.00 51.83           C  
ATOM    508  OG1 THR L  70      31.383  37.134  38.558  1.00 53.01           O  
ATOM    509  CG2 THR L  70      32.751  35.160  38.261  1.00 52.55           C  
ATOM    510  C   THR L  70      31.425  33.931  40.333  1.00 49.52           C  
ATOM    511  O   THR L  70      31.692  32.954  39.634  1.00 49.52           O  
ATOM    512  N   ASP L  71      31.751  33.978  41.645  1.00 49.98           N  
ATOM    513  CA  ASP L  71      32.552  32.918  42.209  1.00 50.29           C  
ATOM    514  CB  ASP L  71      33.806  33.411  42.960  1.00 53.30           C  
ATOM    515  CG  ASP L  71      34.803  33.965  41.953  1.00 58.26           C  
ATOM    516  OD1 ASP L  71      34.476  33.958  40.738  1.00 63.12           O  
ATOM    517  OD2 ASP L  71      35.908  34.395  42.383  1.00 64.19           O1-
ATOM    518  C   ASP L  71      31.772  32.097  43.191  1.00 48.39           C  
ATOM    519  O   ASP L  71      31.085  32.623  44.064  1.00 48.29           O  
ATOM    520  N   PHE L  72      31.888  30.755  43.072  1.00 46.40           N  
ATOM    521  CA  PHE L  72      31.202  29.868  43.969  1.00 44.82           C  
ATOM    522  CB  PHE L  72      30.002  29.155  43.320  1.00 43.09           C  
ATOM    523  CG  PHE L  72      28.975  30.181  42.988  1.00 43.20           C  
ATOM    524  CD1 PHE L  72      29.067  30.912  41.826  1.00 43.21           C  
ATOM    525  CD2 PHE L  72      27.913  30.409  43.834  1.00 42.74           C  
ATOM    526  CE1 PHE L  72      28.118  31.859  41.515  1.00 43.75           C  
ATOM    527  CE2 PHE L  72      26.962  31.355  43.529  1.00 43.56           C  
ATOM    528  CZ  PHE L  72      27.064  32.082  42.368  1.00 42.97           C  
ATOM    529  C   PHE L  72      32.158  28.792  44.395  1.00 44.51           C  
ATOM    530  O   PHE L  72      33.113  28.483  43.682  1.00 44.64           O  
ATOM    531  N   THR L  73      31.933  28.197  45.589  1.00 43.33           N  
ATOM    532  CA  THR L  73      32.829  27.170  46.039  1.00 43.32           C  
ATOM    533  CB  THR L  73      33.821  27.663  47.050  1.00 45.09           C  
ATOM    534  OG1 THR L  73      34.602  28.711  46.494  1.00 46.63           O  
ATOM    535  CG2 THR L  73      34.728  26.495  47.471  1.00 44.42           C  
ATOM    536  C   THR L  73      32.068  26.051  46.684  1.00 42.62           C  
ATOM    537  O   THR L  73      31.046  26.256  47.336  1.00 42.66           O  
ATOM    538  N   LEU L  74      32.574  24.814  46.494  1.00 40.72           N  
ATOM    539  CA  LEU L  74      32.032  23.641  47.114  1.00 40.40           C  
ATOM    540  CB  LEU L  74      31.731  22.511  46.116  1.00 38.92           C  
ATOM    541  CG  LEU L  74      31.153  21.244  46.771  1.00 37.52           C  
ATOM    542  CD1 LEU L  74      29.799  21.530  47.439  1.00 37.21           C  
ATOM    543  CD2 LEU L  74      31.083  20.085  45.765  1.00 36.72           C  
ATOM    544  C   LEU L  74      33.104  23.155  48.033  1.00 41.06           C  
ATOM    545  O   LEU L  74      34.253  22.993  47.623  1.00 41.36           O  
ATOM    546  N   THR L  75      32.763  22.918  49.314  1.00 41.50           N  
ATOM    547  CA  THR L  75      33.780  22.515  50.241  1.00 43.21           C  
ATOM    548  CB  THR L  75      33.972  23.503  51.357  1.00 44.53           C  
ATOM    549  OG1 THR L  75      34.333  24.774  50.836  1.00 44.71           O  
ATOM    550  CG2 THR L  75      35.066  22.985  52.305  1.00 45.62           C  
ATOM    551  C   THR L  75      33.396  21.219  50.880  1.00 43.27           C  
ATOM    552  O   THR L  75      32.255  21.027  51.296  1.00 43.04           O  
ATOM    553  N   ILE L  76      34.362  20.283  50.953  1.00 43.69           N  
ATOM    554  CA  ILE L  76      34.143  19.043  51.634  1.00 44.53           C  
ATOM    555  CB  ILE L  76      34.475  17.848  50.796  1.00 43.50           C  
ATOM    556  CG1 ILE L  76      33.636  17.867  49.510  1.00 42.08           C  
ATOM    557  CG2 ILE L  76      34.240  16.588  51.643  1.00 42.87           C  
ATOM    558  CD1 ILE L  76      34.105  16.857  48.465  1.00 41.27           C  
ATOM    559  C   ILE L  76      35.093  19.084  52.790  1.00 46.40           C  
ATOM    560  O   ILE L  76      36.309  19.030  52.609  1.00 46.85           O  
ATOM    561  N   SER L  77      34.551  19.175  54.019  1.00 48.35           N  
ATOM    562  CA  SER L  77      35.370  19.372  55.183  1.00 51.14           C  
ATOM    563  CB  SER L  77      34.548  19.575  56.470  1.00 51.22           C  
ATOM    564  OG  SER L  77      33.796  18.410  56.775  1.00 52.43           O  
ATOM    565  C   SER L  77      36.302  18.223  55.398  1.00 52.49           C  
ATOM    566  O   SER L  77      37.483  18.428  55.676  1.00 54.22           O  
ATOM    567  N   ARG L  78      35.802  16.978  55.288  1.00 52.84           N  
ATOM    568  CA  ARG L  78      36.646  15.843  55.530  1.00 53.76           C  
ATOM    569  CB  ARG L  78      36.332  15.255  56.915  1.00 55.70           C  
ATOM    570  CG  ARG L  78      37.116  14.012  57.316  0.67 77.61           C  
ATOM    571  CD  ARG L  78      36.641  13.444  58.656  0.67 81.69           C  
ATOM    572  NE  ARG L  78      35.149  13.468  58.643  0.67 85.38           N  
ATOM    573  CZ  ARG L  78      34.468  14.379  59.401  0.67 85.52           C  
ATOM    574  NH1 ARG L  78      35.146  15.226  60.233  0.67 84.28           N1+
ATOM    575  NH2 ARG L  78      33.106  14.439  59.337  0.67 87.05           N  
ATOM    576  C   ARG L  78      36.307  14.814  54.493  1.00 51.94           C  
ATOM    577  O   ARG L  78      35.253  14.188  54.567  1.00 51.78           O  
ATOM    578  N   LEU L  79      37.207  14.572  53.519  1.00 50.69           N  
ATOM    579  CA  LEU L  79      36.886  13.636  52.475  1.00 48.92           C  
ATOM    580  CB  LEU L  79      37.865  13.579  51.283  1.00 47.98           C  
ATOM    581  CG  LEU L  79      37.707  14.697  50.238  1.00 29.43           C  
ATOM    582  CD1 LEU L  79      38.099  16.064  50.794  1.00 29.04           C  
ATOM    583  CD2 LEU L  79      38.455  14.357  48.944  1.00 28.42           C  
ATOM    584  C   LEU L  79      36.817  12.242  52.998  1.00 49.11           C  
ATOM    585  O   LEU L  79      37.601  11.829  53.850  1.00 49.67           O  
ATOM    586  N   GLU L  80      35.838  11.486  52.465  1.00 48.51           N  
ATOM    587  CA  GLU L  80      35.644  10.106  52.792  1.00 48.47           C  
ATOM    588  CB  GLU L  80      34.214   9.793  53.258  1.00 49.78           C  
ATOM    589  CG  GLU L  80      33.837  10.472  54.576  1.00 52.72           C  
ATOM    590  CD  GLU L  80      34.459   9.695  55.726  1.00 55.08           C  
ATOM    591  OE1 GLU L  80      35.436   8.938  55.481  1.00 56.75           O  
ATOM    592  OE2 GLU L  80      33.958   9.851  56.871  1.00 64.27           O1-
ATOM    593  C   GLU L  80      35.868   9.365  51.510  1.00 47.65           C  
ATOM    594  O   GLU L  80      35.750   9.942  50.431  1.00 46.23           O  
ATOM    595  N   PRO L  81      36.206   8.109  51.600  1.00 47.39           N  
ATOM    596  CA  PRO L  81      36.520   7.310  50.443  1.00 47.13           C  
ATOM    597  CD  PRO L  81      35.853   7.292  52.751  1.00 51.14           C  
ATOM    598  CB  PRO L  81      36.761   5.901  50.982  1.00 47.65           C  
ATOM    599  CG  PRO L  81      35.856   5.844  52.227  1.00 50.96           C  
ATOM    600  C   PRO L  81      35.431   7.315  49.406  1.00 46.75           C  
ATOM    601  O   PRO L  81      35.757   7.247  48.222  1.00 46.93           O  
ATOM    602  N   GLU L  82      34.146   7.370  49.811  1.00 46.75           N  
ATOM    603  CA  GLU L  82      33.043   7.319  48.886  1.00 46.15           C  
ATOM    604  CB  GLU L  82      31.658   7.108  49.535  1.00 47.54           C  
ATOM    605  CG  GLU L  82      31.164   8.249  50.428  1.00 49.97           C  
ATOM    606  CD  GLU L  82      31.402   7.867  51.882  1.00 52.38           C  
ATOM    607  OE1 GLU L  82      32.097   6.847  52.132  1.00 52.29           O  
ATOM    608  OE2 GLU L  82      30.881   8.596  52.767  1.00 53.24           O1-
ATOM    609  C   GLU L  82      32.974   8.575  48.072  1.00 45.01           C  
ATOM    610  O   GLU L  82      32.398   8.583  46.986  1.00 44.49           O  
ATOM    611  N   ASP L  83      33.536   9.675  48.600  1.00 43.32           N  
ATOM    612  CA  ASP L  83      33.480  10.995  48.034  1.00 42.07           C  
ATOM    613  CB  ASP L  83      34.139  12.047  48.946  1.00 42.18           C  
ATOM    614  CG  ASP L  83      33.286  12.192  50.199  1.00 43.12           C  
ATOM    615  OD1 ASP L  83      32.125  11.704  50.185  1.00 43.40           O  
ATOM    616  OD2 ASP L  83      33.787  12.795  51.186  1.00 43.28           O1-
ATOM    617  C   ASP L  83      34.169  11.073  46.702  1.00 40.91           C  
ATOM    618  O   ASP L  83      33.926  12.003  45.938  1.00 40.31           O  
ATOM    619  N   PHE L  84      35.100  10.159  46.387  1.00 40.40           N  
ATOM    620  CA  PHE L  84      35.784  10.340  45.139  1.00 40.00           C  
ATOM    621  CB  PHE L  84      37.003   9.413  44.990  1.00 41.24           C  
ATOM    622  CG  PHE L  84      37.953   9.881  46.046  1.00 42.77           C  
ATOM    623  CD1 PHE L  84      37.793   9.486  47.354  1.00 43.07           C  
ATOM    624  CD2 PHE L  84      38.998  10.726  45.740  1.00 43.35           C  
ATOM    625  CE1 PHE L  84      38.651   9.913  48.341  1.00 43.66           C  
ATOM    626  CE2 PHE L  84      39.861  11.157  46.724  1.00 43.20           C  
ATOM    627  CZ  PHE L  84      39.690  10.753  48.027  1.00 43.41           C  
ATOM    628  C   PHE L  84      34.812  10.186  44.005  1.00 39.02           C  
ATOM    629  O   PHE L  84      34.138   9.167  43.869  1.00 39.21           O  
ATOM    630  N   ALA L  85      34.724  11.235  43.157  1.00 37.58           N  
ATOM    631  CA  ALA L  85      33.805  11.275  42.052  1.00 35.92           C  
ATOM    632  CB  ALA L  85      32.326  11.292  42.480  1.00 35.22           C  
ATOM    633  C   ALA L  85      34.058  12.558  41.321  1.00 36.07           C  
ATOM    634  O   ALA L  85      34.980  13.302  41.653  1.00 36.28           O  
ATOM    635  N   VAL L  86      33.258  12.822  40.267  1.00 34.89           N  
ATOM    636  CA  VAL L  86      33.375  14.037  39.509  1.00 35.36           C  
ATOM    637  CB  VAL L  86      33.143  13.833  38.041  1.00 36.21           C  
ATOM    638  CG1 VAL L  86      33.186  15.199  37.335  1.00 36.06           C  
ATOM    639  CG2 VAL L  86      34.181  12.822  37.523  1.00 36.47           C  
ATOM    640  C   VAL L  86      32.316  14.969  40.018  1.00 35.24           C  
ATOM    641  O   VAL L  86      31.210  14.538  40.339  1.00 35.49           O  
ATOM    642  N   TYR L  87      32.632  16.278  40.122  1.00 34.81           N  
ATOM    643  CA  TYR L  87      31.676  17.218  40.641  1.00 34.58           C  
ATOM    644  CB  TYR L  87      32.162  17.944  41.911  1.00 33.29           C  
ATOM    645  CG  TYR L  87      32.298  16.959  43.024  1.00 34.20           C  
ATOM    646  CD1 TYR L  87      33.401  16.138  43.112  1.00 34.31           C  
ATOM    647  CD2 TYR L  87      31.323  16.865  43.991  1.00 33.05           C  
ATOM    648  CE1 TYR L  87      33.521  15.240  44.147  1.00 33.53           C  
ATOM    649  CE2 TYR L  87      31.438  15.969  45.026  1.00 33.20           C  
ATOM    650  CZ  TYR L  87      32.540  15.154  45.104  1.00 33.12           C  
ATOM    651  OH  TYR L  87      32.663  14.235  46.165  1.00 34.40           O  
ATOM    652  C   TYR L  87      31.417  18.279  39.609  1.00 35.63           C  
ATOM    653  O   TYR L  87      32.347  18.793  38.986  1.00 36.24           O  
ATOM    654  N   TYR L  88      30.128  18.644  39.412  1.00 35.21           N  
ATOM    655  CA  TYR L  88      29.777  19.632  38.427  1.00 35.92           C  
ATOM    656  CB  TYR L  88      28.817  19.138  37.324  1.00 34.88           C  
ATOM    657  CG  TYR L  88      29.400  18.023  36.524  1.00 35.05           C  
ATOM    658  CD1 TYR L  88      29.224  16.717  36.917  1.00 35.52           C  
ATOM    659  CD2 TYR L  88      30.103  18.278  35.369  1.00 35.09           C  
ATOM    660  CE1 TYR L  88      29.751  15.685  36.177  1.00 36.33           C  
ATOM    661  CE2 TYR L  88      30.634  17.250  34.624  1.00 35.41           C  
ATOM    662  CZ  TYR L  88      30.459  15.950  35.030  1.00 36.39           C  
ATOM    663  OH  TYR L  88      30.999  14.891  34.271  1.00 37.31           O  
ATOM    664  C   TYR L  88      28.987  20.720  39.091  1.00 36.82           C  
ATOM    665  O   TYR L  88      28.227  20.472  40.025  1.00 37.22           O  
ATOM    666  N   CYS L  89      29.166  21.970  38.612  1.00 38.00           N  
ATOM    667  CA  CYS L  89      28.376  23.081  39.061  1.00 39.06           C  
ATOM    668  CB  CYS L  89      29.203  24.348  39.411  1.00 40.47           C  
ATOM    669  SG  CYS L  89      30.321  24.901  38.082  1.00 44.31           S  
ATOM    670  C   CYS L  89      27.445  23.390  37.923  1.00 39.26           C  
ATOM    671  O   CYS L  89      27.783  23.146  36.766  1.00 39.03           O  
ATOM    672  N   GLN L  90      26.224  23.890  38.221  1.00 38.73           N  
ATOM    673  CA  GLN L  90      25.257  24.164  37.190  1.00 38.74           C  
ATOM    674  CB  GLN L  90      24.110  23.147  37.155  1.00 37.72           C  
ATOM    675  CG  GLN L  90      23.071  23.453  36.077  1.00 38.83           C  
ATOM    676  CD  GLN L  90      21.743  22.895  36.571  1.00 42.34           C  
ATOM    677  OE1 GLN L  90      21.334  23.164  37.698  1.00 43.22           O  
ATOM    678  NE2 GLN L  90      21.046  22.097  35.722  1.00 38.33           N  
ATOM    679  C   GLN L  90      24.588  25.458  37.514  1.00 38.86           C  
ATOM    680  O   GLN L  90      24.269  25.729  38.671  1.00 38.62           O  
ATOM    681  N   GLN L  91      24.324  26.283  36.483  1.00 39.79           N  
ATOM    682  CA  GLN L  91      23.689  27.543  36.731  1.00 40.20           C  
ATOM    683  CB  GLN L  91      24.501  28.750  36.217  1.00 40.78           C  
ATOM    684  CG  GLN L  91      24.638  28.827  34.696  1.00 42.21           C  
ATOM    685  CD  GLN L  91      23.406  29.545  34.163  1.00 42.06           C  
ATOM    686  OE1 GLN L  91      22.858  30.430  34.819  1.00 42.82           O  
ATOM    687  NE2 GLN L  91      22.956  29.162  32.939  1.00 42.66           N  
ATOM    688  C   GLN L  91      22.363  27.526  36.053  1.00 40.00           C  
ATOM    689  O   GLN L  91      22.226  27.028  34.935  1.00 40.31           O  
ATOM    690  N   PHE L  92      21.283  27.741  36.826  1.00 22.82           N  
ATOM    691  CA  PHE L  92      19.928  27.862  36.353  1.00 26.35           C  
ATOM    692  CB  PHE L  92      18.917  26.860  36.959  1.00 25.53           C  
ATOM    693  CG  PHE L  92      19.109  26.694  38.422  1.00 25.67           C  
ATOM    694  CD1 PHE L  92      20.060  25.810  38.874  1.00 27.40           C  
ATOM    695  CD2 PHE L  92      18.354  27.386  39.334  1.00 24.97           C  
ATOM    696  CE1 PHE L  92      20.269  25.621  40.218  1.00 29.78           C  
ATOM    697  CE2 PHE L  92      18.558  27.196  40.679  1.00 26.80           C  
ATOM    698  CZ  PHE L  92      19.512  26.317  41.126  1.00 33.58           C  
ATOM    699  C   PHE L  92      19.431  29.273  36.200  1.00 28.68           C  
ATOM    700  O   PHE L  92      18.296  29.484  35.779  1.00 29.83           O  
ATOM    701  N   GLY L  93      20.206  30.282  36.641  1.00 29.25           N  
ATOM    702  CA  GLY L  93      19.739  31.644  36.650  1.00 30.58           C  
ATOM    703  C   GLY L  93      19.353  32.125  35.283  1.00 33.55           C  
ATOM    704  O   GLY L  93      18.366  32.848  35.155  1.00 33.77           O  
ATOM    705  N   SER L  94      20.118  31.782  34.228  1.00 30.40           N  
ATOM    706  CA  SER L  94      19.747  32.273  32.928  1.00 35.28           C  
ATOM    707  CB  SER L  94      20.728  33.313  32.355  1.00 35.46           C  
ATOM    708  OG  SER L  94      21.989  32.712  32.100  1.00 47.95           O  
ATOM    709  C   SER L  94      19.709  31.117  31.981  1.00 35.62           C  
ATOM    710  O   SER L  94      20.212  30.036  32.281  1.00 31.42           O  
ATOM    711  N   SER L  95      19.085  31.319  30.803  1.00 34.90           N  
ATOM    712  CA  SER L  95      18.977  30.254  29.849  1.00 36.66           C  
ATOM    713  CB  SER L  95      17.564  30.107  29.258  1.00 37.94           C  
ATOM    714  OG  SER L  95      17.201  31.287  28.556  1.00 47.74           O  
ATOM    715  C   SER L  95      19.909  30.565  28.722  1.00 35.69           C  
ATOM    716  O   SER L  95      20.173  31.726  28.417  1.00 36.53           O  
ATOM    717  N   PRO L  96      20.438  29.543  28.104  1.00 36.18           N  
ATOM    718  CA  PRO L  96      20.151  28.190  28.498  1.00 35.00           C  
ATOM    719  CD  PRO L  96      20.810  29.636  26.704  1.00 39.27           C  
ATOM    720  CB  PRO L  96      20.484  27.317  27.286  1.00 36.91           C  
ATOM    721  CG  PRO L  96      21.311  28.227  26.360  1.00 38.64           C  
ATOM    722  C   PRO L  96      20.908  27.816  29.733  1.00 30.22           C  
ATOM    723  O   PRO L  96      21.908  28.460  30.045  1.00 29.23           O  
ATOM    724  N   TRP L  97      20.440  26.780  30.455  1.00 26.58           N  
ATOM    725  CA  TRP L  97      21.102  26.362  31.654  1.00 25.21           C  
ATOM    726  CB  TRP L  97      20.242  25.407  32.497  1.00 24.56           C  
ATOM    727  CG  TRP L  97      18.970  26.078  32.965  1.00 27.65           C  
ATOM    728  CD2 TRP L  97      17.832  25.399  33.516  1.00 30.81           C  
ATOM    729  CD1 TRP L  97      18.639  27.401  32.909  1.00 29.45           C  
ATOM    730  NE1 TRP L  97      17.364  27.587  33.382  1.00 28.40           N  
ATOM    731  CE2 TRP L  97      16.853  26.363  33.760  1.00 32.08           C  
ATOM    732  CE3 TRP L  97      17.611  24.078  33.788  1.00 37.73           C  
ATOM    733  CZ2 TRP L  97      15.637  26.019  34.276  1.00 46.68           C  
ATOM    734  CZ3 TRP L  97      16.387  23.738  34.319  1.00 42.54           C  
ATOM    735  CH2 TRP L  97      15.417  24.688  34.557  1.00 48.20           C  
ATOM    736  C   TRP L  97      22.355  25.678  31.226  1.00 24.77           C  
ATOM    737  O   TRP L  97      22.381  24.964  30.223  1.00 26.12           O  
ATOM    738  N   THR L  98      23.448  25.903  31.970  1.00 38.96           N  
ATOM    739  CA  THR L  98      24.728  25.367  31.583  1.00 39.07           C  
ATOM    740  CB  THR L  98      25.656  26.399  31.004  1.00 39.95           C  
ATOM    741  OG1 THR L  98      25.893  27.431  31.950  1.00 40.05           O  
ATOM    742  CG2 THR L  98      25.029  26.980  29.724  1.00 40.14           C  
ATOM    743  C   THR L  98      25.414  24.733  32.764  1.00 38.74           C  
ATOM    744  O   THR L  98      25.067  24.984  33.918  1.00 38.46           O  
ATOM    745  N   PHE L  99      26.419  23.870  32.481  1.00 38.55           N  
ATOM    746  CA  PHE L  99      27.165  23.153  33.490  1.00 37.81           C  
ATOM    747  CB  PHE L  99      27.114  21.624  33.326  1.00 36.39           C  
ATOM    748  CG  PHE L  99      25.714  21.129  33.458  1.00 36.55           C  
ATOM    749  CD1 PHE L  99      24.854  21.175  32.385  1.00 37.30           C  
ATOM    750  CD2 PHE L  99      25.271  20.598  34.646  1.00 35.48           C  
ATOM    751  CE1 PHE L  99      23.564  20.712  32.502  1.00 37.00           C  
ATOM    752  CE2 PHE L  99      23.984  20.134  34.767  1.00 35.90           C  
ATOM    753  CZ  PHE L  99      23.127  20.191  33.695  1.00 36.05           C  
ATOM    754  C   PHE L  99      28.624  23.483  33.323  1.00 39.08           C  
ATOM    755  O   PHE L  99      29.061  23.899  32.253  1.00 39.74           O  
ATOM    756  N   GLY L 100      29.421  23.310  34.402  1.00 39.36           N  
ATOM    757  CA  GLY L 100      30.844  23.516  34.321  1.00 40.15           C  
ATOM    758  C   GLY L 100      31.433  22.241  33.786  1.00 41.30           C  
ATOM    759  O   GLY L 100      30.723  21.256  33.603  1.00 40.45           O  
ATOM    760  N   GLN L 101      32.757  22.239  33.523  1.00 42.62           N  
ATOM    761  CA  GLN L 101      33.475  21.110  32.983  1.00 42.82           C  
ATOM    762  CB  GLN L 101      34.944  21.411  32.651  1.00 75.43           C  
ATOM    763  CG  GLN L 101      35.138  22.584  31.699  1.00 80.92           C  
ATOM    764  CD  GLN L 101      35.035  23.838  32.548  1.00 82.83           C  
ATOM    765  OE1 GLN L 101      35.472  23.867  33.699  1.00 82.69           O  
ATOM    766  NE2 GLN L 101      34.435  24.908  31.968  1.00 85.33           N  
ATOM    767  C   GLN L 101      33.521  20.006  33.995  1.00 41.64           C  
ATOM    768  O   GLN L 101      33.568  18.828  33.645  1.00 41.51           O  
ATOM    769  N   GLY L 102      33.579  20.359  35.289  1.00 41.25           N  
ATOM    770  CA  GLY L 102      33.625  19.346  36.304  1.00 40.70           C  
ATOM    771  C   GLY L 102      35.019  19.219  36.836  1.00 41.95           C  
ATOM    772  O   GLY L 102      36.001  19.520  36.156  1.00 42.23           O  
ATOM    773  N   THR L 103      35.119  18.766  38.104  1.00 41.31           N  
ATOM    774  CA  THR L 103      36.386  18.549  38.741  1.00 41.81           C  
ATOM    775  CB  THR L 103      36.621  19.431  39.936  1.00 42.20           C  
ATOM    776  OG1 THR L 103      36.575  20.800  39.559  1.00 42.99           O  
ATOM    777  CG2 THR L 103      38.000  19.102  40.530  1.00 41.80           C  
ATOM    778  C   THR L 103      36.397  17.133  39.225  1.00 41.78           C  
ATOM    779  O   THR L 103      35.484  16.694  39.922  1.00 40.87           O  
ATOM    780  N   LYS L 104      37.449  16.375  38.866  1.00 42.85           N  
ATOM    781  CA  LYS L 104      37.525  15.001  39.266  1.00 42.79           C  
ATOM    782  CB  LYS L 104      38.298  14.145  38.250  1.00 43.76           C  
ATOM    783  CG  LYS L 104      38.323  12.652  38.566  1.00 45.83           C  
ATOM    784  CD  LYS L 104      38.854  11.809  37.405  1.00 47.65           C  
ATOM    785  CE  LYS L 104      38.928  10.315  37.720  1.00 48.94           C  
ATOM    786  NZ  LYS L 104      37.579   9.716  37.643  1.00 49.07           N1+
ATOM    787  C   LYS L 104      38.261  14.939  40.566  1.00 42.36           C  
ATOM    788  O   LYS L 104      39.372  15.453  40.689  1.00 43.35           O  
ATOM    789  N   VAL L 105      37.651  14.299  41.583  1.00 41.28           N  
ATOM    790  CA  VAL L 105      38.325  14.177  42.844  1.00 41.59           C  
ATOM    791  CB  VAL L 105      37.422  14.395  44.029  1.00 40.81           C  
ATOM    792  CG1 VAL L 105      38.213  14.123  45.319  1.00 20.51           C  
ATOM    793  CG2 VAL L 105      36.858  15.826  43.946  1.00 20.35           C  
ATOM    794  C   VAL L 105      38.887  12.790  42.903  1.00 42.37           C  
ATOM    795  O   VAL L 105      38.155  11.801  42.871  1.00 42.74           O  
ATOM    796  N   GLU L 106      40.229  12.700  42.996  1.00 44.07           N  
ATOM    797  CA  GLU L 106      40.913  11.440  42.978  1.00 44.95           C  
ATOM    798  CB  GLU L 106      42.056  11.380  41.955  1.00 46.74           C  
ATOM    799  CG  GLU L 106      41.603  11.398  40.501  1.00 49.13           C  
ATOM    800  CD  GLU L 106      42.857  11.432  39.643  1.00 51.19           C  
ATOM    801  OE1 GLU L 106      43.751  12.268  39.939  1.00 51.80           O  
ATOM    802  OE2 GLU L 106      42.936  10.623  38.682  1.00 51.04           O1-
ATOM    803  C   GLU L 106      41.570  11.229  44.297  1.00 45.79           C  
ATOM    804  O   GLU L 106      41.891  12.175  45.014  1.00 46.06           O  
ATOM    805  N   ILE L 107      41.804   9.949  44.635  1.00 46.14           N  
ATOM    806  CA  ILE L 107      42.397   9.603  45.889  1.00 47.42           C  
ATOM    807  CB  ILE L 107      41.918   8.264  46.385  1.00 47.27           C  
ATOM    808  CG1 ILE L 107      42.235   8.082  47.873  1.00 47.12           C  
ATOM    809  CG2 ILE L 107      42.494   7.160  45.484  1.00 46.75           C  
ATOM    810  CD1 ILE L 107      41.508   6.894  48.500  1.00 47.47           C  
ATOM    811  C   ILE L 107      43.887   9.558  45.721  1.00 48.73           C  
ATOM    812  O   ILE L 107      44.408   8.983  44.766  1.00 48.76           O  
ATOM    813  N   LYS L 108      44.623  10.220  46.639  1.00 50.20           N  
ATOM    814  CA  LYS L 108      46.055  10.152  46.581  1.00 52.14           C  
ATOM    815  CB  LYS L 108      46.802  11.388  47.126  1.00 54.19           C  
ATOM    816  CG  LYS L 108      46.958  12.537  46.127  1.00 55.73           C  
ATOM    817  CD  LYS L 108      47.663  13.768  46.706  1.00 59.07           C  
ATOM    818  CE  LYS L 108      48.146  14.748  45.633  1.00 60.92           C  
ATOM    819  NZ  LYS L 108      48.913  15.851  46.253  1.00 63.47           N1+
ATOM    820  C   LYS L 108      46.480   8.981  47.454  1.00 52.26           C  
ATOM    821  O   LYS L 108      46.574   9.181  48.694  1.00 52.70           O  
ATOM    822  OXT LYS L 108      46.725   7.877  46.898  1.00 51.13           O1-
TER     823      LYS L 108 
ATOM    824  N   GLN H 109       8.771   4.843  45.252  1.00 61.32           N1+
ATOM    825  CA  GLN H 109       9.517   6.096  45.020  1.00 59.67           C  
ATOM    826  CB  GLN H 109      11.036   5.849  45.099  1.00 60.09           C  
ATOM    827  CG  GLN H 109      11.553   5.438  46.480  1.00 63.40           C  
ATOM    828  CD  GLN H 109      13.062   5.240  46.374  1.00 64.66           C  
ATOM    829  OE1 GLN H 109      13.539   4.236  45.847  1.00 66.52           O  
ATOM    830  NE2 GLN H 109      13.838   6.236  46.881  1.00 79.61           N  
ATOM    831  C   GLN H 109       9.229   6.645  43.664  1.00 57.53           C  
ATOM    832  O   GLN H 109       8.421   6.106  42.910  1.00 58.02           O  
ATOM    833  N   VAL H 110       9.890   7.763  43.327  1.00 50.39           N  
ATOM    834  CA  VAL H 110       9.698   8.345  42.033  1.00 47.90           C  
ATOM    835  CB  VAL H 110       9.781   9.840  42.031  1.00 47.58           C  
ATOM    836  CG1 VAL H 110       9.666  10.331  40.579  1.00 46.56           C  
ATOM    837  CG2 VAL H 110       8.685  10.383  42.963  1.00 47.68           C  
ATOM    838  C   VAL H 110      10.801   7.825  41.184  1.00 47.08           C  
ATOM    839  O   VAL H 110      11.973   7.918  41.548  1.00 46.95           O  
ATOM    840  N   GLN H 111      10.446   7.245  40.025  1.00 45.48           N  
ATOM    841  CA  GLN H 111      11.472   6.699  39.195  1.00 44.14           C  
ATOM    842  CB  GLN H 111      11.464   5.161  39.132  1.00 45.95           C  
ATOM    843  CG  GLN H 111      11.789   4.496  40.468  1.00 48.37           C  
ATOM    844  CD  GLN H 111      11.745   2.992  40.259  1.00 51.19           C  
ATOM    845  OE1 GLN H 111      10.753   2.447  39.778  1.00 52.75           O  
ATOM    846  NE2 GLN H 111      12.856   2.300  40.625  1.00 51.01           N  
ATOM    847  C   GLN H 111      11.264   7.182  37.803  1.00 42.77           C  
ATOM    848  O   GLN H 111      10.138   7.289  37.323  1.00 43.04           O  
ATOM    849  N   LEU H 112      12.379   7.500  37.123  1.00 40.99           N  
ATOM    850  CA  LEU H 112      12.341   7.934  35.761  1.00 39.85           C  
ATOM    851  CB  LEU H 112      13.114   9.243  35.533  1.00 38.39           C  
ATOM    852  CG  LEU H 112      12.619  10.427  36.384  1.00 38.29           C  
ATOM    853  CD1 LEU H 112      13.439  11.695  36.102  1.00 37.38           C  
ATOM    854  CD2 LEU H 112      11.110  10.653  36.217  1.00 37.61           C  
ATOM    855  C   LEU H 112      13.078   6.879  35.000  1.00 40.36           C  
ATOM    856  O   LEU H 112      14.122   6.411  35.453  1.00 40.46           O  
ATOM    857  N   GLN H 113      12.556   6.453  33.834  1.00 40.73           N  
ATOM    858  CA  GLN H 113      13.241   5.423  33.107  1.00 41.43           C  
ATOM    859  CB  GLN H 113      12.553   4.051  33.212  1.00 42.78           C  
ATOM    860  CG  GLN H 113      13.258   2.945  32.424  1.00 44.69           C  
ATOM    861  CD  GLN H 113      14.439   2.422  33.227  1.00 45.69           C  
ATOM    862  OE1 GLN H 113      15.233   3.184  33.775  1.00 46.77           O  
ATOM    863  NE2 GLN H 113      14.557   1.071  33.304  1.00 45.84           N  
ATOM    864  C   GLN H 113      13.256   5.777  31.655  1.00 41.70           C  
ATOM    865  O   GLN H 113      12.207   5.924  31.030  1.00 42.66           O  
ATOM    866  N   GLU H 114      14.469   5.902  31.080  1.00 41.75           N  
ATOM    867  CA  GLU H 114      14.617   6.215  29.687  1.00 42.20           C  
ATOM    868  CB  GLU H 114      15.990   6.814  29.333  1.00 40.80           C  
ATOM    869  CG  GLU H 114      16.339   8.102  30.076  1.00 40.12           C  
ATOM    870  CD  GLU H 114      17.056   7.728  31.366  1.00 38.72           C  
ATOM    871  OE1 GLU H 114      17.174   6.507  31.651  1.00 42.72           O  
ATOM    872  OE2 GLU H 114      17.505   8.663  32.079  1.00 37.45           O1-
ATOM    873  C   GLU H 114      14.527   4.933  28.912  1.00 43.55           C  
ATOM    874  O   GLU H 114      14.781   3.855  29.452  1.00 44.15           O  
ATOM    875  N   SER H 115      14.141   5.020  27.621  1.00 44.75           N  
ATOM    876  CA  SER H 115      14.076   3.863  26.769  1.00 46.19           C  
ATOM    877  CB  SER H 115      12.697   3.176  26.757  1.00 46.86           C  
ATOM    878  OG  SER H 115      12.349   2.712  28.052  1.00 52.76           O  
ATOM    879  C   SER H 115      14.274   4.346  25.366  1.00 47.03           C  
ATOM    880  O   SER H 115      13.942   5.487  25.049  1.00 46.40           O  
ATOM    881  N   GLY H 116      14.814   3.481  24.483  1.00 47.96           N  
ATOM    882  CA  GLY H 116      14.988   3.882  23.114  1.00 49.65           C  
ATOM    883  C   GLY H 116      16.124   3.103  22.530  1.00 50.89           C  
ATOM    884  O   GLY H 116      16.821   2.370  23.228  1.00 50.25           O  
ATOM    885  N   PRO H 117      16.330   3.261  21.248  1.00 52.44           N  
ATOM    886  CA  PRO H 117      17.376   2.539  20.580  1.00 53.53           C  
ATOM    887  CD  PRO H 117      15.253   3.613  20.340  1.00 60.49           C  
ATOM    888  CB  PRO H 117      17.068   2.619  19.081  1.00 54.99           C  
ATOM    889  CG  PRO H 117      15.942   3.665  18.969  1.00 61.77           C  
ATOM    890  C   PRO H 117      18.747   2.992  20.963  1.00 53.30           C  
ATOM    891  O   PRO H 117      18.976   4.192  21.110  1.00 53.66           O  
ATOM    892  N   GLY H 118      19.653   2.021  21.179  1.00 52.88           N  
ATOM    893  CA  GLY H 118      21.031   2.245  21.500  1.00 51.78           C  
ATOM    894  C   GLY H 118      21.792   2.721  20.301  1.00 51.91           C  
ATOM    895  O   GLY H 118      22.723   3.512  20.433  1.00 52.13           O  
ATOM    896  N   LEU H 119      21.457   2.212  19.096  1.00 51.84           N  
ATOM    897  CA  LEU H 119      22.261   2.546  17.951  1.00 52.08           C  
ATOM    898  CB  LEU H 119      22.891   1.303  17.296  1.00 52.54           C  
ATOM    899  CG  LEU H 119      23.856   1.614  16.138  1.00 53.19           C  
ATOM    900  CD1 LEU H 119      25.103   2.367  16.631  1.00 51.54           C  
ATOM    901  CD2 LEU H 119      24.209   0.337  15.357  1.00 52.69           C  
ATOM    902  C   LEU H 119      21.427   3.235  16.912  1.00 52.52           C  
ATOM    903  O   LEU H 119      20.256   2.906  16.721  1.00 52.83           O  
ATOM    904  N   VAL H 120      22.023   4.234  16.220  1.00 52.67           N  
ATOM    905  CA  VAL H 120      21.320   4.958  15.193  1.00 53.10           C  
ATOM    906  CB  VAL H 120      20.732   6.249  15.693  1.00 52.35           C  
ATOM    907  CG1 VAL H 120      20.073   6.999  14.522  1.00 63.25           C  
ATOM    908  CG2 VAL H 120      19.765   5.926  16.843  1.00 61.62           C  
ATOM    909  C   VAL H 120      22.286   5.295  14.092  1.00 53.93           C  
ATOM    910  O   VAL H 120      23.462   5.570  14.327  1.00 53.52           O  
ATOM    911  N   LYS H 121      21.784   5.283  12.841  1.00 54.96           N  
ATOM    912  CA  LYS H 121      22.541   5.573  11.653  1.00 56.12           C  
ATOM    913  CB  LYS H 121      21.809   5.085  10.391  1.00 57.35           C  
ATOM    914  CG  LYS H 121      22.543   5.299   9.068  1.00 58.82           C  
ATOM    915  CD  LYS H 121      23.599   4.241   8.756  1.00 60.97           C  
ATOM    916  CE  LYS H 121      24.105   4.313   7.315  1.00 62.98           C  
ATOM    917  NZ  LYS H 121      24.986   3.159   7.033  1.00 64.33           N1+
ATOM    918  C   LYS H 121      22.653   7.061  11.534  1.00 56.08           C  
ATOM    919  O   LYS H 121      21.805   7.802  12.025  1.00 55.16           O  
ATOM    920  N   PRO H 122      23.684   7.520  10.880  1.00 56.77           N  
ATOM    921  CA  PRO H 122      23.852   8.937  10.724  1.00 57.10           C  
ATOM    922  CD  PRO H 122      24.960   6.823  10.918  1.00 57.40           C  
ATOM    923  CB  PRO H 122      25.272   9.128  10.200  1.00 57.77           C  
ATOM    924  CG  PRO H 122      26.030   7.918  10.780  1.00 57.80           C  
ATOM    925  C   PRO H 122      22.771   9.509   9.864  1.00 58.08           C  
ATOM    926  O   PRO H 122      22.259   8.800   9.000  1.00 58.82           O  
ATOM    927  N   SER H 123      22.420  10.787  10.121  1.00 58.09           N  
ATOM    928  CA  SER H 123      21.414  11.575   9.459  1.00 59.12           C  
ATOM    929  CB  SER H 123      21.545  11.619   7.922  1.00 60.90           C  
ATOM    930  OG  SER H 123      21.121  10.397   7.338  1.00 62.14           O  
ATOM    931  C   SER H 123      20.044  11.069   9.795  1.00 58.75           C  
ATOM    932  O   SER H 123      19.050  11.624   9.330  1.00 58.47           O  
ATOM    933  N   GLN H 124      19.939  10.036  10.652  1.00 58.34           N  
ATOM    934  CA  GLN H 124      18.632   9.565  11.014  1.00 58.21           C  
ATOM    935  CB  GLN H 124      18.540   8.044  11.225  1.00 59.60           C  
ATOM    936  CG  GLN H 124      18.693   7.272   9.910  1.00 63.65           C  
ATOM    937  CD  GLN H 124      18.589   5.786  10.214  1.00 66.04           C  
ATOM    938  OE1 GLN H 124      18.645   4.947   9.317  1.00 65.62           O  
ATOM    939  NE2 GLN H 124      18.431   5.451  11.521  1.00 20.37           N  
ATOM    940  C   GLN H 124      18.213  10.283  12.259  1.00 56.33           C  
ATOM    941  O   GLN H 124      18.953  11.114  12.784  1.00 55.14           O  
ATOM    942  N   THR H 125      16.988  10.004  12.755  1.00 55.67           N  
ATOM    943  CA  THR H 125      16.495  10.730  13.893  1.00 54.19           C  
ATOM    944  CB  THR H 125      15.083  11.220  13.734  1.00 54.40           C  
ATOM    945  OG1 THR H 125      14.972  12.069  12.604  1.00 55.85           O  
ATOM    946  CG2 THR H 125      14.694  11.997  14.999  1.00 54.15           C  
ATOM    947  C   THR H 125      16.504   9.855  15.110  1.00 52.60           C  
ATOM    948  O   THR H 125      16.223   8.660  15.049  1.00 52.62           O  
ATOM    949  N   LEU H 126      16.829  10.468  16.268  1.00 50.90           N  
ATOM    950  CA  LEU H 126      16.902   9.787  17.531  1.00 49.06           C  
ATOM    951  CB  LEU H 126      18.014  10.360  18.430  1.00 48.43           C  
ATOM    952  CG  LEU H 126      18.051   9.809  19.869  1.00 47.61           C  
ATOM    953  CD1 LEU H 126      18.347   8.302  19.900  1.00 48.48           C  
ATOM    954  CD2 LEU H 126      19.013  10.630  20.745  1.00 46.84           C  
ATOM    955  C   LEU H 126      15.604   9.978  18.255  1.00 48.17           C  
ATOM    956  O   LEU H 126      15.086  11.090  18.328  1.00 47.66           O  
ATOM    957  N   SER H 127      15.037   8.879  18.799  1.00 47.41           N  
ATOM    958  CA  SER H 127      13.815   8.985  19.548  1.00 46.66           C  
ATOM    959  CB  SER H 127      12.613   8.317  18.857  1.00 47.91           C  
ATOM    960  OG  SER H 127      12.325   8.979  17.635  1.00 50.98           O  
ATOM    961  C   SER H 127      14.013   8.287  20.860  1.00 45.25           C  
ATOM    962  O   SER H 127      14.416   7.125  20.902  1.00 44.99           O  
ATOM    963  N   LEU H 128      13.726   8.995  21.972  1.00 43.10           N  
ATOM    964  CA  LEU H 128      13.867   8.437  23.289  1.00 41.73           C  
ATOM    965  CB  LEU H 128      15.083   8.984  24.058  1.00 40.34           C  
ATOM    966  CG  LEU H 128      16.439   8.534  23.485  1.00 40.48           C  
ATOM    967  CD1 LEU H 128      17.606   9.118  24.298  1.00 38.37           C  
ATOM    968  CD2 LEU H 128      16.516   7.002  23.371  1.00 40.28           C  
ATOM    969  C   LEU H 128      12.652   8.800  24.081  1.00 42.09           C  
ATOM    970  O   LEU H 128      12.032   9.835  23.841  1.00 41.77           O  
ATOM    971  N   THR H 129      12.267   7.936  25.043  1.00 41.74           N  
ATOM    972  CA  THR H 129      11.123   8.243  25.852  1.00 42.42           C  
ATOM    973  CB  THR H 129       9.926   7.387  25.545  1.00 43.71           C  
ATOM    974  OG1 THR H 129       8.764   7.940  26.142  1.00 45.42           O  
ATOM    975  CG2 THR H 129      10.170   5.968  26.084  1.00 44.34           C  
ATOM    976  C   THR H 129      11.485   8.017  27.290  1.00 41.27           C  
ATOM    977  O   THR H 129      12.265   7.123  27.611  1.00 41.77           O  
ATOM    978  N   CYS H 130      10.938   8.850  28.198  1.00 40.43           N  
ATOM    979  CA  CYS H 130      11.217   8.693  29.599  1.00 39.33           C  
ATOM    980  CB  CYS H 130      11.849   9.958  30.227  1.00 38.39           C  
ATOM    981  SG  CYS H 130      12.288   9.801  31.988  1.00 39.05           S  
ATOM    982  C   CYS H 130       9.904   8.403  30.246  1.00 39.78           C  
ATOM    983  O   CYS H 130       8.927   9.120  30.036  1.00 39.33           O  
ATOM    984  N   THR H 131       9.842   7.322  31.046  1.00 39.64           N  
ATOM    985  CA  THR H 131       8.588   6.971  31.641  1.00 39.60           C  
ATOM    986  CB  THR H 131       8.230   5.530  31.421  1.00 39.95           C  
ATOM    987  OG1 THR H 131       6.848   5.334  31.654  1.00 52.06           O  
ATOM    988  CG2 THR H 131       9.061   4.650  32.368  1.00 50.41           C  
ATOM    989  C   THR H 131       8.694   7.239  33.109  1.00 39.44           C  
ATOM    990  O   THR H 131       9.706   6.939  33.739  1.00 38.71           O  
ATOM    991  N   VAL H 132       7.643   7.836  33.698  1.00 38.86           N  
ATOM    992  CA  VAL H 132       7.706   8.152  35.092  1.00 39.38           C  
ATOM    993  CB  VAL H 132       7.301   9.561  35.404  1.00 39.42           C  
ATOM    994  CG1 VAL H 132       7.319   9.749  36.930  1.00 38.54           C  
ATOM    995  CG2 VAL H 132       8.247  10.510  34.652  1.00 39.36           C  
ATOM    996  C   VAL H 132       6.788   7.239  35.835  1.00 40.27           C  
ATOM    997  O   VAL H 132       5.731   6.849  35.338  1.00 41.66           O  
ATOM    998  N   SER H 133       7.217   6.851  37.052  1.00 40.27           N  
ATOM    999  CA  SER H 133       6.426   6.009  37.893  1.00 41.49           C  
ATOM   1000  CB  SER H 133       6.963   4.572  38.005  1.00 42.12           C  
ATOM   1001  OG  SER H 133       6.960   3.943  36.732  1.00 47.48           O  
ATOM   1002  C   SER H 133       6.482   6.605  39.261  1.00 41.50           C  
ATOM   1003  O   SER H 133       7.433   7.303  39.611  1.00 40.69           O  
ATOM   1004  N   GLY H 134       5.397   6.398  40.030  1.00 36.34           N  
ATOM   1005  CA  GLY H 134       5.324   6.923  41.358  1.00 39.06           C  
ATOM   1006  C   GLY H 134       4.723   8.298  41.334  1.00 39.39           C  
ATOM   1007  O   GLY H 134       4.715   8.975  42.363  1.00 41.92           O  
ATOM   1008  N   GLY H 135       4.201   8.755  40.174  1.00 39.44           N  
ATOM   1009  CA  GLY H 135       3.598  10.063  40.139  1.00 44.12           C  
ATOM   1010  C   GLY H 135       2.986  10.285  38.785  1.00 45.62           C  
ATOM   1011  O   GLY H 135       3.242   9.543  37.839  1.00 46.46           O  
ATOM   1012  N   SER H 136       2.149  11.340  38.658  1.00 45.74           N  
ATOM   1013  CA  SER H 136       1.542  11.613  37.384  1.00 44.35           C  
ATOM   1014  CB  SER H 136       0.012  11.782  37.424  1.00 44.51           C  
ATOM   1015  OG  SER H 136      -0.329  13.025  38.020  1.00 43.93           O  
ATOM   1016  C   SER H 136       2.108  12.900  36.866  1.00 44.41           C  
ATOM   1017  O   SER H 136       2.294  13.864  37.608  1.00 41.41           O  
ATOM   1018  N   ILE H 137       2.425  12.922  35.558  1.00 40.40           N  
ATOM   1019  CA  ILE H 137       2.968  14.080  34.904  1.00 43.87           C  
ATOM   1020  CB  ILE H 137       3.411  13.817  33.495  1.00 41.43           C  
ATOM   1021  CG1 ILE H 137       4.399  12.644  33.440  1.00 28.51           C  
ATOM   1022  CG2 ILE H 137       4.034  15.120  32.964  1.00 34.39           C  
ATOM   1023  CD1 ILE H 137       4.673  12.164  32.014  1.00 30.64           C  
ATOM   1024  C   ILE H 137       1.915  15.155  34.847  1.00 42.40           C  
ATOM   1025  O   ILE H 137       2.221  16.339  34.975  1.00 44.35           O  
ATOM   1026  N   SER H 138       0.645  14.759  34.631  1.00 42.76           N  
ATOM   1027  CA  SER H 138      -0.458  15.662  34.415  1.00 43.39           C  
ATOM   1028  CB  SER H 138      -1.742  14.932  33.972  1.00 43.09           C  
ATOM   1029  OG  SER H 138      -2.204  14.068  34.999  1.00 48.28           O  
ATOM   1030  C   SER H 138      -0.788  16.481  35.632  1.00 40.34           C  
ATOM   1031  O   SER H 138      -1.455  17.509  35.519  1.00 40.72           O  
ATOM   1032  N   SER H 139      -0.356  16.058  36.830  1.00 35.44           N  
ATOM   1033  CA  SER H 139      -0.677  16.796  38.022  1.00 36.88           C  
ATOM   1034  CB  SER H 139      -0.167  16.098  39.293  1.00 37.41           C  
ATOM   1035  OG  SER H 139      -0.598  16.807  40.443  1.00 41.21           O  
ATOM   1036  C   SER H 139      -0.033  18.150  37.956  1.00 36.10           C  
ATOM   1037  O   SER H 139      -0.568  19.115  38.500  1.00 37.40           O  
ATOM   1038  N   GLY H 140       1.134  18.254  37.280  1.00 34.96           N  
ATOM   1039  CA  GLY H 140       1.823  19.509  37.143  1.00 34.93           C  
ATOM   1040  C   GLY H 140       2.795  19.663  38.278  1.00 33.40           C  
ATOM   1041  O   GLY H 140       3.071  18.715  39.012  1.00 33.56           O  
ATOM   1042  N   ASP H 141       3.300  20.907  38.450  1.00 31.79           N  
ATOM   1043  CA  ASP H 141       4.260  21.314  39.442  1.00 29.48           C  
ATOM   1044  CB  ASP H 141       3.958  20.724  40.831  1.00 31.11           C  
ATOM   1045  CG  ASP H 141       2.706  21.387  41.388  1.00 25.23           C  
ATOM   1046  OD1 ASP H 141       2.295  22.449  40.846  1.00 23.30           O  
ATOM   1047  OD2 ASP H 141       2.144  20.836  42.372  1.00 26.10           O1-
ATOM   1048  C   ASP H 141       5.650  20.887  39.076  1.00 28.98           C  
ATOM   1049  O   ASP H 141       6.582  21.097  39.852  1.00 29.09           O  
ATOM   1050  N   TYR H 142       5.850  20.323  37.872  1.00 28.05           N  
ATOM   1051  CA  TYR H 142       7.179  19.944  37.501  1.00 25.58           C  
ATOM   1052  CB  TYR H 142       7.473  18.441  37.675  1.00 25.43           C  
ATOM   1053  CG  TYR H 142       7.390  18.098  39.123  1.00 28.15           C  
ATOM   1054  CD1 TYR H 142       8.504  18.185  39.921  1.00 29.27           C  
ATOM   1055  CD2 TYR H 142       6.202  17.695  39.688  1.00 27.72           C  
ATOM   1056  CE1 TYR H 142       8.443  17.870  41.260  1.00 23.90           C  
ATOM   1057  CE2 TYR H 142       6.130  17.378  41.027  1.00 30.80           C  
ATOM   1058  CZ  TYR H 142       7.254  17.463  41.815  1.00 25.02           C  
ATOM   1059  OH  TYR H 142       7.194  17.140  43.187  1.00 27.10           O  
ATOM   1060  C   TYR H 142       7.353  20.217  36.042  1.00 27.93           C  
ATOM   1061  O   TYR H 142       6.412  20.224  35.252  1.00 25.73           O  
ATOM   1062  N   PHE H 143       8.606  20.470  35.663  1.00 36.65           N  
ATOM   1063  CA  PHE H 143       9.067  20.665  34.317  1.00 35.87           C  
ATOM   1064  CB  PHE H 143       9.869  21.965  34.114  1.00 35.87           C  
ATOM   1065  CG  PHE H 143       8.943  23.116  34.330  1.00 37.24           C  
ATOM   1066  CD1 PHE H 143       8.718  23.606  35.597  1.00 37.73           C  
ATOM   1067  CD2 PHE H 143       8.297  23.707  33.268  1.00 38.47           C  
ATOM   1068  CE1 PHE H 143       7.868  24.667  35.805  1.00 38.56           C  
ATOM   1069  CE2 PHE H 143       7.446  24.769  33.470  1.00 38.40           C  
ATOM   1070  CZ  PHE H 143       7.229  25.251  34.739  1.00 39.68           C  
ATOM   1071  C   PHE H 143       9.984  19.504  34.090  1.00 35.58           C  
ATOM   1072  O   PHE H 143      10.719  19.124  35.002  1.00 35.19           O  
ATOM   1073  N   TRP H 144       9.950  18.893  32.882  1.00 35.24           N  
ATOM   1074  CA  TRP H 144      10.740  17.711  32.650  1.00 35.35           C  
ATOM   1075  CB  TRP H 144       9.910  16.532  32.121  1.00 35.09           C  
ATOM   1076  CG  TRP H 144       8.879  16.075  33.118  1.00 35.75           C  
ATOM   1077  CD2 TRP H 144       9.158  15.199  34.220  1.00 35.54           C  
ATOM   1078  CD1 TRP H 144       7.559  16.407  33.211  1.00 35.65           C  
ATOM   1079  NE1 TRP H 144       6.998  15.794  34.306  1.00 36.08           N  
ATOM   1080  CE2 TRP H 144       7.971  15.047  34.937  1.00 36.29           C  
ATOM   1081  CE3 TRP H 144      10.311  14.577  34.605  1.00 35.76           C  
ATOM   1082  CZ2 TRP H 144       7.919  14.270  36.057  1.00 36.05           C  
ATOM   1083  CZ3 TRP H 144      10.252  13.787  35.731  1.00 35.95           C  
ATOM   1084  CH2 TRP H 144       9.080  13.637  36.443  1.00 36.17           C  
ATOM   1085  C   TRP H 144      11.791  18.013  31.625  1.00 35.57           C  
ATOM   1086  O   TRP H 144      11.507  18.595  30.581  1.00 35.88           O  
ATOM   1087  N   SER H 145      13.045  17.580  31.880  1.00 34.99           N  
ATOM   1088  CA  SER H 145      14.094  17.958  30.978  1.00 34.96           C  
ATOM   1089  CB  SER H 145      15.059  18.988  31.586  1.00 35.57           C  
ATOM   1090  OG  SER H 145      15.606  18.488  32.795  1.00 36.86           O  
ATOM   1091  C   SER H 145      14.894  16.782  30.487  1.00 34.88           C  
ATOM   1092  O   SER H 145      14.784  15.659  30.981  1.00 34.26           O  
ATOM   1093  N   TRP H 146      15.692  17.033  29.426  1.00 34.10           N  
ATOM   1094  CA  TRP H 146      16.579  16.054  28.861  1.00 33.90           C  
ATOM   1095  CB  TRP H 146      16.257  15.684  27.404  1.00 33.67           C  
ATOM   1096  CG  TRP H 146      15.003  14.856  27.240  1.00 34.37           C  
ATOM   1097  CD2 TRP H 146      14.978  13.420  27.286  1.00 34.42           C  
ATOM   1098  CD1 TRP H 146      13.718  15.260  27.026  1.00 34.16           C  
ATOM   1099  NE1 TRP H 146      12.892  14.164  26.936  1.00 35.11           N  
ATOM   1100  CE2 TRP H 146      13.655  13.025  27.092  1.00 34.68           C  
ATOM   1101  CE3 TRP H 146      15.977  12.506  27.473  1.00 34.12           C  
ATOM   1102  CZ2 TRP H 146      13.309  11.705  27.083  1.00 34.40           C  
ATOM   1103  CZ3 TRP H 146      15.625  11.174  27.462  1.00 33.34           C  
ATOM   1104  CH2 TRP H 146      14.316  10.783  27.271  1.00 34.04           C  
ATOM   1105  C   TRP H 146      17.956  16.646  28.887  1.00 34.59           C  
ATOM   1106  O   TRP H 146      18.144  17.821  28.571  1.00 34.37           O  
ATOM   1107  N   ILE H 147      18.951  15.829  29.291  1.00 33.61           N  
ATOM   1108  CA  ILE H 147      20.324  16.242  29.399  1.00 33.83           C  
ATOM   1109  CB  ILE H 147      20.794  16.286  30.823  1.00 32.83           C  
ATOM   1110  CG1 ILE H 147      19.902  17.187  31.694  1.00 33.31           C  
ATOM   1111  CG2 ILE H 147      22.270  16.711  30.811  1.00 31.96           C  
ATOM   1112  CD1 ILE H 147      19.960  18.667  31.350  1.00 33.33           C  
ATOM   1113  C   ILE H 147      21.145  15.155  28.759  1.00 35.09           C  
ATOM   1114  O   ILE H 147      20.745  13.992  28.756  1.00 35.63           O  
ATOM   1115  N   ARG H 148      22.327  15.494  28.202  1.00 36.01           N  
ATOM   1116  CA  ARG H 148      23.123  14.482  27.552  1.00 36.75           C  
ATOM   1117  CB  ARG H 148      23.037  14.602  26.024  1.00 36.39           C  
ATOM   1118  CG  ARG H 148      23.470  15.995  25.563  1.00 37.29           C  
ATOM   1119  CD  ARG H 148      23.093  16.341  24.124  1.00 38.15           C  
ATOM   1120  NE  ARG H 148      24.097  15.714  23.226  1.00 40.08           N  
ATOM   1121  CZ  ARG H 148      24.065  15.975  21.887  1.00 41.11           C  
ATOM   1122  NH1 ARG H 148      23.134  16.835  21.379  1.00 41.20           N1+
ATOM   1123  NH2 ARG H 148      24.956  15.364  21.056  1.00 40.80           N  
ATOM   1124  C   ARG H 148      24.566  14.663  27.919  1.00 37.50           C  
ATOM   1125  O   ARG H 148      25.000  15.772  28.219  1.00 38.15           O  
ATOM   1126  N   GLN H 149      25.347  13.556  27.930  1.00 38.03           N  
ATOM   1127  CA  GLN H 149      26.751  13.693  28.193  1.00 39.04           C  
ATOM   1128  CB  GLN H 149      27.180  13.386  29.642  1.00 38.16           C  
ATOM   1129  CG  GLN H 149      27.044  11.929  30.078  1.00 38.43           C  
ATOM   1130  CD  GLN H 149      27.520  11.865  31.524  1.00 38.45           C  
ATOM   1131  OE1 GLN H 149      27.229  10.913  32.246  1.00 38.35           O  
ATOM   1132  NE2 GLN H 149      28.265  12.914  31.967  1.00 37.90           N  
ATOM   1133  C   GLN H 149      27.510  12.784  27.276  1.00 40.53           C  
ATOM   1134  O   GLN H 149      27.267  11.579  27.223  1.00 40.01           O  
ATOM   1135  N   LEU H 150      28.475  13.359  26.530  1.00 42.49           N  
ATOM   1136  CA  LEU H 150      29.280  12.618  25.599  1.00 45.04           C  
ATOM   1137  CB  LEU H 150      30.093  13.521  24.655  1.00 45.56           C  
ATOM   1138  CG  LEU H 150      29.227  14.510  23.851  1.00 27.05           C  
ATOM   1139  CD1 LEU H 150      30.076  15.311  22.850  1.00  0.00           C  
ATOM   1140  CD2 LEU H 150      28.028  13.810  23.197  1.00  0.00           C  
ATOM   1141  C   LEU H 150      30.248  11.820  26.413  1.00 46.48           C  
ATOM   1142  O   LEU H 150      30.576  12.189  27.540  1.00 46.57           O  
ATOM   1143  N   PRO H 151      30.727  10.729  25.883  1.00 48.40           N  
ATOM   1144  CA  PRO H 151      31.609   9.906  26.657  1.00 49.19           C  
ATOM   1145  CD  PRO H 151      29.992   9.962  24.891  1.00 49.32           C  
ATOM   1146  CB  PRO H 151      31.813   8.637  25.833  1.00 50.22           C  
ATOM   1147  CG  PRO H 151      30.492   8.513  25.046  1.00 50.30           C  
ATOM   1148  C   PRO H 151      32.854  10.632  27.038  1.00 50.20           C  
ATOM   1149  O   PRO H 151      33.490  11.233  26.174  1.00 50.80           O  
ATOM   1150  N   GLY H 152      33.209  10.590  28.336  1.00 50.70           N  
ATOM   1151  CA  GLY H 152      34.408  11.214  28.806  1.00 51.68           C  
ATOM   1152  C   GLY H 152      34.240  12.700  28.767  1.00 52.03           C  
ATOM   1153  O   GLY H 152      35.216  13.440  28.881  1.00 52.70           O  
ATOM   1154  N   LYS H 153      32.994  13.192  28.619  1.00 51.65           N  
ATOM   1155  CA  LYS H 153      32.822  14.615  28.517  1.00 50.93           C  
ATOM   1156  CB  LYS H 153      32.362  15.073  27.123  1.00 52.63           C  
ATOM   1157  CG  LYS H 153      33.477  14.915  26.083  1.00 55.31           C  
ATOM   1158  CD  LYS H 153      33.020  14.994  24.626  1.00 58.12           C  
ATOM   1159  CE  LYS H 153      34.165  14.821  23.624  1.00 60.10           C  
ATOM   1160  NZ  LYS H 153      33.630  14.714  22.248  1.00 61.64           N1+
ATOM   1161  C   LYS H 153      31.835  15.083  29.547  1.00 49.09           C  
ATOM   1162  O   LYS H 153      31.384  14.309  30.390  1.00 48.16           O  
ATOM   1163  N   GLY H 154      31.504  16.392  29.511  1.00 48.14           N  
ATOM   1164  CA  GLY H 154      30.650  17.011  30.492  1.00 46.17           C  
ATOM   1165  C   GLY H 154      29.201  16.917  30.105  1.00 44.47           C  
ATOM   1166  O   GLY H 154      28.836  16.241  29.147  1.00 44.24           O  
ATOM   1167  N   LEU H 155      28.335  17.630  30.863  1.00 42.76           N  
ATOM   1168  CA  LEU H 155      26.904  17.585  30.703  1.00 40.99           C  
ATOM   1169  CB  LEU H 155      26.171  17.630  32.055  1.00 39.71           C  
ATOM   1170  CG  LEU H 155      26.435  16.404  32.951  1.00 39.18           C  
ATOM   1171  CD1 LEU H 155      25.810  16.586  34.342  1.00 38.93           C  
ATOM   1172  CD2 LEU H 155      25.966  15.105  32.278  1.00 37.21           C  
ATOM   1173  C   LEU H 155      26.422  18.767  29.910  1.00 40.76           C  
ATOM   1174  O   LEU H 155      26.946  19.872  30.037  1.00 40.59           O  
ATOM   1175  N   GLU H 156      25.402  18.538  29.048  1.00 39.98           N  
ATOM   1176  CA  GLU H 156      24.800  19.583  28.260  1.00 40.08           C  
ATOM   1177  CB  GLU H 156      25.090  19.473  26.752  1.00 40.50           C  
ATOM   1178  CG  GLU H 156      24.448  20.592  25.926  1.00 43.18           C  
ATOM   1179  CD  GLU H 156      24.649  20.274  24.450  1.00 44.98           C  
ATOM   1180  OE1 GLU H 156      24.978  19.098  24.140  1.00 45.97           O  
ATOM   1181  OE2 GLU H 156      24.467  21.199  23.613  1.00 29.19           O1-
ATOM   1182  C   GLU H 156      23.306  19.483  28.405  1.00 38.86           C  
ATOM   1183  O   GLU H 156      22.723  18.411  28.259  1.00 38.21           O  
ATOM   1184  N   TRP H 157      22.649  20.625  28.693  1.00 38.28           N  
ATOM   1185  CA  TRP H 157      21.221  20.726  28.855  1.00 37.38           C  
ATOM   1186  CB  TRP H 157      20.876  21.982  29.678  1.00 37.63           C  
ATOM   1187  CG  TRP H 157      19.479  22.522  29.533  1.00 38.33           C  
ATOM   1188  CD2 TRP H 157      18.333  22.195  30.330  1.00 38.49           C  
ATOM   1189  CD1 TRP H 157      19.065  23.454  28.636  1.00 38.05           C  
ATOM   1190  NE1 TRP H 157      17.733  23.723  28.813  1.00 38.27           N  
ATOM   1191  CE2 TRP H 157      17.266  22.960  29.853  1.00 38.37           C  
ATOM   1192  CE3 TRP H 157      18.182  21.334  31.373  1.00 39.04           C  
ATOM   1193  CZ2 TRP H 157      16.025  22.877  30.411  1.00 38.23           C  
ATOM   1194  CZ3 TRP H 157      16.930  21.248  31.938  1.00 38.90           C  
ATOM   1195  CH2 TRP H 157      15.875  22.005  31.465  1.00 38.87           C  
ATOM   1196  C   TRP H 157      20.568  20.839  27.510  1.00 37.20           C  
ATOM   1197  O   TRP H 157      20.912  21.717  26.722  1.00 38.77           O  
ATOM   1198  N   ILE H 158      19.674  19.879  27.185  1.00 36.62           N  
ATOM   1199  CA  ILE H 158      18.928  19.858  25.952  1.00 37.13           C  
ATOM   1200  CB  ILE H 158      18.437  18.478  25.639  1.00 36.60           C  
ATOM   1201  CG1 ILE H 158      19.636  17.517  25.548  1.00 36.02           C  
ATOM   1202  CG2 ILE H 158      17.597  18.546  24.353  1.00 36.72           C  
ATOM   1203  CD1 ILE H 158      19.251  16.039  25.578  1.00 35.26           C  
ATOM   1204  C   ILE H 158      17.729  20.778  25.949  1.00 38.16           C  
ATOM   1205  O   ILE H 158      17.581  21.603  25.049  1.00 39.39           O  
ATOM   1206  N   GLY H 159      16.841  20.671  26.969  1.00 38.08           N  
ATOM   1207  CA  GLY H 159      15.633  21.464  26.988  1.00 37.95           C  
ATOM   1208  C   GLY H 159      14.658  20.841  27.953  1.00 37.88           C  
ATOM   1209  O   GLY H 159      14.949  19.799  28.537  1.00 37.17           O  
ATOM   1210  N   HIS H 160      13.470  21.470  28.159  1.00 37.91           N  
ATOM   1211  CA  HIS H 160      12.494  20.898  29.062  1.00 37.87           C  
ATOM   1212  ND1 HIS H 160      13.020  23.886  30.664  1.00  0.00           N  
ATOM   1213  CG  HIS H 160      12.181  22.797  30.743  1.00 38.30           C  
ATOM   1214  CB  HIS H 160      12.608  21.378  30.521  1.00 37.27           C  
ATOM   1215  NE2 HIS H 160      11.004  24.670  31.183  1.00  0.00           N  
ATOM   1216  CD2 HIS H 160      10.954  23.293  31.061  1.00 44.23           C  
ATOM   1217  CE1 HIS H 160      12.264  24.980  30.937  1.00 45.01           C  
ATOM   1218  C   HIS H 160      11.109  21.211  28.582  1.00 38.16           C  
ATOM   1219  O   HIS H 160      10.936  22.015  27.668  1.00 38.60           O  
ATOM   1220  N   ILE H 161      10.087  20.531  29.165  1.00 38.44           N  
ATOM   1221  CA  ILE H 161       8.713  20.746  28.788  1.00 38.83           C  
ATOM   1222  CB  ILE H 161       8.219  19.720  27.805  1.00 39.05           C  
ATOM   1223  CG1 ILE H 161       6.858  20.122  27.209  1.00 38.80           C  
ATOM   1224  CG2 ILE H 161       8.221  18.356  28.513  1.00 37.62           C  
ATOM   1225  CD1 ILE H 161       6.462  19.301  25.981  1.00 43.63           C  
ATOM   1226  C   ILE H 161       7.830  20.691  30.007  1.00 39.56           C  
ATOM   1227  O   ILE H 161       8.064  19.917  30.936  1.00 39.67           O  
ATOM   1228  N   HIS H 162       6.785  21.547  30.037  1.00 40.53           N  
ATOM   1229  CA  HIS H 162       5.840  21.564  31.124  1.00 41.67           C  
ATOM   1230  ND1 HIS H 162       3.191  23.412  32.788  1.00  0.00           N  
ATOM   1231  CG  HIS H 162       4.530  23.100  32.709  1.00 45.92           C  
ATOM   1232  CB  HIS H 162       5.299  22.976  31.422  1.00 42.76           C  
ATOM   1233  NE2 HIS H 162       3.915  23.197  34.880  1.00  0.00           N  
ATOM   1234  CD2 HIS H 162       4.956  22.969  33.996  1.00 55.04           C  
ATOM   1235  CE1 HIS H 162       2.877  23.461  34.108  1.00 52.45           C  
ATOM   1236  C   HIS H 162       4.712  20.640  30.735  1.00 42.62           C  
ATOM   1237  O   HIS H 162       4.550  20.319  29.561  1.00 43.02           O  
ATOM   1238  N   ASN H 163       3.854  20.138  31.621  1.00 35.17           N  
ATOM   1239  CA  ASN H 163       2.873  19.202  31.104  1.00 32.15           C  
ATOM   1240  CB  ASN H 163       2.009  18.553  32.200  1.00 40.26           C  
ATOM   1241  CG  ASN H 163       1.168  19.642  32.850  1.00 46.29           C  
ATOM   1242  OD1 ASN H 163       1.682  20.686  33.248  1.00  0.00           O  
ATOM   1243  ND2 ASN H 163      -0.166  19.399  32.950  1.00  0.00           N  
ATOM   1244  C   ASN H 163       1.932  19.864  30.122  1.00 34.42           C  
ATOM   1245  O   ASN H 163       1.502  19.224  29.162  1.00 33.02           O  
ATOM   1246  N   SER H 164       1.620  21.163  30.326  1.00 29.04           N  
ATOM   1247  CA  SER H 164       0.711  21.916  29.499  1.00 30.66           C  
ATOM   1248  CB  SER H 164       0.511  23.360  29.986  1.00 31.24           C  
ATOM   1249  OG  SER H 164       1.733  24.074  29.885  1.00 36.65           O  
ATOM   1250  C   SER H 164       1.254  21.970  28.101  1.00 31.36           C  
ATOM   1251  O   SER H 164       0.497  22.190  27.156  1.00 29.38           O  
ATOM   1252  N   GLY H 165       2.575  21.748  27.927  1.00 28.78           N  
ATOM   1253  CA  GLY H 165       3.116  21.705  26.595  1.00 29.10           C  
ATOM   1254  C   GLY H 165       4.153  22.755  26.354  1.00 26.59           C  
ATOM   1255  O   GLY H 165       4.826  22.717  25.325  1.00 27.27           O  
ATOM   1256  N   THR H 166       4.350  23.711  27.278  1.00 47.86           N  
ATOM   1257  CA  THR H 166       5.300  24.739  26.926  1.00 48.31           C  
ATOM   1258  CB  THR H 166       5.230  25.965  27.788  1.00 49.46           C  
ATOM   1259  OG1 THR H 166       5.538  25.643  29.138  1.00  0.00           O  
ATOM   1260  CG2 THR H 166       3.812  26.553  27.686  1.00  0.00           C  
ATOM   1261  C   THR H 166       6.683  24.173  27.049  1.00 47.51           C  
ATOM   1262  O   THR H 166       6.967  23.405  27.966  1.00 46.16           O  
ATOM   1263  N   THR H 167       7.591  24.538  26.119  1.00 47.38           N  
ATOM   1264  CA  THR H 167       8.902  23.955  26.163  1.00 46.63           C  
ATOM   1265  CB  THR H 167       9.042  22.855  25.144  1.00 47.29           C  
ATOM   1266  OG1 THR H 167      10.333  22.272  25.179  1.00 49.10           O  
ATOM   1267  CG2 THR H 167       8.717  23.417  23.755  1.00 47.13           C  
ATOM   1268  C   THR H 167       9.952  25.007  25.941  1.00 46.45           C  
ATOM   1269  O   THR H 167       9.661  26.091  25.439  1.00 46.92           O  
ATOM   1270  N   TYR H 168      11.200  24.719  26.379  1.00 45.83           N  
ATOM   1271  CA  TYR H 168      12.314  25.618  26.221  1.00 46.23           C  
ATOM   1272  CB  TYR H 168      12.708  26.270  27.554  1.00 46.84           C  
ATOM   1273  CG  TYR H 168      11.492  26.998  28.021  1.00 49.37           C  
ATOM   1274  CD1 TYR H 168      10.550  26.344  28.783  1.00 31.45           C  
ATOM   1275  CD2 TYR H 168      11.276  28.315  27.685  1.00 30.41           C  
ATOM   1276  CE1 TYR H 168       9.419  26.989  29.220  1.00 32.93           C  
ATOM   1277  CE2 TYR H 168      10.146  28.969  28.119  1.00 31.09           C  
ATOM   1278  CZ  TYR H 168       9.217  28.307  28.887  1.00 32.90           C  
ATOM   1279  OH  TYR H 168       8.057  28.975  29.333  1.00 37.67           O  
ATOM   1280  C   TYR H 168      13.476  24.798  25.734  1.00 45.97           C  
ATOM   1281  O   TYR H 168      13.795  23.767  26.322  1.00 44.88           O  
ATOM   1282  N   TYR H 169      14.170  25.248  24.666  1.00 46.17           N  
ATOM   1283  CA  TYR H 169      15.229  24.440  24.114  1.00 46.27           C  
ATOM   1284  CB  TYR H 169      15.052  24.072  22.628  1.00 45.58           C  
ATOM   1285  CG  TYR H 169      13.795  23.308  22.403  1.00 45.76           C  
ATOM   1286  CD1 TYR H 169      13.726  21.968  22.696  1.00 45.39           C  
ATOM   1287  CD2 TYR H 169      12.679  23.938  21.904  1.00 46.48           C  
ATOM   1288  CE1 TYR H 169      12.563  21.267  22.483  1.00 45.34           C  
ATOM   1289  CE2 TYR H 169      11.515  23.240  21.688  1.00 46.52           C  
ATOM   1290  CZ  TYR H 169      11.456  21.901  21.978  1.00 45.86           C  
ATOM   1291  OH  TYR H 169      10.265  21.178  21.759  1.00 45.27           O  
ATOM   1292  C   TYR H 169      16.511  25.215  24.123  1.00 46.84           C  
ATOM   1293  O   TYR H 169      16.513  26.443  24.066  1.00 47.50           O  
ATOM   1294  N   ASN H 170      17.648  24.491  24.203  1.00 46.67           N  
ATOM   1295  CA  ASN H 170      18.947  25.100  24.129  1.00 47.82           C  
ATOM   1296  CB  ASN H 170      20.083  24.107  24.451  1.00 47.18           C  
ATOM   1297  CG  ASN H 170      21.417  24.839  24.496  1.00 26.79           C  
ATOM   1298  OD1 ASN H 170      21.747  25.614  23.601  1.00 26.52           O  
ATOM   1299  ND2 ASN H 170      22.209  24.586  25.571  1.00 25.63           N  
ATOM   1300  C   ASN H 170      19.110  25.553  22.706  1.00 49.88           C  
ATOM   1301  O   ASN H 170      18.766  24.823  21.779  1.00 49.79           O  
ATOM   1302  N   PRO H 171      19.616  26.739  22.493  1.00 51.75           N  
ATOM   1303  CA  PRO H 171      19.749  27.217  21.142  1.00 53.48           C  
ATOM   1304  CD  PRO H 171      19.372  27.830  23.423  1.00 51.41           C  
ATOM   1305  CB  PRO H 171      20.043  28.709  21.254  1.00 53.56           C  
ATOM   1306  CG  PRO H 171      19.340  29.108  22.564  1.00 53.57           C  
ATOM   1307  C   PRO H 171      20.735  26.451  20.330  1.00 54.66           C  
ATOM   1308  O   PRO H 171      20.635  26.471  19.105  1.00 55.40           O  
ATOM   1309  N   SER H 172      21.700  25.773  20.968  1.00 54.52           N  
ATOM   1310  CA  SER H 172      22.658  25.071  20.170  1.00 56.61           C  
ATOM   1311  CB  SER H 172      23.711  24.346  21.025  1.00 56.43           C  
ATOM   1312  OG  SER H 172      23.086  23.381  21.858  1.00 57.11           O  
ATOM   1313  C   SER H 172      21.933  24.046  19.341  1.00 56.80           C  
ATOM   1314  O   SER H 172      22.184  23.903  18.147  1.00 57.48           O  
ATOM   1315  N   LEU H 173      21.067  23.261  20.004  1.00 56.58           N  
ATOM   1316  CA  LEU H 173      20.240  22.182  19.518  1.00 56.92           C  
ATOM   1317  CB  LEU H 173      19.861  21.221  20.653  1.00 55.12           C  
ATOM   1318  CG  LEU H 173      21.069  20.513  21.292  1.00 55.81           C  
ATOM   1319  CD1 LEU H 173      20.626  19.570  22.419  1.00 55.03           C  
ATOM   1320  CD2 LEU H 173      21.914  19.786  20.233  1.00 56.48           C  
ATOM   1321  C   LEU H 173      18.939  22.577  18.868  1.00 58.34           C  
ATOM   1322  O   LEU H 173      18.399  21.809  18.075  1.00 58.65           O  
ATOM   1323  N   LYS H 174      18.404  23.777  19.157  1.00 59.00           N  
ATOM   1324  CA  LYS H 174      17.012  24.103  18.940  1.00 59.88           C  
ATOM   1325  CB  LYS H 174      16.739  25.610  19.079  1.00 61.60           C  
ATOM   1326  CG  LYS H 174      15.261  25.967  18.923  1.00 63.22           C  
ATOM   1327  CD  LYS H 174      14.929  27.409  19.310  1.00 64.81           C  
ATOM   1328  CE  LYS H 174      14.989  28.388  18.136  1.00 67.19           C  
ATOM   1329  NZ  LYS H 174      13.888  28.105  17.188  1.00 69.57           N1+
ATOM   1330  C   LYS H 174      16.460  23.686  17.608  1.00 60.47           C  
ATOM   1331  O   LYS H 174      15.342  23.174  17.559  1.00 60.39           O  
ATOM   1332  N   SER H 175      17.179  23.868  16.492  1.00 60.73           N  
ATOM   1333  CA  SER H 175      16.562  23.526  15.240  1.00 60.99           C  
ATOM   1334  CB  SER H 175      17.497  23.769  14.045  1.00 62.55           C  
ATOM   1335  OG  SER H 175      17.826  25.148  13.971  1.00 64.47           O  
ATOM   1336  C   SER H 175      16.183  22.068  15.209  1.00 60.00           C  
ATOM   1337  O   SER H 175      15.084  21.714  14.784  1.00 60.99           O  
ATOM   1338  N   ARG H 176      17.102  21.198  15.658  1.00 57.94           N  
ATOM   1339  CA  ARG H 176      16.996  19.765  15.625  1.00 56.61           C  
ATOM   1340  CB  ARG H 176      18.363  19.100  15.821  1.00 56.37           C  
ATOM   1341  CG  ARG H 176      19.381  19.547  14.774  1.00 57.68           C  
ATOM   1342  CD  ARG H 176      20.664  18.720  14.782  1.00 56.90           C  
ATOM   1343  NE  ARG H 176      21.288  18.850  16.127  1.00 57.26           N  
ATOM   1344  CZ  ARG H 176      22.069  17.842  16.614  1.00 56.56           C  
ATOM   1345  NH1 ARG H 176      22.277  16.716  15.872  1.00 57.28           N1+
ATOM   1346  NH2 ARG H 176      22.647  17.959  17.844  1.00 55.48           N  
ATOM   1347  C   ARG H 176      16.057  19.147  16.634  1.00 54.92           C  
ATOM   1348  O   ARG H 176      15.510  18.074  16.373  1.00 54.43           O  
ATOM   1349  N   VAL H 177      15.881  19.767  17.819  1.00 53.48           N  
ATOM   1350  CA  VAL H 177      15.210  19.120  18.924  1.00 51.62           C  
ATOM   1351  CB  VAL H 177      15.768  19.553  20.249  1.00 51.29           C  
ATOM   1352  CG1 VAL H 177      14.948  18.917  21.380  1.00 50.89           C  
ATOM   1353  CG2 VAL H 177      17.260  19.190  20.288  1.00 52.06           C  
ATOM   1354  C   VAL H 177      13.724  19.337  18.987  1.00 51.01           C  
ATOM   1355  O   VAL H 177      13.203  20.396  18.641  1.00 51.49           O  
ATOM   1356  N   THR H 178      13.002  18.280  19.432  1.00 49.54           N  
ATOM   1357  CA  THR H 178      11.589  18.355  19.680  1.00 49.32           C  
ATOM   1358  CB  THR H 178      10.751  17.755  18.589  1.00 50.09           C  
ATOM   1359  OG1 THR H 178      10.995  18.424  17.361  1.00 52.93           O  
ATOM   1360  CG2 THR H 178       9.267  17.884  18.976  1.00 50.55           C  
ATOM   1361  C   THR H 178      11.323  17.565  20.927  1.00 47.53           C  
ATOM   1362  O   THR H 178      11.739  16.414  21.043  1.00 47.56           O  
ATOM   1363  N   ILE H 179      10.617  18.167  21.903  1.00 45.92           N  
ATOM   1364  CA  ILE H 179      10.307  17.457  23.111  1.00 45.43           C  
ATOM   1365  CB  ILE H 179      10.833  18.120  24.351  1.00 44.17           C  
ATOM   1366  CG1 ILE H 179      12.367  18.191  24.303  1.00 47.74           C  
ATOM   1367  CG2 ILE H 179      10.301  17.351  25.571  1.00 47.20           C  
ATOM   1368  CD1 ILE H 179      12.967  19.101  25.373  1.00 47.06           C  
ATOM   1369  C   ILE H 179       8.820  17.447  23.221  1.00 46.76           C  
ATOM   1370  O   ILE H 179       8.180  18.486  23.073  1.00 47.14           O  
ATOM   1371  N   SER H 180       8.227  16.264  23.481  1.00 47.61           N  
ATOM   1372  CA  SER H 180       6.797  16.193  23.568  1.00 49.34           C  
ATOM   1373  CB  SER H 180       6.159  15.396  22.419  1.00 50.22           C  
ATOM   1374  OG  SER H 180       6.628  14.056  22.443  1.00 51.24           O  
ATOM   1375  C   SER H 180       6.423  15.508  24.845  1.00 49.33           C  
ATOM   1376  O   SER H 180       7.251  14.867  25.488  1.00 49.05           O  
ATOM   1377  N   VAL H 181       5.148  15.665  25.257  1.00 50.26           N  
ATOM   1378  CA  VAL H 181       4.660  15.047  26.456  1.00 50.93           C  
ATOM   1379  CB  VAL H 181       4.228  16.035  27.502  1.00 50.60           C  
ATOM   1380  CG1 VAL H 181       3.517  15.288  28.631  1.00 51.08           C  
ATOM   1381  CG2 VAL H 181       5.462  16.781  28.011  1.00 49.92           C  
ATOM   1382  C   VAL H 181       3.450  14.249  26.094  1.00 53.00           C  
ATOM   1383  O   VAL H 181       2.639  14.659  25.265  1.00 53.53           O  
ATOM   1384  N   ASP H 182       3.321  13.056  26.705  1.00 53.54           N  
ATOM   1385  CA  ASP H 182       2.184  12.222  26.467  1.00 55.48           C  
ATOM   1386  CB  ASP H 182       2.545  10.902  25.765  1.00 57.21           C  
ATOM   1387  CG  ASP H 182       1.251  10.258  25.286  1.00 60.40           C  
ATOM   1388  OD1 ASP H 182       0.228  10.372  26.013  1.00 33.51           O  
ATOM   1389  OD2 ASP H 182       1.265   9.655  24.179  1.00 34.98           O1-
ATOM   1390  C   ASP H 182       1.637  11.900  27.814  1.00 55.32           C  
ATOM   1391  O   ASP H 182       2.018  10.911  28.440  1.00 55.21           O  
ATOM   1392  N   THR H 183       0.698  12.736  28.277  1.00 55.48           N  
ATOM   1393  CA  THR H 183       0.147  12.623  29.589  1.00 55.03           C  
ATOM   1394  CB  THR H 183      -0.764  13.769  29.924  1.00 55.02           C  
ATOM   1395  OG1 THR H 183      -1.182  13.677  31.273  1.00 56.18           O  
ATOM   1396  CG2 THR H 183      -1.969  13.764  28.974  1.00 54.74           C  
ATOM   1397  C   THR H 183      -0.587  11.324  29.752  1.00 55.38           C  
ATOM   1398  O   THR H 183      -0.597  10.754  30.843  1.00 55.41           O  
ATOM   1399  N   SER H 184      -1.232  10.809  28.689  1.00 56.26           N  
ATOM   1400  CA  SER H 184      -1.987   9.594  28.840  1.00 57.41           C  
ATOM   1401  CB  SER H 184      -2.715   9.175  27.552  1.00 58.78           C  
ATOM   1402  OG  SER H 184      -1.775   8.824  26.548  1.00 35.81           O  
ATOM   1403  C   SER H 184      -1.080   8.460  29.243  1.00 56.73           C  
ATOM   1404  O   SER H 184      -1.454   7.627  30.068  1.00 56.89           O  
ATOM   1405  N   LYS H 185       0.107   8.372  28.607  1.00 55.48           N  
ATOM   1406  CA  LYS H 185       1.134   7.388  28.850  1.00 54.45           C  
ATOM   1407  CB  LYS H 185       2.108   7.237  27.671  1.00 55.60           C  
ATOM   1408  CG  LYS H 185       1.455   6.591  26.449  1.00 58.57           C  
ATOM   1409  CD  LYS H 185       2.306   6.678  25.182  1.00 60.21           C  
ATOM   1410  CE  LYS H 185       1.649   6.028  23.965  1.00 63.90           C  
ATOM   1411  NZ  LYS H 185       0.446   6.796  23.577  1.00 66.05           N1+
ATOM   1412  C   LYS H 185       1.930   7.695  30.090  1.00 52.32           C  
ATOM   1413  O   LYS H 185       2.577   6.811  30.652  1.00 52.25           O  
ATOM   1414  N   LYS H 186       1.927   8.966  30.542  1.00 49.93           N  
ATOM   1415  CA  LYS H 186       2.736   9.376  31.658  1.00 47.29           C  
ATOM   1416  CB  LYS H 186       2.405   8.600  32.944  1.00 46.81           C  
ATOM   1417  CG  LYS H 186       0.995   8.951  33.433  1.00 46.11           C  
ATOM   1418  CD  LYS H 186       0.390   7.993  34.461  1.00  0.00           C  
ATOM   1419  CE  LYS H 186      -1.021   8.407  34.892  1.00  0.00           C  
ATOM   1420  NZ  LYS H 186      -1.662   7.317  35.661  1.00  0.00           N1+
ATOM   1421  C   LYS H 186       4.177   9.241  31.281  1.00 45.51           C  
ATOM   1422  O   LYS H 186       4.992   8.664  32.001  1.00 44.65           O  
ATOM   1423  N   GLN H 187       4.511   9.796  30.093  1.00 44.05           N  
ATOM   1424  CA  GLN H 187       5.857   9.797  29.599  1.00 43.28           C  
ATOM   1425  CB  GLN H 187       6.108   8.647  28.608  1.00 44.45           C  
ATOM   1426  CG  GLN H 187       5.884   7.263  29.221  1.00 47.04           C  
ATOM   1427  CD  GLN H 187       5.895   6.229  28.102  1.00 48.96           C  
ATOM   1428  OE1 GLN H 187       5.881   6.572  26.921  1.00 53.66           O  
ATOM   1429  NE2 GLN H 187       5.906   4.924  28.484  1.00 52.26           N  
ATOM   1430  C   GLN H 187       6.079  11.073  28.830  1.00 42.45           C  
ATOM   1431  O   GLN H 187       5.131  11.766  28.463  1.00 43.08           O  
ATOM   1432  N   PHE H 188       7.363  11.436  28.605  1.00 40.81           N  
ATOM   1433  CA  PHE H 188       7.706  12.555  27.768  1.00 40.11           C  
ATOM   1434  CB  PHE H 188       8.100  13.835  28.536  1.00 38.68           C  
ATOM   1435  CG  PHE H 188       9.313  13.609  29.369  1.00 37.94           C  
ATOM   1436  CD1 PHE H 188       9.216  12.930  30.558  1.00 37.64           C  
ATOM   1437  CD2 PHE H 188      10.546  14.068  28.964  1.00 37.40           C  
ATOM   1438  CE1 PHE H 188      10.327  12.717  31.338  1.00 36.97           C  
ATOM   1439  CE2 PHE H 188      11.660  13.859  29.741  1.00 36.63           C  
ATOM   1440  CZ  PHE H 188      11.553  13.184  30.932  1.00 37.45           C  
ATOM   1441  C   PHE H 188       8.824  12.084  26.880  1.00 40.31           C  
ATOM   1442  O   PHE H 188       9.561  11.167  27.241  1.00 40.21           O  
ATOM   1443  N   SER H 189       8.982  12.682  25.677  1.00 40.76           N  
ATOM   1444  CA  SER H 189       9.945  12.117  24.771  1.00 42.32           C  
ATOM   1445  CB  SER H 189       9.300  11.349  23.604  1.00 43.38           C  
ATOM   1446  OG  SER H 189       8.571  10.235  24.095  1.00 45.81           O  
ATOM   1447  C   SER H 189      10.821  13.162  24.164  1.00 42.63           C  
ATOM   1448  O   SER H 189      10.571  14.363  24.263  1.00 42.35           O  
ATOM   1449  N   LEU H 190      11.910  12.688  23.526  1.00 42.38           N  
ATOM   1450  CA  LEU H 190      12.870  13.540  22.892  1.00 42.43           C  
ATOM   1451  CB  LEU H 190      14.245  13.475  23.582  1.00 41.37           C  
ATOM   1452  CG  LEU H 190      15.344  14.320  22.914  1.00 41.95           C  
ATOM   1453  CD1 LEU H 190      15.011  15.818  22.956  1.00 41.13           C  
ATOM   1454  CD2 LEU H 190      16.722  13.996  23.512  1.00 41.30           C  
ATOM   1455  C   LEU H 190      13.060  13.083  21.476  1.00 44.01           C  
ATOM   1456  O   LEU H 190      13.058  11.886  21.196  1.00 44.61           O  
ATOM   1457  N   ARG H 191      13.193  14.041  20.533  1.00 44.79           N  
ATOM   1458  CA  ARG H 191      13.484  13.706  19.164  1.00 46.83           C  
ATOM   1459  CB  ARG H 191      12.324  13.930  18.174  1.00 49.64           C  
ATOM   1460  CG  ARG H 191      11.272  12.821  18.201  1.00 59.87           C  
ATOM   1461  CD  ARG H 191      10.188  12.949  17.125  1.00 63.06           C  
ATOM   1462  NE  ARG H 191      10.856  12.957  15.793  1.00  0.00           N  
ATOM   1463  CZ  ARG H 191      11.069  14.142  15.151  1.00  0.00           C  
ATOM   1464  NH1 ARG H 191      10.636  15.307  15.719  1.00  0.00           N1+
ATOM   1465  NH2 ARG H 191      11.705  14.164  13.943  1.00  0.00           N  
ATOM   1466  C   ARG H 191      14.613  14.580  18.718  1.00 46.93           C  
ATOM   1467  O   ARG H 191      14.582  15.796  18.904  1.00 46.81           O  
ATOM   1468  N   LEU H 192      15.653  13.966  18.119  1.00 46.86           N  
ATOM   1469  CA  LEU H 192      16.797  14.709  17.670  1.00 47.04           C  
ATOM   1470  CB  LEU H 192      18.054  14.363  18.486  1.00 46.25           C  
ATOM   1471  CG  LEU H 192      19.321  15.133  18.086  1.00 53.24           C  
ATOM   1472  CD1 LEU H 192      19.148  16.643  18.312  1.00 52.58           C  
ATOM   1473  CD2 LEU H 192      20.547  14.569  18.822  1.00 52.21           C  
ATOM   1474  C   LEU H 192      17.044  14.316  16.242  1.00 48.57           C  
ATOM   1475  O   LEU H 192      17.330  13.158  15.945  1.00 48.75           O  
ATOM   1476  N   SER H 193      16.952  15.288  15.317  1.00 49.83           N  
ATOM   1477  CA  SER H 193      17.063  14.995  13.915  1.00 51.25           C  
ATOM   1478  CB  SER H 193      16.214  15.951  13.063  1.00 52.33           C  
ATOM   1479  OG  SER H 193      16.344  15.634  11.687  1.00 29.89           O  
ATOM   1480  C   SER H 193      18.486  15.096  13.442  1.00 51.71           C  
ATOM   1481  O   SER H 193      19.346  15.656  14.119  1.00 50.86           O  
ATOM   1482  N   SER H 194      18.750  14.526  12.243  1.00 53.13           N  
ATOM   1483  CA  SER H 194      20.017  14.579  11.559  1.00 53.95           C  
ATOM   1484  CB  SER H 194      20.282  15.926  10.854  1.00 55.18           C  
ATOM   1485  OG  SER H 194      20.388  16.975  11.805  1.00 57.87           O  
ATOM   1486  C   SER H 194      21.135  14.296  12.506  1.00 52.76           C  
ATOM   1487  O   SER H 194      22.008  15.135  12.719  1.00 52.49           O  
ATOM   1488  N   VAL H 195      21.151  13.082  13.083  1.00 52.02           N  
ATOM   1489  CA  VAL H 195      22.135  12.743  14.068  1.00 51.90           C  
ATOM   1490  CB  VAL H 195      21.749  11.529  14.858  1.00 51.28           C  
ATOM   1491  CG1 VAL H 195      22.808  11.309  15.932  1.00 29.30           C  
ATOM   1492  CG2 VAL H 195      20.338  11.703  15.430  1.00 30.09           C  
ATOM   1493  C   VAL H 195      23.460  12.471  13.409  1.00 53.07           C  
ATOM   1494  O   VAL H 195      23.531  11.982  12.281  1.00 54.35           O  
ATOM   1495  N   THR H 196      24.558  12.819  14.118  1.00 52.47           N  
ATOM   1496  CA  THR H 196      25.896  12.577  13.652  1.00 52.93           C  
ATOM   1497  CB  THR H 196      26.615  13.811  13.188  1.00 53.32           C  
ATOM   1498  OG1 THR H 196      26.781  14.723  14.264  1.00 53.04           O  
ATOM   1499  CG2 THR H 196      25.798  14.460  12.058  1.00 53.21           C  
ATOM   1500  C   THR H 196      26.662  12.027  14.816  1.00 52.73           C  
ATOM   1501  O   THR H 196      26.135  11.925  15.921  1.00 51.63           O  
ATOM   1502  N   ALA H 197      27.951  11.704  14.601  1.00 53.28           N  
ATOM   1503  CA  ALA H 197      28.788  11.084  15.593  1.00 52.58           C  
ATOM   1504  CB  ALA H 197      30.230  10.863  15.105  1.00 52.76           C  
ATOM   1505  C   ALA H 197      28.848  11.967  16.799  1.00 51.50           C  
ATOM   1506  O   ALA H 197      28.953  11.494  17.930  1.00 51.12           O  
ATOM   1507  N   ALA H 198      28.776  13.289  16.581  1.00 51.24           N  
ATOM   1508  CA  ALA H 198      28.878  14.253  17.635  1.00 50.59           C  
ATOM   1509  CB  ALA H 198      28.702  15.697  17.135  1.00 50.82           C  
ATOM   1510  C   ALA H 198      27.800  13.986  18.643  1.00 49.47           C  
ATOM   1511  O   ALA H 198      27.968  14.271  19.825  1.00 49.37           O  
ATOM   1512  N   ASP H 199      26.643  13.484  18.180  1.00 48.28           N  
ATOM   1513  CA  ASP H 199      25.466  13.201  18.961  1.00 46.76           C  
ATOM   1514  CB  ASP H 199      24.230  12.987  18.078  1.00 46.84           C  
ATOM   1515  CG  ASP H 199      23.930  14.341  17.453  1.00 48.60           C  
ATOM   1516  OD1 ASP H 199      24.088  15.365  18.170  1.00 47.75           O  
ATOM   1517  OD2 ASP H 199      23.560  14.373  16.249  1.00 50.10           O1-
ATOM   1518  C   ASP H 199      25.624  12.013  19.867  1.00 45.55           C  
ATOM   1519  O   ASP H 199      24.776  11.796  20.731  1.00 45.08           O  
ATOM   1520  N   THR H 200      26.643  11.156  19.666  1.00 44.29           N  
ATOM   1521  CA  THR H 200      26.733  10.003  20.519  1.00 42.74           C  
ATOM   1522  CB  THR H 200      27.828   9.047  20.129  1.00 42.93           C  
ATOM   1523  OG1 THR H 200      27.648   7.817  20.806  1.00 44.73           O  
ATOM   1524  CG2 THR H 200      29.198   9.641  20.484  1.00 41.87           C  
ATOM   1525  C   THR H 200      26.937  10.449  21.939  1.00 41.53           C  
ATOM   1526  O   THR H 200      27.827  11.247  22.232  1.00 41.82           O  
ATOM   1527  N   ALA H 201      26.084   9.957  22.868  1.00 39.56           N  
ATOM   1528  CA  ALA H 201      26.221  10.345  24.247  1.00 37.97           C  
ATOM   1529  CB  ALA H 201      25.966  11.846  24.488  1.00 37.71           C  
ATOM   1530  C   ALA H 201      25.221   9.587  25.070  1.00 36.82           C  
ATOM   1531  O   ALA H 201      24.391   8.849  24.542  1.00 36.76           O  
ATOM   1532  N   VAL H 202      25.322   9.723  26.412  1.00 35.42           N  
ATOM   1533  CA  VAL H 202      24.371   9.132  27.310  1.00 34.28           C  
ATOM   1534  CB  VAL H 202      24.949   8.807  28.659  1.00 33.73           C  
ATOM   1535  CG1 VAL H 202      23.828   8.283  29.575  1.00 32.34           C  
ATOM   1536  CG2 VAL H 202      26.103   7.813  28.460  1.00 33.05           C  
ATOM   1537  C   VAL H 202      23.317  10.175  27.509  1.00 34.39           C  
ATOM   1538  O   VAL H 202      23.623  11.323  27.822  1.00 33.98           O  
ATOM   1539  N   TYR H 203      22.034   9.803  27.345  1.00 34.38           N  
ATOM   1540  CA  TYR H 203      20.996  10.786  27.465  1.00 34.64           C  
ATOM   1541  CB  TYR H 203      19.989  10.761  26.298  1.00 34.89           C  
ATOM   1542  CG  TYR H 203      20.637  11.317  25.073  1.00 35.64           C  
ATOM   1543  CD1 TYR H 203      21.574  10.595  24.368  1.00 36.13           C  
ATOM   1544  CD2 TYR H 203      20.281  12.566  24.617  1.00 35.86           C  
ATOM   1545  CE1 TYR H 203      22.155  11.119  23.235  1.00 36.57           C  
ATOM   1546  CE2 TYR H 203      20.858  13.094  23.487  1.00 36.03           C  
ATOM   1547  CZ  TYR H 203      21.798  12.371  22.794  1.00 37.55           C  
ATOM   1548  OH  TYR H 203      22.391  12.911  21.634  1.00 37.73           O  
ATOM   1549  C   TYR H 203      20.230  10.514  28.723  1.00 34.60           C  
ATOM   1550  O   TYR H 203      19.875   9.372  29.011  1.00 34.68           O  
ATOM   1551  N   TYR H 204      19.962  11.580  29.513  1.00 33.46           N  
ATOM   1552  CA  TYR H 204      19.265  11.434  30.764  1.00 33.36           C  
ATOM   1553  CB  TYR H 204      20.020  11.975  31.995  1.00 32.61           C  
ATOM   1554  CG  TYR H 204      21.253  11.194  32.290  1.00 33.27           C  
ATOM   1555  CD1 TYR H 204      22.453  11.535  31.711  1.00 33.05           C  
ATOM   1556  CD2 TYR H 204      21.210  10.131  33.162  1.00 31.78           C  
ATOM   1557  CE1 TYR H 204      23.591  10.820  31.993  1.00 34.35           C  
ATOM   1558  CE2 TYR H 204      22.345   9.412  33.449  1.00 33.04           C  
ATOM   1559  CZ  TYR H 204      23.539   9.758  32.862  1.00 34.29           C  
ATOM   1560  OH  TYR H 204      24.707   9.025  33.152  1.00 35.08           O  
ATOM   1561  C   TYR H 204      18.024  12.277  30.748  1.00 33.99           C  
ATOM   1562  O   TYR H 204      17.967  13.320  30.100  1.00 34.23           O  
ATOM   1563  N   CYS H 205      16.976  11.814  31.465  1.00 34.33           N  
ATOM   1564  CA  CYS H 205      15.786  12.594  31.657  1.00 34.37           C  
ATOM   1565  CB  CYS H 205      14.466  11.857  31.311  1.00 35.56           C  
ATOM   1566  SG  CYS H 205      14.288  10.212  32.072  1.00 37.41           S  
ATOM   1567  C   CYS H 205      15.786  12.974  33.113  1.00 33.49           C  
ATOM   1568  O   CYS H 205      16.292  12.219  33.943  1.00 33.31           O  
ATOM   1569  N   ALA H 206      15.257  14.172  33.461  1.00 32.65           N  
ATOM   1570  CA  ALA H 206      15.286  14.611  34.836  1.00 32.21           C  
ATOM   1571  CB  ALA H 206      16.573  15.371  35.199  1.00 31.93           C  
ATOM   1572  C   ALA H 206      14.144  15.541  35.090  1.00 32.95           C  
ATOM   1573  O   ALA H 206      13.559  16.098  34.163  1.00 32.92           O  
ATOM   1574  N   ARG H 207      13.812  15.747  36.384  1.00 32.52           N  
ATOM   1575  CA  ARG H 207      12.675  16.542  36.743  1.00 33.37           C  
ATOM   1576  CB  ARG H 207      11.711  15.748  37.642  1.00 33.68           C  
ATOM   1577  CG  ARG H 207      10.396  16.450  37.967  1.00 35.17           C  
ATOM   1578  CD  ARG H 207       9.460  15.595  38.823  1.00 37.31           C  
ATOM   1579  NE  ARG H 207      10.031  15.506  40.197  1.00 38.47           N  
ATOM   1580  CZ  ARG H 207       9.372  14.789  41.153  1.00 40.04           C  
ATOM   1581  NH1 ARG H 207       8.210  14.147  40.843  1.00 40.53           N1+
ATOM   1582  NH2 ARG H 207       9.873  14.705  42.420  1.00 40.28           N  
ATOM   1583  C   ARG H 207      13.110  17.762  37.495  1.00 33.74           C  
ATOM   1584  O   ARG H 207      14.050  17.703  38.286  1.00 34.03           O  
ATOM   1585  N   ASP H 208      12.438  18.908  37.215  1.00 33.51           N  
ATOM   1586  CA  ASP H 208      12.597  20.147  37.937  1.00 33.91           C  
ATOM   1587  CB  ASP H 208      12.259  21.397  37.109  1.00 24.19           C  
ATOM   1588  CG  ASP H 208      13.302  21.552  36.009  1.00 21.30           C  
ATOM   1589  OD1 ASP H 208      14.342  20.844  36.068  1.00  0.00           O  
ATOM   1590  OD2 ASP H 208      13.069  22.387  35.095  1.00  0.00           O1-
ATOM   1591  C   ASP H 208      11.571  20.054  39.045  1.00 34.56           C  
ATOM   1592  O   ASP H 208      10.382  20.003  38.745  1.00 35.14           O  
ATOM   1593  N   ARG H 209      12.032  19.924  40.271  1.00 62.67           N  
ATOM   1594  CA  ARG H 209      11.081  19.627  41.277  1.00 71.01           C  
ATOM   1595  CB  ARG H 209      11.743  19.417  42.648  1.00116.24           C  
ATOM   1596  CG  ARG H 209      10.890  18.613  43.630  1.00116.83           C  
ATOM   1597  CD  ARG H 209      11.706  18.054  44.798  1.00124.66           C  
ATOM   1598  NE  ARG H 209      10.857  17.061  45.510  1.00  0.00           N  
ATOM   1599  CZ  ARG H 209      11.447  16.044  46.203  1.00  0.00           C  
ATOM   1600  NH1 ARG H 209      12.809  15.958  46.258  1.00  0.00           N1+
ATOM   1601  NH2 ARG H 209      10.682  15.107  46.834  1.00  0.00           N  
ATOM   1602  C   ARG H 209      10.119  20.757  41.357  1.00 74.32           C  
ATOM   1603  O   ARG H 209       8.921  20.550  41.547  1.00 76.49           O  
ATOM   1604  N   GLY H 210      10.614  21.998  41.194  1.00102.60           N  
ATOM   1605  CA  GLY H 210       9.700  23.091  41.299  1.00106.29           C  
ATOM   1606  C   GLY H 210      10.489  24.345  41.454  1.00113.58           C  
ATOM   1607  O   GLY H 210      11.706  24.366  41.282  1.00117.07           O  
ATOM   1608  N   GLY H 211       9.768  25.438  41.766  1.00101.48           N  
ATOM   1609  CA  GLY H 211      10.318  26.757  41.914  1.00110.94           C  
ATOM   1610  C   GLY H 211      11.255  26.850  43.082  1.00113.81           C  
ATOM   1611  O   GLY H 211      12.330  27.438  42.969  1.00115.28           O  
ATOM   1612  N   ASP H 212      10.869  26.301  44.248  1.00101.24           N  
ATOM   1613  CA  ASP H 212      11.707  26.386  45.414  1.00104.34           C  
ATOM   1614  CB  ASP H 212      10.972  26.102  46.739  1.00101.21           C  
ATOM   1615  CG  ASP H 212      10.316  24.734  46.701  1.00  0.00           C  
ATOM   1616  OD1 ASP H 212      11.046  23.714  46.573  1.00  0.00           O  
ATOM   1617  OD2 ASP H 212       9.062  24.696  46.816  1.00  0.00           O1-
ATOM   1618  C   ASP H 212      12.893  25.512  45.224  1.00107.24           C  
ATOM   1619  O   ASP H 212      13.959  25.725  45.803  1.00115.23           O  
ATOM   1620  N   TYR H 213      12.689  24.475  44.407  1.00 96.13           N  
ATOM   1621  CA  TYR H 213      13.653  23.507  44.013  1.00 90.51           C  
ATOM   1622  CB  TYR H 213      12.980  22.389  43.208  1.00 84.71           C  
ATOM   1623  CG  TYR H 213      11.896  21.959  44.129  1.00 87.97           C  
ATOM   1624  CD1 TYR H 213      12.183  21.089  45.150  1.00 94.63           C  
ATOM   1625  CD2 TYR H 213      10.613  22.446  44.017  1.00113.06           C  
ATOM   1626  CE1 TYR H 213      11.208  20.685  46.027  1.00117.18           C  
ATOM   1627  CE2 TYR H 213       9.631  22.043  44.892  1.00 90.88           C  
ATOM   1628  CZ  TYR H 213       9.927  21.156  45.898  1.00115.37           C  
ATOM   1629  OH  TYR H 213       8.927  20.738  46.801  1.00117.57           O  
ATOM   1630  C   TYR H 213      14.621  24.257  43.149  1.00 87.62           C  
ATOM   1631  O   TYR H 213      15.762  23.841  42.952  1.00 86.84           O  
ATOM   1632  N   TYR H 214      14.138  25.375  42.567  1.00105.15           N  
ATOM   1633  CA  TYR H 214      14.917  26.200  41.693  1.00103.48           C  
ATOM   1634  CB  TYR H 214      16.181  26.781  42.342  1.00105.81           C  
ATOM   1635  CG  TYR H 214      15.764  27.940  43.180  1.00113.68           C  
ATOM   1636  CD1 TYR H 214      15.347  29.097  42.565  1.00118.76           C  
ATOM   1637  CD2 TYR H 214      15.811  27.894  44.556  1.00117.06           C  
ATOM   1638  CE1 TYR H 214      14.959  30.187  43.304  1.00126.93           C  
ATOM   1639  CE2 TYR H 214      15.423  28.985  45.301  1.00124.66           C  
ATOM   1640  CZ  TYR H 214      14.994  30.132  44.676  1.00129.59           C  
ATOM   1641  OH  TYR H 214      14.595  31.249  45.440  1.00117.05           O  
ATOM   1642  C   TYR H 214      15.256  25.449  40.454  1.00 95.77           C  
ATOM   1643  O   TYR H 214      16.325  25.600  39.863  1.00 95.52           O  
ATOM   1644  N   TYR H 215      14.299  24.610  40.042  1.00 83.67           N  
ATOM   1645  CA  TYR H 215      14.304  23.853  38.831  1.00 74.35           C  
ATOM   1646  CB  TYR H 215      14.055  24.735  37.602  1.00 70.82           C  
ATOM   1647  CG  TYR H 215      12.701  25.215  37.974  1.00 75.95           C  
ATOM   1648  CD1 TYR H 215      11.652  24.327  37.955  1.00 74.41           C  
ATOM   1649  CD2 TYR H 215      12.486  26.512  38.369  1.00 84.83           C  
ATOM   1650  CE1 TYR H 215      10.391  24.728  38.314  1.00 80.14           C  
ATOM   1651  CE2 TYR H 215      11.224  26.917  38.728  1.00 90.01           C  
ATOM   1652  CZ  TYR H 215      10.179  26.025  38.704  1.00 87.44           C  
ATOM   1653  OH  TYR H 215       8.884  26.439  39.078  1.00 93.26           O  
ATOM   1654  C   TYR H 215      15.532  23.029  38.740  1.00 70.88           C  
ATOM   1655  O   TYR H 215      16.050  22.771  37.656  1.00 69.81           O  
ATOM   1656  N   GLY H 216      16.026  22.573  39.901  1.00 61.82           N  
ATOM   1657  CA  GLY H 216      17.131  21.675  39.852  1.00 65.74           C  
ATOM   1658  C   GLY H 216      16.537  20.358  39.480  1.00 69.46           C  
ATOM   1659  O   GLY H 216      15.365  20.103  39.758  1.00 72.39           O  
ATOM   1660  N   MET H 217      17.327  19.474  38.846  1.00 62.90           N  
ATOM   1661  CA  MET H 217      16.736  18.219  38.496  1.00 61.63           C  
ATOM   1662  CB  MET H 217      17.411  17.507  37.311  1.00 53.43           C  
ATOM   1663  CG  MET H 217      17.363  18.310  36.011  1.00 47.65           C  
ATOM   1664  SD  MET H 217      18.586  19.651  35.953  1.00 62.78           S  
ATOM   1665  CE  MET H 217      17.730  20.646  34.705  1.00 51.94           C  
ATOM   1666  C   MET H 217      16.893  17.351  39.691  1.00 63.85           C  
ATOM   1667  O   MET H 217      17.940  16.744  39.910  1.00 65.99           O  
ATOM   1668  N   ASP H 218      15.821  17.284  40.495  1.00 63.85           N  
ATOM   1669  CA  ASP H 218      15.843  16.560  41.724  1.00 72.34           C  
ATOM   1670  CB  ASP H 218      14.583  16.822  42.569  1.00 70.17           C  
ATOM   1671  CG  ASP H 218      13.341  16.401  41.793  1.00 76.96           C  
ATOM   1672  OD1 ASP H 218      13.266  16.679  40.567  1.00 73.30           O  
ATOM   1673  OD2 ASP H 218      12.434  15.807  42.432  1.00 86.42           O1-
ATOM   1674  C   ASP H 218      15.991  15.088  41.481  1.00 65.81           C  
ATOM   1675  O   ASP H 218      16.726  14.411  42.195  1.00 69.58           O  
ATOM   1676  N   VAL H 219      15.308  14.557  40.452  1.00 35.71           N  
ATOM   1677  CA  VAL H 219      15.276  13.153  40.175  1.00 35.67           C  
ATOM   1678  CB  VAL H 219      13.896  12.561  40.207  1.00 35.78           C  
ATOM   1679  CG1 VAL H 219      13.323  12.755  41.623  1.00  0.00           C  
ATOM   1680  CG2 VAL H 219      13.053  13.200  39.090  1.00  0.00           C  
ATOM   1681  C   VAL H 219      15.814  12.965  38.799  1.00 35.42           C  
ATOM   1682  O   VAL H 219      15.531  13.757  37.905  1.00 35.04           O  
ATOM   1683  N   TRP H 220      16.619  11.904  38.601  1.00 35.16           N  
ATOM   1684  CA  TRP H 220      17.214  11.674  37.316  1.00 34.91           C  
ATOM   1685  CB  TRP H 220      18.748  11.821  37.318  1.00 34.07           C  
ATOM   1686  CG  TRP H 220      19.244  13.234  37.510  1.00 33.78           C  
ATOM   1687  CD2 TRP H 220      19.961  13.991  36.518  1.00 33.93           C  
ATOM   1688  CD1 TRP H 220      19.163  14.027  38.616  1.00 33.73           C  
ATOM   1689  NE1 TRP H 220      19.773  15.235  38.373  1.00 33.85           N  
ATOM   1690  CE2 TRP H 220      20.272  15.225  37.088  1.00 33.63           C  
ATOM   1691  CE3 TRP H 220      20.338  13.678  35.242  1.00 33.06           C  
ATOM   1692  CZ2 TRP H 220      20.967  16.171  36.387  1.00 33.49           C  
ATOM   1693  CZ3 TRP H 220      21.029  14.638  34.535  1.00 33.66           C  
ATOM   1694  CH2 TRP H 220      21.337  15.860  35.097  1.00 33.32           C  
ATOM   1695  C   TRP H 220      16.932  10.269  36.899  1.00 35.42           C  
ATOM   1696  O   TRP H 220      16.589   9.416  37.717  1.00 36.17           O  
ATOM   1697  N   GLY H 221      17.051  10.012  35.582  1.00 35.41           N  
ATOM   1698  CA  GLY H 221      16.879   8.691  35.053  1.00 36.24           C  
ATOM   1699  C   GLY H 221      18.214   8.010  35.128  1.00 36.70           C  
ATOM   1700  O   GLY H 221      19.181   8.572  35.639  1.00 36.44           O  
ATOM   1701  N   GLN H 222      18.272   6.751  34.648  1.00 38.18           N  
ATOM   1702  CA  GLN H 222      19.449   5.927  34.611  1.00 39.68           C  
ATOM   1703  CB  GLN H 222      19.138   4.518  34.084  1.00 42.54           C  
ATOM   1704  CG  GLN H 222      17.898   3.868  34.690  1.00 46.77           C  
ATOM   1705  CD  GLN H 222      18.178   3.537  36.140  1.00 49.60           C  
ATOM   1706  OE1 GLN H 222      19.242   3.849  36.672  1.00 51.25           O  
ATOM   1707  NE2 GLN H 222      17.191   2.879  36.801  1.00 49.57           N  
ATOM   1708  C   GLN H 222      20.382   6.478  33.580  1.00 39.82           C  
ATOM   1709  O   GLN H 222      21.598   6.518  33.767  1.00 40.28           O  
ATOM   1710  N   GLY H 223      19.807   6.896  32.438  1.00 39.20           N  
ATOM   1711  CA  GLY H 223      20.569   7.363  31.319  1.00 38.43           C  
ATOM   1712  C   GLY H 223      20.648   6.228  30.344  1.00 38.36           C  
ATOM   1713  O   GLY H 223      20.686   5.062  30.732  1.00 37.39           O  
ATOM   1714  N   THR H 224      20.660   6.550  29.035  1.00 37.97           N  
ATOM   1715  CA  THR H 224      20.757   5.518  28.042  1.00 38.74           C  
ATOM   1716  CB  THR H 224      19.463   5.293  27.305  1.00 38.87           C  
ATOM   1717  OG1 THR H 224      19.514   4.078  26.576  1.00 41.38           O  
ATOM   1718  CG2 THR H 224      19.197   6.472  26.356  1.00 40.73           C  
ATOM   1719  C   THR H 224      21.809   5.941  27.063  1.00 38.96           C  
ATOM   1720  O   THR H 224      21.851   7.096  26.640  1.00 39.17           O  
ATOM   1721  N   THR H 225      22.704   5.010  26.673  1.00 39.51           N  
ATOM   1722  CA  THR H 225      23.750   5.381  25.762  1.00 39.93           C  
ATOM   1723  CB  THR H 225      25.002   4.558  25.888  1.00 40.66           C  
ATOM   1724  OG1 THR H 225      26.028   5.108  25.073  1.00  0.00           O  
ATOM   1725  CG2 THR H 225      24.704   3.110  25.465  1.00  0.00           C  
ATOM   1726  C   THR H 225      23.253   5.237  24.362  1.00 40.98           C  
ATOM   1727  O   THR H 225      22.677   4.218  23.985  1.00 41.21           O  
ATOM   1728  N   VAL H 226      23.457   6.290  23.550  1.00 40.95           N  
ATOM   1729  CA  VAL H 226      23.062   6.230  22.176  1.00 42.15           C  
ATOM   1730  CB  VAL H 226      22.096   7.311  21.791  1.00 42.62           C  
ATOM   1731  CG1 VAL H 226      21.825   7.212  20.282  1.00 43.81           C  
ATOM   1732  CG2 VAL H 226      20.835   7.185  22.661  1.00 41.28           C  
ATOM   1733  C   VAL H 226      24.299   6.447  21.366  1.00 43.21           C  
ATOM   1734  O   VAL H 226      24.992   7.452  21.527  1.00 43.29           O  
ATOM   1735  N   THR H 227      24.617   5.499  20.467  1.00 44.40           N  
ATOM   1736  CA  THR H 227      25.780   5.674  19.649  1.00 45.19           C  
ATOM   1737  CB  THR H 227      26.768   4.548  19.731  1.00 45.48           C  
ATOM   1738  OG1 THR H 227      26.130   3.317  19.430  1.00 44.90           O  
ATOM   1739  CG2 THR H 227      27.384   4.509  21.136  1.00 44.83           C  
ATOM   1740  C   THR H 227      25.336   5.786  18.232  1.00 46.53           C  
ATOM   1741  O   THR H 227      24.475   5.040  17.769  1.00 46.94           O  
ATOM   1742  N   VAL H 228      25.903   6.758  17.498  1.00 47.62           N  
ATOM   1743  CA  VAL H 228      25.525   6.867  16.124  1.00 49.36           C  
ATOM   1744  CB  VAL H 228      25.125   8.244  15.711  1.00 49.54           C  
ATOM   1745  CG1 VAL H 228      23.787   8.568  16.386  1.00 49.42           C  
ATOM   1746  CG2 VAL H 228      26.255   9.199  16.114  1.00 47.46           C  
ATOM   1747  C   VAL H 228      26.683   6.445  15.293  1.00 51.37           C  
ATOM   1748  O   VAL H 228      27.779   6.992  15.405  1.00 51.79           O  
ATOM   1749  N   SER H 229      26.458   5.430  14.438  1.00 52.88           N  
ATOM   1750  CA  SER H 229      27.512   4.958  13.593  1.00 54.84           C  
ATOM   1751  CB  SER H 229      28.411   3.905  14.265  1.00 54.69           C  
ATOM   1752  OG  SER H 229      29.424   3.491  13.361  1.00 55.70           O  
ATOM   1753  C   SER H 229      26.880   4.310  12.405  1.00 56.60           C  
ATOM   1754  O   SER H 229      25.714   3.921  12.446  1.00 56.86           O  
ATOM   1755  N   SER H 230      27.639   4.190  11.299  1.00 58.27           N  
ATOM   1756  CA  SER H 230      27.093   3.565  10.130  1.00 59.91           C  
ATOM   1757  CB  SER H 230      27.754   4.023   8.816  1.00 61.19           C  
ATOM   1758  OG  SER H 230      29.112   3.608   8.778  1.00 62.13           O  
ATOM   1759  C   SER H 230      27.339   2.069  10.271  1.00 60.06           C  
ATOM   1760  O   SER H 230      26.800   1.306   9.426  1.00 61.26           O  
ATOM   1761  OXT SER H 230      28.064   1.668  11.221  1.00 61.97           O1-
TER    1762      SER H 230 
CONECT  161  669
CONECT  669  161
CONECT  981 1566
CONECT 1566  981
END
