# Supplementary material for: Fully automated antibody structure prediction using BIOVIA tools: Validation study
Source: PLoS One. 2017 May 18;12(5):e0177923. doi: 10.1371/journal.pone.0177923 (PMC5436848; doi:10.1371/journal.pone.0177923)
Supplement: S1 Dataset — Predicted structures using the Top5 framework method, Chothia CDR definition with no canonical filtering and generating 50 models. These were used in the detailed discussion of outliers and for comparison against predictions using canonical filtering. (ZIP) [file pone.0177923.s003.zip › 4N9G_NM_FV_FinalModel.pdb]

REMARK   Accelrys Discovery Studio PDB file
REMARK   Created:  2015-05-08T06:15:37Z
SSBOND   1 CYS L   23    CYS L   88                                     
SSBOND   2 CYS H  129    CYS H  203                                     
ATOM      1  N   ASP L   1      26.017  32.147  25.477  1.00 50.39           N1+
ATOM      2  CA  ASP L   1      25.715  31.282  26.643  1.00 48.36           C  
ATOM      3  CB  ASP L   1      26.030  29.814  26.308  1.00 47.05           C  
ATOM      4  CG  ASP L   1      25.053  29.353  25.234  1.00 57.91           C  
ATOM      5  OD1 ASP L   1      23.902  29.866  25.227  1.00 58.55           O  
ATOM      6  OD2 ASP L   1      25.445  28.491  24.404  1.00 56.12           O1-
ATOM      7  C   ASP L   1      26.581  31.695  27.789  1.00 50.54           C  
ATOM      8  O   ASP L   1      27.558  32.418  27.607  1.00 53.77           O  
ATOM      9  N   ILE L   2      26.237  31.258  29.014  1.00 45.76           N  
ATOM     10  CA  ILE L   2      27.046  31.604  30.147  1.00 43.44           C  
ATOM     11  CB  ILE L   2      26.315  31.700  31.456  1.00 42.54           C  
ATOM     12  CG1 ILE L   2      25.252  32.805  31.418  1.00 40.08           C  
ATOM     13  CG2 ILE L   2      27.363  31.909  32.564  1.00 37.91           C  
ATOM     14  CD1 ILE L   2      24.360  32.807  32.660  1.00 49.16           C  
ATOM     15  C   ILE L   2      28.045  30.513  30.313  1.00 47.02           C  
ATOM     16  O   ILE L   2      27.700  29.333  30.294  1.00 47.75           O  
ATOM     17  N   GLN L   3      29.328  30.885  30.470  1.00 44.41           N  
ATOM     18  CA  GLN L   3      30.320  29.865  30.604  1.00 43.67           C  
ATOM     19  CB  GLN L   3      31.661  30.192  29.935  1.00 48.74           C  
ATOM     20  CG  GLN L   3      31.585  30.249  28.411  1.00 56.83           C  
ATOM     21  CD  GLN L   3      32.980  30.577  27.911  1.00 69.79           C  
ATOM     22  OE1 GLN L   3      33.174  31.514  27.141  1.00 66.88           O  
ATOM     23  NE2 GLN L   3      33.987  29.784  28.363  1.00 73.15           N  
ATOM     24  C   GLN L   3      30.609  29.658  32.047  1.00 45.78           C  
ATOM     25  O   GLN L   3      30.718  30.605  32.825  1.00 45.57           O  
ATOM     26  N   MET L   4      30.734  28.377  32.431  1.00 41.42           N  
ATOM     27  CA  MET L   4      31.044  28.038  33.783  1.00 40.77           C  
ATOM     28  CB  MET L   4      30.055  27.024  34.380  1.00 41.16           C  
ATOM     29  CG  MET L   4      28.609  27.524  34.369  1.00 41.12           C  
ATOM     30  SD  MET L   4      28.297  28.965  35.431  1.00 30.36           S  
ATOM     31  CE  MET L   4      28.217  27.994  36.960  1.00 30.53           C  
ATOM     32  C   MET L   4      32.381  27.375  33.735  1.00 43.85           C  
ATOM     33  O   MET L   4      32.570  26.397  33.014  1.00 43.77           O  
ATOM     34  N   SER L   5      33.354  27.905  34.499  1.00 40.96           N  
ATOM     35  CA  SER L   5      34.658  27.315  34.488  1.00 42.48           C  
ATOM     36  CB  SER L   5      35.761  28.288  34.040  1.00 45.85           C  
ATOM     37  OG  SER L   5      35.753  29.449  34.855  1.00  0.00           O  
ATOM     38  C   SER L   5      34.956  26.847  35.875  1.00 43.94           C  
ATOM     39  O   SER L   5      34.822  27.597  36.840  1.00 42.47           O  
ATOM     40  N   GLN L   6      35.374  25.571  36.004  1.00 40.45           N  
ATOM     41  CA  GLN L   6      35.648  25.006  37.292  1.00 39.50           C  
ATOM     42  CB  GLN L   6      34.978  23.641  37.530  1.00 41.55           C  
ATOM     43  CG  GLN L   6      33.453  23.693  37.602  1.00 43.16           C  
ATOM     44  CD  GLN L   6      32.948  22.277  37.834  1.00 44.72           C  
ATOM     45  OE1 GLN L   6      32.253  21.708  36.993  1.00 43.47           O  
ATOM     46  NE2 GLN L   6      33.305  21.680  39.001  1.00 42.46           N  
ATOM     47  C   GLN L   6      37.117  24.755  37.397  1.00 41.15           C  
ATOM     48  O   GLN L   6      37.791  24.495  36.403  1.00 41.39           O  
ATOM     49  N   SER L   7      37.657  24.856  38.625  1.00 41.26           N  
ATOM     50  CA  SER L   7      39.047  24.579  38.839  1.00 42.22           C  
ATOM     51  CB  SER L   7      39.922  25.841  38.922  1.00 47.72           C  
ATOM     52  OG  SER L   7      39.916  26.534  37.683  1.00 55.83           O  
ATOM     53  C   SER L   7      39.148  23.917  40.174  1.00 44.87           C  
ATOM     54  O   SER L   7      38.388  24.246  41.083  1.00 45.30           O  
ATOM     55  N   PRO L   8      40.049  22.983  40.336  1.00 41.61           N  
ATOM     56  CA  PRO L   8      40.919  22.515  39.291  1.00 41.84           C  
ATOM     57  CD  PRO L   8      40.581  22.692  41.657  1.00 42.12           C  
ATOM     58  CB  PRO L   8      42.149  21.934  39.989  1.00 43.92           C  
ATOM     59  CG  PRO L   8      41.666  21.629  41.415  1.00 45.29           C  
ATOM     60  C   PRO L   8      40.188  21.489  38.485  1.00 43.32           C  
ATOM     61  O   PRO L   8      39.077  21.118  38.859  1.00 47.28           O  
ATOM     62  N   SER L   9      40.783  21.043  37.361  1.00 41.08           N  
ATOM     63  CA  SER L   9      40.183  20.036  36.537  1.00 40.55           C  
ATOM     64  CB  SER L   9      40.936  19.819  35.212  1.00 45.60           C  
ATOM     65  OG  SER L   9      40.853  20.986  34.408  1.00 57.60           O  
ATOM     66  C   SER L   9      40.174  18.737  37.283  1.00 43.20           C  
ATOM     67  O   SER L   9      39.225  17.963  37.174  1.00 42.78           O  
ATOM     68  N   SER L  10      41.241  18.457  38.056  1.00 41.82           N  
ATOM     69  CA  SER L  10      41.278  17.218  38.780  1.00 39.34           C  
ATOM     70  CB  SER L  10      41.934  16.091  37.963  1.00 42.38           C  
ATOM     71  OG  SER L  10      41.949  14.883  38.705  1.00 50.04           O  
ATOM     72  C   SER L  10      42.123  17.448  39.996  1.00 41.91           C  
ATOM     73  O   SER L  10      42.962  18.346  40.013  1.00 40.40           O  
ATOM     74  N   LEU L  11      41.898  16.662  41.071  1.00 40.53           N  
ATOM     75  CA  LEU L  11      42.734  16.821  42.227  1.00 39.99           C  
ATOM     76  CB  LEU L  11      42.235  17.840  43.263  1.00 40.19           C  
ATOM     77  CG  LEU L  11      40.960  17.418  44.008  1.00 42.92           C  
ATOM     78  CD1 LEU L  11      40.605  18.443  45.092  1.00 42.13           C  
ATOM     79  CD2 LEU L  11      39.795  17.169  43.040  1.00 42.79           C  
ATOM     80  C   LEU L  11      42.843  15.507  42.934  1.00 41.11           C  
ATOM     81  O   LEU L  11      42.005  14.622  42.767  1.00 42.26           O  
ATOM     82  N   SER L  12      43.909  15.344  43.741  1.00 39.99           N  
ATOM     83  CA  SER L  12      44.073  14.133  44.485  1.00 39.23           C  
ATOM     84  CB  SER L  12      45.294  13.326  44.023  1.00 41.47           C  
ATOM     85  OG  SER L  12      45.353  12.093  44.720  1.00 48.27           O  
ATOM     86  C   SER L  12      44.284  14.536  45.912  1.00 42.40           C  
ATOM     87  O   SER L  12      45.073  15.436  46.194  1.00 40.95           O  
ATOM     88  N   ALA L  13      43.574  13.886  46.859  1.00 40.79           N  
ATOM     89  CA  ALA L  13      43.723  14.258  48.239  1.00 40.10           C  
ATOM     90  CB  ALA L  13      42.678  15.285  48.707  1.00 40.99           C  
ATOM     91  C   ALA L  13      43.546  13.028  49.077  1.00 41.77           C  
ATOM     92  O   ALA L  13      42.968  12.038  48.631  1.00 43.41           O  
ATOM     93  N   SER L  14      44.072  13.054  50.320  1.00 40.40           N  
ATOM     94  CA  SER L  14      43.955  11.918  51.191  1.00 39.79           C  
ATOM     95  CB  SER L  14      45.117  11.779  52.189  1.00 42.02           C  
ATOM     96  OG  SER L  14      46.323  11.496  51.494  1.00 48.12           O  
ATOM     97  C   SER L  14      42.682  12.034  51.969  1.00 41.75           C  
ATOM     98  O   SER L  14      42.086  13.105  52.064  1.00 42.66           O  
ATOM     99  N   VAL L  15      42.232  10.910  52.561  1.00 41.35           N  
ATOM    100  CA  VAL L  15      41.010  10.950  53.306  1.00 40.68           C  
ATOM    101  CB  VAL L  15      40.504   9.599  53.718  1.00 42.85           C  
ATOM    102  CG1 VAL L  15      40.136   8.812  52.451  1.00 43.55           C  
ATOM    103  CG2 VAL L  15      41.576   8.908  54.575  1.00 41.05           C  
ATOM    104  C   VAL L  15      41.234  11.766  54.536  1.00 42.71           C  
ATOM    105  O   VAL L  15      42.291  11.700  55.159  1.00 44.35           O  
ATOM    106  N   GLY L  16      40.221  12.580  54.899  1.00 41.60           N  
ATOM    107  CA  GLY L  16      40.291  13.403  56.072  1.00 41.03           C  
ATOM    108  C   GLY L  16      40.665  14.805  55.690  1.00 43.70           C  
ATOM    109  O   GLY L  16      40.523  15.724  56.496  1.00 45.35           O  
ATOM    110  N   ASP L  17      41.139  15.022  54.448  1.00 40.79           N  
ATOM    111  CA  ASP L  17      41.562  16.339  54.054  1.00 40.30           C  
ATOM    112  CB  ASP L  17      42.472  16.355  52.811  1.00 43.02           C  
ATOM    113  CG  ASP L  17      43.828  15.781  53.185  1.00 48.35           C  
ATOM    114  OD1 ASP L  17      44.065  15.558  54.402  1.00 48.07           O  
ATOM    115  OD2 ASP L  17      44.647  15.565  52.254  1.00 53.93           O1-
ATOM    116  C   ASP L  17      40.369  17.170  53.709  1.00 42.50           C  
ATOM    117  O   ASP L  17      39.277  16.658  53.477  1.00 42.39           O  
ATOM    118  N   THR L  18      40.570  18.504  53.673  1.00 40.71           N  
ATOM    119  CA  THR L  18      39.521  19.401  53.296  1.00 41.60           C  
ATOM    120  CB  THR L  18      39.510  20.670  54.102  1.00 42.73           C  
ATOM    121  OG1 THR L  18      38.438  21.503  53.690  1.00  0.00           O  
ATOM    122  CG2 THR L  18      40.857  21.400  53.938  1.00  0.00           C  
ATOM    123  C   THR L  18      39.765  19.740  51.859  1.00 43.41           C  
ATOM    124  O   THR L  18      40.851  20.178  51.485  1.00 44.58           O  
ATOM    125  N   VAL L  19      38.748  19.523  51.005  1.00 40.98           N  
ATOM    126  CA  VAL L  19      38.911  19.768  49.604  1.00 38.75           C  
ATOM    127  CB  VAL L  19      38.501  18.592  48.760  1.00 40.28           C  
ATOM    128  CG1 VAL L  19      38.693  18.952  47.282  1.00 40.43           C  
ATOM    129  CG2 VAL L  19      39.296  17.354  49.196  1.00 42.11           C  
ATOM    130  C   VAL L  19      38.001  20.898  49.242  1.00 40.26           C  
ATOM    131  O   VAL L  19      36.897  21.007  49.772  1.00 40.48           O  
ATOM    132  N   THR L  20      38.456  21.795  48.343  1.00 39.70           N  
ATOM    133  CA  THR L  20      37.615  22.883  47.937  1.00 39.02           C  
ATOM    134  CB  THR L  20      38.103  24.210  48.444  1.00 43.67           C  
ATOM    135  OG1 THR L  20      38.221  24.183  49.859  1.00 47.16           O  
ATOM    136  CG2 THR L  20      37.086  25.286  48.043  1.00 40.67           C  
ATOM    137  C   THR L  20      37.634  22.926  46.436  1.00 39.58           C  
ATOM    138  O   THR L  20      38.693  22.824  45.817  1.00 44.02           O  
ATOM    139  N   ILE L  21      36.447  23.072  45.812  1.00 36.39           N  
ATOM    140  CA  ILE L  21      36.346  23.141  44.381  1.00 36.19           C  
ATOM    141  CB  ILE L  21      35.510  22.042  43.789  1.00 39.30           C  
ATOM    142  CG1 ILE L  21      36.143  20.676  44.099  1.00 41.13           C  
ATOM    143  CG2 ILE L  21      35.353  22.311  42.285  1.00 41.48           C  
ATOM    144  CD1 ILE L  21      35.248  19.490  43.747  1.00 40.71           C  
ATOM    145  C   ILE L  21      35.687  24.445  44.059  1.00 40.10           C  
ATOM    146  O   ILE L  21      34.745  24.861  44.732  1.00 39.74           O  
ATOM    147  N   THR L  22      36.172  25.131  43.006  1.00 35.75           N  
ATOM    148  CA  THR L  22      35.651  26.429  42.694  1.00 35.79           C  
ATOM    149  CB  THR L  22      36.737  27.470  42.680  1.00 41.92           C  
ATOM    150  OG1 THR L  22      36.206  28.753  42.397  1.00 47.23           O  
ATOM    151  CG2 THR L  22      37.795  27.075  41.641  1.00 49.76           C  
ATOM    152  C   THR L  22      34.978  26.398  41.354  1.00 39.02           C  
ATOM    153  O   THR L  22      35.302  25.579  40.494  1.00 39.59           O  
ATOM    154  N   CYS L  23      33.971  27.276  41.170  1.00 37.62           N  
ATOM    155  CA  CYS L  23      33.253  27.389  39.929  1.00 36.76           C  
ATOM    156  CB  CYS L  23      31.861  26.708  40.009  1.00 37.93           C  
ATOM    157  SG  CYS L  23      30.866  26.787  38.487  1.00 39.98           S  
ATOM    158  C   CYS L  23      33.091  28.863  39.656  1.00 40.51           C  
ATOM    159  O   CYS L  23      32.586  29.601  40.503  1.00 39.14           O  
ATOM    160  N   ARG L  24      33.535  29.330  38.465  1.00 37.45           N  
ATOM    161  CA  ARG L  24      33.478  30.727  38.103  1.00 38.49           C  
ATOM    162  CB  ARG L  24      34.780  31.279  37.506  1.00 39.75           C  
ATOM    163  CG  ARG L  24      35.922  31.530  38.483  1.00 50.88           C  
ATOM    164  CD  ARG L  24      37.238  31.791  37.750  1.00 57.05           C  
ATOM    165  NE  ARG L  24      38.281  32.100  38.762  1.00 63.62           N  
ATOM    166  CZ  ARG L  24      38.638  33.398  38.985  1.00 79.15           C  
ATOM    167  NH1 ARG L  24      38.033  34.398  38.278  1.00 64.06           N1+
ATOM    168  NH2 ARG L  24      39.605  33.693  39.901  1.00 69.39           N  
ATOM    169  C   ARG L  24      32.497  30.893  36.989  1.00 41.22           C  
ATOM    170  O   ARG L  24      32.460  30.090  36.057  1.00 42.49           O  
ATOM    171  N   ALA L  25      31.701  31.980  37.043  1.00 38.73           N  
ATOM    172  CA  ALA L  25      30.728  32.235  36.023  1.00 40.47           C  
ATOM    173  CB  ALA L  25      29.327  32.551  36.577  1.00 38.17           C  
ATOM    174  C   ALA L  25      31.177  33.425  35.234  1.00 42.59           C  
ATOM    175  O   ALA L  25      31.805  34.345  35.755  1.00 44.52           O  
ATOM    176  N   SER L  26      30.860  33.406  33.918  1.00 32.61           N  
ATOM    177  CA  SER L  26      31.213  34.447  32.993  1.00 34.19           C  
ATOM    178  CB  SER L  26      30.841  34.103  31.542  1.00 35.19           C  
ATOM    179  OG  SER L  26      29.430  34.012  31.413  1.00 35.03           O  
ATOM    180  C   SER L  26      30.471  35.692  33.353  1.00 38.30           C  
ATOM    181  O   SER L  26      30.983  36.799  33.180  1.00 40.05           O  
ATOM    182  N   GLN L  27      29.227  35.540  33.842  1.00 33.54           N  
ATOM    183  CA  GLN L  27      28.450  36.676  34.239  1.00 32.45           C  
ATOM    184  CB  GLN L  27      27.321  37.020  33.252  1.00 33.17           C  
ATOM    185  CG  GLN L  27      26.704  38.394  33.515  1.00 43.06           C  
ATOM    186  CD  GLN L  27      25.652  38.679  32.452  1.00 52.00           C  
ATOM    187  OE1 GLN L  27      24.696  37.922  32.288  1.00 52.84           O  
ATOM    188  NE2 GLN L  27      25.832  39.804  31.710  1.00 48.69           N  
ATOM    189  C   GLN L  27      27.845  36.340  35.568  1.00 36.66           C  
ATOM    190  O   GLN L  27      27.825  35.176  35.968  1.00 38.46           O  
ATOM    191  N   GLY L  28      27.354  37.359  36.303  1.00 31.44           N  
ATOM    192  CA  GLY L  28      26.807  37.119  37.609  1.00 35.50           C  
ATOM    193  C   GLY L  28      25.572  36.290  37.475  1.00 34.59           C  
ATOM    194  O   GLY L  28      24.705  36.574  36.651  1.00 35.94           O  
ATOM    195  N   ILE L  29      25.461  35.218  38.285  1.00 31.66           N  
ATOM    196  CA  ILE L  29      24.275  34.420  38.198  1.00 33.34           C  
ATOM    197  CB  ILE L  29      24.577  32.987  37.858  1.00 29.65           C  
ATOM    198  CG1 ILE L  29      25.443  32.351  38.961  1.00 27.34           C  
ATOM    199  CG2 ILE L  29      25.223  32.955  36.461  1.00 28.31           C  
ATOM    200  CD1 ILE L  29      25.571  30.833  38.850  1.00 30.17           C  
ATOM    201  C   ILE L  29      23.589  34.421  39.527  1.00 34.94           C  
ATOM    202  O   ILE L  29      22.918  33.445  39.858  1.00 34.48           O  
ATOM    203  N   SER L  30      23.683  35.525  40.298  1.00 35.21           N  
ATOM    204  CA  SER L  30      23.028  35.528  41.574  1.00 35.88           C  
ATOM    205  CB  SER L  30      21.501  35.358  41.487  1.00 36.27           C  
ATOM    206  OG  SER L  30      20.920  36.469  40.821  1.00 41.99           O  
ATOM    207  C   SER L  30      23.586  34.377  42.340  1.00 36.70           C  
ATOM    208  O   SER L  30      24.792  34.138  42.341  1.00 41.51           O  
ATOM    209  N   ASN L  31      22.715  33.665  43.076  1.00 31.27           N  
ATOM    210  CA  ASN L  31      23.171  32.479  43.732  1.00 32.22           C  
ATOM    211  CB  ASN L  31      22.859  32.458  45.238  1.00 35.05           C  
ATOM    212  CG  ASN L  31      23.855  33.361  45.946  1.00 42.99           C  
ATOM    213  OD1 ASN L  31      24.829  32.889  46.531  1.00 37.72           O  
ATOM    214  ND2 ASN L  31      23.617  34.698  45.877  1.00 38.33           N  
ATOM    215  C   ASN L  31      22.436  31.323  43.136  1.00 31.88           C  
ATOM    216  O   ASN L  31      22.165  30.345  43.830  1.00 31.01           O  
ATOM    217  N   TYR L  32      22.145  31.366  41.818  1.00 31.65           N  
ATOM    218  CA  TYR L  32      21.397  30.282  41.258  1.00 29.50           C  
ATOM    219  CB  TYR L  32      20.406  30.719  40.161  1.00 28.69           C  
ATOM    220  CG  TYR L  32      19.427  31.637  40.820  1.00 32.29           C  
ATOM    221  CD1 TYR L  32      19.670  32.990  40.874  1.00 31.67           C  
ATOM    222  CD2 TYR L  32      18.273  31.159  41.396  1.00 34.48           C  
ATOM    223  CE1 TYR L  32      18.784  33.846  41.484  1.00 25.26           C  
ATOM    224  CE2 TYR L  32      17.381  32.010  42.008  1.00 34.03           C  
ATOM    225  CZ  TYR L  32      17.636  33.359  42.056  1.00 29.08           C  
ATOM    226  OH  TYR L  32      16.728  34.239  42.684  1.00 32.44           O  
ATOM    227  C   TYR L  32      22.388  29.335  40.680  1.00 29.99           C  
ATOM    228  O   TYR L  32      22.584  29.229  39.469  1.00 29.25           O  
ATOM    229  N   LEU L  33      23.035  28.597  41.591  1.00 31.09           N  
ATOM    230  CA  LEU L  33      24.042  27.629  41.250  1.00 31.05           C  
ATOM    231  CB  LEU L  33      25.453  28.059  41.684  1.00 32.44           C  
ATOM    232  CG  LEU L  33      26.542  27.026  41.346  1.00 34.95           C  
ATOM    233  CD1 LEU L  33      26.802  26.948  39.839  1.00 34.53           C  
ATOM    234  CD2 LEU L  33      27.820  27.266  42.154  1.00 32.83           C  
ATOM    235  C   LEU L  33      23.762  26.348  41.983  1.00 32.97           C  
ATOM    236  O   LEU L  33      23.432  26.361  43.168  1.00 32.71           O  
ATOM    237  N   ALA L  34      23.914  25.195  41.295  1.00 30.10           N  
ATOM    238  CA  ALA L  34      23.692  23.912  41.908  1.00 31.93           C  
ATOM    239  CB  ALA L  34      22.507  23.152  41.292  1.00 20.97           C  
ATOM    240  C   ALA L  34      24.923  23.062  41.730  1.00 31.82           C  
ATOM    241  O   ALA L  34      25.676  23.226  40.769  1.00 33.95           O  
ATOM    242  N   TRP L  35      25.166  22.131  42.682  1.00 30.51           N  
ATOM    243  CA  TRP L  35      26.311  21.255  42.616  1.00 29.68           C  
ATOM    244  CB  TRP L  35      27.240  21.363  43.836  1.00 30.72           C  
ATOM    245  CG  TRP L  35      27.995  22.668  43.919  1.00 31.67           C  
ATOM    246  CD2 TRP L  35      29.254  22.903  43.267  1.00 32.54           C  
ATOM    247  CD1 TRP L  35      27.679  23.820  44.577  1.00 33.38           C  
ATOM    248  NE1 TRP L  35      28.664  24.759  44.379  1.00 32.69           N  
ATOM    249  CE2 TRP L  35      29.638  24.208  43.572  1.00 33.22           C  
ATOM    250  CE3 TRP L  35      30.025  22.098  42.479  1.00 31.96           C  
ATOM    251  CZ2 TRP L  35      30.805  24.729  43.090  1.00 33.85           C  
ATOM    252  CZ3 TRP L  35      31.200  22.626  41.993  1.00 33.08           C  
ATOM    253  CH2 TRP L  35      31.582  23.918  42.292  1.00 33.46           C  
ATOM    254  C   TRP L  35      25.841  19.828  42.548  1.00 31.69           C  
ATOM    255  O   TRP L  35      24.912  19.436  43.252  1.00 31.77           O  
ATOM    256  N   TYR L  36      26.501  19.012  41.691  1.00 31.23           N  
ATOM    257  CA  TYR L  36      26.142  17.627  41.504  1.00 30.08           C  
ATOM    258  CB  TYR L  36      25.630  17.298  40.088  1.00 32.95           C  
ATOM    259  CG  TYR L  36      24.401  18.094  39.821  1.00 30.90           C  
ATOM    260  CD1 TYR L  36      23.169  17.642  40.232  1.00 29.61           C  
ATOM    261  CD2 TYR L  36      24.480  19.297  39.161  1.00 32.76           C  
ATOM    262  CE1 TYR L  36      22.037  18.381  39.988  1.00 30.63           C  
ATOM    263  CE2 TYR L  36      23.350  20.038  38.914  1.00 30.45           C  
ATOM    264  CZ  TYR L  36      22.126  19.580  39.329  1.00 31.57           C  
ATOM    265  OH  TYR L  36      20.963  20.336  39.082  1.00 34.57           O  
ATOM    266  C   TYR L  36      27.362  16.761  41.686  1.00 32.34           C  
ATOM    267  O   TYR L  36      28.496  17.201  41.497  1.00 33.98           O  
ATOM    268  N   GLN L  37      27.140  15.485  42.079  1.00 31.98           N  
ATOM    269  CA  GLN L  37      28.192  14.519  42.251  1.00 30.85           C  
ATOM    270  CB  GLN L  37      28.200  13.879  43.652  1.00 32.18           C  
ATOM    271  CG  GLN L  37      29.310  12.845  43.868  1.00 35.10           C  
ATOM    272  CD  GLN L  37      29.064  12.130  45.194  1.00 38.99           C  
ATOM    273  OE1 GLN L  37      28.044  11.468  45.377  1.00 40.33           O  
ATOM    274  NE2 GLN L  37      30.025  12.256  46.148  1.00 37.13           N  
ATOM    275  C   GLN L  37      27.923  13.407  41.285  1.00 32.37           C  
ATOM    276  O   GLN L  37      26.785  12.957  41.156  1.00 36.96           O  
ATOM    277  N   GLN L  38      28.957  12.931  40.562  1.00 32.11           N  
ATOM    278  CA  GLN L  38      28.695  11.857  39.641  1.00 33.84           C  
ATOM    279  CB  GLN L  38      28.658  12.307  38.167  1.00 33.25           C  
ATOM    280  CG  GLN L  38      28.222  11.204  37.197  1.00 35.37           C  
ATOM    281  CD  GLN L  38      28.147  11.778  35.786  1.00 44.40           C  
ATOM    282  OE1 GLN L  38      28.668  12.857  35.508  1.00 46.40           O  
ATOM    283  NE2 GLN L  38      27.478  11.034  34.866  1.00 37.49           N  
ATOM    284  C   GLN L  38      29.747  10.802  39.778  1.00 36.39           C  
ATOM    285  O   GLN L  38      30.946  11.076  39.726  1.00 36.68           O  
ATOM    286  N   LYS L  39      29.302   9.545  39.960  1.00 36.39           N  
ATOM    287  CA  LYS L  39      30.186   8.419  40.047  1.00 37.20           C  
ATOM    288  CB  LYS L  39      29.689   7.349  41.033  1.00 39.44           C  
ATOM    289  CG  LYS L  39      29.723   7.884  42.469  1.00 43.33           C  
ATOM    290  CD  LYS L  39      29.013   7.024  43.513  1.00 47.30           C  
ATOM    291  CE  LYS L  39      29.105   7.624  44.919  1.00 52.69           C  
ATOM    292  NZ  LYS L  39      28.408   6.761  45.898  1.00 54.99           N1+
ATOM    293  C   LYS L  39      30.272   7.858  38.657  1.00 40.26           C  
ATOM    294  O   LYS L  39      29.426   8.148  37.809  1.00 39.84           O  
ATOM    295  N   PRO L  40      31.262   7.061  38.372  1.00 40.42           N  
ATOM    296  CA  PRO L  40      31.489   6.632  37.023  1.00 40.52           C  
ATOM    297  CD  PRO L  40      32.452   6.938  39.199  1.00 43.38           C  
ATOM    298  CB  PRO L  40      32.738   5.759  37.076  1.00 41.35           C  
ATOM    299  CG  PRO L  40      33.527   6.348  38.266  1.00 45.21           C  
ATOM    300  C   PRO L  40      30.333   6.058  36.265  1.00 42.95           C  
ATOM    301  O   PRO L  40      29.979   6.616  35.230  1.00 42.23           O  
ATOM    302  N   GLY L  41      29.729   4.967  36.746  1.00 42.70           N  
ATOM    303  CA  GLY L  41      28.648   4.302  36.078  1.00 43.92           C  
ATOM    304  C   GLY L  41      27.367   5.067  36.153  1.00 46.50           C  
ATOM    305  O   GLY L  41      26.530   4.942  35.263  1.00 46.05           O  
ATOM    306  N   LYS L  42      27.167   5.842  37.237  1.00 43.55           N  
ATOM    307  CA  LYS L  42      25.867   6.367  37.556  1.00 40.98           C  
ATOM    308  CB  LYS L  42      25.615   6.393  39.069  1.00 42.82           C  
ATOM    309  CG  LYS L  42      25.723   5.011  39.707  1.00 48.38           C  
ATOM    310  CD  LYS L  42      24.763   3.999  39.085  1.00 53.36           C  
ATOM    311  CE  LYS L  42      24.746   2.646  39.792  0.80 53.31           C  
ATOM    312  NZ  LYS L  42      23.833   2.702  40.957  0.80 60.33           N1+
ATOM    313  C   LYS L  42      25.601   7.757  37.069  1.00 40.64           C  
ATOM    314  O   LYS L  42      26.481   8.479  36.602  1.00 41.26           O  
ATOM    315  N   ALA L  43      24.305   8.131  37.166  1.00 37.24           N  
ATOM    316  CA  ALA L  43      23.796   9.427  36.821  1.00 38.58           C  
ATOM    317  CB  ALA L  43      22.262   9.473  36.706  1.00 38.80           C  
ATOM    318  C   ALA L  43      24.201  10.374  37.911  1.00 37.05           C  
ATOM    319  O   ALA L  43      24.534   9.966  39.023  1.00 38.23           O  
ATOM    320  N   PRO L  44      24.209  11.639  37.600  1.00 35.00           N  
ATOM    321  CA  PRO L  44      24.584  12.644  38.559  1.00 32.40           C  
ATOM    322  CD  PRO L  44      24.406  12.079  36.231  1.00 34.46           C  
ATOM    323  CB  PRO L  44      24.843  13.917  37.747  1.00 32.74           C  
ATOM    324  CG  PRO L  44      24.315  13.606  36.331  1.00 35.82           C  
ATOM    325  C   PRO L  44      23.553  12.803  39.640  1.00 33.74           C  
ATOM    326  O   PRO L  44      22.374  12.600  39.357  1.00 36.82           O  
ATOM    327  N   LYS L  45      23.974  13.152  40.882  1.00 31.89           N  
ATOM    328  CA  LYS L  45      23.032  13.336  41.958  1.00 31.40           C  
ATOM    329  CB  LYS L  45      23.149  12.304  43.095  1.00 35.48           C  
ATOM    330  CG  LYS L  45      24.357  12.504  44.010  1.00 40.02           C  
ATOM    331  CD  LYS L  45      24.296  11.657  45.286  1.00 43.26           C  
ATOM    332  CE  LYS L  45      23.217  12.102  46.276  1.00 52.63           C  
ATOM    333  NZ  LYS L  45      23.101  11.118  47.376  1.00 60.22           N1+
ATOM    334  C   LYS L  45      23.247  14.701  42.561  1.00 32.67           C  
ATOM    335  O   LYS L  45      24.384  15.136  42.746  1.00 33.57           O  
ATOM    336  N   SER L  46      22.137  15.406  42.890  1.00 31.24           N  
ATOM    337  CA  SER L  46      22.191  16.759  43.393  1.00 31.19           C  
ATOM    338  CB  SER L  46      20.839  17.492  43.304  1.00 29.24           C  
ATOM    339  OG  SER L  46      20.957  18.810  43.822  1.00  0.00           O  
ATOM    340  C   SER L  46      22.627  16.803  44.841  1.00 33.26           C  
ATOM    341  O   SER L  46      22.037  16.148  45.703  1.00 36.10           O  
ATOM    342  N   LEU L  47      23.777  17.472  45.116  1.00 30.48           N  
ATOM    343  CA  LEU L  47      24.266  17.744  46.447  1.00 29.82           C  
ATOM    344  CB  LEU L  47      25.799  17.847  46.503  1.00 31.26           C  
ATOM    345  CG  LEU L  47      26.526  16.546  46.131  1.00 33.37           C  
ATOM    346  CD1 LEU L  47      28.050  16.719  46.241  1.00 31.90           C  
ATOM    347  CD2 LEU L  47      25.996  15.355  46.947  1.00 35.66           C  
ATOM    348  C   LEU L  47      23.746  19.016  47.061  1.00 32.92           C  
ATOM    349  O   LEU L  47      23.209  19.017  48.168  1.00 34.52           O  
ATOM    350  N   ILE L  48      23.909  20.152  46.339  1.00 30.79           N  
ATOM    351  CA  ILE L  48      23.576  21.441  46.887  1.00 29.80           C  
ATOM    352  CB  ILE L  48      24.781  22.220  47.327  1.00 31.26           C  
ATOM    353  CG1 ILE L  48      25.495  21.469  48.461  1.00 33.87           C  
ATOM    354  CG2 ILE L  48      24.338  23.641  47.711  1.00 31.53           C  
ATOM    355  CD1 ILE L  48      26.857  22.055  48.823  1.00 37.48           C  
ATOM    356  C   ILE L  48      22.875  22.258  45.851  1.00 30.81           C  
ATOM    357  O   ILE L  48      23.181  22.161  44.663  1.00 32.11           O  
ATOM    358  N   TYR L  49      21.903  23.088  46.294  1.00 29.11           N  
ATOM    359  CA  TYR L  49      21.205  23.946  45.381  1.00 29.61           C  
ATOM    360  CB  TYR L  49      19.786  23.479  45.007  1.00 30.23           C  
ATOM    361  CG  TYR L  49      18.877  23.430  46.187  1.00 30.60           C  
ATOM    362  CD1 TYR L  49      18.900  22.355  47.047  1.00 31.47           C  
ATOM    363  CD2 TYR L  49      17.974  24.442  46.421  1.00 31.27           C  
ATOM    364  CE1 TYR L  49      18.053  22.297  48.129  1.00 31.94           C  
ATOM    365  CE2 TYR L  49      17.123  24.389  47.501  1.00 32.04           C  
ATOM    366  CZ  TYR L  49      17.166  23.318  48.360  1.00 35.56           C  
ATOM    367  OH  TYR L  49      16.294  23.265  49.467  1.00 39.36           O  
ATOM    368  C   TYR L  49      21.141  25.330  45.965  1.00 31.44           C  
ATOM    369  O   TYR L  49      21.320  25.524  47.165  1.00 33.21           O  
ATOM    370  N   TYR L  50      20.913  26.339  45.102  1.00 17.52           N  
ATOM    371  CA  TYR L  50      20.859  27.703  45.547  1.00 17.33           C  
ATOM    372  CB  TYR L  50      19.641  28.063  46.416  1.00 17.84           C  
ATOM    373  CG  TYR L  50      18.443  28.180  45.535  1.00 18.39           C  
ATOM    374  CD1 TYR L  50      18.332  29.244  44.669  1.00 19.09           C  
ATOM    375  CD2 TYR L  50      17.427  27.255  45.588  1.00 19.20           C  
ATOM    376  CE1 TYR L  50      17.232  29.376  43.853  1.00 20.68           C  
ATOM    377  CE2 TYR L  50      16.322  27.383  44.777  1.00 20.40           C  
ATOM    378  CZ  TYR L  50      16.226  28.443  43.907  1.00 21.96           C  
ATOM    379  OH  TYR L  50      15.094  28.574  43.073  1.00 25.90           O  
ATOM    380  C   TYR L  50      22.095  28.043  46.317  1.00 17.82           C  
ATOM    381  O   TYR L  50      22.034  28.695  47.358  1.00 18.38           O  
ATOM    382  N   THR L  51      23.244  27.566  45.815  1.00 17.76           N  
ATOM    383  CA  THR L  51      24.575  27.864  46.269  1.00 16.59           C  
ATOM    384  CB  THR L  51      24.833  29.336  46.385  1.00 17.32           C  
ATOM    385  OG1 THR L  51      24.623  29.975  45.132  1.00 18.59           O  
ATOM    386  CG2 THR L  51      26.289  29.535  46.844  1.00 17.10           C  
ATOM    387  C   THR L  51      24.906  27.251  47.596  1.00 17.42           C  
ATOM    388  O   THR L  51      26.029  26.783  47.776  1.00 17.24           O  
ATOM    389  N   SER L  52      23.953  27.125  48.538  1.00 16.45           N  
ATOM    390  CA  SER L  52      24.424  26.670  49.815  1.00 18.61           C  
ATOM    391  CB  SER L  52      24.680  27.841  50.779  1.00 20.54           C  
ATOM    392  OG  SER L  52      25.131  27.353  52.031  1.00 26.52           O  
ATOM    393  C   SER L  52      23.413  25.796  50.451  1.00 19.50           C  
ATOM    394  O   SER L  52      23.636  25.273  51.545  1.00 19.58           O  
ATOM    395  N   HIS L  53      22.273  25.571  49.785  1.00 30.10           N  
ATOM    396  CA  HIS L  53      21.331  24.742  50.484  1.00 30.51           C  
ATOM    397  ND1 HIS L  53      19.492  27.370  49.251  1.00  0.00           N  
ATOM    398  CG  HIS L  53      19.442  26.415  50.242  1.00 29.00           C  
ATOM    399  CB  HIS L  53      19.876  24.988  50.050  1.00 35.63           C  
ATOM    400  NE2 HIS L  53      18.690  28.376  51.066  1.00  0.00           N  
ATOM    401  CD2 HIS L  53      18.951  27.043  51.342  1.00  0.00           C  
ATOM    402  CE1 HIS L  53      19.030  28.525  49.799  1.00  0.00           C  
ATOM    403  C   HIS L  53      21.655  23.305  50.196  1.00 33.95           C  
ATOM    404  O   HIS L  53      21.796  22.911  49.040  1.00 33.99           O  
ATOM    405  N   LEU L  54      21.795  22.488  51.264  1.00 33.04           N  
ATOM    406  CA  LEU L  54      22.108  21.084  51.145  1.00 34.73           C  
ATOM    407  CB  LEU L  54      22.660  20.432  52.429  1.00 37.04           C  
ATOM    408  CG  LEU L  54      24.120  20.728  52.809  1.00 38.42           C  
ATOM    409  CD1 LEU L  54      24.477  20.007  54.114  1.00 34.62           C  
ATOM    410  CD2 LEU L  54      25.103  20.335  51.695  1.00 41.69           C  
ATOM    411  C   LEU L  54      20.856  20.319  50.871  1.00 37.99           C  
ATOM    412  O   LEU L  54      19.816  20.569  51.477  1.00 38.33           O  
ATOM    413  N   GLU L  55      20.937  19.331  49.957  1.00 34.48           N  
ATOM    414  CA  GLU L  55      19.788  18.515  49.708  1.00 34.47           C  
ATOM    415  CB  GLU L  55      19.790  17.735  48.383  1.00 35.39           C  
ATOM    416  CG  GLU L  55      18.512  16.905  48.233  1.00 42.04           C  
ATOM    417  CD  GLU L  55      18.385  16.428  46.800  1.00 49.95           C  
ATOM    418  OE1 GLU L  55      18.325  17.300  45.895  1.00 48.15           O  
ATOM    419  OE2 GLU L  55      18.340  15.187  46.590  1.00 70.74           O1-
ATOM    420  C   GLU L  55      19.685  17.531  50.822  1.00 36.86           C  
ATOM    421  O   GLU L  55      20.669  17.233  51.498  1.00 39.43           O  
ATOM    422  N   SER L  56      18.467  17.013  51.058  1.00 36.34           N  
ATOM    423  CA  SER L  56      18.273  16.101  52.145  1.00 37.71           C  
ATOM    424  CB  SER L  56      16.791  15.779  52.401  1.00 43.02           C  
ATOM    425  OG  SER L  56      16.232  15.124  51.272  1.00 56.86           O  
ATOM    426  C   SER L  56      18.980  14.818  51.847  1.00 40.08           C  
ATOM    427  O   SER L  56      19.007  14.345  50.712  1.00 39.30           O  
ATOM    428  N   GLY L  57      19.592  14.226  52.893  1.00 40.19           N  
ATOM    429  CA  GLY L  57      20.245  12.954  52.767  1.00 42.14           C  
ATOM    430  C   GLY L  57      21.697  13.158  52.469  1.00 43.38           C  
ATOM    431  O   GLY L  57      22.493  12.229  52.598  1.00 45.90           O  
ATOM    432  N   VAL L  58      22.086  14.382  52.066  1.00 38.97           N  
ATOM    433  CA  VAL L  58      23.467  14.634  51.765  1.00 35.90           C  
ATOM    434  CB  VAL L  58      23.687  15.891  50.969  1.00 36.35           C  
ATOM    435  CG1 VAL L  58      25.198  16.120  50.823  1.00 36.46           C  
ATOM    436  CG2 VAL L  58      22.954  15.769  49.622  1.00 35.78           C  
ATOM    437  C   VAL L  58      24.185  14.798  53.069  1.00 38.23           C  
ATOM    438  O   VAL L  58      23.636  15.358  54.016  1.00 38.23           O  
ATOM    439  N   PRO L  59      25.403  14.328  53.142  1.00 35.62           N  
ATOM    440  CA  PRO L  59      26.150  14.423  54.370  1.00 37.35           C  
ATOM    441  CD  PRO L  59      25.806  13.178  52.347  1.00 38.68           C  
ATOM    442  CB  PRO L  59      27.348  13.493  54.201  1.00 39.13           C  
ATOM    443  CG  PRO L  59      26.849  12.436  53.199  1.00 41.04           C  
ATOM    444  C   PRO L  59      26.525  15.843  54.664  1.00 39.61           C  
ATOM    445  O   PRO L  59      26.623  16.643  53.737  1.00 37.35           O  
ATOM    446  N   SER L  60      26.737  16.168  55.954  1.00 36.75           N  
ATOM    447  CA  SER L  60      27.031  17.502  56.404  1.00 38.45           C  
ATOM    448  CB  SER L  60      26.974  17.645  57.932  1.00 39.79           C  
ATOM    449  OG  SER L  60      27.267  18.983  58.301  1.00 50.00           O  
ATOM    450  C   SER L  60      28.397  17.938  55.965  1.00 38.96           C  
ATOM    451  O   SER L  60      28.702  19.128  55.994  1.00 40.07           O  
ATOM    452  N   ARG L  61      29.257  16.994  55.549  1.00 37.81           N  
ATOM    453  CA  ARG L  61      30.596  17.348  55.170  1.00 34.78           C  
ATOM    454  CB  ARG L  61      31.527  16.145  54.921  1.00 34.08           C  
ATOM    455  CG  ARG L  61      31.083  15.161  53.842  1.00 39.36           C  
ATOM    456  CD  ARG L  61      32.075  14.005  53.678  1.00 40.23           C  
ATOM    457  NE  ARG L  61      31.457  12.981  52.793  1.00 40.59           N  
ATOM    458  CZ  ARG L  61      30.757  11.946  53.341  1.00 44.19           C  
ATOM    459  NH1 ARG L  61      30.598  11.879  54.695  1.00 42.12           N1+
ATOM    460  NH2 ARG L  61      30.224  10.976  52.542  1.00 42.35           N  
ATOM    461  C   ARG L  61      30.573  18.231  53.959  1.00 36.08           C  
ATOM    462  O   ARG L  61      31.491  19.029  53.769  1.00 38.17           O  
ATOM    463  N   PHE L  62      29.552  18.082  53.088  1.00 33.04           N  
ATOM    464  CA  PHE L  62      29.464  18.882  51.895  1.00 32.33           C  
ATOM    465  CB  PHE L  62      28.576  18.250  50.807  1.00 32.47           C  
ATOM    466  CG  PHE L  62      29.172  16.942  50.404  1.00 34.28           C  
ATOM    467  CD1 PHE L  62      30.215  16.888  49.510  1.00 33.51           C  
ATOM    468  CD2 PHE L  62      28.677  15.764  50.912  1.00 35.20           C  
ATOM    469  CE1 PHE L  62      30.758  15.680  49.138  1.00 36.35           C  
ATOM    470  CE2 PHE L  62      29.215  14.552  50.546  1.00 37.53           C  
ATOM    471  CZ  PHE L  62      30.261  14.507  49.655  1.00 33.80           C  
ATOM    472  C   PHE L  62      28.855  20.217  52.222  1.00 34.96           C  
ATOM    473  O   PHE L  62      27.909  20.311  53.003  1.00 38.98           O  
ATOM    474  N   SER L  63      29.394  21.300  51.620  1.00 32.16           N  
ATOM    475  CA  SER L  63      28.857  22.614  51.838  1.00 32.68           C  
ATOM    476  CB  SER L  63      29.501  23.357  53.020  1.00 34.47           C  
ATOM    477  OG  SER L  63      30.861  23.651  52.735  1.00 43.40           O  
ATOM    478  C   SER L  63      29.137  23.426  50.612  1.00 35.33           C  
ATOM    479  O   SER L  63      29.965  23.046  49.784  1.00 36.25           O  
ATOM    480  N   GLY L  64      28.440  24.572  50.462  1.00 34.31           N  
ATOM    481  CA  GLY L  64      28.678  25.405  49.319  1.00 33.22           C  
ATOM    482  C   GLY L  64      28.521  26.835  49.736  1.00 35.34           C  
ATOM    483  O   GLY L  64      27.743  27.154  50.634  1.00 37.63           O  
ATOM    484  N   SER L  65      29.275  27.740  49.078  1.00 34.83           N  
ATOM    485  CA  SER L  65      29.181  29.137  49.386  1.00 36.84           C  
ATOM    486  CB  SER L  65      30.153  29.586  50.491  1.00 40.21           C  
ATOM    487  OG  SER L  65      31.497  29.413  50.064  1.00 47.67           O  
ATOM    488  C   SER L  65      29.529  29.905  48.150  1.00 38.26           C  
ATOM    489  O   SER L  65      30.002  29.339  47.165  1.00 40.17           O  
ATOM    490  N   GLY L  66      29.273  31.230  48.164  1.00 34.53           N  
ATOM    491  CA  GLY L  66      29.632  32.046  47.039  1.00 35.75           C  
ATOM    492  C   GLY L  66      28.436  32.824  46.592  1.00 38.08           C  
ATOM    493  O   GLY L  66      27.309  32.557  47.007  1.00 38.67           O  
ATOM    494  N   SER L  67      28.674  33.837  45.735  1.00 35.96           N  
ATOM    495  CA  SER L  67      27.614  34.628  45.182  1.00 35.66           C  
ATOM    496  CB  SER L  67      27.092  35.717  46.134  1.00 39.23           C  
ATOM    497  OG  SER L  67      28.124  36.653  46.415  1.00 51.11           O  
ATOM    498  C   SER L  67      28.170  35.323  43.979  1.00 38.56           C  
ATOM    499  O   SER L  67      29.378  35.525  43.871  1.00 41.23           O  
ATOM    500  N   GLY L  68      27.292  35.715  43.035  1.00 37.74           N  
ATOM    501  CA  GLY L  68      27.763  36.429  41.884  1.00 37.27           C  
ATOM    502  C   GLY L  68      28.521  35.505  40.982  1.00 40.28           C  
ATOM    503  O   GLY L  68      27.959  34.565  40.427  1.00 39.95           O  
ATOM    504  N   THR L  69      29.788  35.859  40.694  1.00 38.20           N  
ATOM    505  CA  THR L  69      30.676  35.118  39.835  1.00 38.49           C  
ATOM    506  CB  THR L  69      31.758  35.984  39.269  1.00 45.59           C  
ATOM    507  OG1 THR L  69      32.558  35.236  38.366  1.00 47.33           O  
ATOM    508  CG2 THR L  69      32.611  36.529  40.425  1.00 44.65           C  
ATOM    509  C   THR L  69      31.359  33.925  40.455  1.00 39.03           C  
ATOM    510  O   THR L  69      31.511  32.899  39.791  1.00 40.34           O  
ATOM    511  N   ASP L  70      31.819  34.018  41.723  1.00 36.74           N  
ATOM    512  CA  ASP L  70      32.642  32.954  42.246  1.00 38.11           C  
ATOM    513  CB  ASP L  70      33.931  33.449  42.923  1.00 43.19           C  
ATOM    514  CG  ASP L  70      34.881  33.932  41.836  1.00 50.58           C  
ATOM    515  OD1 ASP L  70      34.620  33.622  40.642  1.00 41.47           O  
ATOM    516  OD2 ASP L  70      35.882  34.613  42.184  1.00 49.14           O1-
ATOM    517  C   ASP L  70      31.899  32.124  43.245  1.00 41.22           C  
ATOM    518  O   ASP L  70      31.234  32.644  44.137  1.00 41.28           O  
ATOM    519  N   PHE L  71      32.017  30.784  43.109  1.00 37.11           N  
ATOM    520  CA  PHE L  71      31.349  29.877  44.000  1.00 34.27           C  
ATOM    521  CB  PHE L  71      30.153  29.155  43.358  1.00 34.39           C  
ATOM    522  CG  PHE L  71      29.151  30.189  42.977  1.00 34.65           C  
ATOM    523  CD1 PHE L  71      29.233  30.817  41.757  1.00 36.12           C  
ATOM    524  CD2 PHE L  71      28.134  30.534  43.834  1.00 36.07           C  
ATOM    525  CE1 PHE L  71      28.312  31.773  41.398  1.00 37.47           C  
ATOM    526  CE2 PHE L  71      27.210  31.488  43.480  1.00 33.13           C  
ATOM    527  CZ  PHE L  71      27.296  32.110  42.258  1.00 34.79           C  
ATOM    528  C   PHE L  71      32.308  28.801  44.409  1.00 37.43           C  
ATOM    529  O   PHE L  71      33.246  28.483  43.677  1.00 35.59           O  
ATOM    530  N   SER L  72      32.088  28.212  45.607  1.00 34.66           N  
ATOM    531  CA  SER L  72      32.958  27.171  46.082  1.00 34.31           C  
ATOM    532  CB  SER L  72      33.923  27.634  47.188  1.00 37.89           C  
ATOM    533  OG  SER L  72      34.858  28.570  46.676  1.00  0.00           O  
ATOM    534  C   SER L  72      32.146  26.061  46.682  1.00 37.11           C  
ATOM    535  O   SER L  72      31.119  26.289  47.321  1.00 38.31           O  
ATOM    536  N   LEU L  73      32.609  24.811  46.469  1.00 33.79           N  
ATOM    537  CA  LEU L  73      32.033  23.625  47.043  1.00 33.12           C  
ATOM    538  CB  LEU L  73      31.698  22.548  45.993  1.00 32.81           C  
ATOM    539  CG  LEU L  73      31.151  21.226  46.571  1.00 33.26           C  
ATOM    540  CD1 LEU L  73      29.745  21.394  47.172  1.00 33.08           C  
ATOM    541  CD2 LEU L  73      31.227  20.096  45.531  1.00 33.55           C  
ATOM    542  C   LEU L  73      33.094  23.058  47.935  1.00 36.00           C  
ATOM    543  O   LEU L  73      34.229  22.862  47.499  1.00 39.45           O  
ATOM    544  N   THR L  74      32.763  22.775  49.212  1.00 35.63           N  
ATOM    545  CA  THR L  74      33.785  22.306  50.106  1.00 34.26           C  
ATOM    546  CB  THR L  74      34.031  23.254  51.246  1.00 38.37           C  
ATOM    547  OG1 THR L  74      34.409  24.531  50.755  1.00 39.68           O  
ATOM    548  CG2 THR L  74      35.143  22.683  52.139  1.00 38.01           C  
ATOM    549  C   THR L  74      33.387  20.997  50.718  1.00 36.00           C  
ATOM    550  O   THR L  74      32.251  20.810  51.148  1.00 35.41           O  
ATOM    551  N   ILE L  75      34.346  20.049  50.763  1.00 32.87           N  
ATOM    552  CA  ILE L  75      34.152  18.790  51.421  1.00 33.33           C  
ATOM    553  CB  ILE L  75      34.642  17.623  50.604  1.00 32.69           C  
ATOM    554  CG1 ILE L  75      33.874  17.544  49.272  1.00 32.23           C  
ATOM    555  CG2 ILE L  75      34.513  16.347  51.450  1.00 34.75           C  
ATOM    556  CD1 ILE L  75      34.479  16.565  48.266  1.00 32.57           C  
ATOM    557  C   ILE L  75      35.005  18.903  52.653  1.00 37.04           C  
ATOM    558  O   ILE L  75      36.231  18.949  52.568  1.00 36.91           O  
ATOM    559  N   SER L  76      34.367  18.961  53.841  1.00 35.07           N  
ATOM    560  CA  SER L  76      35.086  19.212  55.062  1.00 36.16           C  
ATOM    561  CB  SER L  76      34.167  19.297  56.296  1.00 40.40           C  
ATOM    562  OG  SER L  76      33.592  18.030  56.580  1.00 44.35           O  
ATOM    563  C   SER L  76      36.089  18.132  55.316  1.00 39.82           C  
ATOM    564  O   SER L  76      37.251  18.427  55.595  1.00 39.95           O  
ATOM    565  N   SER L  77      35.672  16.853  55.248  1.00 39.14           N  
ATOM    566  CA  SER L  77      36.599  15.779  55.464  1.00 36.57           C  
ATOM    567  CB  SER L  77      36.388  15.047  56.801  1.00 39.64           C  
ATOM    568  OG  SER L  77      37.339  14.003  56.941  1.00 45.17           O  
ATOM    569  C   SER L  77      36.369  14.787  54.369  1.00 39.09           C  
ATOM    570  O   SER L  77      35.303  14.177  54.284  1.00 38.42           O  
ATOM    571  N   LEU L  78      37.394  14.574  53.527  1.00 37.05           N  
ATOM    572  CA  LEU L  78      37.289  13.736  52.367  1.00 35.01           C  
ATOM    573  CB  LEU L  78      38.558  13.870  51.493  1.00 36.17           C  
ATOM    574  CG  LEU L  78      38.483  13.361  50.040  1.00 35.76           C  
ATOM    575  CD1 LEU L  78      38.121  11.880  49.957  1.00 33.44           C  
ATOM    576  CD2 LEU L  78      37.593  14.259  49.168  1.00 38.92           C  
ATOM    577  C   LEU L  78      37.146  12.314  52.831  1.00 40.14           C  
ATOM    578  O   LEU L  78      37.887  11.860  53.703  1.00 39.09           O  
ATOM    579  N   GLN L  79      36.175  11.574  52.248  1.00 38.64           N  
ATOM    580  CA  GLN L  79      35.921  10.203  52.608  1.00 38.26           C  
ATOM    581  CB  GLN L  79      34.474   9.960  53.066  1.00 38.60           C  
ATOM    582  CG  GLN L  79      34.096  10.751  54.320  1.00 45.56           C  
ATOM    583  CD  GLN L  79      34.834  10.148  55.505  1.00 58.32           C  
ATOM    584  OE1 GLN L  79      34.622   8.991  55.862  1.00 60.36           O  
ATOM    585  NE2 GLN L  79      35.732  10.953  56.132  1.00 58.70           N  
ATOM    586  C   GLN L  79      36.153   9.369  51.381  1.00 39.89           C  
ATOM    587  O   GLN L  79      36.150   9.881  50.264  1.00 41.66           O  
ATOM    588  N   PRO L  80      36.361   8.091  51.551  1.00 39.39           N  
ATOM    589  CA  PRO L  80      36.647   7.228  50.432  1.00 37.97           C  
ATOM    590  CD  PRO L  80      36.873   7.557  52.803  1.00 41.19           C  
ATOM    591  CB  PRO L  80      37.007   5.875  51.043  1.00 40.35           C  
ATOM    592  CG  PRO L  80      37.579   6.242  52.427  1.00 42.18           C  
ATOM    593  C   PRO L  80      35.545   7.165  49.417  1.00 40.02           C  
ATOM    594  O   PRO L  80      35.839   6.991  48.236  1.00 43.70           O  
ATOM    595  N   GLU L  81      34.277   7.284  49.852  1.00 38.41           N  
ATOM    596  CA  GLU L  81      33.133   7.217  48.983  1.00 39.81           C  
ATOM    597  CB  GLU L  81      31.787   7.046  49.719  1.00 40.65           C  
ATOM    598  CG  GLU L  81      31.481   8.103  50.781  1.00 43.06           C  
ATOM    599  CD  GLU L  81      31.987   7.567  52.114  1.00 59.18           C  
ATOM    600  OE1 GLU L  81      32.810   6.613  52.092  1.00 56.13           O  
ATOM    601  OE2 GLU L  81      31.556   8.098  53.172  1.00 59.67           O1-
ATOM    602  C   GLU L  81      33.047   8.440  48.120  1.00 40.64           C  
ATOM    603  O   GLU L  81      32.400   8.420  47.075  1.00 41.71           O  
ATOM    604  N   ASP L  82      33.679   9.542  48.561  1.00 35.67           N  
ATOM    605  CA  ASP L  82      33.624  10.850  47.963  1.00 36.32           C  
ATOM    606  CB  ASP L  82      34.310  11.916  48.832  1.00 35.77           C  
ATOM    607  CG  ASP L  82      33.440  12.108  50.068  1.00 40.43           C  
ATOM    608  OD1 ASP L  82      32.286  11.603  50.064  1.00 42.97           O  
ATOM    609  OD2 ASP L  82      33.914  12.764  51.033  1.00 40.71           O1-
ATOM    610  C   ASP L  82      34.230  10.895  46.589  1.00 38.16           C  
ATOM    611  O   ASP L  82      34.026  11.866  45.864  1.00 37.76           O  
ATOM    612  N   PHE L  83      35.058   9.907  46.215  1.00 36.36           N  
ATOM    613  CA  PHE L  83      35.660   9.885  44.910  1.00 35.52           C  
ATOM    614  CB  PHE L  83      36.457   8.577  44.725  1.00 37.68           C  
ATOM    615  CG  PHE L  83      36.914   8.385  43.322  1.00 48.56           C  
ATOM    616  CD1 PHE L  83      38.070   8.966  42.853  1.00 41.27           C  
ATOM    617  CD2 PHE L  83      36.182   7.588  42.475  1.00 50.99           C  
ATOM    618  CE1 PHE L  83      38.479   8.765  41.553  1.00 50.59           C  
ATOM    619  CE2 PHE L  83      36.588   7.384  41.177  1.00 50.77           C  
ATOM    620  CZ  PHE L  83      37.737   7.974  40.710  1.00 51.91           C  
ATOM    621  C   PHE L  83      34.576   9.969  43.872  1.00 37.17           C  
ATOM    622  O   PHE L  83      33.662   9.146  43.843  1.00 37.87           O  
ATOM    623  N   ALA L  84      34.658  10.987  42.984  1.00 36.10           N  
ATOM    624  CA  ALA L  84      33.678  11.177  41.952  1.00 36.13           C  
ATOM    625  CB  ALA L  84      32.243  11.329  42.483  1.00 33.88           C  
ATOM    626  C   ALA L  84      34.031  12.448  41.247  1.00 38.09           C  
ATOM    627  O   ALA L  84      35.023  13.099  41.572  1.00 40.30           O  
ATOM    628  N   THR L  85      33.236  12.818  40.226  1.00 36.19           N  
ATOM    629  CA  THR L  85      33.466  14.048  39.531  1.00 34.19           C  
ATOM    630  CB  THR L  85      33.423  13.893  38.039  1.00 37.45           C  
ATOM    631  OG1 THR L  85      34.404  12.953  37.622  1.00 43.59           O  
ATOM    632  CG2 THR L  85      33.688  15.258  37.382  1.00 38.53           C  
ATOM    633  C   THR L  85      32.358  14.960  39.956  1.00 36.12           C  
ATOM    634  O   THR L  85      31.202  14.546  40.023  1.00 37.82           O  
ATOM    635  N   TYR L  86      32.682  16.234  40.266  1.00 33.79           N  
ATOM    636  CA  TYR L  86      31.676  17.133  40.763  1.00 32.30           C  
ATOM    637  CB  TYR L  86      32.067  17.819  42.086  1.00 32.30           C  
ATOM    638  CG  TYR L  86      32.158  16.771  43.144  1.00 35.89           C  
ATOM    639  CD1 TYR L  86      33.283  15.989  43.266  1.00 38.14           C  
ATOM    640  CD2 TYR L  86      31.117  16.571  44.020  1.00 35.64           C  
ATOM    641  CE1 TYR L  86      33.369  15.026  44.244  1.00 36.51           C  
ATOM    642  CE2 TYR L  86      31.196  15.610  45.000  1.00 37.66           C  
ATOM    643  CZ  TYR L  86      32.323  14.835  45.114  1.00 37.11           C  
ATOM    644  OH  TYR L  86      32.400  13.851  46.122  1.00 39.31           O  
ATOM    645  C   TYR L  86      31.460  18.210  39.746  1.00 37.25           C  
ATOM    646  O   TYR L  86      32.415  18.701  39.147  1.00 38.90           O  
ATOM    647  N   TYR L  87      30.179  18.593  39.520  1.00 35.88           N  
ATOM    648  CA  TYR L  87      29.874  19.578  38.518  1.00 34.31           C  
ATOM    649  CB  TYR L  87      28.958  19.084  37.382  1.00 35.44           C  
ATOM    650  CG  TYR L  87      29.462  17.844  36.727  1.00 34.75           C  
ATOM    651  CD1 TYR L  87      30.519  17.869  35.849  1.00 35.39           C  
ATOM    652  CD2 TYR L  87      28.866  16.639  37.006  1.00 37.83           C  
ATOM    653  CE1 TYR L  87      30.963  16.714  35.249  1.00 37.58           C  
ATOM    654  CE2 TYR L  87      29.305  15.480  36.410  1.00 35.66           C  
ATOM    655  CZ  TYR L  87      30.357  15.518  35.526  1.00 37.99           C  
ATOM    656  OH  TYR L  87      30.819  14.338  34.907  1.00 41.68           O  
ATOM    657  C   TYR L  87      29.048  20.673  39.136  1.00 34.11           C  
ATOM    658  O   TYR L  87      28.262  20.436  40.051  1.00 36.52           O  
ATOM    659  N   CYS L  88      29.219  21.914  38.629  1.00 32.79           N  
ATOM    660  CA  CYS L  88      28.413  23.038  39.027  1.00 33.66           C  
ATOM    661  CB  CYS L  88      29.233  24.313  39.368  1.00 34.78           C  
ATOM    662  SG  CYS L  88      30.361  24.857  38.042  1.00 37.44           S  
ATOM    663  C   CYS L  88      27.498  23.344  37.869  1.00 33.84           C  
ATOM    664  O   CYS L  88      27.864  23.105  36.719  1.00 35.87           O  
ATOM    665  N   GLN L  89      26.265  23.838  38.146  1.00 31.51           N  
ATOM    666  CA  GLN L  89      25.333  24.160  37.094  1.00 29.73           C  
ATOM    667  CB  GLN L  89      24.169  23.159  36.944  1.00 32.87           C  
ATOM    668  CG  GLN L  89      23.194  23.534  35.821  1.00 33.65           C  
ATOM    669  CD  GLN L  89      21.984  22.607  35.869  1.00 33.01           C  
ATOM    670  OE1 GLN L  89      21.718  21.959  36.881  1.00 30.28           O  
ATOM    671  NE2 GLN L  89      21.220  22.551  34.746  1.00 32.80           N  
ATOM    672  C   GLN L  89      24.681  25.460  37.442  1.00 32.57           C  
ATOM    673  O   GLN L  89      24.297  25.682  38.588  1.00 34.09           O  
ATOM    674  N   GLN L  90      24.520  26.347  36.438  1.00 33.47           N  
ATOM    675  CA  GLN L  90      23.906  27.627  36.649  1.00 32.70           C  
ATOM    676  CB  GLN L  90      24.705  28.798  36.039  1.00 33.53           C  
ATOM    677  CG  GLN L  90      24.875  28.735  34.519  1.00 34.12           C  
ATOM    678  CD  GLN L  90      23.608  29.246  33.852  1.00 42.86           C  
ATOM    679  OE1 GLN L  90      22.928  30.129  34.373  1.00 40.42           O  
ATOM    680  NE2 GLN L  90      23.279  28.679  32.662  1.00 36.23           N  
ATOM    681  C   GLN L  90      22.532  27.605  36.054  1.00 35.24           C  
ATOM    682  O   GLN L  90      22.278  27.005  35.013  1.00 33.72           O  
ATOM    683  N   HIS L  91      21.588  28.082  36.894  1.00 27.64           N  
ATOM    684  CA  HIS L  91      20.220  28.123  36.493  1.00 29.21           C  
ATOM    685  ND1 HIS L  91      19.333  28.018  39.626  1.00 24.22           N  
ATOM    686  CG  HIS L  91      19.566  27.011  38.715  1.00 29.79           C  
ATOM    687  CB  HIS L  91      19.319  27.119  37.239  1.00 28.34           C  
ATOM    688  NE2 HIS L  91      20.083  26.274  40.785  1.00 26.65           N  
ATOM    689  CD2 HIS L  91      20.025  25.955  39.441  1.00 30.62           C  
ATOM    690  CE1 HIS L  91      19.658  27.524  40.848  1.00 28.74           C  
ATOM    691  C   HIS L  91      19.702  29.504  36.718  1.00 31.24           C  
ATOM    692  O   HIS L  91      18.509  29.702  36.943  1.00 30.61           O  
ATOM    693  N   ASN L  92      20.604  30.502  36.680  1.00 30.77           N  
ATOM    694  CA  ASN L  92      20.203  31.872  36.773  1.00 33.50           C  
ATOM    695  CB  ASN L  92      21.403  32.821  36.938  1.00 31.35           C  
ATOM    696  CG  ASN L  92      20.884  34.209  37.282  1.00 35.76           C  
ATOM    697  OD1 ASN L  92      21.647  35.172  37.352  1.00 36.88           O  
ATOM    698  ND2 ASN L  92      19.547  34.324  37.507  1.00 31.96           N  
ATOM    699  C   ASN L  92      19.524  32.229  35.489  1.00 34.34           C  
ATOM    700  O   ASN L  92      18.475  32.872  35.479  1.00 36.79           O  
ATOM    701  N   SER L  93      20.109  31.789  34.354  1.00 35.91           N  
ATOM    702  CA  SER L  93      19.547  32.178  33.096  1.00 36.87           C  
ATOM    703  CB  SER L  93      20.330  33.304  32.410  1.00 37.53           C  
ATOM    704  OG  SER L  93      21.587  32.808  31.972  1.00 42.90           O  
ATOM    705  C   SER L  93      19.618  31.036  32.152  1.00 37.46           C  
ATOM    706  O   SER L  93      20.380  30.088  32.331  1.00 35.49           O  
ATOM    707  N   TYR L  94      18.791  31.123  31.099  1.00 36.12           N  
ATOM    708  CA  TYR L  94      18.792  30.144  30.066  1.00 37.37           C  
ATOM    709  CB  TYR L  94      17.469  30.085  29.293  1.00 38.86           C  
ATOM    710  CG  TYR L  94      17.701  28.944  28.389  1.00 38.58           C  
ATOM    711  CD1 TYR L  94      17.633  27.681  28.915  1.00 39.54           C  
ATOM    712  CD2 TYR L  94      17.999  29.123  27.059  1.00 36.70           C  
ATOM    713  CE1 TYR L  94      17.857  26.594  28.124  1.00 37.22           C  
ATOM    714  CE2 TYR L  94      18.225  28.034  26.254  1.00 37.97           C  
ATOM    715  CZ  TYR L  94      18.158  26.774  26.804  1.00 41.76           C  
ATOM    716  OH  TYR L  94      18.374  25.629  26.030  1.00 38.34           O  
ATOM    717  C   TYR L  94      19.850  30.624  29.135  1.00 36.67           C  
ATOM    718  O   TYR L  94      19.957  31.838  28.998  1.00 37.82           O  
ATOM    719  N   PRO L  95      20.667  29.827  28.489  1.00 36.04           N  
ATOM    720  CA  PRO L  95      20.632  28.391  28.597  1.00 37.27           C  
ATOM    721  CD  PRO L  95      21.106  30.248  27.167  1.00 32.91           C  
ATOM    722  CB  PRO L  95      21.290  27.847  27.332  1.00 37.99           C  
ATOM    723  CG  PRO L  95      21.116  28.976  26.311  1.00 35.40           C  
ATOM    724  C   PRO L  95      21.330  27.899  29.809  1.00 35.21           C  
ATOM    725  O   PRO L  95      22.319  28.513  30.199  1.00 34.59           O  
ATOM    726  N   ARG L  96      20.869  26.769  30.381  1.00 34.07           N  
ATOM    727  CA  ARG L  96      21.503  26.231  31.544  1.00 31.33           C  
ATOM    728  CB  ARG L  96      20.589  25.287  32.341  1.00 32.46           C  
ATOM    729  CG  ARG L  96      19.364  26.036  32.876  1.00 30.34           C  
ATOM    730  CD  ARG L  96      19.593  27.542  32.939  1.00 42.50           C  
ATOM    731  NE  ARG L  96      18.367  28.210  33.464  1.00 45.65           N  
ATOM    732  CZ  ARG L  96      17.205  28.207  32.748  1.00 46.79           C  
ATOM    733  NH1 ARG L  96      17.045  27.355  31.697  1.00 46.08           N1+
ATOM    734  NH2 ARG L  96      16.187  29.046  33.095  1.00 48.42           N  
ATOM    735  C   ARG L  96      22.750  25.537  31.094  1.00 33.33           C  
ATOM    736  O   ARG L  96      22.787  24.890  30.047  1.00 32.75           O  
ATOM    737  N   THR L  97      23.827  25.682  31.893  1.00 34.97           N  
ATOM    738  CA  THR L  97      25.123  25.196  31.520  1.00 34.74           C  
ATOM    739  CB  THR L  97      25.999  26.249  30.899  1.00 37.65           C  
ATOM    740  OG1 THR L  97      26.115  27.368  31.763  1.00 38.19           O  
ATOM    741  CG2 THR L  97      25.397  26.680  29.552  1.00 42.32           C  
ATOM    742  C   THR L  97      25.832  24.650  32.716  1.00 36.02           C  
ATOM    743  O   THR L  97      25.715  25.163  33.827  1.00 35.90           O  
ATOM    744  N   PHE L  98      26.601  23.568  32.491  1.00 32.98           N  
ATOM    745  CA  PHE L  98      27.339  22.919  33.537  1.00 34.47           C  
ATOM    746  CB  PHE L  98      27.328  21.381  33.444  1.00 34.33           C  
ATOM    747  CG  PHE L  98      25.950  20.835  33.635  1.00 35.86           C  
ATOM    748  CD1 PHE L  98      25.062  20.779  32.586  1.00 36.21           C  
ATOM    749  CD2 PHE L  98      25.553  20.353  34.862  1.00 37.33           C  
ATOM    750  CE1 PHE L  98      23.795  20.269  32.758  1.00 36.63           C  
ATOM    751  CE2 PHE L  98      24.288  19.843  35.040  1.00 36.18           C  
ATOM    752  CZ  PHE L  98      23.406  19.798  33.987  1.00 35.54           C  
ATOM    753  C   PHE L  98      28.786  23.295  33.410  1.00 38.05           C  
ATOM    754  O   PHE L  98      29.250  23.722  32.354  1.00 37.20           O  
ATOM    755  N   GLY L  99      29.542  23.152  34.518  1.00 37.32           N  
ATOM    756  CA  GLY L  99      30.957  23.397  34.491  1.00 35.97           C  
ATOM    757  C   GLY L  99      31.579  22.176  33.885  1.00 38.42           C  
ATOM    758  O   GLY L  99      30.879  21.209  33.595  1.00 37.02           O  
ATOM    759  N   GLN L 100      32.915  22.196  33.678  1.00 37.92           N  
ATOM    760  CA  GLN L 100      33.627  21.104  33.061  1.00 39.89           C  
ATOM    761  CB  GLN L 100      35.137  21.330  32.886  1.00 39.80           C  
ATOM    762  CG  GLN L 100      35.529  22.661  32.263  1.00 42.97           C  
ATOM    763  CD  GLN L 100      35.754  23.592  33.439  1.00 51.33           C  
ATOM    764  OE1 GLN L 100      35.046  24.583  33.602  1.00 48.21           O  
ATOM    765  NE2 GLN L 100      36.755  23.249  34.294  1.00 42.79           N  
ATOM    766  C   GLN L 100      33.573  19.922  33.969  1.00 40.78           C  
ATOM    767  O   GLN L 100      33.533  18.780  33.517  1.00 39.23           O  
ATOM    768  N   GLY L 101      33.625  20.176  35.287  1.00 40.45           N  
ATOM    769  CA  GLY L 101      33.624  19.107  36.239  1.00 40.32           C  
ATOM    770  C   GLY L 101      35.003  18.988  36.798  1.00 42.65           C  
ATOM    771  O   GLY L 101      35.998  19.245  36.123  1.00 40.92           O  
ATOM    772  N   THR L 102      35.083  18.603  38.085  1.00 41.32           N  
ATOM    773  CA  THR L 102      36.345  18.401  38.727  1.00 39.07           C  
ATOM    774  CB  THR L 102      36.546  19.284  39.927  1.00 41.82           C  
ATOM    775  OG1 THR L 102      36.457  20.651  39.551  1.00 44.19           O  
ATOM    776  CG2 THR L 102      37.931  18.995  40.529  1.00 41.97           C  
ATOM    777  C   THR L 102      36.350  16.984  39.195  1.00 41.88           C  
ATOM    778  O   THR L 102      35.422  16.542  39.870  1.00 43.52           O  
ATOM    779  N   LYS L 103      37.402  16.224  38.832  1.00 40.38           N  
ATOM    780  CA  LYS L 103      37.486  14.853  39.234  1.00 40.00           C  
ATOM    781  CB  LYS L 103      38.215  13.955  38.216  1.00 40.24           C  
ATOM    782  CG  LYS L 103      38.297  12.491  38.657  1.00 44.79           C  
ATOM    783  CD  LYS L 103      38.798  11.521  37.585  1.00 49.37           C  
ATOM    784  CE  LYS L 103      38.949  10.090  38.110  1.00 55.99           C  
ATOM    785  NZ  LYS L 103      39.436   9.191  37.042  1.00 60.49           N1+
ATOM    786  C   LYS L 103      38.265  14.808  40.507  1.00 42.13           C  
ATOM    787  O   LYS L 103      39.371  15.336  40.598  1.00 44.63           O  
ATOM    788  N   VAL L 104      37.691  14.164  41.538  1.00 40.94           N  
ATOM    789  CA  VAL L 104      38.352  14.073  42.805  1.00 39.41           C  
ATOM    790  CB  VAL L 104      37.426  14.302  43.969  1.00 42.73           C  
ATOM    791  CG1 VAL L 104      38.202  14.068  45.276  1.00 41.22           C  
ATOM    792  CG2 VAL L 104      36.826  15.714  43.856  1.00 39.17           C  
ATOM    793  C   VAL L 104      38.886  12.682  42.925  1.00 43.79           C  
ATOM    794  O   VAL L 104      38.165  11.707  42.721  1.00 43.05           O  
ATOM    795  N   GLU L 105      40.186  12.566  43.258  1.00 41.86           N  
ATOM    796  CA  GLU L 105      40.826  11.288  43.376  1.00 43.23           C  
ATOM    797  CB  GLU L 105      42.012  11.135  42.409  1.00 45.09           C  
ATOM    798  CG  GLU L 105      41.594  11.131  40.937  1.00 54.28           C  
ATOM    799  CD  GLU L 105      42.850  11.200  40.080  1.00 61.07           C  
ATOM    800  OE1 GLU L 105      43.952  11.392  40.658  1.00 65.00           O  
ATOM    801  OE2 GLU L 105      42.724  11.069  38.834  1.00 62.69           O1-
ATOM    802  C   GLU L 105      41.376  11.203  44.764  1.00 45.23           C  
ATOM    803  O   GLU L 105      41.689  12.217  45.384  1.00 46.04           O  
ATOM    804  N   ILE L 106      41.504   9.977  45.303  1.00 44.18           N  
ATOM    805  CA  ILE L 106      41.991   9.880  46.644  1.00 44.76           C  
ATOM    806  CB  ILE L 106      41.034   9.181  47.567  1.00 46.96           C  
ATOM    807  CG1 ILE L 106      40.697   7.777  47.049  1.00 46.15           C  
ATOM    808  CG2 ILE L 106      39.810  10.086  47.769  1.00 45.13           C  
ATOM    809  CD1 ILE L 106      39.779   7.008  47.993  1.00 49.27           C  
ATOM    810  C   ILE L 106      43.316   9.206  46.666  1.00 47.64           C  
ATOM    811  O   ILE L 106      43.515   8.149  46.068  1.00 48.32           O  
ATOM    812  N   LYS L 107      44.287   9.854  47.342  1.00 47.26           N  
ATOM    813  CA  LYS L 107      45.576   9.251  47.489  1.00 46.80           C  
ATOM    814  CB  LYS L 107      46.750  10.233  47.673  1.00 48.68           C  
ATOM    815  CG  LYS L 107      47.239  10.897  46.386  1.00 55.89           C  
ATOM    816  CD  LYS L 107      48.253  12.018  46.624  1.00 56.90           C  
ATOM    817  CE  LYS L 107      49.670  11.502  46.882  1.00 67.39           C  
ATOM    818  NZ  LYS L 107      50.594  12.640  47.073  1.00 72.89           N1+
ATOM    819  C   LYS L 107      45.525   8.423  48.765  1.00 48.06           C  
ATOM    820  O   LYS L 107      44.576   8.622  49.568  1.00 50.83           O  
ATOM    821  OXT LYS L 107      46.447   7.587  48.960  1.00  0.00           O1-
TER     822      LYS L 107 
ATOM    823  N   GLN H 108       7.696   7.591  45.437  1.00 67.06           N1+
ATOM    824  CA  GLN H 108       8.782   6.932  44.676  1.00 62.86           C  
ATOM    825  CB  GLN H 108       8.730   5.408  44.867  1.00 66.98           C  
ATOM    826  CG  GLN H 108       9.836   4.685  44.100  1.00 79.25           C  
ATOM    827  CD  GLN H 108       9.668   3.187  44.299  1.00 90.74           C  
ATOM    828  OE1 GLN H 108       8.959   2.742  45.199  1.00 80.47           O  
ATOM    829  NE2 GLN H 108      10.339   2.383  43.432  1.00 83.87           N  
ATOM    830  C   GLN H 108       8.696   7.202  43.209  1.00 62.88           C  
ATOM    831  O   GLN H 108       8.114   6.425  42.457  1.00 66.71           O  
ATOM    832  N   VAL H 109       9.289   8.322  42.759  1.00 55.60           N  
ATOM    833  CA  VAL H 109       9.241   8.643  41.364  1.00 50.98           C  
ATOM    834  CB  VAL H 109       9.324  10.116  41.097  1.00 54.34           C  
ATOM    835  CG1 VAL H 109       9.307  10.343  39.577  1.00 51.03           C  
ATOM    836  CG2 VAL H 109       8.174  10.807  41.847  1.00 54.76           C  
ATOM    837  C   VAL H 109      10.405   7.985  40.696  1.00 55.52           C  
ATOM    838  O   VAL H 109      11.533   8.059  41.182  1.00 54.50           O  
ATOM    839  N   GLN H 110      10.139   7.332  39.543  1.00 53.25           N  
ATOM    840  CA  GLN H 110      11.134   6.588  38.819  1.00 52.28           C  
ATOM    841  CB  GLN H 110      10.774   5.096  38.691  1.00 54.87           C  
ATOM    842  CG  GLN H 110      10.768   4.315  40.004  1.00 67.33           C  
ATOM    843  CD  GLN H 110      12.097   3.587  40.109  1.00 80.40           C  
ATOM    844  OE1 GLN H 110      12.667   3.165  39.105  1.00 82.38           O  
ATOM    845  NE2 GLN H 110      12.605   3.428  41.361  1.00 83.25           N  
ATOM    846  C   GLN H 110      11.181   7.079  37.406  1.00 52.56           C  
ATOM    847  O   GLN H 110      10.182   7.542  36.854  1.00 53.65           O  
ATOM    848  N   LEU H 111      12.377   6.990  36.784  1.00 48.58           N  
ATOM    849  CA  LEU H 111      12.573   7.368  35.413  1.00 47.17           C  
ATOM    850  CB  LEU H 111      13.405   8.651  35.258  1.00 46.94           C  
ATOM    851  CG  LEU H 111      12.701   9.910  35.783  1.00 49.85           C  
ATOM    852  CD1 LEU H 111      13.589  11.152  35.618  1.00 47.49           C  
ATOM    853  CD2 LEU H 111      11.325  10.086  35.117  1.00 48.41           C  
ATOM    854  C   LEU H 111      13.368   6.273  34.766  1.00 48.88           C  
ATOM    855  O   LEU H 111      14.349   5.802  35.338  1.00 49.83           O  
ATOM    856  N   GLN H 112      12.960   5.831  33.558  1.00 47.53           N  
ATOM    857  CA  GLN H 112      13.682   4.784  32.879  1.00 49.61           C  
ATOM    858  CB  GLN H 112      12.929   3.438  32.927  1.00 51.20           C  
ATOM    859  CG  GLN H 112      13.628   2.270  32.223  1.00 58.90           C  
ATOM    860  CD  GLN H 112      14.358   1.408  33.247  1.00 80.02           C  
ATOM    861  OE1 GLN H 112      14.360   0.182  33.148  1.00 78.87           O  
ATOM    862  NE2 GLN H 112      15.006   2.060  34.249  1.00 73.96           N  
ATOM    863  C   GLN H 112      13.789   5.159  31.432  1.00 49.01           C  
ATOM    864  O   GLN H 112      12.777   5.391  30.770  1.00 48.92           O  
ATOM    865  N   GLU H 113      15.030   5.226  30.899  1.00 47.84           N  
ATOM    866  CA  GLU H 113      15.210   5.539  29.509  1.00 47.34           C  
ATOM    867  CB  GLU H 113      16.558   6.203  29.164  1.00 47.19           C  
ATOM    868  CG  GLU H 113      16.731   7.624  29.703  1.00 49.01           C  
ATOM    869  CD  GLU H 113      17.379   7.542  31.076  1.00 52.47           C  
ATOM    870  OE1 GLU H 113      17.682   6.404  31.519  1.00 53.66           O  
ATOM    871  OE2 GLU H 113      17.586   8.617  31.699  1.00 47.68           O1-
ATOM    872  C   GLU H 113      15.158   4.264  28.727  1.00 51.34           C  
ATOM    873  O   GLU H 113      15.542   3.201  29.218  1.00 48.63           O  
ATOM    874  N   SER H 114      14.659   4.346  27.477  1.00 47.26           N  
ATOM    875  CA  SER H 114      14.614   3.206  26.607  1.00 48.80           C  
ATOM    876  CB  SER H 114      13.246   2.508  26.550  1.00 51.78           C  
ATOM    877  OG  SER H 114      12.939   1.913  27.801  1.00 58.96           O  
ATOM    878  C   SER H 114      14.874   3.709  25.227  1.00 52.48           C  
ATOM    879  O   SER H 114      14.609   4.871  24.920  1.00 51.89           O  
ATOM    880  N   GLY H 115      15.409   2.838  24.350  1.00 50.24           N  
ATOM    881  CA  GLY H 115      15.667   3.267  23.006  1.00 51.07           C  
ATOM    882  C   GLY H 115      16.801   2.452  22.464  1.00 53.14           C  
ATOM    883  O   GLY H 115      17.418   1.659  23.174  1.00 54.69           O  
ATOM    884  N   PRO H 116      17.071   2.643  21.197  1.00 52.43           N  
ATOM    885  CA  PRO H 116      18.125   1.903  20.553  1.00 53.25           C  
ATOM    886  CD  PRO H 116      15.978   2.922  20.279  1.00 52.98           C  
ATOM    887  CB  PRO H 116      17.868   2.016  19.053  1.00 53.91           C  
ATOM    888  CG  PRO H 116      16.346   2.216  18.963  1.00 54.87           C  
ATOM    889  C   PRO H 116      19.508   2.315  20.938  1.00 55.81           C  
ATOM    890  O   PRO H 116      19.741   3.496  21.185  1.00 55.53           O  
ATOM    891  N   GLY H 117      20.419   1.326  21.038  1.00 51.53           N  
ATOM    892  CA  GLY H 117      21.812   1.518  21.307  1.00 52.51           C  
ATOM    893  C   GLY H 117      22.500   2.103  20.113  1.00 54.14           C  
ATOM    894  O   GLY H 117      23.390   2.937  20.260  1.00 52.52           O  
ATOM    895  N   LEU H 118      22.134   1.661  18.891  1.00 51.02           N  
ATOM    896  CA  LEU H 118      22.864   2.124  17.742  1.00 50.71           C  
ATOM    897  CB  LEU H 118      23.551   0.978  16.974  1.00 51.72           C  
ATOM    898  CG  LEU H 118      24.463   1.433  15.818  1.00 56.25           C  
ATOM    899  CD1 LEU H 118      25.650   2.261  16.336  1.00 53.15           C  
ATOM    900  CD2 LEU H 118      24.919   0.239  14.966  1.00 57.68           C  
ATOM    901  C   LEU H 118      21.937   2.833  16.799  1.00 52.04           C  
ATOM    902  O   LEU H 118      20.798   2.418  16.594  1.00 53.63           O  
ATOM    903  N   VAL H 119      22.415   3.957  16.220  1.00 49.61           N  
ATOM    904  CA  VAL H 119      21.657   4.700  15.252  1.00 49.88           C  
ATOM    905  CB  VAL H 119      21.129   6.001  15.788  1.00 51.88           C  
ATOM    906  CG1 VAL H 119      20.398   6.748  14.661  1.00 50.23           C  
ATOM    907  CG2 VAL H 119      20.243   5.699  17.007  1.00 50.69           C  
ATOM    908  C   VAL H 119      22.591   5.026  14.123  1.00 51.93           C  
ATOM    909  O   VAL H 119      23.743   5.394  14.349  1.00 50.52           O  
ATOM    910  N   LYS H 120      22.114   4.895  12.866  1.00 51.40           N  
ATOM    911  CA  LYS H 120      22.945   5.174  11.725  1.00 50.80           C  
ATOM    912  CB  LYS H 120      22.446   4.546  10.409  1.00 54.49           C  
ATOM    913  CG  LYS H 120      22.531   3.018  10.392  1.00 63.81           C  
ATOM    914  CD  LYS H 120      21.774   2.364   9.232  1.00 64.28           C  
ATOM    915  CE  LYS H 120      21.881   0.837   9.223  1.00 77.05           C  
ATOM    916  NZ  LYS H 120      21.059   0.271   8.132  1.00 77.07           N1+
ATOM    917  C   LYS H 120      23.003   6.657  11.548  1.00 51.30           C  
ATOM    918  O   LYS H 120      22.115   7.390  11.982  1.00 50.33           O  
ATOM    919  N   PRO H 121      24.045   7.115  10.915  1.00 50.33           N  
ATOM    920  CA  PRO H 121      24.230   8.528  10.741  1.00 50.97           C  
ATOM    921  CD  PRO H 121      25.309   6.395  10.937  1.00 54.92           C  
ATOM    922  CB  PRO H 121      25.660   8.697  10.232  1.00 53.69           C  
ATOM    923  CG  PRO H 121      26.397   7.474  10.810  1.00 54.36           C  
ATOM    924  C   PRO H 121      23.196   9.125   9.844  1.00 53.02           C  
ATOM    925  O   PRO H 121      22.689   8.433   8.963  1.00 52.49           O  
ATOM    926  N   SER H 122      22.877  10.415  10.062  1.00 52.11           N  
ATOM    927  CA  SER H 122      21.921  11.137   9.275  1.00 50.86           C  
ATOM    928  CB  SER H 122      22.168  10.977   7.769  1.00 56.43           C  
ATOM    929  OG  SER H 122      21.183  11.693   7.042  1.00 69.56           O  
ATOM    930  C   SER H 122      20.536  10.643   9.564  1.00 53.86           C  
ATOM    931  O   SER H 122      19.572  11.133   8.981  1.00 55.48           O  
ATOM    932  N   GLU H 123      20.390   9.689  10.499  1.00 50.67           N  
ATOM    933  CA  GLU H 123      19.080   9.195  10.820  1.00 49.86           C  
ATOM    934  CB  GLU H 123      19.002   7.673  10.994  1.00 50.32           C  
ATOM    935  CG  GLU H 123      19.151   6.953   9.651  1.00 57.81           C  
ATOM    936  CD  GLU H 123      18.875   5.475   9.846  1.00 72.71           C  
ATOM    937  OE1 GLU H 123      18.771   5.039  11.024  1.00 96.99           O  
ATOM    938  OE2 GLU H 123      18.759   4.761   8.815  1.00 69.21           O1-
ATOM    939  C   GLU H 123      18.613   9.881  12.058  1.00 51.57           C  
ATOM    940  O   GLU H 123      19.303  10.756  12.575  1.00 53.78           O  
ATOM    941  N   THR H 124      17.403   9.527  12.540  1.00 50.71           N  
ATOM    942  CA  THR H 124      16.832  10.181  13.683  1.00 48.93           C  
ATOM    943  CB  THR H 124      15.357  10.434  13.530  1.00 52.18           C  
ATOM    944  OG1 THR H 124      15.119  11.249  12.392  1.00 56.70           O  
ATOM    945  CG2 THR H 124      14.829  11.131  14.795  1.00 52.96           C  
ATOM    946  C   THR H 124      17.013   9.329  14.903  1.00 51.02           C  
ATOM    947  O   THR H 124      16.752   8.127  14.900  1.00 48.40           O  
ATOM    948  N   LEU H 125      17.469   9.976  15.995  1.00 47.33           N  
ATOM    949  CA  LEU H 125      17.705   9.349  17.267  1.00 47.11           C  
ATOM    950  CB  LEU H 125      18.725  10.149  18.092  1.00 44.50           C  
ATOM    951  CG  LEU H 125      19.161   9.507  19.416  1.00 49.85           C  
ATOM    952  CD1 LEU H 125      20.299   8.505  19.194  1.00 50.81           C  
ATOM    953  CD2 LEU H 125      19.464  10.563  20.486  1.00 50.82           C  
ATOM    954  C   LEU H 125      16.422   9.488  18.031  1.00 47.42           C  
ATOM    955  O   LEU H 125      15.923  10.601  18.189  1.00 48.10           O  
ATOM    956  N   SER H 126      15.839   8.373  18.517  1.00 46.87           N  
ATOM    957  CA  SER H 126      14.633   8.510  19.289  1.00 46.31           C  
ATOM    958  CB  SER H 126      13.366   8.039  18.551  1.00 49.89           C  
ATOM    959  OG  SER H 126      13.495   6.684  18.154  1.00 60.72           O  
ATOM    960  C   SER H 126      14.773   7.729  20.561  1.00 49.34           C  
ATOM    961  O   SER H 126      15.159   6.561  20.560  1.00 49.48           O  
ATOM    962  N   LEU H 127      14.466   8.388  21.697  1.00 44.81           N  
ATOM    963  CA  LEU H 127      14.556   7.790  23.003  1.00 43.52           C  
ATOM    964  CB  LEU H 127      15.703   8.377  23.843  1.00 44.30           C  
ATOM    965  CG  LEU H 127      17.103   8.022  23.315  1.00 48.03           C  
ATOM    966  CD1 LEU H 127      18.204   8.667  24.169  1.00 47.47           C  
ATOM    967  CD2 LEU H 127      17.271   6.500  23.212  1.00 50.25           C  
ATOM    968  C   LEU H 127      13.296   8.107  23.747  1.00 46.27           C  
ATOM    969  O   LEU H 127      12.664   9.133  23.497  1.00 45.25           O  
ATOM    970  N   THR H 128      12.893   7.216  24.679  1.00 43.00           N  
ATOM    971  CA  THR H 128      11.724   7.445  25.485  1.00 44.74           C  
ATOM    972  CB  THR H 128      10.627   6.439  25.286  1.00 50.35           C  
ATOM    973  OG1 THR H 128      11.123   5.127  25.500  1.00 58.74           O  
ATOM    974  CG2 THR H 128      10.032   6.572  23.880  1.00 49.80           C  
ATOM    975  C   THR H 128      12.105   7.374  26.935  1.00 48.67           C  
ATOM    976  O   THR H 128      13.034   6.663  27.314  1.00 46.47           O  
ATOM    977  N   CYS H 129      11.389   8.143  27.787  1.00 44.68           N  
ATOM    978  CA  CYS H 129      11.622   8.144  29.208  1.00 43.89           C  
ATOM    979  CB  CYS H 129      12.136   9.512  29.725  1.00 44.34           C  
ATOM    980  SG  CYS H 129      12.449   9.580  31.518  1.00 45.83           S  
ATOM    981  C   CYS H 129      10.309   7.833  29.869  1.00 48.48           C  
ATOM    982  O   CYS H 129       9.357   8.608  29.773  1.00 49.87           O  
ATOM    983  N   VAL H 130      10.229   6.684  30.573  1.00 45.88           N  
ATOM    984  CA  VAL H 130       8.994   6.283  31.192  1.00 45.53           C  
ATOM    985  CB  VAL H 130       8.760   4.797  31.153  1.00 51.95           C  
ATOM    986  CG1 VAL H 130       9.846   4.094  31.987  1.00  0.00           C  
ATOM    987  CG2 VAL H 130       7.325   4.517  31.631  1.00 58.37           C  
ATOM    988  C   VAL H 130       9.018   6.712  32.627  1.00 48.11           C  
ATOM    989  O   VAL H 130       9.988   6.475  33.344  1.00 49.54           O  
ATOM    990  N   VAL H 131       7.922   7.355  33.082  1.00 45.96           N  
ATOM    991  CA  VAL H 131       7.855   7.872  34.421  1.00 46.03           C  
ATOM    992  CB  VAL H 131       7.357   9.291  34.463  1.00 49.60           C  
ATOM    993  CG1 VAL H 131       7.235   9.743  35.926  1.00 49.54           C  
ATOM    994  CG2 VAL H 131       8.280  10.172  33.604  1.00 47.51           C  
ATOM    995  C   VAL H 131       6.869   7.056  35.198  1.00 49.85           C  
ATOM    996  O   VAL H 131       5.826   6.662  34.679  1.00 50.19           O  
ATOM    997  N   SER H 132       7.194   6.765  36.476  1.00 47.64           N  
ATOM    998  CA  SER H 132       6.294   6.034  37.321  1.00 49.59           C  
ATOM    999  CB  SER H 132       6.713   4.572  37.570  1.00 49.75           C  
ATOM   1000  OG  SER H 132       6.707   3.827  36.362  1.00 56.01           O  
ATOM   1001  C   SER H 132       6.322   6.685  38.668  1.00 51.77           C  
ATOM   1002  O   SER H 132       7.312   7.312  39.043  1.00 51.53           O  
ATOM   1003  N   GLY H 133       5.348   6.300  39.510  1.00 44.63           N  
ATOM   1004  CA  GLY H 133       5.461   6.675  40.884  1.00 41.25           C  
ATOM   1005  C   GLY H 133       5.318   8.130  40.889  1.00 47.18           C  
ATOM   1006  O   GLY H 133       5.826   8.836  41.756  1.00 50.63           O  
ATOM   1007  N   GLY H 134       4.614   8.602  39.862  1.00 41.49           N  
ATOM   1008  CA  GLY H 134       4.411   9.993  39.746  1.00 40.05           C  
ATOM   1009  C   GLY H 134       3.778  10.177  38.423  1.00 43.38           C  
ATOM   1010  O   GLY H 134       3.651   9.243  37.630  1.00 46.20           O  
ATOM   1011  N   SER H 135       3.363  11.417  38.156  1.00 42.61           N  
ATOM   1012  CA  SER H 135       2.735  11.673  36.909  1.00 41.58           C  
ATOM   1013  CB  SER H 135       1.300  12.211  37.045  1.00 43.80           C  
ATOM   1014  OG  SER H 135       0.738  12.446  35.764  1.00 46.33           O  
ATOM   1015  C   SER H 135       3.537  12.723  36.227  1.00 43.24           C  
ATOM   1016  O   SER H 135       4.336  13.426  36.844  1.00 43.07           O  
ATOM   1017  N   PHE H 136       3.348  12.797  34.905  1.00 45.32           N  
ATOM   1018  CA  PHE H 136       3.935  13.763  34.033  1.00 41.87           C  
ATOM   1019  CB  PHE H 136       3.455  13.592  32.609  1.00 50.62           C  
ATOM   1020  CG  PHE H 136       4.405  12.677  32.007  1.00 21.51           C  
ATOM   1021  CD1 PHE H 136       4.947  11.664  32.744  1.00 53.40           C  
ATOM   1022  CD2 PHE H 136       4.721  12.846  30.695  1.00 20.16           C  
ATOM   1023  CE1 PHE H 136       5.829  10.815  32.147  1.00 20.98           C  
ATOM   1024  CE2 PHE H 136       5.597  11.985  30.122  1.00 20.25           C  
ATOM   1025  CZ  PHE H 136       6.151  10.958  30.844  1.00 19.09           C  
ATOM   1026  C   PHE H 136       3.436  15.103  34.371  1.00 41.04           C  
ATOM   1027  O   PHE H 136       4.173  16.078  34.293  1.00 39.67           O  
ATOM   1028  N   SER H 137       2.149  15.193  34.717  1.00 43.85           N  
ATOM   1029  CA  SER H 137       1.572  16.485  34.879  1.00 46.78           C  
ATOM   1030  CB  SER H 137       0.064  16.438  35.183  1.00 51.54           C  
ATOM   1031  OG  SER H 137      -0.620  15.830  34.099  1.00 59.48           O  
ATOM   1032  C   SER H 137       2.241  17.244  35.982  1.00 45.31           C  
ATOM   1033  O   SER H 137       2.829  16.683  36.906  1.00 42.18           O  
ATOM   1034  N   SER H 138       2.182  18.582  35.845  1.00 46.75           N  
ATOM   1035  CA  SER H 138       2.641  19.538  36.805  1.00 44.55           C  
ATOM   1036  CB  SER H 138       2.001  19.340  38.188  1.00 50.10           C  
ATOM   1037  OG  SER H 138       0.595  19.506  38.099  1.00 71.24           O  
ATOM   1038  C   SER H 138       4.122  19.497  36.972  1.00 43.52           C  
ATOM   1039  O   SER H 138       4.659  20.217  37.814  1.00 51.85           O  
ATOM   1040  N   TYR H 139       4.842  18.692  36.171  1.00 37.71           N  
ATOM   1041  CA  TYR H 139       6.257  18.764  36.320  1.00 33.02           C  
ATOM   1042  CB  TYR H 139       7.012  17.549  36.898  1.00 31.31           C  
ATOM   1043  CG  TYR H 139       6.776  17.186  38.325  1.00 34.79           C  
ATOM   1044  CD1 TYR H 139       7.348  17.915  39.338  1.00 37.55           C  
ATOM   1045  CD2 TYR H 139       6.005  16.096  38.656  1.00 34.81           C  
ATOM   1046  CE1 TYR H 139       7.155  17.567  40.654  1.00 39.02           C  
ATOM   1047  CE2 TYR H 139       5.810  15.738  39.970  1.00 39.55           C  
ATOM   1048  CZ  TYR H 139       6.387  16.474  40.974  1.00 39.91           C  
ATOM   1049  OH  TYR H 139       6.194  16.114  42.323  1.00 40.91           O  
ATOM   1050  C   TYR H 139       6.853  18.959  34.990  1.00 29.57           C  
ATOM   1051  O   TYR H 139       6.269  18.832  33.912  1.00 28.70           O  
ATOM   1052  N   TYR H 140       8.113  19.308  35.074  1.00 39.29           N  
ATOM   1053  CA  TYR H 140       8.868  19.627  33.890  1.00 38.43           C  
ATOM   1054  CB  TYR H 140       9.699  20.915  34.029  1.00 40.02           C  
ATOM   1055  CG  TYR H 140       8.790  22.084  34.191  1.00 42.02           C  
ATOM   1056  CD1 TYR H 140       8.013  22.212  35.318  1.00 47.06           C  
ATOM   1057  CD2 TYR H 140       8.748  23.074  33.237  1.00 42.96           C  
ATOM   1058  CE1 TYR H 140       7.182  23.296  35.478  1.00 45.51           C  
ATOM   1059  CE2 TYR H 140       7.919  24.160  33.390  1.00 43.52           C  
ATOM   1060  CZ  TYR H 140       7.132  24.271  34.511  1.00 47.65           C  
ATOM   1061  OH  TYR H 140       6.282  25.387  34.666  1.00 47.56           O  
ATOM   1062  C   TYR H 140       9.881  18.539  33.711  1.00 38.20           C  
ATOM   1063  O   TYR H 140      10.453  18.062  34.690  1.00 39.92           O  
ATOM   1064  N   TRP H 141      10.111  18.094  32.457  1.00 36.11           N  
ATOM   1065  CA  TRP H 141      11.092  17.066  32.259  1.00 36.50           C  
ATOM   1066  CB  TRP H 141      10.497  15.708  31.871  1.00 37.63           C  
ATOM   1067  CG  TRP H 141      10.096  14.850  33.055  1.00 40.56           C  
ATOM   1068  CD2 TRP H 141       8.900  14.943  33.854  1.00 47.94           C  
ATOM   1069  CD1 TRP H 141      10.810  13.808  33.564  1.00 50.03           C  
ATOM   1070  NE1 TRP H 141      10.129  13.230  34.603  1.00 48.54           N  
ATOM   1071  CE2 TRP H 141       8.955  13.915  34.796  1.00 49.17           C  
ATOM   1072  CE3 TRP H 141       7.850  15.816  33.828  1.00 49.51           C  
ATOM   1073  CZ2 TRP H 141       7.962  13.732  35.714  1.00 49.39           C  
ATOM   1074  CZ3 TRP H 141       6.838  15.609  34.741  1.00 49.66           C  
ATOM   1075  CH2 TRP H 141       6.888  14.587  35.665  1.00 51.79           C  
ATOM   1076  C   TRP H 141      12.143  17.490  31.272  1.00 39.73           C  
ATOM   1077  O   TRP H 141      11.855  18.069  30.224  1.00 39.56           O  
ATOM   1078  N   THR H 142      13.416  17.172  31.603  1.00 37.82           N  
ATOM   1079  CA  THR H 142      14.541  17.594  30.817  1.00 36.43           C  
ATOM   1080  CB  THR H 142      15.515  18.448  31.577  1.00 32.80           C  
ATOM   1081  OG1 THR H 142      16.089  17.706  32.642  1.00  0.00           O  
ATOM   1082  CG2 THR H 142      14.775  19.678  32.130  1.00  0.00           C  
ATOM   1083  C   THR H 142      15.328  16.415  30.327  1.00 38.13           C  
ATOM   1084  O   THR H 142      15.217  15.301  30.835  1.00 38.06           O  
ATOM   1085  N   TRP H 143      16.134  16.653  29.270  1.00 35.56           N  
ATOM   1086  CA  TRP H 143      17.021  15.660  28.733  1.00 36.73           C  
ATOM   1087  CB  TRP H 143      16.704  15.270  27.280  1.00 34.88           C  
ATOM   1088  CG  TRP H 143      15.422  14.492  27.115  1.00 36.99           C  
ATOM   1089  CD2 TRP H 143      15.346  13.057  27.118  1.00 38.57           C  
ATOM   1090  CD1 TRP H 143      14.147  14.946  26.937  1.00 39.15           C  
ATOM   1091  NE1 TRP H 143      13.283  13.884  26.827  1.00 38.07           N  
ATOM   1092  CE2 TRP H 143      14.006  12.714  26.935  1.00 39.50           C  
ATOM   1093  CE3 TRP H 143      16.314  12.102  27.260  1.00 39.23           C  
ATOM   1094  CZ2 TRP H 143      13.611  11.410  26.892  1.00 40.41           C  
ATOM   1095  CZ3 TRP H 143      15.911  10.786  27.215  1.00 40.38           C  
ATOM   1096  CH2 TRP H 143      14.586  10.447  27.034  1.00 40.00           C  
ATOM   1097  C   TRP H 143      18.397  16.262  28.748  1.00 39.05           C  
ATOM   1098  O   TRP H 143      18.579  17.425  28.391  1.00 36.20           O  
ATOM   1099  N   ILE H 144      19.401  15.480  29.192  1.00 36.47           N  
ATOM   1100  CA  ILE H 144      20.767  15.928  29.243  1.00 35.80           C  
ATOM   1101  CB  ILE H 144      21.217  16.284  30.631  1.00 38.51           C  
ATOM   1102  CG1 ILE H 144      20.448  17.526  31.120  1.00 40.68           C  
ATOM   1103  CG2 ILE H 144      22.745  16.452  30.634  1.00 39.53           C  
ATOM   1104  CD1 ILE H 144      20.602  17.809  32.614  1.00 52.05           C  
ATOM   1105  C   ILE H 144      21.610  14.808  28.714  1.00 39.14           C  
ATOM   1106  O   ILE H 144      21.230  13.643  28.812  1.00 39.52           O  
ATOM   1107  N   ARG H 145      22.772  15.126  28.102  1.00 37.61           N  
ATOM   1108  CA  ARG H 145      23.568  14.054  27.568  1.00 38.38           C  
ATOM   1109  CB  ARG H 145      23.482  13.913  26.040  1.00 37.31           C  
ATOM   1110  CG  ARG H 145      23.970  15.136  25.272  1.00 41.87           C  
ATOM   1111  CD  ARG H 145      23.866  14.956  23.760  1.00 38.49           C  
ATOM   1112  NE  ARG H 145      24.368  16.205  23.126  1.00 39.85           N  
ATOM   1113  CZ  ARG H 145      24.439  16.286  21.767  1.00 46.04           C  
ATOM   1114  NH1 ARG H 145      24.029  15.234  21.000  1.00 45.79           N1+
ATOM   1115  NH2 ARG H 145      24.915  17.420  21.175  1.00 45.75           N  
ATOM   1116  C   ARG H 145      25.008  14.246  27.941  1.00 41.36           C  
ATOM   1117  O   ARG H 145      25.425  15.336  28.331  1.00 39.10           O  
ATOM   1118  N   GLN H 146      25.800  13.152  27.867  1.00 39.71           N  
ATOM   1119  CA  GLN H 146      27.194  13.225  28.194  1.00 38.49           C  
ATOM   1120  CB  GLN H 146      27.476  12.766  29.636  1.00 39.43           C  
ATOM   1121  CG  GLN H 146      28.945  12.833  30.053  1.00 39.73           C  
ATOM   1122  CD  GLN H 146      29.043  12.353  31.496  1.00 47.09           C  
ATOM   1123  OE1 GLN H 146      28.468  11.329  31.864  1.00 46.02           O  
ATOM   1124  NE2 GLN H 146      29.785  13.123  32.339  1.00 50.80           N  
ATOM   1125  C   GLN H 146      27.955  12.325  27.262  1.00 42.61           C  
ATOM   1126  O   GLN H 146      27.715  11.120  27.197  1.00 41.85           O  
ATOM   1127  N   SER H 147      28.923  12.899  26.522  1.00 43.80           N  
ATOM   1128  CA  SER H 147      29.740  12.143  25.616  1.00 47.13           C  
ATOM   1129  CB  SER H 147      30.637  13.078  24.783  1.00 47.83           C  
ATOM   1130  OG  SER H 147      31.447  12.355  23.871  1.00 63.30           O  
ATOM   1131  C   SER H 147      30.600  11.255  26.481  1.00 47.74           C  
ATOM   1132  O   SER H 147      30.897  11.603  27.623  1.00 47.20           O  
ATOM   1133  N   PRO H 148      31.046  10.129  25.981  1.00 50.26           N  
ATOM   1134  CA  PRO H 148      31.741   9.145  26.766  1.00 53.21           C  
ATOM   1135  CD  PRO H 148      30.785   9.682  24.625  1.00 51.49           C  
ATOM   1136  CB  PRO H 148      32.098   8.013  25.795  1.00 55.73           C  
ATOM   1137  CG  PRO H 148      31.854   8.603  24.390  1.00 55.56           C  
ATOM   1138  C   PRO H 148      32.883   9.626  27.610  1.00 55.40           C  
ATOM   1139  O   PRO H 148      33.024   9.113  28.717  1.00 61.31           O  
ATOM   1140  N   GLY H 149      33.727  10.573  27.170  1.00 55.07           N  
ATOM   1141  CA  GLY H 149      34.748  10.972  28.098  1.00 54.83           C  
ATOM   1142  C   GLY H 149      34.670  12.456  28.208  1.00 57.65           C  
ATOM   1143  O   GLY H 149      35.684  13.143  28.326  1.00 56.85           O  
ATOM   1144  N   LYS H 150      33.434  12.985  28.209  1.00 52.79           N  
ATOM   1145  CA  LYS H 150      33.253  14.402  28.277  1.00 50.83           C  
ATOM   1146  CB  LYS H 150      32.732  15.049  26.979  1.00 52.56           C  
ATOM   1147  CG  LYS H 150      33.817  15.220  25.910  1.00 62.09           C  
ATOM   1148  CD  LYS H 150      33.290  15.685  24.548  1.00 68.10           C  
ATOM   1149  CE  LYS H 150      34.392  15.937  23.516  1.00 86.83           C  
ATOM   1150  NZ  LYS H 150      35.204  17.110  23.908  1.00 89.03           N1+
ATOM   1151  C   LYS H 150      32.286  14.714  29.371  1.00 50.65           C  
ATOM   1152  O   LYS H 150      31.933  13.854  30.179  1.00 49.86           O  
ATOM   1153  N   GLY H 151      31.869  15.997  29.419  1.00 47.19           N  
ATOM   1154  CA  GLY H 151      31.011  16.520  30.444  1.00 44.43           C  
ATOM   1155  C   GLY H 151      29.566  16.453  30.044  1.00 45.66           C  
ATOM   1156  O   GLY H 151      29.186  15.811  29.066  1.00 44.00           O  
ATOM   1157  N   LEU H 152      28.728  17.173  30.822  1.00 43.53           N  
ATOM   1158  CA  LEU H 152      27.297  17.168  30.711  1.00 41.05           C  
ATOM   1159  CB  LEU H 152      26.606  17.298  32.081  1.00 40.23           C  
ATOM   1160  CG  LEU H 152      26.766  16.075  33.000  1.00 42.79           C  
ATOM   1161  CD1 LEU H 152      26.202  16.347  34.400  1.00 39.18           C  
ATOM   1162  CD2 LEU H 152      26.116  14.838  32.378  1.00 38.68           C  
ATOM   1163  C   LEU H 152      26.821  18.326  29.896  1.00 43.74           C  
ATOM   1164  O   LEU H 152      27.326  19.443  30.004  1.00 44.39           O  
ATOM   1165  N   GLU H 153      25.809  18.061  29.044  1.00 40.01           N  
ATOM   1166  CA  GLU H 153      25.216  19.078  28.228  1.00 39.83           C  
ATOM   1167  CB  GLU H 153      25.550  18.904  26.736  1.00 41.89           C  
ATOM   1168  CG  GLU H 153      25.149  20.087  25.855  1.00 39.22           C  
ATOM   1169  CD  GLU H 153      25.554  19.754  24.426  1.00 48.71           C  
ATOM   1170  OE1 GLU H 153      25.806  18.551  24.145  1.00 52.99           O  
ATOM   1171  OE2 GLU H 153      25.616  20.701  23.597  1.00 50.88           O1-
ATOM   1172  C   GLU H 153      23.727  18.972  28.386  1.00 39.33           C  
ATOM   1173  O   GLU H 153      23.160  17.883  28.327  1.00 39.92           O  
ATOM   1174  N   TRP H 154      23.064  20.127  28.594  1.00 37.08           N  
ATOM   1175  CA  TRP H 154      21.640  20.225  28.777  1.00 36.85           C  
ATOM   1176  CB  TRP H 154      21.326  21.404  29.712  1.00 37.86           C  
ATOM   1177  CG  TRP H 154      20.322  22.403  29.210  1.00 38.03           C  
ATOM   1178  CD2 TRP H 154      18.914  22.429  29.482  1.00 35.89           C  
ATOM   1179  CD1 TRP H 154      20.585  23.498  28.451  1.00 37.32           C  
ATOM   1180  NE1 TRP H 154      19.434  24.208  28.231  1.00 34.48           N  
ATOM   1181  CE2 TRP H 154      18.396  23.564  28.858  1.00 36.75           C  
ATOM   1182  CE3 TRP H 154      18.120  21.587  30.192  1.00 36.06           C  
ATOM   1183  CZ2 TRP H 154      17.073  23.879  28.934  1.00 36.87           C  
ATOM   1184  CZ3 TRP H 154      16.783  21.913  30.261  1.00 37.69           C  
ATOM   1185  CH2 TRP H 154      16.264  23.033  29.648  1.00 37.50           C  
ATOM   1186  C   TRP H 154      20.998  20.413  27.436  1.00 37.41           C  
ATOM   1187  O   TRP H 154      21.296  21.371  26.727  1.00 36.77           O  
ATOM   1188  N   ILE H 155      20.174  19.426  27.018  1.00 37.36           N  
ATOM   1189  CA  ILE H 155      19.477  19.419  25.758  1.00 37.68           C  
ATOM   1190  CB  ILE H 155      19.001  18.043  25.399  1.00 39.06           C  
ATOM   1191  CG1 ILE H 155      20.200  17.084  25.314  1.00 38.27           C  
ATOM   1192  CG2 ILE H 155      18.203  18.133  24.088  1.00 38.36           C  
ATOM   1193  CD1 ILE H 155      19.804  15.612  25.226  1.00 41.48           C  
ATOM   1194  C   ILE H 155      18.279  20.337  25.728  1.00 38.83           C  
ATOM   1195  O   ILE H 155      18.124  21.126  24.795  1.00 39.99           O  
ATOM   1196  N   GLY H 156      17.389  20.258  26.745  1.00 37.49           N  
ATOM   1197  CA  GLY H 156      16.190  21.061  26.729  1.00 36.56           C  
ATOM   1198  C   GLY H 156      15.174  20.457  27.657  1.00 36.87           C  
ATOM   1199  O   GLY H 156      15.405  19.403  28.249  1.00 36.59           O  
ATOM   1200  N   GLU H 157      14.000  21.119  27.800  1.00 36.86           N  
ATOM   1201  CA  GLU H 157      12.987  20.641  28.701  1.00 36.63           C  
ATOM   1202  CB  GLU H 157      12.890  21.461  30.001  1.00 37.39           C  
ATOM   1203  CG  GLU H 157      12.551  22.938  29.772  1.00 36.87           C  
ATOM   1204  CD  GLU H 157      12.411  23.622  31.127  1.00  0.00           C  
ATOM   1205  OE1 GLU H 157      11.694  23.059  31.997  1.00  0.00           O  
ATOM   1206  OE2 GLU H 157      13.017  24.711  31.311  1.00  0.00           O1-
ATOM   1207  C   GLU H 157      11.632  20.711  28.053  1.00 38.23           C  
ATOM   1208  O   GLU H 157      11.432  21.373  27.034  1.00 38.70           O  
ATOM   1209  N   MET H 158      10.673  19.965  28.641  1.00 37.18           N  
ATOM   1210  CA  MET H 158       9.287  19.944  28.264  1.00 38.57           C  
ATOM   1211  CB  MET H 158       8.741  18.533  27.999  1.00 38.24           C  
ATOM   1212  CG  MET H 158       9.044  17.956  26.625  1.00  0.00           C  
ATOM   1213  SD  MET H 158       7.889  18.508  25.335  1.00  0.00           S  
ATOM   1214  CE  MET H 158       6.434  17.734  26.101  1.00  0.00           C  
ATOM   1215  C   MET H 158       8.575  20.381  29.487  1.00 41.19           C  
ATOM   1216  O   MET H 158       8.653  19.714  30.517  1.00 39.96           O  
ATOM   1217  N   ASN H 159       7.818  21.485  29.372  1.00 39.38           N  
ATOM   1218  CA  ASN H 159       7.183  22.085  30.502  1.00 39.99           C  
ATOM   1219  CB  ASN H 159       6.636  23.493  30.210  1.00 25.40           C  
ATOM   1220  CG  ASN H 159       7.842  24.378  29.917  1.00 25.76           C  
ATOM   1221  OD1 ASN H 159       8.658  24.655  30.795  1.00  0.00           O  
ATOM   1222  ND2 ASN H 159       7.973  24.821  28.638  1.00  0.00           N  
ATOM   1223  C   ASN H 159       6.071  21.219  30.946  1.00 41.69           C  
ATOM   1224  O   ASN H 159       5.807  20.166  30.367  1.00 41.50           O  
ATOM   1225  N   GLY H 160       5.104  20.982  31.815  1.00 22.19           N  
ATOM   1226  CA  GLY H 160       4.675  19.577  31.329  1.00 23.61           C  
ATOM   1227  C   GLY H 160       3.229  19.425  30.921  1.00 26.08           C  
ATOM   1228  O   GLY H 160       2.832  18.664  30.019  1.00 28.41           O  
ATOM   1229  N   ASN H 161       2.373  20.081  31.681  1.00 25.88           N  
ATOM   1230  CA  ASN H 161       0.992  19.960  31.388  1.00 29.29           C  
ATOM   1231  CB  ASN H 161       0.141  20.823  32.331  1.00 30.70           C  
ATOM   1232  CG  ASN H 161       0.199  20.252  33.739  1.00 36.37           C  
ATOM   1233  OD1 ASN H 161      -0.171  19.103  33.971  1.00 39.35           O  
ATOM   1234  ND2 ASN H 161       0.676  21.076  34.707  1.00 33.85           N  
ATOM   1235  C   ASN H 161       0.794  20.547  30.042  1.00 28.91           C  
ATOM   1236  O   ASN H 161       0.021  20.049  29.225  1.00 30.16           O  
ATOM   1237  N   SER H 162       1.488  21.666  29.821  1.00 27.12           N  
ATOM   1238  CA  SER H 162       1.307  22.476  28.666  1.00 27.47           C  
ATOM   1239  CB  SER H 162       1.871  23.873  28.927  1.00 28.39           C  
ATOM   1240  OG  SER H 162       3.272  23.805  29.150  1.00 27.68           O  
ATOM   1241  C   SER H 162       1.884  21.903  27.408  1.00 27.77           C  
ATOM   1242  O   SER H 162       1.252  21.979  26.355  1.00 26.94           O  
ATOM   1243  N   GLY H 163       3.085  21.299  27.457  1.00 25.66           N  
ATOM   1244  CA  GLY H 163       3.637  20.826  26.221  1.00 24.78           C  
ATOM   1245  C   GLY H 163       4.655  21.832  25.741  1.00 25.63           C  
ATOM   1246  O   GLY H 163       5.413  21.543  24.820  1.00 24.91           O  
ATOM   1247  N   TYR H 164       4.682  23.048  26.336  1.00 41.43           N  
ATOM   1248  CA  TYR H 164       5.711  24.023  26.082  1.00 41.91           C  
ATOM   1249  CB  TYR H 164       5.651  25.251  27.008  1.00 43.10           C  
ATOM   1250  CG  TYR H 164       4.444  26.029  26.611  0.50 47.12           C  
ATOM   1251  CD1 TYR H 164       3.194  25.659  27.052  1.00  0.00           C  
ATOM   1252  CD2 TYR H 164       4.564  27.130  25.793  1.00  0.00           C  
ATOM   1253  CE1 TYR H 164       2.082  26.379  26.684  1.00  0.00           C  
ATOM   1254  CE2 TYR H 164       3.455  27.854  25.424  1.00  0.00           C  
ATOM   1255  CZ  TYR H 164       2.210  27.478  25.868  1.00  0.00           C  
ATOM   1256  OH  TYR H 164       1.073  28.220  25.488  1.00  0.00           O  
ATOM   1257  C   TYR H 164       7.077  23.413  26.181  1.00 44.20           C  
ATOM   1258  O   TYR H 164       7.334  22.564  27.033  1.00 43.36           O  
ATOM   1259  N   THR H 165       7.991  23.823  25.268  1.00 41.47           N  
ATOM   1260  CA  THR H 165       9.325  23.283  25.258  1.00 38.83           C  
ATOM   1261  CB  THR H 165       9.600  22.375  24.097  1.00 41.16           C  
ATOM   1262  OG1 THR H 165       9.509  23.097  22.879  1.00 49.93           O  
ATOM   1263  CG2 THR H 165       8.569  21.237  24.103  1.00 44.66           C  
ATOM   1264  C   THR H 165      10.327  24.394  25.148  1.00 41.80           C  
ATOM   1265  O   THR H 165      10.011  25.517  24.757  1.00 44.16           O  
ATOM   1266  N   ASN H 166      11.583  24.090  25.538  1.00 41.16           N  
ATOM   1267  CA  ASN H 166      12.686  25.002  25.417  1.00 38.99           C  
ATOM   1268  CB  ASN H 166      13.038  25.705  26.737  1.00 40.61           C  
ATOM   1269  CG  ASN H 166      14.058  26.789  26.432  1.00 41.84           C  
ATOM   1270  OD1 ASN H 166      13.698  27.928  26.137  1.00 64.71           O  
ATOM   1271  ND2 ASN H 166      15.368  26.427  26.505  1.00 91.68           N  
ATOM   1272  C   ASN H 166      13.872  24.167  25.041  1.00 40.55           C  
ATOM   1273  O   ASN H 166      14.100  23.111  25.629  1.00 39.95           O  
ATOM   1274  N   TYR H 167      14.678  24.619  24.061  1.00 40.27           N  
ATOM   1275  CA  TYR H 167      15.773  23.787  23.635  1.00 40.54           C  
ATOM   1276  CB  TYR H 167      15.634  23.291  22.186  1.00 42.74           C  
ATOM   1277  CG  TYR H 167      14.355  22.536  22.039  1.00 43.39           C  
ATOM   1278  CD1 TYR H 167      14.198  21.283  22.586  1.00 42.43           C  
ATOM   1279  CD2 TYR H 167      13.311  23.082  21.324  1.00 43.17           C  
ATOM   1280  CE1 TYR H 167      13.014  20.597  22.435  1.00 44.69           C  
ATOM   1281  CE2 TYR H 167      12.126  22.402  21.169  1.00 42.20           C  
ATOM   1282  CZ  TYR H 167      11.976  21.154  21.726  1.00 45.85           C  
ATOM   1283  OH  TYR H 167      10.762  20.452  21.568  1.00 46.35           O  
ATOM   1284  C   TYR H 167      17.041  24.588  23.659  1.00 44.16           C  
ATOM   1285  O   TYR H 167      17.025  25.813  23.553  1.00 43.26           O  
ATOM   1286  N   ASN H 168      18.187  23.893  23.817  1.00 40.37           N  
ATOM   1287  CA  ASN H 168      19.479  24.521  23.779  1.00 40.16           C  
ATOM   1288  CB  ASN H 168      20.606  23.516  24.093  1.00 44.42           C  
ATOM   1289  CG  ASN H 168      21.937  24.238  24.255  1.00 44.79           C  
ATOM   1290  OD1 ASN H 168      22.300  25.098  23.454  1.00 49.15           O  
ATOM   1291  ND2 ASN H 168      22.691  23.869  25.324  1.00 41.78           N  
ATOM   1292  C   ASN H 168      19.653  25.016  22.372  1.00 43.61           C  
ATOM   1293  O   ASN H 168      19.347  24.301  21.419  1.00 41.01           O  
ATOM   1294  N   PRO H 169      20.152  26.212  22.204  1.00 45.51           N  
ATOM   1295  CA  PRO H 169      20.267  26.781  20.887  1.00 46.08           C  
ATOM   1296  CD  PRO H 169      20.007  27.238  23.227  1.00 48.24           C  
ATOM   1297  CB  PRO H 169      20.659  28.240  21.105  1.00 48.22           C  
ATOM   1298  CG  PRO H 169      20.035  28.579  22.471  1.00 51.77           C  
ATOM   1299  C   PRO H 169      21.186  26.026  19.991  1.00 46.50           C  
ATOM   1300  O   PRO H 169      21.081  26.181  18.775  1.00 47.50           O  
ATOM   1301  N   SER H 170      22.126  25.244  20.545  1.00 43.86           N  
ATOM   1302  CA  SER H 170      22.998  24.525  19.666  1.00 47.21           C  
ATOM   1303  CB  SER H 170      24.148  23.821  20.411  1.00 48.19           C  
ATOM   1304  OG  SER H 170      23.635  22.842  21.301  1.00 56.09           O  
ATOM   1305  C   SER H 170      22.214  23.490  18.908  1.00 48.97           C  
ATOM   1306  O   SER H 170      22.314  23.379  17.689  1.00 48.50           O  
ATOM   1307  N   LEU H 171      21.446  22.675  19.652  1.00 45.44           N  
ATOM   1308  CA  LEU H 171      20.623  21.561  19.245  1.00 45.94           C  
ATOM   1309  CB  LEU H 171      20.354  20.626  20.430  1.00 45.69           C  
ATOM   1310  CG  LEU H 171      21.648  20.045  21.023  1.00 53.12           C  
ATOM   1311  CD1 LEU H 171      21.345  19.122  22.209  1.00 52.64           C  
ATOM   1312  CD2 LEU H 171      22.497  19.352  19.945  1.00 49.99           C  
ATOM   1313  C   LEU H 171      19.284  21.921  18.656  1.00 50.03           C  
ATOM   1314  O   LEU H 171      18.677  21.090  17.982  1.00 50.32           O  
ATOM   1315  N   GLN H 172      18.777  23.147  18.883  1.00 49.24           N  
ATOM   1316  CA  GLN H 172      17.390  23.484  18.657  1.00 49.48           C  
ATOM   1317  CB  GLN H 172      17.144  25.002  18.670  1.00 53.13           C  
ATOM   1318  CG  GLN H 172      17.494  25.713  19.974  1.00 55.72           C  
ATOM   1319  CD  GLN H 172      17.192  27.187  19.758  0.80 64.97           C  
ATOM   1320  OE1 GLN H 172      17.663  28.046  20.501  1.00  0.00           O  
ATOM   1321  NE2 GLN H 172      16.389  27.490  18.701  1.00  0.00           N  
ATOM   1322  C   GLN H 172      16.868  23.047  17.320  1.00 49.16           C  
ATOM   1323  O   GLN H 172      15.776  22.487  17.248  1.00 55.19           O  
ATOM   1324  N   SER H 173      17.598  23.270  16.218  1.00 47.84           N  
ATOM   1325  CA  SER H 173      17.010  22.933  14.951  1.00 47.33           C  
ATOM   1326  CB  SER H 173      17.924  23.291  13.766  1.00 57.24           C  
ATOM   1327  OG  SER H 173      19.151  22.581  13.855  1.00 64.38           O  
ATOM   1328  C   SER H 173      16.705  21.460  14.878  1.00 51.13           C  
ATOM   1329  O   SER H 173      15.694  21.056  14.308  1.00 51.50           O  
ATOM   1330  N   ARG H 174      17.614  20.626  15.411  1.00 48.22           N  
ATOM   1331  CA  ARG H 174      17.560  19.188  15.380  1.00 47.04           C  
ATOM   1332  CB  ARG H 174      18.947  18.561  15.571  1.00 47.70           C  
ATOM   1333  CG  ARG H 174      19.915  18.943  14.451  1.00 51.60           C  
ATOM   1334  CD  ARG H 174      21.224  18.153  14.466  1.00 51.00           C  
ATOM   1335  NE  ARG H 174      21.945  18.475  15.729  1.00 48.21           N  
ATOM   1336  CZ  ARG H 174      22.905  17.613  16.177  1.00 57.51           C  
ATOM   1337  NH1 ARG H 174      23.166  16.479  15.467  1.00 53.86           N1+
ATOM   1338  NH2 ARG H 174      23.593  17.866  17.328  1.00 54.48           N  
ATOM   1339  C   ARG H 174      16.626  18.527  16.363  1.00 49.51           C  
ATOM   1340  O   ARG H 174      16.143  17.424  16.097  1.00 49.02           O  
ATOM   1341  N   VAL H 175      16.371  19.141  17.537  1.00 45.03           N  
ATOM   1342  CA  VAL H 175      15.706  18.407  18.583  1.00 41.80           C  
ATOM   1343  CB  VAL H 175      16.353  18.612  19.919  1.00 46.23           C  
ATOM   1344  CG1 VAL H 175      16.086  20.056  20.375  1.00 51.58           C  
ATOM   1345  CG2 VAL H 175      15.843  17.534  20.886  1.00 49.52           C  
ATOM   1346  C   VAL H 175      14.250  18.729  18.733  1.00 46.90           C  
ATOM   1347  O   VAL H 175      13.810  19.861  18.546  1.00 48.09           O  
ATOM   1348  N   THR H 176      13.463  17.679  19.065  1.00 44.98           N  
ATOM   1349  CA  THR H 176      12.059  17.816  19.319  1.00 42.87           C  
ATOM   1350  CB  THR H 176      11.211  17.290  18.199  1.00 46.49           C  
ATOM   1351  OG1 THR H 176      11.537  17.953  16.987  1.00 58.87           O  
ATOM   1352  CG2 THR H 176       9.734  17.531  18.543  1.00 56.83           C  
ATOM   1353  C   THR H 176      11.755  16.985  20.532  1.00 46.25           C  
ATOM   1354  O   THR H 176      12.238  15.859  20.657  1.00 49.41           O  
ATOM   1355  N   ILE H 177      10.945  17.513  21.474  1.00 42.02           N  
ATOM   1356  CA  ILE H 177      10.629  16.705  22.617  1.00 41.77           C  
ATOM   1357  CB  ILE H 177      11.126  17.231  23.929  1.00 44.18           C  
ATOM   1358  CG1 ILE H 177      12.646  17.456  23.863  1.00 73.57           C  
ATOM   1359  CG2 ILE H 177      10.750  16.194  25.003  1.00 73.92           C  
ATOM   1360  CD1 ILE H 177      13.213  18.170  25.086  1.00 76.16           C  
ATOM   1361  C   ILE H 177       9.142  16.575  22.686  1.00 44.95           C  
ATOM   1362  O   ILE H 177       8.404  17.511  22.379  1.00 44.62           O  
ATOM   1363  N   SER H 178       8.658  15.383  23.087  1.00 43.21           N  
ATOM   1364  CA  SER H 178       7.243  15.148  23.076  1.00 45.34           C  
ATOM   1365  CB  SER H 178       6.815  14.161  21.976  1.00 48.66           C  
ATOM   1366  OG  SER H 178       5.410  13.968  22.001  1.00 69.38           O  
ATOM   1367  C   SER H 178       6.807  14.592  24.397  1.00 48.40           C  
ATOM   1368  O   SER H 178       7.619  14.159  25.214  1.00 48.27           O  
ATOM   1369  N   LYS H 179       5.482  14.633  24.646  1.00 45.01           N  
ATOM   1370  CA  LYS H 179       4.918  14.136  25.869  1.00 46.53           C  
ATOM   1371  CB  LYS H 179       4.427  15.261  26.804  1.00 50.66           C  
ATOM   1372  CG  LYS H 179       3.668  14.752  28.032  1.00 28.47           C  
ATOM   1373  CD  LYS H 179       3.427  15.796  29.128  1.00 39.70           C  
ATOM   1374  CE  LYS H 179       4.517  15.812  30.199  1.00 29.43           C  
ATOM   1375  NZ  LYS H 179       4.151  16.722  31.306  1.00 37.22           N1+
ATOM   1376  C   LYS H 179       3.705  13.317  25.545  1.00 49.80           C  
ATOM   1377  O   LYS H 179       2.863  13.725  24.746  1.00 50.60           O  
ATOM   1378  N   ASP H 180       3.597  12.124  26.167  1.00 48.75           N  
ATOM   1379  CA  ASP H 180       2.445  11.286  25.987  1.00 49.79           C  
ATOM   1380  CB  ASP H 180       2.763   9.944  25.302  1.00 52.27           C  
ATOM   1381  CG  ASP H 180       1.447   9.274  24.935  1.00 57.26           C  
ATOM   1382  OD1 ASP H 180       0.636   9.004  25.860  1.00 62.27           O  
ATOM   1383  OD2 ASP H 180       1.237   9.014  23.720  1.00 57.59           O1-
ATOM   1384  C   ASP H 180       1.911  10.995  27.358  1.00 54.69           C  
ATOM   1385  O   ASP H 180       2.453  10.167  28.088  1.00 51.10           O  
ATOM   1386  N   ALA H 181       0.825  11.691  27.744  1.00 51.42           N  
ATOM   1387  CA  ALA H 181       0.234  11.548  29.046  1.00 54.35           C  
ATOM   1388  CB  ALA H 181      -0.910  12.544  29.287  1.00 59.37           C  
ATOM   1389  C   ALA H 181      -0.315  10.166  29.224  1.00 55.40           C  
ATOM   1390  O   ALA H 181      -0.218   9.589  30.305  1.00 59.12           O  
ATOM   1391  N   SER H 182      -0.928   9.605  28.168  1.00 55.75           N  
ATOM   1392  CA  SER H 182      -1.545   8.310  28.264  1.00 56.54           C  
ATOM   1393  CB  SER H 182      -2.136   7.856  26.922  1.00 61.08           C  
ATOM   1394  OG  SER H 182      -3.034   8.842  26.440  1.00 67.98           O  
ATOM   1395  C   SER H 182      -0.503   7.300  28.631  1.00 57.24           C  
ATOM   1396  O   SER H 182      -0.669   6.537  29.583  1.00 61.00           O  
ATOM   1397  N   LYS H 183       0.593   7.279  27.851  1.00 55.24           N  
ATOM   1398  CA  LYS H 183       1.702   6.379  28.017  1.00 53.02           C  
ATOM   1399  CB  LYS H 183       2.684   6.376  26.835  1.00 53.88           C  
ATOM   1400  CG  LYS H 183       2.134   5.684  25.589  1.00 69.36           C  
ATOM   1401  CD  LYS H 183       2.980   5.933  24.341  0.80 71.87           C  
ATOM   1402  CE  LYS H 183       2.454   5.230  23.091  1.00 76.16           C  
ATOM   1403  NZ  LYS H 183       3.218   5.681  21.906  1.00 81.87           N1+
ATOM   1404  C   LYS H 183       2.478   6.726  29.250  1.00 55.11           C  
ATOM   1405  O   LYS H 183       3.172   5.875  29.806  1.00 54.66           O  
ATOM   1406  N   ASN H 184       2.398   7.992  29.703  1.00 51.38           N  
ATOM   1407  CA  ASN H 184       3.159   8.419  30.843  1.00 50.32           C  
ATOM   1408  CB  ASN H 184       2.946   7.506  32.066  1.00 52.32           C  
ATOM   1409  CG  ASN H 184       3.365   8.237  33.334  1.00 63.37           C  
ATOM   1410  OD1 ASN H 184       4.382   8.925  33.377  1.00 62.70           O  
ATOM   1411  ND2 ASN H 184       2.546   8.095  34.406  1.00 57.33           N  
ATOM   1412  C   ASN H 184       4.615   8.391  30.479  1.00 50.87           C  
ATOM   1413  O   ASN H 184       5.460   7.995  31.282  1.00 51.34           O  
ATOM   1414  N   GLN H 185       4.945   8.827  29.240  1.00 48.39           N  
ATOM   1415  CA  GLN H 185       6.310   8.823  28.786  1.00 46.88           C  
ATOM   1416  CB  GLN H 185       6.572   7.769  27.696  1.00 47.68           C  
ATOM   1417  CG  GLN H 185       6.315   6.318  28.103  1.00 57.12           C  
ATOM   1418  CD  GLN H 185       6.407   5.475  26.837  1.00 67.24           C  
ATOM   1419  OE1 GLN H 185       6.471   6.007  25.730  1.00 61.56           O  
ATOM   1420  NE2 GLN H 185       6.407   4.125  26.995  1.00 68.92           N  
ATOM   1421  C   GLN H 185       6.614  10.131  28.108  1.00 48.09           C  
ATOM   1422  O   GLN H 185       5.710  10.831  27.652  1.00 47.50           O  
ATOM   1423  N   PHE H 186       7.918  10.497  28.058  1.00 45.68           N  
ATOM   1424  CA  PHE H 186       8.400  11.665  27.369  1.00 42.94           C  
ATOM   1425  CB  PHE H 186       9.357  12.563  28.166  1.00 44.99           C  
ATOM   1426  CG  PHE H 186       8.647  13.133  29.322  1.00 45.62           C  
ATOM   1427  CD1 PHE H 186       7.965  14.313  29.192  1.00 46.16           C  
ATOM   1428  CD2 PHE H 186       8.681  12.489  30.529  1.00 44.41           C  
ATOM   1429  CE1 PHE H 186       7.300  14.845  30.263  1.00 46.75           C  
ATOM   1430  CE2 PHE H 186       8.016  13.017  31.608  1.00 43.31           C  
ATOM   1431  CZ  PHE H 186       7.325  14.190  31.463  1.00 45.72           C  
ATOM   1432  C   PHE H 186       9.317  11.146  26.317  1.00 43.96           C  
ATOM   1433  O   PHE H 186      10.044  10.184  26.559  1.00 44.76           O  
ATOM   1434  N   SER H 187       9.342  11.786  25.132  1.00 45.13           N  
ATOM   1435  CA  SER H 187      10.215  11.275  24.116  1.00 46.95           C  
ATOM   1436  CB  SER H 187       9.480  10.693  22.894  1.00 47.24           C  
ATOM   1437  OG  SER H 187       8.790  11.720  22.196  1.00 60.05           O  
ATOM   1438  C   SER H 187      11.108  12.373  23.628  1.00 46.49           C  
ATOM   1439  O   SER H 187      10.770  13.554  23.694  1.00 46.79           O  
ATOM   1440  N   LEU H 188      12.306  11.978  23.153  1.00 43.93           N  
ATOM   1441  CA  LEU H 188      13.282  12.875  22.609  1.00 43.88           C  
ATOM   1442  CB  LEU H 188      14.620  12.812  23.365  1.00 46.22           C  
ATOM   1443  CG  LEU H 188      15.725  13.701  22.768  1.00 48.18           C  
ATOM   1444  CD1 LEU H 188      15.422  15.193  22.971  1.00 46.92           C  
ATOM   1445  CD2 LEU H 188      17.113  13.286  23.274  1.00 47.01           C  
ATOM   1446  C   LEU H 188      13.571  12.413  21.214  1.00 46.66           C  
ATOM   1447  O   LEU H 188      13.805  11.227  20.985  1.00 47.54           O  
ATOM   1448  N   LYS H 189      13.541  13.342  20.236  1.00 44.32           N  
ATOM   1449  CA  LYS H 189      13.879  12.983  18.889  1.00 45.06           C  
ATOM   1450  CB  LYS H 189      12.705  13.086  17.901  1.00 46.87           C  
ATOM   1451  CG  LYS H 189      11.585  12.089  18.206  1.00 57.02           C  
ATOM   1452  CD  LYS H 189      10.324  12.290  17.365  1.00 64.37           C  
ATOM   1453  CE  LYS H 189      10.346  11.502  16.053  1.00111.84           C  
ATOM   1454  NZ  LYS H 189      10.201  10.054  16.329  1.00111.45           N1+
ATOM   1455  C   LYS H 189      14.954  13.925  18.434  1.00 47.34           C  
ATOM   1456  O   LYS H 189      14.791  15.144  18.475  1.00 50.44           O  
ATOM   1457  N   LEU H 190      16.099  13.365  17.998  1.00 42.90           N  
ATOM   1458  CA  LEU H 190      17.210  14.160  17.551  1.00 43.75           C  
ATOM   1459  CB  LEU H 190      18.479  13.825  18.370  1.00 42.41           C  
ATOM   1460  CG  LEU H 190      19.694  14.765  18.222  1.00 49.42           C  
ATOM   1461  CD1 LEU H 190      20.186  14.849  16.777  1.00 47.91           C  
ATOM   1462  CD2 LEU H 190      19.445  16.134  18.866  1.00 46.25           C  
ATOM   1463  C   LEU H 190      17.432  13.750  16.120  1.00 47.63           C  
ATOM   1464  O   LEU H 190      17.702  12.583  15.849  1.00 47.17           O  
ATOM   1465  N   THR H 191      17.312  14.690  15.159  1.00 45.50           N  
ATOM   1466  CA  THR H 191      17.429  14.327  13.768  1.00 45.14           C  
ATOM   1467  CB  THR H 191      16.492  15.093  12.881  1.00 49.51           C  
ATOM   1468  OG1 THR H 191      16.520  14.569  11.561  1.00  0.00           O  
ATOM   1469  CG2 THR H 191      16.911  16.573  12.872  1.00  0.00           C  
ATOM   1470  C   THR H 191      18.820  14.571  13.261  1.00 49.05           C  
ATOM   1471  O   THR H 191      19.619  15.264  13.887  1.00 48.22           O  
ATOM   1472  N   SER H 192      19.130  13.980  12.085  1.00 49.16           N  
ATOM   1473  CA  SER H 192      20.382  14.140  11.395  1.00 49.32           C  
ATOM   1474  CB  SER H 192      20.534  15.522  10.739  1.00 52.59           C  
ATOM   1475  OG  SER H 192      19.530  15.704   9.752  1.00 58.56           O  
ATOM   1476  C   SER H 192      21.535  13.935  12.328  1.00 50.55           C  
ATOM   1477  O   SER H 192      22.393  14.806  12.456  1.00 50.07           O  
ATOM   1478  N   LEU H 193      21.608  12.763  12.989  1.00 47.48           N  
ATOM   1479  CA  LEU H 193      22.674  12.538  13.929  1.00 47.12           C  
ATOM   1480  CB  LEU H 193      22.508  11.325  14.863  1.00 47.39           C  
ATOM   1481  CG  LEU H 193      21.350  11.440  15.864  1.00  0.00           C  
ATOM   1482  CD1 LEU H 193      20.005  11.293  15.160  1.00  0.00           C  
ATOM   1483  CD2 LEU H 193      21.512  10.470  17.040  1.00  0.00           C  
ATOM   1484  C   LEU H 193      23.980  12.320  13.240  1.00 51.79           C  
ATOM   1485  O   LEU H 193      24.051  11.848  12.106  1.00 50.06           O  
ATOM   1486  N   THR H 194      25.060  12.686  13.957  1.00 47.12           N  
ATOM   1487  CA  THR H 194      26.408  12.508  13.510  1.00 50.10           C  
ATOM   1488  CB  THR H 194      27.118  13.796  13.201  1.00 52.79           C  
ATOM   1489  OG1 THR H 194      27.179  14.614  14.359  1.00 53.76           O  
ATOM   1490  CG2 THR H 194      26.364  14.525  12.075  1.00 53.17           C  
ATOM   1491  C   THR H 194      27.139  11.844  14.639  1.00 51.11           C  
ATOM   1492  O   THR H 194      26.540  11.428  15.629  1.00 50.47           O  
ATOM   1493  N   ALA H 195      28.470  11.724  14.497  1.00 52.62           N  
ATOM   1494  CA  ALA H 195      29.342  11.087  15.448  1.00 52.47           C  
ATOM   1495  CB  ALA H 195      30.803  11.042  14.970  1.00 55.37           C  
ATOM   1496  C   ALA H 195      29.318  11.824  16.756  1.00 54.19           C  
ATOM   1497  O   ALA H 195      29.499  11.228  17.816  1.00 53.69           O  
ATOM   1498  N   ALA H 196      29.129  13.153  16.706  1.00 48.07           N  
ATOM   1499  CA  ALA H 196      29.146  14.013  17.860  1.00 50.14           C  
ATOM   1500  CB  ALA H 196      28.930  15.494  17.502  1.00 50.24           C  
ATOM   1501  C   ALA H 196      28.061  13.618  18.815  1.00 48.13           C  
ATOM   1502  O   ALA H 196      28.193  13.811  20.020  1.00 52.19           O  
ATOM   1503  N   ASP H 197      26.940  13.108  18.280  1.00 44.21           N  
ATOM   1504  CA  ASP H 197      25.755  12.722  18.994  1.00 43.48           C  
ATOM   1505  CB  ASP H 197      24.569  12.473  18.050  1.00 45.18           C  
ATOM   1506  CG  ASP H 197      24.169  13.833  17.494  1.00 52.68           C  
ATOM   1507  OD1 ASP H 197      23.883  14.742  18.315  1.00 47.98           O  
ATOM   1508  OD2 ASP H 197      24.162  13.989  16.245  1.00 52.73           O1-
ATOM   1509  C   ASP H 197      25.958  11.501  19.846  1.00 48.78           C  
ATOM   1510  O   ASP H 197      25.091  11.178  20.654  1.00 48.56           O  
ATOM   1511  N   THR H 198      27.039  10.720  19.642  1.00 44.57           N  
ATOM   1512  CA  THR H 198      27.197   9.570  20.490  1.00 43.05           C  
ATOM   1513  CB  THR H 198      28.361   8.683  20.140  1.00 47.73           C  
ATOM   1514  OG1 THR H 198      29.575   9.416  20.161  1.00 48.53           O  
ATOM   1515  CG2 THR H 198      28.132   8.068  18.757  1.00 47.93           C  
ATOM   1516  C   THR H 198      27.378  10.036  21.895  1.00 46.06           C  
ATOM   1517  O   THR H 198      28.255  10.849  22.188  1.00 47.68           O  
ATOM   1518  N   ALA H 199      26.530   9.528  22.815  1.00 43.13           N  
ATOM   1519  CA  ALA H 199      26.638   9.948  24.180  1.00 42.87           C  
ATOM   1520  CB  ALA H 199      26.319  11.439  24.386  1.00 41.39           C  
ATOM   1521  C   ALA H 199      25.658   9.171  24.999  1.00 43.65           C  
ATOM   1522  O   ALA H 199      24.877   8.377  24.477  1.00 44.55           O  
ATOM   1523  N   VAL H 200      25.718   9.360  26.332  1.00 42.33           N  
ATOM   1524  CA  VAL H 200      24.777   8.739  27.212  1.00 39.98           C  
ATOM   1525  CB  VAL H 200      25.356   8.366  28.547  1.00 41.31           C  
ATOM   1526  CG1 VAL H 200      24.234   7.774  29.418  1.00 40.58           C  
ATOM   1527  CG2 VAL H 200      26.542   7.414  28.322  1.00 41.46           C  
ATOM   1528  C   VAL H 200      23.726   9.777  27.441  1.00 41.56           C  
ATOM   1529  O   VAL H 200      24.030  10.897  27.845  1.00 39.59           O  
ATOM   1530  N   TYR H 201      22.451   9.426  27.187  1.00 40.00           N  
ATOM   1531  CA  TYR H 201      21.388  10.379  27.312  1.00 38.90           C  
ATOM   1532  CB  TYR H 201      20.377  10.314  26.153  1.00 41.50           C  
ATOM   1533  CG  TYR H 201      21.045  10.819  24.918  1.00 40.76           C  
ATOM   1534  CD1 TYR H 201      21.972  10.055  24.246  1.00 41.54           C  
ATOM   1535  CD2 TYR H 201      20.726  12.061  24.421  1.00 43.51           C  
ATOM   1536  CE1 TYR H 201      22.577  10.530  23.106  1.00 40.26           C  
ATOM   1537  CE2 TYR H 201      21.327  12.542  23.281  1.00 43.06           C  
ATOM   1538  CZ  TYR H 201      22.255  11.774  22.621  1.00 41.35           C  
ATOM   1539  OH  TYR H 201      22.877  12.261  21.450  1.00 43.41           O  
ATOM   1540  C   TYR H 201      20.643  10.107  28.576  1.00 41.42           C  
ATOM   1541  O   TYR H 201      20.342   8.959  28.901  1.00 41.28           O  
ATOM   1542  N   TYR H 202      20.340  11.180  29.338  1.00 40.09           N  
ATOM   1543  CA  TYR H 202      19.636  11.013  30.578  1.00 38.91           C  
ATOM   1544  CB  TYR H 202      20.341  11.580  31.826  1.00 39.65           C  
ATOM   1545  CG  TYR H 202      21.664  10.945  32.083  1.00 39.17           C  
ATOM   1546  CD1 TYR H 202      21.762   9.740  32.736  1.00 41.48           C  
ATOM   1547  CD2 TYR H 202      22.818  11.565  31.675  1.00 38.94           C  
ATOM   1548  CE1 TYR H 202      22.986   9.165  32.981  1.00 40.59           C  
ATOM   1549  CE2 TYR H 202      24.046  10.995  31.917  1.00 40.99           C  
ATOM   1550  CZ  TYR H 202      24.135   9.792  32.572  1.00 40.86           C  
ATOM   1551  OH  TYR H 202      25.393   9.204  32.822  1.00 46.89           O  
ATOM   1552  C   TYR H 202      18.385  11.832  30.512  1.00 40.84           C  
ATOM   1553  O   TYR H 202      18.344  12.875  29.863  1.00 41.68           O  
ATOM   1554  N   CYS H 203      17.314  11.346  31.168  1.00 39.54           N  
ATOM   1555  CA  CYS H 203      16.127  12.131  31.323  1.00 39.64           C  
ATOM   1556  CB  CYS H 203      14.808  11.438  30.894  1.00 41.25           C  
ATOM   1557  SG  CYS H 203      14.460   9.855  31.722  1.00 44.91           S  
ATOM   1558  C   CYS H 203      16.071  12.460  32.782  1.00 41.01           C  
ATOM   1559  O   CYS H 203      16.435  11.639  33.624  1.00 41.11           O  
ATOM   1560  N   ALA H 204      15.653  13.696  33.123  1.00 38.76           N  
ATOM   1561  CA  ALA H 204      15.627  14.082  34.509  1.00 39.31           C  
ATOM   1562  CB  ALA H 204      16.864  14.888  34.937  1.00 38.95           C  
ATOM   1563  C   ALA H 204      14.432  14.953  34.742  1.00 38.48           C  
ATOM   1564  O   ALA H 204      13.824  15.470  33.804  1.00 39.56           O  
ATOM   1565  N   ARG H 205      14.034  15.117  36.021  1.00 37.95           N  
ATOM   1566  CA  ARG H 205      12.927  15.992  36.275  1.00 37.30           C  
ATOM   1567  CB  ARG H 205      11.922  15.509  37.328  1.00 34.52           C  
ATOM   1568  CG  ARG H 205      10.743  16.476  37.418  1.00 37.70           C  
ATOM   1569  CD  ARG H 205       9.646  16.051  38.382  1.00 39.82           C  
ATOM   1570  NE  ARG H 205      10.301  15.731  39.671  1.00 41.76           N  
ATOM   1571  CZ  ARG H 205      10.546  14.432  39.988  1.00 45.37           C  
ATOM   1572  NH1 ARG H 205      10.235  13.449  39.094  1.00 43.13           N1+
ATOM   1573  NH2 ARG H 205      11.091  14.120  41.200  1.00 40.61           N  
ATOM   1574  C   ARG H 205      13.474  17.312  36.727  1.00 37.98           C  
ATOM   1575  O   ARG H 205      14.289  17.359  37.647  1.00 39.15           O  
ATOM   1576  N   ASP H 206      13.036  18.411  36.065  1.00 36.13           N  
ATOM   1577  CA  ASP H 206      13.466  19.754  36.357  1.00 36.70           C  
ATOM   1578  CB  ASP H 206      13.419  20.695  35.140  1.00 36.97           C  
ATOM   1579  CG  ASP H 206      14.073  22.025  35.494  1.00 37.40           C  
ATOM   1580  OD1 ASP H 206      13.713  22.626  36.540  1.00  0.00           O  
ATOM   1581  OD2 ASP H 206      14.943  22.467  34.697  1.00  0.00           O1-
ATOM   1582  C   ASP H 206      12.529  20.301  37.369  1.00 39.05           C  
ATOM   1583  O   ASP H 206      11.321  20.401  37.160  1.00 39.47           O  
ATOM   1584  N   ALA H 207      13.131  20.430  38.568  1.00 42.46           N  
ATOM   1585  CA  ALA H 207      12.521  20.589  39.842  1.00 43.57           C  
ATOM   1586  CB  ALA H 207      13.530  20.787  40.993  1.00 40.57           C  
ATOM   1587  C   ALA H 207      11.602  21.727  39.838  1.00 44.46           C  
ATOM   1588  O   ALA H 207      11.439  22.485  38.888  1.00 44.07           O  
ATOM   1589  N   ILE H 208      10.883  21.745  40.944  1.00 44.85           N  
ATOM   1590  CA  ILE H 208       9.955  22.723  41.357  1.00 46.54           C  
ATOM   1591  CB  ILE H 208      10.398  24.128  41.489  1.00 45.85           C  
ATOM   1592  CG1 ILE H 208      10.633  24.773  40.112  1.00  0.00           C  
ATOM   1593  CG2 ILE H 208      11.590  24.023  42.444  1.00  0.00           C  
ATOM   1594  CD1 ILE H 208      10.394  26.283  40.014  1.00  0.00           C  
ATOM   1595  C   ILE H 208       8.757  22.786  40.524  1.00 47.08           C  
ATOM   1596  O   ILE H 208       8.738  22.510  39.327  1.00 47.02           O  
ATOM   1597  N   VAL H 209       7.686  23.095  41.256  1.00 47.95           N  
ATOM   1598  CA  VAL H 209       6.425  23.380  40.687  1.00 48.48           C  
ATOM   1599  CB  VAL H 209       5.344  22.427  41.099  1.00 48.51           C  
ATOM   1600  CG1 VAL H 209       4.038  22.880  40.427  1.00 51.91           C  
ATOM   1601  CG2 VAL H 209       5.768  20.995  40.720  1.00 52.99           C  
ATOM   1602  C   VAL H 209       6.087  24.734  41.218  1.00 49.44           C  
ATOM   1603  O   VAL H 209       6.101  24.978  42.426  1.00 49.14           O  
ATOM   1604  N   MET H 210       5.788  25.651  40.288  1.00 50.30           N  
ATOM   1605  CA  MET H 210       5.460  27.012  40.558  1.00 51.71           C  
ATOM   1606  CB  MET H 210       5.236  27.824  39.271  1.00 40.53           C  
ATOM   1607  CG  MET H 210       6.502  28.036  38.440  1.00 34.32           C  
ATOM   1608  SD  MET H 210       6.250  28.995  36.916  1.00  0.00           S  
ATOM   1609  CE  MET H 210       8.012  29.206  36.527  1.00  0.00           C  
ATOM   1610  C   MET H 210       4.187  27.033  41.326  1.00 52.02           C  
ATOM   1611  O   MET H 210       3.979  27.911  42.159  1.00 52.25           O  
ATOM   1612  N   VAL H 211       3.297  26.059  41.061  1.00 52.55           N  
ATOM   1613  CA  VAL H 211       2.016  26.081  41.694  1.00 53.57           C  
ATOM   1614  CB  VAL H 211       1.117  24.923  41.355  1.00 41.53           C  
ATOM   1615  CG1 VAL H 211       0.924  24.883  39.829  1.00  0.00           C  
ATOM   1616  CG2 VAL H 211       1.656  23.627  41.988  1.00  0.00           C  
ATOM   1617  C   VAL H 211       2.223  26.071  43.176  1.00 53.76           C  
ATOM   1618  O   VAL H 211       1.515  26.767  43.900  1.00 54.23           O  
ATOM   1619  N   PHE H 212       3.215  25.292  43.650  1.00 54.05           N  
ATOM   1620  CA  PHE H 212       3.560  25.168  45.041  1.00 54.79           C  
ATOM   1621  CB  PHE H 212       4.561  24.042  45.322  1.00 44.81           C  
ATOM   1622  CG  PHE H 212       3.864  22.771  44.995  1.00 48.58           C  
ATOM   1623  CD1 PHE H 212       3.098  22.136  45.943  1.00 40.16           C  
ATOM   1624  CD2 PHE H 212       3.965  22.222  43.739  1.00 39.27           C  
ATOM   1625  CE1 PHE H 212       2.447  20.962  45.645  1.00  0.00           C  
ATOM   1626  CE2 PHE H 212       3.317  21.048  43.437  1.00  0.00           C  
ATOM   1627  CZ  PHE H 212       2.558  20.413  44.391  1.00 76.59           C  
ATOM   1628  C   PHE H 212       4.168  26.454  45.515  1.00 53.72           C  
ATOM   1629  O   PHE H 212       4.127  26.761  46.704  1.00 54.48           O  
ATOM   1630  N   THR H 213       4.760  27.231  44.592  1.00 52.26           N  
ATOM   1631  CA  THR H 213       5.448  28.452  44.907  1.00 51.25           C  
ATOM   1632  CB  THR H 213       4.708  29.316  45.899  1.00 52.00           C  
ATOM   1633  OG1 THR H 213       3.386  29.547  45.433  1.00  0.00           O  
ATOM   1634  CG2 THR H 213       5.430  30.670  46.030  1.00  0.00           C  
ATOM   1635  C   THR H 213       6.805  28.079  45.428  1.00 49.52           C  
ATOM   1636  O   THR H 213       7.496  28.884  46.052  1.00 49.15           O  
ATOM   1637  N   ASP H 214       7.234  26.824  45.169  1.00 48.13           N  
ATOM   1638  CA  ASP H 214       8.592  26.463  45.460  1.00 46.65           C  
ATOM   1639  CB  ASP H 214       8.783  25.089  46.137  1.00 46.80           C  
ATOM   1640  CG  ASP H 214       8.324  23.974  45.216  1.00 40.53           C  
ATOM   1641  OD1 ASP H 214       7.260  24.145  44.566  1.00  0.00           O  
ATOM   1642  OD2 ASP H 214       9.039  22.938  45.144  1.00  0.00           O1-
ATOM   1643  C   ASP H 214       9.267  26.453  44.122  1.00 45.60           C  
ATOM   1644  O   ASP H 214       8.837  25.759  43.199  1.00 44.71           O  
ATOM   1645  N   MET H 215      10.344  27.247  43.977  1.00 45.26           N  
ATOM   1646  CA  MET H 215      10.941  27.398  42.683  1.00 44.72           C  
ATOM   1647  CB  MET H 215      11.072  28.862  42.234  1.00 45.36           C  
ATOM   1648  CG  MET H 215       9.731  29.560  41.996  1.00 53.72           C  
ATOM   1649  SD  MET H 215       9.880  31.311  41.526  1.00  0.00           S  
ATOM   1650  CE  MET H 215      10.628  30.981  39.904  1.00  0.00           C  
ATOM   1651  C   MET H 215      12.325  26.848  42.688  1.00 44.49           C  
ATOM   1652  O   MET H 215      12.982  26.755  43.720  1.00 44.83           O  
ATOM   1653  N   ARG H 216      12.770  26.396  41.499  1.00 42.72           N  
ATOM   1654  CA  ARG H 216      14.091  25.884  41.317  1.00 42.33           C  
ATOM   1655  CB  ARG H 216      14.447  24.696  42.222  1.00 42.44           C  
ATOM   1656  CG  ARG H 216      15.926  24.311  42.172  1.00 36.53           C  
ATOM   1657  CD  ARG H 216      16.289  23.132  43.076  1.00  0.00           C  
ATOM   1658  NE  ARG H 216      15.891  23.496  44.466  1.00  0.00           N  
ATOM   1659  CZ  ARG H 216      14.684  23.093  44.960  1.00  0.00           C  
ATOM   1660  NH1 ARG H 216      13.882  22.274  44.218  1.00  0.00           N1+
ATOM   1661  NH2 ARG H 216      14.286  23.495  46.201  1.00  0.00           N  
ATOM   1662  C   ARG H 216      14.197  25.406  39.908  1.00 41.88           C  
ATOM   1663  O   ARG H 216      13.196  25.169  39.239  1.00 42.70           O  
ATOM   1664  N   GLY H 217      15.438  25.272  39.410  1.00 41.06           N  
ATOM   1665  CA  GLY H 217      15.633  24.722  38.101  1.00 40.55           C  
ATOM   1666  C   GLY H 217      16.729  23.724  38.269  1.00 40.36           C  
ATOM   1667  O   GLY H 217      17.789  23.813  37.653  1.00 41.46           O  
ATOM   1668  N   ARG H 218      16.477  22.707  39.112  1.00 39.68           N  
ATOM   1669  CA  ARG H 218      17.472  21.717  39.385  1.00 39.24           C  
ATOM   1670  CB  ARG H 218      17.939  21.741  40.851  1.00 38.88           C  
ATOM   1671  CG  ARG H 218      18.941  20.646  41.211  1.00 38.40           C  
ATOM   1672  CD  ARG H 218      18.364  19.626  42.193  1.00  0.00           C  
ATOM   1673  NE  ARG H 218      18.047  20.375  43.441  1.00  0.00           N  
ATOM   1674  CZ  ARG H 218      16.883  20.137  44.112  1.00  0.00           C  
ATOM   1675  NH1 ARG H 218      16.004  19.199  43.651  1.00  0.00           N1+
ATOM   1676  NH2 ARG H 218      16.594  20.854  45.238  1.00  0.00           N  
ATOM   1677  C   ARG H 218      16.882  20.379  39.087  1.00 38.99           C  
ATOM   1678  O   ARG H 218      15.668  20.194  39.151  1.00 39.06           O  
ATOM   1679  N   VAL H 219      17.741  19.406  38.714  1.00 38.10           N  
ATOM   1680  CA  VAL H 219      17.267  18.078  38.431  1.00 37.57           C  
ATOM   1681  CB  VAL H 219      18.071  17.357  37.407  1.00 36.99           C  
ATOM   1682  CG1 VAL H 219      17.716  15.871  37.550  1.00  0.00           C  
ATOM   1683  CG2 VAL H 219      17.771  17.944  36.018  1.00  0.00           C  
ATOM   1684  C   VAL H 219      17.391  17.241  39.660  1.00 37.64           C  
ATOM   1685  O   VAL H 219      18.481  16.794  40.011  1.00 37.00           O  
ATOM   1686  N   ASP H 220      16.262  17.007  40.351  1.00 38.13           N  
ATOM   1687  CA  ASP H 220      16.276  16.221  41.551  1.00 39.39           C  
ATOM   1688  CB  ASP H 220      15.081  16.522  42.485  1.00 40.01           C  
ATOM   1689  CG  ASP H 220      13.759  16.285  41.770  1.00 41.15           C  
ATOM   1690  OD1 ASP H 220      13.748  16.261  40.511  1.00 42.74           O  
ATOM   1691  OD2 ASP H 220      12.732  16.141  42.486  1.00 41.99           O1-
ATOM   1692  C   ASP H 220      16.407  14.746  41.316  1.00 39.93           C  
ATOM   1693  O   ASP H 220      17.102  14.049  42.051  1.00 40.36           O  
ATOM   1694  N   VAL H 221      15.747  14.231  40.266  1.00 43.07           N  
ATOM   1695  CA  VAL H 221      15.636  12.836  39.932  1.00 43.04           C  
ATOM   1696  CB  VAL H 221      14.231  12.311  39.954  1.00 44.50           C  
ATOM   1697  CG1 VAL H 221      13.687  12.428  41.386  1.00 30.60           C  
ATOM   1698  CG2 VAL H 221      13.408  13.065  38.898  1.00 27.26           C  
ATOM   1699  C   VAL H 221      16.161  12.621  38.547  1.00 44.35           C  
ATOM   1700  O   VAL H 221      15.835  13.375  37.631  1.00 43.63           O  
ATOM   1701  N   TRP H 222      16.979  11.560  38.365  1.00 42.18           N  
ATOM   1702  CA  TRP H 222      17.581  11.283  37.088  1.00 44.29           C  
ATOM   1703  CB  TRP H 222      19.113  11.433  37.096  1.00 43.77           C  
ATOM   1704  CG  TRP H 222      19.631  12.839  37.276  1.00 41.74           C  
ATOM   1705  CD2 TRP H 222      20.330  13.583  36.268  1.00 42.14           C  
ATOM   1706  CD1 TRP H 222      19.603  13.631  38.390  1.00 43.65           C  
ATOM   1707  NE1 TRP H 222      20.244  14.817  38.136  1.00 42.70           N  
ATOM   1708  CE2 TRP H 222      20.698  14.804  36.833  1.00 44.63           C  
ATOM   1709  CE3 TRP H 222      20.648  13.271  34.976  1.00 41.52           C  
ATOM   1710  CZ2 TRP H 222      21.392  15.734  36.114  1.00 43.40           C  
ATOM   1711  CZ3 TRP H 222      21.342  14.216  34.252  1.00 42.77           C  
ATOM   1712  CH2 TRP H 222      21.707  15.423  34.810  1.00 43.10           C  
ATOM   1713  C   TRP H 222      17.337   9.844  36.724  1.00 45.71           C  
ATOM   1714  O   TRP H 222      17.138   8.994  37.590  1.00 47.17           O  
ATOM   1715  N   GLY H 223      17.346   9.543  35.406  1.00 44.21           N  
ATOM   1716  CA  GLY H 223      17.185   8.197  34.932  1.00 43.91           C  
ATOM   1717  C   GLY H 223      18.528   7.533  35.017  1.00 48.78           C  
ATOM   1718  O   GLY H 223      19.521   8.164  35.378  1.00 49.25           O  
ATOM   1719  N   PRO H 224      18.571   6.257  34.732  1.00 47.78           N  
ATOM   1720  CA  PRO H 224      19.819   5.533  34.763  1.00 47.65           C  
ATOM   1721  CD  PRO H 224      17.443   5.404  35.069  0.80 66.33           C  
ATOM   1722  CB  PRO H 224      19.443   4.053  34.768  1.00 50.21           C  
ATOM   1723  CG  PRO H 224      18.051   4.039  35.427  0.80 55.31           C  
ATOM   1724  C   PRO H 224      20.774   5.908  33.669  1.00 48.93           C  
ATOM   1725  O   PRO H 224      21.979   5.740  33.854  1.00 49.68           O  
ATOM   1726  N   GLY H 225      20.263   6.385  32.518  1.00 47.27           N  
ATOM   1727  CA  GLY H 225      21.099   6.793  31.423  1.00 46.02           C  
ATOM   1728  C   GLY H 225      21.192   5.677  30.424  1.00 47.83           C  
ATOM   1729  O   GLY H 225      21.353   4.516  30.796  1.00 49.42           O  
ATOM   1730  N   ILE H 226      21.101   6.013  29.114  1.00 46.03           N  
ATOM   1731  CA  ILE H 226      21.232   5.005  28.095  1.00 46.64           C  
ATOM   1732  CB  ILE H 226      19.974   4.696  27.329  1.00 49.94           C  
ATOM   1733  CG1 ILE H 226      19.486   5.912  26.525  1.00  0.00           C  
ATOM   1734  CG2 ILE H 226      18.938   4.153  28.329  1.00 64.17           C  
ATOM   1735  CD1 ILE H 226      19.035   7.082  27.392  1.00  0.00           C  
ATOM   1736  C   ILE H 226      22.255   5.462  27.098  1.00 47.38           C  
ATOM   1737  O   ILE H 226      22.261   6.617  26.672  1.00 46.81           O  
ATOM   1738  N   LEU H 227      23.160   4.547  26.697  1.00 46.64           N  
ATOM   1739  CA  LEU H 227      24.197   4.883  25.764  1.00 47.23           C  
ATOM   1740  CB  LEU H 227      25.437   3.980  25.893  1.00 50.10           C  
ATOM   1741  CG  LEU H 227      26.537   4.266  24.853  1.00 53.10           C  
ATOM   1742  CD1 LEU H 227      27.143   5.666  25.023  1.00 49.76           C  
ATOM   1743  CD2 LEU H 227      27.600   3.157  24.856  1.00 55.24           C  
ATOM   1744  C   LEU H 227      23.677   4.727  24.371  1.00 49.49           C  
ATOM   1745  O   LEU H 227      23.045   3.727  24.034  1.00 50.01           O  
ATOM   1746  N   VAL H 228      23.929   5.745  23.524  1.00 45.73           N  
ATOM   1747  CA  VAL H 228      23.536   5.660  22.147  1.00 46.35           C  
ATOM   1748  CB  VAL H 228      22.526   6.696  21.752  1.00 49.16           C  
ATOM   1749  CG1 VAL H 228      22.293   6.599  20.236  1.00 48.33           C  
ATOM   1750  CG2 VAL H 228      21.253   6.472  22.585  1.00 48.60           C  
ATOM   1751  C   VAL H 228      24.766   5.888  21.328  1.00 49.14           C  
ATOM   1752  O   VAL H 228      25.478   6.873  21.521  1.00 48.71           O  
ATOM   1753  N   THR H 229      25.049   4.973  20.379  1.00 47.45           N  
ATOM   1754  CA  THR H 229      26.226   5.131  19.575  1.00 48.54           C  
ATOM   1755  CB  THR H 229      27.152   3.952  19.634  1.00 51.43           C  
ATOM   1756  OG1 THR H 229      27.548   3.710  20.975  1.00 50.23           O  
ATOM   1757  CG2 THR H 229      28.390   4.261  18.775  1.00 49.42           C  
ATOM   1758  C   THR H 229      25.797   5.290  18.151  1.00 50.05           C  
ATOM   1759  O   THR H 229      24.910   4.586  17.672  1.00 53.48           O  
ATOM   1760  N   VAL H 230      26.432   6.242  17.440  1.00 49.28           N  
ATOM   1761  CA  VAL H 230      26.124   6.495  16.066  1.00 51.28           C  
ATOM   1762  CB  VAL H 230      26.169   7.956  15.724  1.00 52.32           C  
ATOM   1763  CG1 VAL H 230      25.929   8.115  14.217  1.00 52.17           C  
ATOM   1764  CG2 VAL H 230      25.152   8.701  16.603  1.00 49.88           C  
ATOM   1765  C   VAL H 230      27.188   5.827  15.258  1.00 55.65           C  
ATOM   1766  O   VAL H 230      28.370   6.141  15.392  1.00 53.33           O  
ATOM   1767  N   SER H 231      26.797   4.865  14.399  1.00 52.98           N  
ATOM   1768  CA  SER H 231      27.775   4.198  13.592  1.00 59.79           C  
ATOM   1769  CB  SER H 231      28.583   3.137  14.358  1.00 65.52           C  
ATOM   1770  OG  SER H 231      29.526   2.523  13.492  0.80 69.23           O  
ATOM   1771  C   SER H 231      27.049   3.493  12.495  1.00 60.46           C  
ATOM   1772  O   SER H 231      25.838   3.293  12.569  1.00 60.52           O  
ATOM   1773  N   SER H 232      27.768   3.101  11.428  1.00 62.71           N  
ATOM   1774  CA  SER H 232      27.093   2.400  10.379  1.00 60.94           C  
ATOM   1775  CB  SER H 232      27.818   2.463   9.024  1.00 63.92           C  
ATOM   1776  OG  SER H 232      29.063   1.787   9.102  1.00 68.63           O  
ATOM   1777  C   SER H 232      27.020   0.939  10.804  1.00 70.26           C  
ATOM   1778  O   SER H 232      27.353   0.062   9.965  1.00 67.13           O  
ATOM   1779  OXT SER H 232      26.632   0.678  11.976  1.00  0.00           O1-
TER    1780      SER H 232 
CONECT  157  662
CONECT  662  157
CONECT  980 1557
CONECT 1557  980
END
