# Supplementary material for: Fully automated antibody structure prediction using BIOVIA tools: Validation study
Source: PLoS One. 2017 May 18;12(5):e0177923. doi: 10.1371/journal.pone.0177923 (PMC5436848; doi:10.1371/journal.pone.0177923)
Supplement: S1 Dataset — Predicted structures using the Top5 framework method, Chothia CDR definition with no canonical filtering and generating 50 models. These were used in the detailed discussion of outliers and for comparison against predictions using canonical filtering. (ZIP) [file pone.0177923.s003.zip › 4NCC_12_FV_FinalModel.pdb]

REMARK   Accelrys Discovery Studio PDB file
REMARK   Created:  2015-05-08T06:16:28Z
SSBOND   1 CYS L   23    CYS L   87                                     
SSBOND   2 CYS H  127    CYS H  201                                     
ATOM      1  N   GLN L   1      25.991  32.896  26.259  1.00 51.01           N1+
ATOM      2  CA  GLN L   1      25.610  31.996  27.364  1.00 50.16           C  
ATOM      3  CB  GLN L   1      25.500  30.551  26.853  1.00 50.71           C  
ATOM      4  CG  GLN L   1      24.919  29.568  27.869  1.00 61.37           C  
ATOM      5  CD  GLN L   1      24.792  28.219  27.174  1.00 45.65           C  
ATOM      6  OE1 GLN L   1      25.642  27.841  26.370  1.00 48.08           O  
ATOM      7  NE2 GLN L   1      23.698  27.475  27.485  1.00 39.63           N  
ATOM      8  C   GLN L   1      26.638  32.081  28.440  1.00 45.65           C  
ATOM      9  O   GLN L   1      27.780  32.464  28.195  1.00 49.20           O  
ATOM     10  N   ILE L   2      26.250  31.728  29.675  1.00 42.57           N  
ATOM     11  CA  ILE L   2      27.166  31.857  30.764  1.00 41.16           C  
ATOM     12  CB  ILE L   2      26.502  31.923  32.105  1.00 40.04           C  
ATOM     13  CG1 ILE L   2      25.661  33.207  32.222  1.00 40.57           C  
ATOM     14  CG2 ILE L   2      27.608  31.823  33.169  1.00 34.96           C  
ATOM     15  CD1 ILE L   2      24.488  33.280  31.247  1.00 42.81           C  
ATOM     16  C   ILE L   2      28.088  30.686  30.752  1.00 36.65           C  
ATOM     17  O   ILE L   2      27.664  29.539  30.621  1.00 35.90           O  
ATOM     18  N   VAL L   3      29.397  30.977  30.871  1.00 35.56           N  
ATOM     19  CA  VAL L   3      30.406  29.960  30.849  1.00 34.97           C  
ATOM     20  CB  VAL L   3      31.652  30.398  30.137  1.00 37.46           C  
ATOM     21  CG1 VAL L   3      32.710  29.290  30.266  1.00 30.84           C  
ATOM     22  CG2 VAL L   3      31.291  30.758  28.687  1.00 30.11           C  
ATOM     23  C   VAL L   3      30.799  29.692  32.265  1.00 34.60           C  
ATOM     24  O   VAL L   3      31.142  30.612  33.007  1.00 33.79           O  
ATOM     25  N   LEU L   4      30.752  28.408  32.676  1.00 31.83           N  
ATOM     26  CA  LEU L   4      31.120  28.065  34.020  1.00 31.16           C  
ATOM     27  CB  LEU L   4      30.122  27.120  34.709  1.00 31.26           C  
ATOM     28  CG  LEU L   4      28.713  27.713  34.888  1.00 31.52           C  
ATOM     29  CD1 LEU L   4      27.777  26.717  35.592  1.00 26.35           C  
ATOM     30  CD2 LEU L   4      28.762  29.084  35.581  1.00 28.74           C  
ATOM     31  C   LEU L   4      32.417  27.324  33.964  1.00 32.25           C  
ATOM     32  O   LEU L   4      32.541  26.331  33.247  1.00 33.03           O  
ATOM     33  N   THR L   5      33.426  27.781  34.732  1.00 33.49           N  
ATOM     34  CA  THR L   5      34.688  27.101  34.694  1.00 27.98           C  
ATOM     35  CB  THR L   5      35.826  27.985  34.249  1.00 34.00           C  
ATOM     36  OG1 THR L   5      36.959  27.194  33.938  1.00 37.10           O  
ATOM     37  CG2 THR L   5      36.186  28.997  35.349  1.00 31.62           C  
ATOM     38  C   THR L   5      34.980  26.552  36.063  1.00 31.41           C  
ATOM     39  O   THR L   5      34.945  27.270  37.062  1.00 33.17           O  
ATOM     40  N   GLN L   6      35.267  25.234  36.139  1.00 28.09           N  
ATOM     41  CA  GLN L   6      35.544  24.624  37.411  1.00 31.25           C  
ATOM     42  CB  GLN L   6      34.886  23.247  37.593  1.00 29.86           C  
ATOM     43  CG  GLN L   6      33.362  23.370  37.654  1.00 25.69           C  
ATOM     44  CD  GLN L   6      32.762  22.024  38.017  1.00 23.66           C  
ATOM     45  OE1 GLN L   6      31.642  21.704  37.622  1.00 24.89           O  
ATOM     46  NE2 GLN L   6      33.515  21.214  38.806  1.00 21.05           N  
ATOM     47  C   GLN L   6      37.028  24.521  37.568  1.00 31.84           C  
ATOM     48  O   GLN L   6      37.741  24.151  36.636  1.00 33.10           O  
ATOM     49  N   SER L   7      37.516  24.881  38.772  1.00 34.06           N  
ATOM     50  CA  SER L   7      38.930  25.062  38.984  1.00 37.68           C  
ATOM     51  CB  SER L   7      39.255  25.885  40.233  1.00 43.86           C  
ATOM     52  OG  SER L   7      40.666  26.007  40.343  1.00 40.36           O  
ATOM     53  C   SER L   7      39.777  23.833  38.870  1.00 42.62           C  
ATOM     54  O   SER L   7      40.333  23.662  37.788  1.00 46.28           O  
ATOM     55  N   PRO L   8      39.982  22.938  39.815  1.00 36.89           N  
ATOM     56  CA  PRO L   8      40.845  21.896  39.371  1.00 34.26           C  
ATOM     57  CD  PRO L   8      40.229  23.236  41.226  1.00 31.45           C  
ATOM     58  CB  PRO L   8      41.378  21.194  40.613  1.00 36.14           C  
ATOM     59  CG  PRO L   8      41.376  22.312  41.667  1.00 30.26           C  
ATOM     60  C   PRO L   8      40.049  21.031  38.455  1.00 34.62           C  
ATOM     61  O   PRO L   8      38.955  20.628  38.837  1.00 34.41           O  
ATOM     62  N   ALA L   9      40.559  20.763  37.246  1.00 32.92           N  
ATOM     63  CA  ALA L   9      39.836  19.871  36.397  1.00 31.84           C  
ATOM     64  CB  ALA L   9      40.484  19.692  35.015  1.00 31.08           C  
ATOM     65  C   ALA L   9      39.882  18.553  37.092  1.00 31.18           C  
ATOM     66  O   ALA L   9      38.894  17.823  37.141  1.00 28.54           O  
ATOM     67  N   ILE L  10      41.065  18.216  37.640  1.00 29.57           N  
ATOM     68  CA  ILE L  10      41.217  16.992  38.370  1.00 30.39           C  
ATOM     69  CB  ILE L  10      41.829  15.889  37.561  1.00 31.37           C  
ATOM     70  CG1 ILE L  10      40.878  15.528  36.406  1.00 36.71           C  
ATOM     71  CG2 ILE L  10      42.119  14.707  38.495  1.00 29.28           C  
ATOM     72  CD1 ILE L  10      41.489  14.593  35.364  1.00 39.60           C  
ATOM     73  C   ILE L  10      42.050  17.278  39.582  1.00 32.90           C  
ATOM     74  O   ILE L  10      42.958  18.108  39.546  1.00 33.60           O  
ATOM     75  N   MET L  11      41.744  16.600  40.705  1.00 26.45           N  
ATOM     76  CA  MET L  11      42.427  16.899  41.930  1.00 29.18           C  
ATOM     77  CB  MET L  11      41.665  17.997  42.693  1.00 33.42           C  
ATOM     78  CG  MET L  11      42.285  18.457  44.005  1.00 37.20           C  
ATOM     79  SD  MET L  11      41.348  19.771  44.844  1.00 47.82           S  
ATOM     80  CE  MET L  11      42.444  19.803  46.290  1.00 43.45           C  
ATOM     81  C   MET L  11      42.448  15.651  42.765  1.00 29.75           C  
ATOM     82  O   MET L  11      41.553  14.814  42.672  1.00 28.67           O  
ATOM     83  N   SER L  12      43.492  15.477  43.600  1.00 30.05           N  
ATOM     84  CA  SER L  12      43.535  14.319  44.445  1.00 29.88           C  
ATOM     85  CB  SER L  12      44.653  13.319  44.083  1.00 33.69           C  
ATOM     86  OG  SER L  12      45.921  13.955  44.093  1.00 41.63           O  
ATOM     87  C   SER L  12      43.718  14.786  45.855  1.00 31.17           C  
ATOM     88  O   SER L  12      44.294  15.845  46.098  1.00 29.32           O  
ATOM     89  N   ALA L  13      43.180  14.021  46.828  1.00 30.49           N  
ATOM     90  CA  ALA L  13      43.312  14.411  48.202  1.00 31.00           C  
ATOM     91  CB  ALA L  13      42.209  15.373  48.680  1.00 32.51           C  
ATOM     92  C   ALA L  13      43.213  13.177  49.041  1.00 32.22           C  
ATOM     93  O   ALA L  13      42.629  12.175  48.632  1.00 30.18           O  
ATOM     94  N   SER L  14      43.817  13.214  50.242  1.00 29.56           N  
ATOM     95  CA  SER L  14      43.732  12.082  51.114  1.00 34.36           C  
ATOM     96  CB  SER L  14      45.010  11.819  51.933  1.00 26.62           C  
ATOM     97  OG  SER L  14      45.399  12.985  52.641  1.00 33.88           O  
ATOM     98  C   SER L  14      42.571  12.291  52.026  1.00 33.54           C  
ATOM     99  O   SER L  14      42.067  13.402  52.188  1.00 32.67           O  
ATOM    100  N   PRO L  15      42.128  11.224  52.622  1.00 32.86           N  
ATOM    101  CA  PRO L  15      40.993  11.307  53.487  1.00 33.15           C  
ATOM    102  CD  PRO L  15      42.300   9.894  52.075  1.00 36.01           C  
ATOM    103  CB  PRO L  15      40.553   9.864  53.753  1.00 31.28           C  
ATOM    104  CG  PRO L  15      41.670   8.991  53.146  1.00 33.78           C  
ATOM    105  C   PRO L  15      41.325  12.112  54.694  1.00 36.67           C  
ATOM    106  O   PRO L  15      42.436  11.999  55.207  1.00 36.65           O  
ATOM    107  N   GLY L  16      40.372  12.934  55.165  1.00 36.04           N  
ATOM    108  CA  GLY L  16      40.617  13.736  56.323  1.00 33.95           C  
ATOM    109  C   GLY L  16      41.070  15.101  55.896  1.00 36.64           C  
ATOM    110  O   GLY L  16      41.161  16.004  56.726  1.00 38.52           O  
ATOM    111  N   GLU L  17      41.375  15.296  54.595  1.00 34.03           N  
ATOM    112  CA  GLU L  17      41.804  16.592  54.142  1.00 36.59           C  
ATOM    113  CB  GLU L  17      42.666  16.591  52.863  1.00 39.44           C  
ATOM    114  CG  GLU L  17      44.128  16.183  53.053  1.00 46.88           C  
ATOM    115  CD  GLU L  17      44.848  16.417  51.727  1.00 35.42           C  
ATOM    116  OE1 GLU L  17      44.164  16.413  50.668  1.00 32.79           O  
ATOM    117  OE2 GLU L  17      46.093  16.611  51.758  1.00 38.32           O1-
ATOM    118  C   GLU L  17      40.608  17.423  53.815  1.00 37.57           C  
ATOM    119  O   GLU L  17      39.537  16.909  53.498  1.00 34.77           O  
ATOM    120  N   LYS L  18      40.764  18.759  53.904  1.00 35.68           N  
ATOM    121  CA  LYS L  18      39.682  19.613  53.526  1.00 37.98           C  
ATOM    122  CB  LYS L  18      39.680  20.971  54.248  1.00 41.92           C  
ATOM    123  CG  LYS L  18      38.390  21.767  54.044  1.00 47.32           C  
ATOM    124  CD  LYS L  18      38.213  22.908  55.047  1.00 53.02           C  
ATOM    125  CE  LYS L  18      39.130  24.102  54.776  1.00 50.36           C  
ATOM    126  NZ  LYS L  18      38.900  25.161  55.784  1.00 50.29           N1+
ATOM    127  C   LYS L  18      39.855  19.854  52.063  1.00 39.78           C  
ATOM    128  O   LYS L  18      40.963  20.128  51.604  1.00 39.11           O  
ATOM    129  N   VAL L  19      38.761  19.742  51.284  1.00 33.97           N  
ATOM    130  CA  VAL L  19      38.883  19.914  49.866  1.00 31.32           C  
ATOM    131  CB  VAL L  19      38.478  18.700  49.078  1.00 32.05           C  
ATOM    132  CG1 VAL L  19      38.544  19.054  47.584  1.00 32.39           C  
ATOM    133  CG2 VAL L  19      39.377  17.514  49.472  1.00 32.82           C  
ATOM    134  C   VAL L  19      37.978  21.027  49.451  1.00 31.60           C  
ATOM    135  O   VAL L  19      36.869  21.170  49.966  1.00 31.45           O  
ATOM    136  N   THR L  20      38.460  21.867  48.514  1.00 30.19           N  
ATOM    137  CA  THR L  20      37.667  22.953  48.023  1.00 27.02           C  
ATOM    138  CB  THR L  20      38.142  24.294  48.500  1.00 31.16           C  
ATOM    139  OG1 THR L  20      38.127  24.341  49.918  1.00 35.66           O  
ATOM    140  CG2 THR L  20      37.218  25.383  47.924  1.00 28.40           C  
ATOM    141  C   THR L  20      37.785  22.956  46.535  1.00 30.79           C  
ATOM    142  O   THR L  20      38.883  22.889  45.983  1.00 30.42           O  
ATOM    143  N   ILE L  21      36.635  23.028  45.846  1.00 29.36           N  
ATOM    144  CA  ILE L  21      36.646  23.108  44.418  1.00 28.17           C  
ATOM    145  CB  ILE L  21      36.080  21.891  43.737  1.00 29.51           C  
ATOM    146  CG1 ILE L  21      34.628  21.641  44.160  1.00 24.50           C  
ATOM    147  CG2 ILE L  21      37.019  20.703  44.007  1.00 24.10           C  
ATOM    148  CD1 ILE L  21      33.954  20.548  43.333  1.00 25.31           C  
ATOM    149  C   ILE L  21      35.854  24.326  44.065  1.00 28.87           C  
ATOM    150  O   ILE L  21      34.923  24.696  44.781  1.00 29.78           O  
ATOM    151  N   THR L  22      36.226  25.011  42.965  1.00 29.22           N  
ATOM    152  CA  THR L  22      35.551  26.243  42.679  1.00 29.28           C  
ATOM    153  CB  THR L  22      36.432  27.463  42.738  1.00 33.73           C  
ATOM    154  OG1 THR L  22      37.492  27.362  41.800  1.00 30.33           O  
ATOM    155  CG2 THR L  22      36.989  27.619  44.161  1.00 34.34           C  
ATOM    156  C   THR L  22      34.918  26.222  41.327  1.00 31.87           C  
ATOM    157  O   THR L  22      35.296  25.457  40.440  1.00 30.07           O  
ATOM    158  N   CYS L  23      33.883  27.074  41.179  1.00 30.22           N  
ATOM    159  CA  CYS L  23      33.178  27.253  39.944  1.00 31.37           C  
ATOM    160  CB  CYS L  23      31.763  26.612  39.983  1.00 32.71           C  
ATOM    161  SG  CYS L  23      30.806  26.737  38.437  1.00 44.41           S  
ATOM    162  C   CYS L  23      33.091  28.741  39.716  1.00 35.95           C  
ATOM    163  O   CYS L  23      32.663  29.494  40.592  1.00 32.84           O  
ATOM    164  N   SER L  24      33.537  29.218  38.532  1.00 34.87           N  
ATOM    165  CA  SER L  24      33.480  30.632  38.267  1.00 35.95           C  
ATOM    166  CB  SER L  24      34.848  31.298  38.046  1.00 36.64           C  
ATOM    167  OG  SER L  24      35.592  31.303  39.255  1.00 42.16           O  
ATOM    168  C   SER L  24      32.681  30.852  37.025  1.00 37.00           C  
ATOM    169  O   SER L  24      32.728  30.060  36.086  1.00 35.83           O  
ATOM    170  N   ALA L  25      31.933  31.974  36.990  1.00 33.74           N  
ATOM    171  CA  ALA L  25      31.051  32.262  35.895  1.00 34.78           C  
ATOM    172  CB  ALA L  25      29.606  32.543  36.343  1.00 34.44           C  
ATOM    173  C   ALA L  25      31.530  33.480  35.168  1.00 37.06           C  
ATOM    174  O   ALA L  25      32.142  34.377  35.745  1.00 34.43           O  
ATOM    175  N   SER L  26      31.165  33.516  33.876  1.00 28.40           N  
ATOM    176  CA  SER L  26      31.453  34.614  33.013  1.00 29.24           C  
ATOM    177  CB  SER L  26      31.032  34.350  31.558  1.00 29.49           C  
ATOM    178  OG  SER L  26      31.342  35.474  30.750  1.00 33.62           O  
ATOM    179  C   SER L  26      30.682  35.805  33.494  1.00 31.31           C  
ATOM    180  O   SER L  26      31.175  36.931  33.441  1.00 31.55           O  
ATOM    181  N   SER L  27      29.442  35.585  33.978  1.00 30.28           N  
ATOM    182  CA  SER L  27      28.644  36.686  34.439  1.00 30.97           C  
ATOM    183  CB  SER L  27      27.481  37.034  33.494  1.00 31.95           C  
ATOM    184  OG  SER L  27      26.597  35.929  33.375  1.00 39.24           O  
ATOM    185  C   SER L  27      28.065  36.310  35.767  1.00 31.18           C  
ATOM    186  O   SER L  27      28.003  35.135  36.120  1.00 29.84           O  
ATOM    187  N   SER L  28      27.625  37.317  36.547  1.00 29.70           N  
ATOM    188  CA  SER L  28      27.121  37.037  37.859  1.00 30.06           C  
ATOM    189  CB  SER L  28      26.782  38.300  38.672  1.00 30.52           C  
ATOM    190  OG  SER L  28      27.963  39.046  38.928  1.00 36.30           O  
ATOM    191  C   SER L  28      25.874  36.224  37.731  1.00 28.79           C  
ATOM    192  O   SER L  28      25.105  36.388  36.786  1.00 28.58           O  
ATOM    193  N   VAL L  29      25.668  35.304  38.697  1.00 27.37           N  
ATOM    194  CA  VAL L  29      24.523  34.442  38.710  1.00 26.96           C  
ATOM    195  CB  VAL L  29      24.859  33.005  38.432  1.00 26.23           C  
ATOM    196  CG1 VAL L  29      25.433  32.910  37.009  1.00 29.22           C  
ATOM    197  CG2 VAL L  29      25.818  32.498  39.522  1.00 24.34           C  
ATOM    198  C   VAL L  29      23.934  34.511  40.085  1.00 27.07           C  
ATOM    199  O   VAL L  29      24.648  34.697  41.070  1.00 26.38           O  
ATOM    200  N   SER L  30      22.594  34.387  40.175  1.00 27.01           N  
ATOM    201  CA  SER L  30      21.912  34.473  41.435  1.00 26.75           C  
ATOM    202  CB  SER L  30      20.380  34.452  41.278  1.00 28.90           C  
ATOM    203  OG  SER L  30      19.960  33.233  40.683  1.00 34.89           O  
ATOM    204  C   SER L  30      22.303  33.333  42.325  1.00 25.65           C  
ATOM    205  O   SER L  30      22.707  33.545  43.468  1.00 22.87           O  
ATOM    206  N   TYR L  31      22.192  32.087  41.824  1.00 24.58           N  
ATOM    207  CA  TYR L  31      22.523  30.943  42.624  1.00 24.22           C  
ATOM    208  CB  TYR L  31      21.322  30.231  43.279  1.00 23.72           C  
ATOM    209  CG  TYR L  31      20.731  31.158  44.282  1.00 28.45           C  
ATOM    210  CD1 TYR L  31      21.311  31.301  45.521  1.00 29.07           C  
ATOM    211  CD2 TYR L  31      19.615  31.900  43.984  1.00 29.23           C  
ATOM    212  CE1 TYR L  31      20.779  32.159  46.454  1.00 32.61           C  
ATOM    213  CE2 TYR L  31      19.076  32.762  44.913  1.00 30.21           C  
ATOM    214  CZ  TYR L  31      19.657  32.892  46.151  1.00 31.65           C  
ATOM    215  OH  TYR L  31      19.108  33.774  47.106  1.00 36.85           O  
ATOM    216  C   TYR L  31      23.168  29.945  41.740  1.00 22.97           C  
ATOM    217  O   TYR L  31      23.431  30.173  40.562  1.00 22.59           O  
ATOM    218  N   MET L  32      23.489  28.802  42.334  1.00 28.91           N  
ATOM    219  CA  MET L  32      24.140  27.740  41.606  1.00 26.45           C  
ATOM    220  CB  MET L  32      25.658  27.939  41.526  1.00 28.98           C  
ATOM    221  CG  MET L  32      26.360  26.865  40.704  1.00 21.45           C  
ATOM    222  SD  MET L  32      28.084  27.251  40.316  1.00 19.34           S  
ATOM    223  CE  MET L  32      27.685  28.766  39.398  1.00 19.16           C  
ATOM    224  C   MET L  32      23.880  26.408  42.261  1.00 27.17           C  
ATOM    225  O   MET L  32      23.645  26.330  43.466  1.00 25.50           O  
ATOM    226  N   HIS L  33      23.917  25.317  41.457  1.00 25.55           N  
ATOM    227  CA  HIS L  33      23.668  23.993  41.961  1.00 23.48           C  
ATOM    228  ND1 HIS L  33      20.047  23.432  42.292  1.00 28.50           N  
ATOM    229  CG  HIS L  33      21.189  24.048  41.844  1.00 27.36           C  
ATOM    230  CB  HIS L  33      22.413  23.347  41.351  1.00 22.55           C  
ATOM    231  NE2 HIS L  33      19.710  25.617  42.501  1.00 29.90           N  
ATOM    232  CD2 HIS L  33      20.970  25.379  41.987  1.00 25.12           C  
ATOM    233  CE1 HIS L  33      19.194  24.417  42.673  1.00 25.72           C  
ATOM    234  C   HIS L  33      24.858  23.119  41.682  1.00 25.24           C  
ATOM    235  O   HIS L  33      25.689  23.427  40.827  1.00 24.77           O  
ATOM    236  N   TRP L  34      24.981  22.009  42.447  1.00 23.40           N  
ATOM    237  CA  TRP L  34      26.091  21.106  42.298  1.00 22.35           C  
ATOM    238  CB  TRP L  34      27.070  21.157  43.475  1.00 23.95           C  
ATOM    239  CG  TRP L  34      27.865  22.429  43.503  1.00 25.46           C  
ATOM    240  CD2 TRP L  34      29.118  22.580  42.825  1.00 26.11           C  
ATOM    241  CD1 TRP L  34      27.601  23.621  44.109  1.00 25.26           C  
ATOM    242  NE1 TRP L  34      28.613  24.512  43.843  1.00 27.35           N  
ATOM    243  CE2 TRP L  34      29.555  23.882  43.055  1.00 27.89           C  
ATOM    244  CE3 TRP L  34      29.842  21.700  42.073  1.00 25.64           C  
ATOM    245  CZ2 TRP L  34      30.734  24.329  42.533  1.00 28.78           C  
ATOM    246  CZ3 TRP L  34      31.029  22.152  41.547  1.00 25.43           C  
ATOM    247  CH2 TRP L  34      31.464  23.442  41.773  1.00 26.27           C  
ATOM    248  C   TRP L  34      25.596  19.694  42.231  1.00 24.26           C  
ATOM    249  O   TRP L  34      24.709  19.295  42.984  1.00 23.51           O  
ATOM    250  N   PHE L  35      26.202  18.889  41.331  1.00 23.29           N  
ATOM    251  CA  PHE L  35      25.798  17.521  41.160  1.00 23.07           C  
ATOM    252  CB  PHE L  35      25.182  17.236  39.778  1.00 21.24           C  
ATOM    253  CG  PHE L  35      23.912  18.015  39.705  1.00 22.25           C  
ATOM    254  CD1 PHE L  35      23.924  19.334  39.312  1.00 20.97           C  
ATOM    255  CD2 PHE L  35      22.711  17.433  40.032  1.00 20.43           C  
ATOM    256  CE1 PHE L  35      22.757  20.060  39.243  1.00 23.63           C  
ATOM    257  CE2 PHE L  35      21.540  18.151  39.967  1.00 21.48           C  
ATOM    258  CZ  PHE L  35      21.566  19.465  39.572  1.00 24.17           C  
ATOM    259  C   PHE L  35      26.994  16.635  41.323  1.00 24.13           C  
ATOM    260  O   PHE L  35      28.126  17.018  41.024  1.00 23.33           O  
ATOM    261  N   GLN L  36      26.758  15.409  41.834  1.00 22.68           N  
ATOM    262  CA  GLN L  36      27.818  14.464  42.033  1.00 21.34           C  
ATOM    263  CB  GLN L  36      27.822  13.846  43.440  1.00 21.26           C  
ATOM    264  CG  GLN L  36      28.981  12.879  43.678  1.00 20.77           C  
ATOM    265  CD  GLN L  36      28.728  12.163  44.996  1.00 23.15           C  
ATOM    266  OE1 GLN L  36      29.636  11.965  45.799  1.00 23.47           O  
ATOM    267  NE2 GLN L  36      27.459  11.735  45.226  1.00 22.86           N  
ATOM    268  C   GLN L  36      27.587  13.338  41.075  1.00 22.14           C  
ATOM    269  O   GLN L  36      26.465  12.859  40.916  1.00 22.34           O  
ATOM    270  N   GLN L  37      28.657  12.888  40.392  1.00 23.98           N  
ATOM    271  CA  GLN L  37      28.489  11.800  39.474  1.00 24.54           C  
ATOM    272  CB  GLN L  37      28.584  12.237  38.002  1.00 25.06           C  
ATOM    273  CG  GLN L  37      28.357  11.105  36.998  1.00 23.62           C  
ATOM    274  CD  GLN L  37      28.362  11.726  35.607  1.00 26.37           C  
ATOM    275  OE1 GLN L  37      28.767  12.873  35.432  1.00 28.07           O  
ATOM    276  NE2 GLN L  37      27.899  10.954  34.586  1.00 27.71           N  
ATOM    277  C   GLN L  37      29.564  10.792  39.729  1.00 25.30           C  
ATOM    278  O   GLN L  37      30.755  11.099  39.695  1.00 25.66           O  
ATOM    279  N   LYS L  38      29.143   9.541  39.995  1.00 27.91           N  
ATOM    280  CA  LYS L  38      30.041   8.448  40.224  1.00 30.66           C  
ATOM    281  CB  LYS L  38      29.584   7.511  41.359  1.00 31.60           C  
ATOM    282  CG  LYS L  38      29.443   8.212  42.712  1.00 34.20           C  
ATOM    283  CD  LYS L  38      28.652   7.410  43.747  1.00 37.15           C  
ATOM    284  CE  LYS L  38      28.282   8.224  44.988  1.00 36.27           C  
ATOM    285  NZ  LYS L  38      29.506   8.695  45.673  1.00 38.84           N1+
ATOM    286  C   LYS L  38      30.032   7.649  38.959  1.00 35.88           C  
ATOM    287  O   LYS L  38      29.141   7.787  38.123  1.00 33.97           O  
ATOM    288  N   PRO L  39      31.025   6.836  38.767  1.00 38.05           N  
ATOM    289  CA  PRO L  39      31.150   6.030  37.589  1.00 41.40           C  
ATOM    290  CD  PRO L  39      32.084   6.615  39.735  1.00 30.10           C  
ATOM    291  CB  PRO L  39      32.476   5.282  37.747  1.00 45.42           C  
ATOM    292  CG  PRO L  39      32.752   5.314  39.266  1.00 31.38           C  
ATOM    293  C   PRO L  39      29.981   5.111  37.423  1.00 41.08           C  
ATOM    294  O   PRO L  39      29.586   4.453  38.385  1.00 40.29           O  
ATOM    295  N   GLY L  40      29.421   5.060  36.198  1.00 40.82           N  
ATOM    296  CA  GLY L  40      28.353   4.160  35.889  1.00 38.64           C  
ATOM    297  C   GLY L  40      27.082   4.634  36.518  1.00 41.71           C  
ATOM    298  O   GLY L  40      26.123   3.868  36.606  1.00 38.95           O  
ATOM    299  N   THR L  41      27.015   5.904  36.964  1.00 38.26           N  
ATOM    300  CA  THR L  41      25.802   6.313  37.614  1.00 35.16           C  
ATOM    301  CB  THR L  41      25.965   6.450  39.099  1.00 39.65           C  
ATOM    302  OG1 THR L  41      24.701   6.488  39.734  1.00 44.51           O  
ATOM    303  CG2 THR L  41      26.722   7.749  39.397  1.00 39.85           C  
ATOM    304  C   THR L  41      25.368   7.640  37.073  1.00 32.00           C  
ATOM    305  O   THR L  41      26.155   8.376  36.479  1.00 31.61           O  
ATOM    306  N   SER L  42      24.072   7.968  37.247  1.00 32.36           N  
ATOM    307  CA  SER L  42      23.564   9.225  36.787  1.00 29.82           C  
ATOM    308  CB  SER L  42      22.037   9.233  36.612  1.00 31.45           C  
ATOM    309  OG  SER L  42      21.659   8.274  35.633  1.00 35.31           O  
ATOM    310  C   SER L  42      23.922  10.253  37.811  1.00 28.00           C  
ATOM    311  O   SER L  42      24.264   9.935  38.947  1.00 26.43           O  
ATOM    312  N   PRO L  43      23.851  11.493  37.428  1.00 26.64           N  
ATOM    313  CA  PRO L  43      24.197  12.535  38.348  1.00 27.88           C  
ATOM    314  CD  PRO L  43      24.099  11.874  36.046  1.00 24.05           C  
ATOM    315  CB  PRO L  43      24.306  13.806  37.510  1.00 25.47           C  
ATOM    316  CG  PRO L  43      24.705  13.286  36.115  1.00 24.77           C  
ATOM    317  C   PRO L  43      23.184  12.611  39.442  1.00 27.60           C  
ATOM    318  O   PRO L  43      22.029  12.246  39.217  1.00 25.94           O  
ATOM    319  N   LYS L  44      23.610  13.053  40.640  1.00 24.53           N  
ATOM    320  CA  LYS L  44      22.720  13.196  41.754  1.00 27.13           C  
ATOM    321  CB  LYS L  44      23.095  12.337  42.966  1.00 27.99           C  
ATOM    322  CG  LYS L  44      22.903  10.844  42.737  1.00 37.41           C  
ATOM    323  CD  LYS L  44      23.627   9.990  43.771  1.00 41.80           C  
ATOM    324  CE  LYS L  44      23.411   8.495  43.563  1.00 45.37           C  
ATOM    325  NZ  LYS L  44      22.049   8.131  44.003  1.00 45.77           N1+
ATOM    326  C   LYS L  44      22.829  14.611  42.220  1.00 26.19           C  
ATOM    327  O   LYS L  44      23.929  15.150  42.335  1.00 23.49           O  
ATOM    328  N   LEU L  45      21.675  15.248  42.506  1.00 26.41           N  
ATOM    329  CA  LEU L  45      21.701  16.614  42.955  1.00 25.84           C  
ATOM    330  CB  LEU L  45      20.324  17.264  43.106  1.00 28.22           C  
ATOM    331  CG  LEU L  45      20.463  18.693  43.643  1.00 25.75           C  
ATOM    332  CD1 LEU L  45      21.043  19.660  42.601  1.00 20.11           C  
ATOM    333  CD2 LEU L  45      19.153  19.164  44.246  1.00 22.42           C  
ATOM    334  C   LEU L  45      22.332  16.650  44.311  1.00 23.23           C  
ATOM    335  O   LEU L  45      21.875  15.981  45.237  1.00 23.74           O  
ATOM    336  N   TRP L  46      23.491  17.330  44.416  1.00 22.05           N  
ATOM    337  CA  TRP L  46      24.188  17.397  45.666  1.00 25.51           C  
ATOM    338  CB  TRP L  46      25.698  17.304  45.410  1.00 23.15           C  
ATOM    339  CG  TRP L  46      26.464  16.635  46.518  1.00 24.19           C  
ATOM    340  CD2 TRP L  46      26.262  15.249  46.831  1.00 21.87           C  
ATOM    341  CD1 TRP L  46      27.395  17.101  47.397  1.00 23.25           C  
ATOM    342  NE1 TRP L  46      27.819  16.076  48.212  1.00 23.54           N  
ATOM    343  CE2 TRP L  46      27.121  14.934  47.880  1.00 24.09           C  
ATOM    344  CE3 TRP L  46      25.423  14.318  46.286  1.00 21.46           C  
ATOM    345  CZ2 TRP L  46      27.160  13.673  48.401  1.00 20.54           C  
ATOM    346  CZ3 TRP L  46      25.464  13.047  46.813  1.00 22.09           C  
ATOM    347  CH2 TRP L  46      26.319  12.732  47.849  1.00 23.60           C  
ATOM    348  C   TRP L  46      23.845  18.596  46.521  1.00 26.26           C  
ATOM    349  O   TRP L  46      23.479  18.468  47.689  1.00 25.34           O  
ATOM    350  N   ILE L  47      23.973  19.813  45.935  1.00 25.80           N  
ATOM    351  CA  ILE L  47      23.722  21.054  46.627  1.00 26.33           C  
ATOM    352  CB  ILE L  47      24.952  21.843  46.961  1.00 26.24           C  
ATOM    353  CG1 ILE L  47      25.816  21.103  47.992  1.00 24.60           C  
ATOM    354  CG2 ILE L  47      24.513  23.246  47.410  1.00 28.04           C  
ATOM    355  CD1 ILE L  47      27.120  21.829  48.311  1.00 27.96           C  
ATOM    356  C   ILE L  47      22.916  21.922  45.715  1.00 30.76           C  
ATOM    357  O   ILE L  47      23.200  21.983  44.520  1.00 27.79           O  
ATOM    358  N   TYR L  48      21.905  22.637  46.262  1.00 30.28           N  
ATOM    359  CA  TYR L  48      21.040  23.449  45.449  1.00 30.44           C  
ATOM    360  CB  TYR L  48      19.625  22.847  45.292  1.00 30.36           C  
ATOM    361  CG  TYR L  48      18.945  22.753  46.623  1.00 33.01           C  
ATOM    362  CD1 TYR L  48      19.130  21.655  47.430  1.00 29.73           C  
ATOM    363  CD2 TYR L  48      18.118  23.757  47.074  1.00 33.70           C  
ATOM    364  CE1 TYR L  48      18.506  21.559  48.654  1.00 31.27           C  
ATOM    365  CE2 TYR L  48      17.489  23.670  48.295  1.00 29.38           C  
ATOM    366  CZ  TYR L  48      17.682  22.568  49.091  1.00 34.37           C  
ATOM    367  OH  TYR L  48      17.038  22.478  50.346  1.00 35.76           O  
ATOM    368  C   TYR L  48      20.909  24.816  46.055  1.00 30.23           C  
ATOM    369  O   TYR L  48      21.058  25.002  47.262  1.00 27.84           O  
ATOM    370  N   SER L  49      20.653  25.836  45.205  1.00 20.10           N  
ATOM    371  CA  SER L  49      20.529  27.207  45.631  1.00 19.84           C  
ATOM    372  CB  SER L  49      19.260  27.505  46.445  1.00 20.54           C  
ATOM    373  OG  SER L  49      18.110  27.341  45.628  1.00 24.18           O  
ATOM    374  C   SER L  49      21.741  27.619  46.416  1.00 18.85           C  
ATOM    375  O   SER L  49      21.643  28.247  47.469  1.00 18.26           O  
ATOM    376  N   THR L  50      22.918  27.219  45.902  1.00 17.59           N  
ATOM    377  CA  THR L  50      24.255  27.543  46.317  1.00 16.66           C  
ATOM    378  CB  THR L  50      24.597  29.014  46.283  1.00 16.36           C  
ATOM    379  OG1 THR L  50      23.690  29.772  47.065  1.00 17.09           O  
ATOM    380  CG2 THR L  50      24.596  29.507  44.831  1.00 13.07           C  
ATOM    381  C   THR L  50      24.662  26.974  47.645  1.00 17.58           C  
ATOM    382  O   THR L  50      25.843  26.681  47.814  1.00 17.69           O  
ATOM    383  N   SER L  51      23.745  26.693  48.596  1.00 17.77           N  
ATOM    384  CA  SER L  51      24.288  26.225  49.848  1.00 18.52           C  
ATOM    385  CB  SER L  51      24.485  27.355  50.874  1.00 19.38           C  
ATOM    386  OG  SER L  51      25.461  28.278  50.416  1.00 18.97           O  
ATOM    387  C   SER L  51      23.360  25.255  50.507  1.00 18.48           C  
ATOM    388  O   SER L  51      23.628  24.812  51.624  1.00 19.61           O  
ATOM    389  N   ASN L  52      22.263  24.865  49.837  1.00 28.31           N  
ATOM    390  CA  ASN L  52      21.335  23.994  50.497  1.00 29.68           C  
ATOM    391  CB  ASN L  52      19.897  24.272  50.037  1.00 30.60           C  
ATOM    392  CG  ASN L  52      19.653  25.769  50.220  1.00 35.54           C  
ATOM    393  OD1 ASN L  52      19.825  26.319  51.307  1.00 22.58           O  
ATOM    394  ND2 ASN L  52      19.269  26.457  49.110  1.00 22.00           N  
ATOM    395  C   ASN L  52      21.687  22.580  50.142  1.00 32.91           C  
ATOM    396  O   ASN L  52      21.886  22.248  48.974  1.00 32.62           O  
ATOM    397  N   LEU L  53      21.786  21.703  51.163  1.00 30.47           N  
ATOM    398  CA  LEU L  53      22.146  20.338  50.907  1.00 30.48           C  
ATOM    399  CB  LEU L  53      22.852  19.635  52.081  1.00 31.17           C  
ATOM    400  CG  LEU L  53      24.255  20.188  52.382  1.00 34.48           C  
ATOM    401  CD1 LEU L  53      24.930  19.398  53.513  1.00 32.01           C  
ATOM    402  CD2 LEU L  53      25.111  20.258  51.108  1.00 30.19           C  
ATOM    403  C   LEU L  53      20.916  19.555  50.597  1.00 34.91           C  
ATOM    404  O   LEU L  53      19.870  19.726  51.221  1.00 34.83           O  
ATOM    405  N   ALA L  54      21.030  18.665  49.594  1.00 30.51           N  
ATOM    406  CA  ALA L  54      19.942  17.816  49.220  1.00 30.29           C  
ATOM    407  CB  ALA L  54      20.125  17.143  47.849  1.00 32.18           C  
ATOM    408  C   ALA L  54      19.845  16.751  50.263  1.00 35.89           C  
ATOM    409  O   ALA L  54      20.802  16.479  50.984  1.00 34.17           O  
ATOM    410  N   SER L  55      18.662  16.127  50.386  1.00 35.30           N  
ATOM    411  CA  SER L  55      18.509  15.138  51.410  1.00 36.92           C  
ATOM    412  CB  SER L  55      17.086  14.561  51.492  1.00 41.75           C  
ATOM    413  OG  SER L  55      17.007  13.588  52.523  1.00 47.28           O  
ATOM    414  C   SER L  55      19.443  14.009  51.126  1.00 39.65           C  
ATOM    415  O   SER L  55      19.619  13.607  49.977  1.00 38.09           O  
ATOM    416  N   GLY L  56      20.077  13.472  52.185  1.00 38.32           N  
ATOM    417  CA  GLY L  56      20.944  12.343  52.015  1.00 35.27           C  
ATOM    418  C   GLY L  56      22.366  12.786  51.828  1.00 34.98           C  
ATOM    419  O   GLY L  56      23.264  11.947  51.769  1.00 38.75           O  
ATOM    420  N   VAL L  57      22.627  14.104  51.727  1.00 33.38           N  
ATOM    421  CA  VAL L  57      23.988  14.540  51.565  1.00 31.22           C  
ATOM    422  CB  VAL L  57      24.114  15.815  50.780  1.00 31.25           C  
ATOM    423  CG1 VAL L  57      25.586  16.260  50.791  1.00 28.63           C  
ATOM    424  CG2 VAL L  57      23.561  15.568  49.366  1.00 25.50           C  
ATOM    425  C   VAL L  57      24.559  14.773  52.931  1.00 35.36           C  
ATOM    426  O   VAL L  57      23.925  15.393  53.784  1.00 35.47           O  
ATOM    427  N   PRO L  58      25.755  14.295  53.157  1.00 33.67           N  
ATOM    428  CA  PRO L  58      26.417  14.404  54.432  1.00 33.45           C  
ATOM    429  CD  PRO L  58      26.385  13.329  52.277  1.00 32.91           C  
ATOM    430  CB  PRO L  58      27.605  13.441  54.366  1.00 36.08           C  
ATOM    431  CG  PRO L  58      27.794  13.158  52.863  1.00 34.81           C  
ATOM    432  C   PRO L  58      26.800  15.821  54.746  1.00 34.37           C  
ATOM    433  O   PRO L  58      27.024  16.608  53.830  1.00 32.17           O  
ATOM    434  N   ALA L  59      26.917  16.134  56.051  1.00 34.63           N  
ATOM    435  CA  ALA L  59      27.181  17.430  56.618  1.00 33.27           C  
ATOM    436  CB  ALA L  59      27.193  17.415  58.156  1.00 38.81           C  
ATOM    437  C   ALA L  59      28.509  17.951  56.168  1.00 34.51           C  
ATOM    438  O   ALA L  59      28.713  19.162  56.107  1.00 36.11           O  
ATOM    439  N   ARG L  60      29.453  17.048  55.851  1.00 34.47           N  
ATOM    440  CA  ARG L  60      30.796  17.431  55.517  1.00 33.12           C  
ATOM    441  CB  ARG L  60      31.634  16.280  54.932  1.00 33.11           C  
ATOM    442  CG  ARG L  60      31.772  15.046  55.816  1.00 38.45           C  
ATOM    443  CD  ARG L  60      32.653  13.968  55.178  1.00 36.97           C  
ATOM    444  NE  ARG L  60      32.058  13.621  53.856  1.00 35.31           N  
ATOM    445  CZ  ARG L  60      31.197  12.568  53.733  1.00 37.83           C  
ATOM    446  NH1 ARG L  60      30.924  11.770  54.807  1.00 35.73           N1+
ATOM    447  NH2 ARG L  60      30.609  12.303  52.532  1.00 38.88           N  
ATOM    448  C   ARG L  60      30.744  18.422  54.399  1.00 32.28           C  
ATOM    449  O   ARG L  60      31.591  19.314  54.319  1.00 32.17           O  
ATOM    450  N   PHE L  61      29.777  18.254  53.477  1.00 31.11           N  
ATOM    451  CA  PHE L  61      29.683  19.108  52.327  1.00 30.67           C  
ATOM    452  CB  PHE L  61      28.880  18.485  51.173  1.00 28.49           C  
ATOM    453  CG  PHE L  61      29.637  17.310  50.653  1.00 28.35           C  
ATOM    454  CD1 PHE L  61      30.554  17.473  49.646  1.00 30.04           C  
ATOM    455  CD2 PHE L  61      29.442  16.048  51.167  1.00 27.89           C  
ATOM    456  CE1 PHE L  61      31.257  16.401  49.154  1.00 26.90           C  
ATOM    457  CE2 PHE L  61      30.143  14.970  50.678  1.00 27.90           C  
ATOM    458  CZ  PHE L  61      31.056  15.145  49.668  1.00 27.17           C  
ATOM    459  C   PHE L  61      29.033  20.422  52.659  1.00 32.26           C  
ATOM    460  O   PHE L  61      28.127  20.500  53.489  1.00 29.63           O  
ATOM    461  N   SER L  62      29.516  21.500  51.996  1.00 30.23           N  
ATOM    462  CA  SER L  62      28.979  22.826  52.149  1.00 28.57           C  
ATOM    463  CB  SER L  62      29.722  23.699  53.175  1.00 30.88           C  
ATOM    464  OG  SER L  62      29.617  23.146  54.476  1.00 37.20           O  
ATOM    465  C   SER L  62      29.161  23.537  50.842  1.00 29.77           C  
ATOM    466  O   SER L  62      30.096  23.256  50.094  1.00 30.82           O  
ATOM    467  N   GLY L  63      28.263  24.499  50.545  1.00 27.19           N  
ATOM    468  CA  GLY L  63      28.386  25.263  49.339  1.00 26.13           C  
ATOM    469  C   GLY L  63      28.337  26.704  49.730  1.00 29.19           C  
ATOM    470  O   GLY L  63      27.757  27.059  50.755  1.00 33.35           O  
ATOM    471  N   SER L  64      28.968  27.581  48.924  1.00 25.86           N  
ATOM    472  CA  SER L  64      28.934  28.980  49.233  1.00 29.52           C  
ATOM    473  CB  SER L  64      29.880  29.388  50.379  1.00 34.60           C  
ATOM    474  OG  SER L  64      31.227  29.099  50.036  1.00 38.75           O  
ATOM    475  C   SER L  64      29.342  29.731  48.010  1.00 33.83           C  
ATOM    476  O   SER L  64      29.734  29.137  47.005  1.00 36.30           O  
ATOM    477  N   GLY L  65      29.210  31.073  48.056  1.00 34.52           N  
ATOM    478  CA  GLY L  65      29.647  31.876  46.952  1.00 34.74           C  
ATOM    479  C   GLY L  65      28.587  32.873  46.609  1.00 40.52           C  
ATOM    480  O   GLY L  65      27.471  32.833  47.125  1.00 41.55           O  
ATOM    481  N   SER L  66      28.943  33.822  45.722  1.00 43.49           N  
ATOM    482  CA  SER L  66      28.007  34.799  45.260  1.00 42.38           C  
ATOM    483  CB  SER L  66      27.711  35.913  46.280  1.00 47.02           C  
ATOM    484  OG  SER L  66      28.895  36.641  46.577  1.00 48.73           O  
ATOM    485  C   SER L  66      28.590  35.439  44.047  1.00 41.91           C  
ATOM    486  O   SER L  66      29.788  35.339  43.785  1.00 41.89           O  
ATOM    487  N   GLY L  67      27.734  36.106  43.256  1.00 44.55           N  
ATOM    488  CA  GLY L  67      28.211  36.789  42.095  1.00 44.69           C  
ATOM    489  C   GLY L  67      28.839  35.795  41.166  1.00 44.99           C  
ATOM    490  O   GLY L  67      28.178  34.899  40.649  1.00 44.91           O  
ATOM    491  N   THR L  68      30.127  36.029  40.856  1.00 44.51           N  
ATOM    492  CA  THR L  68      30.937  35.245  39.963  1.00 42.88           C  
ATOM    493  CB  THR L  68      32.114  36.008  39.429  1.00 43.45           C  
ATOM    494  OG1 THR L  68      32.989  36.366  40.487  1.00 46.56           O  
ATOM    495  CG2 THR L  68      31.604  37.271  38.716  1.00 40.86           C  
ATOM    496  C   THR L  68      31.494  33.983  40.556  1.00 40.50           C  
ATOM    497  O   THR L  68      31.732  33.026  39.820  1.00 41.31           O  
ATOM    498  N   SER L  69      31.771  33.941  41.877  1.00 37.01           N  
ATOM    499  CA  SER L  69      32.519  32.808  42.347  1.00 36.21           C  
ATOM    500  CB  SER L  69      33.819  33.226  43.056  1.00 42.63           C  
ATOM    501  OG  SER L  69      34.528  32.083  43.504  1.00 47.08           O  
ATOM    502  C   SER L  69      31.725  31.975  43.307  1.00 36.62           C  
ATOM    503  O   SER L  69      31.039  32.488  44.189  1.00 37.56           O  
ATOM    504  N   TYR L  70      31.815  30.637  43.143  1.00 34.68           N  
ATOM    505  CA  TYR L  70      31.140  29.713  44.011  1.00 31.68           C  
ATOM    506  CB  TYR L  70      29.911  29.023  43.392  1.00 31.12           C  
ATOM    507  CG  TYR L  70      28.824  30.022  43.208  1.00 32.65           C  
ATOM    508  CD1 TYR L  70      27.912  30.248  44.213  1.00 31.86           C  
ATOM    509  CD2 TYR L  70      28.712  30.729  42.036  1.00 31.50           C  
ATOM    510  CE1 TYR L  70      26.904  31.167  44.055  1.00 32.78           C  
ATOM    511  CE2 TYR L  70      27.705  31.650  41.871  1.00 33.91           C  
ATOM    512  CZ  TYR L  70      26.800  31.870  42.880  1.00 34.07           C  
ATOM    513  OH  TYR L  70      25.767  32.814  42.709  1.00 33.51           O  
ATOM    514  C   TYR L  70      32.087  28.601  44.327  1.00 32.28           C  
ATOM    515  O   TYR L  70      33.019  28.332  43.572  1.00 31.66           O  
ATOM    516  N   SER L  71      31.868  27.918  45.471  1.00 27.61           N  
ATOM    517  CA  SER L  71      32.743  26.837  45.801  1.00 30.62           C  
ATOM    518  CB  SER L  71      33.899  27.246  46.729  1.00 31.69           C  
ATOM    519  OG  SER L  71      33.390  27.714  47.968  1.00 37.11           O  
ATOM    520  C   SER L  71      31.971  25.754  46.486  1.00 30.63           C  
ATOM    521  O   SER L  71      30.891  25.978  47.035  1.00 29.11           O  
ATOM    522  N   LEU L  72      32.523  24.526  46.415  1.00 30.08           N  
ATOM    523  CA  LEU L  72      31.993  23.369  47.070  1.00 26.89           C  
ATOM    524  CB  LEU L  72      31.770  22.192  46.103  1.00 28.47           C  
ATOM    525  CG  LEU L  72      31.187  20.929  46.767  1.00 28.41           C  
ATOM    526  CD1 LEU L  72      29.694  21.098  47.073  1.00 26.00           C  
ATOM    527  CD2 LEU L  72      31.495  19.662  45.959  1.00 29.15           C  
ATOM    528  C   LEU L  72      33.084  22.957  48.009  1.00 28.41           C  
ATOM    529  O   LEU L  72      34.245  22.883  47.610  1.00 29.65           O  
ATOM    530  N   THR L  73      32.752  22.688  49.288  1.00 28.59           N  
ATOM    531  CA  THR L  73      33.791  22.366  50.225  1.00 28.09           C  
ATOM    532  CB  THR L  73      33.966  23.429  51.274  1.00 30.26           C  
ATOM    533  OG1 THR L  73      34.285  24.668  50.661  1.00 33.70           O  
ATOM    534  CG2 THR L  73      35.086  23.016  52.244  1.00 31.97           C  
ATOM    535  C   THR L  73      33.446  21.103  50.946  1.00 31.14           C  
ATOM    536  O   THR L  73      32.287  20.837  51.259  1.00 29.74           O  
ATOM    537  N   ILE L  74      34.478  20.277  51.204  1.00 27.91           N  
ATOM    538  CA  ILE L  74      34.323  19.078  51.972  1.00 29.65           C  
ATOM    539  CB  ILE L  74      34.806  17.858  51.243  1.00 31.85           C  
ATOM    540  CG1 ILE L  74      34.081  17.727  49.892  1.00 29.78           C  
ATOM    541  CG2 ILE L  74      34.592  16.642  52.159  1.00 28.69           C  
ATOM    542  CD1 ILE L  74      34.722  16.715  48.941  1.00 28.07           C  
ATOM    543  C   ILE L  74      35.218  19.286  53.156  1.00 33.77           C  
ATOM    544  O   ILE L  74      36.432  19.410  53.002  1.00 33.86           O  
ATOM    545  N   SER L  75      34.642  19.334  54.373  1.00 37.63           N  
ATOM    546  CA  SER L  75      35.423  19.625  55.546  1.00 38.87           C  
ATOM    547  CB  SER L  75      34.568  19.689  56.823  1.00 41.67           C  
ATOM    548  OG  SER L  75      33.935  18.439  57.052  1.00 30.92           O  
ATOM    549  C   SER L  75      36.463  18.572  55.743  1.00 42.85           C  
ATOM    550  O   SER L  75      37.644  18.872  55.911  1.00 41.97           O  
ATOM    551  N   ARG L  76      36.032  17.301  55.754  1.00 40.66           N  
ATOM    552  CA  ARG L  76      36.943  16.207  55.887  1.00 40.38           C  
ATOM    553  CB  ARG L  76      36.774  15.442  57.207  1.00 41.28           C  
ATOM    554  CG  ARG L  76      37.819  14.346  57.413  1.00 40.65           C  
ATOM    555  CD  ARG L  76      37.496  13.395  58.568  1.00 33.11           C  
ATOM    556  NE  ARG L  76      37.401  14.206  59.813  1.00 39.08           N  
ATOM    557  CZ  ARG L  76      37.601  13.608  61.023  1.00 41.52           C  
ATOM    558  NH1 ARG L  76      37.933  12.285  61.080  1.00 42.34           N1+
ATOM    559  NH2 ARG L  76      37.475  14.331  62.175  1.00 41.90           N  
ATOM    560  C   ARG L  76      36.562  15.277  54.792  1.00 40.85           C  
ATOM    561  O   ARG L  76      35.452  14.744  54.776  1.00 38.17           O  
ATOM    562  N   MET L  77      37.489  15.050  53.852  1.00 38.00           N  
ATOM    563  CA  MET L  77      37.202  14.223  52.727  1.00 35.91           C  
ATOM    564  CB  MET L  77      38.295  14.292  51.652  1.00 33.56           C  
ATOM    565  CG  MET L  77      37.995  13.409  50.446  1.00 35.93           C  
ATOM    566  SD  MET L  77      39.279  13.406  49.168  1.00 44.89           S  
ATOM    567  CE  MET L  77      38.415  12.189  48.137  1.00 38.48           C  
ATOM    568  C   MET L  77      37.110  12.803  53.175  1.00 35.56           C  
ATOM    569  O   MET L  77      37.816  12.363  54.081  1.00 36.45           O  
ATOM    570  N   GLU L  78      36.195  12.058  52.528  1.00 33.59           N  
ATOM    571  CA  GLU L  78      36.005  10.665  52.785  1.00 35.04           C  
ATOM    572  CB  GLU L  78      34.558  10.307  53.170  1.00 35.23           C  
ATOM    573  CG  GLU L  78      34.103  10.928  54.495  1.00 40.35           C  
ATOM    574  CD  GLU L  78      34.915  10.291  55.612  1.00 47.78           C  
ATOM    575  OE1 GLU L  78      35.635   9.304  55.307  1.00 48.25           O  
ATOM    576  OE2 GLU L  78      34.836  10.772  56.774  1.00 43.81           O1-
ATOM    577  C   GLU L  78      36.308   9.978  51.487  1.00 34.04           C  
ATOM    578  O   GLU L  78      36.291  10.597  50.425  1.00 33.25           O  
ATOM    579  N   ALA L  79      36.604   8.669  51.545  1.00 33.25           N  
ATOM    580  CA  ALA L  79      36.940   7.906  50.377  1.00 34.72           C  
ATOM    581  CB  ALA L  79      37.242   6.434  50.710  1.00 29.15           C  
ATOM    582  C   ALA L  79      35.780   7.912  49.427  1.00 34.14           C  
ATOM    583  O   ALA L  79      35.956   8.024  48.215  1.00 30.98           O  
ATOM    584  N   GLU L  80      34.554   7.820  49.971  1.00 33.42           N  
ATOM    585  CA  GLU L  80      33.329   7.722  49.225  1.00 33.87           C  
ATOM    586  CB  GLU L  80      32.101   7.531  50.139  1.00 33.70           C  
ATOM    587  CG  GLU L  80      31.871   8.663  51.147  1.00 38.52           C  
ATOM    588  CD  GLU L  80      30.828   8.196  52.160  1.00 45.99           C  
ATOM    589  OE1 GLU L  80      30.543   6.969  52.195  1.00 49.93           O  
ATOM    590  OE2 GLU L  80      30.304   9.058  52.915  1.00 50.64           O1-
ATOM    591  C   GLU L  80      33.128   8.956  48.395  1.00 31.25           C  
ATOM    592  O   GLU L  80      32.386   8.933  47.415  1.00 32.11           O  
ATOM    593  N   ASP L  81      33.754  10.073  48.801  1.00 29.16           N  
ATOM    594  CA  ASP L  81      33.635  11.356  48.162  1.00 27.55           C  
ATOM    595  CB  ASP L  81      34.324  12.484  48.950  1.00 27.99           C  
ATOM    596  CG  ASP L  81      33.541  12.721  50.236  1.00 28.60           C  
ATOM    597  OD1 ASP L  81      32.370  12.260  50.320  1.00 27.99           O  
ATOM    598  OD2 ASP L  81      34.107  13.367  51.157  1.00 31.90           O1-
ATOM    599  C   ASP L  81      34.217  11.335  46.779  1.00 27.01           C  
ATOM    600  O   ASP L  81      33.937  12.236  45.990  1.00 26.04           O  
ATOM    601  N   ALA L  82      35.098  10.367  46.456  1.00 27.44           N  
ATOM    602  CA  ALA L  82      35.671  10.349  45.137  1.00 26.45           C  
ATOM    603  CB  ALA L  82      36.589   9.135  44.888  1.00 27.15           C  
ATOM    604  C   ALA L  82      34.554  10.313  44.134  1.00 24.19           C  
ATOM    605  O   ALA L  82      33.682   9.446  44.185  1.00 25.04           O  
ATOM    606  N   ALA L  83      34.562  11.281  43.191  1.00 20.50           N  
ATOM    607  CA  ALA L  83      33.539  11.371  42.184  1.00 20.88           C  
ATOM    608  CB  ALA L  83      32.117  11.495  42.763  1.00 22.01           C  
ATOM    609  C   ALA L  83      33.810  12.614  41.388  1.00 20.78           C  
ATOM    610  O   ALA L  83      34.756  13.350  41.668  1.00 21.16           O  
ATOM    611  N   THR L  84      32.996  12.861  40.340  1.00 20.46           N  
ATOM    612  CA  THR L  84      33.150  14.065  39.573  1.00 22.68           C  
ATOM    613  CB  THR L  84      33.056  13.857  38.089  1.00 22.85           C  
ATOM    614  OG1 THR L  84      34.050  12.938  37.661  1.00 30.81           O  
ATOM    615  CG2 THR L  84      33.265  15.213  37.392  1.00 21.95           C  
ATOM    616  C   THR L  84      32.035  14.971  39.994  1.00 24.90           C  
ATOM    617  O   THR L  84      30.901  14.523  40.165  1.00 20.66           O  
ATOM    618  N   TYR L  85      32.334  16.273  40.198  1.00 24.02           N  
ATOM    619  CA  TYR L  85      31.323  17.190  40.651  1.00 22.05           C  
ATOM    620  CB  TYR L  85      31.674  17.927  41.956  1.00 20.48           C  
ATOM    621  CG  TYR L  85      31.719  16.933  43.067  1.00 22.54           C  
ATOM    622  CD1 TYR L  85      32.876  16.244  43.346  1.00 23.94           C  
ATOM    623  CD2 TYR L  85      30.600  16.691  43.830  1.00 21.69           C  
ATOM    624  CE1 TYR L  85      32.918  15.331  44.373  1.00 22.38           C  
ATOM    625  CE2 TYR L  85      30.637  15.778  44.858  1.00 20.74           C  
ATOM    626  CZ  TYR L  85      31.797  15.097  45.131  1.00 22.12           C  
ATOM    627  OH  TYR L  85      31.842  14.161  46.185  1.00 22.77           O  
ATOM    628  C   TYR L  85      31.119  18.242  39.608  1.00 24.13           C  
ATOM    629  O   TYR L  85      32.078  18.825  39.101  1.00 23.08           O  
ATOM    630  N   TYR L  86      29.838  18.516  39.271  1.00 21.50           N  
ATOM    631  CA  TYR L  86      29.539  19.492  38.261  1.00 21.46           C  
ATOM    632  CB  TYR L  86      28.671  18.970  37.094  1.00 20.19           C  
ATOM    633  CG  TYR L  86      29.378  17.904  36.322  1.00 25.13           C  
ATOM    634  CD1 TYR L  86      30.285  18.235  35.343  1.00 27.40           C  
ATOM    635  CD2 TYR L  86      29.137  16.573  36.570  1.00 23.64           C  
ATOM    636  CE1 TYR L  86      30.938  17.261  34.625  1.00 28.64           C  
ATOM    637  CE2 TYR L  86      29.785  15.593  35.854  1.00 26.06           C  
ATOM    638  CZ  TYR L  86      30.690  15.935  34.880  1.00 29.28           C  
ATOM    639  OH  TYR L  86      31.358  14.931  34.144  1.00 32.33           O  
ATOM    640  C   TYR L  86      28.733  20.601  38.875  1.00 23.74           C  
ATOM    641  O   TYR L  86      27.825  20.360  39.668  1.00 21.73           O  
ATOM    642  N   CYS L  87      29.077  21.866  38.541  1.00 22.81           N  
ATOM    643  CA  CYS L  87      28.304  23.001  38.971  1.00 24.22           C  
ATOM    644  CB  CYS L  87      29.142  24.267  39.307  1.00 24.24           C  
ATOM    645  SG  CYS L  87      30.236  24.828  37.959  1.00 32.52           S  
ATOM    646  C   CYS L  87      27.352  23.324  37.857  1.00 23.53           C  
ATOM    647  O   CYS L  87      27.551  22.893  36.722  1.00 26.03           O  
ATOM    648  N   GLN L  88      26.260  24.062  38.163  1.00 26.01           N  
ATOM    649  CA  GLN L  88      25.302  24.393  37.142  1.00 23.35           C  
ATOM    650  CB  GLN L  88      24.305  23.244  36.921  1.00 22.51           C  
ATOM    651  CG  GLN L  88      23.193  23.529  35.924  1.00 23.48           C  
ATOM    652  CD  GLN L  88      21.941  23.667  36.758  1.00 28.84           C  
ATOM    653  OE1 GLN L  88      22.017  23.760  37.981  1.00 24.43           O  
ATOM    654  NE2 GLN L  88      20.765  23.636  36.074  1.00 26.76           N  
ATOM    655  C   GLN L  88      24.599  25.669  37.516  1.00 25.81           C  
ATOM    656  O   GLN L  88      24.299  25.910  38.684  1.00 23.80           O  
ATOM    657  N   GLN L  89      24.332  26.536  36.509  1.00 25.02           N  
ATOM    658  CA  GLN L  89      23.690  27.802  36.749  1.00 24.76           C  
ATOM    659  CB  GLN L  89      24.544  29.018  36.333  1.00 25.06           C  
ATOM    660  CG  GLN L  89      24.806  29.128  34.827  1.00 24.62           C  
ATOM    661  CD  GLN L  89      23.632  29.856  34.182  1.00 28.17           C  
ATOM    662  OE1 GLN L  89      23.114  30.829  34.728  1.00 29.64           O  
ATOM    663  NE2 GLN L  89      23.200  29.376  32.986  1.00 25.78           N  
ATOM    664  C   GLN L  89      22.410  27.854  35.976  1.00 25.44           C  
ATOM    665  O   GLN L  89      22.224  27.161  34.975  1.00 23.75           O  
ATOM    666  N   ARG L  90      21.339  28.255  36.706  1.00 19.62           N  
ATOM    667  CA  ARG L  90      19.976  28.384  36.227  1.00 22.23           C  
ATOM    668  CB  ARG L  90      18.935  27.847  37.205  1.00 21.76           C  
ATOM    669  CG  ARG L  90      18.967  26.324  37.232  1.00 22.78           C  
ATOM    670  CD  ARG L  90      17.694  25.725  37.801  1.00 23.67           C  
ATOM    671  NE  ARG L  90      17.800  24.247  37.697  1.00 29.07           N  
ATOM    672  CZ  ARG L  90      16.899  23.590  36.914  1.00 28.72           C  
ATOM    673  NH1 ARG L  90      15.925  24.295  36.268  1.00 28.10           N1+
ATOM    674  NH2 ARG L  90      16.960  22.234  36.783  1.00 32.28           N  
ATOM    675  C   ARG L  90      19.579  29.759  35.798  1.00 24.72           C  
ATOM    676  O   ARG L  90      18.550  29.947  35.149  1.00 26.05           O  
ATOM    677  N   SER L  91      20.339  30.772  36.224  1.00 27.72           N  
ATOM    678  CA  SER L  91      19.905  32.130  36.072  1.00 28.81           C  
ATOM    679  CB  SER L  91      20.917  33.136  36.641  1.00 27.46           C  
ATOM    680  OG  SER L  91      21.060  32.939  38.040  1.00 32.42           O  
ATOM    681  C   SER L  91      19.659  32.499  34.642  1.00 30.42           C  
ATOM    682  O   SER L  91      18.717  33.241  34.364  1.00 32.95           O  
ATOM    683  N   SER L  92      20.476  32.006  33.691  1.00 31.35           N  
ATOM    684  CA  SER L  92      20.259  32.407  32.329  1.00 31.26           C  
ATOM    685  CB  SER L  92      21.490  33.057  31.675  1.00 25.47           C  
ATOM    686  OG  SER L  92      21.854  34.240  32.370  1.00 37.96           O  
ATOM    687  C   SER L  92      19.945  31.193  31.519  1.00 30.27           C  
ATOM    688  O   SER L  92      20.291  30.073  31.888  1.00 32.30           O  
ATOM    689  N   TYR L  93      19.248  31.402  30.384  1.00 28.02           N  
ATOM    690  CA  TYR L  93      18.908  30.325  29.506  1.00 27.21           C  
ATOM    691  CB  TYR L  93      17.446  30.367  29.013  1.00 24.54           C  
ATOM    692  CG  TYR L  93      16.545  30.238  30.200  1.00 21.63           C  
ATOM    693  CD1 TYR L  93      16.192  31.348  30.934  1.00 22.34           C  
ATOM    694  CD2 TYR L  93      16.046  29.013  30.581  1.00 21.85           C  
ATOM    695  CE1 TYR L  93      15.365  31.240  32.027  1.00 20.54           C  
ATOM    696  CE2 TYR L  93      15.217  28.897  31.675  1.00 21.62           C  
ATOM    697  CZ  TYR L  93      14.876  30.011  32.402  1.00 22.62           C  
ATOM    698  OH  TYR L  93      14.027  29.895  33.524  1.00 24.80           O  
ATOM    699  C   TYR L  93      19.790  30.496  28.316  1.00 26.95           C  
ATOM    700  O   TYR L  93      19.997  31.623  27.866  1.00 27.79           O  
ATOM    701  N   PRO L  94      20.357  29.440  27.795  1.00 23.59           N  
ATOM    702  CA  PRO L  94      20.166  28.122  28.338  1.00 22.18           C  
ATOM    703  CD  PRO L  94      20.596  29.397  26.363  1.00 20.48           C  
ATOM    704  CB  PRO L  94      20.482  27.142  27.206  1.00 20.75           C  
ATOM    705  CG  PRO L  94      21.148  27.989  26.113  1.00 20.28           C  
ATOM    706  C   PRO L  94      20.970  27.877  29.575  1.00 22.79           C  
ATOM    707  O   PRO L  94      21.945  28.589  29.816  1.00 23.96           O  
ATOM    708  N   PHE L  95      20.575  26.857  30.364  1.00 19.89           N  
ATOM    709  CA  PHE L  95      21.250  26.551  31.592  1.00 19.27           C  
ATOM    710  CB  PHE L  95      20.549  25.484  32.453  1.00 18.76           C  
ATOM    711  CG  PHE L  95      19.212  25.993  32.868  1.00 18.96           C  
ATOM    712  CD1 PHE L  95      19.100  27.030  33.762  1.00 17.48           C  
ATOM    713  CD2 PHE L  95      18.062  25.412  32.387  1.00 18.52           C  
ATOM    714  CE1 PHE L  95      17.863  27.491  34.149  1.00 17.97           C  
ATOM    715  CE2 PHE L  95      16.823  25.868  32.770  1.00 18.14           C  
ATOM    716  CZ  PHE L  95      16.721  26.914  33.654  1.00 16.74           C  
ATOM    717  C   PHE L  95      22.594  26.003  31.248  1.00 19.24           C  
ATOM    718  O   PHE L  95      22.748  25.367  30.204  1.00 22.31           O  
ATOM    719  N   THR L  96      23.620  26.242  32.102  1.00 27.05           N  
ATOM    720  CA  THR L  96      24.875  25.719  31.661  1.00 27.04           C  
ATOM    721  CB  THR L  96      25.807  26.795  31.196  1.00 27.33           C  
ATOM    722  OG1 THR L  96      26.059  27.704  32.258  1.00 27.93           O  
ATOM    723  CG2 THR L  96      25.152  27.539  30.022  1.00 27.20           C  
ATOM    724  C   THR L  96      25.519  24.998  32.803  1.00 26.05           C  
ATOM    725  O   THR L  96      25.254  25.291  33.968  1.00 24.96           O  
ATOM    726  N   PHE L  97      26.385  24.014  32.475  1.00 26.28           N  
ATOM    727  CA  PHE L  97      27.074  23.229  33.463  1.00 24.92           C  
ATOM    728  CB  PHE L  97      26.961  21.702  33.269  1.00 24.95           C  
ATOM    729  CG  PHE L  97      25.584  21.204  33.556  1.00 24.87           C  
ATOM    730  CD1 PHE L  97      25.240  20.812  34.826  1.00 22.02           C  
ATOM    731  CD2 PHE L  97      24.636  21.111  32.565  1.00 24.17           C  
ATOM    732  CE1 PHE L  97      23.978  20.341  35.106  1.00 23.78           C  
ATOM    733  CE2 PHE L  97      23.371  20.640  32.840  1.00 23.00           C  
ATOM    734  CZ  PHE L  97      23.036  20.253  34.114  1.00 20.91           C  
ATOM    735  C   PHE L  97      28.544  23.495  33.336  1.00 25.48           C  
ATOM    736  O   PHE L  97      29.032  23.912  32.287  1.00 27.46           O  
ATOM    737  N   GLY L  98      29.294  23.269  34.432  1.00 25.41           N  
ATOM    738  CA  GLY L  98      30.721  23.419  34.393  1.00 24.70           C  
ATOM    739  C   GLY L  98      31.280  22.169  33.785  1.00 28.99           C  
ATOM    740  O   GLY L  98      30.574  21.178  33.602  1.00 27.05           O  
ATOM    741  N   GLY L  99      32.587  22.200  33.465  1.00 30.21           N  
ATOM    742  CA  GLY L  99      33.318  21.118  32.865  1.00 28.52           C  
ATOM    743  C   GLY L  99      33.378  19.959  33.812  1.00 26.53           C  
ATOM    744  O   GLY L  99      33.483  18.808  33.390  1.00 27.45           O  
ATOM    745  N   GLY L 100      33.390  20.237  35.128  1.00 23.91           N  
ATOM    746  CA  GLY L 100      33.428  19.176  36.093  1.00 22.87           C  
ATOM    747  C   GLY L 100      34.780  19.129  36.728  1.00 26.36           C  
ATOM    748  O   GLY L 100      35.789  19.494  36.127  1.00 26.60           O  
ATOM    749  N   THR L 101      34.806  18.691  38.003  1.00 24.73           N  
ATOM    750  CA  THR L 101      36.031  18.517  38.724  1.00 24.25           C  
ATOM    751  CB  THR L 101      36.137  19.368  39.956  1.00 24.89           C  
ATOM    752  OG1 THR L 101      36.073  20.742  39.609  1.00 26.01           O  
ATOM    753  CG2 THR L 101      37.465  19.056  40.669  1.00 22.64           C  
ATOM    754  C   THR L 101      36.063  17.092  39.173  1.00 26.43           C  
ATOM    755  O   THR L 101      35.156  16.624  39.862  1.00 23.99           O  
ATOM    756  N   LYS L 102      37.124  16.361  38.791  1.00 25.95           N  
ATOM    757  CA  LYS L 102      37.204  14.985  39.171  1.00 27.80           C  
ATOM    758  CB  LYS L 102      37.892  14.104  38.116  1.00 31.37           C  
ATOM    759  CG  LYS L 102      37.699  12.607  38.352  1.00 34.82           C  
ATOM    760  CD  LYS L 102      38.076  11.754  37.142  1.00 38.32           C  
ATOM    761  CE  LYS L 102      37.875  10.256  37.367  1.00 42.03           C  
ATOM    762  NZ  LYS L 102      38.423   9.495  36.223  1.00 42.99           N1+
ATOM    763  C   LYS L 102      38.011  14.929  40.424  1.00 27.01           C  
ATOM    764  O   LYS L 102      39.106  15.483  40.497  1.00 27.62           O  
ATOM    765  N   LEU L 103      37.464  14.260  41.458  1.00 26.23           N  
ATOM    766  CA  LEU L 103      38.128  14.174  42.725  1.00 25.18           C  
ATOM    767  CB  LEU L 103      37.189  14.547  43.884  1.00 26.93           C  
ATOM    768  CG  LEU L 103      37.829  14.541  45.281  1.00 28.50           C  
ATOM    769  CD1 LEU L 103      38.949  15.588  45.397  1.00 27.73           C  
ATOM    770  CD2 LEU L 103      36.749  14.713  46.362  1.00 28.50           C  
ATOM    771  C   LEU L 103      38.581  12.758  42.903  1.00 26.75           C  
ATOM    772  O   LEU L 103      37.778  11.824  42.928  1.00 28.21           O  
ATOM    773  N   GLU L 104      39.909  12.578  43.045  1.00 27.73           N  
ATOM    774  CA  GLU L 104      40.499  11.278  43.164  1.00 29.18           C  
ATOM    775  CB  GLU L 104      41.672  11.065  42.190  1.00 30.29           C  
ATOM    776  CG  GLU L 104      41.233  11.026  40.725  1.00 32.99           C  
ATOM    777  CD  GLU L 104      42.470  11.022  39.838  1.00 39.67           C  
ATOM    778  OE1 GLU L 104      43.292  11.968  39.965  1.00 39.05           O  
ATOM    779  OE2 GLU L 104      42.606  10.074  39.020  1.00 40.01           O1-
ATOM    780  C   GLU L 104      41.048  11.147  44.544  1.00 29.20           C  
ATOM    781  O   GLU L 104      41.318  12.139  45.219  1.00 28.06           O  
ATOM    782  N   ILE L 105      41.224   9.893  45.003  1.00 25.74           N  
ATOM    783  CA  ILE L 105      41.707   9.709  46.337  1.00 29.68           C  
ATOM    784  CB  ILE L 105      40.990   8.623  47.083  1.00 28.70           C  
ATOM    785  CG1 ILE L 105      41.176   8.806  48.593  1.00 27.51           C  
ATOM    786  CG2 ILE L 105      41.475   7.261  46.565  1.00 27.91           C  
ATOM    787  CD1 ILE L 105      40.160   8.004  49.399  1.00 28.06           C  
ATOM    788  C   ILE L 105      43.165   9.389  46.263  1.00 30.53           C  
ATOM    789  O   ILE L 105      43.606   8.578  45.449  1.00 28.08           O  
ATOM    790  N   LYS L 106      43.963  10.062  47.113  1.00 29.69           N  
ATOM    791  CA  LYS L 106      45.382   9.879  47.092  1.00 33.46           C  
ATOM    792  CB  LYS L 106      46.140  10.888  47.973  1.00 33.49           C  
ATOM    793  CG  LYS L 106      47.648  10.900  47.710  1.00 39.03           C  
ATOM    794  CD  LYS L 106      48.386  12.091  48.333  1.00 39.74           C  
ATOM    795  CE  LYS L 106      47.866  13.465  47.896  1.00 44.47           C  
ATOM    796  NZ  LYS L 106      46.843  13.955  48.848  1.00 45.66           N1+
ATOM    797  C   LYS L 106      45.691   8.484  47.611  1.00 31.73           C  
ATOM    798  O   LYS L 106      45.128   8.106  48.672  1.00 32.35           O  
ATOM    799  OXT LYS L 106      46.503   7.782  46.951  1.00  0.00           O1-
TER     800      LYS L 106 
ATOM    801  N   VAL H 107       9.487   7.178  43.290  1.00 47.65           N1+
ATOM    802  CA  VAL H 107       9.584   8.126  42.154  1.00 49.19           C  
ATOM    803  CB  VAL H 107       9.713   9.532  42.667  1.00 42.80           C  
ATOM    804  CG1 VAL H 107      10.881   9.603  43.664  1.00 45.92           C  
ATOM    805  CG2 VAL H 107       9.886  10.471  41.466  1.00 43.45           C  
ATOM    806  C   VAL H 107      10.730   7.798  41.254  1.00 48.96           C  
ATOM    807  O   VAL H 107      11.887   7.834  41.672  1.00 48.86           O  
ATOM    808  N   LYS H 108      10.436   7.442  39.984  1.00 45.92           N  
ATOM    809  CA  LYS H 108      11.528   7.109  39.120  1.00 44.75           C  
ATOM    810  CB  LYS H 108      11.862   5.608  39.086  1.00 49.72           C  
ATOM    811  CG  LYS H 108      10.793   4.741  38.422  1.00 55.20           C  
ATOM    812  CD  LYS H 108      11.269   3.313  38.150  1.00 62.92           C  
ATOM    813  CE  LYS H 108      11.568   2.523  39.425  1.00 48.35           C  
ATOM    814  NZ  LYS H 108      12.034   1.160  39.081  1.00 51.02           N1+
ATOM    815  C   LYS H 108      11.239   7.544  37.717  1.00 42.28           C  
ATOM    816  O   LYS H 108      10.093   7.773  37.333  1.00 41.08           O  
ATOM    817  N   LEU H 109      12.316   7.709  36.920  1.00 41.54           N  
ATOM    818  CA  LEU H 109      12.167   8.053  35.535  1.00 40.01           C  
ATOM    819  CB  LEU H 109      12.730   9.435  35.157  1.00 35.41           C  
ATOM    820  CG  LEU H 109      12.010  10.595  35.876  1.00 37.16           C  
ATOM    821  CD1 LEU H 109      12.357  10.623  37.369  1.00 34.21           C  
ATOM    822  CD2 LEU H 109      12.253  11.945  35.188  1.00 34.85           C  
ATOM    823  C   LEU H 109      12.890   7.013  34.736  1.00 38.27           C  
ATOM    824  O   LEU H 109      14.060   6.725  34.982  1.00 35.69           O  
ATOM    825  N   LEU H 110      12.199   6.412  33.749  1.00 36.38           N  
ATOM    826  CA  LEU H 110      12.824   5.367  32.993  1.00 37.58           C  
ATOM    827  CB  LEU H 110      12.041   4.039  33.112  1.00 40.15           C  
ATOM    828  CG  LEU H 110      12.729   2.772  32.560  1.00 46.62           C  
ATOM    829  CD1 LEU H 110      11.830   1.545  32.758  1.00 46.31           C  
ATOM    830  CD2 LEU H 110      13.167   2.916  31.097  1.00 44.18           C  
ATOM    831  C   LEU H 110      12.866   5.805  31.560  1.00 38.84           C  
ATOM    832  O   LEU H 110      11.826   6.029  30.941  1.00 35.35           O  
ATOM    833  N   GLU H 111      14.084   5.947  30.995  1.00 33.87           N  
ATOM    834  CA  GLU H 111      14.215   6.364  29.626  1.00 33.91           C  
ATOM    835  CB  GLU H 111      15.443   7.252  29.348  1.00 32.08           C  
ATOM    836  CG  GLU H 111      15.463   8.579  30.109  1.00 39.34           C  
ATOM    837  CD  GLU H 111      16.423   8.455  31.287  1.00 36.73           C  
ATOM    838  OE1 GLU H 111      16.466   7.364  31.915  1.00 35.86           O  
ATOM    839  OE2 GLU H 111      17.138   9.453  31.566  1.00 37.34           O1-
ATOM    840  C   GLU H 111      14.393   5.152  28.766  1.00 34.98           C  
ATOM    841  O   GLU H 111      14.918   4.133  29.212  1.00 35.63           O  
ATOM    842  N   SER H 112      13.949   5.239  27.495  1.00 34.75           N  
ATOM    843  CA  SER H 112      14.113   4.148  26.574  1.00 35.71           C  
ATOM    844  CB  SER H 112      12.957   3.134  26.583  1.00 36.25           C  
ATOM    845  OG  SER H 112      12.941   2.410  27.802  1.00 37.26           O  
ATOM    846  C   SER H 112      14.147   4.717  25.191  1.00 33.08           C  
ATOM    847  O   SER H 112      13.990   5.922  25.000  1.00 29.46           O  
ATOM    848  N   GLY H 113      14.365   3.845  24.182  1.00 33.92           N  
ATOM    849  CA  GLY H 113      14.343   4.275  22.811  1.00 30.77           C  
ATOM    850  C   GLY H 113      15.732   4.473  22.281  1.00 31.56           C  
ATOM    851  O   GLY H 113      15.904   4.761  21.097  1.00 33.50           O  
ATOM    852  N   GLY H 114      16.766   4.311  23.127  1.00 31.50           N  
ATOM    853  CA  GLY H 114      18.108   4.516  22.663  1.00 33.98           C  
ATOM    854  C   GLY H 114      18.505   3.353  21.809  1.00 36.71           C  
ATOM    855  O   GLY H 114      17.850   2.311  21.792  1.00 38.81           O  
ATOM    856  N   GLY H 115      19.619   3.514  21.069  1.00 32.26           N  
ATOM    857  CA  GLY H 115      20.058   2.452  20.217  1.00 33.57           C  
ATOM    858  C   GLY H 115      20.943   3.023  19.155  1.00 35.65           C  
ATOM    859  O   GLY H 115      21.425   4.150  19.256  1.00 33.56           O  
ATOM    860  N   LEU H 116      21.171   2.230  18.090  1.00 31.89           N  
ATOM    861  CA  LEU H 116      22.053   2.622  17.028  1.00 30.25           C  
ATOM    862  CB  LEU H 116      22.859   1.434  16.473  1.00 30.71           C  
ATOM    863  CG  LEU H 116      23.837   1.789  15.338  1.00 29.97           C  
ATOM    864  CD1 LEU H 116      24.980   2.683  15.845  1.00 31.80           C  
ATOM    865  CD2 LEU H 116      24.345   0.528  14.620  1.00 30.87           C  
ATOM    866  C   LEU H 116      21.231   3.171  15.899  1.00 30.56           C  
ATOM    867  O   LEU H 116      20.185   2.618  15.564  1.00 32.27           O  
ATOM    868  N   VAL H 117      21.674   4.304  15.305  1.00 27.47           N  
ATOM    869  CA  VAL H 117      20.992   4.866  14.169  1.00 29.89           C  
ATOM    870  CB  VAL H 117      20.019   5.969  14.485  1.00 32.86           C  
ATOM    871  CG1 VAL H 117      18.823   5.380  15.242  1.00 33.94           C  
ATOM    872  CG2 VAL H 117      20.749   7.075  15.261  1.00 28.21           C  
ATOM    873  C   VAL H 117      22.017   5.432  13.228  1.00 30.46           C  
ATOM    874  O   VAL H 117      23.117   5.798  13.640  1.00 30.06           O  
ATOM    875  N   GLN H 118      21.674   5.508  11.924  1.00 33.94           N  
ATOM    876  CA  GLN H 118      22.584   6.035  10.942  1.00 37.81           C  
ATOM    877  CB  GLN H 118      22.266   5.651   9.486  1.00 40.62           C  
ATOM    878  CG  GLN H 118      20.944   6.212   8.964  1.00 44.03           C  
ATOM    879  CD  GLN H 118      20.933   6.030   7.452  1.00 55.02           C  
ATOM    880  OE1 GLN H 118      21.204   6.967   6.705  1.00 57.64           O  
ATOM    881  NE2 GLN H 118      20.627   4.789   6.986  1.00 54.40           N  
ATOM    882  C   GLN H 118      22.561   7.534  11.014  1.00 35.31           C  
ATOM    883  O   GLN H 118      21.624   8.145  11.521  1.00 35.38           O  
ATOM    884  N   PRO H 119      23.604   8.111  10.473  1.00 35.06           N  
ATOM    885  CA  PRO H 119      23.836   9.540  10.509  1.00 36.22           C  
ATOM    886  CD  PRO H 119      24.857   7.373  10.418  1.00 34.93           C  
ATOM    887  CB  PRO H 119      25.285   9.733  10.066  1.00 38.68           C  
ATOM    888  CG  PRO H 119      25.973   8.425  10.488  1.00 34.76           C  
ATOM    889  C   PRO H 119      22.884  10.468   9.800  1.00 38.69           C  
ATOM    890  O   PRO H 119      23.129  11.663   9.782  1.00 36.85           O  
ATOM    891  N   GLY H 120      21.939  10.007   8.996  1.00 38.80           N  
ATOM    892  CA  GLY H 120      20.912  10.872   8.483  1.00 34.56           C  
ATOM    893  C   GLY H 120      19.714  10.861   9.365  1.00 36.56           C  
ATOM    894  O   GLY H 120      18.895  11.779   9.354  1.00 36.73           O  
ATOM    895  N   GLY H 121      19.583   9.745  10.100  1.00 34.47           N  
ATOM    896  CA  GLY H 121      18.366   9.310  10.715  1.00 35.05           C  
ATOM    897  C   GLY H 121      17.887  10.145  11.845  1.00 35.21           C  
ATOM    898  O   GLY H 121      18.472  11.158  12.227  1.00 31.13           O  
ATOM    899  N   SER H 122      16.725   9.708  12.370  1.00 33.28           N  
ATOM    900  CA  SER H 122      16.068  10.337  13.468  1.00 37.38           C  
ATOM    901  CB  SER H 122      14.838  11.160  13.048  1.00 38.60           C  
ATOM    902  OG  SER H 122      13.890  10.318  12.408  1.00 37.15           O  
ATOM    903  C   SER H 122      15.604   9.252  14.391  1.00 37.26           C  
ATOM    904  O   SER H 122      15.487   8.093  13.996  1.00 36.54           O  
ATOM    905  N   LEU H 123      15.386   9.604  15.677  1.00 33.25           N  
ATOM    906  CA  LEU H 123      14.889   8.653  16.628  1.00 35.28           C  
ATOM    907  CB  LEU H 123      15.972   7.779  17.289  1.00 36.18           C  
ATOM    908  CG  LEU H 123      17.196   8.543  17.818  1.00 35.74           C  
ATOM    909  CD1 LEU H 123      16.841   9.478  18.980  1.00 39.49           C  
ATOM    910  CD2 LEU H 123      18.334   7.572  18.161  1.00 38.06           C  
ATOM    911  C   LEU H 123      14.120   9.391  17.681  1.00 32.79           C  
ATOM    912  O   LEU H 123      14.272  10.601  17.853  1.00 33.77           O  
ATOM    913  N   LYS H 124      13.235   8.666  18.393  1.00 32.52           N  
ATOM    914  CA  LYS H 124      12.406   9.276  19.391  1.00 32.77           C  
ATOM    915  CB  LYS H 124      10.912   9.101  19.062  1.00 35.11           C  
ATOM    916  CG  LYS H 124       9.933   9.959  19.864  1.00 35.52           C  
ATOM    917  CD  LYS H 124       8.542   9.979  19.221  1.00 42.31           C  
ATOM    918  CE  LYS H 124       7.516  10.854  19.943  1.00 46.84           C  
ATOM    919  NZ  LYS H 124       6.199  10.747  19.272  1.00 39.83           N1+
ATOM    920  C   LYS H 124      12.680   8.586  20.693  1.00 32.01           C  
ATOM    921  O   LYS H 124      12.546   7.368  20.800  1.00 29.63           O  
ATOM    922  N   LEU H 125      13.072   9.361  21.726  1.00 30.20           N  
ATOM    923  CA  LEU H 125      13.353   8.799  23.019  1.00 29.94           C  
ATOM    924  CB  LEU H 125      14.570   9.434  23.714  1.00 26.62           C  
ATOM    925  CG  LEU H 125      15.904   9.236  22.969  1.00 27.09           C  
ATOM    926  CD1 LEU H 125      17.059   9.896  23.734  1.00 26.30           C  
ATOM    927  CD2 LEU H 125      16.177   7.755  22.664  1.00 27.83           C  
ATOM    928  C   LEU H 125      12.168   9.046  23.903  1.00 31.49           C  
ATOM    929  O   LEU H 125      11.438  10.021  23.723  1.00 27.43           O  
ATOM    930  N   SER H 126      11.946   8.147  24.887  1.00 29.66           N  
ATOM    931  CA  SER H 126      10.823   8.266  25.773  1.00 27.23           C  
ATOM    932  CB  SER H 126       9.817   7.110  25.630  1.00 30.95           C  
ATOM    933  OG  SER H 126       9.261   7.098  24.324  1.00 37.34           O  
ATOM    934  C   SER H 126      11.313   8.196  27.188  1.00 34.78           C  
ATOM    935  O   SER H 126      12.304   7.530  27.485  1.00 32.25           O  
ATOM    936  N   CYS H 127      10.614   8.908  28.097  1.00 31.14           N  
ATOM    937  CA  CYS H 127      10.924   8.918  29.501  1.00 32.56           C  
ATOM    938  CB  CYS H 127      11.471  10.289  29.957  1.00 32.97           C  
ATOM    939  SG  CYS H 127      11.630  10.478  31.758  1.00 40.64           S  
ATOM    940  C   CYS H 127       9.637   8.676  30.231  1.00 34.89           C  
ATOM    941  O   CYS H 127       8.723   9.496  30.168  1.00 33.63           O  
ATOM    942  N   ALA H 128       9.530   7.543  30.960  1.00 34.77           N  
ATOM    943  CA  ALA H 128       8.305   7.254  31.655  1.00 34.52           C  
ATOM    944  CB  ALA H 128       7.911   5.767  31.615  1.00 33.78           C  
ATOM    945  C   ALA H 128       8.489   7.635  33.092  1.00 37.65           C  
ATOM    946  O   ALA H 128       9.424   7.188  33.751  1.00 37.70           O  
ATOM    947  N   ALA H 129       7.569   8.461  33.627  1.00 38.35           N  
ATOM    948  CA  ALA H 129       7.711   8.928  34.976  1.00 37.94           C  
ATOM    949  CB  ALA H 129       7.532  10.451  35.110  1.00 36.45           C  
ATOM    950  C   ALA H 129       6.669   8.282  35.831  1.00 41.33           C  
ATOM    951  O   ALA H 129       5.555   8.015  35.381  1.00 42.41           O  
ATOM    952  N   SER H 130       7.031   7.980  37.097  1.00 41.21           N  
ATOM    953  CA  SER H 130       6.075   7.398  37.995  1.00 43.53           C  
ATOM    954  CB  SER H 130       6.036   5.862  37.939  1.00 42.56           C  
ATOM    955  OG  SER H 130       7.280   5.328  38.366  1.00 45.08           O  
ATOM    956  C   SER H 130       6.451   7.775  39.393  1.00 46.82           C  
ATOM    957  O   SER H 130       7.602   8.106  39.672  1.00 43.31           O  
ATOM    958  N   GLY H 131       5.471   7.724  40.320  1.00 55.55           N  
ATOM    959  CA  GLY H 131       5.743   7.966  41.708  1.00 51.43           C  
ATOM    960  C   GLY H 131       5.417   9.378  42.088  1.00 53.07           C  
ATOM    961  O   GLY H 131       5.409   9.708  43.273  1.00 55.24           O  
ATOM    962  N   PHE H 132       5.147  10.263  41.112  1.00 50.43           N  
ATOM    963  CA  PHE H 132       4.835  11.613  41.489  1.00 48.69           C  
ATOM    964  CB  PHE H 132       6.066  12.538  41.546  1.00 48.57           C  
ATOM    965  CG  PHE H 132       6.683  12.628  40.191  1.00 49.61           C  
ATOM    966  CD1 PHE H 132       7.427  11.584  39.689  1.00 46.71           C  
ATOM    967  CD2 PHE H 132       6.541  13.766  39.431  1.00 49.00           C  
ATOM    968  CE1 PHE H 132       8.003  11.670  38.443  1.00 45.88           C  
ATOM    969  CE2 PHE H 132       7.115  13.858  38.185  1.00 46.13           C  
ATOM    970  CZ  PHE H 132       7.848  12.807  37.688  1.00 45.76           C  
ATOM    971  C   PHE H 132       3.860  12.168  40.499  1.00 49.86           C  
ATOM    972  O   PHE H 132       3.548  11.526  39.498  1.00 48.70           O  
ATOM    973  N   ASP H 133       3.324  13.374  40.778  1.00 50.13           N  
ATOM    974  CA  ASP H 133       2.378  13.974  39.881  1.00 55.29           C  
ATOM    975  CB  ASP H 133       1.533  15.083  40.533  1.00 55.50           C  
ATOM    976  CG  ASP H 133       0.364  15.407  39.611  1.00 59.07           C  
ATOM    977  OD1 ASP H 133       0.230  14.730  38.557  1.00 60.86           O  
ATOM    978  OD2 ASP H 133      -0.418  16.331  39.954  1.00 60.45           O1-
ATOM    979  C   ASP H 133       3.162  14.592  38.763  1.00 49.43           C  
ATOM    980  O   ASP H 133       3.713  15.683  38.890  1.00 42.39           O  
ATOM    981  N   PHE H 134       3.179  13.900  37.611  1.00 50.11           N  
ATOM    982  CA  PHE H 134       3.942  14.252  36.446  1.00 44.46           C  
ATOM    983  CB  PHE H 134       3.716  13.234  35.311  1.00 46.80           C  
ATOM    984  CG  PHE H 134       4.508  13.608  34.104  1.00 50.56           C  
ATOM    985  CD1 PHE H 134       5.845  13.305  34.011  1.00 46.06           C  
ATOM    986  CD2 PHE H 134       3.904  14.249  33.048  1.00 46.61           C  
ATOM    987  CE1 PHE H 134       6.566  13.644  32.890  1.00 45.05           C  
ATOM    988  CE2 PHE H 134       4.618  14.589  31.924  1.00 42.08           C  
ATOM    989  CZ  PHE H 134       5.954  14.288  31.844  1.00 48.11           C  
ATOM    990  C   PHE H 134       3.511  15.601  35.971  1.00 45.51           C  
ATOM    991  O   PHE H 134       4.340  16.421  35.575  1.00 46.29           O  
ATOM    992  N   SER H 135       2.194  15.870  35.980  1.00 49.31           N  
ATOM    993  CA  SER H 135       1.771  17.173  35.581  1.00 46.81           C  
ATOM    994  CB  SER H 135       0.243  17.327  35.459  1.00 51.52           C  
ATOM    995  OG  SER H 135      -0.373  17.180  36.730  1.00 47.53           O  
ATOM    996  C   SER H 135       2.257  18.099  36.648  1.00 47.69           C  
ATOM    997  O   SER H 135       2.629  17.669  37.737  1.00 52.78           O  
ATOM    998  N   ARG H 136       2.288  19.407  36.351  1.00 51.06           N  
ATOM    999  CA  ARG H 136       2.719  20.389  37.304  1.00 57.98           C  
ATOM   1000  CB  ARG H 136       2.001  20.237  38.657  1.00 65.62           C  
ATOM   1001  CG  ARG H 136       2.303  21.358  39.652  1.00 72.76           C  
ATOM   1002  CD  ARG H 136       1.515  21.237  40.957  1.00 73.22           C  
ATOM   1003  NE  ARG H 136       0.074  21.365  40.607  1.00 74.79           N  
ATOM   1004  CZ  ARG H 136      -0.854  20.595  41.247  1.00 80.61           C  
ATOM   1005  NH1 ARG H 136      -0.460  19.716  42.214  1.00 72.91           N1+
ATOM   1006  NH2 ARG H 136      -2.173  20.698  40.913  1.00 79.92           N  
ATOM   1007  C   ARG H 136       4.206  20.323  37.533  1.00 46.21           C  
ATOM   1008  O   ARG H 136       4.723  21.017  38.405  1.00 42.49           O  
ATOM   1009  N   TYR H 137       4.949  19.520  36.746  1.00 46.13           N  
ATOM   1010  CA  TYR H 137       6.383  19.532  36.875  1.00 37.59           C  
ATOM   1011  CB  TYR H 137       7.050  18.202  37.285  1.00 38.87           C  
ATOM   1012  CG  TYR H 137       6.952  17.975  38.754  1.00 42.83           C  
ATOM   1013  CD1 TYR H 137       7.919  18.490  39.586  1.00 46.11           C  
ATOM   1014  CD2 TYR H 137       5.921  17.253  39.306  1.00 41.59           C  
ATOM   1015  CE1 TYR H 137       7.862  18.291  40.944  1.00 44.10           C  
ATOM   1016  CE2 TYR H 137       5.858  17.049  40.664  1.00 47.82           C  
ATOM   1017  CZ  TYR H 137       6.828  17.568  41.486  1.00 46.63           C  
ATOM   1018  OH  TYR H 137       6.765  17.360  42.879  1.00 51.15           O  
ATOM   1019  C   TYR H 137       6.974  19.845  35.544  1.00 34.16           C  
ATOM   1020  O   TYR H 137       6.551  19.320  34.517  1.00 36.08           O  
ATOM   1021  N   TRP H 138       7.975  20.738  35.534  1.00 26.73           N  
ATOM   1022  CA  TRP H 138       8.705  21.017  34.333  1.00 27.15           C  
ATOM   1023  CB  TRP H 138       9.570  22.288  34.399  1.00 27.66           C  
ATOM   1024  CG  TRP H 138       8.817  23.591  34.335  1.00 29.47           C  
ATOM   1025  CD2 TRP H 138       8.850  24.473  33.203  1.00 29.38           C  
ATOM   1026  CD1 TRP H 138       8.036  24.196  35.277  1.00 28.15           C  
ATOM   1027  NE1 TRP H 138       7.573  25.398  34.799  1.00 29.37           N  
ATOM   1028  CE2 TRP H 138       8.068  25.582  33.524  1.00 30.06           C  
ATOM   1029  CE3 TRP H 138       9.486  24.370  31.999  1.00 29.84           C  
ATOM   1030  CZ2 TRP H 138       7.908  26.610  32.639  1.00 26.28           C  
ATOM   1031  CZ3 TRP H 138       9.317  25.405  31.106  1.00 30.84           C  
ATOM   1032  CH2 TRP H 138       8.543  26.501  31.422  1.00 32.72           C  
ATOM   1033  C   TRP H 138       9.667  19.878  34.188  1.00 26.83           C  
ATOM   1034  O   TRP H 138      10.201  19.382  35.179  1.00 27.09           O  
ATOM   1035  N   MET H 139       9.916  19.436  32.941  1.00 27.37           N  
ATOM   1036  CA  MET H 139      10.788  18.316  32.722  1.00 25.65           C  
ATOM   1037  CB  MET H 139      10.073  17.121  32.075  1.00 27.86           C  
ATOM   1038  CG  MET H 139       8.986  16.521  32.967  1.00 27.52           C  
ATOM   1039  SD  MET H 139       9.609  15.759  34.493  1.00 30.19           S  
ATOM   1040  CE  MET H 139      10.365  14.352  33.629  1.00 27.47           C  
ATOM   1041  C   MET H 139      11.878  18.748  31.787  1.00 27.57           C  
ATOM   1042  O   MET H 139      11.708  19.699  31.026  1.00 26.44           O  
ATOM   1043  N   SER H 140      13.039  18.054  31.820  1.00 25.22           N  
ATOM   1044  CA  SER H 140      14.137  18.494  31.001  1.00 24.26           C  
ATOM   1045  CB  SER H 140      15.142  19.358  31.785  1.00 24.21           C  
ATOM   1046  OG  SER H 140      16.206  19.773  30.943  1.00 27.46           O  
ATOM   1047  C   SER H 140      14.902  17.319  30.449  1.00 24.85           C  
ATOM   1048  O   SER H 140      14.792  16.193  30.936  1.00 23.33           O  
ATOM   1049  N   TRP H 141      15.686  17.566  29.372  1.00 22.23           N  
ATOM   1050  CA  TRP H 141      16.540  16.559  28.803  1.00 21.00           C  
ATOM   1051  CB  TRP H 141      16.218  16.216  27.336  1.00 22.91           C  
ATOM   1052  CG  TRP H 141      14.920  15.470  27.122  1.00 22.45           C  
ATOM   1053  CD2 TRP H 141      14.803  14.037  27.175  1.00 22.77           C  
ATOM   1054  CD1 TRP H 141      13.672  15.948  26.842  1.00 21.77           C  
ATOM   1055  NE1 TRP H 141      12.786  14.904  26.718  1.00 23.25           N  
ATOM   1056  CE2 TRP H 141      13.469  13.722  26.920  1.00 25.22           C  
ATOM   1057  CE3 TRP H 141      15.732  13.063  27.418  1.00 24.12           C  
ATOM   1058  CZ2 TRP H 141      13.045  12.424  26.905  1.00 25.54           C  
ATOM   1059  CZ3 TRP H 141      15.300  11.755  27.399  1.00 22.30           C  
ATOM   1060  CH2 TRP H 141      13.980  11.442  27.147  1.00 25.33           C  
ATOM   1061  C   TRP H 141      17.949  17.083  28.837  1.00 21.81           C  
ATOM   1062  O   TRP H 141      18.198  18.254  28.550  1.00 22.94           O  
ATOM   1063  N   VAL H 142      18.910  16.207  29.208  1.00 22.06           N  
ATOM   1064  CA  VAL H 142      20.302  16.568  29.295  1.00 22.24           C  
ATOM   1065  CB  VAL H 142      20.800  16.673  30.713  1.00 22.86           C  
ATOM   1066  CG1 VAL H 142      22.307  16.991  30.706  1.00 21.14           C  
ATOM   1067  CG2 VAL H 142      19.949  17.715  31.458  1.00 21.59           C  
ATOM   1068  C   VAL H 142      21.060  15.444  28.657  1.00 23.76           C  
ATOM   1069  O   VAL H 142      20.610  14.300  28.689  1.00 23.40           O  
ATOM   1070  N   ARG H 143      22.228  15.732  28.038  1.00 21.81           N  
ATOM   1071  CA  ARG H 143      22.962  14.641  27.450  1.00 23.04           C  
ATOM   1072  CB  ARG H 143      22.870  14.531  25.915  1.00 20.72           C  
ATOM   1073  CG  ARG H 143      23.402  15.726  25.118  1.00 20.57           C  
ATOM   1074  CD  ARG H 143      23.282  15.509  23.605  1.00 25.58           C  
ATOM   1075  NE  ARG H 143      23.699  16.760  22.909  1.00 26.17           N  
ATOM   1076  CZ  ARG H 143      23.798  16.785  21.547  1.00 28.95           C  
ATOM   1077  NH1 ARG H 143      23.543  15.661  20.816  1.00 26.38           N1+
ATOM   1078  NH2 ARG H 143      24.157  17.940  20.914  1.00 31.61           N  
ATOM   1079  C   ARG H 143      24.410  14.742  27.811  1.00 24.45           C  
ATOM   1080  O   ARG H 143      24.912  15.809  28.158  1.00 22.39           O  
ATOM   1081  N   GLN H 144      25.115  13.590  27.768  1.00 23.30           N  
ATOM   1082  CA  GLN H 144      26.513  13.556  28.090  1.00 26.43           C  
ATOM   1083  CB  GLN H 144      26.767  12.929  29.477  1.00 27.44           C  
ATOM   1084  CG  GLN H 144      28.216  12.974  29.972  1.00 27.37           C  
ATOM   1085  CD  GLN H 144      28.241  12.406  31.388  1.00 27.19           C  
ATOM   1086  OE1 GLN H 144      27.308  11.728  31.817  1.00 29.09           O  
ATOM   1087  NE2 GLN H 144      29.335  12.696  32.143  1.00 28.88           N  
ATOM   1088  C   GLN H 144      27.203  12.716  27.050  1.00 26.63           C  
ATOM   1089  O   GLN H 144      26.922  11.526  26.910  1.00 24.47           O  
ATOM   1090  N   ALA H 145      28.136  13.326  26.288  1.00 29.20           N  
ATOM   1091  CA  ALA H 145      28.875  12.616  25.278  1.00 31.17           C  
ATOM   1092  CB  ALA H 145      29.575  13.531  24.259  1.00 27.47           C  
ATOM   1093  C   ALA H 145      29.920  11.817  25.985  1.00 33.63           C  
ATOM   1094  O   ALA H 145      30.227  12.072  27.149  1.00 31.30           O  
ATOM   1095  N   PRO H 146      30.485  10.849  25.316  1.00 37.14           N  
ATOM   1096  CA  PRO H 146      31.437   9.983  25.946  1.00 38.60           C  
ATOM   1097  CD  PRO H 146      29.916  10.273  24.109  1.00 34.12           C  
ATOM   1098  CB  PRO H 146      31.802   8.940  24.890  1.00 38.35           C  
ATOM   1099  CG  PRO H 146      30.546   8.872  23.997  1.00 37.78           C  
ATOM   1100  C   PRO H 146      32.596  10.751  26.496  1.00 38.95           C  
ATOM   1101  O   PRO H 146      33.225  11.506  25.755  1.00 39.59           O  
ATOM   1102  N   GLY H 147      32.887  10.576  27.799  1.00 38.58           N  
ATOM   1103  CA  GLY H 147      34.027  11.194  28.406  1.00 43.98           C  
ATOM   1104  C   GLY H 147      33.875  12.683  28.401  1.00 45.52           C  
ATOM   1105  O   GLY H 147      34.872  13.401  28.470  1.00 42.81           O  
ATOM   1106  N   LYS H 148      32.636  13.202  28.318  1.00 39.57           N  
ATOM   1107  CA  LYS H 148      32.490  14.631  28.330  1.00 39.19           C  
ATOM   1108  CB  LYS H 148      31.896  15.277  27.068  1.00 38.00           C  
ATOM   1109  CG  LYS H 148      32.892  15.501  25.932  1.00 42.05           C  
ATOM   1110  CD  LYS H 148      32.241  16.228  24.757  1.00 47.92           C  
ATOM   1111  CE  LYS H 148      31.373  17.402  25.224  1.00 47.33           C  
ATOM   1112  NZ  LYS H 148      31.008  18.266  24.080  1.00 43.39           N1+
ATOM   1113  C   LYS H 148      31.582  15.037  29.441  1.00 36.24           C  
ATOM   1114  O   LYS H 148      31.200  14.234  30.292  1.00 32.41           O  
ATOM   1115  N   GLY H 149      31.254  16.345  29.462  1.00 34.67           N  
ATOM   1116  CA  GLY H 149      30.437  16.917  30.487  1.00 33.28           C  
ATOM   1117  C   GLY H 149      28.996  16.929  30.081  1.00 31.63           C  
ATOM   1118  O   GLY H 149      28.612  16.466  29.009  1.00 32.49           O  
ATOM   1119  N   LEU H 150      28.162  17.501  30.970  1.00 32.55           N  
ATOM   1120  CA  LEU H 150      26.743  17.570  30.804  1.00 30.66           C  
ATOM   1121  CB  LEU H 150      26.021  17.744  32.155  1.00 29.76           C  
ATOM   1122  CG  LEU H 150      26.331  16.592  33.133  1.00 24.88           C  
ATOM   1123  CD1 LEU H 150      25.612  16.747  34.480  1.00 25.60           C  
ATOM   1124  CD2 LEU H 150      26.065  15.235  32.477  1.00 26.41           C  
ATOM   1125  C   LEU H 150      26.387  18.731  29.921  1.00 26.68           C  
ATOM   1126  O   LEU H 150      26.984  19.805  30.008  1.00 29.67           O  
ATOM   1127  N   GLU H 151      25.389  18.521  29.034  1.00 25.88           N  
ATOM   1128  CA  GLU H 151      24.916  19.546  28.143  1.00 27.18           C  
ATOM   1129  CB  GLU H 151      25.266  19.279  26.668  1.00 30.92           C  
ATOM   1130  CG  GLU H 151      24.906  20.441  25.742  1.00 37.14           C  
ATOM   1131  CD  GLU H 151      25.208  20.029  24.306  1.00 40.16           C  
ATOM   1132  OE1 GLU H 151      25.580  18.845  24.089  1.00 30.21           O  
ATOM   1133  OE2 GLU H 151      25.060  20.895  23.404  1.00 35.95           O1-
ATOM   1134  C   GLU H 151      23.413  19.558  28.233  1.00 27.40           C  
ATOM   1135  O   GLU H 151      22.763  18.526  28.082  1.00 24.67           O  
ATOM   1136  N   TRP H 152      22.810  20.743  28.470  1.00 26.81           N  
ATOM   1137  CA  TRP H 152      21.379  20.836  28.601  1.00 24.58           C  
ATOM   1138  CB  TRP H 152      20.970  22.044  29.465  1.00 25.72           C  
ATOM   1139  CG  TRP H 152      19.492  22.258  29.668  1.00 25.22           C  
ATOM   1140  CD2 TRP H 152      18.760  23.362  29.112  1.00 27.07           C  
ATOM   1141  CD1 TRP H 152      18.606  21.552  30.429  1.00 25.97           C  
ATOM   1142  NE1 TRP H 152      17.368  22.148  30.382  1.00 24.89           N  
ATOM   1143  CE2 TRP H 152      17.450  23.266  29.577  1.00 28.04           C  
ATOM   1144  CE3 TRP H 152      19.152  24.382  28.292  1.00 28.64           C  
ATOM   1145  CZ2 TRP H 152      16.508  24.192  29.228  1.00 28.26           C  
ATOM   1146  CZ3 TRP H 152      18.196  25.307  27.931  1.00 27.69           C  
ATOM   1147  CH2 TRP H 152      16.899  25.215  28.391  1.00 27.88           C  
ATOM   1148  C   TRP H 152      20.760  20.974  27.247  1.00 24.74           C  
ATOM   1149  O   TRP H 152      21.190  21.818  26.466  1.00 30.04           O  
ATOM   1150  N   ILE H 153      19.830  20.056  26.885  1.00 22.01           N  
ATOM   1151  CA  ILE H 153      19.098  20.133  25.645  1.00 22.64           C  
ATOM   1152  CB  ILE H 153      18.651  18.792  25.149  1.00 23.26           C  
ATOM   1153  CG1 ILE H 153      19.901  17.972  24.795  1.00 23.45           C  
ATOM   1154  CG2 ILE H 153      17.691  18.986  23.962  1.00 23.47           C  
ATOM   1155  CD1 ILE H 153      19.621  16.504  24.502  1.00 28.40           C  
ATOM   1156  C   ILE H 153      17.914  21.064  25.686  1.00 27.89           C  
ATOM   1157  O   ILE H 153      17.790  21.940  24.831  1.00 27.22           O  
ATOM   1158  N   GLY H 154      17.010  20.927  26.687  1.00 24.72           N  
ATOM   1159  CA  GLY H 154      15.838  21.767  26.673  1.00 26.96           C  
ATOM   1160  C   GLY H 154      14.905  21.382  27.783  1.00 25.71           C  
ATOM   1161  O   GLY H 154      15.120  20.383  28.470  1.00 24.82           O  
ATOM   1162  N   GLN H 155      13.831  22.191  27.968  1.00 27.16           N  
ATOM   1163  CA  GLN H 155      12.866  21.979  29.014  1.00 25.65           C  
ATOM   1164  CB  GLN H 155      13.042  22.934  30.214  1.00 26.03           C  
ATOM   1165  CG  GLN H 155      12.791  24.403  29.854  1.00 30.64           C  
ATOM   1166  CD  GLN H 155      12.940  25.283  31.094  1.00 33.07           C  
ATOM   1167  OE1 GLN H 155      13.618  24.933  32.059  1.00 30.34           O  
ATOM   1168  NE2 GLN H 155      12.277  26.470  31.065  1.00  0.00           N  
ATOM   1169  C   GLN H 155      11.485  22.229  28.479  1.00 28.89           C  
ATOM   1170  O   GLN H 155      11.304  22.972  27.515  1.00 27.65           O  
ATOM   1171  N   ILE H 156      10.469  21.577  29.093  1.00 27.83           N  
ATOM   1172  CA  ILE H 156       9.100  21.778  28.704  1.00 27.70           C  
ATOM   1173  CB  ILE H 156       8.539  20.644  27.896  1.00 27.47           C  
ATOM   1174  CG1 ILE H 156       7.173  21.035  27.306  1.00 26.80           C  
ATOM   1175  CG2 ILE H 156       8.520  19.385  28.779  1.00 22.97           C  
ATOM   1176  CD1 ILE H 156       6.691  20.104  26.194  1.00 27.90           C  
ATOM   1177  C   ILE H 156       8.262  21.947  29.941  1.00 29.65           C  
ATOM   1178  O   ILE H 156       8.401  21.198  30.908  1.00 23.92           O  
ATOM   1179  N   ASN H 157       7.355  22.949  29.934  1.00 30.83           N  
ATOM   1180  CA  ASN H 157       6.524  23.208  31.080  1.00 27.38           C  
ATOM   1181  CB  ASN H 157       5.994  24.650  31.168  1.00 30.32           C  
ATOM   1182  CG  ASN H 157       5.085  24.964  29.992  1.00 34.49           C  
ATOM   1183  OD1 ASN H 157       5.097  24.288  28.965  1.00 40.21           O  
ATOM   1184  ND2 ASN H 157       4.286  26.051  30.151  1.00 33.54           N  
ATOM   1185  C   ASN H 157       5.389  22.237  31.094  1.00 28.86           C  
ATOM   1186  O   ASN H 157       5.155  21.510  30.132  1.00 29.88           O  
ATOM   1187  N   PRO H 158       4.662  22.178  32.187  1.00 37.62           N  
ATOM   1188  CA  PRO H 158       3.622  21.192  32.340  1.00 39.09           C  
ATOM   1189  CD  PRO H 158       5.152  22.662  33.468  1.00 35.63           C  
ATOM   1190  CB  PRO H 158       3.122  21.349  33.775  1.00 39.27           C  
ATOM   1191  CG  PRO H 158       4.355  21.885  34.531  1.00 37.55           C  
ATOM   1192  C   PRO H 158       2.542  21.234  31.301  1.00 41.05           C  
ATOM   1193  O   PRO H 158       2.033  20.173  30.940  1.00 43.58           O  
ATOM   1194  N   HIS H 159       2.142  22.443  30.873  1.00 41.47           N  
ATOM   1195  CA  HIS H 159       1.140  22.708  29.873  1.00 45.89           C  
ATOM   1196  ND1 HIS H 159       0.268  24.861  32.383  1.00  0.00           N  
ATOM   1197  CG  HIS H 159      -0.252  24.352  31.214  1.00 42.26           C  
ATOM   1198  CB  HIS H 159       0.546  24.125  29.966  1.00 43.74           C  
ATOM   1199  NE2 HIS H 159      -1.889  24.475  32.762  1.00  0.00           N  
ATOM   1200  CD2 HIS H 159      -1.570  24.121  31.463  1.00  0.00           C  
ATOM   1201  CE1 HIS H 159      -0.754  24.914  33.275  1.00  0.00           C  
ATOM   1202  C   HIS H 159       1.685  22.539  28.485  1.00 46.78           C  
ATOM   1203  O   HIS H 159       0.921  22.421  27.527  1.00 44.32           O  
ATOM   1204  N   SER H 160       3.023  22.575  28.329  1.00 40.04           N  
ATOM   1205  CA  SER H 160       3.642  22.517  27.032  1.00 40.77           C  
ATOM   1206  CB  SER H 160       3.067  21.417  26.124  1.00 40.23           C  
ATOM   1207  OG  SER H 160       3.337  20.138  26.678  1.00 32.97           O  
ATOM   1208  C   SER H 160       3.436  23.824  26.340  1.00 42.95           C  
ATOM   1209  O   SER H 160       3.631  23.941  25.131  1.00 45.33           O  
ATOM   1210  N   SER H 161       3.040  24.852  27.107  1.00 42.38           N  
ATOM   1211  CA  SER H 161       2.888  26.163  26.558  1.00 36.81           C  
ATOM   1212  CB  SER H 161       2.271  27.137  27.571  1.00 40.50           C  
ATOM   1213  OG  SER H 161       2.144  28.419  26.982  1.00 42.04           O  
ATOM   1214  C   SER H 161       4.245  26.692  26.205  1.00 43.43           C  
ATOM   1215  O   SER H 161       4.418  27.334  25.170  1.00 44.28           O  
ATOM   1216  N   THR H 162       5.250  26.418  27.065  1.00 34.54           N  
ATOM   1217  CA  THR H 162       6.570  26.959  26.911  1.00 33.79           C  
ATOM   1218  CB  THR H 162       7.021  27.758  28.103  1.00 32.47           C  
ATOM   1219  OG1 THR H 162       6.134  28.843  28.333  1.00 39.70           O  
ATOM   1220  CG2 THR H 162       8.441  28.288  27.852  1.00 34.02           C  
ATOM   1221  C   THR H 162       7.546  25.832  26.750  1.00 34.46           C  
ATOM   1222  O   THR H 162       7.572  24.890  27.542  1.00 30.30           O  
ATOM   1223  N   ILE H 163       8.361  25.897  25.677  1.00 31.96           N  
ATOM   1224  CA  ILE H 163       9.393  24.926  25.457  1.00 28.46           C  
ATOM   1225  CB  ILE H 163       9.106  24.004  24.310  1.00 29.12           C  
ATOM   1226  CG1 ILE H 163       7.832  23.191  24.600  1.00 32.90           C  
ATOM   1227  CG2 ILE H 163      10.350  23.131  24.082  1.00 29.17           C  
ATOM   1228  CD1 ILE H 163       7.292  22.438  23.386  1.00 27.43           C  
ATOM   1229  C   ILE H 163      10.645  25.695  25.149  1.00 30.59           C  
ATOM   1230  O   ILE H 163      10.658  26.533  24.248  1.00 29.38           O  
ATOM   1231  N   ASN H 164      11.737  25.423  25.898  1.00 29.18           N  
ATOM   1232  CA  ASN H 164      12.968  26.142  25.706  1.00 31.02           C  
ATOM   1233  CB  ASN H 164      13.471  26.836  26.983  1.00 31.94           C  
ATOM   1234  CG  ASN H 164      12.470  27.925  27.333  1.00 36.90           C  
ATOM   1235  OD1 ASN H 164      12.000  28.660  26.465  1.00 41.94           O  
ATOM   1236  ND2 ASN H 164      12.123  28.024  28.643  1.00 37.90           N  
ATOM   1237  C   ASN H 164      14.022  25.169  25.277  1.00 33.22           C  
ATOM   1238  O   ASN H 164      14.063  24.032  25.745  1.00 30.52           O  
ATOM   1239  N   TYR H 165      14.911  25.600  24.359  1.00 29.13           N  
ATOM   1240  CA  TYR H 165      15.936  24.727  23.864  1.00 28.02           C  
ATOM   1241  CB  TYR H 165      15.837  24.411  22.361  1.00 28.75           C  
ATOM   1242  CG  TYR H 165      14.560  23.732  21.999  1.00 29.29           C  
ATOM   1243  CD1 TYR H 165      14.461  22.361  22.025  1.00 28.24           C  
ATOM   1244  CD2 TYR H 165      13.463  24.465  21.615  1.00 29.03           C  
ATOM   1245  CE1 TYR H 165      13.288  21.730  21.678  1.00 30.26           C  
ATOM   1246  CE2 TYR H 165      12.286  23.841  21.267  1.00 26.61           C  
ATOM   1247  CZ  TYR H 165      12.197  22.471  21.297  1.00 29.61           C  
ATOM   1248  OH  TYR H 165      10.991  21.829  20.938  1.00 30.29           O  
ATOM   1249  C   TYR H 165      17.225  25.472  23.939  1.00 33.00           C  
ATOM   1250  O   TYR H 165      17.238  26.699  24.012  1.00 34.62           O  
ATOM   1251  N   THR H 166      18.357  24.741  23.941  1.00 35.56           N  
ATOM   1252  CA  THR H 166      19.595  25.449  23.848  1.00 35.14           C  
ATOM   1253  CB  THR H 166      20.809  24.665  24.225  1.00 36.79           C  
ATOM   1254  OG1 THR H 166      20.866  23.447  23.502  1.00 37.11           O  
ATOM   1255  CG2 THR H 166      20.763  24.410  25.726  1.00 39.74           C  
ATOM   1256  C   THR H 166      19.745  25.882  22.427  1.00 38.73           C  
ATOM   1257  O   THR H 166      19.442  25.129  21.500  1.00 35.30           O  
ATOM   1258  N   PRO H 167      20.173  27.100  22.224  1.00 42.48           N  
ATOM   1259  CA  PRO H 167      20.341  27.516  20.869  1.00 43.49           C  
ATOM   1260  CD  PRO H 167      19.761  28.210  23.070  1.00 43.37           C  
ATOM   1261  CB  PRO H 167      20.467  29.036  20.890  1.00 45.56           C  
ATOM   1262  CG  PRO H 167      19.644  29.428  22.130  1.00 45.51           C  
ATOM   1263  C   PRO H 167      21.474  26.792  20.250  1.00 48.24           C  
ATOM   1264  O   PRO H 167      22.628  27.031  20.596  1.00 49.51           O  
ATOM   1265  N   SER H 168      21.148  25.938  19.284  1.00 47.27           N  
ATOM   1266  CA  SER H 168      22.091  25.134  18.587  1.00 47.10           C  
ATOM   1267  CB  SER H 168      23.316  24.659  19.411  1.00 50.36           C  
ATOM   1268  OG  SER H 168      22.958  23.804  20.488  1.00 51.89           O  
ATOM   1269  C   SER H 168      21.268  23.975  18.177  1.00 51.78           C  
ATOM   1270  O   SER H 168      21.154  23.646  16.999  1.00 50.39           O  
ATOM   1271  N   LEU H 169      20.681  23.348  19.206  1.00 52.89           N  
ATOM   1272  CA  LEU H 169      19.832  22.202  19.192  1.00 52.44           C  
ATOM   1273  CB  LEU H 169      19.745  21.554  20.577  1.00 56.36           C  
ATOM   1274  CG  LEU H 169      21.144  21.168  21.098  1.00 69.01           C  
ATOM   1275  CD1 LEU H 169      21.063  20.402  22.425  1.00 64.47           C  
ATOM   1276  CD2 LEU H 169      21.963  20.438  20.023  1.00 65.06           C  
ATOM   1277  C   LEU H 169      18.447  22.500  18.689  1.00 53.82           C  
ATOM   1278  O   LEU H 169      17.729  21.587  18.288  1.00 56.50           O  
ATOM   1279  N   ARG H 170      18.014  23.774  18.702  1.00 55.65           N  
ATOM   1280  CA  ARG H 170      16.642  24.107  18.432  1.00 59.97           C  
ATOM   1281  CB  ARG H 170      16.358  25.614  18.363  1.00 63.68           C  
ATOM   1282  CG  ARG H 170      14.895  25.868  17.995  1.00 68.98           C  
ATOM   1283  CD  ARG H 170      14.537  27.330  17.737  1.00 75.93           C  
ATOM   1284  NE  ARG H 170      13.168  27.333  17.147  1.00  0.00           N  
ATOM   1285  CZ  ARG H 170      12.557  28.513  16.839  1.00  0.00           C  
ATOM   1286  NH1 ARG H 170      13.180  29.694  17.125  1.00  0.00           N1+
ATOM   1287  NH2 ARG H 170      11.330  28.510  16.241  1.00  0.00           N  
ATOM   1288  C   ARG H 170      16.149  23.540  17.133  1.00 55.31           C  
ATOM   1289  O   ARG H 170      14.986  23.153  17.046  1.00 53.21           O  
ATOM   1290  N   ASP H 171      16.955  23.529  16.060  1.00 54.97           N  
ATOM   1291  CA  ASP H 171      16.415  23.011  14.827  1.00 54.47           C  
ATOM   1292  CB  ASP H 171      17.356  23.201  13.622  1.00 65.25           C  
ATOM   1293  CG  ASP H 171      17.537  24.687  13.346  1.00 67.76           C  
ATOM   1294  OD1 ASP H 171      17.701  25.456  14.329  1.00 62.30           O  
ATOM   1295  OD2 ASP H 171      17.503  25.076  12.148  1.00 66.17           O1-
ATOM   1296  C   ASP H 171      16.176  21.524  14.920  1.00 51.24           C  
ATOM   1297  O   ASP H 171      15.149  21.015  14.476  1.00 52.52           O  
ATOM   1298  N   LYS H 172      17.163  20.798  15.477  1.00 48.49           N  
ATOM   1299  CA  LYS H 172      17.235  19.362  15.521  1.00 46.44           C  
ATOM   1300  CB  LYS H 172      18.622  18.853  15.937  1.00 46.32           C  
ATOM   1301  CG  LYS H 172      19.706  19.147  14.905  1.00 47.63           C  
ATOM   1302  CD  LYS H 172      21.125  18.919  15.425  1.00 44.84           C  
ATOM   1303  CE  LYS H 172      21.590  17.466  15.319  1.00 48.03           C  
ATOM   1304  NZ  LYS H 172      23.011  17.365  15.717  1.00 48.14           N1+
ATOM   1305  C   LYS H 172      16.275  18.676  16.443  1.00 42.86           C  
ATOM   1306  O   LYS H 172      15.771  17.605  16.098  1.00 39.26           O  
ATOM   1307  N   PHE H 173      16.019  19.242  17.642  1.00 39.78           N  
ATOM   1308  CA  PHE H 173      15.282  18.490  18.621  1.00 36.16           C  
ATOM   1309  CB  PHE H 173      15.909  18.505  20.026  1.00 34.73           C  
ATOM   1310  CG  PHE H 173      17.195  17.757  20.006  1.00 36.39           C  
ATOM   1311  CD1 PHE H 173      17.208  16.385  19.946  1.00 35.69           C  
ATOM   1312  CD2 PHE H 173      18.391  18.428  20.077  1.00 35.07           C  
ATOM   1313  CE1 PHE H 173      18.398  15.698  19.940  1.00 40.44           C  
ATOM   1314  CE2 PHE H 173      19.583  17.746  20.072  1.00 34.53           C  
ATOM   1315  CZ  PHE H 173      19.589  16.377  19.998  1.00 36.86           C  
ATOM   1316  C   PHE H 173      13.906  19.024  18.827  1.00 33.48           C  
ATOM   1317  O   PHE H 173      13.648  20.217  18.681  1.00 34.34           O  
ATOM   1318  N   ILE H 174      12.979  18.101  19.164  1.00 29.88           N  
ATOM   1319  CA  ILE H 174      11.640  18.468  19.507  1.00 29.37           C  
ATOM   1320  CB  ILE H 174      10.619  18.047  18.494  1.00 36.84           C  
ATOM   1321  CG1 ILE H 174      10.853  18.795  17.172  1.00 37.12           C  
ATOM   1322  CG2 ILE H 174       9.223  18.280  19.095  1.00 31.13           C  
ATOM   1323  CD1 ILE H 174      10.012  18.265  16.015  1.00 39.35           C  
ATOM   1324  C   ILE H 174      11.300  17.801  20.806  1.00 31.41           C  
ATOM   1325  O   ILE H 174      11.323  16.576  20.924  1.00 29.87           O  
ATOM   1326  N   ILE H 175      10.955  18.615  21.819  1.00 30.89           N  
ATOM   1327  CA  ILE H 175      10.601  18.113  23.116  1.00 29.39           C  
ATOM   1328  CB  ILE H 175      11.143  18.959  24.235  1.00 28.12           C  
ATOM   1329  CG1 ILE H 175      12.681  18.983  24.209  1.00 26.45           C  
ATOM   1330  CG2 ILE H 175      10.556  18.438  25.556  1.00 24.65           C  
ATOM   1331  CD1 ILE H 175      13.280  20.058  25.114  1.00 29.53           C  
ATOM   1332  C   ILE H 175       9.108  18.165  23.205  1.00 29.12           C  
ATOM   1333  O   ILE H 175       8.491  19.140  22.776  1.00 30.80           O  
ATOM   1334  N   SER H 176       8.489  17.087  23.733  1.00 27.30           N  
ATOM   1335  CA  SER H 176       7.057  17.006  23.838  1.00 28.51           C  
ATOM   1336  CB  SER H 176       6.435  16.280  22.633  1.00 31.96           C  
ATOM   1337  OG  SER H 176       5.032  16.148  22.791  1.00 32.65           O  
ATOM   1338  C   SER H 176       6.731  16.190  25.050  1.00 31.00           C  
ATOM   1339  O   SER H 176       7.587  15.486  25.581  1.00 30.16           O  
ATOM   1340  N   ARG H 177       5.471  16.281  25.530  1.00 30.39           N  
ATOM   1341  CA  ARG H 177       5.074  15.527  26.687  1.00 32.89           C  
ATOM   1342  CB  ARG H 177       5.166  16.320  28.001  1.00 31.46           C  
ATOM   1343  CG  ARG H 177       4.310  17.589  28.011  1.00 29.49           C  
ATOM   1344  CD  ARG H 177       4.120  18.192  29.405  1.00 30.37           C  
ATOM   1345  NE  ARG H 177       5.439  18.175  30.096  1.00 29.22           N  
ATOM   1346  CZ  ARG H 177       5.500  18.272  31.457  1.00 29.68           C  
ATOM   1347  NH1 ARG H 177       4.362  18.377  32.199  1.00 29.36           N1+
ATOM   1348  NH2 ARG H 177       6.708  18.252  32.089  1.00 27.15           N  
ATOM   1349  C   ARG H 177       3.641  15.104  26.545  1.00 35.31           C  
ATOM   1350  O   ARG H 177       2.837  15.774  25.899  1.00 32.63           O  
ATOM   1351  N   ASP H 178       3.305  13.946  27.156  1.00 35.81           N  
ATOM   1352  CA  ASP H 178       1.968  13.420  27.169  1.00 40.44           C  
ATOM   1353  CB  ASP H 178       1.881  12.054  26.458  1.00 44.52           C  
ATOM   1354  CG  ASP H 178       0.423  11.664  26.271  1.00 48.97           C  
ATOM   1355  OD1 ASP H 178      -0.461  12.465  26.670  1.00 49.10           O  
ATOM   1356  OD2 ASP H 178       0.170  10.562  25.716  1.00 47.68           O1-
ATOM   1357  C   ASP H 178       1.635  13.198  28.618  1.00 40.79           C  
ATOM   1358  O   ASP H 178       1.950  12.154  29.183  1.00 37.10           O  
ATOM   1359  N   ASN H 179       0.957  14.172  29.253  1.00 41.21           N  
ATOM   1360  CA  ASN H 179       0.675  14.128  30.661  1.00 43.27           C  
ATOM   1361  CB  ASN H 179      -0.022  15.400  31.181  1.00 39.31           C  
ATOM   1362  CG  ASN H 179       1.004  16.529  31.198  1.00 41.81           C  
ATOM   1363  OD1 ASN H 179       2.202  16.289  31.347  1.00 39.77           O  
ATOM   1364  ND2 ASN H 179       0.529  17.795  31.055  1.00 41.53           N  
ATOM   1365  C   ASN H 179      -0.190  12.950  30.989  1.00 44.40           C  
ATOM   1366  O   ASN H 179      -0.040  12.353  32.054  1.00 42.91           O  
ATOM   1367  N   ALA H 180      -1.134  12.587  30.101  1.00 44.91           N  
ATOM   1368  CA  ALA H 180      -2.001  11.480  30.394  1.00 47.96           C  
ATOM   1369  CB  ALA H 180      -3.029  11.213  29.282  1.00 45.02           C  
ATOM   1370  C   ALA H 180      -1.165  10.247  30.528  1.00 46.75           C  
ATOM   1371  O   ALA H 180      -1.385   9.427  31.418  1.00 48.64           O  
ATOM   1372  N   LYS H 181      -0.198  10.083  29.605  1.00 47.48           N  
ATOM   1373  CA  LYS H 181       0.744   8.997  29.562  1.00 47.39           C  
ATOM   1374  CB  LYS H 181       1.522   8.909  28.243  1.00 51.25           C  
ATOM   1375  CG  LYS H 181       0.809   8.052  27.204  1.00 54.01           C  
ATOM   1376  CD  LYS H 181       0.663   6.605  27.674  1.00 54.41           C  
ATOM   1377  CE  LYS H 181      -0.162   5.731  26.731  1.00 58.21           C  
ATOM   1378  NZ  LYS H 181       0.545   5.564  25.444  1.00 58.59           N1+
ATOM   1379  C   LYS H 181       1.760   9.114  30.655  1.00 46.54           C  
ATOM   1380  O   LYS H 181       2.364   8.119  31.054  1.00 46.59           O  
ATOM   1381  N   ASN H 182       2.003  10.340  31.150  1.00 45.50           N  
ATOM   1382  CA  ASN H 182       3.047  10.537  32.112  1.00 44.70           C  
ATOM   1383  CB  ASN H 182       2.901   9.682  33.385  1.00 47.07           C  
ATOM   1384  CG  ASN H 182       1.705  10.191  34.180  1.00 57.43           C  
ATOM   1385  OD1 ASN H 182       1.396  11.382  34.171  1.00 62.60           O  
ATOM   1386  ND2 ASN H 182       1.008   9.263  34.888  1.00 42.99           N  
ATOM   1387  C   ASN H 182       4.341  10.172  31.456  1.00 41.52           C  
ATOM   1388  O   ASN H 182       5.185   9.500  32.049  1.00 40.00           O  
ATOM   1389  N   THR H 183       4.520  10.603  30.189  1.00 36.65           N  
ATOM   1390  CA  THR H 183       5.748  10.337  29.497  1.00 35.88           C  
ATOM   1391  CB  THR H 183       5.615   9.295  28.425  1.00 37.55           C  
ATOM   1392  OG1 THR H 183       5.146   8.076  28.984  1.00 44.54           O  
ATOM   1393  CG2 THR H 183       6.993   9.077  27.779  1.00 45.37           C  
ATOM   1394  C   THR H 183       6.232  11.603  28.850  1.00 33.25           C  
ATOM   1395  O   THR H 183       5.443  12.460  28.448  1.00 31.93           O  
ATOM   1396  N   LEU H 184       7.572  11.739  28.755  1.00 31.26           N  
ATOM   1397  CA  LEU H 184       8.264  12.854  28.163  1.00 29.11           C  
ATOM   1398  CB  LEU H 184       9.353  13.402  29.104  1.00 27.20           C  
ATOM   1399  CG  LEU H 184      10.157  14.594  28.560  1.00 27.38           C  
ATOM   1400  CD1 LEU H 184       9.269  15.830  28.349  1.00 26.12           C  
ATOM   1401  CD2 LEU H 184      11.375  14.886  29.452  1.00 27.61           C  
ATOM   1402  C   LEU H 184       8.934  12.310  26.932  1.00 28.80           C  
ATOM   1403  O   LEU H 184       9.363  11.157  26.929  1.00 28.43           O  
ATOM   1404  N   TYR H 185       9.031  13.114  25.846  1.00 26.69           N  
ATOM   1405  CA  TYR H 185       9.599  12.596  24.629  1.00 26.80           C  
ATOM   1406  CB  TYR H 185       8.580  12.415  23.488  1.00 26.48           C  
ATOM   1407  CG  TYR H 185       7.542  11.433  23.915  1.00 30.43           C  
ATOM   1408  CD1 TYR H 185       7.794  10.083  23.869  1.00 31.78           C  
ATOM   1409  CD2 TYR H 185       6.319  11.859  24.378  1.00 34.16           C  
ATOM   1410  CE1 TYR H 185       6.841   9.171  24.262  1.00 33.78           C  
ATOM   1411  CE2 TYR H 185       5.362  10.953  24.771  1.00 33.96           C  
ATOM   1412  CZ  TYR H 185       5.618   9.605  24.715  1.00 38.58           C  
ATOM   1413  OH  TYR H 185       4.631   8.679  25.121  1.00 40.81           O  
ATOM   1414  C   TYR H 185      10.636  13.535  24.096  1.00 27.74           C  
ATOM   1415  O   TYR H 185      10.622  14.733  24.373  1.00 25.77           O  
ATOM   1416  N   LEU H 186      11.598  12.975  23.332  1.00 25.59           N  
ATOM   1417  CA  LEU H 186      12.605  13.769  22.692  1.00 23.81           C  
ATOM   1418  CB  LEU H 186      13.963  13.697  23.413  1.00 25.41           C  
ATOM   1419  CG  LEU H 186      15.067  14.540  22.754  1.00 23.45           C  
ATOM   1420  CD1 LEU H 186      14.722  16.037  22.809  1.00 25.03           C  
ATOM   1421  CD2 LEU H 186      16.448  14.232  23.357  1.00 21.10           C  
ATOM   1422  C   LEU H 186      12.782  13.201  21.317  1.00 30.54           C  
ATOM   1423  O   LEU H 186      13.106  12.027  21.150  1.00 30.46           O  
ATOM   1424  N   GLN H 187      12.571  14.037  20.287  1.00 32.19           N  
ATOM   1425  CA  GLN H 187      12.694  13.581  18.934  1.00 31.63           C  
ATOM   1426  CB  GLN H 187      11.506  14.030  18.071  1.00 33.23           C  
ATOM   1427  CG  GLN H 187      11.437  13.381  16.693  1.00 36.22           C  
ATOM   1428  CD  GLN H 187      10.079  13.747  16.117  1.00 43.58           C  
ATOM   1429  OE1 GLN H 187       9.120  13.968  16.855  1.00 44.95           O  
ATOM   1430  NE2 GLN H 187       9.992  13.817  14.763  1.00 45.21           N  
ATOM   1431  C   GLN H 187      13.944  14.189  18.394  1.00 30.92           C  
ATOM   1432  O   GLN H 187      14.179  15.388  18.541  1.00 30.34           O  
ATOM   1433  N   MET H 188      14.796  13.358  17.764  1.00 30.68           N  
ATOM   1434  CA  MET H 188      16.043  13.849  17.249  1.00 32.64           C  
ATOM   1435  CB  MET H 188      17.252  13.031  17.729  1.00 36.10           C  
ATOM   1436  CG  MET H 188      17.396  12.941  19.250  1.00 32.41           C  
ATOM   1437  SD  MET H 188      18.832  11.967  19.789  1.00 37.53           S  
ATOM   1438  CE  MET H 188      18.174  11.596  21.439  1.00 36.58           C  
ATOM   1439  C   MET H 188      16.013  13.684  15.763  1.00 36.40           C  
ATOM   1440  O   MET H 188      15.600  12.644  15.253  1.00 34.07           O  
ATOM   1441  N   THR H 189      16.466  14.717  15.029  1.00 36.06           N  
ATOM   1442  CA  THR H 189      16.492  14.639  13.596  1.00 40.16           C  
ATOM   1443  CB  THR H 189      15.574  15.627  12.938  1.00 41.92           C  
ATOM   1444  OG1 THR H 189      15.554  15.422  11.534  1.00  0.00           O  
ATOM   1445  CG2 THR H 189      16.058  17.049  13.271  1.00  0.00           C  
ATOM   1446  C   THR H 189      17.882  14.959  13.141  1.00 41.65           C  
ATOM   1447  O   THR H 189      18.681  15.508  13.896  1.00 38.09           O  
ATOM   1448  N   LYS H 190      18.210  14.568  11.892  1.00 42.65           N  
ATOM   1449  CA  LYS H 190      19.481  14.873  11.284  1.00 40.95           C  
ATOM   1450  CB  LYS H 190      19.657  16.372  10.995  1.00 44.53           C  
ATOM   1451  CG  LYS H 190      18.838  16.880   9.815  1.00 53.82           C  
ATOM   1452  CD  LYS H 190      19.305  16.306   8.481  1.00 59.61           C  
ATOM   1453  CE  LYS H 190      18.417  16.725   7.314  1.00 64.90           C  
ATOM   1454  NZ  LYS H 190      17.146  15.971   7.373  1.00 71.17           N1+
ATOM   1455  C   LYS H 190      20.584  14.499  12.215  1.00 37.68           C  
ATOM   1456  O   LYS H 190      21.551  15.242  12.363  1.00 40.30           O  
ATOM   1457  N   VAL H 191      20.493  13.313  12.833  1.00 33.31           N  
ATOM   1458  CA  VAL H 191      21.431  12.938  13.848  1.00 34.88           C  
ATOM   1459  CB  VAL H 191      21.051  11.622  14.470  1.00 33.70           C  
ATOM   1460  CG1 VAL H 191      21.599  10.471  13.609  1.00 42.93           C  
ATOM   1461  CG2 VAL H 191      21.453  11.621  15.950  1.00 32.66           C  
ATOM   1462  C   VAL H 191      22.826  12.853  13.290  1.00 36.79           C  
ATOM   1463  O   VAL H 191      23.027  12.339  12.194  1.00 36.42           O  
ATOM   1464  N   ARG H 192      23.832  13.367  14.042  1.00 36.92           N  
ATOM   1465  CA  ARG H 192      25.209  13.332  13.603  1.00 36.97           C  
ATOM   1466  CB  ARG H 192      25.906  14.699  13.556  1.00 44.78           C  
ATOM   1467  CG  ARG H 192      25.329  15.697  12.557  1.00 52.43           C  
ATOM   1468  CD  ARG H 192      26.200  16.946  12.422  1.00 61.10           C  
ATOM   1469  NE  ARG H 192      25.389  17.994  11.751  1.00 67.69           N  
ATOM   1470  CZ  ARG H 192      25.067  19.126  12.442  1.00 71.83           C  
ATOM   1471  NH1 ARG H 192      25.508  19.282  13.724  1.00 69.67           N1+
ATOM   1472  NH2 ARG H 192      24.301  20.092  11.858  1.00 70.78           N  
ATOM   1473  C   ARG H 192      25.975  12.570  14.640  1.00 39.58           C  
ATOM   1474  O   ARG H 192      25.418  12.157  15.654  1.00 38.27           O  
ATOM   1475  N   SER H 193      27.289  12.371  14.404  1.00 37.54           N  
ATOM   1476  CA  SER H 193      28.138  11.632  15.293  1.00 41.41           C  
ATOM   1477  CB  SER H 193      29.582  11.514  14.776  1.00 42.67           C  
ATOM   1478  OG  SER H 193      29.609  10.797  13.552  1.00 52.29           O  
ATOM   1479  C   SER H 193      28.202  12.356  16.604  1.00 38.90           C  
ATOM   1480  O   SER H 193      28.317  11.731  17.656  1.00 40.03           O  
ATOM   1481  N   GLU H 194      28.095  13.699  16.564  1.00 42.04           N  
ATOM   1482  CA  GLU H 194      28.175  14.542  17.722  1.00 45.10           C  
ATOM   1483  CB  GLU H 194      28.044  16.046  17.406  1.00 49.71           C  
ATOM   1484  CG  GLU H 194      29.283  16.673  16.760  1.00 62.16           C  
ATOM   1485  CD  GLU H 194      29.252  16.411  15.263  1.00 70.13           C  
ATOM   1486  OE1 GLU H 194      28.283  16.871  14.604  1.00 68.64           O  
ATOM   1487  OE2 GLU H 194      30.199  15.752  14.759  1.00 71.84           O1-
ATOM   1488  C   GLU H 194      27.065  14.187  18.659  1.00 38.84           C  
ATOM   1489  O   GLU H 194      27.182  14.380  19.867  1.00 38.65           O  
ATOM   1490  N   ASP H 195      25.943  13.699  18.106  1.00 34.13           N  
ATOM   1491  CA  ASP H 195      24.758  13.320  18.825  1.00 30.52           C  
ATOM   1492  CB  ASP H 195      23.572  13.024  17.897  1.00 29.38           C  
ATOM   1493  CG  ASP H 195      23.106  14.347  17.315  1.00 35.79           C  
ATOM   1494  OD1 ASP H 195      23.243  15.385  18.016  1.00 35.41           O  
ATOM   1495  OD2 ASP H 195      22.611  14.341  16.157  1.00 38.51           O1-
ATOM   1496  C   ASP H 195      24.979  12.091  19.666  1.00 31.05           C  
ATOM   1497  O   ASP H 195      24.166  11.799  20.539  1.00 27.02           O  
ATOM   1498  N   THR H 196      26.017  11.277  19.386  1.00 28.83           N  
ATOM   1499  CA  THR H 196      26.213  10.093  20.182  1.00 27.65           C  
ATOM   1500  CB  THR H 196      27.412   9.291  19.754  1.00 29.40           C  
ATOM   1501  OG1 THR H 196      27.260   8.861  18.409  1.00 30.57           O  
ATOM   1502  CG2 THR H 196      27.580   8.078  20.683  1.00 26.40           C  
ATOM   1503  C   THR H 196      26.416  10.510  21.608  1.00 26.55           C  
ATOM   1504  O   THR H 196      27.319  11.290  21.914  1.00 28.66           O  
ATOM   1505  N   ALA H 197      25.568   9.998  22.529  1.00 26.53           N  
ATOM   1506  CA  ALA H 197      25.713  10.379  23.906  1.00 22.85           C  
ATOM   1507  CB  ALA H 197      25.513  11.885  24.147  1.00 19.81           C  
ATOM   1508  C   ALA H 197      24.685   9.672  24.729  1.00 23.13           C  
ATOM   1509  O   ALA H 197      23.823   8.959  24.211  1.00 23.08           O  
ATOM   1510  N   LEU H 198      24.793   9.832  26.066  1.00 20.73           N  
ATOM   1511  CA  LEU H 198      23.814   9.299  26.968  1.00 23.88           C  
ATOM   1512  CB  LEU H 198      24.319   9.034  28.400  1.00 21.38           C  
ATOM   1513  CG  LEU H 198      25.471   8.029  28.541  1.00 26.95           C  
ATOM   1514  CD1 LEU H 198      25.073   6.647  28.007  1.00 27.99           C  
ATOM   1515  CD2 LEU H 198      26.777   8.581  27.951  1.00 32.93           C  
ATOM   1516  C   LEU H 198      22.813  10.397  27.135  1.00 22.66           C  
ATOM   1517  O   LEU H 198      23.185  11.546  27.368  1.00 21.16           O  
ATOM   1518  N   TYR H 199      21.508  10.073  27.038  1.00 21.89           N  
ATOM   1519  CA  TYR H 199      20.505  11.089  27.179  1.00 22.93           C  
ATOM   1520  CB  TYR H 199      19.466  11.121  26.045  1.00 21.88           C  
ATOM   1521  CG  TYR H 199      20.138  11.682  24.839  1.00 24.05           C  
ATOM   1522  CD1 TYR H 199      20.933  10.902  24.033  1.00 21.78           C  
ATOM   1523  CD2 TYR H 199      19.966  13.006  24.515  1.00 22.78           C  
ATOM   1524  CE1 TYR H 199      21.547  11.438  22.923  1.00 25.48           C  
ATOM   1525  CE2 TYR H 199      20.577  13.545  23.409  1.00 23.29           C  
ATOM   1526  CZ  TYR H 199      21.367  12.762  22.609  1.00 24.69           C  
ATOM   1527  OH  TYR H 199      21.991  13.318  21.474  1.00 25.60           O  
ATOM   1528  C   TYR H 199      19.774  10.843  28.455  1.00 23.42           C  
ATOM   1529  O   TYR H 199      19.331   9.726  28.727  1.00 24.56           O  
ATOM   1530  N   TYR H 200      19.626  11.914  29.265  1.00 22.75           N  
ATOM   1531  CA  TYR H 200      19.021  11.812  30.562  1.00 24.23           C  
ATOM   1532  CB  TYR H 200      19.859  12.426  31.705  1.00 24.62           C  
ATOM   1533  CG  TYR H 200      21.188  11.764  31.875  1.00 24.33           C  
ATOM   1534  CD1 TYR H 200      22.293  12.227  31.205  1.00 24.19           C  
ATOM   1535  CD2 TYR H 200      21.347  10.691  32.718  1.00 22.88           C  
ATOM   1536  CE1 TYR H 200      23.524  11.631  31.364  1.00 25.63           C  
ATOM   1537  CE2 TYR H 200      22.574  10.089  32.882  1.00 24.29           C  
ATOM   1538  CZ  TYR H 200      23.669  10.557  32.204  1.00 26.62           C  
ATOM   1539  OH  TYR H 200      24.927   9.941  32.373  1.00 27.10           O  
ATOM   1540  C   TYR H 200      17.766  12.633  30.580  1.00 25.13           C  
ATOM   1541  O   TYR H 200      17.690  13.721  30.012  1.00 22.78           O  
ATOM   1542  N   CYS H 201      16.740  12.088  31.255  1.00 24.91           N  
ATOM   1543  CA  CYS H 201      15.477  12.724  31.498  1.00 25.56           C  
ATOM   1544  CB  CYS H 201      14.350  11.677  31.401  1.00 28.93           C  
ATOM   1545  SG  CYS H 201      12.709  12.192  31.964  1.00 41.30           S  
ATOM   1546  C   CYS H 201      15.567  13.214  32.914  1.00 25.91           C  
ATOM   1547  O   CYS H 201      16.129  12.526  33.763  1.00 29.21           O  
ATOM   1548  N   ALA H 202      15.053  14.432  33.210  1.00 25.59           N  
ATOM   1549  CA  ALA H 202      15.162  14.918  34.564  1.00 25.96           C  
ATOM   1550  CB  ALA H 202      16.384  15.829  34.773  1.00 21.67           C  
ATOM   1551  C   ALA H 202      13.949  15.729  34.933  1.00 27.75           C  
ATOM   1552  O   ALA H 202      13.368  16.419  34.096  1.00 25.74           O  
ATOM   1553  N   ARG H 203      13.549  15.658  36.225  1.00 25.87           N  
ATOM   1554  CA  ARG H 203      12.450  16.424  36.756  1.00 28.15           C  
ATOM   1555  CB  ARG H 203      11.764  15.770  37.972  1.00 29.09           C  
ATOM   1556  CG  ARG H 203      10.599  16.593  38.527  1.00 36.11           C  
ATOM   1557  CD  ARG H 203      10.477  16.579  40.055  1.00 38.35           C  
ATOM   1558  NE  ARG H 203      10.144  15.201  40.506  1.00 39.62           N  
ATOM   1559  CZ  ARG H 203       9.890  14.980  41.828  1.00 44.13           C  
ATOM   1560  NH1 ARG H 203       9.926  16.016  42.714  1.00 42.44           N1+
ATOM   1561  NH2 ARG H 203       9.603  13.725  42.278  1.00 39.42           N  
ATOM   1562  C   ARG H 203      13.058  17.693  37.285  1.00 25.90           C  
ATOM   1563  O   ARG H 203      14.043  17.652  38.023  1.00 26.29           O  
ATOM   1564  N   LEU H 204      12.480  18.863  36.942  1.00 24.60           N  
ATOM   1565  CA  LEU H 204      13.069  20.106  37.357  1.00 27.95           C  
ATOM   1566  CB  LEU H 204      13.014  21.213  36.290  1.00 29.06           C  
ATOM   1567  CG  LEU H 204      13.743  20.850  34.984  1.00 30.38           C  
ATOM   1568  CD1 LEU H 204      13.875  22.071  34.061  1.00 28.13           C  
ATOM   1569  CD2 LEU H 204      15.085  20.164  35.261  1.00 25.18           C  
ATOM   1570  C   LEU H 204      12.366  20.653  38.558  1.00 30.04           C  
ATOM   1571  O   LEU H 204      11.207  20.344  38.830  1.00 32.15           O  
ATOM   1572  N   LEU H 205      12.967  21.479  39.466  1.00 28.48           N  
ATOM   1573  CA  LEU H 205      12.128  21.918  40.588  1.00 28.18           C  
ATOM   1574  CB  LEU H 205      12.655  21.645  42.006  1.00 28.30           C  
ATOM   1575  CG  LEU H 205      12.877  20.175  42.383  1.00 40.40           C  
ATOM   1576  CD1 LEU H 205      14.124  19.647  41.676  1.00 40.74           C  
ATOM   1577  CD2 LEU H 205      12.921  19.969  43.905  1.00 37.55           C  
ATOM   1578  C   LEU H 205      11.927  23.407  40.538  1.00 29.19           C  
ATOM   1579  O   LEU H 205      12.844  24.158  40.213  1.00 30.05           O  
ATOM   1580  N   ARG H 206      10.694  23.868  40.862  1.00 27.07           N  
ATOM   1581  CA  ARG H 206      10.349  25.262  40.757  1.00 27.21           C  
ATOM   1582  CB  ARG H 206       8.866  25.507  41.103  1.00 24.78           C  
ATOM   1583  CG  ARG H 206       7.882  24.739  40.216  1.00 25.12           C  
ATOM   1584  CD  ARG H 206       7.419  25.522  38.985  1.00  0.00           C  
ATOM   1585  NE  ARG H 206       6.532  24.628  38.186  1.00  0.00           N  
ATOM   1586  CZ  ARG H 206       5.199  24.543  38.465  1.00 35.42           C  
ATOM   1587  NH1 ARG H 206       4.664  25.272  39.486  1.00  0.00           N1+
ATOM   1588  NH2 ARG H 206       4.396  23.736  37.712  1.00  0.00           N  
ATOM   1589  C   ARG H 206      11.139  26.160  41.664  1.00 27.84           C  
ATOM   1590  O   ARG H 206      12.030  26.877  41.214  1.00 30.55           O  
ATOM   1591  N   TYR H 207      10.866  26.105  42.985  1.00 28.22           N  
ATOM   1592  CA  TYR H 207      11.506  26.993  43.924  1.00 27.48           C  
ATOM   1593  CB  TYR H 207      10.890  26.991  45.332  1.00 26.78           C  
ATOM   1594  CG  TYR H 207      11.853  27.747  46.190  1.00 25.77           C  
ATOM   1595  CD1 TYR H 207      11.864  29.121  46.187  1.00  2.00           C  
ATOM   1596  CD2 TYR H 207      12.768  27.083  46.975  1.00  2.00           C  
ATOM   1597  CE1 TYR H 207      12.759  29.817  46.967  1.00  2.00           C  
ATOM   1598  CE2 TYR H 207      13.664  27.771  47.757  1.00  2.00           C  
ATOM   1599  CZ  TYR H 207      13.659  29.143  47.756  1.00  2.00           C  
ATOM   1600  OH  TYR H 207      14.578  29.854  48.558  1.00  3.18           O  
ATOM   1601  C   TYR H 207      12.920  26.596  44.084  1.00 32.85           C  
ATOM   1602  O   TYR H 207      13.822  27.414  44.253  1.00 35.50           O  
ATOM   1603  N   PHE H 208      13.100  25.280  44.085  1.00 31.16           N  
ATOM   1604  CA  PHE H 208      14.318  24.582  44.284  1.00 29.56           C  
ATOM   1605  CB  PHE H 208      13.933  23.104  44.209  1.00 27.91           C  
ATOM   1606  CG  PHE H 208      14.958  22.158  44.682  1.00 29.75           C  
ATOM   1607  CD1 PHE H 208      15.238  22.055  46.022  1.00 29.56           C  
ATOM   1608  CD2 PHE H 208      15.577  21.334  43.779  1.00 28.63           C  
ATOM   1609  CE1 PHE H 208      16.172  21.156  46.466  1.00 28.28           C  
ATOM   1610  CE2 PHE H 208      16.509  20.435  44.217  1.00 30.55           C  
ATOM   1611  CZ  PHE H 208      16.806  20.348  45.557  1.00 32.09           C  
ATOM   1612  C   PHE H 208      15.209  24.991  43.147  1.00 28.41           C  
ATOM   1613  O   PHE H 208      16.402  25.221  43.331  1.00 29.43           O  
ATOM   1614  N   TYR H 209      14.627  25.127  41.939  1.00 26.72           N  
ATOM   1615  CA  TYR H 209      15.367  25.490  40.761  1.00 26.44           C  
ATOM   1616  CB  TYR H 209      15.970  26.907  40.767  1.00 26.78           C  
ATOM   1617  CG  TYR H 209      14.883  27.917  40.670  1.00 28.33           C  
ATOM   1618  CD1 TYR H 209      14.374  28.285  39.447  1.00 27.92           C  
ATOM   1619  CD2 TYR H 209      14.365  28.495  41.802  1.00 29.90           C  
ATOM   1620  CE1 TYR H 209      13.370  29.218  39.363  1.00 29.86           C  
ATOM   1621  CE2 TYR H 209      13.361  29.429  41.728  1.00 30.57           C  
ATOM   1622  CZ  TYR H 209      12.862  29.792  40.503  1.00 32.88           C  
ATOM   1623  OH  TYR H 209      11.830  30.751  40.417  1.00 36.27           O  
ATOM   1624  C   TYR H 209      16.516  24.561  40.618  1.00 26.27           C  
ATOM   1625  O   TYR H 209      17.646  25.004  40.423  1.00 24.33           O  
ATOM   1626  N   ALA H 210      16.265  23.244  40.717  1.00 25.80           N  
ATOM   1627  CA  ALA H 210      17.326  22.294  40.570  1.00 26.35           C  
ATOM   1628  CB  ALA H 210      17.814  21.701  41.897  1.00 25.43           C  
ATOM   1629  C   ALA H 210      16.752  21.136  39.846  1.00 26.44           C  
ATOM   1630  O   ALA H 210      15.533  21.001  39.762  1.00 24.09           O  
ATOM   1631  N   LEU H 211      17.616  20.284  39.266  1.00 26.68           N  
ATOM   1632  CA  LEU H 211      17.089  19.096  38.675  1.00 25.21           C  
ATOM   1633  CB  LEU H 211      17.934  18.515  37.521  1.00 25.26           C  
ATOM   1634  CG  LEU H 211      18.235  19.468  36.351  1.00 25.18           C  
ATOM   1635  CD1 LEU H 211      19.261  20.537  36.760  1.00  0.00           C  
ATOM   1636  CD2 LEU H 211      18.661  18.686  35.097  1.00  0.00           C  
ATOM   1637  C   LEU H 211      17.198  18.093  39.763  1.00 25.64           C  
ATOM   1638  O   LEU H 211      18.272  17.541  40.002  1.00 25.64           O  
ATOM   1639  N   ASP H 212      16.097  17.868  40.496  1.00 24.26           N  
ATOM   1640  CA  ASP H 212      16.175  16.921  41.557  1.00 25.83           C  
ATOM   1641  CB  ASP H 212      14.983  16.963  42.538  1.00 27.22           C  
ATOM   1642  CG  ASP H 212      13.663  16.763  41.803  1.00 29.69           C  
ATOM   1643  OD1 ASP H 212      13.639  16.894  40.551  1.00 28.03           O  
ATOM   1644  OD2 ASP H 212      12.640  16.539  42.496  1.00 30.38           O1-
ATOM   1645  C   ASP H 212      16.295  15.548  41.018  1.00 28.38           C  
ATOM   1646  O   ASP H 212      17.144  14.781  41.477  1.00 29.79           O  
ATOM   1647  N   TYR H 213      15.506  15.166  39.991  1.00 26.84           N  
ATOM   1648  CA  TYR H 213      15.727  13.752  39.890  1.00 26.88           C  
ATOM   1649  CB  TYR H 213      14.488  12.889  40.177  1.00 31.62           C  
ATOM   1650  CG  TYR H 213      14.144  13.025  41.615  1.00 26.69           C  
ATOM   1651  CD1 TYR H 213      14.875  12.353  42.566  1.00 28.13           C  
ATOM   1652  CD2 TYR H 213      13.085  13.810  42.004  1.00 28.19           C  
ATOM   1653  CE1 TYR H 213      14.558  12.471  43.896  1.00 30.21           C  
ATOM   1654  CE2 TYR H 213      12.763  13.931  43.333  1.00 29.39           C  
ATOM   1655  CZ  TYR H 213      13.501  13.261  44.278  1.00 29.37           C  
ATOM   1656  OH  TYR H 213      13.176  13.380  45.646  1.00 32.17           O  
ATOM   1657  C   TYR H 213      16.119  13.440  38.488  1.00 27.17           C  
ATOM   1658  O   TYR H 213      15.647  14.072  37.545  1.00 28.13           O  
ATOM   1659  N   TRP H 214      16.986  12.424  38.322  1.00 25.91           N  
ATOM   1660  CA  TRP H 214      17.481  12.084  37.020  1.00 27.03           C  
ATOM   1661  CB  TRP H 214      19.009  12.190  36.945  1.00 25.30           C  
ATOM   1662  CG  TRP H 214      19.567  13.568  37.189  1.00 22.05           C  
ATOM   1663  CD2 TRP H 214      20.337  14.303  36.228  1.00 23.92           C  
ATOM   1664  CD1 TRP H 214      19.523  14.335  38.318  1.00 23.05           C  
ATOM   1665  NE1 TRP H 214      20.213  15.505  38.117  1.00 22.14           N  
ATOM   1666  CE2 TRP H 214      20.722  15.498  36.834  1.00 21.39           C  
ATOM   1667  CE3 TRP H 214      20.696  13.999  34.948  1.00 22.20           C  
ATOM   1668  CZ2 TRP H 214      21.477  16.416  36.162  1.00 20.77           C  
ATOM   1669  CZ3 TRP H 214      21.453  14.927  34.271  1.00 21.71           C  
ATOM   1670  CH2 TRP H 214      21.834  16.111  34.868  1.00 22.59           C  
ATOM   1671  C   TRP H 214      17.175  10.643  36.754  1.00 28.49           C  
ATOM   1672  O   TRP H 214      17.058   9.838  37.676  1.00 29.43           O  
ATOM   1673  N   GLY H 215      17.031  10.288  35.461  1.00 28.43           N  
ATOM   1674  CA  GLY H 215      16.801   8.923  35.082  1.00 26.92           C  
ATOM   1675  C   GLY H 215      18.140   8.263  34.917  1.00 28.85           C  
ATOM   1676  O   GLY H 215      19.181   8.893  35.099  1.00 26.84           O  
ATOM   1677  N   GLN H 216      18.134   6.953  34.580  1.00 29.60           N  
ATOM   1678  CA  GLN H 216      19.335   6.184  34.378  1.00 32.39           C  
ATOM   1679  CB  GLN H 216      19.087   4.676  34.162  1.00 32.53           C  
ATOM   1680  CG  GLN H 216      18.358   3.978  35.308  1.00 35.10           C  
ATOM   1681  CD  GLN H 216      16.876   4.237  35.091  1.00 38.41           C  
ATOM   1682  OE1 GLN H 216      16.142   4.558  36.023  1.00 39.98           O  
ATOM   1683  NE2 GLN H 216      16.425   4.096  33.816  1.00 39.80           N  
ATOM   1684  C   GLN H 216      20.023   6.668  33.138  1.00 28.18           C  
ATOM   1685  O   GLN H 216      21.250   6.696  33.065  1.00 27.90           O  
ATOM   1686  N   GLY H 217      19.237   7.041  32.111  1.00 29.55           N  
ATOM   1687  CA  GLY H 217      19.796   7.497  30.872  1.00 28.80           C  
ATOM   1688  C   GLY H 217      19.681   6.400  29.858  1.00 30.75           C  
ATOM   1689  O   GLY H 217      19.588   5.221  30.197  1.00 29.37           O  
ATOM   1690  N   ALA H 218      19.666   6.787  28.567  1.00 30.67           N  
ATOM   1691  CA  ALA H 218      19.614   5.851  27.478  1.00 28.60           C  
ATOM   1692  CB  ALA H 218      18.302   5.902  26.681  1.00 29.37           C  
ATOM   1693  C   ALA H 218      20.711   6.250  26.544  1.00 27.88           C  
ATOM   1694  O   ALA H 218      21.018   7.433  26.417  1.00 24.67           O  
ATOM   1695  N   SER H 219      21.328   5.276  25.847  1.00 26.24           N  
ATOM   1696  CA  SER H 219      22.458   5.608  25.025  1.00 24.24           C  
ATOM   1697  CB  SER H 219      23.598   4.581  25.128  1.00 30.10           C  
ATOM   1698  OG  SER H 219      24.070   4.499  26.464  1.00  0.00           O  
ATOM   1699  C   SER H 219      22.062   5.650  23.583  1.00 24.34           C  
ATOM   1700  O   SER H 219      21.345   4.785  23.085  1.00 27.00           O  
ATOM   1701  N   VAL H 220      22.544   6.690  22.873  1.00 25.73           N  
ATOM   1702  CA  VAL H 220      22.289   6.828  21.471  1.00 26.00           C  
ATOM   1703  CB  VAL H 220      21.720   8.171  21.110  1.00 26.69           C  
ATOM   1704  CG1 VAL H 220      21.628   8.271  19.580  1.00 29.04           C  
ATOM   1705  CG2 VAL H 220      20.370   8.343  21.828  1.00 26.96           C  
ATOM   1706  C   VAL H 220      23.609   6.705  20.779  1.00 25.57           C  
ATOM   1707  O   VAL H 220      24.563   7.411  21.107  1.00 28.71           O  
ATOM   1708  N   THR H 221      23.704   5.779  19.806  1.00 29.46           N  
ATOM   1709  CA  THR H 221      24.925   5.625  19.071  1.00 28.35           C  
ATOM   1710  CB  THR H 221      25.469   4.231  19.122  1.00 27.58           C  
ATOM   1711  OG1 THR H 221      24.484   3.323  18.659  1.00 30.21           O  
ATOM   1712  CG2 THR H 221      25.866   3.890  20.565  1.00 25.62           C  
ATOM   1713  C   THR H 221      24.634   5.935  17.639  1.00 26.60           C  
ATOM   1714  O   THR H 221      23.788   5.305  17.005  1.00 26.60           O  
ATOM   1715  N   VAL H 222      25.343   6.935  17.085  1.00 24.34           N  
ATOM   1716  CA  VAL H 222      25.100   7.279  15.716  1.00 27.49           C  
ATOM   1717  CB  VAL H 222      24.992   8.758  15.495  1.00 29.76           C  
ATOM   1718  CG1 VAL H 222      24.828   9.029  13.989  1.00 31.04           C  
ATOM   1719  CG2 VAL H 222      23.832   9.283  16.354  1.00 29.69           C  
ATOM   1720  C   VAL H 222      26.266   6.801  14.924  1.00 30.04           C  
ATOM   1721  O   VAL H 222      27.357   7.362  15.010  1.00 30.40           O  
ATOM   1722  N   SER H 223      26.063   5.743  14.118  1.00 29.48           N  
ATOM   1723  CA  SER H 223      27.158   5.272  13.327  1.00 30.38           C  
ATOM   1724  CB  SER H 223      28.128   4.355  14.090  1.00 32.46           C  
ATOM   1725  OG  SER H 223      27.471   3.150  14.448  1.00 31.33           O  
ATOM   1726  C   SER H 223      26.609   4.482  12.189  1.00 33.24           C  
ATOM   1727  O   SER H 223      25.487   3.980  12.242  1.00 32.09           O  
ATOM   1728  N   SER H 224      27.400   4.375  11.107  1.00 32.45           N  
ATOM   1729  CA  SER H 224      26.993   3.600   9.976  1.00 35.40           C  
ATOM   1730  CB  SER H 224      26.808   4.437   8.698  1.00 38.61           C  
ATOM   1731  OG  SER H 224      28.030   5.063   8.341  1.00 47.72           O  
ATOM   1732  C   SER H 224      28.109   2.602   9.717  1.00 33.34           C  
ATOM   1733  O   SER H 224      27.931   1.740   8.819  1.00 35.01           O  
ATOM   1734  OXT SER H 224      29.153   2.690  10.417  1.00  0.00           O1-
TER    1735      SER H 224 
CONECT  161  645
CONECT  645  161
CONECT  939 1545
CONECT 1545  939
END
