# Supplementary material for: Fully automated antibody structure prediction using BIOVIA tools: Validation study
Source: PLoS One. 2017 May 18;12(5):e0177923. doi: 10.1371/journal.pone.0177923 (PMC5436848; doi:10.1371/journal.pone.0177923)
Supplement: S1 Dataset — Predicted structures using the Top5 framework method, Chothia CDR definition with no canonical filtering and generating 50 models. These were used in the detailed discussion of outliers and for comparison against predictions using canonical filtering. (ZIP) [file pone.0177923.s003.zip › 4NIK_BB_FV_FinalModel.pdb]

REMARK   Accelrys Discovery Studio PDB file
REMARK   Created:  2015-05-08T06:12:37Z
SSBOND   1 CYS L   22    CYS L   90                                     
SSBOND   2 CYS H  132    CYS H  206                                     
ATOM      1  N   GLN L   1      28.001  31.183  26.029  1.00 61.40           N1+
ATOM      2  CA  GLN L   1      27.428  29.860  26.337  1.00 58.64           C  
ATOM      3  CB  GLN L   1      26.728  29.285  25.094  1.00 60.43           C  
ATOM      4  CG  GLN L   1      25.974  27.984  25.372  1.00 60.23           C  
ATOM      5  CD  GLN L   1      24.760  28.325  26.225  1.00 62.39           C  
ATOM      6  OE1 GLN L   1      24.459  29.495  26.455  1.00 63.54           O  
ATOM      7  NE2 GLN L   1      24.042  27.276  26.707  1.00 52.46           N  
ATOM      8  C   GLN L   1      28.513  28.925  26.757  1.00 56.59           C  
ATOM      9  O   GLN L   1      28.335  27.707  26.752  1.00 57.24           O  
ATOM     10  N   SER L   2      29.679  29.488  27.130  1.00 51.57           N  
ATOM     11  CA  SER L   2      30.751  28.663  27.595  1.00 51.65           C  
ATOM     12  CB  SER L   2      32.099  29.395  27.708  1.00 54.31           C  
ATOM     13  OG  SER L   2      32.529  29.827  26.427  1.00 56.28           O  
ATOM     14  C   SER L   2      30.376  28.225  28.968  1.00 47.63           C  
ATOM     15  O   SER L   2      29.618  28.896  29.664  1.00 48.24           O  
ATOM     16  N   VAL L   3      30.914  27.076  29.404  1.00 45.42           N  
ATOM     17  CA  VAL L   3      30.559  26.552  30.687  1.00 42.79           C  
ATOM     18  CB  VAL L   3      30.989  25.132  30.898  1.00 42.08           C  
ATOM     19  CG1 VAL L   3      30.224  24.230  29.915  1.00 53.17           C  
ATOM     20  CG2 VAL L   3      32.516  25.066  30.743  1.00 52.17           C  
ATOM     21  C   VAL L   3      31.200  27.386  31.755  1.00 40.90           C  
ATOM     22  O   VAL L   3      32.200  28.064  31.526  1.00 43.00           O  
ATOM     23  N   LEU L   4      30.599  27.379  32.961  1.00 37.21           N  
ATOM     24  CA  LEU L   4      31.181  28.071  34.077  1.00 35.85           C  
ATOM     25  CB  LEU L   4      30.386  27.877  35.377  1.00 33.85           C  
ATOM     26  CG  LEU L   4      28.951  28.426  35.308  1.00 34.97           C  
ATOM     27  CD1 LEU L   4      28.201  28.209  36.630  1.00 34.02           C  
ATOM     28  CD2 LEU L   4      28.938  29.892  34.849  1.00 34.66           C  
ATOM     29  C   LEU L   4      32.508  27.404  34.252  1.00 34.52           C  
ATOM     30  O   LEU L   4      32.672  26.246  33.875  1.00 34.76           O  
ATOM     31  N   THR L   5      33.511  28.111  34.805  1.00 33.28           N  
ATOM     32  CA  THR L   5      34.821  27.523  34.858  1.00 33.48           C  
ATOM     33  CB  THR L   5      35.932  28.505  34.625  1.00 35.02           C  
ATOM     34  OG1 THR L   5      35.828  29.584  35.540  1.00 36.51           O  
ATOM     35  CG2 THR L   5      35.870  29.008  33.179  1.00 33.02           C  
ATOM     36  C   THR L   5      35.084  26.864  36.172  1.00 31.96           C  
ATOM     37  O   THR L   5      34.879  27.442  37.238  1.00 32.01           O  
ATOM     38  N   GLN L   6      35.557  25.602  36.099  1.00 29.96           N  
ATOM     39  CA  GLN L   6      35.910  24.832  37.258  1.00 30.21           C  
ATOM     40  CB  GLN L   6      34.979  23.630  37.499  1.00 29.23           C  
ATOM     41  CG  GLN L   6      33.532  24.014  37.815  1.00 28.53           C  
ATOM     42  CD  GLN L   6      32.736  22.730  38.018  1.00 28.18           C  
ATOM     43  OE1 GLN L   6      31.688  22.533  37.405  1.00 28.05           O  
ATOM     44  NE2 GLN L   6      33.239  21.828  38.903  1.00 27.27           N  
ATOM     45  C   GLN L   6      37.278  24.270  37.007  1.00 30.49           C  
ATOM     46  O   GLN L   6      37.693  24.101  35.862  1.00 31.14           O  
ATOM     47  N   PRO L   7      38.020  24.004  38.049  1.00 30.53           N  
ATOM     48  CA  PRO L   7      39.324  23.407  37.948  1.00 31.23           C  
ATOM     49  CD  PRO L   7      37.592  24.213  39.421  1.00 30.98           C  
ATOM     50  CB  PRO L   7      39.886  23.426  39.370  1.00 30.03           C  
ATOM     51  CG  PRO L   7      38.627  23.449  40.262  1.00 31.37           C  
ATOM     52  C   PRO L   7      39.147  22.021  37.418  1.00 31.18           C  
ATOM     53  O   PRO L   7      38.189  21.351  37.801  1.00 31.09           O  
ATOM     54  N   ALA L   8      40.064  21.561  36.548  1.00 31.54           N  
ATOM     55  CA  ALA L   8      39.942  20.260  35.961  1.00 31.94           C  
ATOM     56  CB  ALA L   8      41.051  19.964  34.939  1.00 31.73           C  
ATOM     57  C   ALA L   8      40.025  19.218  37.031  1.00 31.03           C  
ATOM     58  O   ALA L   8      39.245  18.267  37.034  1.00 30.33           O  
ATOM     59  N   SER L   9      40.970  19.361  37.980  1.00 31.00           N  
ATOM     60  CA  SER L   9      41.080  18.335  38.980  1.00 30.98           C  
ATOM     61  CB  SER L   9      42.142  17.264  38.676  1.00 30.82           C  
ATOM     62  OG  SER L   9      41.731  16.447  37.592  1.00 33.74           O  
ATOM     63  C   SER L   9      41.473  18.931  40.290  1.00 30.01           C  
ATOM     64  O   SER L   9      42.121  19.974  40.361  1.00 32.09           O  
ATOM     65  N   VAL L  10      41.050  18.254  41.374  1.00 29.47           N  
ATOM     66  CA  VAL L  10      41.413  18.604  42.715  1.00 30.23           C  
ATOM     67  CB  VAL L  10      40.342  19.327  43.477  1.00 29.87           C  
ATOM     68  CG1 VAL L  10      40.148  20.725  42.874  1.00 31.48           C  
ATOM     69  CG2 VAL L  10      39.069  18.467  43.443  1.00 30.26           C  
ATOM     70  C   VAL L  10      41.631  17.305  43.422  1.00 30.26           C  
ATOM     71  O   VAL L  10      40.991  16.306  43.099  1.00 30.46           O  
ATOM     72  N   SER L  11      42.556  17.273  44.404  1.00 28.40           N  
ATOM     73  CA  SER L  11      42.784  16.035  45.097  1.00 29.54           C  
ATOM     74  CB  SER L  11      43.916  15.191  44.486  1.00 31.11           C  
ATOM     75  OG  SER L  11      45.152  15.878  44.600  1.00 33.80           O  
ATOM     76  C   SER L  11      43.171  16.328  46.514  1.00 30.21           C  
ATOM     77  O   SER L  11      43.611  17.430  46.839  1.00 30.11           O  
ATOM     78  N   GLY L  12      43.003  15.322  47.400  1.00 29.82           N  
ATOM     79  CA  GLY L  12      43.366  15.470  48.782  1.00 29.60           C  
ATOM     80  C   GLY L  12      43.400  14.103  49.397  1.00 30.56           C  
ATOM     81  O   GLY L  12      42.864  13.145  48.843  1.00 30.26           O  
ATOM     82  N   SER L  13      44.046  13.986  50.577  1.00 30.45           N  
ATOM     83  CA  SER L  13      44.146  12.728  51.265  1.00 30.75           C  
ATOM     84  CB  SER L  13      45.316  12.663  52.262  1.00 30.78           C  
ATOM     85  OG  SER L  13      46.553  12.774  51.574  1.00 39.20           O  
ATOM     86  C   SER L  13      42.888  12.536  52.048  1.00 30.02           C  
ATOM     87  O   SER L  13      42.117  13.474  52.242  1.00 29.08           O  
ATOM     88  N   PRO L  14      42.653  11.339  52.512  1.00 29.31           N  
ATOM     89  CA  PRO L  14      41.461  11.113  53.274  1.00 29.59           C  
ATOM     90  CD  PRO L  14      43.081  10.143  51.804  1.00 28.97           C  
ATOM     91  CB  PRO L  14      41.346   9.600  53.426  1.00 29.38           C  
ATOM     92  CG  PRO L  14      42.043   9.062  52.162  1.00 28.02           C  
ATOM     93  C   PRO L  14      41.525  11.874  54.554  1.00 30.50           C  
ATOM     94  O   PRO L  14      42.588  11.913  55.174  1.00 31.25           O  
ATOM     95  N   GLY L  15      40.396  12.489  54.957  1.00 31.24           N  
ATOM     96  CA  GLY L  15      40.332  13.223  56.185  1.00 30.57           C  
ATOM     97  C   GLY L  15      40.604  14.675  55.924  1.00 31.60           C  
ATOM     98  O   GLY L  15      40.334  15.516  56.780  1.00 31.56           O  
ATOM     99  N   GLN L  16      41.131  15.018  54.732  1.00 31.10           N  
ATOM    100  CA  GLN L  16      41.464  16.388  54.451  1.00 31.98           C  
ATOM    101  CB  GLN L  16      42.570  16.573  53.396  1.00 32.74           C  
ATOM    102  CG  GLN L  16      43.944  16.053  53.822  1.00 35.94           C  
ATOM    103  CD  GLN L  16      44.919  16.323  52.683  1.00 39.94           C  
ATOM    104  OE1 GLN L  16      46.121  16.095  52.809  1.00 39.33           O  
ATOM    105  NE2 GLN L  16      44.392  16.832  51.538  1.00 43.05           N  
ATOM    106  C   GLN L  16      40.256  17.105  53.935  1.00 33.15           C  
ATOM    107  O   GLN L  16      39.196  16.514  53.733  1.00 33.04           O  
ATOM    108  N   SER L  17      40.391  18.436  53.745  1.00 33.49           N  
ATOM    109  CA  SER L  17      39.316  19.222  53.215  1.00 34.00           C  
ATOM    110  CB  SER L  17      38.916  20.407  54.111  1.00 35.90           C  
ATOM    111  OG  SER L  17      38.362  19.930  55.329  1.00 40.99           O  
ATOM    112  C   SER L  17      39.772  19.789  51.907  1.00 35.14           C  
ATOM    113  O   SER L  17      40.934  20.161  51.746  1.00 34.69           O  
ATOM    114  N   ILE L  18      38.854  19.843  50.921  1.00 33.70           N  
ATOM    115  CA  ILE L  18      39.178  20.358  49.620  1.00 33.12           C  
ATOM    116  CB  ILE L  18      39.311  19.280  48.589  1.00 33.93           C  
ATOM    117  CG1 ILE L  18      37.983  18.525  48.445  1.00 33.61           C  
ATOM    118  CG2 ILE L  18      40.498  18.384  48.978  1.00 33.84           C  
ATOM    119  CD1 ILE L  18      37.951  17.599  47.236  1.00 34.02           C  
ATOM    120  C   ILE L  18      38.064  21.260  49.183  1.00 31.30           C  
ATOM    121  O   ILE L  18      36.928  21.125  49.640  1.00 30.63           O  
ATOM    122  N   THR L  19      38.373  22.238  48.305  1.00 31.38           N  
ATOM    123  CA  THR L  19      37.357  23.129  47.820  1.00 31.22           C  
ATOM    124  CB  THR L  19      37.528  24.546  48.290  1.00 33.11           C  
ATOM    125  OG1 THR L  19      37.516  24.600  49.708  1.00 36.15           O  
ATOM    126  CG2 THR L  19      36.374  25.391  47.730  1.00 32.21           C  
ATOM    127  C   THR L  19      37.421  23.147  46.322  1.00 31.60           C  
ATOM    128  O   THR L  19      38.500  23.100  45.734  1.00 31.72           O  
ATOM    129  N   ILE L  20      36.244  23.201  45.662  1.00 30.03           N  
ATOM    130  CA  ILE L  20      36.179  23.255  44.227  1.00 29.37           C  
ATOM    131  CB  ILE L  20      35.358  22.146  43.636  1.00 29.47           C  
ATOM    132  CG1 ILE L  20      35.951  20.782  44.026  1.00 28.64           C  
ATOM    133  CG2 ILE L  20      35.276  22.368  42.117  1.00 28.40           C  
ATOM    134  CD1 ILE L  20      35.017  19.608  43.744  1.00 28.35           C  
ATOM    135  C   ILE L  20      35.506  24.547  43.872  1.00 30.34           C  
ATOM    136  O   ILE L  20      34.422  24.846  44.371  1.00 30.34           O  
ATOM    137  N   SER L  21      36.151  25.362  43.011  1.00 30.18           N  
ATOM    138  CA  SER L  21      35.603  26.639  42.644  1.00 30.59           C  
ATOM    139  CB  SER L  21      36.681  27.707  42.388  1.00 32.45           C  
ATOM    140  OG  SER L  21      37.469  27.338  41.266  1.00 33.05           O  
ATOM    141  C   SER L  21      34.785  26.528  41.392  1.00 31.82           C  
ATOM    142  O   SER L  21      34.977  25.629  40.575  1.00 32.27           O  
ATOM    143  N   CYS L  22      33.829  27.469  41.228  1.00 31.62           N  
ATOM    144  CA  CYS L  22      32.980  27.556  40.070  1.00 33.55           C  
ATOM    145  CB  CYS L  22      31.558  27.011  40.344  1.00 33.45           C  
ATOM    146  SG  CYS L  22      30.435  27.098  38.916  1.00 37.26           S  
ATOM    147  C   CYS L  22      32.871  29.018  39.747  1.00 34.32           C  
ATOM    148  O   CYS L  22      32.196  29.762  40.458  1.00 35.03           O  
ATOM    149  N   ALA L  23      33.518  29.474  38.651  1.00 35.17           N  
ATOM    150  CA  ALA L  23      33.504  30.884  38.372  1.00 35.77           C  
ATOM    151  CB  ALA L  23      34.898  31.457  38.063  1.00 36.45           C  
ATOM    152  C   ALA L  23      32.646  31.169  37.183  1.00 35.66           C  
ATOM    153  O   ALA L  23      32.838  30.603  36.108  1.00 35.00           O  
ATOM    154  N   GLY L  24      31.704  32.132  37.307  1.00  9.80           N  
ATOM    155  CA  GLY L  24      30.871  32.444  36.176  1.00 11.45           C  
ATOM    156  C   GLY L  24      31.213  33.801  35.625  1.00 11.54           C  
ATOM    157  O   GLY L  24      32.228  34.402  35.978  1.00 11.12           O  
ATOM    158  N   THR L  25      30.341  34.302  34.715  1.00 11.99           N  
ATOM    159  CA  THR L  25      30.457  35.614  34.138  1.00 12.07           C  
ATOM    160  CB  THR L  25      29.804  35.730  32.790  1.00 13.24           C  
ATOM    161  OG1 THR L  25      28.416  35.443  32.885  1.00 12.18           O  
ATOM    162  CG2 THR L  25      30.483  34.747  31.819  1.00 13.75           C  
ATOM    163  C   THR L  25      29.763  36.525  35.105  1.00 12.15           C  
ATOM    164  O   THR L  25      28.998  36.082  35.956  1.00 12.51           O  
ATOM    165  N   SER L  26      30.044  37.836  35.050  1.00 13.21           N  
ATOM    166  CA  SER L  26      29.471  38.689  36.051  1.00 13.41           C  
ATOM    167  CB  SER L  26      30.095  40.092  36.075  1.00 15.33           C  
ATOM    168  OG  SER L  26      29.806  40.777  34.865  1.00 16.30           O  
ATOM    169  C   SER L  26      28.003  38.888  35.889  1.00 13.28           C  
ATOM    170  O   SER L  26      27.244  38.709  36.840  1.00 15.08           O  
ATOM    171  N   SER L  27      27.566  39.176  34.649  1.00 13.52           N  
ATOM    172  CA  SER L  27      26.237  39.664  34.420  1.00 13.80           C  
ATOM    173  CB  SER L  27      25.906  39.866  32.931  1.00 13.61           C  
ATOM    174  OG  SER L  27      25.825  38.612  32.273  1.00 14.82           O  
ATOM    175  C   SER L  27      25.223  38.738  34.986  1.00 13.15           C  
ATOM    176  O   SER L  27      24.083  39.146  35.201  1.00 12.85           O  
ATOM    177  N   ASP L  28      25.577  37.458  35.204  1.00 13.11           N  
ATOM    178  CA  ASP L  28      24.584  36.613  35.800  1.00 12.34           C  
ATOM    179  CB  ASP L  28      23.820  35.707  34.821  1.00 12.43           C  
ATOM    180  CG  ASP L  28      24.701  34.549  34.383  1.00 13.82           C  
ATOM    181  OD1 ASP L  28      24.748  33.536  35.130  1.00 13.20           O  
ATOM    182  OD2 ASP L  28      25.340  34.657  33.307  1.00 15.32           O1-
ATOM    183  C   ASP L  28      25.267  35.682  36.756  1.00 12.92           C  
ATOM    184  O   ASP L  28      24.669  35.223  37.728  1.00 13.21           O  
ATOM    185  N   VAL L  29      26.547  35.334  36.516  1.00 12.48           N  
ATOM    186  CA  VAL L  29      27.106  34.468  37.520  1.00 12.58           C  
ATOM    187  CB  VAL L  29      28.330  33.703  37.124  1.00 12.65           C  
ATOM    188  CG1 VAL L  29      28.870  32.974  38.367  1.00 13.22           C  
ATOM    189  CG2 VAL L  29      27.942  32.748  35.989  1.00 12.50           C  
ATOM    190  C   VAL L  29      27.465  35.391  38.622  1.00 13.69           C  
ATOM    191  O   VAL L  29      28.404  36.168  38.505  1.00 13.62           O  
ATOM    192  N   GLY L  30      26.755  35.291  39.753  1.00 13.51           N  
ATOM    193  CA  GLY L  30      26.893  36.283  40.783  1.00 13.80           C  
ATOM    194  C   GLY L  30      25.624  37.066  40.710  1.00 15.14           C  
ATOM    195  O   GLY L  30      25.152  37.678  41.668  1.00 15.95           O  
ATOM    196  N   GLY L  31      25.062  37.100  39.501  1.00 13.43           N  
ATOM    197  CA  GLY L  31      23.770  37.670  39.301  1.00 13.79           C  
ATOM    198  C   GLY L  31      22.774  36.719  39.894  1.00 13.66           C  
ATOM    199  O   GLY L  31      21.717  37.125  40.375  1.00 13.69           O  
ATOM    200  N   TYR L  32      23.100  35.406  39.838  1.00 12.67           N  
ATOM    201  CA  TYR L  32      22.156  34.384  40.187  1.00 12.41           C  
ATOM    202  CB  TYR L  32      22.016  33.320  39.086  1.00 12.54           C  
ATOM    203  CG  TYR L  32      21.264  33.966  37.983  1.00 13.73           C  
ATOM    204  CD1 TYR L  32      21.896  34.766  37.059  1.00 13.95           C  
ATOM    205  CD2 TYR L  32      19.908  33.763  37.888  1.00 13.03           C  
ATOM    206  CE1 TYR L  32      21.174  35.361  36.055  1.00 14.57           C  
ATOM    207  CE2 TYR L  32      19.185  34.357  36.886  1.00 14.01           C  
ATOM    208  CZ  TYR L  32      19.820  35.159  35.972  1.00 15.01           C  
ATOM    209  OH  TYR L  32      19.076  35.773  34.948  1.00 15.34           O  
ATOM    210  C   TYR L  32      22.509  33.656  41.444  1.00 12.96           C  
ATOM    211  O   TYR L  32      23.589  33.095  41.587  1.00 12.46           O  
ATOM    212  N   ASN L  33      21.560  33.643  42.394  1.00 12.26           N  
ATOM    213  CA  ASN L  33      21.656  32.981  43.666  1.00 11.65           C  
ATOM    214  CB  ASN L  33      20.539  33.416  44.630  1.00 12.65           C  
ATOM    215  CG  ASN L  33      20.721  34.900  44.926  1.00 14.41           C  
ATOM    216  OD1 ASN L  33      21.836  35.419  44.896  1.00 14.30           O  
ATOM    217  ND2 ASN L  33      19.594  35.605  45.215  1.00 15.26           N  
ATOM    218  C   ASN L  33      21.546  31.493  43.505  1.00 12.79           C  
ATOM    219  O   ASN L  33      22.018  30.742  44.355  1.00 13.61           O  
ATOM    220  N   TYR L  34      20.898  31.008  42.426  1.00 11.64           N  
ATOM    221  CA  TYR L  34      20.641  29.594  42.366  1.00 10.54           C  
ATOM    222  CB  TYR L  34      19.368  29.228  41.575  1.00 11.74           C  
ATOM    223  CG  TYR L  34      18.143  29.491  42.389  1.00 12.82           C  
ATOM    224  CD1 TYR L  34      17.608  30.753  42.516  1.00 14.27           C  
ATOM    225  CD2 TYR L  34      17.509  28.443  43.017  1.00 12.51           C  
ATOM    226  CE1 TYR L  34      16.469  30.952  43.266  1.00 15.55           C  
ATOM    227  CE2 TYR L  34      16.373  28.635  43.766  1.00 14.33           C  
ATOM    228  CZ  TYR L  34      15.851  29.896  43.896  1.00 15.88           C  
ATOM    229  OH  TYR L  34      14.684  30.104  44.664  1.00 18.16           O  
ATOM    230  C   TYR L  34      21.759  28.865  41.715  1.00 10.54           C  
ATOM    231  O   TYR L  34      21.825  28.757  40.492  1.00 10.28           O  
ATOM    232  N   VAL L  35      22.638  28.295  42.559  1.00 29.91           N  
ATOM    233  CA  VAL L  35      23.756  27.536  42.089  1.00 28.23           C  
ATOM    234  CB  VAL L  35      25.097  28.074  42.505  1.00 29.00           C  
ATOM    235  CG1 VAL L  35      26.181  27.069  42.082  1.00 27.51           C  
ATOM    236  CG2 VAL L  35      25.280  29.469  41.883  1.00 29.37           C  
ATOM    237  C   VAL L  35      23.598  26.195  42.710  1.00 27.84           C  
ATOM    238  O   VAL L  35      23.354  26.086  43.911  1.00 28.25           O  
ATOM    239  N   SER L  36      23.719  25.135  41.895  1.00 26.62           N  
ATOM    240  CA  SER L  36      23.546  23.809  42.407  1.00 26.35           C  
ATOM    241  CB  SER L  36      22.415  23.024  41.722  1.00 25.41           C  
ATOM    242  OG  SER L  36      21.160  23.642  41.954  1.00 27.37           O  
ATOM    243  C   SER L  36      24.793  23.042  42.112  1.00 25.42           C  
ATOM    244  O   SER L  36      25.546  23.381  41.202  1.00 25.63           O  
ATOM    245  N   TRP L  37      25.044  21.978  42.901  1.00 24.51           N  
ATOM    246  CA  TRP L  37      26.196  21.156  42.682  1.00 24.53           C  
ATOM    247  CB  TRP L  37      27.189  21.203  43.851  1.00 24.34           C  
ATOM    248  CG  TRP L  37      27.823  22.561  44.028  1.00 25.71           C  
ATOM    249  CD2 TRP L  37      29.085  22.945  43.460  1.00 25.08           C  
ATOM    250  CD1 TRP L  37      27.362  23.646  44.715  1.00 24.46           C  
ATOM    251  NE1 TRP L  37      28.256  24.684  44.607  1.00 26.10           N  
ATOM    252  CE2 TRP L  37      29.322  24.266  43.839  1.00 24.90           C  
ATOM    253  CE3 TRP L  37      29.970  22.254  42.684  1.00 24.93           C  
ATOM    254  CZ2 TRP L  37      30.455  24.919  43.445  1.00 25.71           C  
ATOM    255  CZ3 TRP L  37      31.113  22.915  42.293  1.00 26.21           C  
ATOM    256  CH2 TRP L  37      31.351  24.222  42.665  1.00 27.02           C  
ATOM    257  C   TRP L  37      25.734  19.737  42.525  1.00 24.90           C  
ATOM    258  O   TRP L  37      24.771  19.310  43.162  1.00 24.70           O  
ATOM    259  N   TYR L  38      26.427  18.969  41.655  1.00 24.00           N  
ATOM    260  CA  TYR L  38      26.019  17.616  41.390  1.00 24.44           C  
ATOM    261  CB  TYR L  38      25.472  17.420  39.965  1.00 23.51           C  
ATOM    262  CG  TYR L  38      24.320  18.346  39.771  1.00 24.73           C  
ATOM    263  CD1 TYR L  38      24.535  19.641  39.356  1.00 25.20           C  
ATOM    264  CD2 TYR L  38      23.030  17.926  40.000  1.00 23.97           C  
ATOM    265  CE1 TYR L  38      23.482  20.506  39.173  1.00 24.34           C  
ATOM    266  CE2 TYR L  38      21.973  18.787  39.820  1.00 23.87           C  
ATOM    267  CZ  TYR L  38      22.198  20.077  39.404  1.00 25.00           C  
ATOM    268  OH  TYR L  38      21.111  20.959  39.218  1.00 24.91           O  
ATOM    269  C   TYR L  38      27.219  16.724  41.491  1.00 24.77           C  
ATOM    270  O   TYR L  38      28.333  17.120  41.149  1.00 24.27           O  
ATOM    271  N   GLN L  39      27.007  15.482  41.972  1.00 24.77           N  
ATOM    272  CA  GLN L  39      28.079  14.530  42.081  1.00 25.14           C  
ATOM    273  CB  GLN L  39      28.175  13.884  43.475  1.00 24.54           C  
ATOM    274  CG  GLN L  39      29.309  12.867  43.619  1.00 25.51           C  
ATOM    275  CD  GLN L  39      29.216  12.259  45.014  1.00 27.75           C  
ATOM    276  OE1 GLN L  39      28.281  11.522  45.323  1.00 29.80           O  
ATOM    277  NE2 GLN L  39      30.211  12.578  45.885  1.00 28.49           N  
ATOM    278  C   GLN L  39      27.782  13.424  41.115  1.00 24.88           C  
ATOM    279  O   GLN L  39      26.647  12.959  41.021  1.00 25.63           O  
ATOM    280  N   GLN L  40      28.798  12.978  40.347  1.00 24.24           N  
ATOM    281  CA  GLN L  40      28.531  11.905  39.428  1.00 25.27           C  
ATOM    282  CB  GLN L  40      28.433  12.359  37.959  1.00 24.86           C  
ATOM    283  CG  GLN L  40      28.094  11.221  36.991  1.00 26.48           C  
ATOM    284  CD  GLN L  40      28.031  11.785  35.576  1.00 27.24           C  
ATOM    285  OE1 GLN L  40      28.470  12.904  35.317  1.00 27.63           O  
ATOM    286  NE2 GLN L  40      27.464  10.992  34.627  1.00 25.94           N  
ATOM    287  C   GLN L  40      29.624  10.876  39.494  1.00 26.67           C  
ATOM    288  O   GLN L  40      30.795  11.167  39.244  1.00 26.22           O  
ATOM    289  N   HIS L  41      29.250   9.628  39.841  1.00 28.02           N  
ATOM    290  CA  HIS L  41      30.168   8.521  39.846  1.00 31.26           C  
ATOM    291  ND1 HIS L  41      28.555   8.187  42.860  1.00 30.44           N  
ATOM    292  CG  HIS L  41      29.693   7.786  42.200  1.00 33.22           C  
ATOM    293  CB  HIS L  41      29.723   7.366  40.761  1.00 30.95           C  
ATOM    294  NE2 HIS L  41      30.225   8.345  44.320  1.00 33.03           N  
ATOM    295  CD2 HIS L  41      30.704   7.888  43.106  1.00 33.69           C  
ATOM    296  CE1 HIS L  41      28.929   8.511  44.123  1.00 30.96           C  
ATOM    297  C   HIS L  41      30.237   8.030  38.426  1.00 32.71           C  
ATOM    298  O   HIS L  41      29.300   8.235  37.657  1.00 32.42           O  
ATOM    299  N   PRO L  42      31.302   7.366  38.056  1.00 36.07           N  
ATOM    300  CA  PRO L  42      31.559   7.025  36.677  1.00 37.07           C  
ATOM    301  CD  PRO L  42      32.001   6.482  38.975  1.00 37.27           C  
ATOM    302  CB  PRO L  42      32.722   6.032  36.707  1.00 36.95           C  
ATOM    303  CG  PRO L  42      32.596   5.372  38.092  1.00 38.72           C  
ATOM    304  C   PRO L  42      30.422   6.530  35.831  1.00 36.49           C  
ATOM    305  O   PRO L  42      30.155   7.142  34.800  1.00 37.35           O  
ATOM    306  N   GLY L  43      29.783   5.409  36.192  1.00 36.16           N  
ATOM    307  CA  GLY L  43      28.698   4.839  35.442  1.00 38.12           C  
ATOM    308  C   GLY L  43      27.399   5.554  35.627  1.00 38.10           C  
ATOM    309  O   GLY L  43      26.577   5.574  34.712  1.00 39.52           O  
ATOM    310  N   LYS L  44      27.167   6.118  36.829  1.00 35.79           N  
ATOM    311  CA  LYS L  44      25.848   6.551  37.204  1.00 34.56           C  
ATOM    312  CB  LYS L  44      25.550   6.365  38.699  1.00 35.78           C  
ATOM    313  CG  LYS L  44      25.194   4.918  39.049  1.00 35.26           C  
ATOM    314  CD  LYS L  44      23.956   4.415  38.298  1.00 41.07           C  
ATOM    315  CE  LYS L  44      23.562   2.971  38.616  1.00 52.50           C  
ATOM    316  NZ  LYS L  44      22.538   2.948  39.684  1.00 54.42           N1+
ATOM    317  C   LYS L  44      25.469   7.947  36.815  1.00 33.34           C  
ATOM    318  O   LYS L  44      26.231   8.703  36.217  1.00 34.61           O  
ATOM    319  N   ALA L  45      24.183   8.262  37.109  1.00 31.86           N  
ATOM    320  CA  ALA L  45      23.551   9.523  36.847  1.00 31.70           C  
ATOM    321  CB  ALA L  45      22.015   9.446  36.821  1.00 31.91           C  
ATOM    322  C   ALA L  45      23.939  10.497  37.916  1.00 31.17           C  
ATOM    323  O   ALA L  45      24.288  10.125  39.035  1.00 30.56           O  
ATOM    324  N   PRO L  46      23.866  11.756  37.586  1.00 30.06           N  
ATOM    325  CA  PRO L  46      24.264  12.770  38.516  1.00 28.29           C  
ATOM    326  CD  PRO L  46      24.029  12.178  36.204  1.00 29.21           C  
ATOM    327  CB  PRO L  46      24.341  14.062  37.703  1.00 28.12           C  
ATOM    328  CG  PRO L  46      24.655  13.579  36.276  1.00 28.86           C  
ATOM    329  C   PRO L  46      23.314  12.846  39.667  1.00 27.94           C  
ATOM    330  O   PRO L  46      22.126  12.581  39.486  1.00 28.95           O  
ATOM    331  N   LYS L  47      23.825  13.192  40.865  1.00 27.78           N  
ATOM    332  CA  LYS L  47      22.964  13.315  41.999  1.00 27.74           C  
ATOM    333  CB  LYS L  47      23.261  12.316  43.131  1.00 29.76           C  
ATOM    334  CG  LYS L  47      24.560  12.573  43.895  1.00 33.92           C  
ATOM    335  CD  LYS L  47      24.711  11.655  45.108  1.00 37.97           C  
ATOM    336  CE  LYS L  47      23.473  11.623  46.006  1.00 41.17           C  
ATOM    337  NZ  LYS L  47      23.634  10.595  47.056  1.00 45.45           N1+
ATOM    338  C   LYS L  47      23.139  14.702  42.518  1.00 27.15           C  
ATOM    339  O   LYS L  47      24.185  15.323  42.348  1.00 26.55           O  
ATOM    340  N   LEU L  48      22.101  15.241  43.175  1.00 26.86           N  
ATOM    341  CA  LEU L  48      22.166  16.611  43.602  1.00 27.62           C  
ATOM    342  CB  LEU L  48      20.791  17.295  43.578  1.00 27.77           C  
ATOM    343  CG  LEU L  48      20.804  18.763  44.045  1.00 32.19           C  
ATOM    344  CD1 LEU L  48      21.649  19.640  43.110  1.00 30.25           C  
ATOM    345  CD2 LEU L  48      19.376  19.301  44.236  1.00 32.18           C  
ATOM    346  C   LEU L  48      22.671  16.702  45.006  1.00 27.66           C  
ATOM    347  O   LEU L  48      22.033  16.180  45.915  1.00 28.73           O  
ATOM    348  N   MET L  49      23.904  17.234  45.181  1.00 26.15           N  
ATOM    349  CA  MET L  49      24.526  17.471  46.461  1.00 27.42           C  
ATOM    350  CB  MET L  49      26.059  17.465  46.347  1.00 28.54           C  
ATOM    351  CG  MET L  49      26.585  16.183  45.695  1.00 30.35           C  
ATOM    352  SD  MET L  49      26.096  14.636  46.520  1.00 37.71           S  
ATOM    353  CE  MET L  49      27.431  14.660  47.751  1.00 35.65           C  
ATOM    354  C   MET L  49      24.118  18.748  47.163  1.00 28.64           C  
ATOM    355  O   MET L  49      23.807  18.734  48.351  1.00 29.41           O  
ATOM    356  N   ILE L  50      24.129  19.905  46.458  1.00 27.62           N  
ATOM    357  CA  ILE L  50      23.839  21.165  47.101  1.00 28.02           C  
ATOM    358  CB  ILE L  50      25.061  21.960  47.493  1.00 28.15           C  
ATOM    359  CG1 ILE L  50      25.816  21.304  48.662  1.00 28.27           C  
ATOM    360  CG2 ILE L  50      24.615  23.396  47.808  1.00 27.38           C  
ATOM    361  CD1 ILE L  50      26.522  19.997  48.320  0.98 29.79           C  
ATOM    362  C   ILE L  50      23.047  22.012  46.156  1.00 28.95           C  
ATOM    363  O   ILE L  50      23.261  21.953  44.946  1.00 28.05           O  
ATOM    364  N   TYR L  51      22.092  22.815  46.683  1.00 28.42           N  
ATOM    365  CA  TYR L  51      21.334  23.682  45.821  1.00 29.09           C  
ATOM    366  CB  TYR L  51      19.947  23.144  45.408  1.00 27.65           C  
ATOM    367  CG  TYR L  51      19.039  23.021  46.582  1.00 29.75           C  
ATOM    368  CD1 TYR L  51      19.103  21.931  47.419  1.00 31.31           C  
ATOM    369  CD2 TYR L  51      18.099  23.994  46.829  1.00 30.86           C  
ATOM    370  CE1 TYR L  51      18.250  21.822  48.494  1.00 31.99           C  
ATOM    371  CE2 TYR L  51      17.243  23.890  47.901  1.00 31.50           C  
ATOM    372  CZ  TYR L  51      17.319  22.802  48.735  1.00 33.07           C  
ATOM    373  OH  TYR L  51      16.443  22.691  49.835  1.00 42.03           O  
ATOM    374  C   TYR L  51      21.171  25.015  46.495  1.00 29.87           C  
ATOM    375  O   TYR L  51      21.314  25.129  47.711  1.00 30.25           O  
ATOM    376  N   GLU L  52      20.874  26.091  45.733  1.00 16.21           N  
ATOM    377  CA  GLU L  52      20.715  27.424  46.271  1.00 17.06           C  
ATOM    378  CB  GLU L  52      19.483  27.600  47.170  1.00 20.59           C  
ATOM    379  CG  GLU L  52      18.166  27.563  46.394  1.00 23.46           C  
ATOM    380  CD  GLU L  52      17.037  27.795  47.386  1.00 30.72           C  
ATOM    381  OE1 GLU L  52      17.048  28.863  48.052  1.00 28.55           O  
ATOM    382  OE2 GLU L  52      16.156  26.901  47.500  1.00 25.01           O1-
ATOM    383  C   GLU L  52      21.941  27.863  47.018  1.00 18.53           C  
ATOM    384  O   GLU L  52      21.866  28.454  48.095  1.00 17.87           O  
ATOM    385  N   ASP L  53      23.109  27.563  46.436  1.00 14.30           N  
ATOM    386  CA  ASP L  53      24.412  27.952  46.882  1.00 15.20           C  
ATOM    387  CB  ASP L  53      24.548  29.462  47.146  1.00 18.23           C  
ATOM    388  CG  ASP L  53      24.659  30.172  45.804  1.00 19.58           C  
ATOM    389  OD1 ASP L  53      25.307  29.606  44.885  1.00 21.06           O  
ATOM    390  OD2 ASP L  53      24.109  31.298  45.685  1.00 17.32           O1-
ATOM    391  C   ASP L  53      24.807  27.243  48.131  1.00 15.10           C  
ATOM    392  O   ASP L  53      25.989  26.935  48.277  1.00 14.55           O  
ATOM    393  N   SER L  54      23.855  26.855  49.009  1.00 14.86           N  
ATOM    394  CA  SER L  54      24.338  26.274  50.232  1.00 16.90           C  
ATOM    395  CB  SER L  54      24.679  27.339  51.288  1.00 18.60           C  
ATOM    396  OG  SER L  54      23.512  28.070  51.635  1.00 21.58           O  
ATOM    397  C   SER L  54      23.343  25.339  50.886  1.00 18.04           C  
ATOM    398  O   SER L  54      23.602  24.916  52.011  1.00 20.35           O  
ATOM    399  N   LYS L  55      22.211  24.959  50.238  1.00 33.32           N  
ATOM    400  CA  LYS L  55      21.280  24.074  50.884  1.00 33.92           C  
ATOM    401  CB  LYS L  55      19.812  24.308  50.482  1.00 33.53           C  
ATOM    402  CG  LYS L  55      19.216  25.609  51.030  1.00 37.98           C  
ATOM    403  CD  LYS L  55      17.858  25.959  50.415  1.00 50.75           C  
ATOM    404  CE  LYS L  55      17.243  27.254  50.953  1.00 45.21           C  
ATOM    405  NZ  LYS L  55      16.782  27.059  52.347  1.00 47.25           N1+
ATOM    406  C   LYS L  55      21.621  22.651  50.569  1.00 33.75           C  
ATOM    407  O   LYS L  55      22.063  22.333  49.467  1.00 32.03           O  
ATOM    408  N   ARG L  56      21.415  21.751  51.557  1.00 34.94           N  
ATOM    409  CA  ARG L  56      21.703  20.357  51.361  1.00 35.90           C  
ATOM    410  CB  ARG L  56      22.555  19.708  52.466  1.00 36.45           C  
ATOM    411  CG  ARG L  56      23.980  20.239  52.600  1.00 38.69           C  
ATOM    412  CD  ARG L  56      24.817  19.406  53.571  1.00 41.48           C  
ATOM    413  NE  ARG L  56      24.041  19.297  54.839  1.00 43.57           N  
ATOM    414  CZ  ARG L  56      24.231  20.196  55.848  1.00 46.59           C  
ATOM    415  NH1 ARG L  56      25.154  21.193  55.714  1.00 44.72           N1+
ATOM    416  NH2 ARG L  56      23.501  20.092  56.998  1.00 44.90           N  
ATOM    417  C   ARG L  56      20.414  19.599  51.384  1.00 36.10           C  
ATOM    418  O   ARG L  56      19.549  19.807  52.234  1.00 36.31           O  
ATOM    419  N   PRO L  57      20.290  18.710  50.442  1.00 35.66           N  
ATOM    420  CA  PRO L  57      19.120  17.881  50.378  1.00 35.38           C  
ATOM    421  CD  PRO L  57      20.841  18.974  49.123  1.00 34.76           C  
ATOM    422  CB  PRO L  57      19.100  17.294  48.966  1.00 36.03           C  
ATOM    423  CG  PRO L  57      19.857  18.337  48.128  1.00 34.64           C  
ATOM    424  C   PRO L  57      19.189  16.850  51.446  1.00 37.86           C  
ATOM    425  O   PRO L  57      20.271  16.623  51.989  1.00 38.18           O  
ATOM    426  N   SER L  58      18.046  16.231  51.784  1.00 39.25           N  
ATOM    427  CA  SER L  58      18.093  15.218  52.789  1.00 40.74           C  
ATOM    428  CB  SER L  58      16.705  14.690  53.196  1.00 42.04           C  
ATOM    429  OG  SER L  58      16.094  14.033  52.097  1.00 46.48           O  
ATOM    430  C   SER L  58      18.866  14.079  52.217  1.00 41.30           C  
ATOM    431  O   SER L  58      18.743  13.763  51.033  1.00 41.17           O  
ATOM    432  N   GLY L  59      19.702  13.441  53.056  1.00 40.47           N  
ATOM    433  CA  GLY L  59      20.468  12.307  52.632  1.00 40.13           C  
ATOM    434  C   GLY L  59      21.885  12.716  52.362  1.00 39.31           C  
ATOM    435  O   GLY L  59      22.782  11.876  52.390  1.00 42.49           O  
ATOM    436  N   VAL L  60      22.133  14.016  52.099  1.00 36.50           N  
ATOM    437  CA  VAL L  60      23.477  14.436  51.810  1.00 36.23           C  
ATOM    438  CB  VAL L  60      23.551  15.679  50.968  1.00 35.76           C  
ATOM    439  CG1 VAL L  60      25.019  16.125  50.874  1.00 33.19           C  
ATOM    440  CG2 VAL L  60      22.912  15.382  49.600  1.00 32.79           C  
ATOM    441  C   VAL L  60      24.199  14.713  53.094  1.00 37.16           C  
ATOM    442  O   VAL L  60      23.681  15.381  53.988  1.00 36.56           O  
ATOM    443  N   SER L  61      25.455  14.228  53.190  1.00 37.93           N  
ATOM    444  CA  SER L  61      26.242  14.375  54.383  1.00 37.88           C  
ATOM    445  CB  SER L  61      27.563  13.588  54.336  1.00 39.27           C  
ATOM    446  OG  SER L  61      28.294  13.783  55.538  1.00 41.67           O  
ATOM    447  C   SER L  61      26.588  15.822  54.586  1.00 39.81           C  
ATOM    448  O   SER L  61      26.761  16.584  53.638  1.00 39.24           O  
ATOM    449  N   ASN L  62      26.723  16.207  55.871  1.00 38.64           N  
ATOM    450  CA  ASN L  62      27.020  17.537  56.330  1.00 39.42           C  
ATOM    451  CB  ASN L  62      26.866  17.710  57.853  1.00 44.67           C  
ATOM    452  CG  ASN L  62      27.828  16.781  58.574  1.00 48.81           C  
ATOM    453  OD1 ASN L  62      27.891  15.585  58.292  1.00 50.04           O  
ATOM    454  ND2 ASN L  62      28.602  17.346  59.539  1.00 46.63           N  
ATOM    455  C   ASN L  62      28.414  17.913  55.930  1.00 38.65           C  
ATOM    456  O   ASN L  62      28.794  19.080  55.987  1.00 38.67           O  
ATOM    457  N   ARG L  63      29.226  16.912  55.550  1.00 36.12           N  
ATOM    458  CA  ARG L  63      30.589  17.124  55.158  1.00 33.68           C  
ATOM    459  CB  ARG L  63      31.290  15.818  54.744  1.00 34.13           C  
ATOM    460  CG  ARG L  63      31.399  14.810  55.893  1.00 35.62           C  
ATOM    461  CD  ARG L  63      32.181  13.534  55.567  1.00 36.28           C  
ATOM    462  NE  ARG L  63      31.411  12.743  54.564  1.00 37.24           N  
ATOM    463  CZ  ARG L  63      31.733  12.813  53.240  1.00 36.87           C  
ATOM    464  NH1 ARG L  63      32.756  13.616  52.832  1.00 37.13           N1+
ATOM    465  NH2 ARG L  63      31.052  12.065  52.323  1.00 36.15           N  
ATOM    466  C   ARG L  63      30.595  18.047  53.976  1.00 33.20           C  
ATOM    467  O   ARG L  63      31.569  18.769  53.760  1.00 32.67           O  
ATOM    468  N   PHE L  64      29.522  18.015  53.155  1.00 31.75           N  
ATOM    469  CA  PHE L  64      29.448  18.842  51.980  1.00 32.13           C  
ATOM    470  CB  PHE L  64      28.608  18.206  50.856  1.00 30.06           C  
ATOM    471  CG  PHE L  64      29.292  16.971  50.370  1.00 31.16           C  
ATOM    472  CD1 PHE L  64      29.194  15.787  51.066  1.00 32.06           C  
ATOM    473  CD2 PHE L  64      30.018  16.991  49.201  1.00 29.22           C  
ATOM    474  CE1 PHE L  64      29.820  14.649  50.611  1.00 31.36           C  
ATOM    475  CE2 PHE L  64      30.645  15.857  48.742  1.00 30.81           C  
ATOM    476  CZ  PHE L  64      30.548  14.681  49.447  1.00 30.76           C  
ATOM    477  C   PHE L  64      28.788  20.151  52.322  1.00 32.08           C  
ATOM    478  O   PHE L  64      27.776  20.188  53.020  1.00 32.52           O  
ATOM    479  N   SER L  65      29.363  21.275  51.834  1.00 29.65           N  
ATOM    480  CA  SER L  65      28.792  22.575  52.073  1.00 31.70           C  
ATOM    481  CB  SER L  65      29.351  23.271  53.327  1.00 32.36           C  
ATOM    482  OG  SER L  65      30.740  23.524  53.167  1.00 34.60           O  
ATOM    483  C   SER L  65      29.110  23.449  50.894  1.00 32.34           C  
ATOM    484  O   SER L  65      30.051  23.177  50.147  1.00 32.37           O  
ATOM    485  N   GLY L  66      28.330  24.536  50.692  1.00 31.06           N  
ATOM    486  CA  GLY L  66      28.579  25.381  49.556  1.00 32.26           C  
ATOM    487  C   GLY L  66      28.496  26.816  49.976  1.00 34.41           C  
ATOM    488  O   GLY L  66      27.868  27.150  50.979  1.00 34.97           O  
ATOM    489  N   SER L  67      29.142  27.704  49.188  1.00 34.20           N  
ATOM    490  CA  SER L  67      29.144  29.109  49.479  1.00 36.29           C  
ATOM    491  CB  SER L  67      30.287  29.535  50.418  1.00 36.56           C  
ATOM    492  OG  SER L  67      31.543  29.299  49.797  1.00 39.89           O  
ATOM    493  C   SER L  67      29.329  29.847  48.190  1.00 37.43           C  
ATOM    494  O   SER L  67      29.567  29.243  47.144  1.00 35.74           O  
ATOM    495  N   LYS L  68      29.190  31.189  48.228  1.00 38.29           N  
ATOM    496  CA  LYS L  68      29.353  31.949  47.023  1.00 37.90           C  
ATOM    497  CB  LYS L  68      28.035  32.086  46.242  1.00 38.70           C  
ATOM    498  CG  LYS L  68      28.161  32.833  44.916  1.00 41.75           C  
ATOM    499  CD  LYS L  68      26.918  32.706  44.034  1.00 42.76           C  
ATOM    500  CE  LYS L  68      25.721  33.507  44.546  1.00 45.39           C  
ATOM    501  NZ  LYS L  68      25.856  34.928  44.163  1.00 43.23           N1+
ATOM    502  C   LYS L  68      29.801  33.331  47.389  1.00 41.80           C  
ATOM    503  O   LYS L  68      29.380  33.882  48.405  1.00 41.76           O  
ATOM    504  N   SER L  69      30.709  33.910  46.577  1.00 40.61           N  
ATOM    505  CA  SER L  69      31.113  35.270  46.784  1.00 42.28           C  
ATOM    506  CB  SER L  69      32.415  35.417  47.593  1.00 45.33           C  
ATOM    507  OG  SER L  69      33.513  34.902  46.853  1.00 49.33           O  
ATOM    508  C   SER L  69      31.375  35.844  45.430  1.00 41.33           C  
ATOM    509  O   SER L  69      32.195  35.327  44.674  1.00 41.53           O  
ATOM    510  N   GLY L  70      30.687  36.947  45.087  1.00 42.68           N  
ATOM    511  CA  GLY L  70      30.908  37.549  43.805  1.00 40.19           C  
ATOM    512  C   GLY L  70      30.503  36.576  42.738  1.00 38.84           C  
ATOM    513  O   GLY L  70      29.446  35.952  42.798  1.00 40.22           O  
ATOM    514  N   ASN L  71      31.357  36.478  41.702  1.00 39.69           N  
ATOM    515  CA  ASN L  71      31.204  35.649  40.539  1.00 38.00           C  
ATOM    516  CB  ASN L  71      32.103  36.087  39.369  1.00 37.65           C  
ATOM    517  CG  ASN L  71      31.532  37.392  38.832  1.00 40.83           C  
ATOM    518  OD1 ASN L  71      30.413  37.778  39.166  1.00 40.11           O  
ATOM    519  ND2 ASN L  71      32.315  38.089  37.966  1.00 40.60           N  
ATOM    520  C   ASN L  71      31.490  34.206  40.827  1.00 38.06           C  
ATOM    521  O   ASN L  71      31.190  33.347  39.997  1.00 37.65           O  
ATOM    522  N   THR L  72      32.147  33.881  41.956  1.00 36.38           N  
ATOM    523  CA  THR L  72      32.527  32.505  42.118  1.00 36.17           C  
ATOM    524  CB  THR L  72      33.991  32.351  42.408  1.00 36.64           C  
ATOM    525  OG1 THR L  72      34.755  32.940  41.366  1.00 36.71           O  
ATOM    526  CG2 THR L  72      34.323  30.855  42.522  1.00 33.62           C  
ATOM    527  C   THR L  72      31.773  31.837  43.234  1.00 35.19           C  
ATOM    528  O   THR L  72      31.479  32.435  44.267  1.00 36.57           O  
ATOM    529  N   ALA L  73      31.446  30.541  43.023  1.00 33.22           N  
ATOM    530  CA  ALA L  73      30.769  29.719  43.988  1.00 32.07           C  
ATOM    531  CB  ALA L  73      29.505  29.035  43.439  1.00 30.39           C  
ATOM    532  C   ALA L  73      31.731  28.631  44.359  1.00 31.84           C  
ATOM    533  O   ALA L  73      32.608  28.284  43.569  1.00 31.05           O  
ATOM    534  N   SER L  74      31.616  28.077  45.587  1.00 30.65           N  
ATOM    535  CA  SER L  74      32.562  27.063  45.968  1.00 31.79           C  
ATOM    536  CB  SER L  74      33.629  27.566  46.956  1.00 33.83           C  
ATOM    537  OG  SER L  74      34.443  28.555  46.342  1.00 36.25           O  
ATOM    538  C   SER L  74      31.868  25.924  46.650  1.00 30.81           C  
ATOM    539  O   SER L  74      30.887  26.103  47.370  1.00 30.78           O  
ATOM    540  N   LEU L  75      32.388  24.702  46.415  1.00 30.35           N  
ATOM    541  CA  LEU L  75      31.912  23.515  47.061  1.00 29.07           C  
ATOM    542  CB  LEU L  75      31.608  22.371  46.080  1.00 27.16           C  
ATOM    543  CG  LEU L  75      31.114  21.080  46.757  1.00 27.61           C  
ATOM    544  CD1 LEU L  75      29.793  21.306  47.508  1.00 25.88           C  
ATOM    545  CD2 LEU L  75      31.032  19.922  45.748  1.00 25.81           C  
ATOM    546  C   LEU L  75      33.025  23.063  47.954  1.00 29.98           C  
ATOM    547  O   LEU L  75      34.168  22.939  47.515  1.00 29.99           O  
ATOM    548  N   THR L  76      32.723  22.822  49.246  1.00 29.76           N  
ATOM    549  CA  THR L  76      33.759  22.410  50.149  1.00 30.42           C  
ATOM    550  CB  THR L  76      33.926  23.333  51.322  1.00 30.70           C  
ATOM    551  OG1 THR L  76      34.241  24.643  50.873  1.00 33.52           O  
ATOM    552  CG2 THR L  76      35.053  22.796  52.221  1.00 30.26           C  
ATOM    553  C   THR L  76      33.403  21.063  50.692  1.00 30.25           C  
ATOM    554  O   THR L  76      32.270  20.824  51.105  1.00 31.52           O  
ATOM    555  N   ILE L  77      34.381  20.134  50.686  1.00 29.67           N  
ATOM    556  CA  ILE L  77      34.155  18.816  51.205  1.00 31.58           C  
ATOM    557  CB  ILE L  77      34.359  17.743  50.175  1.00 31.49           C  
ATOM    558  CG1 ILE L  77      33.404  17.958  48.990  1.00 31.96           C  
ATOM    559  CG2 ILE L  77      34.183  16.377  50.857  1.00 31.37           C  
ATOM    560  CD1 ILE L  77      33.736  17.087  47.779  1.00 30.38           C  
ATOM    561  C   ILE L  77      35.162  18.589  52.291  1.00 33.79           C  
ATOM    562  O   ILE L  77      36.366  18.692  52.064  1.00 34.14           O  
ATOM    563  N   SER L  78      34.687  18.256  53.507  1.00 33.33           N  
ATOM    564  CA  SER L  78      35.593  18.045  54.601  1.00 34.76           C  
ATOM    565  CB  SER L  78      35.214  18.826  55.870  1.00 34.95           C  
ATOM    566  OG  SER L  78      33.957  18.379  56.358  1.00 35.71           O  
ATOM    567  C   SER L  78      35.561  16.590  54.953  1.00 35.23           C  
ATOM    568  O   SER L  78      34.620  15.880  54.603  1.00 35.14           O  
ATOM    569  N   GLY L  79      36.621  16.096  55.626  1.00 34.13           N  
ATOM    570  CA  GLY L  79      36.630  14.722  56.044  1.00 33.30           C  
ATOM    571  C   GLY L  79      36.506  13.872  54.824  1.00 33.12           C  
ATOM    572  O   GLY L  79      35.657  12.986  54.751  1.00 33.72           O  
ATOM    573  N   LEU L  80      37.385  14.111  53.840  1.00 31.43           N  
ATOM    574  CA  LEU L  80      37.309  13.470  52.564  1.00 31.45           C  
ATOM    575  CB  LEU L  80      38.471  13.952  51.676  1.00 31.99           C  
ATOM    576  CG  LEU L  80      38.354  13.662  50.175  1.00 32.51           C  
ATOM    577  CD1 LEU L  80      37.127  14.357  49.567  1.00 31.70           C  
ATOM    578  CD2 LEU L  80      39.646  14.075  49.454  1.00 32.21           C  
ATOM    579  C   LEU L  80      37.345  11.978  52.754  1.00 33.11           C  
ATOM    580  O   LEU L  80      38.135  11.450  53.537  1.00 32.46           O  
ATOM    581  N   GLN L  81      36.439  11.263  52.046  1.00 33.29           N  
ATOM    582  CA  GLN L  81      36.332   9.830  52.128  1.00 33.38           C  
ATOM    583  CB  GLN L  81      34.967   9.359  52.658  1.00 35.18           C  
ATOM    584  CG  GLN L  81      34.709   9.822  54.092  1.00 40.21           C  
ATOM    585  CD  GLN L  81      33.346   9.315  54.534  1.00 45.39           C  
ATOM    586  OE1 GLN L  81      32.721   8.499  53.859  1.00 46.67           O  
ATOM    587  NE2 GLN L  81      32.873   9.812  55.707  1.00 45.20           N  
ATOM    588  C   GLN L  81      36.502   9.281  50.740  1.00 33.72           C  
ATOM    589  O   GLN L  81      36.349   9.996  49.754  1.00 31.72           O  
ATOM    590  N   ALA L  82      36.801   7.972  50.633  1.00 32.25           N  
ATOM    591  CA  ALA L  82      37.080   7.329  49.375  1.00 33.10           C  
ATOM    592  CB  ALA L  82      37.380   5.827  49.525  1.00 33.43           C  
ATOM    593  C   ALA L  82      35.896   7.460  48.467  1.00 32.47           C  
ATOM    594  O   ALA L  82      36.034   7.654  47.260  1.00 32.16           O  
ATOM    595  N   GLU L  83      34.696   7.387  49.055  1.00 32.70           N  
ATOM    596  CA  GLU L  83      33.421   7.428  48.402  1.00 33.96           C  
ATOM    597  CB  GLU L  83      32.327   7.424  49.473  1.00 36.00           C  
ATOM    598  CG  GLU L  83      30.903   7.626  48.984  1.00 43.83           C  
ATOM    599  CD  GLU L  83      30.089   7.804  50.253  1.00 52.39           C  
ATOM    600  OE1 GLU L  83      30.318   7.019  51.211  1.00 52.33           O  
ATOM    601  OE2 GLU L  83      29.249   8.741  50.293  1.00 53.07           O1-
ATOM    602  C   GLU L  83      33.298   8.708  47.628  1.00 32.58           C  
ATOM    603  O   GLU L  83      32.614   8.761  46.606  1.00 32.97           O  
ATOM    604  N   ASP L  84      33.949   9.777  48.116  1.00 30.02           N  
ATOM    605  CA  ASP L  84      33.872  11.099  47.562  1.00 28.83           C  
ATOM    606  CB  ASP L  84      34.592  12.146  48.427  1.00 28.40           C  
ATOM    607  CG  ASP L  84      33.780  12.315  49.702  1.00 31.29           C  
ATOM    608  OD1 ASP L  84      32.585  11.914  49.695  1.00 30.64           O  
ATOM    609  OD2 ASP L  84      34.339  12.843  50.700  1.00 29.89           O1-
ATOM    610  C   ASP L  84      34.455  11.168  46.179  1.00 28.86           C  
ATOM    611  O   ASP L  84      34.114  12.087  45.434  1.00 28.23           O  
ATOM    612  N   GLU L  85      35.385  10.263  45.801  1.00 26.90           N  
ATOM    613  CA  GLU L  85      35.935  10.373  44.475  1.00 28.13           C  
ATOM    614  CB  GLU L  85      36.943   9.282  44.073  1.00 27.80           C  
ATOM    615  CG  GLU L  85      38.351   9.488  44.627  1.00 30.98           C  
ATOM    616  CD  GLU L  85      39.264   8.457  43.975  1.00 34.76           C  
ATOM    617  OE1 GLU L  85      38.855   7.877  42.933  1.00 36.33           O  
ATOM    618  OE2 GLU L  85      40.384   8.235  44.510  1.00 32.83           O1-
ATOM    619  C   GLU L  85      34.822  10.303  43.485  1.00 27.31           C  
ATOM    620  O   GLU L  85      33.993   9.394  43.518  1.00 27.78           O  
ATOM    621  N   ALA L  86      34.786  11.296  42.576  1.00 25.74           N  
ATOM    622  CA  ALA L  86      33.763  11.373  41.578  1.00 24.89           C  
ATOM    623  CB  ALA L  86      32.338  11.380  42.160  1.00 25.11           C  
ATOM    624  C   ALA L  86      33.965  12.673  40.862  1.00 24.65           C  
ATOM    625  O   ALA L  86      34.902  13.414  41.159  1.00 24.76           O  
ATOM    626  N   ASP L  87      33.108  12.958  39.861  1.00 25.15           N  
ATOM    627  CA  ASP L  87      33.179  14.206  39.157  1.00 25.82           C  
ATOM    628  CB  ASP L  87      32.856  14.102  37.657  1.00 27.33           C  
ATOM    629  CG  ASP L  87      33.970  13.326  36.966  1.00 33.19           C  
ATOM    630  OD1 ASP L  87      34.700  12.578  37.670  1.00 36.31           O  
ATOM    631  OD2 ASP L  87      34.106  13.474  35.722  1.00 35.17           O1-
ATOM    632  C   ASP L  87      32.143  15.099  39.766  1.00 24.86           C  
ATOM    633  O   ASP L  87      31.067  14.635  40.141  1.00 25.24           O  
ATOM    634  N   TYR L  88      32.450  16.407  39.898  1.00 23.81           N  
ATOM    635  CA  TYR L  88      31.513  17.330  40.483  1.00 24.04           C  
ATOM    636  CB  TYR L  88      32.032  18.012  41.762  1.00 23.25           C  
ATOM    637  CG  TYR L  88      32.148  16.974  42.824  1.00 22.71           C  
ATOM    638  CD1 TYR L  88      33.240  16.138  42.870  1.00 23.74           C  
ATOM    639  CD2 TYR L  88      31.165  16.842  43.777  1.00 22.68           C  
ATOM    640  CE1 TYR L  88      33.347  15.182  43.852  1.00 24.05           C  
ATOM    641  CE2 TYR L  88      31.265  15.887  44.760  1.00 22.96           C  
ATOM    642  CZ  TYR L  88      32.358  15.055  44.799  1.00 24.78           C  
ATOM    643  OH  TYR L  88      32.463  14.075  45.808  1.00 24.20           O  
ATOM    644  C   TYR L  88      31.233  18.421  39.495  1.00 24.98           C  
ATOM    645  O   TYR L  88      32.142  18.921  38.833  1.00 25.56           O  
ATOM    646  N   TYR L  89      29.944  18.814  39.371  1.00 24.64           N  
ATOM    647  CA  TYR L  89      29.582  19.841  38.434  1.00 24.49           C  
ATOM    648  CB  TYR L  89      28.649  19.374  37.301  1.00 24.57           C  
ATOM    649  CG  TYR L  89      29.291  18.303  36.492  1.00 24.74           C  
ATOM    650  CD1 TYR L  89      30.089  18.614  35.416  1.00 25.09           C  
ATOM    651  CD2 TYR L  89      29.089  16.982  36.812  1.00 25.10           C  
ATOM    652  CE1 TYR L  89      30.676  17.620  34.668  1.00 25.61           C  
ATOM    653  CE2 TYR L  89      29.673  15.984  36.068  1.00 25.43           C  
ATOM    654  CZ  TYR L  89      30.467  16.302  34.994  1.00 26.87           C  
ATOM    655  OH  TYR L  89      31.067  15.283  34.227  1.00 27.39           O  
ATOM    656  C   TYR L  89      28.781  20.887  39.152  1.00 25.04           C  
ATOM    657  O   TYR L  89      27.948  20.574  40.001  1.00 25.02           O  
ATOM    658  N   CYS L  90      29.025  22.171  38.816  1.00 25.28           N  
ATOM    659  CA  CYS L  90      28.240  23.251  39.344  1.00 27.23           C  
ATOM    660  CB  CYS L  90      29.069  24.488  39.759  1.00 28.72           C  
ATOM    661  SG  CYS L  90      30.081  25.160  38.403  1.00 36.05           S  
ATOM    662  C   CYS L  90      27.305  23.665  38.242  1.00 27.30           C  
ATOM    663  O   CYS L  90      27.573  23.394  37.072  1.00 26.90           O  
ATOM    664  N   ILE L  91      26.143  24.265  38.591  1.00 27.02           N  
ATOM    665  CA  ILE L  91      25.223  24.723  37.583  1.00 26.82           C  
ATOM    666  CB  ILE L  91      24.138  23.707  37.314  1.00 26.68           C  
ATOM    667  CG1 ILE L  91      23.363  23.968  36.006  1.00  0.00           C  
ATOM    668  CG2 ILE L  91      23.246  23.658  38.564  1.00  0.00           C  
ATOM    669  CD1 ILE L  91      22.430  25.177  36.024  1.00  0.00           C  
ATOM    670  C   ILE L  91      24.602  25.989  38.094  1.00 27.28           C  
ATOM    671  O   ILE L  91      24.414  26.149  39.298  1.00 27.52           O  
ATOM    672  N   SER L  92      24.283  26.942  37.193  1.00 26.95           N  
ATOM    673  CA  SER L  92      23.695  28.165  37.653  1.00 29.33           C  
ATOM    674  CB  SER L  92      24.714  29.301  37.835  1.00 29.96           C  
ATOM    675  OG  SER L  92      24.062  30.476  38.292  1.00 33.79           O  
ATOM    676  C   SER L  92      22.677  28.649  36.677  1.00 29.62           C  
ATOM    677  O   SER L  92      22.806  28.490  35.464  1.00 29.12           O  
ATOM    678  N   TYR L  93      21.730  29.565  37.031  1.00 23.21           N  
ATOM    679  CA  TYR L  93      20.844  30.207  36.039  1.00 25.63           C  
ATOM    680  CB  TYR L  93      19.483  30.654  36.581  1.00 25.86           C  
ATOM    681  CG  TYR L  93      18.614  29.468  36.497  1.00 26.25           C  
ATOM    682  CD1 TYR L  93      18.678  28.473  37.431  1.00 25.42           C  
ATOM    683  CD2 TYR L  93      17.736  29.368  35.444  1.00 25.73           C  
ATOM    684  CE1 TYR L  93      17.847  27.394  37.300  1.00 26.94           C  
ATOM    685  CE2 TYR L  93      16.905  28.288  35.316  1.00 25.30           C  
ATOM    686  CZ  TYR L  93      16.961  27.294  36.255  1.00 26.35           C  
ATOM    687  OH  TYR L  93      16.108  26.176  36.140  1.00 27.44           O  
ATOM    688  C   TYR L  93      21.435  31.460  35.409  1.00 27.17           C  
ATOM    689  O   TYR L  93      22.252  32.157  36.007  1.00 26.28           O  
ATOM    690  N   ILE L  94      21.001  31.784  34.161  1.00 29.51           N  
ATOM    691  CA  ILE L  94      21.470  32.919  33.395  1.00 32.59           C  
ATOM    692  CB  ILE L  94      22.065  32.525  32.066  1.00 32.31           C  
ATOM    693  CG1 ILE L  94      22.868  33.682  31.449  1.00  0.00           C  
ATOM    694  CG2 ILE L  94      20.937  31.986  31.170  1.00  0.00           C  
ATOM    695  CD1 ILE L  94      23.728  33.253  30.263  1.00  0.00           C  
ATOM    696  C   ILE L  94      20.318  33.850  33.153  1.00 34.41           C  
ATOM    697  O   ILE L  94      19.195  33.588  33.580  1.00 33.85           O  
ATOM    698  N   SER L  95      20.601  34.996  32.495  1.00 36.41           N  
ATOM    699  CA  SER L  95      19.654  36.042  32.244  1.00 38.38           C  
ATOM    700  CB  SER L  95      20.272  37.188  31.428  1.00 39.21           C  
ATOM    701  OG  SER L  95      19.310  38.204  31.197  1.00 40.55           O  
ATOM    702  C   SER L  95      18.493  35.498  31.472  1.00 38.95           C  
ATOM    703  O   SER L  95      17.342  35.804  31.781  1.00 39.46           O  
ATOM    704  N   SER L  96      18.768  34.675  30.446  1.00 39.11           N  
ATOM    705  CA  SER L  96      17.731  34.085  29.645  1.00 39.27           C  
ATOM    706  CB  SER L  96      18.269  33.400  28.375  1.00 40.06           C  
ATOM    707  OG  SER L  96      18.873  34.358  27.519  1.00 42.19           O  
ATOM    708  C   SER L  96      17.058  33.035  30.472  1.00 38.74           C  
ATOM    709  O   SER L  96      16.062  32.448  30.051  1.00 38.54           O  
ATOM    710  N   ASN L  97      17.584  32.793  31.686  1.00 37.37           N  
ATOM    711  CA  ASN L  97      17.110  31.773  32.581  1.00 36.35           C  
ATOM    712  CB  ASN L  97      15.592  31.798  32.832  1.00 37.90           C  
ATOM    713  CG  ASN L  97      15.309  32.915  33.825  1.00 40.84           C  
ATOM    714  OD1 ASN L  97      16.223  33.547  34.351  1.00 40.82           O  
ATOM    715  ND2 ASN L  97      13.999  33.147  34.110  1.00 42.31           N  
ATOM    716  C   ASN L  97      17.473  30.429  32.042  1.00 34.79           C  
ATOM    717  O   ASN L  97      16.891  29.414  32.424  1.00 35.54           O  
ATOM    718  N   THR L  98      18.482  30.383  31.154  1.00 31.56           N  
ATOM    719  CA  THR L  98      18.943  29.118  30.670  1.00 30.42           C  
ATOM    720  CB  THR L  98      19.766  29.235  29.417  1.00 31.62           C  
ATOM    721  OG1 THR L  98      18.991  29.794  28.368  1.00  0.00           O  
ATOM    722  CG2 THR L  98      20.287  27.844  29.021  1.00  0.00           C  
ATOM    723  C   THR L  98      19.832  28.568  31.737  1.00 28.51           C  
ATOM    724  O   THR L  98      20.518  29.320  32.427  1.00 26.72           O  
ATOM    725  N   ARG L  99      19.835  27.233  31.923  1.00 26.57           N  
ATOM    726  CA  ARG L  99      20.687  26.719  32.956  1.00 24.72           C  
ATOM    727  CB  ARG L  99      20.201  25.416  33.610  1.00 24.55           C  
ATOM    728  CG  ARG L  99      18.915  25.620  34.411  1.00  0.00           C  
ATOM    729  CD  ARG L  99      18.795  24.711  35.633  1.00  0.00           C  
ATOM    730  NE  ARG L  99      19.660  25.286  36.697  1.00  0.00           N  
ATOM    731  CZ  ARG L  99      19.945  24.588  37.834  1.00  0.00           C  
ATOM    732  NH1 ARG L  99      19.567  23.284  37.949  1.00  0.00           N1+
ATOM    733  NH2 ARG L  99      20.610  25.203  38.856  1.00  0.00           N  
ATOM    734  C   ARG L  99      22.049  26.504  32.400  1.00 23.77           C  
ATOM    735  O   ARG L  99      22.199  26.122  31.238  1.00 22.85           O  
ATOM    736  N   LEU L 100      23.100  26.767  33.208  1.00 30.94           N  
ATOM    737  CA  LEU L 100      24.395  26.546  32.618  1.00 29.16           C  
ATOM    738  CB  LEU L 100      25.139  27.869  32.350  1.00 30.29           C  
ATOM    739  CG  LEU L 100      26.529  27.717  31.711  1.00 28.94           C  
ATOM    740  CD1 LEU L 100      26.433  27.060  30.325  1.00 30.14           C  
ATOM    741  CD2 LEU L 100      27.272  29.061  31.673  1.00 29.52           C  
ATOM    742  C   LEU L 100      25.239  25.716  33.549  1.00 29.21           C  
ATOM    743  O   LEU L 100      25.352  26.010  34.737  1.00 29.05           O  
ATOM    744  N   PHE L 101      25.875  24.649  33.024  1.00 27.99           N  
ATOM    745  CA  PHE L 101      26.697  23.789  33.839  1.00 27.72           C  
ATOM    746  CB  PHE L 101      26.644  22.296  33.457  1.00 27.58           C  
ATOM    747  CG  PHE L 101      25.385  21.660  33.941  1.00 27.74           C  
ATOM    748  CD1 PHE L 101      24.203  21.801  33.255  1.00 27.35           C  
ATOM    749  CD2 PHE L 101      25.404  20.895  35.084  1.00 26.80           C  
ATOM    750  CE1 PHE L 101      23.056  21.195  33.714  1.00 29.12           C  
ATOM    751  CE2 PHE L 101      24.262  20.288  35.548  1.00 25.79           C  
ATOM    752  CZ  PHE L 101      23.082  20.440  34.863  1.00 26.98           C  
ATOM    753  C   PHE L 101      28.139  24.165  33.692  1.00 28.20           C  
ATOM    754  O   PHE L 101      28.564  24.689  32.664  1.00 29.47           O  
ATOM    755  N   GLY L 102      28.929  23.899  34.755  1.00 27.34           N  
ATOM    756  CA  GLY L 102      30.346  24.126  34.723  1.00 27.22           C  
ATOM    757  C   GLY L 102      30.971  22.967  33.997  1.00 28.12           C  
ATOM    758  O   GLY L 102      30.307  21.985  33.674  1.00 27.19           O  
ATOM    759  N   GLY L 103      32.289  23.071  33.736  1.00 27.65           N  
ATOM    760  CA  GLY L 103      33.083  22.113  33.013  1.00 27.24           C  
ATOM    761  C   GLY L 103      33.194  20.813  33.754  1.00 28.92           C  
ATOM    762  O   GLY L 103      33.403  19.766  33.143  1.00 29.35           O  
ATOM    763  N   GLY L 104      33.155  20.847  35.096  1.00 28.23           N  
ATOM    764  CA  GLY L 104      33.268  19.629  35.852  1.00 27.54           C  
ATOM    765  C   GLY L 104      34.652  19.531  36.419  1.00 28.65           C  
ATOM    766  O   GLY L 104      35.624  19.991  35.819  1.00 29.75           O  
ATOM    767  N   THR L 105      34.768  18.917  37.617  1.00 28.35           N  
ATOM    768  CA  THR L 105      36.047  18.758  38.251  1.00 28.21           C  
ATOM    769  CB  THR L 105      36.200  19.611  39.478  1.00 28.25           C  
ATOM    770  OG1 THR L 105      36.022  20.982  39.153  1.00 28.53           O  
ATOM    771  CG2 THR L 105      37.602  19.382  40.071  1.00 28.23           C  
ATOM    772  C   THR L 105      36.165  17.336  38.702  1.00 27.78           C  
ATOM    773  O   THR L 105      35.232  16.782  39.281  1.00 27.08           O  
ATOM    774  N   LYS L 106      37.325  16.695  38.450  1.00 27.30           N  
ATOM    775  CA  LYS L 106      37.462  15.357  38.941  1.00 28.24           C  
ATOM    776  CB  LYS L 106      38.277  14.395  38.061  1.00 29.18           C  
ATOM    777  CG  LYS L 106      38.330  13.007  38.706  1.00 33.24           C  
ATOM    778  CD  LYS L 106      38.801  11.865  37.809  1.00 39.03           C  
ATOM    779  CE  LYS L 106      38.815  10.527  38.553  1.00 40.16           C  
ATOM    780  NZ  LYS L 106      39.246   9.436  37.655  1.00 40.79           N1+
ATOM    781  C   LYS L 106      38.144  15.439  40.265  1.00 28.79           C  
ATOM    782  O   LYS L 106      39.196  16.061  40.409  1.00 28.45           O  
ATOM    783  N   LEU L 107      37.536  14.799  41.279  1.00 27.71           N  
ATOM    784  CA  LEU L 107      38.067  14.832  42.609  1.00 27.74           C  
ATOM    785  CB  LEU L 107      36.955  15.099  43.647  1.00 28.33           C  
ATOM    786  CG  LEU L 107      37.379  15.287  45.118  1.00 33.15           C  
ATOM    787  CD1 LEU L 107      36.155  15.627  45.975  1.00 34.16           C  
ATOM    788  CD2 LEU L 107      38.129  14.077  45.693  1.00 35.11           C  
ATOM    789  C   LEU L 107      38.684  13.497  42.871  1.00 27.86           C  
ATOM    790  O   LEU L 107      38.022  12.465  42.771  1.00 28.07           O  
ATOM    791  N   ALA L 108      39.985  13.485  43.222  1.00 28.30           N  
ATOM    792  CA  ALA L 108      40.627  12.232  43.489  1.00 29.75           C  
ATOM    793  CB  ALA L 108      41.915  12.019  42.677  1.00 29.44           C  
ATOM    794  C   ALA L 108      41.002  12.192  44.936  1.00 29.35           C  
ATOM    795  O   ALA L 108      41.526  13.160  45.488  1.00 29.25           O  
ATOM    796  N   VAL L 109      40.723  11.048  45.593  1.00 28.80           N  
ATOM    797  CA  VAL L 109      41.100  10.885  46.965  1.00 29.12           C  
ATOM    798  CB  VAL L 109      40.110  10.098  47.772  1.00 30.48           C  
ATOM    799  CG1 VAL L 109      40.697   9.861  49.172  1.00 30.15           C  
ATOM    800  CG2 VAL L 109      38.771  10.852  47.776  1.00 28.54           C  
ATOM    801  C   VAL L 109      42.364  10.103  46.933  1.00 29.52           C  
ATOM    802  O   VAL L 109      42.386   8.942  46.527  1.00 30.44           O  
ATOM    803  N   LEU L 110      43.462  10.737  47.375  1.00 31.33           N  
ATOM    804  CA  LEU L 110      44.739  10.098  47.332  1.00 31.29           C  
ATOM    805  CB  LEU L 110      45.870  11.022  47.809  1.00 30.58           C  
ATOM    806  CG  LEU L 110      45.984  12.296  46.949  1.00 33.65           C  
ATOM    807  CD1 LEU L 110      47.123  13.205  47.434  1.00 29.43           C  
ATOM    808  CD2 LEU L 110      46.080  11.955  45.454  1.00 26.87           C  
ATOM    809  C   LEU L 110      44.670   8.889  48.255  1.00 31.87           C  
ATOM    810  O   LEU L 110      44.993   9.044  49.463  1.00 32.93           O  
ATOM    811  OXT LEU L 110      44.288   7.794  47.763  1.00  0.00           O1-
TER     812      LEU L 110 
ATOM    813  N   GLU H 111       8.956   5.702  45.592  1.00 51.09           N1+
ATOM    814  CA  GLU H 111      10.219   6.337  45.154  1.00 49.75           C  
ATOM    815  CB  GLU H 111      11.344   5.290  45.137  1.00 52.35           C  
ATOM    816  CG  GLU H 111      11.025   4.089  44.245  1.00 57.01           C  
ATOM    817  CD  GLU H 111      12.045   2.996  44.539  1.00 63.49           C  
ATOM    818  OE1 GLU H 111      12.943   3.235  45.390  1.00 64.85           O  
ATOM    819  OE2 GLU H 111      11.933   1.903  43.924  1.00 64.04           O1-
ATOM    820  C   GLU H 111      10.075   6.942  43.797  1.00 46.60           C  
ATOM    821  O   GLU H 111       9.340   6.436  42.951  1.00 45.74           O  
ATOM    822  N   VAL H 112      10.772   8.068  43.566  1.00 44.04           N  
ATOM    823  CA  VAL H 112      10.664   8.730  42.302  1.00 41.74           C  
ATOM    824  CB  VAL H 112      11.210  10.127  42.321  1.00 41.31           C  
ATOM    825  CG1 VAL H 112      11.167  10.697  40.894  1.00 40.81           C  
ATOM    826  CG2 VAL H 112      10.400  10.946  43.341  1.00 41.12           C  
ATOM    827  C   VAL H 112      11.439   7.941  41.302  1.00 40.39           C  
ATOM    828  O   VAL H 112      12.570   7.532  41.560  1.00 41.29           O  
ATOM    829  N   GLN H 113      10.827   7.690  40.129  1.00 40.40           N  
ATOM    830  CA  GLN H 113      11.521   6.966  39.108  1.00 40.94           C  
ATOM    831  CB  GLN H 113      10.985   5.549  38.841  1.00 41.10           C  
ATOM    832  CG  GLN H 113      11.205   4.569  39.992  1.00 45.55           C  
ATOM    833  CD  GLN H 113      10.857   3.183  39.475  1.00 50.07           C  
ATOM    834  OE1 GLN H 113      11.185   2.834  38.343  1.00 50.86           O  
ATOM    835  NE2 GLN H 113      10.171   2.368  40.322  1.00 49.77           N  
ATOM    836  C   GLN H 113      11.374   7.706  37.821  1.00 38.02           C  
ATOM    837  O   GLN H 113      10.312   8.241  37.507  1.00 37.78           O  
ATOM    838  N   LEU H 114      12.475   7.766  37.048  1.00 35.75           N  
ATOM    839  CA  LEU H 114      12.446   8.382  35.757  1.00 34.23           C  
ATOM    840  CB  LEU H 114      13.290   9.667  35.691  1.00 33.45           C  
ATOM    841  CG  LEU H 114      12.792  10.785  36.627  1.00 33.50           C  
ATOM    842  CD1 LEU H 114      13.675  12.039  36.517  1.00 32.44           C  
ATOM    843  CD2 LEU H 114      11.304  11.086  36.392  1.00 32.69           C  
ATOM    844  C   LEU H 114      13.083   7.401  34.825  1.00 34.60           C  
ATOM    845  O   LEU H 114      14.221   6.991  35.049  1.00 36.17           O  
ATOM    846  N   VAL H 115      12.372   6.982  33.760  1.00 34.07           N  
ATOM    847  CA  VAL H 115      12.980   6.039  32.867  1.00 34.95           C  
ATOM    848  CB  VAL H 115      12.234   4.738  32.786  1.00 35.45           C  
ATOM    849  CG1 VAL H 115      12.958   3.809  31.796  1.00 35.67           C  
ATOM    850  CG2 VAL H 115      12.106   4.154  34.201  1.00 35.40           C  
ATOM    851  C   VAL H 115      12.979   6.628  31.490  1.00 34.71           C  
ATOM    852  O   VAL H 115      11.919   6.897  30.927  1.00 34.62           O  
ATOM    853  N   GLU H 116      14.183   6.839  30.913  1.00 33.70           N  
ATOM    854  CA  GLU H 116      14.285   7.380  29.585  1.00 34.95           C  
ATOM    855  CB  GLU H 116      15.562   8.204  29.336  1.00 34.56           C  
ATOM    856  CG  GLU H 116      15.682   9.473  30.180  1.00 35.42           C  
ATOM    857  CD  GLU H 116      16.356   9.115  31.496  1.00 36.69           C  
ATOM    858  OE1 GLU H 116      16.414   7.900  31.823  1.00 36.74           O  
ATOM    859  OE2 GLU H 116      16.826  10.054  32.192  1.00 34.69           O1-
ATOM    860  C   GLU H 116      14.331   6.248  28.603  1.00 36.96           C  
ATOM    861  O   GLU H 116      14.791   5.153  28.923  1.00 37.48           O  
ATOM    862  N   SER H 117      13.847   6.489  27.365  1.00 35.29           N  
ATOM    863  CA  SER H 117      13.899   5.468  26.354  1.00 36.47           C  
ATOM    864  CB  SER H 117      12.703   4.502  26.399  1.00 37.99           C  
ATOM    865  OG  SER H 117      11.498   5.214  26.164  1.00 39.28           O  
ATOM    866  C   SER H 117      13.883   6.136  25.014  1.00 36.91           C  
ATOM    867  O   SER H 117      13.677   7.345  24.909  1.00 35.66           O  
ATOM    868  N   GLY H 118      14.111   5.348  23.940  1.00 35.87           N  
ATOM    869  CA  GLY H 118      14.056   5.874  22.605  1.00 35.32           C  
ATOM    870  C   GLY H 118      15.430   6.100  22.049  1.00 36.11           C  
ATOM    871  O   GLY H 118      15.560   6.453  20.878  1.00 37.27           O  
ATOM    872  N   GLY H 119      16.493   5.908  22.853  1.00 35.39           N  
ATOM    873  CA  GLY H 119      17.818   6.133  22.344  1.00 35.70           C  
ATOM    874  C   GLY H 119      18.186   5.019  21.418  1.00 38.05           C  
ATOM    875  O   GLY H 119      17.737   3.884  21.575  1.00 38.42           O  
ATOM    876  N   SER H 120      19.043   5.330  20.424  1.00 36.68           N  
ATOM    877  CA  SER H 120      19.466   4.355  19.455  1.00 35.66           C  
ATOM    878  CB  SER H 120      18.350   3.839  18.520  1.00  0.00           C  
ATOM    879  OG  SER H 120      17.458   2.963  19.194  1.00  0.00           O  
ATOM    880  C   SER H 120      20.446   5.010  18.537  1.00 36.28           C  
ATOM    881  O   SER H 120      20.945   6.104  18.795  1.00 36.01           O  
ATOM    882  N   LEU H 121      20.752   4.318  17.424  1.00 35.93           N  
ATOM    883  CA  LEU H 121      21.653   4.828  16.436  1.00 34.62           C  
ATOM    884  CB  LEU H 121      22.486   3.732  15.750  1.00 34.28           C  
ATOM    885  CG  LEU H 121      23.441   4.271  14.672  1.00 38.93           C  
ATOM    886  CD1 LEU H 121      24.481   5.230  15.267  1.00 37.92           C  
ATOM    887  CD2 LEU H 121      24.075   3.122  13.870  1.00 39.95           C  
ATOM    888  C   LEU H 121      20.836   5.491  15.374  1.00 35.91           C  
ATOM    889  O   LEU H 121      19.810   4.962  14.946  1.00 36.74           O  
ATOM    890  N   VAL H 122      21.266   6.694  14.939  1.00 35.00           N  
ATOM    891  CA  VAL H 122      20.569   7.401  13.904  1.00 36.10           C  
ATOM    892  CB  VAL H 122      19.672   8.480  14.431  1.00 38.29           C  
ATOM    893  CG1 VAL H 122      20.527   9.468  15.242  1.00 36.97           C  
ATOM    894  CG2 VAL H 122      18.930   9.123  13.247  1.00 39.28           C  
ATOM    895  C   VAL H 122      21.578   8.047  13.007  1.00 36.69           C  
ATOM    896  O   VAL H 122      22.677   8.406  13.427  1.00 35.30           O  
ATOM    897  N   LYS H 123      21.208   8.209  11.723  1.00 36.80           N  
ATOM    898  CA  LYS H 123      22.063   8.799  10.735  1.00 38.43           C  
ATOM    899  CB  LYS H 123      21.614   8.473   9.302  1.00 42.19           C  
ATOM    900  CG  LYS H 123      22.504   9.081   8.220  1.00 45.90           C  
ATOM    901  CD  LYS H 123      22.224   8.525   6.824  0.90 49.94           C  
ATOM    902  CE  LYS H 123      20.852   8.922   6.272  1.00 53.99           C  
ATOM    903  NZ  LYS H 123      19.780   8.266   7.055  1.00 56.32           N1+
ATOM    904  C   LYS H 123      22.010  10.285  10.907  1.00 36.99           C  
ATOM    905  O   LYS H 123      21.025  10.829  11.401  1.00 36.43           O  
ATOM    906  N   PRO H 124      23.050  10.967  10.513  1.00 37.19           N  
ATOM    907  CA  PRO H 124      23.063  12.394  10.650  1.00 37.88           C  
ATOM    908  CD  PRO H 124      24.390  10.401  10.524  1.00 37.29           C  
ATOM    909  CB  PRO H 124      24.488  12.827  10.312  1.00 37.43           C  
ATOM    910  CG  PRO H 124      25.337  11.601  10.706  1.00 38.31           C  
ATOM    911  C   PRO H 124      22.000  12.979   9.784  1.00 38.61           C  
ATOM    912  O   PRO H 124      21.789  12.484   8.678  1.00 38.53           O  
ATOM    913  N   GLY H 125      21.311  14.027  10.274  1.00 39.03           N  
ATOM    914  CA  GLY H 125      20.265  14.646   9.517  1.00 38.54           C  
ATOM    915  C   GLY H 125      18.976  13.941   9.819  1.00 38.86           C  
ATOM    916  O   GLY H 125      17.918  14.353   9.348  1.00 38.96           O  
ATOM    917  N   GLY H 126      19.025  12.863  10.630  1.00 37.64           N  
ATOM    918  CA  GLY H 126      17.835  12.107  10.919  1.00 37.36           C  
ATOM    919  C   GLY H 126      17.159  12.665  12.135  1.00 38.80           C  
ATOM    920  O   GLY H 126      17.558  13.701  12.666  1.00 37.44           O  
ATOM    921  N   SER H 127      16.098  11.970  12.610  1.00 38.68           N  
ATOM    922  CA  SER H 127      15.371  12.440  13.757  1.00 38.34           C  
ATOM    923  CB  SER H 127      14.005  13.053  13.404  1.00 39.80           C  
ATOM    924  OG  SER H 127      14.180  14.225  12.622  1.00 43.56           O  
ATOM    925  C   SER H 127      15.096  11.298  14.694  1.00 38.55           C  
ATOM    926  O   SER H 127      14.992  10.143  14.282  1.00 39.85           O  
ATOM    927  N   LEU H 128      15.004  11.612  16.007  1.00 37.23           N  
ATOM    928  CA  LEU H 128      14.669  10.650  17.025  1.00 37.62           C  
ATOM    929  CB  LEU H 128      15.829  10.129  17.892  1.00 39.22           C  
ATOM    930  CG  LEU H 128      16.735   9.082  17.239  1.00 40.45           C  
ATOM    931  CD1 LEU H 128      17.500   9.679  16.056  1.00 39.27           C  
ATOM    932  CD2 LEU H 128      17.653   8.422  18.280  1.00 39.64           C  
ATOM    933  C   LEU H 128      13.780  11.309  18.021  1.00 37.28           C  
ATOM    934  O   LEU H 128      13.805  12.526  18.195  1.00 37.84           O  
ATOM    935  N   ARG H 129      12.963  10.497  18.716  1.00 36.15           N  
ATOM    936  CA  ARG H 129      12.104  11.027  19.732  1.00 36.96           C  
ATOM    937  CB  ARG H 129      10.618  10.806  19.411  1.00 38.10           C  
ATOM    938  CG  ARG H 129       9.629  11.496  20.354  1.00 39.70           C  
ATOM    939  CD  ARG H 129       8.187  11.080  20.059  1.00 43.41           C  
ATOM    940  NE  ARG H 129       7.265  11.997  20.783  1.00 48.94           N  
ATOM    941  CZ  ARG H 129       5.917  11.814  20.665  1.00 53.17           C  
ATOM    942  NH1 ARG H 129       5.436  10.763  19.940  1.00 51.78           N1+
ATOM    943  NH2 ARG H 129       5.048  12.678  21.267  1.00 53.55           N  
ATOM    944  C   ARG H 129      12.408  10.269  20.988  1.00 36.21           C  
ATOM    945  O   ARG H 129      12.306   9.044  21.021  1.00 36.93           O  
ATOM    946  N   LEU H 130      12.781  10.987  22.063  1.00 33.80           N  
ATOM    947  CA  LEU H 130      13.106  10.347  23.307  1.00 32.86           C  
ATOM    948  CB  LEU H 130      14.298  10.988  24.037  1.00 31.21           C  
ATOM    949  CG  LEU H 130      15.610  10.980  23.230  1.00 30.88           C  
ATOM    950  CD1 LEU H 130      16.764  11.567  24.056  1.00 28.32           C  
ATOM    951  CD2 LEU H 130      15.923   9.587  22.660  1.00 30.10           C  
ATOM    952  C   LEU H 130      11.930  10.490  24.216  1.00 33.06           C  
ATOM    953  O   LEU H 130      11.176  11.459  24.123  1.00 32.91           O  
ATOM    954  N   SER H 131      11.737   9.505  25.116  1.00 33.39           N  
ATOM    955  CA  SER H 131      10.638   9.570  26.035  1.00 33.31           C  
ATOM    956  CB  SER H 131       9.575   8.484  25.795  1.00 33.82           C  
ATOM    957  OG  SER H 131       8.985   8.658  24.515  1.00 39.61           O  
ATOM    958  C   SER H 131      11.173   9.377  27.421  1.00 33.38           C  
ATOM    959  O   SER H 131      12.207   8.740  27.625  1.00 32.95           O  
ATOM    960  N   CYS H 132      10.482   9.968  28.414  1.00 32.57           N  
ATOM    961  CA  CYS H 132      10.855   9.852  29.795  1.00 33.87           C  
ATOM    962  CB  CYS H 132      11.449  11.170  30.337  1.00 34.59           C  
ATOM    963  SG  CYS H 132      11.715  11.206  32.133  1.00 41.83           S  
ATOM    964  C   CYS H 132       9.595   9.564  30.555  1.00 35.10           C  
ATOM    965  O   CYS H 132       8.700  10.405  30.615  1.00 34.77           O  
ATOM    966  N   ALA H 133       9.490   8.365  31.164  1.00 34.31           N  
ATOM    967  CA  ALA H 133       8.302   8.026  31.899  1.00 34.98           C  
ATOM    968  CB  ALA H 133       7.892   6.549  31.763  1.00 35.97           C  
ATOM    969  C   ALA H 133       8.584   8.280  33.344  1.00 35.99           C  
ATOM    970  O   ALA H 133       9.611   7.857  33.870  1.00 35.23           O  
ATOM    971  N   ALA H 134       7.659   8.978  34.032  1.00 36.47           N  
ATOM    972  CA  ALA H 134       7.899   9.325  35.402  1.00 36.02           C  
ATOM    973  CB  ALA H 134       7.803  10.836  35.674  1.00 35.30           C  
ATOM    974  C   ALA H 134       6.881   8.661  36.266  1.00 37.54           C  
ATOM    975  O   ALA H 134       5.740   8.445  35.854  1.00 38.86           O  
ATOM    976  N   SER H 135       7.301   8.298  37.498  1.00 37.40           N  
ATOM    977  CA  SER H 135       6.429   7.672  38.449  1.00 38.56           C  
ATOM    978  CB  SER H 135       6.494   6.133  38.429  1.00 38.85           C  
ATOM    979  OG  SER H 135       6.106   5.625  37.162  1.00 42.63           O  
ATOM    980  C   SER H 135       6.904   8.056  39.816  1.00 38.35           C  
ATOM    981  O   SER H 135       8.021   8.545  39.987  1.00 37.65           O  
ATOM    982  N   GLY H 136       6.084   7.800  40.846  1.00 73.61           N  
ATOM    983  CA  GLY H 136       6.562   8.024  42.179  1.00 72.26           C  
ATOM    984  C   GLY H 136       6.255   9.419  42.612  1.00 67.56           C  
ATOM    985  O   GLY H 136       6.551   9.796  43.745  1.00 69.61           O  
ATOM    986  N   PHE H 137       5.673  10.237  41.715  1.00 60.99           N  
ATOM    987  CA  PHE H 137       5.342  11.566  42.123  1.00 60.69           C  
ATOM    988  CB  PHE H 137       6.558  12.517  42.186  1.00 57.69           C  
ATOM    989  CG  PHE H 137       7.201  12.668  40.846  1.00 53.10           C  
ATOM    990  CD1 PHE H 137       8.101  11.732  40.388  1.00 53.80           C  
ATOM    991  CD2 PHE H 137       6.908  13.746  40.045  1.00 53.26           C  
ATOM    992  CE1 PHE H 137       8.695  11.872  39.156  1.00 54.97           C  
ATOM    993  CE2 PHE H 137       7.501  13.893  38.813  1.00 48.73           C  
ATOM    994  CZ  PHE H 137       8.399  12.955  38.365  1.00 50.79           C  
ATOM    995  C   PHE H 137       4.306  12.102  41.186  1.00 61.06           C  
ATOM    996  O   PHE H 137       3.988  11.476  40.174  1.00 62.72           O  
ATOM    997  N   THR H 138       3.732  13.280  41.513  1.00 59.80           N  
ATOM    998  CA  THR H 138       2.719  13.818  40.655  1.00 61.90           C  
ATOM    999  CB  THR H 138       1.793  14.782  41.332  1.00 67.19           C  
ATOM   1000  OG1 THR H 138       1.216  14.184  42.482  1.00 76.23           O  
ATOM   1001  CG2 THR H 138       0.681  15.137  40.329  1.00 67.42           C  
ATOM   1002  C   THR H 138       3.429  14.565  39.575  1.00 61.21           C  
ATOM   1003  O   THR H 138       4.039  15.609  39.803  1.00 58.46           O  
ATOM   1004  N   PHE H 139       3.340  14.026  38.349  1.00 62.67           N  
ATOM   1005  CA  PHE H 139       4.056  14.513  37.206  1.00 56.43           C  
ATOM   1006  CB  PHE H 139       3.856  13.579  35.999  1.00 57.68           C  
ATOM   1007  CG  PHE H 139       4.665  14.058  34.843  1.00 57.87           C  
ATOM   1008  CD1 PHE H 139       6.015  13.801  34.778  1.00 56.26           C  
ATOM   1009  CD2 PHE H 139       4.068  14.744  33.810  1.00 58.11           C  
ATOM   1010  CE1 PHE H 139       6.763  14.235  33.709  1.00 55.61           C  
ATOM   1011  CE2 PHE H 139       4.813  15.179  32.741  1.00 58.35           C  
ATOM   1012  CZ  PHE H 139       6.162  14.926  32.686  1.00 58.88           C  
ATOM   1013  C   PHE H 139       3.600  15.897  36.835  1.00 55.47           C  
ATOM   1014  O   PHE H 139       4.420  16.761  36.532  1.00 56.21           O  
ATOM   1015  N   SER H 140       2.281  16.160  36.885  1.00 58.55           N  
ATOM   1016  CA  SER H 140       1.717  17.394  36.401  1.00 64.39           C  
ATOM   1017  CB  SER H 140       0.193  17.445  36.585  1.00 69.81           C  
ATOM   1018  OG  SER H 140      -0.415  16.336  35.940  1.00 74.12           O  
ATOM   1019  C   SER H 140       2.264  18.594  37.123  1.00 65.46           C  
ATOM   1020  O   SER H 140       2.278  19.694  36.576  1.00 69.89           O  
ATOM   1021  N   ASN H 141       2.672  18.426  38.388  1.00 60.97           N  
ATOM   1022  CA  ASN H 141       3.134  19.483  39.256  1.00 65.28           C  
ATOM   1023  CB  ASN H 141       3.126  19.069  40.736  1.00 67.41           C  
ATOM   1024  CG  ASN H 141       1.676  18.985  41.182  1.00 67.42           C  
ATOM   1025  OD1 ASN H 141       0.992  19.998  41.312  1.00 77.31           O  
ATOM   1026  ND2 ASN H 141       1.188  17.739  41.413  1.00 68.15           N  
ATOM   1027  C   ASN H 141       4.518  19.994  38.970  1.00 64.35           C  
ATOM   1028  O   ASN H 141       4.799  21.160  39.240  1.00 71.20           O  
ATOM   1029  N   TYR H 142       5.432  19.161  38.440  1.00 55.94           N  
ATOM   1030  CA  TYR H 142       6.806  19.586  38.393  1.00 55.38           C  
ATOM   1031  CB  TYR H 142       7.814  18.509  38.845  1.00 54.23           C  
ATOM   1032  CG  TYR H 142       7.644  18.144  40.282  1.00 55.19           C  
ATOM   1033  CD1 TYR H 142       6.711  17.205  40.661  1.00 58.83           C  
ATOM   1034  CD2 TYR H 142       8.435  18.723  41.247  1.00 53.03           C  
ATOM   1035  CE1 TYR H 142       6.561  16.859  41.984  1.00 58.71           C  
ATOM   1036  CE2 TYR H 142       8.290  18.381  42.571  1.00 49.57           C  
ATOM   1037  CZ  TYR H 142       7.352  17.448  42.940  1.00 57.13           C  
ATOM   1038  OH  TYR H 142       7.201  17.092  44.296  1.00 60.80           O  
ATOM   1039  C   TYR H 142       7.232  19.889  36.991  1.00 57.90           C  
ATOM   1040  O   TYR H 142       6.688  19.396  36.010  1.00 54.56           O  
ATOM   1041  N   SER H 143       8.232  20.774  36.889  1.00 30.77           N  
ATOM   1042  CA  SER H 143       8.881  21.142  35.656  1.00 29.55           C  
ATOM   1043  CB  SER H 143       9.703  22.435  35.777  1.00 34.74           C  
ATOM   1044  OG  SER H 143       8.860  23.506  36.175  1.00 31.29           O  
ATOM   1045  C   SER H 143       9.834  20.021  35.350  1.00 30.04           C  
ATOM   1046  O   SER H 143      10.215  19.291  36.262  1.00 29.16           O  
ATOM   1047  N   MET H 144      10.241  19.851  34.068  1.00 29.34           N  
ATOM   1048  CA  MET H 144      11.119  18.766  33.706  1.00 28.75           C  
ATOM   1049  CB  MET H 144      10.411  17.638  32.935  1.00 29.10           C  
ATOM   1050  CG  MET H 144       9.321  16.939  33.751  1.00 30.77           C  
ATOM   1051  SD  MET H 144       9.919  16.083  35.239  1.00 33.45           S  
ATOM   1052  CE  MET H 144      10.811  14.781  34.342  1.00 32.46           C  
ATOM   1053  C   MET H 144      12.225  19.284  32.828  1.00 28.72           C  
ATOM   1054  O   MET H 144      12.090  20.328  32.191  1.00 28.85           O  
ATOM   1055  N   ASN H 145      13.362  18.548  32.768  1.00 26.56           N  
ATOM   1056  CA  ASN H 145      14.505  19.031  32.038  1.00 25.65           C  
ATOM   1057  CB  ASN H 145      15.566  19.610  32.986  1.00 26.89           C  
ATOM   1058  CG  ASN H 145      14.878  20.652  33.856  1.00 25.65           C  
ATOM   1059  OD1 ASN H 145      14.728  21.809  33.470  1.00 21.37           O  
ATOM   1060  ND2 ASN H 145      14.431  20.229  35.069  1.00 22.34           N  
ATOM   1061  C   ASN H 145      15.173  17.894  31.316  1.00 27.56           C  
ATOM   1062  O   ASN H 145      14.992  16.721  31.642  1.00 27.07           O  
ATOM   1063  N   TRP H 146      15.954  18.229  30.267  1.00 26.28           N  
ATOM   1064  CA  TRP H 146      16.753  17.247  29.587  1.00 25.77           C  
ATOM   1065  CB  TRP H 146      16.368  17.015  28.118  1.00 27.14           C  
ATOM   1066  CG  TRP H 146      15.055  16.306  27.881  1.00 28.44           C  
ATOM   1067  CD2 TRP H 146      14.905  14.878  27.842  1.00 28.31           C  
ATOM   1068  CD1 TRP H 146      13.815  16.830  27.657  1.00 28.44           C  
ATOM   1069  NE1 TRP H 146      12.902  15.818  27.482  1.00 28.58           N  
ATOM   1070  CE2 TRP H 146      13.559  14.611  27.594  1.00 28.62           C  
ATOM   1071  CE3 TRP H 146      15.815  13.870  27.999  1.00 27.40           C  
ATOM   1072  CZ2 TRP H 146      13.100  13.329  27.498  1.00 28.77           C  
ATOM   1073  CZ3 TRP H 146      15.348  12.577  27.903  1.00 27.76           C  
ATOM   1074  CH2 TRP H 146      14.017  12.313  27.658  1.00 28.94           C  
ATOM   1075  C   TRP H 146      18.163  17.762  29.636  1.00 26.73           C  
ATOM   1076  O   TRP H 146      18.410  18.947  29.418  1.00 25.84           O  
ATOM   1077  N   VAL H 147      19.122  16.877  29.975  1.00 24.89           N  
ATOM   1078  CA  VAL H 147      20.515  17.230  30.043  1.00 24.80           C  
ATOM   1079  CB  VAL H 147      21.042  17.284  31.450  1.00 24.10           C  
ATOM   1080  CG1 VAL H 147      22.537  17.641  31.405  1.00 22.76           C  
ATOM   1081  CG2 VAL H 147      20.184  18.273  32.255  1.00 24.12           C  
ATOM   1082  C   VAL H 147      21.245  16.131  29.345  1.00 25.77           C  
ATOM   1083  O   VAL H 147      20.831  14.973  29.403  1.00 25.54           O  
ATOM   1084  N   ARG H 148      22.355  16.462  28.655  1.00 24.27           N  
ATOM   1085  CA  ARG H 148      23.037  15.420  27.940  1.00 24.49           C  
ATOM   1086  CB  ARG H 148      22.896  15.522  26.411  1.00 25.22           C  
ATOM   1087  CG  ARG H 148      23.428  16.822  25.807  1.00 24.46           C  
ATOM   1088  CD  ARG H 148      23.196  16.905  24.296  1.00 26.11           C  
ATOM   1089  NE  ARG H 148      23.715  18.216  23.817  1.00 26.85           N  
ATOM   1090  CZ  ARG H 148      23.547  18.579  22.511  1.00 27.59           C  
ATOM   1091  NH1 ARG H 148      22.907  17.739  21.643  1.00 26.46           N1+
ATOM   1092  NH2 ARG H 148      24.020  19.780  22.069  1.00 27.03           N  
ATOM   1093  C   ARG H 148      24.495  15.430  28.262  1.00 25.85           C  
ATOM   1094  O   ARG H 148      25.035  16.421  28.754  1.00 26.26           O  
ATOM   1095  N   GLN H 149      25.162  14.283  28.019  1.00 25.92           N  
ATOM   1096  CA  GLN H 149      26.565  14.185  28.290  1.00 26.44           C  
ATOM   1097  CB  GLN H 149      26.846  13.552  29.666  1.00 25.96           C  
ATOM   1098  CG  GLN H 149      28.327  13.417  30.022  1.00 26.85           C  
ATOM   1099  CD  GLN H 149      28.409  12.935  31.465  1.00 27.57           C  
ATOM   1100  OE1 GLN H 149      29.016  13.583  32.315  1.00 27.89           O  
ATOM   1101  NE2 GLN H 149      27.782  11.765  31.755  1.00 25.12           N  
ATOM   1102  C   GLN H 149      27.195  13.320  27.243  1.00 26.72           C  
ATOM   1103  O   GLN H 149      26.861  12.142  27.105  1.00 27.00           O  
ATOM   1104  N   ALA H 150      28.145  13.897  26.479  1.00 27.34           N  
ATOM   1105  CA  ALA H 150      28.858  13.162  25.473  1.00 30.76           C  
ATOM   1106  CB  ALA H 150      29.689  14.050  24.531  1.00 30.57           C  
ATOM   1107  C   ALA H 150      29.795  12.257  26.203  1.00 33.68           C  
ATOM   1108  O   ALA H 150      30.143  12.509  27.355  1.00 33.51           O  
ATOM   1109  N   PRO H 151      30.219  11.198  25.577  1.00 36.40           N  
ATOM   1110  CA  PRO H 151      31.061  10.285  26.284  1.00 37.11           C  
ATOM   1111  CD  PRO H 151      29.429  10.531  24.555  1.00 36.58           C  
ATOM   1112  CB  PRO H 151      31.198   9.063  25.381  1.00 37.85           C  
ATOM   1113  CG  PRO H 151      29.863   9.054  24.606  1.00 38.86           C  
ATOM   1114  C   PRO H 151      32.341  10.914  26.715  1.00 36.83           C  
ATOM   1115  O   PRO H 151      33.040  11.500  25.890  1.00 37.54           O  
ATOM   1116  N   GLY H 152      32.659  10.791  28.016  1.00 37.15           N  
ATOM   1117  CA  GLY H 152      33.882  11.298  28.555  1.00 36.53           C  
ATOM   1118  C   GLY H 152      33.830  12.790  28.619  1.00 37.52           C  
ATOM   1119  O   GLY H 152      34.871  13.439  28.720  1.00 37.23           O  
ATOM   1120  N   LYS H 153      32.625  13.390  28.569  1.00 35.57           N  
ATOM   1121  CA  LYS H 153      32.587  14.823  28.610  1.00 34.57           C  
ATOM   1122  CB  LYS H 153      32.209  15.461  27.269  1.00 36.08           C  
ATOM   1123  CG  LYS H 153      33.380  15.317  26.299  1.00 41.35           C  
ATOM   1124  CD  LYS H 153      33.069  15.590  24.834  1.00 47.08           C  
ATOM   1125  CE  LYS H 153      34.300  15.412  23.945  1.00 53.23           C  
ATOM   1126  NZ  LYS H 153      33.904  15.383  22.520  1.00 53.60           N1+
ATOM   1127  C   LYS H 153      31.670  15.285  29.698  1.00 32.35           C  
ATOM   1128  O   LYS H 153      31.160  14.488  30.485  1.00 31.02           O  
ATOM   1129  N   GLY H 154      31.484  16.620  29.791  1.00 31.53           N  
ATOM   1130  CA  GLY H 154      30.727  17.215  30.858  1.00 29.96           C  
ATOM   1131  C   GLY H 154      29.264  17.257  30.546  1.00 30.22           C  
ATOM   1132  O   GLY H 154      28.827  16.931  29.445  1.00 30.71           O  
ATOM   1133  N   LEU H 155      28.472  17.687  31.553  1.00 28.30           N  
ATOM   1134  CA  LEU H 155      27.045  17.789  31.448  1.00 27.82           C  
ATOM   1135  CB  LEU H 155      26.353  17.907  32.815  1.00 27.36           C  
ATOM   1136  CG  LEU H 155      26.520  16.662  33.701  1.00 27.41           C  
ATOM   1137  CD1 LEU H 155      25.807  16.845  35.049  1.00 27.01           C  
ATOM   1138  CD2 LEU H 155      26.068  15.389  32.970  1.00 27.06           C  
ATOM   1139  C   LEU H 155      26.702  19.024  30.684  1.00 28.01           C  
ATOM   1140  O   LEU H 155      27.377  20.047  30.793  1.00 27.40           O  
ATOM   1141  N   GLU H 156      25.631  18.944  29.864  1.00 27.49           N  
ATOM   1142  CA  GLU H 156      25.174  20.095  29.140  1.00 26.93           C  
ATOM   1143  CB  GLU H 156      25.512  20.061  27.641  1.00 28.89           C  
ATOM   1144  CG  GLU H 156      25.026  21.299  26.883  1.00 31.79           C  
ATOM   1145  CD  GLU H 156      25.412  21.148  25.418  1.00 36.26           C  
ATOM   1146  OE1 GLU H 156      25.857  20.032  25.037  1.00 34.77           O  
ATOM   1147  OE2 GLU H 156      25.265  22.144  24.661  1.00 37.50           O1-
ATOM   1148  C   GLU H 156      23.678  20.116  29.241  1.00 25.80           C  
ATOM   1149  O   GLU H 156      23.014  19.135  28.910  1.00 27.15           O  
ATOM   1150  N   TRP H 157      23.105  21.246  29.703  1.00 25.62           N  
ATOM   1151  CA  TRP H 157      21.676  21.377  29.827  1.00 26.39           C  
ATOM   1152  CB  TRP H 157      21.278  22.565  30.719  1.00 26.33           C  
ATOM   1153  CG  TRP H 157      19.800  22.846  30.778  1.00 26.88           C  
ATOM   1154  CD2 TRP H 157      19.157  23.793  29.917  1.00 27.29           C  
ATOM   1155  CD1 TRP H 157      18.830  22.325  31.583  1.00 26.98           C  
ATOM   1156  NE1 TRP H 157      17.617  22.895  31.277  1.00 26.73           N  
ATOM   1157  CE2 TRP H 157      17.804  23.800  30.253  1.00 27.47           C  
ATOM   1158  CE3 TRP H 157      19.656  24.595  28.929  1.00 27.84           C  
ATOM   1159  CZ2 TRP H 157      16.924  24.614  29.602  1.00 26.13           C  
ATOM   1160  CZ3 TRP H 157      18.764  25.408  28.269  1.00 27.01           C  
ATOM   1161  CH2 TRP H 157      17.426  25.416  28.601  1.00 27.03           C  
ATOM   1162  C   TRP H 157      21.093  21.592  28.462  1.00 26.78           C  
ATOM   1163  O   TRP H 157      21.575  22.449  27.726  1.00 26.57           O  
ATOM   1164  N   ILE H 158      20.152  20.717  28.027  1.00 27.19           N  
ATOM   1165  CA  ILE H 158      19.494  20.902  26.756  1.00 27.64           C  
ATOM   1166  CB  ILE H 158      19.268  19.640  25.966  1.00 26.96           C  
ATOM   1167  CG1 ILE H 158      18.285  18.672  26.621  1.00 27.81           C  
ATOM   1168  CG2 ILE H 158      20.650  19.016  25.715  1.00 26.62           C  
ATOM   1169  CD1 ILE H 158      17.879  17.558  25.654  1.00  0.00           C  
ATOM   1170  C   ILE H 158      18.229  21.733  26.762  1.00 28.21           C  
ATOM   1171  O   ILE H 158      18.097  22.649  25.953  1.00 28.82           O  
ATOM   1172  N   SER H 159      17.248  21.438  27.655  1.00 27.51           N  
ATOM   1173  CA  SER H 159      16.018  22.203  27.640  1.00 28.08           C  
ATOM   1174  CB  SER H 159      15.118  21.943  26.417  1.00 28.87           C  
ATOM   1175  OG  SER H 159      14.560  20.641  26.460  1.00 34.58           O  
ATOM   1176  C   SER H 159      15.198  21.959  28.883  1.00 28.70           C  
ATOM   1177  O   SER H 159      15.435  21.015  29.636  1.00 28.29           O  
ATOM   1178  N   SER H 160      14.204  22.848  29.135  1.00 28.21           N  
ATOM   1179  CA  SER H 160      13.360  22.741  30.293  1.00 28.36           C  
ATOM   1180  CB  SER H 160      13.708  23.773  31.380  1.00 29.54           C  
ATOM   1181  OG  SER H 160      15.079  23.676  31.732  1.00 33.71           O  
ATOM   1182  C   SER H 160      11.948  23.037  29.895  1.00 29.20           C  
ATOM   1183  O   SER H 160      11.705  23.820  28.979  1.00 29.99           O  
ATOM   1184  N   ILE H 161      10.974  22.400  30.582  1.00 29.13           N  
ATOM   1185  CA  ILE H 161       9.581  22.639  30.304  1.00 29.06           C  
ATOM   1186  CB  ILE H 161       8.932  21.521  29.535  1.00 30.17           C  
ATOM   1187  CG1 ILE H 161       7.546  21.942  29.019  1.00 29.77           C  
ATOM   1188  CG2 ILE H 161       8.918  20.267  30.422  1.00 29.50           C  
ATOM   1189  CD1 ILE H 161       6.959  20.969  27.997  1.00 36.93           C  
ATOM   1190  C   ILE H 161       8.874  22.788  31.620  1.00 30.40           C  
ATOM   1191  O   ILE H 161       9.127  22.044  32.567  1.00 30.25           O  
ATOM   1192  N   SER H 162       7.946  23.762  31.700  1.00 30.85           N  
ATOM   1193  CA  SER H 162       7.231  24.034  32.918  1.00 30.55           C  
ATOM   1194  CB  SER H 162       6.501  25.385  32.892  1.00 31.79           C  
ATOM   1195  OG  SER H 162       5.817  25.601  34.115  1.00 34.74           O  
ATOM   1196  C   SER H 162       6.206  22.967  33.142  1.00 32.35           C  
ATOM   1197  O   SER H 162       5.929  22.156  32.263  1.00 31.72           O  
ATOM   1198  N   GLY H 163       5.513  22.948  34.303  1.00 64.89           N  
ATOM   1199  CA  GLY H 163       4.549  21.900  34.559  1.00 66.58           C  
ATOM   1200  C   GLY H 163       3.428  21.895  33.549  1.00 67.56           C  
ATOM   1201  O   GLY H 163       3.000  20.827  33.103  1.00 69.10           O  
ATOM   1202  N   SER H 164       2.877  23.084  33.234  1.00 69.35           N  
ATOM   1203  CA  SER H 164       1.791  23.276  32.304  1.00 72.99           C  
ATOM   1204  CB  SER H 164       0.901  24.478  32.662  1.00 79.49           C  
ATOM   1205  OG  SER H 164       1.641  25.687  32.581  1.00 83.31           O  
ATOM   1206  C   SER H 164       2.284  23.473  30.899  1.00 71.88           C  
ATOM   1207  O   SER H 164       1.479  23.673  29.989  1.00 74.05           O  
ATOM   1208  N   SER H 165       3.611  23.426  30.677  1.00 67.75           N  
ATOM   1209  CA  SER H 165       4.173  23.678  29.377  1.00 67.17           C  
ATOM   1210  CB  SER H 165       3.514  22.834  28.270  1.00 67.88           C  
ATOM   1211  OG  SER H 165       3.702  21.450  28.533  1.00 71.74           O  
ATOM   1212  C   SER H 165       4.017  25.132  29.021  1.00 71.44           C  
ATOM   1213  O   SER H 165       3.994  25.485  27.841  1.00 74.38           O  
ATOM   1214  N   ARG H 166       3.887  26.014  30.039  1.00 73.08           N  
ATOM   1215  CA  ARG H 166       3.782  27.435  29.818  1.00 75.66           C  
ATOM   1216  CB  ARG H 166       3.372  28.220  31.078  1.00 78.73           C  
ATOM   1217  CG  ARG H 166       4.361  28.129  32.241  1.00  0.00           C  
ATOM   1218  CD  ARG H 166       3.831  28.770  33.527  1.00  0.00           C  
ATOM   1219  NE  ARG H 166       4.915  28.697  34.546  1.00  0.00           N  
ATOM   1220  CZ  ARG H 166       5.847  29.691  34.601  1.00  0.00           C  
ATOM   1221  NH1 ARG H 166       5.774  30.735  33.725  1.00  0.00           N1+
ATOM   1222  NH2 ARG H 166       6.842  29.648  35.535  1.00  0.00           N  
ATOM   1223  C   ARG H 166       5.087  27.996  29.326  1.00 72.50           C  
ATOM   1224  O   ARG H 166       5.116  28.748  28.354  1.00 72.08           O  
ATOM   1225  N   TYR H 167       6.216  27.648  29.970  1.00 35.48           N  
ATOM   1226  CA  TYR H 167       7.464  28.149  29.489  1.00 33.78           C  
ATOM   1227  CB  TYR H 167       8.259  28.978  30.520  1.00 34.10           C  
ATOM   1228  CG  TYR H 167       8.702  28.149  31.690  1.00 42.43           C  
ATOM   1229  CD1 TYR H 167       9.834  27.364  31.618  1.00 26.45           C  
ATOM   1230  CD2 TYR H 167       7.992  28.148  32.871  1.00 27.97           C  
ATOM   1231  CE1 TYR H 167      10.253  26.610  32.691  1.00 27.21           C  
ATOM   1232  CE2 TYR H 167       8.407  27.397  33.952  1.00 27.99           C  
ATOM   1233  CZ  TYR H 167       9.540  26.624  33.865  1.00 28.45           C  
ATOM   1234  OH  TYR H 167       9.966  25.855  34.972  1.00 27.96           O  
ATOM   1235  C   TYR H 167       8.343  27.006  29.091  1.00 33.30           C  
ATOM   1236  O   TYR H 167       8.370  25.961  29.741  1.00 33.73           O  
ATOM   1237  N   ILE H 168       9.069  27.186  27.968  1.00 31.88           N  
ATOM   1238  CA  ILE H 168      10.003  26.211  27.493  1.00 31.75           C  
ATOM   1239  CB  ILE H 168       9.504  25.488  26.278  1.00 30.81           C  
ATOM   1240  CG1 ILE H 168       8.196  24.751  26.617  1.00 27.89           C  
ATOM   1241  CG2 ILE H 168      10.625  24.565  25.775  1.00 34.60           C  
ATOM   1242  CD1 ILE H 168       7.430  24.251  25.394  1.00 26.34           C  
ATOM   1243  C   ILE H 168      11.254  26.959  27.123  1.00 33.16           C  
ATOM   1244  O   ILE H 168      11.188  27.998  26.468  1.00 33.76           O  
ATOM   1245  N   TYR H 169      12.436  26.457  27.541  1.00 31.89           N  
ATOM   1246  CA  TYR H 169      13.669  27.136  27.247  1.00 31.09           C  
ATOM   1247  CB  TYR H 169      14.364  27.706  28.495  1.00 32.38           C  
ATOM   1248  CG  TYR H 169      13.484  28.717  29.154  1.00 35.80           C  
ATOM   1249  CD1 TYR H 169      13.367  29.998  28.660  1.00 37.66           C  
ATOM   1250  CD2 TYR H 169      12.785  28.385  30.292  1.00 36.10           C  
ATOM   1251  CE1 TYR H 169      12.556  30.921  29.281  1.00 38.20           C  
ATOM   1252  CE2 TYR H 169      11.973  29.302  30.917  1.00 35.81           C  
ATOM   1253  CZ  TYR H 169      11.857  30.573  30.413  1.00 38.02           C  
ATOM   1254  OH  TYR H 169      11.022  31.510  31.059  1.00 35.86           O  
ATOM   1255  C   TYR H 169      14.618  26.140  26.645  1.00 31.75           C  
ATOM   1256  O   TYR H 169      14.540  24.947  26.935  1.00 30.58           O  
ATOM   1257  N   TYR H 170      15.539  26.603  25.769  1.00 30.66           N  
ATOM   1258  CA  TYR H 170      16.455  25.679  25.151  1.00 31.41           C  
ATOM   1259  CB  TYR H 170      16.177  25.400  23.664  1.00 31.00           C  
ATOM   1260  CG  TYR H 170      14.841  24.768  23.483  1.00 28.42           C  
ATOM   1261  CD1 TYR H 170      14.691  23.407  23.585  1.00 27.15           C  
ATOM   1262  CD2 TYR H 170      13.734  25.534  23.206  1.00 28.24           C  
ATOM   1263  CE1 TYR H 170      13.462  22.820  23.413  1.00 26.53           C  
ATOM   1264  CE2 TYR H 170      12.501  24.953  23.031  1.00 25.94           C  
ATOM   1265  CZ  TYR H 170      12.363  23.592  23.133  1.00 26.99           C  
ATOM   1266  OH  TYR H 170      11.101  22.987  22.954  1.00 28.87           O  
ATOM   1267  C   TYR H 170      17.838  26.255  25.151  1.00 32.96           C  
ATOM   1268  O   TYR H 170      18.025  27.470  25.168  1.00 32.67           O  
ATOM   1269  N   ALA H 171      18.856  25.368  25.128  1.00 32.04           N  
ATOM   1270  CA  ALA H 171      20.223  25.788  25.021  1.00 34.19           C  
ATOM   1271  CB  ALA H 171      21.243  24.680  25.336  1.00 32.33           C  
ATOM   1272  C   ALA H 171      20.437  26.206  23.598  1.00 34.87           C  
ATOM   1273  O   ALA H 171      19.746  25.754  22.684  1.00 33.35           O  
ATOM   1274  N   ASP H 172      21.437  27.079  23.386  1.00 37.31           N  
ATOM   1275  CA  ASP H 172      21.721  27.649  22.099  1.00 40.43           C  
ATOM   1276  CB  ASP H 172      22.948  28.579  22.133  1.00 43.67           C  
ATOM   1277  CG  ASP H 172      22.606  29.830  22.928  1.00 51.33           C  
ATOM   1278  OD1 ASP H 172      21.535  30.433  22.655  1.00 55.79           O  
ATOM   1279  OD2 ASP H 172      23.419  30.208  23.813  1.00 57.26           O1-
ATOM   1280  C   ASP H 172      22.052  26.569  21.115  1.00 39.56           C  
ATOM   1281  O   ASP H 172      21.659  26.645  19.952  1.00 40.45           O  
ATOM   1282  N   PHE H 173      22.779  25.526  21.553  1.00 38.49           N  
ATOM   1283  CA  PHE H 173      23.244  24.517  20.642  1.00 37.50           C  
ATOM   1284  CB  PHE H 173      24.149  23.473  21.316  1.00 37.80           C  
ATOM   1285  CG  PHE H 173      25.449  24.146  21.600  1.00  0.00           C  
ATOM   1286  CD1 PHE H 173      25.591  24.962  22.697  1.00  0.00           C  
ATOM   1287  CD2 PHE H 173      26.528  23.955  20.766  1.00  0.00           C  
ATOM   1288  CE1 PHE H 173      26.791  25.581  22.958  1.00  0.00           C  
ATOM   1289  CE2 PHE H 173      27.730  24.572  21.022  1.00  0.00           C  
ATOM   1290  CZ  PHE H 173      27.862  25.389  22.120  1.00  0.00           C  
ATOM   1291  C   PHE H 173      22.110  23.789  19.977  1.00 37.58           C  
ATOM   1292  O   PHE H 173      22.202  23.446  18.800  1.00 38.58           O  
ATOM   1293  N   VAL H 174      21.067  23.437  20.749  1.00 36.24           N  
ATOM   1294  CA  VAL H 174      19.897  22.721  20.303  1.00 34.77           C  
ATOM   1295  CB  VAL H 174      19.258  21.912  21.395  1.00 35.44           C  
ATOM   1296  CG1 VAL H 174      20.272  20.851  21.855  1.00 34.07           C  
ATOM   1297  CG2 VAL H 174      18.785  22.847  22.514  1.00 33.12           C  
ATOM   1298  C   VAL H 174      18.829  23.564  19.658  1.00 36.78           C  
ATOM   1299  O   VAL H 174      17.961  23.019  18.978  1.00 35.75           O  
ATOM   1300  N   LYS H 175      18.809  24.891  19.898  1.00 37.88           N  
ATOM   1301  CA  LYS H 175      17.700  25.703  19.466  1.00 39.92           C  
ATOM   1302  CB  LYS H 175      17.896  27.213  19.687  1.00 42.98           C  
ATOM   1303  CG  LYS H 175      17.851  27.639  21.154  1.00 46.73           C  
ATOM   1304  CD  LYS H 175      18.311  29.081  21.375  1.00 49.89           C  
ATOM   1305  CE  LYS H 175      18.273  29.523  22.838  1.00 59.24           C  
ATOM   1306  NZ  LYS H 175      16.873  29.655  23.291  1.00 59.76           N1+
ATOM   1307  C   LYS H 175      17.387  25.518  18.017  1.00 40.17           C  
ATOM   1308  O   LYS H 175      18.259  25.585  17.152  1.00 40.85           O  
ATOM   1309  N   GLY H 176      16.087  25.262  17.752  1.00 41.57           N  
ATOM   1310  CA  GLY H 176      15.528  25.145  16.436  1.00 40.04           C  
ATOM   1311  C   GLY H 176      15.427  23.699  16.056  1.00 40.65           C  
ATOM   1312  O   GLY H 176      14.492  23.302  15.362  1.00 41.84           O  
ATOM   1313  N   ARG H 177      16.439  22.896  16.432  1.00 38.62           N  
ATOM   1314  CA  ARG H 177      16.483  21.490  16.129  1.00 37.17           C  
ATOM   1315  CB  ARG H 177      17.926  20.956  16.123  1.00 37.39           C  
ATOM   1316  CG  ARG H 177      18.739  21.604  15.000  1.00 38.95           C  
ATOM   1317  CD  ARG H 177      20.083  20.945  14.685  1.00 39.84           C  
ATOM   1318  NE  ARG H 177      21.080  21.348  15.717  1.00 40.52           N  
ATOM   1319  CZ  ARG H 177      21.418  20.487  16.720  1.00 39.96           C  
ATOM   1320  NH1 ARG H 177      20.781  19.287  16.834  1.00 38.24           N1+
ATOM   1321  NH2 ARG H 177      22.414  20.814  17.594  1.00 38.14           N  
ATOM   1322  C   ARG H 177      15.649  20.635  17.044  1.00 36.60           C  
ATOM   1323  O   ARG H 177      14.991  19.696  16.598  1.00 36.70           O  
ATOM   1324  N   PHE H 178      15.654  20.947  18.356  1.00 36.31           N  
ATOM   1325  CA  PHE H 178      15.046  20.105  19.353  1.00 35.08           C  
ATOM   1326  CB  PHE H 178      15.956  19.932  20.583  1.00 34.35           C  
ATOM   1327  CG  PHE H 178      17.109  19.043  20.262  1.00 34.19           C  
ATOM   1328  CD1 PHE H 178      17.903  19.259  19.160  1.00 34.75           C  
ATOM   1329  CD2 PHE H 178      17.434  18.015  21.114  1.00 33.35           C  
ATOM   1330  CE1 PHE H 178      18.972  18.435  18.892  1.00 34.63           C  
ATOM   1331  CE2 PHE H 178      18.502  17.190  20.852  1.00 32.90           C  
ATOM   1332  CZ  PHE H 178      19.273  17.395  19.737  1.00 34.76           C  
ATOM   1333  C   PHE H 178      13.801  20.746  19.876  1.00 35.31           C  
ATOM   1334  O   PHE H 178      13.707  21.968  19.965  1.00 34.97           O  
ATOM   1335  N   THR H 179      12.797  19.913  20.220  1.00 33.54           N  
ATOM   1336  CA  THR H 179      11.591  20.412  20.814  1.00 34.78           C  
ATOM   1337  CB  THR H 179      10.400  20.366  19.907  1.00 35.69           C  
ATOM   1338  OG1 THR H 179      10.224  19.051  19.404  1.00 37.85           O  
ATOM   1339  CG2 THR H 179      10.595  21.367  18.764  1.00 36.06           C  
ATOM   1340  C   THR H 179      11.269  19.570  22.005  1.00 33.89           C  
ATOM   1341  O   THR H 179      11.306  18.342  21.950  1.00 33.71           O  
ATOM   1342  N   ILE H 180      10.917  20.237  23.120  1.00 33.00           N  
ATOM   1343  CA  ILE H 180      10.585  19.553  24.333  1.00 32.65           C  
ATOM   1344  CB  ILE H 180      11.215  20.160  25.553  1.00 32.04           C  
ATOM   1345  CG1 ILE H 180      11.033  19.245  26.775  1.00 31.56           C  
ATOM   1346  CG2 ILE H 180      10.640  21.572  25.743  1.00 30.77           C  
ATOM   1347  CD1 ILE H 180      11.845  19.689  27.990  1.00 31.39           C  
ATOM   1348  C   ILE H 180       9.102  19.647  24.506  1.00 33.42           C  
ATOM   1349  O   ILE H 180       8.493  20.657  24.160  1.00 34.62           O  
ATOM   1350  N   SER H 181       8.474  18.557  24.995  1.00 32.17           N  
ATOM   1351  CA  SER H 181       7.054  18.564  25.214  1.00 33.06           C  
ATOM   1352  CB  SER H 181       6.249  18.172  23.963  1.00 34.19           C  
ATOM   1353  OG  SER H 181       6.598  16.858  23.556  1.00 36.62           O  
ATOM   1354  C   SER H 181       6.741  17.562  26.284  1.00 33.51           C  
ATOM   1355  O   SER H 181       7.602  16.780  26.683  1.00 31.84           O  
ATOM   1356  N   ARG H 182       5.490  17.580  26.796  1.00 32.86           N  
ATOM   1357  CA  ARG H 182       5.121  16.659  27.835  1.00 33.18           C  
ATOM   1358  CB  ARG H 182       5.339  17.222  29.252  1.00 32.79           C  
ATOM   1359  CG  ARG H 182       4.517  18.482  29.542  1.00 33.12           C  
ATOM   1360  CD  ARG H 182       4.968  19.254  30.786  1.00 34.32           C  
ATOM   1361  NE  ARG H 182       4.707  18.418  31.990  1.00 35.34           N  
ATOM   1362  CZ  ARG H 182       5.397  18.662  33.144  1.00 33.81           C  
ATOM   1363  NH1 ARG H 182       6.350  19.634  33.177  1.00 33.48           N1+
ATOM   1364  NH2 ARG H 182       5.142  17.937  34.271  1.00 32.91           N  
ATOM   1365  C   ARG H 182       3.664  16.334  27.710  1.00 35.86           C  
ATOM   1366  O   ARG H 182       2.882  17.108  27.157  1.00 35.15           O  
ATOM   1367  N   ASP H 183       3.274  15.137  28.202  1.00 36.40           N  
ATOM   1368  CA  ASP H 183       1.897  14.731  28.226  1.00 39.19           C  
ATOM   1369  CB  ASP H 183       1.609  13.512  27.333  1.00 40.26           C  
ATOM   1370  CG  ASP H 183       0.101  13.358  27.201  1.00 45.05           C  
ATOM   1371  OD1 ASP H 183      -0.613  13.577  28.216  1.00 45.10           O  
ATOM   1372  OD2 ASP H 183      -0.359  13.030  26.076  1.00 47.64           O1-
ATOM   1373  C   ASP H 183       1.617  14.341  29.644  1.00 39.78           C  
ATOM   1374  O   ASP H 183       2.033  13.280  30.101  1.00 40.45           O  
ATOM   1375  N   ASN H 184       0.893  15.202  30.383  1.00 40.21           N  
ATOM   1376  CA  ASN H 184       0.644  14.983  31.780  1.00 40.69           C  
ATOM   1377  CB  ASN H 184      -0.052  16.176  32.458  1.00 40.70           C  
ATOM   1378  CG  ASN H 184       0.965  17.307  32.534  1.00 42.31           C  
ATOM   1379  OD1 ASN H 184       2.161  17.094  32.344  1.00 41.70           O  
ATOM   1380  ND2 ASN H 184       0.480  18.544  32.826  1.00 46.58           N  
ATOM   1381  C   ASN H 184      -0.189  13.755  31.990  1.00 43.17           C  
ATOM   1382  O   ASN H 184      -0.006  13.039  32.973  1.00 44.24           O  
ATOM   1383  N   ALA H 185      -1.141  13.475  31.084  1.00 42.34           N  
ATOM   1384  CA  ALA H 185      -1.996  12.334  31.266  1.00 44.23           C  
ATOM   1385  CB  ALA H 185      -3.048  12.200  30.152  1.00 44.42           C  
ATOM   1386  C   ALA H 185      -1.162  11.088  31.260  1.00 45.67           C  
ATOM   1387  O   ALA H 185      -1.417  10.157  32.024  1.00 45.67           O  
ATOM   1388  N   THR H 186      -0.171  11.039  30.349  1.00 44.92           N  
ATOM   1389  CA  THR H 186       0.753   9.957  30.146  1.00 44.38           C  
ATOM   1390  CB  THR H 186       1.405   9.996  28.794  1.00 45.74           C  
ATOM   1391  OG1 THR H 186       2.225  11.147  28.668  1.00  0.00           O  
ATOM   1392  CG2 THR H 186       0.300  10.018  27.725  1.00  0.00           C  
ATOM   1393  C   THR H 186       1.840   9.936  31.189  1.00 44.01           C  
ATOM   1394  O   THR H 186       2.499   8.913  31.374  1.00 42.41           O  
ATOM   1395  N   ASN H 187       2.097  11.070  31.871  1.00 42.77           N  
ATOM   1396  CA  ASN H 187       3.199  11.149  32.794  1.00 41.46           C  
ATOM   1397  CB  ASN H 187       3.156  10.121  33.938  1.00 41.75           C  
ATOM   1398  CG  ASN H 187       2.107  10.573  34.944  1.00 43.42           C  
ATOM   1399  OD1 ASN H 187       1.924  11.766  35.180  1.00 44.79           O  
ATOM   1400  ND2 ASN H 187       1.394   9.592  35.559  1.00 44.73           N  
ATOM   1401  C   ASN H 187       4.458  10.927  32.019  1.00 38.99           C  
ATOM   1402  O   ASN H 187       5.365  10.227  32.468  1.00 39.26           O  
ATOM   1403  N   SER H 188       4.543  11.538  30.819  1.00 36.18           N  
ATOM   1404  CA  SER H 188       5.714  11.358  30.014  1.00 35.43           C  
ATOM   1405  CB  SER H 188       5.458  10.489  28.772  1.00 37.02           C  
ATOM   1406  OG  SER H 188       5.035   9.192  29.167  1.00 42.19           O  
ATOM   1407  C   SER H 188       6.218  12.687  29.534  1.00 34.97           C  
ATOM   1408  O   SER H 188       5.457  13.631  29.321  1.00 34.12           O  
ATOM   1409  N   LEU H 189       7.554  12.774  29.368  1.00 32.22           N  
ATOM   1410  CA  LEU H 189       8.240  13.935  28.871  1.00 32.98           C  
ATOM   1411  CB  LEU H 189       9.371  14.381  29.813  1.00 32.08           C  
ATOM   1412  CG  LEU H 189      10.176  15.600  29.332  1.00 39.16           C  
ATOM   1413  CD1 LEU H 189       9.291  16.847  29.202  1.00 37.17           C  
ATOM   1414  CD2 LEU H 189      11.400  15.831  30.233  1.00 38.29           C  
ATOM   1415  C   LEU H 189       8.863  13.520  27.571  1.00 33.35           C  
ATOM   1416  O   LEU H 189       9.356  12.399  27.456  1.00 33.24           O  
ATOM   1417  N   TYR H 190       8.855  14.402  26.545  1.00 30.99           N  
ATOM   1418  CA  TYR H 190       9.409  13.983  25.287  1.00 31.18           C  
ATOM   1419  CB  TYR H 190       8.405  13.891  24.122  1.00 32.40           C  
ATOM   1420  CG  TYR H 190       7.290  12.961  24.458  1.00 34.83           C  
ATOM   1421  CD1 TYR H 190       7.479  11.601  24.532  1.00 35.67           C  
ATOM   1422  CD2 TYR H 190       6.038  13.462  24.719  1.00 36.01           C  
ATOM   1423  CE1 TYR H 190       6.435  10.760  24.845  1.00 37.54           C  
ATOM   1424  CE2 TYR H 190       4.991  12.627  25.030  1.00 37.80           C  
ATOM   1425  CZ  TYR H 190       5.186  11.271  25.093  1.00 38.71           C  
ATOM   1426  OH  TYR H 190       4.113  10.412  25.413  1.00 44.67           O  
ATOM   1427  C   TYR H 190      10.434  14.967  24.823  1.00 31.98           C  
ATOM   1428  O   TYR H 190      10.427  16.139  25.197  1.00 32.48           O  
ATOM   1429  N   LEU H 191      11.389  14.467  24.014  1.00 31.32           N  
ATOM   1430  CA  LEU H 191      12.361  15.325  23.407  1.00 32.72           C  
ATOM   1431  CB  LEU H 191      13.764  15.164  24.011  1.00 29.72           C  
ATOM   1432  CG  LEU H 191      14.790  16.153  23.439  1.00 30.51           C  
ATOM   1433  CD1 LEU H 191      14.397  17.600  23.773  1.00 30.15           C  
ATOM   1434  CD2 LEU H 191      16.213  15.806  23.904  1.00 29.89           C  
ATOM   1435  C   LEU H 191      12.428  14.929  21.964  1.00 34.11           C  
ATOM   1436  O   LEU H 191      12.891  13.840  21.625  1.00 34.06           O  
ATOM   1437  N   GLN H 192      11.962  15.818  21.067  1.00 33.61           N  
ATOM   1438  CA  GLN H 192      11.982  15.538  19.660  1.00 34.50           C  
ATOM   1439  CB  GLN H 192      10.819  16.200  18.901  1.00 36.32           C  
ATOM   1440  CG  GLN H 192      10.865  16.003  17.384  1.00 34.84           C  
ATOM   1441  CD  GLN H 192      10.580  14.543  17.072  1.00 37.16           C  
ATOM   1442  OE1 GLN H 192       9.708  13.922  17.680  1.00 38.11           O  
ATOM   1443  NE2 GLN H 192      11.339  13.976  16.095  1.00 36.72           N  
ATOM   1444  C   GLN H 192      13.253  16.113  19.128  1.00 34.95           C  
ATOM   1445  O   GLN H 192      13.519  17.304  19.282  1.00 35.98           O  
ATOM   1446  N   MET H 193      14.079  15.267  18.484  1.00 36.22           N  
ATOM   1447  CA  MET H 193      15.335  15.743  17.990  1.00 36.78           C  
ATOM   1448  CB  MET H 193      16.525  14.923  18.515  1.00 36.38           C  
ATOM   1449  CG  MET H 193      16.694  15.003  20.035  1.00 38.55           C  
ATOM   1450  SD  MET H 193      18.089  14.042  20.696  1.00 44.09           S  
ATOM   1451  CE  MET H 193      17.272  12.434  20.518  1.00 36.59           C  
ATOM   1452  C   MET H 193      15.339  15.632  16.497  1.00 38.49           C  
ATOM   1453  O   MET H 193      15.110  14.559  15.939  1.00 38.57           O  
ATOM   1454  N   ASN H 194      15.619  16.758  15.810  1.00 38.24           N  
ATOM   1455  CA  ASN H 194      15.634  16.765  14.375  1.00 38.47           C  
ATOM   1456  CB  ASN H 194      14.582  17.705  13.753  1.00 39.82           C  
ATOM   1457  CG  ASN H 194      13.188  17.190  14.083  1.00 41.38           C  
ATOM   1458  OD1 ASN H 194      12.968  15.988  14.221  1.00 41.39           O  
ATOM   1459  ND2 ASN H 194      12.215  18.131  14.214  1.00 49.59           N  
ATOM   1460  C   ASN H 194      16.973  17.281  13.939  1.00 38.79           C  
ATOM   1461  O   ASN H 194      17.700  17.888  14.723  1.00 38.05           O  
ATOM   1462  N   SER H 195      17.332  17.023  12.664  1.00 39.16           N  
ATOM   1463  CA  SER H 195      18.565  17.498  12.099  1.00 39.36           C  
ATOM   1464  CB  SER H 195      18.597  19.023  11.906  1.00 41.86           C  
ATOM   1465  OG  SER H 195      17.598  19.417  10.977  1.00 45.71           O  
ATOM   1466  C   SER H 195      19.696  17.121  12.999  1.00 38.97           C  
ATOM   1467  O   SER H 195      20.554  17.943  13.314  1.00 38.55           O  
ATOM   1468  N   LEU H 196      19.743  15.841  13.406  1.00 38.31           N  
ATOM   1469  CA  LEU H 196      20.757  15.381  14.311  1.00 37.67           C  
ATOM   1470  CB  LEU H 196      20.555  13.927  14.763  1.00 35.70           C  
ATOM   1471  CG  LEU H 196      19.359  13.761  15.714  1.00 36.29           C  
ATOM   1472  CD1 LEU H 196      19.178  12.300  16.140  1.00 35.26           C  
ATOM   1473  CD2 LEU H 196      19.497  14.693  16.928  1.00 35.03           C  
ATOM   1474  C   LEU H 196      22.106  15.487  13.679  1.00 39.02           C  
ATOM   1475  O   LEU H 196      22.273  15.344  12.468  1.00 38.70           O  
ATOM   1476  N   ARG H 197      23.113  15.765  14.531  1.00 39.08           N  
ATOM   1477  CA  ARG H 197      24.465  15.930  14.096  1.00 40.14           C  
ATOM   1478  CB  ARG H 197      24.985  17.358  14.330  1.00 41.89           C  
ATOM   1479  CG  ARG H 197      24.147  18.438  13.635  1.00 45.35           C  
ATOM   1480  CD  ARG H 197      24.581  19.863  13.989  1.00 50.57           C  
ATOM   1481  NE  ARG H 197      23.694  20.812  13.260  1.00 53.10           N  
ATOM   1482  CZ  ARG H 197      23.602  22.111  13.673  1.00 55.43           C  
ATOM   1483  NH1 ARG H 197      24.352  22.548  14.726  1.00 55.61           N1+
ATOM   1484  NH2 ARG H 197      22.754  22.973  13.041  1.00 55.27           N  
ATOM   1485  C   ARG H 197      25.305  15.005  14.925  1.00 39.72           C  
ATOM   1486  O   ARG H 197      24.844  14.439  15.914  1.00 38.90           O  
ATOM   1487  N   ALA H 198      26.574  14.822  14.519  1.00 40.81           N  
ATOM   1488  CA  ALA H 198      27.479  13.936  15.192  1.00 39.90           C  
ATOM   1489  CB  ALA H 198      28.859  13.879  14.517  1.00 39.19           C  
ATOM   1490  C   ALA H 198      27.685  14.416  16.597  1.00 39.08           C  
ATOM   1491  O   ALA H 198      27.764  13.617  17.529  1.00 37.48           O  
ATOM   1492  N   GLU H 199      27.757  15.745  16.784  1.00 38.67           N  
ATOM   1493  CA  GLU H 199      28.047  16.320  18.069  1.00 38.30           C  
ATOM   1494  CB  GLU H 199      28.256  17.846  18.067  1.00 39.25           C  
ATOM   1495  CG  GLU H 199      27.063  18.663  17.581  1.00 44.72           C  
ATOM   1496  CD  GLU H 199      27.296  18.969  16.111  1.00 50.40           C  
ATOM   1497  OE1 GLU H 199      27.871  18.103  15.401  1.00 50.33           O  
ATOM   1498  OE2 GLU H 199      26.908  20.087  15.681  1.00 53.00           O1-
ATOM   1499  C   GLU H 199      26.961  15.995  19.050  1.00 36.82           C  
ATOM   1500  O   GLU H 199      27.177  16.086  20.257  1.00 37.34           O  
ATOM   1501  N   ASP H 200      25.751  15.678  18.558  1.00 34.32           N  
ATOM   1502  CA  ASP H 200      24.602  15.349  19.360  1.00 32.67           C  
ATOM   1503  CB  ASP H 200      23.304  15.279  18.537  1.00 32.77           C  
ATOM   1504  CG  ASP H 200      22.959  16.700  18.111  1.00 35.90           C  
ATOM   1505  OD1 ASP H 200      23.235  17.639  18.905  1.00 34.91           O  
ATOM   1506  OD2 ASP H 200      22.424  16.869  16.983  1.00 36.86           O1-
ATOM   1507  C   ASP H 200      24.785  14.031  20.067  1.00 31.23           C  
ATOM   1508  O   ASP H 200      24.024  13.702  20.975  1.00 30.80           O  
ATOM   1509  N   THR H 201      25.741  13.190  19.637  1.00 31.02           N  
ATOM   1510  CA  THR H 201      25.897  11.911  20.280  1.00 30.20           C  
ATOM   1511  CB  THR H 201      27.034  11.110  19.715  1.00 29.84           C  
ATOM   1512  OG1 THR H 201      26.832  10.887  18.327  1.00 32.45           O  
ATOM   1513  CG2 THR H 201      27.118   9.767  20.459  1.00 27.85           C  
ATOM   1514  C   THR H 201      26.155  12.113  21.744  1.00 29.10           C  
ATOM   1515  O   THR H 201      27.063  12.849  22.131  1.00 29.21           O  
ATOM   1516  N   ALA H 202      25.342  11.462  22.608  1.00 26.01           N  
ATOM   1517  CA  ALA H 202      25.540  11.614  24.023  1.00 26.38           C  
ATOM   1518  CB  ALA H 202      25.424  13.072  24.503  1.00 26.90           C  
ATOM   1519  C   ALA H 202      24.485  10.839  24.750  1.00 26.08           C  
ATOM   1520  O   ALA H 202      23.555  10.305  24.147  1.00 26.70           O  
ATOM   1521  N   VAL H 203      24.648  10.722  26.087  1.00 25.51           N  
ATOM   1522  CA  VAL H 203      23.640  10.113  26.903  1.00 25.10           C  
ATOM   1523  CB  VAL H 203      24.170   9.549  28.190  1.00 25.15           C  
ATOM   1524  CG1 VAL H 203      22.987   9.035  29.027  1.00 26.28           C  
ATOM   1525  CG2 VAL H 203      25.212   8.468  27.859  1.00 25.11           C  
ATOM   1526  C   VAL H 203      22.690  11.216  27.244  1.00 25.65           C  
ATOM   1527  O   VAL H 203      23.114  12.312  27.610  1.00 25.92           O  
ATOM   1528  N   TYR H 204      21.372  10.962  27.133  1.00 24.95           N  
ATOM   1529  CA  TYR H 204      20.424  11.997  27.427  1.00 25.09           C  
ATOM   1530  CB  TYR H 204      19.358  12.211  26.333  1.00 25.50           C  
ATOM   1531  CG  TYR H 204      19.999  12.894  25.170  1.00 25.11           C  
ATOM   1532  CD1 TYR H 204      20.762  12.202  24.256  1.00 24.99           C  
ATOM   1533  CD2 TYR H 204      19.822  14.247  24.986  1.00 25.97           C  
ATOM   1534  CE1 TYR H 204      21.344  12.850  23.190  1.00 25.67           C  
ATOM   1535  CE2 TYR H 204      20.400  14.901  23.922  1.00 26.77           C  
ATOM   1536  CZ  TYR H 204      21.164  14.202  23.021  1.00 26.85           C  
ATOM   1537  OH  TYR H 204      21.760  14.869  21.929  1.00 26.71           O  
ATOM   1538  C   TYR H 204      19.714  11.632  28.688  1.00 25.69           C  
ATOM   1539  O   TYR H 204      19.140  10.549  28.808  1.00 26.49           O  
ATOM   1540  N   TYR H 205      19.733  12.569  29.658  1.00 25.36           N  
ATOM   1541  CA  TYR H 205      19.157  12.354  30.954  1.00 26.11           C  
ATOM   1542  CB  TYR H 205      20.045  12.805  32.132  1.00 25.75           C  
ATOM   1543  CG  TYR H 205      21.312  12.020  32.209  1.00 27.20           C  
ATOM   1544  CD1 TYR H 205      21.336  10.775  32.795  1.00 26.65           C  
ATOM   1545  CD2 TYR H 205      22.486  12.544  31.719  1.00 26.36           C  
ATOM   1546  CE1 TYR H 205      22.508  10.059  32.875  1.00 26.66           C  
ATOM   1547  CE2 TYR H 205      23.661  11.834  31.796  1.00 27.09           C  
ATOM   1548  CZ  TYR H 205      23.673  10.588  32.376  1.00 27.76           C  
ATOM   1549  OH  TYR H 205      24.878   9.858  32.457  1.00 31.52           O  
ATOM   1550  C   TYR H 205      17.937  13.210  31.080  1.00 27.63           C  
ATOM   1551  O   TYR H 205      17.886  14.346  30.611  1.00 27.62           O  
ATOM   1552  N   CYS H 206      16.905  12.635  31.721  1.00 28.27           N  
ATOM   1553  CA  CYS H 206      15.672  13.286  32.042  1.00 29.92           C  
ATOM   1554  CB  CYS H 206      14.510  12.281  31.907  1.00 32.68           C  
ATOM   1555  SG  CYS H 206      12.870  12.858  32.414  1.00 42.57           S  
ATOM   1556  C   CYS H 206      15.816  13.699  33.481  1.00 30.25           C  
ATOM   1557  O   CYS H 206      16.330  12.938  34.301  1.00 30.11           O  
ATOM   1558  N   VAL H 207      15.402  14.933  33.834  1.00 27.98           N  
ATOM   1559  CA  VAL H 207      15.583  15.368  35.195  1.00 28.24           C  
ATOM   1560  CB  VAL H 207      16.753  16.303  35.345  1.00 27.80           C  
ATOM   1561  CG1 VAL H 207      16.749  16.912  36.756  1.00  0.00           C  
ATOM   1562  CG2 VAL H 207      18.036  15.524  35.010  1.00  0.00           C  
ATOM   1563  C   VAL H 207      14.359  16.104  35.649  1.00 29.51           C  
ATOM   1564  O   VAL H 207      13.792  16.913  34.915  1.00 29.99           O  
ATOM   1565  N   ARG H 208      13.926  15.819  36.895  1.00 27.70           N  
ATOM   1566  CA  ARG H 208      12.801  16.463  37.512  1.00 27.71           C  
ATOM   1567  CB  ARG H 208      12.096  15.568  38.542  1.00 28.83           C  
ATOM   1568  CG  ARG H 208      10.905  16.235  39.226  1.00 30.24           C  
ATOM   1569  CD  ARG H 208      10.305  15.396  40.356  1.00 32.01           C  
ATOM   1570  NE  ARG H 208      11.228  15.490  41.519  1.00 32.68           N  
ATOM   1571  CZ  ARG H 208      10.852  14.977  42.723  1.00 32.78           C  
ATOM   1572  NH1 ARG H 208       9.639  14.362  42.853  1.00 32.42           N1+
ATOM   1573  NH2 ARG H 208      11.693  15.072  43.793  1.00 30.35           N  
ATOM   1574  C   ARG H 208      13.311  17.646  38.259  1.00 28.11           C  
ATOM   1575  O   ARG H 208      14.425  17.634  38.778  1.00 29.19           O  
ATOM   1576  N   GLY H 209      12.496  18.713  38.335  1.00 29.00           N  
ATOM   1577  CA  GLY H 209      12.924  19.848  39.095  1.00 29.83           C  
ATOM   1578  C   GLY H 209      12.178  19.814  40.395  1.00 30.33           C  
ATOM   1579  O   GLY H 209      11.006  19.442  40.433  1.00 31.03           O  
ATOM   1580  N   VAL H 210      12.644  20.991  40.861  1.00 21.41           N  
ATOM   1581  CA  VAL H 210      12.251  21.884  41.882  1.00 20.33           C  
ATOM   1582  CB  VAL H 210      13.275  22.005  42.982  1.00 22.14           C  
ATOM   1583  CG1 VAL H 210      12.779  22.998  44.050  1.00 41.27           C  
ATOM   1584  CG2 VAL H 210      13.546  20.601  43.550  1.00 27.43           C  
ATOM   1585  C   VAL H 210      12.198  23.139  41.057  1.00 20.90           C  
ATOM   1586  O   VAL H 210      12.171  23.058  39.830  1.00 24.89           O  
ATOM   1587  N   ILE H 211      12.191  24.338  41.644  1.00 20.22           N  
ATOM   1588  CA  ILE H 211      11.986  25.496  40.822  1.00 21.14           C  
ATOM   1589  CB  ILE H 211      11.899  26.776  41.596  1.00 21.86           C  
ATOM   1590  CG1 ILE H 211      10.681  26.752  42.534  1.00  0.00           C  
ATOM   1591  CG2 ILE H 211      11.845  27.930  40.578  1.00  0.00           C  
ATOM   1592  CD1 ILE H 211       9.349  26.621  41.795  1.00 25.51           C  
ATOM   1593  C   ILE H 211      13.043  25.678  39.772  1.00 20.35           C  
ATOM   1594  O   ILE H 211      12.703  26.044  38.649  1.00 24.76           O  
ATOM   1595  N   ASP H 212      14.339  25.452  40.070  1.00 23.79           N  
ATOM   1596  CA  ASP H 212      15.331  25.833  39.095  1.00 19.24           C  
ATOM   1597  CB  ASP H 212      16.020  27.123  39.565  1.00  9.23           C  
ATOM   1598  CG  ASP H 212      15.047  28.289  39.465  1.00 13.10           C  
ATOM   1599  OD1 ASP H 212      14.116  28.210  38.621  1.00 15.50           O  
ATOM   1600  OD2 ASP H 212      15.225  29.276  40.229  1.00 12.08           O1-
ATOM   1601  C   ASP H 212      16.415  24.807  39.013  1.00 17.94           C  
ATOM   1602  O   ASP H 212      17.101  24.693  37.997  1.00 19.50           O  
ATOM   1603  N   LYS H 213      16.612  24.039  40.092  1.00 20.22           N  
ATOM   1604  CA  LYS H 213      17.686  23.095  40.102  1.00 21.39           C  
ATOM   1605  CB  LYS H 213      18.420  22.966  41.454  1.00 21.29           C  
ATOM   1606  CG  LYS H 213      17.528  22.711  42.675  1.00 23.40           C  
ATOM   1607  CD  LYS H 213      16.755  23.942  43.163  1.00  0.00           C  
ATOM   1608  CE  LYS H 213      15.338  24.075  42.608  1.00  0.00           C  
ATOM   1609  NZ  LYS H 213      14.627  25.179  43.289  1.00  0.00           N1+
ATOM   1610  C   LYS H 213      17.138  21.765  39.751  1.00 19.13           C  
ATOM   1611  O   LYS H 213      15.923  21.585  39.674  1.00 19.91           O  
ATOM   1612  N   PHE H 214      18.046  20.802  39.500  1.00 19.83           N  
ATOM   1613  CA  PHE H 214      17.642  19.493  39.100  1.00 19.18           C  
ATOM   1614  CB  PHE H 214      18.522  18.924  37.981  1.00 16.93           C  
ATOM   1615  CG  PHE H 214      18.527  19.956  36.924  1.00 16.68           C  
ATOM   1616  CD1 PHE H 214      17.359  20.288  36.286  1.00 18.25           C  
ATOM   1617  CD2 PHE H 214      19.700  20.576  36.572  1.00 17.11           C  
ATOM   1618  CE1 PHE H 214      17.365  21.246  35.307  1.00 19.20           C  
ATOM   1619  CE2 PHE H 214      19.707  21.534  35.588  1.00 16.40           C  
ATOM   1620  CZ  PHE H 214      18.535  21.867  34.958  1.00 17.44           C  
ATOM   1621  C   PHE H 214      17.843  18.576  40.244  1.00 20.14           C  
ATOM   1622  O   PHE H 214      18.909  17.987  40.417  1.00 21.90           O  
ATOM   1623  N   ASP H 215      16.799  18.448  41.064  1.00 23.10           N  
ATOM   1624  CA  ASP H 215      16.841  17.528  42.132  1.00 23.95           C  
ATOM   1625  CB  ASP H 215      15.730  17.732  43.185  1.00 24.76           C  
ATOM   1626  CG  ASP H 215      14.354  17.528  42.569  1.00 26.30           C  
ATOM   1627  OD1 ASP H 215      14.148  17.910  41.388  1.00 29.35           O  
ATOM   1628  OD2 ASP H 215      13.481  16.980  43.289  1.00 30.16           O1-
ATOM   1629  C   ASP H 215      16.723  16.197  41.517  1.00 25.38           C  
ATOM   1630  O   ASP H 215      17.206  15.232  42.118  1.00 27.23           O  
ATOM   1631  N   TYR H 216      16.110  16.046  40.304  1.00 29.77           N  
ATOM   1632  CA  TYR H 216      16.099  14.556  40.376  1.00 30.31           C  
ATOM   1633  CB  TYR H 216      14.687  14.085  40.768  1.00 31.33           C  
ATOM   1634  CG  TYR H 216      14.698  12.729  41.380  1.00 33.53           C  
ATOM   1635  CD1 TYR H 216      15.271  12.546  42.618  1.00 46.58           C  
ATOM   1636  CD2 TYR H 216      14.094  11.664  40.759  1.00 35.35           C  
ATOM   1637  CE1 TYR H 216      15.278  11.310  43.216  1.00 36.13           C  
ATOM   1638  CE2 TYR H 216      14.097  10.426  41.353  1.00 47.28           C  
ATOM   1639  CZ  TYR H 216      14.691  10.245  42.580  1.00 48.96           C  
ATOM   1640  OH  TYR H 216      14.691   8.972  43.187  1.00 51.93           O  
ATOM   1641  C   TYR H 216      16.477  13.970  39.004  1.00 29.72           C  
ATOM   1642  O   TYR H 216      16.104  14.562  37.999  1.00 29.23           O  
ATOM   1643  N   TRP H 217      17.165  12.783  38.877  1.00 29.36           N  
ATOM   1644  CA  TRP H 217      17.640  12.363  37.553  1.00 29.05           C  
ATOM   1645  CB  TRP H 217      19.170  12.506  37.428  1.00 27.95           C  
ATOM   1646  CG  TRP H 217      19.718  13.901  37.624  1.00 27.52           C  
ATOM   1647  CD2 TRP H 217      20.452  14.654  36.641  1.00 24.97           C  
ATOM   1648  CD1 TRP H 217      19.685  14.671  38.750  1.00 25.87           C  
ATOM   1649  NE1 TRP H 217      20.338  15.859  38.528  1.00 25.77           N  
ATOM   1650  CE2 TRP H 217      20.819  15.861  37.236  1.00 25.13           C  
ATOM   1651  CE3 TRP H 217      20.800  14.362  35.353  1.00 25.08           C  
ATOM   1652  CZ2 TRP H 217      21.541  16.798  36.550  1.00 23.73           C  
ATOM   1653  CZ3 TRP H 217      21.519  15.313  34.661  1.00 24.11           C  
ATOM   1654  CH2 TRP H 217      21.882  16.507  35.248  1.00 24.20           C  
ATOM   1655  C   TRP H 217      17.376  10.900  37.233  1.00 30.36           C  
ATOM   1656  O   TRP H 217      17.343  10.046  38.118  1.00 31.09           O  
ATOM   1657  N   GLY H 218      17.203  10.579  35.917  1.00 29.75           N  
ATOM   1658  CA  GLY H 218      17.036   9.231  35.417  1.00 30.55           C  
ATOM   1659  C   GLY H 218      18.394   8.690  35.045  1.00 32.32           C  
ATOM   1660  O   GLY H 218      19.399   9.391  35.132  1.00 32.44           O  
ATOM   1661  N   ARG H 219      18.454   7.403  34.628  1.00 32.39           N  
ATOM   1662  CA  ARG H 219      19.682   6.749  34.247  1.00 33.93           C  
ATOM   1663  CB  ARG H 219      19.592   5.217  34.184  1.00 35.17           C  
ATOM   1664  CG  ARG H 219      19.469   4.588  35.573  1.00 40.36           C  
ATOM   1665  CD  ARG H 219      20.086   3.191  35.663  1.00 46.52           C  
ATOM   1666  NE  ARG H 219      21.557   3.382  35.817  1.00 57.86           N  
ATOM   1667  CZ  ARG H 219      22.435   2.441  35.359  1.00 58.50           C  
ATOM   1668  NH1 ARG H 219      21.973   1.311  34.750  1.00 58.94           N1+
ATOM   1669  NH2 ARG H 219      23.777   2.639  35.503  1.00 58.36           N  
ATOM   1670  C   ARG H 219      20.223   7.250  32.937  1.00 32.94           C  
ATOM   1671  O   ARG H 219      21.438   7.265  32.744  1.00 33.38           O  
ATOM   1672  N   GLY H 220      19.347   7.623  31.982  1.00 32.59           N  
ATOM   1673  CA  GLY H 220      19.826   8.151  30.730  1.00 32.85           C  
ATOM   1674  C   GLY H 220      19.677   7.136  29.637  1.00 32.53           C  
ATOM   1675  O   GLY H 220      19.594   5.933  29.879  1.00 32.96           O  
ATOM   1676  N   THR H 221      19.619   7.633  28.381  1.00 31.97           N  
ATOM   1677  CA  THR H 221      19.512   6.802  27.212  1.00 32.27           C  
ATOM   1678  CB  THR H 221      18.180   6.923  26.529  1.00 33.22           C  
ATOM   1679  OG1 THR H 221      18.086   5.994  25.459  1.00 34.93           O  
ATOM   1680  CG2 THR H 221      18.016   8.363  26.014  1.00 31.80           C  
ATOM   1681  C   THR H 221      20.565   7.265  26.250  1.00 32.53           C  
ATOM   1682  O   THR H 221      20.775   8.465  26.090  1.00 32.53           O  
ATOM   1683  N   LEU H 222      21.238   6.325  25.557  1.00 30.90           N  
ATOM   1684  CA  LEU H 222      22.335   6.702  24.707  1.00 30.31           C  
ATOM   1685  CB  LEU H 222      23.458   5.651  24.686  1.00 31.32           C  
ATOM   1686  CG  LEU H 222      24.654   6.023  23.790  1.00 32.81           C  
ATOM   1687  CD1 LEU H 222      25.339   7.309  24.279  1.00 22.12           C  
ATOM   1688  CD2 LEU H 222      25.639   4.846  23.671  1.00 25.09           C  
ATOM   1689  C   LEU H 222      21.865   6.908  23.300  1.00 30.48           C  
ATOM   1690  O   LEU H 222      21.128   6.094  22.744  1.00 31.44           O  
ATOM   1691  N   VAL H 223      22.289   8.039  22.694  1.00 29.94           N  
ATOM   1692  CA  VAL H 223      21.951   8.355  21.335  1.00 30.09           C  
ATOM   1693  CB  VAL H 223      21.231   9.666  21.205  1.00 30.38           C  
ATOM   1694  CG1 VAL H 223      21.032   9.986  19.714  1.00 30.24           C  
ATOM   1695  CG2 VAL H 223      19.919   9.580  22.002  1.00 29.46           C  
ATOM   1696  C   VAL H 223      23.234   8.474  20.573  1.00 31.02           C  
ATOM   1697  O   VAL H 223      24.109   9.265  20.926  1.00 31.59           O  
ATOM   1698  N   THR H 224      23.374   7.684  19.489  1.00 30.94           N  
ATOM   1699  CA  THR H 224      24.584   7.740  18.721  1.00 31.38           C  
ATOM   1700  CB  THR H 224      25.260   6.404  18.596  1.00 32.27           C  
ATOM   1701  OG1 THR H 224      25.560   5.887  19.885  1.00 32.98           O  
ATOM   1702  CG2 THR H 224      26.555   6.576  17.785  1.00 33.12           C  
ATOM   1703  C   THR H 224      24.226   8.195  17.341  1.00 32.29           C  
ATOM   1704  O   THR H 224      23.380   7.600  16.674  1.00 32.67           O  
ATOM   1705  N   VAL H 225      24.868   9.285  16.874  1.00 31.53           N  
ATOM   1706  CA  VAL H 225      24.572   9.764  15.556  1.00 33.05           C  
ATOM   1707  CB  VAL H 225      24.409  11.254  15.494  1.00 34.02           C  
ATOM   1708  CG1 VAL H 225      24.168  11.662  14.032  1.00 33.90           C  
ATOM   1709  CG2 VAL H 225      23.282  11.663  16.458  1.00 33.71           C  
ATOM   1710  C   VAL H 225      25.732   9.420  14.681  1.00 35.78           C  
ATOM   1711  O   VAL H 225      26.792  10.038  14.769  1.00 35.84           O  
ATOM   1712  N   SER H 226      25.550   8.425  13.792  1.00 35.41           N  
ATOM   1713  CA  SER H 226      26.624   8.056  12.919  1.00 37.02           C  
ATOM   1714  CB  SER H 226      27.543   6.962  13.485  1.00 36.69           C  
ATOM   1715  OG  SER H 226      26.830   5.742  13.618  1.00 38.55           O  
ATOM   1716  C   SER H 226      26.031   7.528  11.654  1.00 38.12           C  
ATOM   1717  O   SER H 226      24.885   7.081  11.625  1.00 37.50           O  
ATOM   1718  N   ALA H 227      26.821   7.573  10.566  1.00 39.40           N  
ATOM   1719  CA  ALA H 227      26.357   7.109   9.293  1.00 41.07           C  
ATOM   1720  CB  ALA H 227      27.305   7.467   8.138  1.00 41.30           C  
ATOM   1721  C   ALA H 227      26.259   5.590   9.345  1.00 41.40           C  
ATOM   1722  O   ALA H 227      26.944   4.930   8.516  1.00 42.57           O  
ATOM   1723  OXT ALA H 227      25.495   5.069  10.200  1.00  0.00           O1-
TER    1724      ALA H 227 
CONECT  146  661
CONECT  661  146
CONECT  963 1555
CONECT 1555  963
END
