# Supplementary material for: Fully automated antibody structure prediction using BIOVIA tools: Validation study
Source: PLoS One. 2017 May 18;12(5):e0177923. doi: 10.1371/journal.pone.0177923 (PMC5436848; doi:10.1371/journal.pone.0177923)
Supplement: S1 Dataset — Predicted structures using the Top5 framework method, Chothia CDR definition with no canonical filtering and generating 50 models. These were used in the detailed discussion of outliers and for comparison against predictions using canonical filtering. (ZIP) [file pone.0177923.s003.zip › 4NJ9_LH_FV_FinalModel.pdb]

REMARK   Accelrys Discovery Studio PDB file
REMARK   Created:  2015-05-08T06:21:15Z
SSBOND   1 CYS L   23    CYS L   92                                     
SSBOND   2 CYS H  133    CYS H  207                                     
ATOM      1  N   ASP L   1      25.391  32.994  26.265  1.00 57.51           N1+
ATOM      2  CA  ASP L   1      24.961  32.431  27.566  1.00 60.19           C  
ATOM      3  CB  ASP L   1      24.339  31.025  27.400  1.00 63.73           C  
ATOM      4  CG  ASP L   1      25.325  30.046  26.771  1.00 65.29           C  
ATOM      5  OD1 ASP L   1      25.997  30.414  25.772  1.00 67.35           O  
ATOM      6  OD2 ASP L   1      25.405  28.898  27.287  1.00 60.45           O1-
ATOM      7  C   ASP L   1      26.070  32.408  28.565  1.00 58.24           C  
ATOM      8  O   ASP L   1      27.205  32.768  28.255  1.00 59.37           O  
ATOM      9  N   ILE L   2      25.756  31.980  29.803  1.00 56.28           N  
ATOM     10  CA  ILE L   2      26.710  32.017  30.870  1.00 52.13           C  
ATOM     11  CB  ILE L   2      26.065  32.073  32.222  1.00 49.72           C  
ATOM     12  CG1 ILE L   2      25.226  33.353  32.357  1.00 54.31           C  
ATOM     13  CG2 ILE L   2      27.161  31.944  33.291  1.00 51.58           C  
ATOM     14  CD1 ILE L   2      24.307  33.348  33.578  1.00 53.87           C  
ATOM     15  C   ILE L   2      27.550  30.780  30.829  1.00 47.55           C  
ATOM     16  O   ILE L   2      27.040  29.661  30.833  1.00 44.27           O  
ATOM     17  N   VAL L   3      28.886  30.967  30.796  1.00 43.31           N  
ATOM     18  CA  VAL L   3      29.777  29.846  30.751  1.00 40.92           C  
ATOM     19  CB  VAL L   3      30.918  30.021  29.792  1.00 40.93           C  
ATOM     20  CG1 VAL L   3      31.861  28.815  29.931  1.00 38.43           C  
ATOM     21  CG2 VAL L   3      30.344  30.205  28.378  1.00 39.92           C  
ATOM     22  C   VAL L   3      30.373  29.675  32.109  1.00 40.75           C  
ATOM     23  O   VAL L   3      30.811  30.638  32.736  1.00 40.40           O  
ATOM     24  N   LEU L   4      30.399  28.422  32.598  1.00 39.07           N  
ATOM     25  CA  LEU L   4      30.924  28.153  33.905  1.00 39.06           C  
ATOM     26  CB  LEU L   4      30.076  27.155  34.713  1.00 36.90           C  
ATOM     27  CG  LEU L   4      28.621  27.595  34.954  1.00 35.10           C  
ATOM     28  CD1 LEU L   4      27.859  26.536  35.769  1.00 33.01           C  
ATOM     29  CD2 LEU L   4      28.553  28.997  35.580  1.00 33.69           C  
ATOM     30  C   LEU L   4      32.253  27.491  33.744  1.00 39.40           C  
ATOM     31  O   LEU L   4      32.397  26.557  32.958  1.00 39.60           O  
ATOM     32  N   THR L   5      33.271  27.966  34.488  1.00 39.99           N  
ATOM     33  CA  THR L   5      34.562  27.344  34.427  1.00 39.75           C  
ATOM     34  CB  THR L   5      35.674  28.273  34.025  1.00 40.97           C  
ATOM     35  OG1 THR L   5      35.676  29.424  34.856  1.00 42.96           O  
ATOM     36  CG2 THR L   5      35.511  28.666  32.550  1.00 39.69           C  
ATOM     37  C   THR L   5      34.882  26.804  35.783  1.00 38.52           C  
ATOM     38  O   THR L   5      34.808  27.513  36.785  1.00 39.99           O  
ATOM     39  N   GLN L   6      35.253  25.509  35.844  1.00 39.08           N  
ATOM     40  CA  GLN L   6      35.547  24.898  37.106  1.00 38.70           C  
ATOM     41  CB  GLN L   6      34.886  23.525  37.316  1.00 36.59           C  
ATOM     42  CG  GLN L   6      33.368  23.562  37.463  1.00 35.48           C  
ATOM     43  CD  GLN L   6      32.889  22.130  37.658  1.00 33.79           C  
ATOM     44  OE1 GLN L   6      32.048  21.635  36.914  1.00 35.01           O  
ATOM     45  NE2 GLN L   6      33.442  21.442  38.695  1.00 31.79           N  
ATOM     46  C   GLN L   6      37.015  24.644  37.180  1.00 41.84           C  
ATOM     47  O   GLN L   6      37.649  24.288  36.187  1.00 42.50           O  
ATOM     48  N   SER L   7      37.597  24.846  38.379  1.00 43.08           N  
ATOM     49  CA  SER L   7      38.990  24.564  38.564  1.00 43.34           C  
ATOM     50  CB  SER L   7      39.893  25.809  38.497  1.00 41.52           C  
ATOM     51  OG  SER L   7      39.657  26.646  39.619  1.00 42.99           O  
ATOM     52  C   SER L   7      39.145  23.983  39.934  1.00 43.67           C  
ATOM     53  O   SER L   7      38.424  24.356  40.859  1.00 41.66           O  
ATOM     54  N   PRO L   8      40.062  23.068  40.109  1.00 46.05           N  
ATOM     55  CA  PRO L   8      40.890  22.563  39.046  1.00 45.84           C  
ATOM     56  CD  PRO L   8      40.666  22.862  41.414  1.00 42.21           C  
ATOM     57  CB  PRO L   8      42.178  22.073  39.709  1.00 41.25           C  
ATOM     58  CG  PRO L   8      41.778  21.829  41.172  1.00 42.15           C  
ATOM     59  C   PRO L   8      40.160  21.459  38.352  1.00 46.18           C  
ATOM     60  O   PRO L   8      39.113  21.037  38.839  1.00 43.68           O  
ATOM     61  N   ALA L   9      40.689  20.993  37.205  1.00 41.43           N  
ATOM     62  CA  ALA L   9      40.100  19.908  36.475  1.00 39.43           C  
ATOM     63  CB  ALA L   9      40.830  19.615  35.152  1.00 44.31           C  
ATOM     64  C   ALA L   9      40.172  18.663  37.307  1.00 38.91           C  
ATOM     65  O   ALA L   9      39.221  17.884  37.349  1.00 40.50           O  
ATOM     66  N   SER L  10      41.313  18.428  37.985  1.00 38.00           N  
ATOM     67  CA  SER L  10      41.413  17.241  38.789  1.00 39.55           C  
ATOM     68  CB  SER L  10      42.200  16.102  38.118  1.00 43.96           C  
ATOM     69  OG  SER L  10      43.559  16.474  37.950  1.00 50.43           O  
ATOM     70  C   SER L  10      42.136  17.592  40.049  1.00 38.69           C  
ATOM     71  O   SER L  10      42.951  18.512  40.068  1.00 41.17           O  
ATOM     72  N   LEU L  11      41.823  16.887  41.159  1.00 38.37           N  
ATOM     73  CA  LEU L  11      42.569  17.146  42.359  1.00 38.43           C  
ATOM     74  CB  LEU L  11      42.027  18.274  43.254  1.00 40.09           C  
ATOM     75  CG  LEU L  11      40.718  17.955  43.993  1.00 42.84           C  
ATOM     76  CD1 LEU L  11      40.285  19.152  44.851  1.00 43.70           C  
ATOM     77  CD2 LEU L  11      39.613  17.504  43.027  1.00 42.28           C  
ATOM     78  C   LEU L  11      42.656  15.894  43.172  1.00 40.27           C  
ATOM     79  O   LEU L  11      41.741  15.071  43.186  1.00 40.65           O  
ATOM     80  N   ALA L  12      43.801  15.711  43.861  1.00 41.11           N  
ATOM     81  CA  ALA L  12      43.976  14.553  44.685  1.00 40.43           C  
ATOM     82  CB  ALA L  12      45.255  13.762  44.364  1.00 37.90           C  
ATOM     83  C   ALA L  12      44.087  15.032  46.097  1.00 40.61           C  
ATOM     84  O   ALA L  12      44.866  15.934  46.400  1.00 39.25           O  
ATOM     85  N   VAL L  13      43.293  14.429  47.004  1.00 39.68           N  
ATOM     86  CA  VAL L  13      43.324  14.830  48.381  1.00 41.15           C  
ATOM     87  CB  VAL L  13      42.082  15.553  48.817  1.00 41.27           C  
ATOM     88  CG1 VAL L  13      42.173  15.831  50.323  1.00 38.99           C  
ATOM     89  CG2 VAL L  13      41.929  16.830  47.976  1.00 42.24           C  
ATOM     90  C   VAL L  13      43.423  13.592  49.217  1.00 41.59           C  
ATOM     91  O   VAL L  13      42.866  12.550  48.875  1.00 42.30           O  
ATOM     92  N   SER L  14      44.158  13.675  50.343  1.00 38.20           N  
ATOM     93  CA  SER L  14      44.291  12.548  51.221  1.00 38.53           C  
ATOM     94  CB  SER L  14      45.550  12.597  52.107  1.00 48.54           C  
ATOM     95  OG  SER L  14      45.557  13.778  52.893  1.00 52.77           O  
ATOM     96  C   SER L  14      43.076  12.478  52.090  1.00 39.06           C  
ATOM     97  O   SER L  14      42.382  13.473  52.292  1.00 45.00           O  
ATOM     98  N   LEU L  15      42.793  11.279  52.641  1.00 41.85           N  
ATOM     99  CA  LEU L  15      41.600  11.103  53.417  1.00 41.96           C  
ATOM    100  CB  LEU L  15      41.341   9.655  53.871  1.00 46.80           C  
ATOM    101  CG  LEU L  15      41.087   8.670  52.718  1.00 51.74           C  
ATOM    102  CD1 LEU L  15      42.362   8.414  51.898  1.00 55.40           C  
ATOM    103  CD2 LEU L  15      40.426   7.380  53.224  1.00 51.19           C  
ATOM    104  C   LEU L  15      41.682  11.936  54.650  1.00 43.48           C  
ATOM    105  O   LEU L  15      42.734  12.064  55.273  1.00 50.12           O  
ATOM    106  N   GLY L  16      40.543  12.553  55.008  1.00 44.12           N  
ATOM    107  CA  GLY L  16      40.439  13.331  56.210  1.00 44.21           C  
ATOM    108  C   GLY L  16      40.792  14.760  55.928  1.00 43.43           C  
ATOM    109  O   GLY L  16      40.548  15.632  56.760  1.00 45.05           O  
ATOM    110  N   GLN L  17      41.370  15.046  54.746  1.00 40.82           N  
ATOM    111  CA  GLN L  17      41.742  16.402  54.444  1.00 42.16           C  
ATOM    112  CB  GLN L  17      42.912  16.535  53.457  1.00 49.07           C  
ATOM    113  CG  GLN L  17      44.221  15.967  54.006  1.00 54.78           C  
ATOM    114  CD  GLN L  17      44.563  16.719  55.286  1.00 60.63           C  
ATOM    115  OE1 GLN L  17      44.502  17.946  55.340  1.00 60.20           O  
ATOM    116  NE2 GLN L  17      44.927  15.959  56.353  1.00 63.53           N  
ATOM    117  C   GLN L  17      40.561  17.110  53.860  1.00 40.17           C  
ATOM    118  O   GLN L  17      39.477  16.544  53.741  1.00 43.75           O  
ATOM    119  N   ARG L  18      40.736  18.402  53.516  1.00 42.65           N  
ATOM    120  CA  ARG L  18      39.642  19.155  52.974  1.00 42.00           C  
ATOM    121  CB  ARG L  18      39.451  20.531  53.637  1.00 45.58           C  
ATOM    122  CG  ARG L  18      38.282  21.323  53.054  1.00 48.99           C  
ATOM    123  CD  ARG L  18      37.857  22.508  53.921  1.00 54.74           C  
ATOM    124  NE  ARG L  18      39.081  23.298  54.227  1.00 60.84           N  
ATOM    125  CZ  ARG L  18      38.978  24.460  54.933  1.00 64.20           C  
ATOM    126  NH1 ARG L  18      37.753  24.897  55.344  1.00 63.19           N1+
ATOM    127  NH2 ARG L  18      40.099  25.181  55.232  1.00 63.44           N  
ATOM    128  C   ARG L  18      39.864  19.364  51.509  1.00 40.85           C  
ATOM    129  O   ARG L  18      40.997  19.497  51.051  1.00 44.32           O  
ATOM    130  N   ALA L  19      38.762  19.366  50.727  1.00 42.70           N  
ATOM    131  CA  ALA L  19      38.864  19.560  49.309  1.00 40.13           C  
ATOM    132  CB  ALA L  19      38.354  18.361  48.488  1.00 37.92           C  
ATOM    133  C   ALA L  19      38.016  20.736  48.937  1.00 39.62           C  
ATOM    134  O   ALA L  19      36.895  20.891  49.418  1.00 37.70           O  
ATOM    135  N   THR L  20      38.544  21.609  48.057  1.00 34.60           N  
ATOM    136  CA  THR L  20      37.801  22.766  47.655  1.00 35.86           C  
ATOM    137  CB  THR L  20      38.439  24.044  48.113  1.00 37.93           C  
ATOM    138  OG1 THR L  20      38.563  24.048  49.527  1.00 41.01           O  
ATOM    139  CG2 THR L  20      37.574  25.229  47.657  1.00 37.59           C  
ATOM    140  C   THR L  20      37.770  22.804  46.160  1.00 37.58           C  
ATOM    141  O   THR L  20      38.802  22.673  45.504  1.00 40.40           O  
ATOM    142  N   ILE L  21      36.567  22.996  45.582  1.00 35.35           N  
ATOM    143  CA  ILE L  21      36.427  23.066  44.155  1.00 33.17           C  
ATOM    144  CB  ILE L  21      35.532  21.992  43.614  1.00 35.20           C  
ATOM    145  CG1 ILE L  21      36.145  20.616  43.920  1.00 35.93           C  
ATOM    146  CG2 ILE L  21      35.300  22.257  42.118  1.00 35.83           C  
ATOM    147  CD1 ILE L  21      35.160  19.461  43.775  1.00 34.58           C  
ATOM    148  C   ILE L  21      35.804  24.390  43.833  1.00 35.13           C  
ATOM    149  O   ILE L  21      34.850  24.808  44.487  1.00 39.70           O  
ATOM    150  N   SER L  22      36.328  25.091  42.805  1.00 37.41           N  
ATOM    151  CA  SER L  22      35.809  26.396  42.502  1.00 38.30           C  
ATOM    152  CB  SER L  22      36.891  27.488  42.413  1.00 37.23           C  
ATOM    153  OG  SER L  22      37.487  27.702  43.683  1.00 43.96           O  
ATOM    154  C   SER L  22      35.112  26.375  41.178  1.00 38.84           C  
ATOM    155  O   SER L  22      35.450  25.598  40.286  1.00 40.93           O  
ATOM    156  N   CYS L  23      34.083  27.237  41.040  1.00 38.55           N  
ATOM    157  CA  CYS L  23      33.332  27.364  39.822  1.00 38.74           C  
ATOM    158  CB  CYS L  23      31.943  26.679  39.911  1.00 39.76           C  
ATOM    159  SG  CYS L  23      30.939  26.795  38.396  1.00 44.53           S  
ATOM    160  C   CYS L  23      33.157  28.835  39.578  1.00 39.65           C  
ATOM    161  O   CYS L  23      32.623  29.556  40.420  1.00 41.47           O  
ATOM    162  N   ARG L  24      33.614  29.328  38.407  1.00 40.60           N  
ATOM    163  CA  ARG L  24      33.529  30.736  38.126  1.00 44.91           C  
ATOM    164  CB  ARG L  24      34.896  31.335  37.761  1.00 54.74           C  
ATOM    165  CG  ARG L  24      34.901  32.851  37.578  1.00 61.70           C  
ATOM    166  CD  ARG L  24      36.311  33.406  37.376  1.00 68.36           C  
ATOM    167  NE  ARG L  24      36.191  34.865  37.111  1.00 77.06           N  
ATOM    168  CZ  ARG L  24      37.277  35.560  36.668  1.00 78.83           C  
ATOM    169  NH1 ARG L  24      38.469  34.916  36.493  1.00 79.37           N1+
ATOM    170  NH2 ARG L  24      37.172  36.892  36.386  1.00 79.59           N  
ATOM    171  C   ARG L  24      32.598  30.929  36.968  1.00 45.19           C  
ATOM    172  O   ARG L  24      32.701  30.243  35.954  1.00 50.62           O  
ATOM    173  N   ALA L  25      31.660  31.891  37.093  1.00 43.42           N  
ATOM    174  CA  ALA L  25      30.679  32.105  36.069  1.00 42.95           C  
ATOM    175  CB  ALA L  25      29.270  32.374  36.625  1.00 40.57           C  
ATOM    176  C   ALA L  25      31.078  33.295  35.257  1.00 45.87           C  
ATOM    177  O   ALA L  25      31.696  34.233  35.754  1.00 46.26           O  
ATOM    178  N   SER L  26      30.751  33.303  33.943  1.00 26.47           N  
ATOM    179  CA  SER L  26      31.067  34.407  33.063  1.00 28.26           C  
ATOM    180  CB  SER L  26      30.758  34.100  31.591  1.00 27.50           C  
ATOM    181  OG  SER L  26      31.084  35.225  30.789  1.00 27.38           O  
ATOM    182  C   SER L  26      30.243  35.598  33.441  1.00 29.53           C  
ATOM    183  O   SER L  26      30.711  36.733  33.373  1.00 31.09           O  
ATOM    184  N   GLU L  27      28.977  35.363  33.834  1.00 29.96           N  
ATOM    185  CA  GLU L  27      28.090  36.427  34.207  1.00 31.43           C  
ATOM    186  CB  GLU L  27      26.836  36.548  33.324  1.00 34.59           C  
ATOM    187  CG  GLU L  27      27.134  37.053  31.913  1.00 39.17           C  
ATOM    188  CD  GLU L  27      25.818  37.120  31.154  1.00 42.78           C  
ATOM    189  OE1 GLU L  27      24.767  36.779  31.762  1.00 45.42           O  
ATOM    190  OE2 GLU L  27      25.845  37.516  29.959  1.00 44.81           O1-
ATOM    191  C   GLU L  27      27.615  36.129  35.589  1.00 30.00           C  
ATOM    192  O   GLU L  27      27.947  35.085  36.140  1.00 30.42           O  
ATOM    193  N   SER L  28      26.869  37.069  36.202  1.00 29.48           N  
ATOM    194  CA  SER L  28      26.381  36.851  37.527  1.00 27.33           C  
ATOM    195  CB  SER L  28      25.915  38.140  38.232  1.00 27.53           C  
ATOM    196  OG  SER L  28      25.447  37.843  39.539  1.00 28.74           O  
ATOM    197  C   SER L  28      25.214  35.916  37.471  1.00 25.87           C  
ATOM    198  O   SER L  28      24.329  36.036  36.627  1.00 26.82           O  
ATOM    199  N   VAL L  29      25.254  34.900  38.351  1.00 25.04           N  
ATOM    200  CA  VAL L  29      24.242  33.909  38.569  1.00 24.57           C  
ATOM    201  CB  VAL L  29      24.776  32.599  39.067  1.00 22.78           C  
ATOM    202  CG1 VAL L  29      25.553  31.927  37.923  1.00 22.95           C  
ATOM    203  CG2 VAL L  29      25.636  32.863  40.307  1.00 20.16           C  
ATOM    204  C   VAL L  29      23.167  34.389  39.500  1.00 26.33           C  
ATOM    205  O   VAL L  29      22.170  33.691  39.685  1.00 25.63           O  
ATOM    206  N   ASP L  30      23.385  35.525  40.196  1.00 28.64           N  
ATOM    207  CA  ASP L  30      22.465  35.983  41.207  1.00 30.76           C  
ATOM    208  CB  ASP L  30      23.145  36.831  42.294  1.00 33.89           C  
ATOM    209  CG  ASP L  30      24.113  35.930  43.050  1.00 36.80           C  
ATOM    210  OD1 ASP L  30      24.210  34.731  42.679  1.00 37.15           O  
ATOM    211  OD2 ASP L  30      24.764  36.429  44.006  1.00 40.40           O1-
ATOM    212  C   ASP L  30      21.354  36.813  40.639  1.00 30.99           C  
ATOM    213  O   ASP L  30      21.529  37.546  39.665  1.00 31.81           O  
ATOM    214  N   SER L  31      20.159  36.690  41.254  1.00 30.61           N  
ATOM    215  CA  SER L  31      19.008  37.463  40.889  1.00 31.75           C  
ATOM    216  CB  SER L  31      18.244  36.877  39.691  1.00 30.80           C  
ATOM    217  OG  SER L  31      17.121  37.687  39.384  1.00 31.63           O  
ATOM    218  C   SER L  31      18.077  37.467  42.068  1.00 32.63           C  
ATOM    219  O   SER L  31      18.059  36.536  42.869  1.00 31.84           O  
ATOM    220  N   TYR L  32      17.290  38.548  42.226  1.00 35.10           N  
ATOM    221  CA  TYR L  32      16.301  38.642  43.263  1.00 36.73           C  
ATOM    222  CB  TYR L  32      15.119  37.670  43.078  1.00 37.31           C  
ATOM    223  CG  TYR L  32      14.333  38.113  41.892  1.00 39.92           C  
ATOM    224  CD1 TYR L  32      13.429  39.146  42.003  1.00 40.71           C  
ATOM    225  CD2 TYR L  32      14.487  37.494  40.673  1.00 41.02           C  
ATOM    226  CE1 TYR L  32      12.699  39.560  40.914  1.00 41.07           C  
ATOM    227  CE2 TYR L  32      13.758  37.903  39.581  1.00 42.13           C  
ATOM    228  CZ  TYR L  32      12.863  38.937  39.701  1.00 41.62           C  
ATOM    229  OH  TYR L  32      12.118  39.354  38.577  1.00 42.99           O  
ATOM    230  C   TYR L  32      16.908  38.378  44.609  1.00 36.83           C  
ATOM    231  O   TYR L  32      16.205  37.972  45.534  1.00 37.21           O  
ATOM    232  N   GLY L  33      18.221  38.632  44.780  1.00 36.80           N  
ATOM    233  CA  GLY L  33      18.816  38.455  46.077  1.00 37.03           C  
ATOM    234  C   GLY L  33      19.066  37.000  46.360  1.00 36.58           C  
ATOM    235  O   GLY L  33      19.118  36.597  47.520  1.00 37.36           O  
ATOM    236  N   ILE L  34      19.232  36.168  45.315  1.00 35.28           N  
ATOM    237  CA  ILE L  34      19.475  34.766  45.525  1.00 33.43           C  
ATOM    238  CB  ILE L  34      18.297  33.919  45.165  1.00 33.35           C  
ATOM    239  CG1 ILE L  34      18.404  32.557  45.856  1.00  0.00           C  
ATOM    240  CG2 ILE L  34      18.207  33.860  43.632  1.00  0.00           C  
ATOM    241  CD1 ILE L  34      18.215  32.712  47.363  1.00  0.00           C  
ATOM    242  C   ILE L  34      20.595  34.389  44.598  1.00 31.80           C  
ATOM    243  O   ILE L  34      21.067  35.237  43.847  1.00 32.76           O  
ATOM    244  N   SER L  35      21.103  33.134  44.670  1.00 28.54           N  
ATOM    245  CA  SER L  35      22.135  32.705  43.757  1.00 26.04           C  
ATOM    246  CB  SER L  35      23.487  32.440  44.439  1.00 25.44           C  
ATOM    247  OG  SER L  35      23.986  33.638  45.014  1.00 27.41           O  
ATOM    248  C   SER L  35      21.684  31.401  43.179  1.00 24.83           C  
ATOM    249  O   SER L  35      21.478  30.441  43.920  1.00 24.38           O  
ATOM    250  N   PHE L  36      21.543  31.314  41.837  1.00 23.68           N  
ATOM    251  CA  PHE L  36      21.049  30.085  41.283  1.00 23.23           C  
ATOM    252  CB  PHE L  36      20.119  30.291  40.076  1.00 23.91           C  
ATOM    253  CG  PHE L  36      18.968  31.112  40.531  1.00 22.61           C  
ATOM    254  CD1 PHE L  36      18.093  30.640  41.481  1.00 22.72           C  
ATOM    255  CD2 PHE L  36      18.748  32.347  39.973  1.00 21.81           C  
ATOM    256  CE1 PHE L  36      17.034  31.419  41.881  1.00 22.64           C  
ATOM    257  CE2 PHE L  36      17.688  33.123  40.368  1.00 22.52           C  
ATOM    258  CZ  PHE L  36      16.827  32.659  41.326  1.00 22.98           C  
ATOM    259  C   PHE L  36      22.197  29.251  40.793  1.00 22.72           C  
ATOM    260  O   PHE L  36      22.391  29.089  39.589  1.00 22.70           O  
ATOM    261  N   MET L  37      22.952  28.646  41.728  1.00 36.23           N  
ATOM    262  CA  MET L  37      24.054  27.778  41.414  1.00 32.55           C  
ATOM    263  CB  MET L  37      25.405  28.324  41.912  1.00 36.37           C  
ATOM    264  CG  MET L  37      26.597  27.416  41.609  1.00 36.63           C  
ATOM    265  SD  MET L  37      27.016  27.260  39.848  1.00 42.88           S  
ATOM    266  CE  MET L  37      27.633  28.956  39.665  1.00 37.60           C  
ATOM    267  C   MET L  37      23.810  26.479  42.118  1.00 31.15           C  
ATOM    268  O   MET L  37      23.483  26.463  43.303  1.00 32.90           O  
ATOM    269  N   HIS L  38      23.972  25.345  41.402  1.00 32.09           N  
ATOM    270  CA  HIS L  38      23.715  24.064  42.001  1.00 30.78           C  
ATOM    271  ND1 HIS L  38      20.633  24.827  42.416  1.00 42.16           N  
ATOM    272  CG  HIS L  38      21.354  24.403  41.323  1.00 31.09           C  
ATOM    273  CB  HIS L  38      22.477  23.407  41.378  1.00 29.00           C  
ATOM    274  NE2 HIS L  38      19.861  25.967  40.672  1.00 42.84           N  
ATOM    275  CD2 HIS L  38      20.866  25.109  40.266  1.00 42.24           C  
ATOM    276  CE1 HIS L  38      19.757  25.762  41.970  1.00 42.19           C  
ATOM    277  C   HIS L  38      24.916  23.176  41.787  1.00 31.62           C  
ATOM    278  O   HIS L  38      25.688  23.375  40.851  1.00 30.38           O  
ATOM    279  N   TRP L  39      25.118  22.174  42.675  1.00 29.98           N  
ATOM    280  CA  TRP L  39      26.261  21.302  42.548  1.00 29.31           C  
ATOM    281  CB  TRP L  39      27.234  21.397  43.735  1.00 27.93           C  
ATOM    282  CG  TRP L  39      27.960  22.718  43.832  1.00 29.31           C  
ATOM    283  CD2 TRP L  39      29.230  22.991  43.220  1.00 27.11           C  
ATOM    284  CD1 TRP L  39      27.595  23.856  44.491  1.00 29.28           C  
ATOM    285  NE1 TRP L  39      28.562  24.820  44.332  1.00 30.70           N  
ATOM    286  CE2 TRP L  39      29.574  24.301  43.552  1.00 28.30           C  
ATOM    287  CE3 TRP L  39      30.046  22.215  42.447  1.00 28.37           C  
ATOM    288  CZ2 TRP L  39      30.743  24.854  43.113  1.00 28.93           C  
ATOM    289  CZ3 TRP L  39      31.223  22.776  42.006  1.00 27.53           C  
ATOM    290  CH2 TRP L  39      31.565  24.071  42.333  1.00 30.45           C  
ATOM    291  C   TRP L  39      25.794  19.875  42.471  1.00 28.95           C  
ATOM    292  O   TRP L  39      24.867  19.473  43.172  1.00 26.71           O  
ATOM    293  N   TYR L  40      26.451  19.065  41.607  1.00 24.65           N  
ATOM    294  CA  TYR L  40      26.071  17.685  41.423  1.00 23.30           C  
ATOM    295  CB  TYR L  40      25.498  17.379  40.024  1.00 24.25           C  
ATOM    296  CG  TYR L  40      24.248  18.163  39.806  1.00 25.23           C  
ATOM    297  CD1 TYR L  40      24.305  19.452  39.330  1.00 23.73           C  
ATOM    298  CD2 TYR L  40      23.017  17.606  40.064  1.00 23.92           C  
ATOM    299  CE1 TYR L  40      23.154  20.178  39.125  1.00 26.45           C  
ATOM    300  CE2 TYR L  40      21.863  18.328  39.861  1.00 24.17           C  
ATOM    301  CZ  TYR L  40      21.929  19.615  39.390  1.00 24.79           C  
ATOM    302  OH  TYR L  40      20.746  20.356  39.182  1.00 27.81           O  
ATOM    303  C   TYR L  40      27.282  16.800  41.550  1.00 24.01           C  
ATOM    304  O   TYR L  40      28.411  17.219  41.302  1.00 24.54           O  
ATOM    305  N   GLN L  41      27.060  15.530  41.961  1.00 26.58           N  
ATOM    306  CA  GLN L  41      28.135  14.579  42.047  1.00 27.78           C  
ATOM    307  CB  GLN L  41      28.334  13.964  43.440  1.00 27.87           C  
ATOM    308  CG  GLN L  41      29.494  12.967  43.477  1.00 28.98           C  
ATOM    309  CD  GLN L  41      29.525  12.315  44.850  1.00 30.47           C  
ATOM    310  OE1 GLN L  41      28.495  11.902  45.380  1.00 30.89           O  
ATOM    311  NE2 GLN L  41      30.744  12.214  45.444  1.00 29.52           N  
ATOM    312  C   GLN L  41      27.815  13.433  41.136  1.00 28.88           C  
ATOM    313  O   GLN L  41      26.690  12.934  41.123  1.00 29.38           O  
ATOM    314  N   GLN L  42      28.803  12.983  40.335  1.00 28.18           N  
ATOM    315  CA  GLN L  42      28.546  11.874  39.461  1.00 29.60           C  
ATOM    316  CB  GLN L  42      28.553  12.239  37.964  1.00 28.87           C  
ATOM    317  CG  GLN L  42      28.243  11.037  37.066  1.00 28.98           C  
ATOM    318  CD  GLN L  42      28.266  11.480  35.612  1.00 29.87           C  
ATOM    319  OE1 GLN L  42      28.939  12.445  35.256  1.00 27.71           O  
ATOM    320  NE2 GLN L  42      27.514  10.751  34.744  1.00 26.67           N  
ATOM    321  C   GLN L  42      29.607  10.837  39.655  1.00 32.78           C  
ATOM    322  O   GLN L  42      30.802  11.117  39.569  1.00 32.60           O  
ATOM    323  N   LYS L  43      29.178   9.589  39.919  1.00 32.08           N  
ATOM    324  CA  LYS L  43      30.089   8.491  40.059  1.00 33.68           C  
ATOM    325  CB  LYS L  43      29.678   7.491  41.149  1.00 35.21           C  
ATOM    326  CG  LYS L  43      29.622   8.120  42.540  1.00 35.09           C  
ATOM    327  CD  LYS L  43      28.935   7.236  43.579  1.00 40.10           C  
ATOM    328  CE  LYS L  43      28.844   7.880  44.961  1.00 44.47           C  
ATOM    329  NZ  LYS L  43      27.698   8.812  44.998  1.00 46.66           N1+
ATOM    330  C   LYS L  43      30.048   7.770  38.751  1.00 37.50           C  
ATOM    331  O   LYS L  43      29.051   7.828  38.029  1.00 38.28           O  
ATOM    332  N   PRO L  44      31.087   7.069  38.411  1.00 40.44           N  
ATOM    333  CA  PRO L  44      31.098   6.450  37.121  1.00 40.26           C  
ATOM    334  CD  PRO L  44      32.426   7.382  38.880  1.00 42.47           C  
ATOM    335  CB  PRO L  44      32.517   5.926  36.926  1.00 41.09           C  
ATOM    336  CG  PRO L  44      33.369   6.904  37.760  1.00 41.87           C  
ATOM    337  C   PRO L  44      30.020   5.434  36.997  1.00 40.23           C  
ATOM    338  O   PRO L  44      29.777   4.693  37.946  1.00 39.76           O  
ATOM    339  N   GLY L  45      29.352   5.402  35.829  1.00 40.06           N  
ATOM    340  CA  GLY L  45      28.331   4.431  35.582  1.00 40.55           C  
ATOM    341  C   GLY L  45      27.039   4.884  36.185  1.00 40.23           C  
ATOM    342  O   GLY L  45      26.061   4.137  36.173  1.00 39.03           O  
ATOM    343  N   GLN L  46      26.981   6.113  36.732  1.00 39.15           N  
ATOM    344  CA  GLN L  46      25.736   6.510  37.326  1.00 36.94           C  
ATOM    345  CB  GLN L  46      25.760   6.522  38.861  1.00 43.12           C  
ATOM    346  CG  GLN L  46      25.972   5.130  39.455  1.00 47.69           C  
ATOM    347  CD  GLN L  46      25.838   5.250  40.961  1.00 53.02           C  
ATOM    348  OE1 GLN L  46      25.812   4.251  41.677  1.00 52.75           O  
ATOM    349  NE2 GLN L  46      25.741   6.511  41.458  1.00 56.19           N  
ATOM    350  C   GLN L  46      25.378   7.889  36.865  1.00 33.75           C  
ATOM    351  O   GLN L  46      26.199   8.630  36.332  1.00 36.52           O  
ATOM    352  N   PRO L  47      24.123   8.219  37.038  1.00 32.54           N  
ATOM    353  CA  PRO L  47      23.622   9.527  36.706  1.00 31.46           C  
ATOM    354  CD  PRO L  47      23.065   7.226  37.099  1.00 32.03           C  
ATOM    355  CB  PRO L  47      22.104   9.387  36.585  1.00 30.95           C  
ATOM    356  CG  PRO L  47      21.785   8.055  37.289  1.00 31.08           C  
ATOM    357  C   PRO L  47      24.049  10.474  37.781  1.00 30.61           C  
ATOM    358  O   PRO L  47      24.369  10.014  38.874  1.00 31.51           O  
ATOM    359  N   PRO L  48      24.054  11.750  37.517  1.00 28.32           N  
ATOM    360  CA  PRO L  48      24.498  12.700  38.502  1.00 27.16           C  
ATOM    361  CD  PRO L  48      24.249  12.231  36.159  1.00 30.29           C  
ATOM    362  CB  PRO L  48      24.646  14.022  37.754  1.00 29.74           C  
ATOM    363  CG  PRO L  48      24.947  13.593  36.305  1.00 29.88           C  
ATOM    364  C   PRO L  48      23.544  12.769  39.657  1.00 28.16           C  
ATOM    365  O   PRO L  48      22.375  12.431  39.476  1.00 32.23           O  
ATOM    366  N   LYS L  49      24.030  13.168  40.858  1.00 31.34           N  
ATOM    367  CA  LYS L  49      23.163  13.307  41.997  1.00 31.71           C  
ATOM    368  CB  LYS L  49      23.476  12.392  43.195  1.00 30.24           C  
ATOM    369  CG  LYS L  49      24.752  12.753  43.950  1.00 34.74           C  
ATOM    370  CD  LYS L  49      24.801  12.170  45.365  1.00 40.50           C  
ATOM    371  CE  LYS L  49      24.523  10.667  45.439  1.00 45.46           C  
ATOM    372  NZ  LYS L  49      24.639  10.200  46.842  1.00 47.42           N1+
ATOM    373  C   LYS L  49      23.274  14.718  42.489  1.00 31.08           C  
ATOM    374  O   LYS L  49      24.324  15.345  42.374  1.00 27.53           O  
ATOM    375  N   LEU L  50      22.182  15.251  43.075  1.00 30.39           N  
ATOM    376  CA  LEU L  50      22.132  16.630  43.495  1.00 31.08           C  
ATOM    377  CB  LEU L  50      20.695  17.181  43.488  1.00 29.77           C  
ATOM    378  CG  LEU L  50      20.568  18.647  43.935  1.00 22.26           C  
ATOM    379  CD1 LEU L  50      21.256  19.600  42.947  1.00 25.66           C  
ATOM    380  CD2 LEU L  50      19.100  19.016  44.200  1.00 20.97           C  
ATOM    381  C   LEU L  50      22.646  16.780  44.898  1.00 30.05           C  
ATOM    382  O   LEU L  50      22.120  16.164  45.823  1.00 31.18           O  
ATOM    383  N   LEU L  51      23.788  17.494  45.061  1.00 27.76           N  
ATOM    384  CA  LEU L  51      24.341  17.814  46.355  1.00 29.21           C  
ATOM    385  CB  LEU L  51      25.858  18.046  46.293  1.00 27.26           C  
ATOM    386  CG  LEU L  51      26.660  16.809  45.846  1.00 27.91           C  
ATOM    387  CD1 LEU L  51      28.167  17.103  45.811  1.00 27.13           C  
ATOM    388  CD2 LEU L  51      26.317  15.581  46.702  1.00 28.75           C  
ATOM    389  C   LEU L  51      23.757  19.047  47.008  1.00 31.36           C  
ATOM    390  O   LEU L  51      23.204  18.982  48.106  1.00 33.93           O  
ATOM    391  N   ILE L  52      23.855  20.212  46.319  1.00 31.78           N  
ATOM    392  CA  ILE L  52      23.475  21.472  46.910  1.00 33.21           C  
ATOM    393  CB  ILE L  52      24.652  22.285  47.364  1.00 32.68           C  
ATOM    394  CG1 ILE L  52      25.456  21.534  48.436  1.00 31.83           C  
ATOM    395  CG2 ILE L  52      24.131  23.651  47.834  1.00 31.99           C  
ATOM    396  CD1 ILE L  52      26.812  22.174  48.730  1.00 32.54           C  
ATOM    397  C   ILE L  52      22.760  22.303  45.889  1.00 34.43           C  
ATOM    398  O   ILE L  52      23.150  22.343  44.723  1.00 30.97           O  
ATOM    399  N   TYR L  53      21.699  23.021  46.314  1.00 35.66           N  
ATOM    400  CA  TYR L  53      20.960  23.840  45.397  1.00 34.05           C  
ATOM    401  CB  TYR L  53      19.527  23.326  45.128  1.00 32.77           C  
ATOM    402  CG  TYR L  53      18.731  23.251  46.392  1.00 34.57           C  
ATOM    403  CD1 TYR L  53      18.789  22.142  47.202  1.00 36.11           C  
ATOM    404  CD2 TYR L  53      17.906  24.288  46.767  1.00 36.77           C  
ATOM    405  CE1 TYR L  53      18.043  22.079  48.356  1.00 39.13           C  
ATOM    406  CE2 TYR L  53      17.158  24.235  47.919  1.00 40.04           C  
ATOM    407  CZ  TYR L  53      17.227  23.124  48.718  1.00 41.36           C  
ATOM    408  OH  TYR L  53      16.465  23.051  49.904  1.00 44.41           O  
ATOM    409  C   TYR L  53      20.897  25.241  45.930  1.00 36.42           C  
ATOM    410  O   TYR L  53      20.946  25.466  47.137  1.00 35.33           O  
ATOM    411  N   ARG L  54      20.917  26.204  45.001  1.00 26.35           N  
ATOM    412  CA  ARG L  54      20.963  27.597  45.311  1.00 26.98           C  
ATOM    413  CB  ARG L  54      19.676  28.122  45.962  1.00 27.55           C  
ATOM    414  CG  ARG L  54      19.531  29.629  45.814  1.00 28.28           C  
ATOM    415  CD  ARG L  54      20.008  30.374  47.052  1.00 30.84           C  
ATOM    416  NE  ARG L  54      19.049  30.047  48.140  1.00 34.26           N  
ATOM    417  CZ  ARG L  54      19.349  30.386  49.428  1.00 34.60           C  
ATOM    418  NH1 ARG L  54      20.529  31.016  49.703  1.00 34.76           N1+
ATOM    419  NH2 ARG L  54      18.489  30.070  50.442  1.00 35.82           N  
ATOM    420  C   ARG L  54      22.173  27.922  46.148  1.00 26.75           C  
ATOM    421  O   ARG L  54      22.105  28.625  47.153  1.00 26.86           O  
ATOM    422  N   ALA L  55      23.317  27.339  45.752  1.00 26.22           N  
ATOM    423  CA  ALA L  55      24.652  27.623  46.210  1.00 26.52           C  
ATOM    424  CB  ALA L  55      25.027  29.105  46.043  1.00 26.58           C  
ATOM    425  C   ALA L  55      24.906  27.238  47.636  1.00 26.51           C  
ATOM    426  O   ALA L  55      26.063  27.016  47.992  1.00 27.03           O  
ATOM    427  N   SER L  56      23.877  27.065  48.488  1.00 27.01           N  
ATOM    428  CA  SER L  56      24.264  26.813  49.849  1.00 27.78           C  
ATOM    429  CB  SER L  56      24.304  28.094  50.698  1.00 28.14           C  
ATOM    430  OG  SER L  56      23.005  28.660  50.791  1.00 28.58           O  
ATOM    431  C   SER L  56      23.310  25.879  50.529  1.00 28.32           C  
ATOM    432  O   SER L  56      23.521  25.526  51.690  1.00 28.66           O  
ATOM    433  N   ASN L  57      22.257  25.416  49.834  1.00 40.27           N  
ATOM    434  CA  ASN L  57      21.313  24.564  50.501  1.00 39.65           C  
ATOM    435  CB  ASN L  57      19.862  24.752  50.022  1.00 42.39           C  
ATOM    436  CG  ASN L  57      19.353  26.093  50.535  1.00 44.81           C  
ATOM    437  OD1 ASN L  57      19.177  26.287  51.736  1.00 47.92           O  
ATOM    438  ND2 ASN L  57      19.112  27.050  49.599  1.00 39.94           N  
ATOM    439  C   ASN L  57      21.692  23.145  50.233  1.00 39.25           C  
ATOM    440  O   ASN L  57      21.858  22.725  49.090  1.00 40.60           O  
ATOM    441  N   LEU L  58      21.818  22.360  51.315  1.00 40.93           N  
ATOM    442  CA  LEU L  58      22.233  20.993  51.218  1.00 38.87           C  
ATOM    443  CB  LEU L  58      22.943  20.555  52.511  1.00 38.61           C  
ATOM    444  CG  LEU L  58      23.613  19.176  52.466  1.00 39.92           C  
ATOM    445  CD1 LEU L  58      24.828  19.171  51.525  1.00 40.25           C  
ATOM    446  CD2 LEU L  58      23.964  18.698  53.881  1.00 39.63           C  
ATOM    447  C   LEU L  58      20.991  20.168  51.040  1.00 38.77           C  
ATOM    448  O   LEU L  58      20.043  20.291  51.814  1.00 40.74           O  
ATOM    449  N   GLU L  59      20.958  19.308  50.001  1.00 33.96           N  
ATOM    450  CA  GLU L  59      19.799  18.493  49.749  1.00 36.77           C  
ATOM    451  CB  GLU L  59      19.849  17.738  48.404  1.00 38.42           C  
ATOM    452  CG  GLU L  59      18.617  16.865  48.126  1.00 35.98           C  
ATOM    453  CD  GLU L  59      17.463  17.746  47.667  1.00 39.29           C  
ATOM    454  OE1 GLU L  59      16.688  18.214  48.543  1.00 46.18           O  
ATOM    455  OE2 GLU L  59      17.336  17.961  46.432  1.00 43.04           O1-
ATOM    456  C   GLU L  59      19.691  17.483  50.844  1.00 40.12           C  
ATOM    457  O   GLU L  59      20.697  17.018  51.376  1.00 42.14           O  
ATOM    458  N   SER L  60      18.451  17.111  51.218  1.00 45.67           N  
ATOM    459  CA  SER L  60      18.289  16.183  52.296  1.00 49.57           C  
ATOM    460  CB  SER L  60      16.819  15.897  52.657  1.00 53.46           C  
ATOM    461  OG  SER L  60      16.212  17.068  53.186  1.00 56.69           O  
ATOM    462  C   SER L  60      18.925  14.895  51.895  1.00 49.86           C  
ATOM    463  O   SER L  60      18.820  14.462  50.749  1.00 51.78           O  
ATOM    464  N   GLY L  61      19.613  14.248  52.854  1.00 49.89           N  
ATOM    465  CA  GLY L  61      20.245  12.987  52.597  1.00 47.19           C  
ATOM    466  C   GLY L  61      21.702  13.197  52.316  1.00 46.49           C  
ATOM    467  O   GLY L  61      22.466  12.233  52.274  1.00 48.35           O  
ATOM    468  N   ILE L  62      22.137  14.458  52.132  1.00 39.91           N  
ATOM    469  CA  ILE L  62      23.519  14.721  51.830  1.00 38.68           C  
ATOM    470  CB  ILE L  62      23.718  15.935  50.966  1.00 39.63           C  
ATOM    471  CG1 ILE L  62      22.959  15.780  49.637  1.00 38.61           C  
ATOM    472  CG2 ILE L  62      25.229  16.139  50.772  1.00 37.26           C  
ATOM    473  CD1 ILE L  62      23.412  14.582  48.803  1.00 33.61           C  
ATOM    474  C   ILE L  62      24.243  14.952  53.123  1.00 39.22           C  
ATOM    475  O   ILE L  62      23.722  15.591  54.037  1.00 43.39           O  
ATOM    476  N   PRO L  63      25.437  14.424  53.230  1.00 41.06           N  
ATOM    477  CA  PRO L  63      26.196  14.564  54.445  1.00 39.98           C  
ATOM    478  CD  PRO L  63      25.790  13.217  52.500  1.00 35.66           C  
ATOM    479  CB  PRO L  63      27.359  13.583  54.323  1.00 37.43           C  
ATOM    480  CG  PRO L  63      26.816  12.489  53.386  1.00 37.52           C  
ATOM    481  C   PRO L  63      26.638  15.975  54.685  1.00 39.77           C  
ATOM    482  O   PRO L  63      26.887  16.711  53.734  1.00 38.37           O  
ATOM    483  N   ALA L  64      26.800  16.325  55.973  1.00 38.22           N  
ATOM    484  CA  ALA L  64      27.157  17.618  56.487  1.00 37.89           C  
ATOM    485  CB  ALA L  64      27.243  17.643  58.023  1.00 37.51           C  
ATOM    486  C   ALA L  64      28.500  18.004  55.952  1.00 37.88           C  
ATOM    487  O   ALA L  64      28.848  19.183  55.911  1.00 38.36           O  
ATOM    488  N   ARG L  65      29.302  17.003  55.564  1.00 37.80           N  
ATOM    489  CA  ARG L  65      30.645  17.197  55.100  1.00 37.18           C  
ATOM    490  CB  ARG L  65      31.263  15.900  54.555  1.00 35.73           C  
ATOM    491  CG  ARG L  65      31.186  14.715  55.519  1.00 38.59           C  
ATOM    492  CD  ARG L  65      31.808  13.439  54.947  1.00 37.23           C  
ATOM    493  NE  ARG L  65      31.250  13.260  53.577  1.00 36.24           N  
ATOM    494  CZ  ARG L  65      30.966  12.018  53.088  1.00 36.27           C  
ATOM    495  NH1 ARG L  65      31.114  10.917  53.877  1.00 32.77           N1+
ATOM    496  NH2 ARG L  65      30.515  11.876  51.809  1.00 33.95           N  
ATOM    497  C   ARG L  65      30.622  18.152  53.942  1.00 36.13           C  
ATOM    498  O   ARG L  65      31.574  18.907  53.744  1.00 36.78           O  
ATOM    499  N   PHE L  66      29.551  18.114  53.122  1.00 32.72           N  
ATOM    500  CA  PHE L  66      29.470  18.959  51.962  1.00 32.96           C  
ATOM    501  CB  PHE L  66      28.538  18.409  50.869  1.00 34.44           C  
ATOM    502  CG  PHE L  66      29.166  17.185  50.304  1.00 33.21           C  
ATOM    503  CD1 PHE L  66      30.044  17.288  49.259  1.00 31.37           C  
ATOM    504  CD2 PHE L  66      28.893  15.939  50.813  1.00 34.45           C  
ATOM    505  CE1 PHE L  66      30.636  16.168  48.727  1.00 31.12           C  
ATOM    506  CE2 PHE L  66      29.482  14.814  50.284  1.00 34.59           C  
ATOM    507  CZ  PHE L  66      30.357  14.926  49.235  1.00 32.33           C  
ATOM    508  C   PHE L  66      28.939  20.312  52.334  1.00 34.71           C  
ATOM    509  O   PHE L  66      27.981  20.433  53.094  1.00 36.11           O  
ATOM    510  N   SER L  67      29.567  21.377  51.783  1.00 33.82           N  
ATOM    511  CA  SER L  67      29.137  22.721  52.055  1.00 35.38           C  
ATOM    512  CB  SER L  67      29.964  23.387  53.170  1.00 40.71           C  
ATOM    513  OG  SER L  67      29.511  24.710  53.405  1.00 45.96           O  
ATOM    514  C   SER L  67      29.340  23.532  50.810  1.00 35.27           C  
ATOM    515  O   SER L  67      30.308  23.333  50.078  1.00 40.58           O  
ATOM    516  N   GLY L  68      28.428  24.487  50.542  1.00 38.56           N  
ATOM    517  CA  GLY L  68      28.573  25.283  49.359  1.00 39.60           C  
ATOM    518  C   GLY L  68      28.473  26.720  49.754  1.00 39.22           C  
ATOM    519  O   GLY L  68      27.735  27.080  50.671  1.00 37.59           O  
ATOM    520  N   SER L  69      29.225  27.589  49.050  1.00 37.57           N  
ATOM    521  CA  SER L  69      29.199  28.982  49.381  1.00 41.09           C  
ATOM    522  CB  SER L  69      30.205  29.358  50.483  1.00 49.93           C  
ATOM    523  OG  SER L  69      31.529  29.081  50.053  1.00 55.73           O  
ATOM    524  C   SER L  69      29.558  29.760  48.157  1.00 40.55           C  
ATOM    525  O   SER L  69      29.952  29.198  47.137  1.00 46.48           O  
ATOM    526  N   GLY L  70      29.401  31.097  48.228  1.00 45.62           N  
ATOM    527  CA  GLY L  70      29.767  31.931  47.120  1.00 46.02           C  
ATOM    528  C   GLY L  70      28.576  32.732  46.710  1.00 46.84           C  
ATOM    529  O   GLY L  70      27.453  32.474  47.142  1.00 42.73           O  
ATOM    530  N   SER L  71      28.811  33.756  45.867  1.00 45.95           N  
ATOM    531  CA  SER L  71      27.744  34.566  45.362  1.00 47.18           C  
ATOM    532  CB  SER L  71      27.321  35.720  46.291  1.00 48.67           C  
ATOM    533  OG  SER L  71      26.726  35.218  47.476  1.00 51.04           O  
ATOM    534  C   SER L  71      28.250  35.226  44.128  1.00 45.57           C  
ATOM    535  O   SER L  71      29.450  35.245  43.866  1.00 47.47           O  
ATOM    536  N   ARG L  72      27.325  35.773  43.320  1.00 44.14           N  
ATOM    537  CA  ARG L  72      27.731  36.498  42.160  1.00 45.16           C  
ATOM    538  CB  ARG L  72      28.704  37.657  42.442  1.00 63.65           C  
ATOM    539  CG  ARG L  72      28.085  38.765  43.300  1.00 67.47           C  
ATOM    540  CD  ARG L  72      28.823  40.101  43.218  1.00 73.20           C  
ATOM    541  NE  ARG L  72      27.982  41.019  42.400  1.00 76.69           N  
ATOM    542  CZ  ARG L  72      28.018  40.956  41.038  1.00 74.72           C  
ATOM    543  NH1 ARG L  72      28.804  40.029  40.417  1.00 72.61           N1+
ATOM    544  NH2 ARG L  72      27.258  41.814  40.296  1.00 73.60           N  
ATOM    545  C   ARG L  72      28.337  35.550  41.180  1.00 44.79           C  
ATOM    546  O   ARG L  72      27.652  34.705  40.609  1.00 44.95           O  
ATOM    547  N   THR L  73      29.607  35.819  40.835  1.00 45.67           N  
ATOM    548  CA  THR L  73      30.421  35.057  39.926  1.00 45.46           C  
ATOM    549  CB  THR L  73      31.425  35.924  39.230  1.00 46.27           C  
ATOM    550  OG1 THR L  73      32.309  36.511  40.174  1.00 46.59           O  
ATOM    551  CG2 THR L  73      30.659  37.019  38.469  1.00 47.15           C  
ATOM    552  C   THR L  73      31.169  33.886  40.515  1.00 45.02           C  
ATOM    553  O   THR L  73      31.457  32.938  39.787  1.00 46.24           O  
ATOM    554  N   ASP L  74      31.569  33.924  41.807  1.00 43.62           N  
ATOM    555  CA  ASP L  74      32.452  32.880  42.279  1.00 45.07           C  
ATOM    556  CB  ASP L  74      33.754  33.427  42.892  1.00 56.71           C  
ATOM    557  CG  ASP L  74      34.591  34.006  41.758  1.00 62.34           C  
ATOM    558  OD1 ASP L  74      34.325  33.643  40.582  1.00 64.18           O  
ATOM    559  OD2 ASP L  74      35.508  34.819  42.049  1.00 64.32           O1-
ATOM    560  C   ASP L  74      31.797  32.004  43.306  1.00 43.22           C  
ATOM    561  O   ASP L  74      31.191  32.489  44.261  1.00 48.72           O  
ATOM    562  N   PHE L  75      31.929  30.666  43.134  1.00 42.54           N  
ATOM    563  CA  PHE L  75      31.313  29.739  44.043  1.00 39.91           C  
ATOM    564  CB  PHE L  75      30.057  29.072  43.459  1.00 36.89           C  
ATOM    565  CG  PHE L  75      29.074  30.156  43.195  1.00 36.47           C  
ATOM    566  CD1 PHE L  75      29.171  30.911  42.048  1.00 37.44           C  
ATOM    567  CD2 PHE L  75      28.059  30.420  44.084  1.00 37.37           C  
ATOM    568  CE1 PHE L  75      28.272  31.916  41.791  1.00 36.02           C  
ATOM    569  CE2 PHE L  75      27.155  31.425  43.831  1.00 36.32           C  
ATOM    570  CZ  PHE L  75      27.261  32.173  42.684  1.00 38.28           C  
ATOM    571  C   PHE L  75      32.278  28.641  44.352  1.00 39.96           C  
ATOM    572  O   PHE L  75      33.147  28.316  43.542  1.00 40.30           O  
ATOM    573  N   THR L  76      32.150  28.041  45.555  1.00 38.53           N  
ATOM    574  CA  THR L  76      33.038  26.981  45.912  1.00 38.17           C  
ATOM    575  CB  THR L  76      34.133  27.437  46.826  1.00 37.50           C  
ATOM    576  OG1 THR L  76      35.109  26.420  46.976  1.00 39.59           O  
ATOM    577  CG2 THR L  76      33.523  27.812  48.185  1.00 37.36           C  
ATOM    578  C   THR L  76      32.264  25.892  46.592  1.00 37.55           C  
ATOM    579  O   THR L  76      31.292  26.139  47.306  1.00 36.28           O  
ATOM    580  N   LEU L  77      32.682  24.634  46.345  1.00 32.29           N  
ATOM    581  CA  LEU L  77      32.109  23.481  46.972  1.00 31.03           C  
ATOM    582  CB  LEU L  77      31.776  22.357  45.975  1.00 30.84           C  
ATOM    583  CG  LEU L  77      31.182  21.090  46.618  1.00 30.93           C  
ATOM    584  CD1 LEU L  77      29.813  21.368  47.259  1.00 29.49           C  
ATOM    585  CD2 LEU L  77      31.145  19.928  45.612  1.00 29.69           C  
ATOM    586  C   LEU L  77      33.180  22.967  47.878  1.00 33.20           C  
ATOM    587  O   LEU L  77      34.316  22.779  47.447  1.00 35.90           O  
ATOM    588  N   THR L  78      32.851  22.742  49.166  1.00 34.33           N  
ATOM    589  CA  THR L  78      33.854  22.297  50.091  1.00 35.11           C  
ATOM    590  CB  THR L  78      34.026  23.221  51.264  1.00 43.54           C  
ATOM    591  OG1 THR L  78      34.378  24.523  50.822  1.00 55.83           O  
ATOM    592  CG2 THR L  78      35.127  22.663  52.177  1.00 54.47           C  
ATOM    593  C   THR L  78      33.445  20.973  50.657  1.00 35.27           C  
ATOM    594  O   THR L  78      32.283  20.768  51.003  1.00 40.88           O  
ATOM    595  N   ILE L  79      34.407  20.026  50.739  1.00 36.77           N  
ATOM    596  CA  ILE L  79      34.163  18.748  51.351  1.00 37.17           C  
ATOM    597  CB  ILE L  79      34.487  17.603  50.436  1.00 34.46           C  
ATOM    598  CG1 ILE L  79      33.681  17.747  49.134  1.00 32.08           C  
ATOM    599  CG2 ILE L  79      34.190  16.289  51.178  1.00 33.11           C  
ATOM    600  CD1 ILE L  79      34.159  16.831  48.009  1.00 30.41           C  
ATOM    601  C   ILE L  79      35.087  18.715  52.533  1.00 39.38           C  
ATOM    602  O   ILE L  79      36.303  18.594  52.375  1.00 38.65           O  
ATOM    603  N   ILE L  80      34.520  18.870  53.749  1.00 38.43           N  
ATOM    604  CA  ILE L  80      35.314  19.038  54.931  1.00 40.18           C  
ATOM    605  CB  ILE L  80      34.580  19.770  56.026  1.00 46.16           C  
ATOM    606  CG1 ILE L  80      35.458  19.869  57.284  1.00  0.00           C  
ATOM    607  CG2 ILE L  80      33.158  19.203  56.195  1.00  0.00           C  
ATOM    608  CD1 ILE L  80      34.948  20.880  58.310  1.00  0.00           C  
ATOM    609  C   ILE L  80      36.037  17.842  55.425  1.00 40.23           C  
ATOM    610  O   ILE L  80      37.241  18.013  55.570  1.00 43.92           O  
ATOM    611  N   PRO L  81      35.486  16.693  55.766  1.00 42.37           N  
ATOM    612  CA  PRO L  81      36.393  15.580  55.806  1.00 41.21           C  
ATOM    613  CD  PRO L  81      34.594  16.659  56.920  1.00 42.56           C  
ATOM    614  CB  PRO L  81      35.973  14.680  56.963  1.00 43.26           C  
ATOM    615  CG  PRO L  81      35.178  15.615  57.883  1.00 42.56           C  
ATOM    616  C   PRO L  81      36.224  14.898  54.489  1.00 41.13           C  
ATOM    617  O   PRO L  81      35.079  14.684  54.099  1.00 43.31           O  
ATOM    618  N   VAL L  82      37.304  14.480  53.812  1.00 38.97           N  
ATOM    619  CA  VAL L  82      37.123  13.771  52.579  1.00 37.77           C  
ATOM    620  CB  VAL L  82      38.286  13.912  51.635  1.00 35.65           C  
ATOM    621  CG1 VAL L  82      38.093  12.948  50.453  1.00 33.74           C  
ATOM    622  CG2 VAL L  82      38.390  15.386  51.211  1.00 35.72           C  
ATOM    623  C   VAL L  82      36.998  12.326  52.939  1.00 38.01           C  
ATOM    624  O   VAL L  82      37.709  11.846  53.823  1.00 38.20           O  
ATOM    625  N   GLU L  83      36.078  11.603  52.265  1.00 37.76           N  
ATOM    626  CA  GLU L  83      35.849  10.210  52.531  1.00 38.26           C  
ATOM    627  CB  GLU L  83      34.397   9.891  52.933  1.00 45.01           C  
ATOM    628  CG  GLU L  83      33.942  10.532  54.245  1.00 48.92           C  
ATOM    629  CD  GLU L  83      34.579   9.780  55.403  1.00 51.35           C  
ATOM    630  OE1 GLU L  83      35.719  10.149  55.792  1.00 49.39           O  
ATOM    631  OE2 GLU L  83      33.933   8.828  55.916  1.00 51.98           O1-
ATOM    632  C   GLU L  83      36.108   9.472  51.251  1.00 39.11           C  
ATOM    633  O   GLU L  83      36.293  10.079  50.198  1.00 42.90           O  
ATOM    634  N   ALA L  84      36.169   8.129  51.333  1.00 40.61           N  
ATOM    635  CA  ALA L  84      36.414   7.274  50.202  1.00 40.92           C  
ATOM    636  CB  ALA L  84      36.546   5.793  50.599  1.00 47.84           C  
ATOM    637  C   ALA L  84      35.283   7.375  49.218  1.00 38.40           C  
ATOM    638  O   ALA L  84      35.502   7.387  48.008  1.00 41.81           O  
ATOM    639  N   ASP L  85      34.037   7.469  49.717  1.00 34.71           N  
ATOM    640  CA  ASP L  85      32.866   7.494  48.883  1.00 34.65           C  
ATOM    641  CB  ASP L  85      31.541   7.550  49.664  1.00 42.72           C  
ATOM    642  CG  ASP L  85      31.258   6.157  50.197  1.00 47.56           C  
ATOM    643  OD1 ASP L  85      32.043   5.228  49.867  1.00 59.32           O  
ATOM    644  OD2 ASP L  85      30.243   5.999  50.927  1.00 61.60           O1-
ATOM    645  C   ASP L  85      32.900   8.702  48.006  1.00 32.98           C  
ATOM    646  O   ASP L  85      32.228   8.746  46.978  1.00 37.20           O  
ATOM    647  N   ASP L  86      33.662   9.725  48.420  1.00 35.14           N  
ATOM    648  CA  ASP L  86      33.756  10.997  47.764  1.00 33.97           C  
ATOM    649  CB  ASP L  86      34.531  12.026  48.601  1.00 34.91           C  
ATOM    650  CG  ASP L  86      33.667  12.335  49.814  1.00 38.11           C  
ATOM    651  OD1 ASP L  86      32.467  11.949  49.792  1.00 36.85           O  
ATOM    652  OD2 ASP L  86      34.188  12.956  50.776  1.00 35.74           O1-
ATOM    653  C   ASP L  86      34.392  10.908  46.405  1.00 33.46           C  
ATOM    654  O   ASP L  86      34.249  11.839  45.616  1.00 33.32           O  
ATOM    655  N   VAL L  87      35.156   9.843  46.088  1.00 35.28           N  
ATOM    656  CA  VAL L  87      35.786   9.820  44.793  1.00 34.79           C  
ATOM    657  CB  VAL L  87      36.629   8.592  44.559  1.00 33.34           C  
ATOM    658  CG1 VAL L  87      35.734   7.341  44.553  1.00 41.93           C  
ATOM    659  CG2 VAL L  87      37.430   8.791  43.264  1.00 42.86           C  
ATOM    660  C   VAL L  87      34.722   9.902  43.737  1.00 32.84           C  
ATOM    661  O   VAL L  87      33.806   9.080  43.684  1.00 32.98           O  
ATOM    662  N   ALA L  88      34.819  10.926  42.861  1.00 27.96           N  
ATOM    663  CA  ALA L  88      33.829  11.107  41.834  1.00 27.72           C  
ATOM    664  CB  ALA L  88      32.399  11.236  42.384  1.00 26.86           C  
ATOM    665  C   ALA L  88      34.141  12.377  41.095  1.00 28.76           C  
ATOM    666  O   ALA L  88      35.161  13.020  41.341  1.00 31.28           O  
ATOM    667  N   THR L  89      33.268  12.748  40.134  1.00 29.51           N  
ATOM    668  CA  THR L  89      33.425  13.963  39.379  1.00 28.90           C  
ATOM    669  CB  THR L  89      33.225  13.779  37.901  1.00 29.74           C  
ATOM    670  OG1 THR L  89      34.142  12.821  37.395  1.00 33.26           O  
ATOM    671  CG2 THR L  89      33.438  15.131  37.198  1.00 28.59           C  
ATOM    672  C   THR L  89      32.350  14.899  39.858  1.00 29.78           C  
ATOM    673  O   THR L  89      31.223  14.472  40.107  1.00 32.04           O  
ATOM    674  N   TYR L  90      32.665  16.207  39.996  1.00 31.88           N  
ATOM    675  CA  TYR L  90      31.705  17.137  40.536  1.00 29.76           C  
ATOM    676  CB  TYR L  90      32.205  17.853  41.804  1.00 25.83           C  
ATOM    677  CG  TYR L  90      32.395  16.839  42.880  1.00 27.17           C  
ATOM    678  CD1 TYR L  90      33.557  16.104  42.960  1.00 27.54           C  
ATOM    679  CD2 TYR L  90      31.408  16.630  43.813  1.00 27.41           C  
ATOM    680  CE1 TYR L  90      33.731  15.172  43.956  1.00 27.14           C  
ATOM    681  CE2 TYR L  90      31.575  15.701  44.812  1.00 25.47           C  
ATOM    682  CZ  TYR L  90      32.735  14.970  44.882  1.00 27.92           C  
ATOM    683  OH  TYR L  90      32.902  14.018  45.908  1.00 28.94           O  
ATOM    684  C   TYR L  90      31.415  18.213  39.527  1.00 29.16           C  
ATOM    685  O   TYR L  90      32.315  18.676  38.828  1.00 28.62           O  
ATOM    686  N   TYR L  91      30.131  18.642  39.432  1.00 29.26           N  
ATOM    687  CA  TYR L  91      29.760  19.639  38.461  1.00 31.74           C  
ATOM    688  CB  TYR L  91      28.822  19.140  37.344  1.00 32.60           C  
ATOM    689  CG  TYR L  91      29.442  18.051  36.538  1.00 31.21           C  
ATOM    690  CD1 TYR L  91      30.337  18.335  35.533  1.00 31.86           C  
ATOM    691  CD2 TYR L  91      29.124  16.737  36.785  1.00 31.70           C  
ATOM    692  CE1 TYR L  91      30.901  17.327  34.788  1.00 32.16           C  
ATOM    693  CE2 TYR L  91      29.685  15.725  36.041  1.00 35.10           C  
ATOM    694  CZ  TYR L  91      30.577  16.019  35.039  1.00 35.13           C  
ATOM    695  OH  TYR L  91      31.157  14.987  34.270  1.00 35.06           O  
ATOM    696  C   TYR L  91      28.972  20.748  39.110  1.00 31.45           C  
ATOM    697  O   TYR L  91      28.199  20.529  40.042  1.00 34.12           O  
ATOM    698  N   CYS L  92      29.159  21.987  38.603  1.00 30.22           N  
ATOM    699  CA  CYS L  92      28.388  23.123  39.026  1.00 30.54           C  
ATOM    700  CB  CYS L  92      29.236  24.390  39.325  1.00 29.81           C  
ATOM    701  SG  CYS L  92      30.355  24.880  37.971  1.00 36.57           S  
ATOM    702  C   CYS L  92      27.444  23.416  37.893  1.00 28.73           C  
ATOM    703  O   CYS L  92      27.761  23.143  36.736  1.00 27.27           O  
ATOM    704  N   GLN L  93      26.234  23.932  38.200  1.00 27.48           N  
ATOM    705  CA  GLN L  93      25.268  24.228  37.172  1.00 27.06           C  
ATOM    706  CB  GLN L  93      24.110  23.226  37.090  1.00 25.88           C  
ATOM    707  CG  GLN L  93      23.055  23.680  36.078  1.00 26.53           C  
ATOM    708  CD  GLN L  93      21.692  23.164  36.517  1.00 28.39           C  
ATOM    709  OE1 GLN L  93      21.583  22.153  37.207  1.00 30.57           O  
ATOM    710  NE2 GLN L  93      20.615  23.897  36.129  1.00 28.60           N  
ATOM    711  C   GLN L  93      24.565  25.500  37.538  1.00 27.44           C  
ATOM    712  O   GLN L  93      24.193  25.699  38.693  1.00 28.15           O  
ATOM    713  N   GLN L  94      24.313  26.377  36.547  1.00 29.86           N  
ATOM    714  CA  GLN L  94      23.642  27.617  36.827  1.00 29.14           C  
ATOM    715  CB  GLN L  94      24.381  28.844  36.256  1.00 29.40           C  
ATOM    716  CG  GLN L  94      24.513  28.851  34.729  1.00 31.89           C  
ATOM    717  CD  GLN L  94      23.226  29.394  34.125  1.00 34.12           C  
ATOM    718  OE1 GLN L  94      22.407  29.989  34.821  1.00 36.48           O  
ATOM    719  NE2 GLN L  94      23.043  29.201  32.792  1.00 34.37           N  
ATOM    720  C   GLN L  94      22.266  27.568  36.236  1.00 29.83           C  
ATOM    721  O   GLN L  94      22.051  26.966  35.184  1.00 29.65           O  
ATOM    722  N   SER L  95      21.242  28.218  36.842  1.00 35.96           N  
ATOM    723  CA  SER L  95      19.982  28.291  36.133  1.00 37.52           C  
ATOM    724  CB  SER L  95      18.957  27.240  36.591  1.00 37.71           C  
ATOM    725  OG  SER L  95      18.633  27.430  37.958  1.00 38.71           O  
ATOM    726  C   SER L  95      19.390  29.655  36.350  1.00 39.70           C  
ATOM    727  O   SER L  95      18.189  29.803  36.578  1.00 38.74           O  
ATOM    728  N   ASN L  96      20.244  30.694  36.322  1.00 40.33           N  
ATOM    729  CA  ASN L  96      19.817  32.059  36.450  1.00 44.33           C  
ATOM    730  CB  ASN L  96      20.965  32.996  36.852  1.00 45.76           C  
ATOM    731  CG  ASN L  96      20.369  34.345  37.231  1.00 54.80           C  
ATOM    732  OD1 ASN L  96      19.153  34.528  37.223  1.00 55.73           O  
ATOM    733  ND2 ASN L  96      21.253  35.323  37.564  1.00 53.82           N  
ATOM    734  C   ASN L  96      19.281  32.533  35.139  1.00 47.83           C  
ATOM    735  O   ASN L  96      18.275  33.243  35.091  1.00 47.79           O  
ATOM    736  N   GLU L  97      19.973  32.156  34.039  1.00 48.45           N  
ATOM    737  CA  GLU L  97      19.583  32.593  32.729  1.00 49.93           C  
ATOM    738  CB  GLU L  97      20.511  33.644  32.095  1.00 52.71           C  
ATOM    739  CG  GLU L  97      20.451  35.030  32.727  1.00 60.33           C  
ATOM    740  CD  GLU L  97      21.426  35.908  31.956  1.00 68.57           C  
ATOM    741  OE1 GLU L  97      21.942  35.433  30.910  1.00 68.63           O  
ATOM    742  OE2 GLU L  97      21.654  37.070  32.390  1.00 64.95           O1-
ATOM    743  C   GLU L  97      19.656  31.424  31.802  1.00 50.83           C  
ATOM    744  O   GLU L  97      20.478  30.527  31.978  1.00 52.48           O  
ATOM    745  N   ASP L  98      18.772  31.404  30.785  1.00 49.04           N  
ATOM    746  CA  ASP L  98      18.814  30.357  29.808  1.00 48.36           C  
ATOM    747  CB  ASP L  98      17.517  30.212  28.989  1.00 51.69           C  
ATOM    748  CG  ASP L  98      16.438  29.609  29.877  1.00 56.12           C  
ATOM    749  OD1 ASP L  98      16.709  28.562  30.522  1.00 58.56           O  
ATOM    750  OD2 ASP L  98      15.325  30.195  29.925  1.00 58.13           O1-
ATOM    751  C   ASP L  98      19.902  30.700  28.844  1.00 49.65           C  
ATOM    752  O   ASP L  98      20.227  31.873  28.650  1.00 51.72           O  
ATOM    753  N   PRO L  99      20.488  29.703  28.236  1.00 44.34           N  
ATOM    754  CA  PRO L  99      20.153  28.335  28.529  1.00 40.90           C  
ATOM    755  CD  PRO L  99      20.977  29.859  26.878  1.00 42.40           C  
ATOM    756  CB  PRO L  99      20.501  27.527  27.278  1.00 42.65           C  
ATOM    757  CG  PRO L  99      21.428  28.449  26.469  1.00 42.90           C  
ATOM    758  C   PRO L  99      20.901  27.889  29.745  1.00 40.01           C  
ATOM    759  O   PRO L  99      21.886  28.533  30.107  1.00 38.61           O  
ATOM    760  N   ARG L 100      20.461  26.793  30.392  1.00 38.84           N  
ATOM    761  CA  ARG L 100      21.164  26.342  31.555  1.00 38.34           C  
ATOM    762  CB  ARG L 100      20.334  25.446  32.494  1.00 36.97           C  
ATOM    763  CG  ARG L 100      19.692  24.229  31.837  1.00 42.82           C  
ATOM    764  CD  ARG L 100      18.761  23.481  32.791  1.00 48.32           C  
ATOM    765  NE  ARG L 100      18.292  24.464  33.812  1.00 52.27           N  
ATOM    766  CZ  ARG L 100      17.239  25.292  33.553  1.00 50.90           C  
ATOM    767  NH1 ARG L 100      16.609  25.242  32.344  1.00 46.93           N1+
ATOM    768  NH2 ARG L 100      16.819  26.177  34.505  1.00 39.73           N  
ATOM    769  C   ARG L 100      22.437  25.675  31.137  1.00 39.16           C  
ATOM    770  O   ARG L 100      22.524  25.096  30.056  1.00 37.74           O  
ATOM    771  N   THR L 101      23.475  25.778  31.998  1.00 31.69           N  
ATOM    772  CA  THR L 101      24.787  25.311  31.654  1.00 31.09           C  
ATOM    773  CB  THR L 101      25.691  26.407  31.176  1.00 31.89           C  
ATOM    774  OG1 THR L 101      25.772  27.436  32.151  1.00 32.78           O  
ATOM    775  CG2 THR L 101      25.140  26.962  29.854  1.00 31.57           C  
ATOM    776  C   THR L 101      25.442  24.653  32.831  1.00 29.54           C  
ATOM    777  O   THR L 101      25.128  24.940  33.986  1.00 30.70           O  
ATOM    778  N   PHE L 102      26.389  23.734  32.541  1.00 29.12           N  
ATOM    779  CA  PHE L 102      27.125  23.014  33.545  1.00 27.37           C  
ATOM    780  CB  PHE L 102      27.033  21.479  33.416  1.00 25.49           C  
ATOM    781  CG  PHE L 102      25.658  20.982  33.726  1.00 26.84           C  
ATOM    782  CD1 PHE L 102      24.665  20.976  32.772  1.00 27.20           C  
ATOM    783  CD2 PHE L 102      25.364  20.496  34.978  1.00 25.24           C  
ATOM    784  CE1 PHE L 102      23.405  20.502  33.065  1.00 24.54           C  
ATOM    785  CE2 PHE L 102      24.107  20.021  35.276  1.00 24.04           C  
ATOM    786  CZ  PHE L 102      23.119  20.026  34.321  1.00 22.82           C  
ATOM    787  C   PHE L 102      28.576  23.347  33.364  1.00 28.70           C  
ATOM    788  O   PHE L 102      28.994  23.812  32.306  1.00 33.11           O  
ATOM    789  N   GLY L 103      29.386  23.129  34.420  1.00 28.35           N  
ATOM    790  CA  GLY L 103      30.793  23.406  34.354  1.00 27.70           C  
ATOM    791  C   GLY L 103      31.477  22.236  33.717  1.00 30.35           C  
ATOM    792  O   GLY L 103      30.850  21.232  33.387  1.00 34.32           O  
ATOM    793  N   GLY L 104      32.807  22.357  33.535  1.00 33.27           N  
ATOM    794  CA  GLY L 104      33.621  21.351  32.910  1.00 33.49           C  
ATOM    795  C   GLY L 104      33.633  20.097  33.734  1.00 34.73           C  
ATOM    796  O   GLY L 104      33.650  18.993  33.194  1.00 33.95           O  
ATOM    797  N   GLY L 105      33.656  20.235  35.073  1.00 32.49           N  
ATOM    798  CA  GLY L 105      33.687  19.081  35.925  1.00 32.69           C  
ATOM    799  C   GLY L 105      35.052  18.963  36.528  1.00 34.00           C  
ATOM    800  O   GLY L 105      36.050  19.358  35.926  1.00 34.06           O  
ATOM    801  N   THR L 106      35.113  18.425  37.765  1.00 37.96           N  
ATOM    802  CA  THR L 106      36.370  18.235  38.432  1.00 39.48           C  
ATOM    803  CB  THR L 106      36.562  19.175  39.585  1.00 36.53           C  
ATOM    804  OG1 THR L 106      36.469  20.519  39.137  1.00 36.97           O  
ATOM    805  CG2 THR L 106      37.947  18.926  40.203  1.00 36.98           C  
ATOM    806  C   THR L 106      36.393  16.837  38.977  1.00 39.93           C  
ATOM    807  O   THR L 106      35.476  16.420  39.685  1.00 38.73           O  
ATOM    808  N   LYS L 107      37.455  16.064  38.673  1.00 38.03           N  
ATOM    809  CA  LYS L 107      37.500  14.719  39.172  1.00 37.74           C  
ATOM    810  CB  LYS L 107      38.091  13.691  38.185  1.00 41.58           C  
ATOM    811  CG  LYS L 107      38.103  12.264  38.742  1.00 44.87           C  
ATOM    812  CD  LYS L 107      38.291  11.168  37.688  1.00 50.83           C  
ATOM    813  CE  LYS L 107      36.978  10.506  37.261  1.00 53.49           C  
ATOM    814  NZ  LYS L 107      37.246   9.368  36.351  1.00 52.31           N1+
ATOM    815  C   LYS L 107      38.323  14.718  40.421  1.00 36.14           C  
ATOM    816  O   LYS L 107      39.419  15.277  40.466  1.00 38.87           O  
ATOM    817  N   LEU L 108      37.785  14.079  41.475  1.00 35.00           N  
ATOM    818  CA  LEU L 108      38.396  14.014  42.771  1.00 37.02           C  
ATOM    819  CB  LEU L 108      37.348  14.159  43.893  1.00 34.51           C  
ATOM    820  CG  LEU L 108      37.899  14.103  45.330  1.00 34.60           C  
ATOM    821  CD1 LEU L 108      38.781  15.317  45.654  1.00 32.85           C  
ATOM    822  CD2 LEU L 108      36.757  13.909  46.339  1.00 35.37           C  
ATOM    823  C   LEU L 108      39.012  12.659  42.946  1.00 39.24           C  
ATOM    824  O   LEU L 108      38.325  11.642  42.863  1.00 39.64           O  
ATOM    825  N   GLU L 109      40.336  12.614  43.198  1.00 44.24           N  
ATOM    826  CA  GLU L 109      40.992  11.363  43.452  1.00 43.55           C  
ATOM    827  CB  GLU L 109      42.313  11.144  42.691  1.00 53.24           C  
ATOM    828  CG  GLU L 109      42.183  10.918  41.187  1.00 58.56           C  
ATOM    829  CD  GLU L 109      43.590  10.665  40.661  1.00 64.39           C  
ATOM    830  OE1 GLU L 109      44.378  10.007  41.391  1.00 65.65           O  
ATOM    831  OE2 GLU L 109      43.901  11.127  39.531  1.00 64.58           O1-
ATOM    832  C   GLU L 109      41.384  11.381  44.892  1.00 42.90           C  
ATOM    833  O   GLU L 109      41.761  12.420  45.430  1.00 47.57           O  
ATOM    834  N   ILE L 110      41.316  10.213  45.555  1.00 44.47           N  
ATOM    835  CA  ILE L 110      41.638  10.164  46.948  1.00 44.87           C  
ATOM    836  CB  ILE L 110      40.663   9.345  47.741  1.00 37.00           C  
ATOM    837  CG1 ILE L 110      39.266   9.979  47.630  1.00 38.65           C  
ATOM    838  CG2 ILE L 110      41.174   9.227  49.185  1.00 40.77           C  
ATOM    839  CD1 ILE L 110      38.137   9.078  48.117  1.00 34.29           C  
ATOM    840  C   ILE L 110      42.990   9.552  47.083  1.00 46.27           C  
ATOM    841  O   ILE L 110      43.294   8.550  46.438  1.00 42.75           O  
ATOM    842  N   LYS L 111      43.858  10.182  47.898  1.00 44.54           N  
ATOM    843  CA  LYS L 111      45.173   9.662  48.119  1.00 43.28           C  
ATOM    844  CB  LYS L 111      46.172  10.699  48.665  1.00 44.38           C  
ATOM    845  CG  LYS L 111      46.618  11.737  47.632  1.00 48.88           C  
ATOM    846  CD  LYS L 111      47.457  12.876  48.218  1.00 52.77           C  
ATOM    847  CE  LYS L 111      48.098  13.764  47.150  1.00 56.89           C  
ATOM    848  NZ  LYS L 111      48.919  14.819  47.785  1.00 58.98           N1+
ATOM    849  C   LYS L 111      45.038   8.569  49.169  1.00 42.47           C  
ATOM    850  O   LYS L 111      44.571   8.887  50.295  1.00 40.53           O  
ATOM    851  OXT LYS L 111      45.400   7.402  48.861  1.00  0.00           O1-
TER     852      LYS L 111 
ATOM    853  N   GLU H 112       8.371   6.258  46.434  1.00 60.59           N1+
ATOM    854  CA  GLU H 112       9.688   6.659  45.893  1.00 58.27           C  
ATOM    855  CB  GLU H 112      10.706   5.523  46.102  1.00 59.76           C  
ATOM    856  CG  GLU H 112      10.268   4.188  45.500  0.80 55.91           C  
ATOM    857  CD  GLU H 112      11.257   3.120  45.947  0.80 60.51           C  
ATOM    858  OE1 GLU H 112      12.177   3.458  46.739  0.50 38.23           O  
ATOM    859  OE2 GLU H 112      11.102   1.950  45.505  0.75 68.07           O1-
ATOM    860  C   GLU H 112       9.581   7.008  44.446  1.00 54.20           C  
ATOM    861  O   GLU H 112       8.974   6.286  43.656  1.00 55.43           O  
ATOM    862  N   VAL H 113      10.161   8.163  44.069  1.00 49.72           N  
ATOM    863  CA  VAL H 113      10.081   8.610  42.709  1.00 46.56           C  
ATOM    864  CB  VAL H 113      10.394  10.068  42.513  1.00 40.59           C  
ATOM    865  CG1 VAL H 113       9.245  10.896  43.095  1.00 39.15           C  
ATOM    866  CG2 VAL H 113      11.738  10.379  43.182  1.00 38.68           C  
ATOM    867  C   VAL H 113      11.016   7.815  41.862  1.00 45.60           C  
ATOM    868  O   VAL H 113      12.137   7.505  42.267  1.00 42.46           O  
ATOM    869  N   GLN H 114      10.548   7.466  40.645  1.00 42.86           N  
ATOM    870  CA  GLN H 114      11.308   6.649  39.744  1.00 42.11           C  
ATOM    871  CB  GLN H 114      10.750   5.218  39.641  1.00 50.37           C  
ATOM    872  CG  GLN H 114      10.917   4.358  40.892  1.00 58.30           C  
ATOM    873  CD  GLN H 114      12.069   3.398  40.641  1.00 63.28           C  
ATOM    874  OE1 GLN H 114      12.114   2.729  39.610  1.00 66.51           O  
ATOM    875  NE2 GLN H 114      13.021   3.318  41.605  1.00 65.97           N  
ATOM    876  C   GLN H 114      11.195   7.196  38.354  1.00 39.75           C  
ATOM    877  O   GLN H 114      10.118   7.594  37.912  1.00 41.96           O  
ATOM    878  N   LEU H 115      12.332   7.223  37.629  1.00 35.92           N  
ATOM    879  CA  LEU H 115      12.329   7.616  36.250  1.00 35.45           C  
ATOM    880  CB  LEU H 115      13.184   8.861  35.975  1.00 35.72           C  
ATOM    881  CG  LEU H 115      12.680  10.125  36.691  1.00 34.55           C  
ATOM    882  CD1 LEU H 115      13.574  11.335  36.379  1.00 32.51           C  
ATOM    883  CD2 LEU H 115      11.201  10.392  36.375  1.00 31.58           C  
ATOM    884  C   LEU H 115      12.964   6.493  35.489  1.00 36.77           C  
ATOM    885  O   LEU H 115      14.175   6.286  35.583  1.00 38.79           O  
ATOM    886  N   GLN H 116      12.169   5.747  34.693  1.00 38.63           N  
ATOM    887  CA  GLN H 116      12.751   4.653  33.971  1.00 37.39           C  
ATOM    888  CB  GLN H 116      11.974   3.335  34.029  1.00 43.13           C  
ATOM    889  CG  GLN H 116      12.066   2.627  35.375  1.00 50.49           C  
ATOM    890  CD  GLN H 116      11.589   1.206  35.140  1.00 57.05           C  
ATOM    891  OE1 GLN H 116      11.746   0.661  34.048  1.00 57.69           O  
ATOM    892  NE2 GLN H 116      10.991   0.584  36.190  1.00 58.31           N  
ATOM    893  C   GLN H 116      12.847   5.014  32.531  1.00 34.85           C  
ATOM    894  O   GLN H 116      11.857   5.362  31.889  1.00 33.60           O  
ATOM    895  N   GLN H 117      14.070   4.918  31.985  1.00 31.25           N  
ATOM    896  CA  GLN H 117      14.276   5.265  30.615  1.00 31.74           C  
ATOM    897  CB  GLN H 117      15.551   6.091  30.380  1.00 30.72           C  
ATOM    898  CG  GLN H 117      15.477   7.454  31.075  1.00 28.62           C  
ATOM    899  CD  GLN H 117      16.758   8.228  30.811  1.00 29.64           C  
ATOM    900  OE1 GLN H 117      17.228   8.967  31.674  1.00 31.58           O  
ATOM    901  NE2 GLN H 117      17.337   8.077  29.592  1.00 25.42           N  
ATOM    902  C   GLN H 117      14.326   4.019  29.793  1.00 33.56           C  
ATOM    903  O   GLN H 117      14.517   2.918  30.307  1.00 36.46           O  
ATOM    904  N   SER H 118      14.135   4.186  28.470  1.00 36.29           N  
ATOM    905  CA  SER H 118      14.116   3.091  27.547  1.00 34.48           C  
ATOM    906  CB  SER H 118      13.627   3.490  26.143  1.00 32.89           C  
ATOM    907  OG  SER H 118      14.509   4.445  25.574  1.00 39.46           O  
ATOM    908  C   SER H 118      15.503   2.539  27.429  1.00 33.92           C  
ATOM    909  O   SER H 118      16.458   3.102  27.960  1.00 36.45           O  
ATOM    910  N   GLY H 119      15.636   1.389  26.736  1.00 30.67           N  
ATOM    911  CA  GLY H 119      16.901   0.719  26.615  1.00 29.15           C  
ATOM    912  C   GLY H 119      17.726   1.368  25.544  1.00 30.33           C  
ATOM    913  O   GLY H 119      17.283   2.261  24.824  1.00 34.31           O  
ATOM    914  N   PRO H 120      18.936   0.878  25.442  1.00 31.83           N  
ATOM    915  CA  PRO H 120      19.940   1.367  24.528  1.00 32.25           C  
ATOM    916  CD  PRO H 120      19.268  -0.434  25.970  1.00 33.51           C  
ATOM    917  CB  PRO H 120      21.165   0.493  24.781  1.00 33.86           C  
ATOM    918  CG  PRO H 120      20.553  -0.847  25.233  1.00 33.70           C  
ATOM    919  C   PRO H 120      19.487   1.247  23.106  1.00 33.34           C  
ATOM    920  O   PRO H 120      18.728   0.330  22.795  1.00 36.75           O  
ATOM    921  N   GLU H 121      19.938   2.166  22.223  1.00 30.89           N  
ATOM    922  CA  GLU H 121      19.517   2.092  20.853  1.00 31.71           C  
ATOM    923  CB  GLU H 121      18.518   3.195  20.457  1.00 36.24           C  
ATOM    924  CG  GLU H 121      17.152   3.068  21.141  1.00 41.55           C  
ATOM    925  CD  GLU H 121      16.390   1.918  20.494  1.00 47.32           C  
ATOM    926  OE1 GLU H 121      16.236   1.941  19.243  1.00 49.28           O  
ATOM    927  OE2 GLU H 121      15.951   1.002  21.239  1.00 50.18           O1-
ATOM    928  C   GLU H 121      20.701   2.218  19.938  1.00 33.58           C  
ATOM    929  O   GLU H 121      21.629   2.994  20.178  1.00 32.66           O  
ATOM    930  N   LEU H 122      20.687   1.416  18.854  1.00 36.43           N  
ATOM    931  CA  LEU H 122      21.678   1.471  17.819  1.00 35.87           C  
ATOM    932  CB  LEU H 122      22.184   0.082  17.392  1.00 34.41           C  
ATOM    933  CG  LEU H 122      23.238   0.114  16.272  1.00 35.88           C  
ATOM    934  CD1 LEU H 122      24.532   0.804  16.732  1.00 35.66           C  
ATOM    935  CD2 LEU H 122      23.478  -1.287  15.693  1.00 36.82           C  
ATOM    936  C   LEU H 122      20.962   2.053  16.648  1.00 37.39           C  
ATOM    937  O   LEU H 122      19.940   1.520  16.212  1.00 37.49           O  
ATOM    938  N   VAL H 123      21.482   3.166  16.099  1.00 37.12           N  
ATOM    939  CA  VAL H 123      20.740   3.831  15.071  1.00 37.48           C  
ATOM    940  CB  VAL H 123      20.232   5.148  15.577  1.00 38.45           C  
ATOM    941  CG1 VAL H 123      19.447   5.856  14.483  1.00 27.00           C  
ATOM    942  CG2 VAL H 123      19.409   4.898  16.843  1.00 25.46           C  
ATOM    943  C   VAL H 123      21.650   4.097  13.913  1.00 38.22           C  
ATOM    944  O   VAL H 123      22.831   4.394  14.091  1.00 37.44           O  
ATOM    945  N   LYS H 124      21.103   3.992  12.682  1.00 36.48           N  
ATOM    946  CA  LYS H 124      21.842   4.228  11.474  1.00 38.17           C  
ATOM    947  CB  LYS H 124      21.130   3.680  10.223  1.00 47.08           C  
ATOM    948  CG  LYS H 124      20.848   2.175  10.267  1.00 54.17           C  
ATOM    949  CD  LYS H 124      22.097   1.290  10.328  1.00 61.54           C  
ATOM    950  CE  LYS H 124      21.781  -0.201  10.459  1.00 64.36           C  
ATOM    951  NZ  LYS H 124      21.153  -0.702   9.215  1.00 64.59           N1+
ATOM    952  C   LYS H 124      21.936   5.712  11.314  1.00 36.86           C  
ATOM    953  O   LYS H 124      21.066   6.447  11.773  1.00 39.43           O  
ATOM    954  N   PRO H 125      22.965   6.189  10.674  1.00 38.60           N  
ATOM    955  CA  PRO H 125      23.103   7.609  10.524  1.00 39.00           C  
ATOM    956  CD  PRO H 125      24.248   5.505  10.662  1.00 36.46           C  
ATOM    957  CB  PRO H 125      24.534   7.840  10.041  1.00 34.28           C  
ATOM    958  CG  PRO H 125      25.305   6.622  10.584  1.00 36.27           C  
ATOM    959  C   PRO H 125      22.065   8.131   9.586  1.00 40.24           C  
ATOM    960  O   PRO H 125      21.666   7.408   8.674  1.00 40.07           O  
ATOM    961  N   GLY H 126      21.602   9.375   9.811  1.00 39.25           N  
ATOM    962  CA  GLY H 126      20.671  10.000   8.921  1.00 36.72           C  
ATOM    963  C   GLY H 126      19.276   9.672   9.344  1.00 38.21           C  
ATOM    964  O   GLY H 126      18.322  10.277   8.856  1.00 38.69           O  
ATOM    965  N   THR H 127      19.108   8.710  10.267  1.00 36.23           N  
ATOM    966  CA  THR H 127      17.771   8.369  10.653  1.00 35.86           C  
ATOM    967  CB  THR H 127      17.526   6.890  10.679  1.00 36.23           C  
ATOM    968  OG1 THR H 127      16.148   6.623  10.859  1.00 57.68           O  
ATOM    969  CG2 THR H 127      18.334   6.254  11.803  1.00 56.10           C  
ATOM    970  C   THR H 127      17.460   9.013  11.975  1.00 37.54           C  
ATOM    971  O   THR H 127      18.151   9.943  12.386  1.00 40.34           O  
ATOM    972  N   SER H 128      16.382   8.571  12.665  1.00 38.65           N  
ATOM    973  CA  SER H 128      16.029   9.218  13.903  1.00 38.39           C  
ATOM    974  CB  SER H 128      14.874  10.222  13.754  1.00 39.22           C  
ATOM    975  OG  SER H 128      13.685   9.545  13.379  1.00 39.38           O  
ATOM    976  C   SER H 128      15.597   8.198  14.914  1.00 37.16           C  
ATOM    977  O   SER H 128      15.262   7.063  14.579  1.00 36.45           O  
ATOM    978  N   VAL H 129      15.610   8.589  16.209  1.00 39.11           N  
ATOM    979  CA  VAL H 129      15.209   7.691  17.253  1.00 39.56           C  
ATOM    980  CB  VAL H 129      16.375   7.096  17.994  1.00 34.35           C  
ATOM    981  CG1 VAL H 129      17.110   8.205  18.756  1.00 35.31           C  
ATOM    982  CG2 VAL H 129      15.866   5.964  18.893  1.00 33.02           C  
ATOM    983  C   VAL H 129      14.347   8.442  18.226  1.00 39.65           C  
ATOM    984  O   VAL H 129      14.424   9.667  18.331  1.00 35.72           O  
ATOM    985  N   LYS H 130      13.464   7.714  18.942  1.00 34.08           N  
ATOM    986  CA  LYS H 130      12.603   8.335  19.911  1.00 32.01           C  
ATOM    987  CB  LYS H 130      11.121   8.278  19.497  1.00 35.25           C  
ATOM    988  CG  LYS H 130      10.197   9.203  20.290  1.00 36.81           C  
ATOM    989  CD  LYS H 130       8.863   9.441  19.580  1.00 37.80           C  
ATOM    990  CE  LYS H 130       7.966  10.489  20.241  1.00 40.21           C  
ATOM    991  NZ  LYS H 130       7.117   9.858  21.267  1.00 40.69           N1+
ATOM    992  C   LYS H 130      12.780   7.580  21.193  1.00 31.65           C  
ATOM    993  O   LYS H 130      12.496   6.386  21.265  1.00 34.42           O  
ATOM    994  N   MET H 131      13.250   8.277  22.248  1.00 33.46           N  
ATOM    995  CA  MET H 131      13.535   7.671  23.521  1.00 33.93           C  
ATOM    996  CB  MET H 131      14.798   8.240  24.183  1.00 34.22           C  
ATOM    997  CG  MET H 131      16.082   7.983  23.403  1.00 40.65           C  
ATOM    998  SD  MET H 131      17.531   8.868  24.044  1.00 52.66           S  
ATOM    999  CE  MET H 131      17.249  10.334  23.011  1.00 50.82           C  
ATOM   1000  C   MET H 131      12.421   7.999  24.464  1.00 31.54           C  
ATOM   1001  O   MET H 131      11.754   9.022  24.318  1.00 33.88           O  
ATOM   1002  N   SER H 132      12.210   7.138  25.482  1.00 32.59           N  
ATOM   1003  CA  SER H 132      11.128   7.351  26.403  1.00 33.76           C  
ATOM   1004  CB  SER H 132      10.092   6.215  26.396  1.00 33.46           C  
ATOM   1005  OG  SER H 132      10.687   5.012  26.859  1.00 37.67           O  
ATOM   1006  C   SER H 132      11.654   7.439  27.807  1.00 35.92           C  
ATOM   1007  O   SER H 132      12.784   7.047  28.090  1.00 35.49           O  
ATOM   1008  N   CYS H 133      10.834   8.008  28.718  1.00 32.36           N  
ATOM   1009  CA  CYS H 133      11.179   8.130  30.109  1.00 31.94           C  
ATOM   1010  CB  CYS H 133      11.851   9.495  30.411  1.00 32.58           C  
ATOM   1011  SG  CYS H 133      12.301   9.763  32.156  1.00 36.77           S  
ATOM   1012  C   CYS H 133       9.895   8.026  30.896  1.00 32.86           C  
ATOM   1013  O   CYS H 133       9.083   8.949  30.885  1.00 33.16           O  
ATOM   1014  N   LYS H 134       9.673   6.902  31.617  1.00 34.22           N  
ATOM   1015  CA  LYS H 134       8.438   6.758  32.348  0.90 34.12           C  
ATOM   1016  CB  LYS H 134       7.885   5.328  32.433  0.90 40.56           C  
ATOM   1017  CG  LYS H 134       6.577   5.304  33.229  0.90 47.23           C  
ATOM   1018  CD  LYS H 134       5.795   3.997  33.174  0.90 51.91           C  
ATOM   1019  CE  LYS H 134       4.632   3.950  34.168  0.90 54.56           C  
ATOM   1020  NZ  LYS H 134       3.635   4.993  33.838  0.90 55.89           N1+
ATOM   1021  C   LYS H 134       8.630   7.214  33.763  1.00 36.00           C  
ATOM   1022  O   LYS H 134       9.609   6.867  34.421  1.00 39.82           O  
ATOM   1023  N   ALA H 135       7.658   7.986  34.287  1.00 41.92           N  
ATOM   1024  CA  ALA H 135       7.780   8.516  35.614  1.00 39.86           C  
ATOM   1025  CB  ALA H 135       7.562  10.037  35.684  1.00 33.79           C  
ATOM   1026  C   ALA H 135       6.756   7.879  36.495  1.00 41.74           C  
ATOM   1027  O   ALA H 135       5.698   7.453  36.035  1.00 36.21           O  
ATOM   1028  N   SER H 136       7.079   7.757  37.800  1.00 39.00           N  
ATOM   1029  CA  SER H 136       6.143   7.190  38.726  1.00 39.89           C  
ATOM   1030  CB  SER H 136       6.138   5.651  38.714  1.00 43.39           C  
ATOM   1031  OG  SER H 136       7.426   5.155  39.046  1.00 48.50           O  
ATOM   1032  C   SER H 136       6.514   7.645  40.101  1.00 39.23           C  
ATOM   1033  O   SER H 136       7.636   8.091  40.340  1.00 38.62           O  
ATOM   1034  N   GLY H 137       5.559   7.534  41.037  1.00 19.68           N  
ATOM   1035  CA  GLY H 137       5.833   7.884  42.395  1.00 18.96           C  
ATOM   1036  C   GLY H 137       5.337   9.269  42.658  1.00 18.69           C  
ATOM   1037  O   GLY H 137       5.145   9.647  43.812  1.00 19.78           O  
ATOM   1038  N   TYR H 138       5.112  10.075  41.602  1.00 21.23           N  
ATOM   1039  CA  TYR H 138       4.646  11.411  41.844  1.00 21.37           C  
ATOM   1040  CB  TYR H 138       5.776  12.451  41.971  1.00 21.92           C  
ATOM   1041  CG  TYR H 138       6.512  12.554  40.679  1.00 22.02           C  
ATOM   1042  CD1 TYR H 138       7.425  11.595  40.308  1.00 17.95           C  
ATOM   1043  CD2 TYR H 138       6.301  13.630  39.847  1.00 22.92           C  
ATOM   1044  CE1 TYR H 138       8.107  11.701  39.118  1.00 14.29           C  
ATOM   1045  CE2 TYR H 138       6.980  13.742  38.658  1.00 19.42           C  
ATOM   1046  CZ  TYR H 138       7.883  12.775  38.291  1.00 16.03           C  
ATOM   1047  OH  TYR H 138       8.581  12.887  37.069  1.00 19.81           O  
ATOM   1048  C   TYR H 138       3.728  11.825  40.735  1.00 22.55           C  
ATOM   1049  O   TYR H 138       3.426  11.042  39.833  1.00 24.73           O  
ATOM   1050  N   THR H 139       3.236  13.083  40.800  1.00 19.52           N  
ATOM   1051  CA  THR H 139       2.334  13.589  39.808  1.00 17.06           C  
ATOM   1052  CB  THR H 139       1.435  14.677  40.322  1.00 17.75           C  
ATOM   1053  OG1 THR H 139       0.661  14.195  41.412  1.00 19.29           O  
ATOM   1054  CG2 THR H 139       0.509  15.138  39.184  1.00 18.75           C  
ATOM   1055  C   THR H 139       3.167  14.154  38.697  1.00 14.99           C  
ATOM   1056  O   THR H 139       3.856  15.162  38.850  1.00 14.32           O  
ATOM   1057  N   PHE H 140       3.062  13.507  37.524  1.00 20.03           N  
ATOM   1058  CA  PHE H 140       3.829  13.762  36.337  1.00 17.52           C  
ATOM   1059  CB  PHE H 140       3.431  12.782  35.213  1.00 18.38           C  
ATOM   1060  CG  PHE H 140       4.242  13.014  33.984  1.00 20.69           C  
ATOM   1061  CD1 PHE H 140       5.534  12.539  33.897  1.00 19.93           C  
ATOM   1062  CD2 PHE H 140       3.708  13.680  32.907  1.00 20.39           C  
ATOM   1063  CE1 PHE H 140       6.279  12.742  32.760  1.00 19.69           C  
ATOM   1064  CE2 PHE H 140       4.450  13.886  31.766  1.00 17.93           C  
ATOM   1065  CZ  PHE H 140       5.740  13.422  31.693  1.00 18.76           C  
ATOM   1066  C   PHE H 140       3.587  15.167  35.858  1.00 18.43           C  
ATOM   1067  O   PHE H 140       4.495  15.825  35.353  1.00 20.33           O  
ATOM   1068  N   THR H 141       2.339  15.650  35.979  1.00 19.81           N  
ATOM   1069  CA  THR H 141       1.942  16.953  35.509  1.00 20.36           C  
ATOM   1070  CB  THR H 141       0.457  17.161  35.562  1.00 20.42           C  
ATOM   1071  OG1 THR H 141      -0.008  17.065  36.900  1.00 21.27           O  
ATOM   1072  CG2 THR H 141      -0.223  16.099  34.682  1.00 23.30           C  
ATOM   1073  C   THR H 141       2.581  18.065  36.295  1.00 19.22           C  
ATOM   1074  O   THR H 141       2.820  19.145  35.759  1.00 20.89           O  
ATOM   1075  N   ASP H 142       2.833  17.839  37.598  1.00 27.76           N  
ATOM   1076  CA  ASP H 142       3.317  18.837  38.519  1.00 27.04           C  
ATOM   1077  CB  ASP H 142       3.294  18.364  39.983  1.00 24.51           C  
ATOM   1078  CG  ASP H 142       1.847  18.344  40.455  1.00 28.95           C  
ATOM   1079  OD1 ASP H 142       0.976  18.892  39.728  1.00 29.55           O  
ATOM   1080  OD2 ASP H 142       1.595  17.786  41.556  1.00 29.60           O1-
ATOM   1081  C   ASP H 142       4.712  19.311  38.236  1.00 27.75           C  
ATOM   1082  O   ASP H 142       5.029  20.458  38.554  1.00 28.63           O  
ATOM   1083  N   TYR H 143       5.597  18.465  37.670  1.00 14.40           N  
ATOM   1084  CA  TYR H 143       6.958  18.898  37.538  1.00  9.92           C  
ATOM   1085  CB  TYR H 143       7.959  17.994  38.278  1.00 11.82           C  
ATOM   1086  CG  TYR H 143       7.648  18.084  39.731  1.00 11.98           C  
ATOM   1087  CD1 TYR H 143       6.620  17.344  40.268  1.00 14.30           C  
ATOM   1088  CD2 TYR H 143       8.386  18.901  40.555  1.00 11.98           C  
ATOM   1089  CE1 TYR H 143       6.327  17.423  41.609  1.00 12.96           C  
ATOM   1090  CE2 TYR H 143       8.097  18.985  41.897  1.00 10.91           C  
ATOM   1091  CZ  TYR H 143       7.068  18.244  42.425  1.00 11.28           C  
ATOM   1092  OH  TYR H 143       6.770  18.328  43.801  1.00 16.20           O  
ATOM   1093  C   TYR H 143       7.356  18.894  36.108  1.00  9.44           C  
ATOM   1094  O   TYR H 143       6.863  18.125  35.287  1.00  9.87           O  
ATOM   1095  N   TYR H 144       8.274  19.814  35.787  1.00 28.04           N  
ATOM   1096  CA  TYR H 144       8.828  19.936  34.464  1.00 27.68           C  
ATOM   1097  CB  TYR H 144       9.635  21.232  34.252  1.00 30.16           C  
ATOM   1098  CG  TYR H 144       8.714  22.402  34.305  1.00 38.58           C  
ATOM   1099  CD1 TYR H 144       8.150  22.793  35.497  1.00 34.49           C  
ATOM   1100  CD2 TYR H 144       8.434  23.126  33.167  1.00 38.44           C  
ATOM   1101  CE1 TYR H 144       7.307  23.878  35.552  1.00 44.83           C  
ATOM   1102  CE2 TYR H 144       7.591  24.212  33.217  1.00 39.75           C  
ATOM   1103  CZ  TYR H 144       7.025  24.588  34.410  1.00 45.19           C  
ATOM   1104  OH  TYR H 144       6.160  25.702  34.464  1.00 45.91           O  
ATOM   1105  C   TYR H 144       9.797  18.810  34.254  1.00 27.30           C  
ATOM   1106  O   TYR H 144      10.433  18.351  35.201  1.00 30.03           O  
ATOM   1107  N   MET H 145       9.898  18.301  33.004  1.00 30.80           N  
ATOM   1108  CA  MET H 145      10.835  17.246  32.707  1.00 29.22           C  
ATOM   1109  CB  MET H 145      10.247  16.092  31.876  1.00 29.44           C  
ATOM   1110  CG  MET H 145       9.291  15.200  32.658  1.00 39.12           C  
ATOM   1111  SD  MET H 145      10.084  14.172  33.927  1.00 44.10           S  
ATOM   1112  CE  MET H 145      10.233  12.699  32.878  1.00 46.10           C  
ATOM   1113  C   MET H 145      11.941  17.816  31.875  1.00 28.83           C  
ATOM   1114  O   MET H 145      11.699  18.528  30.901  1.00 29.36           O  
ATOM   1115  N   HIS H 146      13.200  17.489  32.235  1.00 27.43           N  
ATOM   1116  CA  HIS H 146      14.323  18.021  31.517  1.00 27.01           C  
ATOM   1117  ND1 HIS H 146      14.505  21.185  32.363  1.00 27.74           N  
ATOM   1118  CG  HIS H 146      14.785  20.015  33.033  1.00 30.20           C  
ATOM   1119  CB  HIS H 146      15.337  18.779  32.389  1.00 28.29           C  
ATOM   1120  NE2 HIS H 146      14.020  21.546  34.499  1.00 28.05           N  
ATOM   1121  CD2 HIS H 146      14.482  20.253  34.335  1.00 27.68           C  
ATOM   1122  CE1 HIS H 146      14.050  22.066  33.288  1.00 28.15           C  
ATOM   1123  C   HIS H 146      15.091  16.901  30.883  1.00 28.14           C  
ATOM   1124  O   HIS H 146      15.022  15.749  31.312  1.00 28.06           O  
ATOM   1125  N   TRP H 147      15.844  17.228  29.810  1.00 28.22           N  
ATOM   1126  CA  TRP H 147      16.642  16.241  29.142  1.00 26.98           C  
ATOM   1127  CB  TRP H 147      16.133  15.916  27.728  1.00 25.56           C  
ATOM   1128  CG  TRP H 147      14.781  15.241  27.733  1.00 24.02           C  
ATOM   1129  CD2 TRP H 147      14.575  13.821  27.659  1.00 24.90           C  
ATOM   1130  CD1 TRP H 147      13.541  15.808  27.815  1.00 24.46           C  
ATOM   1131  NE1 TRP H 147      12.577  14.830  27.803  1.00 25.50           N  
ATOM   1132  CE2 TRP H 147      13.197  13.601  27.707  1.00 27.54           C  
ATOM   1133  CE3 TRP H 147      15.461  12.783  27.562  1.00 26.12           C  
ATOM   1134  CZ2 TRP H 147      12.682  12.337  27.659  1.00 26.86           C  
ATOM   1135  CZ3 TRP H 147      14.936  11.510  27.510  1.00 26.22           C  
ATOM   1136  CH2 TRP H 147      13.574  11.292  27.558  1.00 25.28           C  
ATOM   1137  C   TRP H 147      18.045  16.763  29.049  1.00 27.46           C  
ATOM   1138  O   TRP H 147      18.263  17.946  28.788  1.00 27.42           O  
ATOM   1139  N   VAL H 148      19.039  15.875  29.275  1.00 27.22           N  
ATOM   1140  CA  VAL H 148      20.419  16.280  29.267  1.00 27.01           C  
ATOM   1141  CB  VAL H 148      21.018  16.317  30.644  1.00 24.86           C  
ATOM   1142  CG1 VAL H 148      22.489  16.744  30.535  1.00 23.12           C  
ATOM   1143  CG2 VAL H 148      20.163  17.239  31.528  1.00 23.99           C  
ATOM   1144  C   VAL H 148      21.212  15.283  28.472  1.00 27.74           C  
ATOM   1145  O   VAL H 148      20.906  14.090  28.468  1.00 25.07           O  
ATOM   1146  N   LYS H 149      22.268  15.762  27.779  1.00 26.47           N  
ATOM   1147  CA  LYS H 149      23.096  14.907  26.970  1.00 27.68           C  
ATOM   1148  CB  LYS H 149      23.278  15.432  25.537  1.00 30.47           C  
ATOM   1149  CG  LYS H 149      24.263  14.616  24.696  1.00 31.08           C  
ATOM   1150  CD  LYS H 149      24.383  15.106  23.252  1.00 31.20           C  
ATOM   1151  CE  LYS H 149      25.534  14.460  22.477  1.00 34.03           C  
ATOM   1152  NZ  LYS H 149      25.604  15.030  21.115  1.00 37.28           N1+
ATOM   1153  C   LYS H 149      24.472  14.859  27.562  1.00 29.89           C  
ATOM   1154  O   LYS H 149      25.031  15.885  27.946  1.00 30.90           O  
ATOM   1155  N   GLN H 150      25.060  13.647  27.651  1.00 32.53           N  
ATOM   1156  CA  GLN H 150      26.392  13.528  28.172  1.00 36.34           C  
ATOM   1157  CB  GLN H 150      26.440  12.860  29.559  1.00 35.02           C  
ATOM   1158  CG  GLN H 150      27.854  12.727  30.126  1.00 35.30           C  
ATOM   1159  CD  GLN H 150      27.751  12.203  31.552  1.00 28.27           C  
ATOM   1160  OE1 GLN H 150      26.900  11.374  31.871  1.00 27.64           O  
ATOM   1161  NE2 GLN H 150      28.643  12.715  32.441  1.00 35.93           N  
ATOM   1162  C   GLN H 150      27.199  12.693  27.226  1.00 40.48           C  
ATOM   1163  O   GLN H 150      26.879  11.535  26.968  1.00 40.48           O  
ATOM   1164  N   SER H 151      28.287  13.274  26.682  1.00 44.79           N  
ATOM   1165  CA  SER H 151      29.109  12.537  25.770  1.00 50.29           C  
ATOM   1166  CB  SER H 151      29.868  13.429  24.771  1.00 54.23           C  
ATOM   1167  OG  SER H 151      30.545  14.474  25.450  1.00 64.26           O  
ATOM   1168  C   SER H 151      30.052  11.698  26.572  1.00 55.81           C  
ATOM   1169  O   SER H 151      30.218  11.894  27.772  1.00 60.16           O  
ATOM   1170  N   HIS H 152      30.712  10.738  25.902  0.80 49.28           N  
ATOM   1171  CA  HIS H 152      31.545   9.759  26.541  0.80 50.82           C  
ATOM   1172  ND1 HIS H 152      33.692  10.122  24.051  0.50 43.42           N  
ATOM   1173  CG  HIS H 152      32.563   9.351  24.230  0.75 57.02           C  
ATOM   1174  CB  HIS H 152      32.137   8.747  25.540  0.80 50.75           C  
ATOM   1175  NE2 HIS H 152      32.705   9.968  22.063  0.50 43.09           N  
ATOM   1176  CD2 HIS H 152      31.973   9.268  23.006  0.50 43.31           C  
ATOM   1177  CE1 HIS H 152      33.727  10.463  22.738  0.50 43.28           C  
ATOM   1178  C   HIS H 152      32.662  10.400  27.307  0.80 52.44           C  
ATOM   1179  O   HIS H 152      32.967   9.975  28.421  0.80 52.68           O  
ATOM   1180  N   GLY H 153      33.282  11.459  26.760  0.80 53.13           N  
ATOM   1181  CA  GLY H 153      34.405  12.086  27.398  0.80 53.74           C  
ATOM   1182  C   GLY H 153      33.973  12.551  28.733  0.80 55.71           C  
ATOM   1183  O   GLY H 153      34.776  12.610  29.657  0.80 56.85           O  
ATOM   1184  N   LYS H 154      32.698  12.963  28.820  1.00 70.76           N  
ATOM   1185  CA  LYS H 154      32.057  13.390  30.021  1.00 70.47           C  
ATOM   1186  CB  LYS H 154      32.610  12.801  31.332  1.00 68.44           C  
ATOM   1187  CG  LYS H 154      32.037  11.421  31.665  1.00 70.87           C  
ATOM   1188  CD  LYS H 154      32.584  10.836  32.968  1.00 74.56           C  
ATOM   1189  CE  LYS H 154      31.716   9.717  33.554  1.00 70.21           C  
ATOM   1190  NZ  LYS H 154      32.060   9.507  34.979  1.00 69.43           N1+
ATOM   1191  C   LYS H 154      32.077  14.872  30.091  1.00 67.54           C  
ATOM   1192  O   LYS H 154      33.123  15.510  30.056  1.00 64.59           O  
ATOM   1193  N   SER H 155      30.865  15.434  30.153  1.00 59.13           N  
ATOM   1194  CA  SER H 155      30.521  16.815  30.284  1.00 52.20           C  
ATOM   1195  CB  SER H 155      31.026  17.696  29.128  1.00 53.84           C  
ATOM   1196  OG  SER H 155      30.643  19.048  29.331  1.00 55.99           O  
ATOM   1197  C   SER H 155      29.035  16.729  30.167  1.00 46.42           C  
ATOM   1198  O   SER H 155      28.527  15.738  29.648  1.00 45.60           O  
ATOM   1199  N   LEU H 156      28.279  17.725  30.650  1.00 41.55           N  
ATOM   1200  CA  LEU H 156      26.850  17.603  30.553  1.00 35.59           C  
ATOM   1201  CB  LEU H 156      26.158  17.640  31.928  1.00 31.74           C  
ATOM   1202  CG  LEU H 156      26.444  16.408  32.809  1.00 31.41           C  
ATOM   1203  CD1 LEU H 156      25.837  16.572  34.211  1.00 31.84           C  
ATOM   1204  CD2 LEU H 156      25.959  15.115  32.132  1.00 30.60           C  
ATOM   1205  C   LEU H 156      26.321  18.762  29.766  1.00 35.22           C  
ATOM   1206  O   LEU H 156      26.850  19.868  29.856  1.00 32.89           O  
ATOM   1207  N   GLU H 157      25.274  18.527  28.941  1.00 33.65           N  
ATOM   1208  CA  GLU H 157      24.672  19.616  28.219  1.00 32.50           C  
ATOM   1209  CB  GLU H 157      25.154  19.768  26.761  1.00 34.55           C  
ATOM   1210  CG  GLU H 157      24.985  18.550  25.854  1.00 42.03           C  
ATOM   1211  CD  GLU H 157      25.693  18.889  24.545  1.00 49.47           C  
ATOM   1212  OE1 GLU H 157      26.533  19.828  24.556  1.00 52.45           O  
ATOM   1213  OE2 GLU H 157      25.410  18.219  23.516  1.00 51.18           O1-
ATOM   1214  C   GLU H 157      23.172  19.510  28.290  1.00 29.96           C  
ATOM   1215  O   GLU H 157      22.601  18.424  28.203  1.00 29.31           O  
ATOM   1216  N   TRP H 158      22.495  20.669  28.460  1.00 27.31           N  
ATOM   1217  CA  TRP H 158      21.067  20.715  28.647  1.00 26.72           C  
ATOM   1218  CB  TRP H 158      20.649  21.901  29.534  1.00 27.54           C  
ATOM   1219  CG  TRP H 158      19.168  22.085  29.745  1.00 27.85           C  
ATOM   1220  CD2 TRP H 158      18.411  23.169  29.186  1.00 27.48           C  
ATOM   1221  CD1 TRP H 158      18.301  21.361  30.508  1.00 26.79           C  
ATOM   1222  NE1 TRP H 158      17.049  21.927  30.462  1.00 24.27           N  
ATOM   1223  CE2 TRP H 158      17.105  23.043  29.652  1.00 26.91           C  
ATOM   1224  CE3 TRP H 158      18.779  24.192  28.359  1.00 28.39           C  
ATOM   1225  CZ2 TRP H 158      16.140  23.943  29.300  1.00 28.88           C  
ATOM   1226  CZ3 TRP H 158      17.802  25.091  27.996  1.00 28.82           C  
ATOM   1227  CH2 TRP H 158      16.508  24.969  28.459  1.00 29.20           C  
ATOM   1228  C   TRP H 158      20.381  20.858  27.318  1.00 26.73           C  
ATOM   1229  O   TRP H 158      20.698  21.753  26.540  1.00 27.15           O  
ATOM   1230  N   ILE H 159      19.493  19.893  26.988  1.00 26.34           N  
ATOM   1231  CA  ILE H 159      18.726  19.895  25.770  1.00 28.12           C  
ATOM   1232  CB  ILE H 159      18.248  18.522  25.419  1.00 27.76           C  
ATOM   1233  CG1 ILE H 159      19.461  17.596  25.221  1.00 29.31           C  
ATOM   1234  CG2 ILE H 159      17.341  18.639  24.182  1.00 28.92           C  
ATOM   1235  CD1 ILE H 159      19.109  16.111  25.175  1.00 26.81           C  
ATOM   1236  C   ILE H 159      17.518  20.796  25.796  1.00 27.65           C  
ATOM   1237  O   ILE H 159      17.344  21.634  24.914  1.00 28.54           O  
ATOM   1238  N   GLY H 160      16.645  20.658  26.819  1.00 27.17           N  
ATOM   1239  CA  GLY H 160      15.428  21.429  26.843  1.00 27.19           C  
ATOM   1240  C   GLY H 160      14.521  20.855  27.890  1.00 27.36           C  
ATOM   1241  O   GLY H 160      14.829  19.828  28.490  1.00 26.23           O  
ATOM   1242  N   TYR H 161      13.364  21.510  28.143  1.00 26.33           N  
ATOM   1243  CA  TYR H 161      12.462  21.000  29.142  1.00 26.92           C  
ATOM   1244  CB  TYR H 161      12.414  21.826  30.440  1.00 28.98           C  
ATOM   1245  CG  TYR H 161      11.564  23.019  30.177  1.00 29.87           C  
ATOM   1246  CD1 TYR H 161      12.058  24.117  29.509  1.00 32.28           C  
ATOM   1247  CD2 TYR H 161      10.258  23.029  30.611  1.00 30.07           C  
ATOM   1248  CE1 TYR H 161      11.248  25.205  29.277  1.00 52.09           C  
ATOM   1249  CE2 TYR H 161       9.445  24.111  30.383  1.00 33.85           C  
ATOM   1250  CZ  TYR H 161       9.943  25.203  29.715  1.00 56.30           C  
ATOM   1251  OH  TYR H 161       9.113  26.318  29.477  1.00 57.64           O  
ATOM   1252  C   TYR H 161      11.075  21.057  28.577  1.00 27.56           C  
ATOM   1253  O   TYR H 161      10.827  21.729  27.577  1.00 29.05           O  
ATOM   1254  N   ILE H 162      10.140  20.306  29.196  1.00 26.30           N  
ATOM   1255  CA  ILE H 162       8.767  20.322  28.780  1.00 27.26           C  
ATOM   1256  CB  ILE H 162       8.370  19.114  27.991  1.00 25.27           C  
ATOM   1257  CG1 ILE H 162       6.930  19.272  27.479  1.00 30.82           C  
ATOM   1258  CG2 ILE H 162       8.600  17.870  28.865  1.00 30.07           C  
ATOM   1259  CD1 ILE H 162       6.545  18.242  26.422  1.00 27.23           C  
ATOM   1260  C   ILE H 162       7.905  20.337  30.001  1.00 29.27           C  
ATOM   1261  O   ILE H 162       8.219  19.695  31.002  1.00 26.83           O  
ATOM   1262  N   TYR H 163       6.774  21.068  29.948  1.00 29.01           N  
ATOM   1263  CA  TYR H 163       5.913  21.066  31.093  1.00 28.76           C  
ATOM   1264  CB  TYR H 163       5.410  22.470  31.483  1.00 31.34           C  
ATOM   1265  CG  TYR H 163       4.616  22.365  32.742  1.00 33.29           C  
ATOM   1266  CD1 TYR H 163       5.212  21.949  33.910  1.00 11.58           C  
ATOM   1267  CD2 TYR H 163       3.289  22.721  32.777  1.00 13.16           C  
ATOM   1268  CE1 TYR H 163       4.492  21.858  35.078  1.00 12.98           C  
ATOM   1269  CE2 TYR H 163       2.562  22.634  33.938  1.00 15.32           C  
ATOM   1270  CZ  TYR H 163       3.162  22.198  35.094  1.00 13.46           C  
ATOM   1271  OH  TYR H 163       2.419  22.108  36.291  1.00 14.57           O  
ATOM   1272  C   TYR H 163       4.763  20.188  30.723  1.00 29.92           C  
ATOM   1273  O   TYR H 163       3.946  20.510  29.868  1.00 31.88           O  
ATOM   1274  N   PRO H 164       4.671  19.081  31.469  1.00 13.87           N  
ATOM   1275  CA  PRO H 164       3.689  18.025  31.285  1.00 16.69           C  
ATOM   1276  CD  PRO H 164       5.865  18.582  32.133  1.00 19.46           C  
ATOM   1277  CB  PRO H 164       4.142  16.875  32.180  1.00 19.76           C  
ATOM   1278  CG  PRO H 164       5.663  17.066  32.281  1.00 19.51           C  
ATOM   1279  C   PRO H 164       2.248  18.385  31.515  1.00 18.50           C  
ATOM   1280  O   PRO H 164       1.400  17.534  31.260  1.00 24.94           O  
ATOM   1281  N   ASN H 165       1.916  19.528  32.142  1.00 23.47           N  
ATOM   1282  CA  ASN H 165       0.509  19.829  32.199  1.00 26.56           C  
ATOM   1283  CB  ASN H 165       0.152  20.834  33.306  1.00 29.94           C  
ATOM   1284  CG  ASN H 165      -1.367  20.950  33.366  1.00 31.50           C  
ATOM   1285  OD1 ASN H 165      -2.057  20.031  33.803  1.00 36.57           O  
ATOM   1286  ND2 ASN H 165      -1.903  22.118  32.920  1.00 32.90           N  
ATOM   1287  C   ASN H 165       0.026  20.416  30.894  1.00 26.11           C  
ATOM   1288  O   ASN H 165      -0.912  19.913  30.275  1.00 29.58           O  
ATOM   1289  N   ASN H 166       0.649  21.545  30.478  1.00 18.32           N  
ATOM   1290  CA  ASN H 166       0.282  22.276  29.289  1.00 18.81           C  
ATOM   1291  CB  ASN H 166       0.501  23.801  29.383  1.00 25.69           C  
ATOM   1292  CG  ASN H 166       1.976  24.145  29.484  1.00 26.57           C  
ATOM   1293  OD1 ASN H 166       2.832  23.266  29.576  1.00 24.88           O  
ATOM   1294  ND2 ASN H 166       2.284  25.470  29.477  1.00 26.74           N  
ATOM   1295  C   ASN H 166       0.917  21.758  28.028  1.00 19.31           C  
ATOM   1296  O   ASN H 166       0.329  21.862  26.953  1.00 26.28           O  
ATOM   1297  N   GLY H 167       2.141  21.200  28.115  1.00 20.73           N  
ATOM   1298  CA  GLY H 167       2.836  20.742  26.941  1.00 19.39           C  
ATOM   1299  C   GLY H 167       3.794  21.801  26.467  1.00 17.69           C  
ATOM   1300  O   GLY H 167       4.299  21.752  25.348  1.00 24.18           O  
ATOM   1301  N   GLY H 168       4.085  22.792  27.323  1.00 35.12           N  
ATOM   1302  CA  GLY H 168       4.957  23.878  26.980  1.00 34.03           C  
ATOM   1303  C   GLY H 168       6.331  23.316  26.813  1.00 33.17           C  
ATOM   1304  O   GLY H 168       6.684  22.318  27.439  1.00 36.46           O  
ATOM   1305  N   ASN H 169       7.149  23.955  25.952  1.00 34.50           N  
ATOM   1306  CA  ASN H 169       8.457  23.421  25.711  1.00 34.26           C  
ATOM   1307  CB  ASN H 169       8.557  22.699  24.357  1.00 31.14           C  
ATOM   1308  CG  ASN H 169       7.582  21.532  24.360  1.00  0.00           C  
ATOM   1309  OD1 ASN H 169       7.635  20.664  25.227  1.00  0.00           O  
ATOM   1310  ND2 ASN H 169       6.657  21.513  23.363  1.00  0.00           N  
ATOM   1311  C   ASN H 169       9.448  24.546  25.646  1.00 34.81           C  
ATOM   1312  O   ASN H 169       9.122  25.668  25.264  1.00 34.62           O  
ATOM   1313  N   GLY H 170      10.708  24.254  26.026  1.00 29.80           N  
ATOM   1314  CA  GLY H 170      11.766  25.222  25.945  1.00 31.16           C  
ATOM   1315  C   GLY H 170      12.973  24.470  25.479  1.00 30.17           C  
ATOM   1316  O   GLY H 170      13.270  23.391  25.992  1.00 34.58           O  
ATOM   1317  N   TYR H 171      13.728  25.032  24.512  1.00 29.20           N  
ATOM   1318  CA  TYR H 171      14.833  24.286  23.976  1.00 29.20           C  
ATOM   1319  CB  TYR H 171      14.700  23.932  22.481  1.00 29.66           C  
ATOM   1320  CG  TYR H 171      13.539  23.030  22.235  1.00 32.35           C  
ATOM   1321  CD1 TYR H 171      13.665  21.670  22.386  1.00 21.91           C  
ATOM   1322  CD2 TYR H 171      12.321  23.539  21.845  1.00 22.28           C  
ATOM   1323  CE1 TYR H 171      12.599  20.834  22.154  1.00 20.51           C  
ATOM   1324  CE2 TYR H 171      11.251  22.707  21.610  1.00 23.80           C  
ATOM   1325  CZ  TYR H 171      11.388  21.349  21.764  1.00 21.22           C  
ATOM   1326  OH  TYR H 171      10.297  20.488  21.527  1.00 20.99           O  
ATOM   1327  C   TYR H 171      16.092  25.090  24.032  1.00 30.29           C  
ATOM   1328  O   TYR H 171      16.080  26.320  23.985  1.00 32.15           O  
ATOM   1329  N   ASN H 172      17.229  24.375  24.155  1.00 30.51           N  
ATOM   1330  CA  ASN H 172      18.517  24.987  24.042  1.00 31.92           C  
ATOM   1331  CB  ASN H 172      19.662  24.016  24.397  1.00 33.34           C  
ATOM   1332  CG  ASN H 172      21.014  24.722  24.341  1.00 36.31           C  
ATOM   1333  OD1 ASN H 172      21.192  25.716  23.641  1.00 39.29           O  
ATOM   1334  ND2 ASN H 172      22.005  24.177  25.094  1.00 35.42           N  
ATOM   1335  C   ASN H 172      18.592  25.301  22.586  1.00 34.95           C  
ATOM   1336  O   ASN H 172      18.186  24.493  21.752  1.00 34.81           O  
ATOM   1337  N   GLN H 173      19.126  26.476  22.228  1.00 40.66           N  
ATOM   1338  CA  GLN H 173      19.096  26.881  20.856  1.00 45.41           C  
ATOM   1339  CB  GLN H 173      19.711  28.269  20.625  1.00 53.39           C  
ATOM   1340  CG  GLN H 173      19.589  28.732  19.174  1.00 60.45           C  
ATOM   1341  CD  GLN H 173      18.109  28.911  18.867  1.00 64.81           C  
ATOM   1342  OE1 GLN H 173      17.280  29.037  19.768  1.00 65.69           O  
ATOM   1343  NE2 GLN H 173      17.764  28.918  17.553  1.00 73.51           N  
ATOM   1344  C   GLN H 173      19.843  25.895  20.015  1.00 44.76           C  
ATOM   1345  O   GLN H 173      19.426  25.594  18.898  1.00 48.93           O  
ATOM   1346  N   LYS H 174      20.962  25.348  20.522  1.00 43.99           N  
ATOM   1347  CA  LYS H 174      21.740  24.472  19.696  1.00 44.81           C  
ATOM   1348  CB  LYS H 174      23.057  24.005  20.334  1.00 47.48           C  
ATOM   1349  CG  LYS H 174      24.083  25.135  20.437  1.00 51.18           C  
ATOM   1350  CD  LYS H 174      25.409  24.717  21.068  1.00 54.93           C  
ATOM   1351  CE  LYS H 174      26.286  23.903  20.111  1.00 57.91           C  
ATOM   1352  NZ  LYS H 174      26.502  24.656  18.856  1.00 58.08           N1+
ATOM   1353  C   LYS H 174      20.943  23.266  19.300  1.00 44.83           C  
ATOM   1354  O   LYS H 174      21.072  22.768  18.184  1.00 47.00           O  
ATOM   1355  N   PHE H 175      20.126  22.744  20.225  1.00 40.88           N  
ATOM   1356  CA  PHE H 175      19.313  21.576  20.025  1.00 40.85           C  
ATOM   1357  CB  PHE H 175      18.911  20.887  21.335  1.00 39.77           C  
ATOM   1358  CG  PHE H 175      20.168  20.238  21.797  1.00 37.99           C  
ATOM   1359  CD1 PHE H 175      21.067  20.910  22.590  1.00 37.69           C  
ATOM   1360  CD2 PHE H 175      20.461  18.954  21.407  1.00 34.69           C  
ATOM   1361  CE1 PHE H 175      22.228  20.301  23.002  1.00 38.55           C  
ATOM   1362  CE2 PHE H 175      21.620  18.340  21.814  1.00 36.93           C  
ATOM   1363  CZ  PHE H 175      22.508  19.012  22.615  1.00 36.80           C  
ATOM   1364  C   PHE H 175      18.096  21.819  19.191  1.00 41.77           C  
ATOM   1365  O   PHE H 175      17.496  20.863  18.707  1.00 41.72           O  
ATOM   1366  N   LYS H 176      17.630  23.076  19.072  1.00 44.13           N  
ATOM   1367  CA  LYS H 176      16.414  23.300  18.342  1.00 47.47           C  
ATOM   1368  CB  LYS H 176      16.021  24.783  18.228  1.00 52.08           C  
ATOM   1369  CG  LYS H 176      14.615  24.992  17.665  1.00 56.79           C  
ATOM   1370  CD  LYS H 176      14.091  26.415  17.860  1.00 61.92           C  
ATOM   1371  CE  LYS H 176      14.549  27.382  16.769  1.00 62.91           C  
ATOM   1372  NZ  LYS H 176      14.007  28.733  17.028  1.00 62.46           N1+
ATOM   1373  C   LYS H 176      16.548  22.748  16.956  1.00 47.47           C  
ATOM   1374  O   LYS H 176      17.494  23.047  16.227  1.00 48.56           O  
ATOM   1375  N   GLY H 177      15.571  21.902  16.569  1.00 46.61           N  
ATOM   1376  CA  GLY H 177      15.515  21.305  15.268  1.00 46.05           C  
ATOM   1377  C   GLY H 177      15.972  19.884  15.375  1.00 43.92           C  
ATOM   1378  O   GLY H 177      15.474  19.011  14.665  1.00 46.41           O  
ATOM   1379  N   LYS H 178      16.981  19.634  16.232  1.00 42.42           N  
ATOM   1380  CA  LYS H 178      17.509  18.321  16.466  1.00 39.96           C  
ATOM   1381  CB  LYS H 178      18.877  18.361  17.167  1.00 39.12           C  
ATOM   1382  CG  LYS H 178      19.534  16.989  17.310  1.00 40.71           C  
ATOM   1383  CD  LYS H 178      19.946  16.364  15.976  1.00 40.42           C  
ATOM   1384  CE  LYS H 178      21.236  16.944  15.396  1.00 38.72           C  
ATOM   1385  NZ  LYS H 178      21.605  16.222  14.159  1.00 37.83           N1+
ATOM   1386  C   LYS H 178      16.587  17.505  17.324  1.00 38.73           C  
ATOM   1387  O   LYS H 178      16.333  16.338  17.035  1.00 38.14           O  
ATOM   1388  N   ALA H 179      16.047  18.109  18.405  1.00 39.61           N  
ATOM   1389  CA  ALA H 179      15.278  17.340  19.345  1.00 38.06           C  
ATOM   1390  CB  ALA H 179      15.858  17.378  20.769  1.00 36.75           C  
ATOM   1391  C   ALA H 179      13.886  17.873  19.435  1.00 37.59           C  
ATOM   1392  O   ALA H 179      13.657  19.073  19.299  1.00 39.58           O  
ATOM   1393  N   THR H 180      12.917  16.955  19.645  1.00 33.10           N  
ATOM   1394  CA  THR H 180      11.538  17.311  19.814  1.00 31.45           C  
ATOM   1395  CB  THR H 180      10.655  16.832  18.699  1.00 34.05           C  
ATOM   1396  OG1 THR H 180      11.089  17.371  17.460  1.00 37.54           O  
ATOM   1397  CG2 THR H 180       9.211  17.273  18.990  1.00 31.82           C  
ATOM   1398  C   THR H 180      11.061  16.644  21.067  1.00 30.17           C  
ATOM   1399  O   THR H 180      11.167  15.426  21.211  1.00 30.35           O  
ATOM   1400  N   LEU H 181      10.492  17.429  22.002  1.00 27.43           N  
ATOM   1401  CA  LEU H 181      10.053  16.892  23.260  1.00 27.78           C  
ATOM   1402  CB  LEU H 181      10.382  17.814  24.445  1.00 27.49           C  
ATOM   1403  CG  LEU H 181      11.882  18.140  24.576  1.00 28.94           C  
ATOM   1404  CD1 LEU H 181      12.149  19.063  25.777  1.00 29.42           C  
ATOM   1405  CD2 LEU H 181      12.733  16.863  24.599  1.00 27.89           C  
ATOM   1406  C   LEU H 181       8.560  16.764  23.233  1.00 28.33           C  
ATOM   1407  O   LEU H 181       7.859  17.641  22.734  1.00 32.54           O  
ATOM   1408  N   THR H 182       8.039  15.637  23.762  1.00 29.09           N  
ATOM   1409  CA  THR H 182       6.621  15.417  23.832  1.00 30.88           C  
ATOM   1410  CB  THR H 182       6.084  14.601  22.694  1.00 31.32           C  
ATOM   1411  OG1 THR H 182       6.793  13.375  22.599  1.00 32.28           O  
ATOM   1412  CG2 THR H 182       6.211  15.401  21.390  1.00 34.08           C  
ATOM   1413  C   THR H 182       6.325  14.673  25.099  1.00 32.59           C  
ATOM   1414  O   THR H 182       7.236  14.171  25.756  1.00 34.57           O  
ATOM   1415  N   VAL H 183       5.033  14.612  25.496  1.00 33.06           N  
ATOM   1416  CA  VAL H 183       4.676  13.887  26.687  1.00 34.48           C  
ATOM   1417  CB  VAL H 183       4.573  14.715  27.937  1.00 35.06           C  
ATOM   1418  CG1 VAL H 183       5.946  15.324  28.251  1.00 33.51           C  
ATOM   1419  CG2 VAL H 183       3.445  15.742  27.768  1.00 34.20           C  
ATOM   1420  C   VAL H 183       3.329  13.261  26.509  1.00 36.46           C  
ATOM   1421  O   VAL H 183       2.540  13.668  25.658  1.00 38.16           O  
ATOM   1422  N   ASP H 184       3.055  12.217  27.321  1.00 39.45           N  
ATOM   1423  CA  ASP H 184       1.797  11.526  27.312  1.00 40.64           C  
ATOM   1424  CB  ASP H 184       1.931  10.077  26.808  1.00 41.56           C  
ATOM   1425  CG  ASP H 184       0.548   9.452  26.725  1.00 46.39           C  
ATOM   1426  OD1 ASP H 184      -0.439  10.138  27.101  1.00 47.08           O  
ATOM   1427  OD2 ASP H 184       0.459   8.272  26.289  1.00 49.09           O1-
ATOM   1428  C   ASP H 184       1.334  11.465  28.740  1.00 41.67           C  
ATOM   1429  O   ASP H 184       1.842  10.674  29.531  1.00 40.65           O  
ATOM   1430  N   LYS H 185       0.341  12.297  29.106  1.00 39.35           N  
ATOM   1431  CA  LYS H 185      -0.114  12.365  30.467  1.00 39.80           C  
ATOM   1432  CB  LYS H 185      -1.136  13.489  30.714  1.00 41.91           C  
ATOM   1433  CG  LYS H 185      -0.509  14.885  30.725  1.00 43.70           C  
ATOM   1434  CD  LYS H 185      -0.018  15.367  29.359  1.00 46.03           C  
ATOM   1435  CE  LYS H 185      -0.954  16.379  28.693  1.00 46.76           C  
ATOM   1436  NZ  LYS H 185      -2.272  15.758  28.438  1.00 48.75           N1+
ATOM   1437  C   LYS H 185      -0.727  11.071  30.918  1.00 39.27           C  
ATOM   1438  O   LYS H 185      -0.509  10.648  32.051  1.00 39.81           O  
ATOM   1439  N   SER H 186      -1.502  10.392  30.052  1.00 42.52           N  
ATOM   1440  CA  SER H 186      -2.177   9.205  30.496  1.00 44.70           C  
ATOM   1441  CB  SER H 186      -3.029   8.545  29.396  1.00 49.24           C  
ATOM   1442  OG  SER H 186      -2.201   8.057  28.352  1.00 53.19           O  
ATOM   1443  C   SER H 186      -1.179   8.189  30.965  1.00 44.32           C  
ATOM   1444  O   SER H 186      -1.375   7.561  32.005  1.00 48.59           O  
ATOM   1445  N   SER H 187      -0.107   7.972  30.175  1.00 46.43           N  
ATOM   1446  CA  SER H 187       0.929   7.014  30.463  1.00 45.54           C  
ATOM   1447  CB  SER H 187       1.627   6.498  29.193  1.00 43.00           C  
ATOM   1448  OG  SER H 187       2.274   7.566  28.518  1.00 43.50           O  
ATOM   1449  C   SER H 187       1.983   7.561  31.391  1.00 45.04           C  
ATOM   1450  O   SER H 187       2.854   6.813  31.835  1.00 41.46           O  
ATOM   1451  N   SER H 188       1.958   8.872  31.705  1.00 39.09           N  
ATOM   1452  CA  SER H 188       2.977   9.446  32.544  1.00 37.15           C  
ATOM   1453  CB  SER H 188       2.974   8.894  33.982  1.00 41.19           C  
ATOM   1454  OG  SER H 188       1.782   9.279  34.649  1.00 35.87           O  
ATOM   1455  C   SER H 188       4.327   9.192  31.940  1.00 34.98           C  
ATOM   1456  O   SER H 188       5.268   8.816  32.639  1.00 38.44           O  
ATOM   1457  N   THR H 189       4.463   9.406  30.613  1.00 35.14           N  
ATOM   1458  CA  THR H 189       5.732   9.171  29.982  1.00 33.95           C  
ATOM   1459  CB  THR H 189       5.706   8.026  29.012  1.00 35.02           C  
ATOM   1460  OG1 THR H 189       5.289   6.836  29.663  1.00 33.94           O  
ATOM   1461  CG2 THR H 189       7.119   7.837  28.441  1.00 34.13           C  
ATOM   1462  C   THR H 189       6.128  10.392  29.204  1.00 33.90           C  
ATOM   1463  O   THR H 189       5.285  11.098  28.656  1.00 33.45           O  
ATOM   1464  N   ALA H 190       7.449  10.665  29.143  1.00 32.16           N  
ATOM   1465  CA  ALA H 190       7.962  11.785  28.405  1.00 30.29           C  
ATOM   1466  CB  ALA H 190       8.848  12.719  29.247  1.00 30.58           C  
ATOM   1467  C   ALA H 190       8.817  11.223  27.312  1.00 30.12           C  
ATOM   1468  O   ALA H 190       9.541  10.251  27.521  1.00 29.50           O  
ATOM   1469  N   TYR H 191       8.760  11.825  26.107  1.00 27.72           N  
ATOM   1470  CA  TYR H 191       9.496  11.283  25.000  1.00 26.94           C  
ATOM   1471  CB  TYR H 191       8.603  10.830  23.834  1.00 31.00           C  
ATOM   1472  CG  TYR H 191       7.719   9.716  24.275  1.00 27.80           C  
ATOM   1473  CD1 TYR H 191       8.166   8.416  24.247  1.00 29.03           C  
ATOM   1474  CD2 TYR H 191       6.437   9.974  24.703  1.00 30.22           C  
ATOM   1475  CE1 TYR H 191       7.343   7.388  24.647  1.00 31.76           C  
ATOM   1476  CE2 TYR H 191       5.612   8.950  25.104  1.00 33.13           C  
ATOM   1477  CZ  TYR H 191       6.065   7.654  25.077  1.00 33.21           C  
ATOM   1478  OH  TYR H 191       5.218   6.604  25.487  1.00 36.69           O  
ATOM   1479  C   TYR H 191      10.363  12.352  24.414  1.00 26.71           C  
ATOM   1480  O   TYR H 191      10.046  13.540  24.478  1.00 28.11           O  
ATOM   1481  N   MET H 192      11.513  11.935  23.844  1.00 26.42           N  
ATOM   1482  CA  MET H 192      12.380  12.848  23.155  1.00 27.63           C  
ATOM   1483  CB  MET H 192      13.714  13.118  23.873  1.00 26.95           C  
ATOM   1484  CG  MET H 192      14.612  14.092  23.106  1.00 27.96           C  
ATOM   1485  SD  MET H 192      16.062  14.689  24.024  1.00 33.23           S  
ATOM   1486  CE  MET H 192      16.935  13.094  24.034  1.00 28.93           C  
ATOM   1487  C   MET H 192      12.721  12.224  21.841  1.00 29.47           C  
ATOM   1488  O   MET H 192      13.058  11.042  21.773  1.00 32.13           O  
ATOM   1489  N   GLU H 193      12.643  13.012  20.751  1.00 30.69           N  
ATOM   1490  CA  GLU H 193      12.949  12.486  19.454  1.00 33.78           C  
ATOM   1491  CB  GLU H 193      11.821  12.715  18.434  1.00 37.24           C  
ATOM   1492  CG  GLU H 193      12.129  12.159  17.044  1.00 43.57           C  
ATOM   1493  CD  GLU H 193      10.943  12.447  16.133  1.00 48.59           C  
ATOM   1494  OE1 GLU H 193       9.891  12.911  16.648  1.00 51.74           O  
ATOM   1495  OE2 GLU H 193      11.074  12.198  14.905  1.00 23.80           O1-
ATOM   1496  C   GLU H 193      14.158  13.198  18.937  1.00 33.28           C  
ATOM   1497  O   GLU H 193      14.282  14.413  19.080  1.00 32.76           O  
ATOM   1498  N   LEU H 194      15.094  12.435  18.335  1.00 32.14           N  
ATOM   1499  CA  LEU H 194      16.290  12.993  17.760  1.00 32.38           C  
ATOM   1500  CB  LEU H 194      17.570  12.345  18.315  1.00 34.70           C  
ATOM   1501  CG  LEU H 194      17.794  12.621  19.813  1.00 34.25           C  
ATOM   1502  CD1 LEU H 194      19.080  11.954  20.316  1.00 31.81           C  
ATOM   1503  CD2 LEU H 194      17.781  14.130  20.103  1.00 34.88           C  
ATOM   1504  C   LEU H 194      16.240  12.692  16.290  1.00 33.51           C  
ATOM   1505  O   LEU H 194      15.968  11.561  15.895  1.00 35.55           O  
ATOM   1506  N   ARG H 195      16.521  13.697  15.434  1.00 34.36           N  
ATOM   1507  CA  ARG H 195      16.390  13.503  14.016  1.00 37.51           C  
ATOM   1508  CB  ARG H 195      15.374  14.472  13.389  1.00 45.64           C  
ATOM   1509  CG  ARG H 195      15.118  14.239  11.901  1.00 68.54           C  
ATOM   1510  CD  ARG H 195      14.267  15.337  11.255  1.00  0.00           C  
ATOM   1511  NE  ARG H 195      13.010  15.456  12.047  1.00  0.00           N  
ATOM   1512  CZ  ARG H 195      12.959  16.288  13.130  1.00  0.00           C  
ATOM   1513  NH1 ARG H 195      14.047  17.039  13.471  1.00  0.00           N1+
ATOM   1514  NH2 ARG H 195      11.816  16.371  13.872  1.00  0.00           N  
ATOM   1515  C   ARG H 195      17.705  13.766  13.344  1.00 39.45           C  
ATOM   1516  O   ARG H 195      18.581  14.426  13.899  1.00 43.82           O  
ATOM   1517  N   SER H 196      17.864  13.232  12.112  1.00 39.18           N  
ATOM   1518  CA  SER H 196      19.048  13.425  11.319  1.00 38.73           C  
ATOM   1519  CB  SER H 196      19.202  14.858  10.788  1.00 41.54           C  
ATOM   1520  OG  SER H 196      18.136  15.161   9.902  1.00 57.14           O  
ATOM   1521  C   SER H 196      20.252  13.108  12.142  1.00 36.89           C  
ATOM   1522  O   SER H 196      21.170  13.917  12.257  1.00 36.00           O  
ATOM   1523  N   LEU H 197      20.288  11.889  12.703  1.00 36.21           N  
ATOM   1524  CA  LEU H 197      21.336  11.488  13.593  1.00 37.62           C  
ATOM   1525  CB  LEU H 197      21.070  10.121  14.244  1.00 36.91           C  
ATOM   1526  CG  LEU H 197      19.807  10.112  15.125  1.00 38.57           C  
ATOM   1527  CD1 LEU H 197      19.571   8.731  15.755  1.00 36.93           C  
ATOM   1528  CD2 LEU H 197      19.853  11.236  16.172  1.00 37.33           C  
ATOM   1529  C   LEU H 197      22.652  11.404  12.886  1.00 37.56           C  
ATOM   1530  O   LEU H 197      22.744  11.028  11.718  1.00 38.71           O  
ATOM   1531  N   THR H 198      23.714  11.785  13.624  1.00 38.13           N  
ATOM   1532  CA  THR H 198      25.065  11.752  13.149  1.00 40.87           C  
ATOM   1533  CB  THR H 198      25.570  13.115  12.771  1.00 41.38           C  
ATOM   1534  OG1 THR H 198      26.908  13.037  12.310  1.00 43.30           O  
ATOM   1535  CG2 THR H 198      25.456  14.066  13.971  1.00 42.65           C  
ATOM   1536  C   THR H 198      25.909  11.185  14.252  1.00 40.93           C  
ATOM   1537  O   THR H 198      25.446  11.016  15.378  1.00 39.31           O  
ATOM   1538  N   SER H 199      27.189  10.884  13.954  1.00 42.81           N  
ATOM   1539  CA  SER H 199      28.060  10.245  14.900  1.00 45.31           C  
ATOM   1540  CB  SER H 199      29.481  10.036  14.354  1.00 45.69           C  
ATOM   1541  OG  SER H 199      30.282   9.403  15.339  1.00 47.42           O  
ATOM   1542  C   SER H 199      28.183  11.095  16.127  1.00 46.22           C  
ATOM   1543  O   SER H 199      28.372  10.584  17.230  1.00 45.60           O  
ATOM   1544  N   GLU H 200      28.060  12.423  15.966  1.00 44.66           N  
ATOM   1545  CA  GLU H 200      28.202  13.363  17.041  1.00 44.76           C  
ATOM   1546  CB  GLU H 200      27.986  14.811  16.573  1.00 55.54           C  
ATOM   1547  CG  GLU H 200      29.009  15.279  15.539  1.00 63.11           C  
ATOM   1548  CD  GLU H 200      30.308  15.561  16.272  1.00 68.10           C  
ATOM   1549  OE1 GLU H 200      30.249  15.764  17.514  1.00 73.48           O  
ATOM   1550  OE2 GLU H 200      31.374  15.577  15.601  1.00 70.71           O1-
ATOM   1551  C   GLU H 200      27.140  13.095  18.059  1.00 42.84           C  
ATOM   1552  O   GLU H 200      27.357  13.260  19.258  1.00 49.98           O  
ATOM   1553  N   ASP H 201      25.957  12.675  17.584  1.00 39.90           N  
ATOM   1554  CA  ASP H 201      24.780  12.446  18.371  1.00 37.66           C  
ATOM   1555  CB  ASP H 201      23.535  12.169  17.506  1.00 42.72           C  
ATOM   1556  CG  ASP H 201      23.142  13.480  16.829  1.00 44.59           C  
ATOM   1557  OD1 ASP H 201      23.518  14.555  17.367  1.00 46.36           O  
ATOM   1558  OD2 ASP H 201      22.468  13.427  15.766  1.00 42.93           O1-
ATOM   1559  C   ASP H 201      24.974  11.299  19.318  1.00 35.58           C  
ATOM   1560  O   ASP H 201      24.197  11.153  20.259  1.00 37.98           O  
ATOM   1561  N   SER H 202      25.955  10.408  19.076  1.00 37.10           N  
ATOM   1562  CA  SER H 202      26.126   9.301  19.974  1.00 34.90           C  
ATOM   1563  CB  SER H 202      27.267   8.352  19.573  1.00 32.12           C  
ATOM   1564  OG  SER H 202      26.958   7.708  18.347  1.00 33.36           O  
ATOM   1565  C   SER H 202      26.451   9.841  21.327  1.00 33.96           C  
ATOM   1566  O   SER H 202      27.335  10.685  21.468  1.00 31.32           O  
ATOM   1567  N   ALA H 203      25.737   9.358  22.366  1.00 32.62           N  
ATOM   1568  CA  ALA H 203      25.980   9.838  23.697  1.00 31.11           C  
ATOM   1569  CB  ALA H 203      25.883  11.368  23.820  1.00 31.97           C  
ATOM   1570  C   ALA H 203      24.952   9.245  24.610  1.00 29.37           C  
ATOM   1571  O   ALA H 203      24.140   8.414  24.204  1.00 28.73           O  
ATOM   1572  N   VAL H 204      24.994   9.646  25.898  1.00 30.07           N  
ATOM   1573  CA  VAL H 204      24.040   9.164  26.855  1.00 30.65           C  
ATOM   1574  CB  VAL H 204      24.651   8.803  28.177  1.00 28.70           C  
ATOM   1575  CG1 VAL H 204      23.532   8.364  29.135  1.00 27.69           C  
ATOM   1576  CG2 VAL H 204      25.726   7.728  27.944  1.00 28.72           C  
ATOM   1577  C   VAL H 204      23.059  10.271  27.091  1.00 30.29           C  
ATOM   1578  O   VAL H 204      23.445  11.427  27.258  1.00 29.51           O  
ATOM   1579  N   TYR H 205      21.749   9.943  27.102  1.00 25.10           N  
ATOM   1580  CA  TYR H 205      20.755  10.961  27.286  1.00 24.41           C  
ATOM   1581  CB  TYR H 205      19.734  11.042  26.138  1.00 25.55           C  
ATOM   1582  CG  TYR H 205      20.443  11.468  24.896  1.00 27.85           C  
ATOM   1583  CD1 TYR H 205      21.037  10.544  24.069  1.00 28.29           C  
ATOM   1584  CD2 TYR H 205      20.514  12.797  24.554  1.00 27.29           C  
ATOM   1585  CE1 TYR H 205      21.688  10.938  22.923  1.00 28.85           C  
ATOM   1586  CE2 TYR H 205      21.162  13.198  23.411  1.00 27.69           C  
ATOM   1587  CZ  TYR H 205      21.749  12.268  22.590  1.00 29.00           C  
ATOM   1588  OH  TYR H 205      22.413  12.680  21.415  1.00 29.03           O  
ATOM   1589  C   TYR H 205      19.990  10.657  28.539  1.00 26.70           C  
ATOM   1590  O   TYR H 205      19.503   9.545  28.733  1.00 29.22           O  
ATOM   1591  N   TYR H 206      19.850  11.671  29.421  1.00 26.94           N  
ATOM   1592  CA  TYR H 206      19.185  11.488  30.682  1.00 27.86           C  
ATOM   1593  CB  TYR H 206      19.995  11.940  31.917  1.00 25.77           C  
ATOM   1594  CG  TYR H 206      21.234  11.131  32.105  1.00 26.23           C  
ATOM   1595  CD1 TYR H 206      21.196   9.931  32.774  1.00 25.70           C  
ATOM   1596  CD2 TYR H 206      22.442  11.575  31.622  1.00 25.77           C  
ATOM   1597  CE1 TYR H 206      22.337   9.187  32.953  1.00 27.22           C  
ATOM   1598  CE2 TYR H 206      23.588  10.835  31.800  1.00 27.90           C  
ATOM   1599  CZ  TYR H 206      23.539   9.637  32.467  1.00 27.98           C  
ATOM   1600  OH  TYR H 206      24.712   8.876  32.649  1.00 34.98           O  
ATOM   1601  C   TYR H 206      17.969  12.363  30.717  1.00 28.32           C  
ATOM   1602  O   TYR H 206      17.948  13.447  30.138  1.00 28.30           O  
ATOM   1603  N   CYS H 207      16.904  11.871  31.384  1.00 27.15           N  
ATOM   1604  CA  CYS H 207      15.718  12.642  31.632  1.00 27.93           C  
ATOM   1605  CB  CYS H 207      14.401  11.884  31.319  1.00 28.95           C  
ATOM   1606  SG  CYS H 207      14.281  10.266  32.155  1.00 37.79           S  
ATOM   1607  C   CYS H 207      15.764  12.929  33.102  1.00 28.32           C  
ATOM   1608  O   CYS H 207      16.181  12.077  33.883  1.00 30.35           O  
ATOM   1609  N   ALA H 208      15.370  14.150  33.522  1.00 24.94           N  
ATOM   1610  CA  ALA H 208      15.457  14.461  34.923  1.00 23.24           C  
ATOM   1611  CB  ALA H 208      16.723  15.249  35.298  1.00 22.08           C  
ATOM   1612  C   ALA H 208      14.281  15.296  35.321  1.00 24.55           C  
ATOM   1613  O   ALA H 208      13.706  16.022  34.514  1.00 25.96           O  
ATOM   1614  N   ARG H 209      13.902  15.205  36.608  1.00 25.38           N  
ATOM   1615  CA  ARG H 209      12.781  15.919  37.154  1.00 26.32           C  
ATOM   1616  CB  ARG H 209      12.127  15.117  38.287  1.00 26.53           C  
ATOM   1617  CG  ARG H 209      10.987  15.785  39.056  1.00 25.37           C  
ATOM   1618  CD  ARG H 209      10.645  14.932  40.276  1.00 32.87           C  
ATOM   1619  NE  ARG H 209       9.591  15.588  41.087  1.00 34.62           N  
ATOM   1620  CZ  ARG H 209       9.567  15.337  42.428  1.00 35.65           C  
ATOM   1621  NH1 ARG H 209      10.618  14.695  43.014  1.00 33.04           N1+
ATOM   1622  NH2 ARG H 209       8.488  15.699  43.177  1.00 39.20           N  
ATOM   1623  C   ARG H 209      13.278  17.202  37.726  1.00 26.81           C  
ATOM   1624  O   ARG H 209      14.331  17.252  38.362  1.00 27.22           O  
ATOM   1625  N   ARG H 210      12.497  18.279  37.526  1.00 29.37           N  
ATOM   1626  CA  ARG H 210      12.934  19.565  37.969  1.00 29.99           C  
ATOM   1627  CB  ARG H 210      12.822  20.655  36.893  1.00 23.72           C  
ATOM   1628  CG  ARG H 210      13.287  22.037  37.354  1.00 15.38           C  
ATOM   1629  CD  ARG H 210      12.135  23.014  37.588  1.00  0.00           C  
ATOM   1630  NE  ARG H 210      11.526  23.311  36.259  1.00  0.00           N  
ATOM   1631  CZ  ARG H 210      11.977  24.373  35.530  1.00  0.00           C  
ATOM   1632  NH1 ARG H 210      12.981  25.159  36.018  1.00  0.00           N1+
ATOM   1633  NH2 ARG H 210      11.429  24.656  34.312  1.00  0.00           N  
ATOM   1634  C   ARG H 210      12.105  19.998  39.119  1.00 30.83           C  
ATOM   1635  O   ARG H 210      10.946  19.618  39.255  1.00 29.64           O  
ATOM   1636  N   GLY H 211      12.751  20.716  40.047  1.00 27.52           N  
ATOM   1637  CA  GLY H 211      12.084  21.152  41.233  1.00 30.41           C  
ATOM   1638  C   GLY H 211      12.272  22.638  41.300  1.00 36.13           C  
ATOM   1639  O   GLY H 211      12.257  23.336  40.287  1.00 36.51           O  
ATOM   1640  N   GLY H 212      12.414  23.197  42.516  1.00 40.42           N  
ATOM   1641  CA  GLY H 212      12.646  24.607  42.533  1.00 45.31           C  
ATOM   1642  C   GLY H 212      11.742  25.244  43.525  1.00 47.08           C  
ATOM   1643  O   GLY H 212      11.967  25.162  44.734  1.00 49.11           O  
ATOM   1644  N   TYR H 213      10.729  25.947  42.977  1.00 49.51           N  
ATOM   1645  CA  TYR H 213       9.687  26.652  43.668  1.00 54.66           C  
ATOM   1646  CB  TYR H 213       9.515  26.246  45.153  1.00 60.56           C  
ATOM   1647  CG  TYR H 213       8.242  26.730  45.764  1.00 68.41           C  
ATOM   1648  CD1 TYR H 213       8.031  28.054  46.093  1.00 74.53           C  
ATOM   1649  CD2 TYR H 213       7.254  25.812  46.062  1.00 75.05           C  
ATOM   1650  CE1 TYR H 213       6.843  28.428  46.681  1.00 79.03           C  
ATOM   1651  CE2 TYR H 213       6.070  26.180  46.647  1.00 81.73           C  
ATOM   1652  CZ  TYR H 213       5.861  27.501  46.953  1.00 83.17           C  
ATOM   1653  OH  TYR H 213       4.652  27.899  47.558  1.00 84.73           O  
ATOM   1654  C   TYR H 213      10.080  28.091  43.570  1.00 55.27           C  
ATOM   1655  O   TYR H 213      11.237  28.439  43.788  1.00 55.30           O  
ATOM   1656  N   GLY H 214       9.150  28.972  43.183  1.00 55.75           N  
ATOM   1657  CA  GLY H 214       9.583  30.314  42.970  1.00 56.29           C  
ATOM   1658  C   GLY H 214      10.138  30.282  41.582  1.00 55.78           C  
ATOM   1659  O   GLY H 214       9.627  29.563  40.728  1.00 55.30           O  
ATOM   1660  N   SER H 215      11.184  31.078  41.299  1.00 57.26           N  
ATOM   1661  CA  SER H 215      11.768  31.049  39.986  1.00 55.27           C  
ATOM   1662  CB  SER H 215      12.411  32.389  39.568  1.00 45.75           C  
ATOM   1663  OG  SER H 215      13.551  32.670  40.358  1.00  0.00           O  
ATOM   1664  C   SER H 215      12.819  29.987  39.851  1.00 51.44           C  
ATOM   1665  O   SER H 215      13.043  29.459  38.763  1.00 53.91           O  
ATOM   1666  N   ARG H 216      13.483  29.637  40.966  1.00 47.35           N  
ATOM   1667  CA  ARG H 216      14.660  28.806  40.944  1.00 39.08           C  
ATOM   1668  CB  ARG H 216      15.360  28.818  42.314  1.00 37.46           C  
ATOM   1669  CG  ARG H 216      16.715  28.109  42.319  1.00 38.57           C  
ATOM   1670  CD  ARG H 216      17.584  28.392  43.547  1.00  0.00           C  
ATOM   1671  NE  ARG H 216      16.709  28.342  44.762  1.00  0.00           N  
ATOM   1672  CZ  ARG H 216      16.104  29.487  45.200  1.00  0.00           C  
ATOM   1673  NH1 ARG H 216      16.321  30.667  44.553  1.00  0.00           N1+
ATOM   1674  NH2 ARG H 216      15.279  29.465  46.285  1.00  0.00           N  
ATOM   1675  C   ARG H 216      14.353  27.384  40.576  1.00 35.28           C  
ATOM   1676  O   ARG H 216      13.352  26.825  41.022  1.00 33.16           O  
ATOM   1677  N   GLY H 217      15.225  26.746  39.759  1.00 31.10           N  
ATOM   1678  CA  GLY H 217      14.978  25.371  39.394  1.00 27.33           C  
ATOM   1679  C   GLY H 217      16.225  24.549  39.582  1.00 24.40           C  
ATOM   1680  O   GLY H 217      17.329  25.015  39.313  1.00 21.81           O  
ATOM   1681  N   TYR H 218      16.061  23.296  40.074  1.00 21.02           N  
ATOM   1682  CA  TYR H 218      17.147  22.357  40.237  1.00 20.97           C  
ATOM   1683  CB  TYR H 218      17.783  22.320  41.630  1.00 21.74           C  
ATOM   1684  CG  TYR H 218      16.702  22.184  42.625  1.00 23.75           C  
ATOM   1685  CD1 TYR H 218      16.098  20.982  42.905  1.00 23.54           C  
ATOM   1686  CD2 TYR H 218      16.280  23.305  43.298  1.00 22.18           C  
ATOM   1687  CE1 TYR H 218      15.104  20.903  43.857  1.00 26.78           C  
ATOM   1688  CE2 TYR H 218      15.295  23.255  44.239  1.00 23.92           C  
ATOM   1689  CZ  TYR H 218      14.697  22.054  44.515  1.00 26.04           C  
ATOM   1690  OH  TYR H 218      13.681  21.996  45.489  1.00 29.41           O  
ATOM   1691  C   TYR H 218      16.617  20.981  39.955  1.00 21.30           C  
ATOM   1692  O   TYR H 218      15.428  20.730  40.108  1.00 20.40           O  
ATOM   1693  N   PHE H 219      17.516  20.047  39.541  1.00 21.68           N  
ATOM   1694  CA  PHE H 219      17.161  18.728  39.071  1.00 19.19           C  
ATOM   1695  CB  PHE H 219      18.077  18.286  37.938  1.00 20.69           C  
ATOM   1696  CG  PHE H 219      17.960  19.221  36.792  1.00 23.44           C  
ATOM   1697  CD1 PHE H 219      18.338  20.537  36.890  1.00 23.54           C  
ATOM   1698  CD2 PHE H 219      17.503  18.746  35.592  1.00 25.32           C  
ATOM   1699  CE1 PHE H 219      18.238  21.368  35.798  1.00 23.84           C  
ATOM   1700  CE2 PHE H 219      17.399  19.571  34.499  1.00 26.18           C  
ATOM   1701  CZ  PHE H 219      17.764  20.891  34.603  1.00 28.63           C  
ATOM   1702  C   PHE H 219      17.404  17.703  40.133  1.00 19.42           C  
ATOM   1703  O   PHE H 219      18.528  17.228  40.314  1.00 23.74           O  
ATOM   1704  N   ASP H 220      16.330  17.315  40.848  1.00 19.33           N  
ATOM   1705  CA  ASP H 220      16.436  16.398  41.944  1.00 21.72           C  
ATOM   1706  CB  ASP H 220      15.283  16.599  42.950  1.00 23.89           C  
ATOM   1707  CG  ASP H 220      13.946  16.303  42.289  1.00 24.74           C  
ATOM   1708  OD1 ASP H 220      13.927  16.089  41.050  1.00 28.92           O  
ATOM   1709  OD2 ASP H 220      12.920  16.285  43.028  1.00 20.72           O1-
ATOM   1710  C   ASP H 220      16.596  14.934  41.582  1.00 21.23           C  
ATOM   1711  O   ASP H 220      17.349  14.226  42.237  1.00 24.03           O  
ATOM   1712  N   VAL H 221      15.904  14.435  40.527  1.00 30.79           N  
ATOM   1713  CA  VAL H 221      15.920  13.013  40.295  1.00 31.45           C  
ATOM   1714  CB  VAL H 221      14.575  12.379  40.501  1.00 32.52           C  
ATOM   1715  CG1 VAL H 221      14.690  10.872  40.227  1.00 35.53           C  
ATOM   1716  CG2 VAL H 221      14.089  12.719  41.917  1.00 33.77           C  
ATOM   1717  C   VAL H 221      16.304  12.774  38.864  1.00 31.72           C  
ATOM   1718  O   VAL H 221      15.863  13.484  37.964  1.00 31.76           O  
ATOM   1719  N   TRP H 222      17.129  11.733  38.614  1.00 27.96           N  
ATOM   1720  CA  TRP H 222      17.588  11.500  37.273  1.00 27.03           C  
ATOM   1721  CB  TRP H 222      19.116  11.624  37.147  1.00 28.34           C  
ATOM   1722  CG  TRP H 222      19.643  13.011  37.423  1.00 25.18           C  
ATOM   1723  CD2 TRP H 222      20.317  13.839  36.462  1.00 24.83           C  
ATOM   1724  CD1 TRP H 222      19.629  13.711  38.593  1.00 24.95           C  
ATOM   1725  NE1 TRP H 222      20.241  14.928  38.420  1.00 25.90           N  
ATOM   1726  CE2 TRP H 222      20.674  15.019  37.114  1.00 24.85           C  
ATOM   1727  CE3 TRP H 222      20.621  13.630  35.148  1.00 24.85           C  
ATOM   1728  CZ2 TRP H 222      21.343  16.013  36.457  1.00 23.76           C  
ATOM   1729  CZ3 TRP H 222      21.288  14.637  34.487  1.00 24.35           C  
ATOM   1730  CH2 TRP H 222      21.642  15.805  35.129  1.00 24.53           C  
ATOM   1731  C   TRP H 222      17.246  10.097  36.876  1.00 28.25           C  
ATOM   1732  O   TRP H 222      17.097   9.211  37.716  1.00 32.05           O  
ATOM   1733  N   GLY H 223      17.093   9.869  35.555  1.00 30.41           N  
ATOM   1734  CA  GLY H 223      16.826   8.555  35.049  1.00 32.04           C  
ATOM   1735  C   GLY H 223      18.151   7.866  34.926  1.00 32.91           C  
ATOM   1736  O   GLY H 223      19.197   8.478  35.114  1.00 29.57           O  
ATOM   1737  N   THR H 224      18.130   6.562  34.589  1.00 30.91           N  
ATOM   1738  CA  THR H 224      19.311   5.752  34.463  1.00 31.13           C  
ATOM   1739  CB  THR H 224      18.994   4.300  34.255  1.00 33.83           C  
ATOM   1740  OG1 THR H 224      18.255   4.126  33.055  1.00 28.37           O  
ATOM   1741  CG2 THR H 224      18.179   3.795  35.458  1.00 13.45           C  
ATOM   1742  C   THR H 224      20.130   6.222  33.299  1.00 30.53           C  
ATOM   1743  O   THR H 224      21.355   6.118  33.315  1.00 32.31           O  
ATOM   1744  N   GLY H 225      19.470   6.729  32.239  1.00 28.74           N  
ATOM   1745  CA  GLY H 225      20.177   7.195  31.078  1.00 26.89           C  
ATOM   1746  C   GLY H 225      19.990   6.206  29.969  1.00 30.40           C  
ATOM   1747  O   GLY H 225      19.737   5.025  30.201  1.00 29.92           O  
ATOM   1748  N   THR H 226      20.097   6.692  28.714  1.00 31.61           N  
ATOM   1749  CA  THR H 226      19.965   5.844  27.562  1.00 30.85           C  
ATOM   1750  CB  THR H 226      18.753   6.158  26.734  1.00 27.96           C  
ATOM   1751  OG1 THR H 226      17.575   5.993  27.509  1.00 31.85           O  
ATOM   1752  CG2 THR H 226      18.726   5.221  25.517  1.00 28.31           C  
ATOM   1753  C   THR H 226      21.164   6.059  26.693  1.00 31.85           C  
ATOM   1754  O   THR H 226      21.579   7.192  26.449  1.00 30.10           O  
ATOM   1755  N   THR H 227      21.751   4.960  26.182  1.00 33.32           N  
ATOM   1756  CA  THR H 227      22.917   5.085  25.356  1.00 33.06           C  
ATOM   1757  CB  THR H 227      23.962   4.041  25.626  1.00 32.62           C  
ATOM   1758  OG1 THR H 227      23.399   2.746  25.498  1.00 42.64           O  
ATOM   1759  CG2 THR H 227      24.533   4.240  27.037  1.00 33.24           C  
ATOM   1760  C   THR H 227      22.504   4.940  23.931  1.00 32.54           C  
ATOM   1761  O   THR H 227      21.884   3.951  23.540  1.00 32.45           O  
ATOM   1762  N   VAL H 228      22.844   5.952  23.114  1.00 32.07           N  
ATOM   1763  CA  VAL H 228      22.500   5.904  21.727  1.00 32.37           C  
ATOM   1764  CB  VAL H 228      21.770   7.128  21.256  1.00 30.74           C  
ATOM   1765  CG1 VAL H 228      21.562   7.029  19.736  1.00 35.03           C  
ATOM   1766  CG2 VAL H 228      20.462   7.248  22.055  1.00 37.44           C  
ATOM   1767  C   VAL H 228      23.773   5.823  20.959  1.00 34.79           C  
ATOM   1768  O   VAL H 228      24.713   6.580  21.200  1.00 33.95           O  
ATOM   1769  N   THR H 229      23.837   4.868  20.015  1.00 34.89           N  
ATOM   1770  CA  THR H 229      25.015   4.737  19.219  1.00 34.07           C  
ATOM   1771  CB  THR H 229      25.662   3.390  19.352  1.00 34.86           C  
ATOM   1772  OG1 THR H 229      25.980   3.139  20.713  1.00 34.12           O  
ATOM   1773  CG2 THR H 229      26.942   3.369  18.501  1.00 33.15           C  
ATOM   1774  C   THR H 229      24.600   4.910  17.797  1.00 34.67           C  
ATOM   1775  O   THR H 229      23.701   4.225  17.309  1.00 33.15           O  
ATOM   1776  N   VAL H 230      25.247   5.855  17.091  1.00 38.49           N  
ATOM   1777  CA  VAL H 230      24.909   6.072  15.717  1.00 38.81           C  
ATOM   1778  CB  VAL H 230      24.862   7.526  15.345  1.00 37.48           C  
ATOM   1779  CG1 VAL H 230      24.564   7.646  13.842  1.00 36.38           C  
ATOM   1780  CG2 VAL H 230      23.834   8.230  16.246  1.00 35.28           C  
ATOM   1781  C   VAL H 230      26.006   5.445  14.920  1.00 39.69           C  
ATOM   1782  O   VAL H 230      27.159   5.867  14.997  1.00 37.73           O  
ATOM   1783  N   SER H 231      25.676   4.399  14.141  1.00 40.78           N  
ATOM   1784  CA  SER H 231      26.687   3.761  13.352  1.00 42.62           C  
ATOM   1785  CB  SER H 231      27.614   2.843  14.165  1.00 42.94           C  
ATOM   1786  OG  SER H 231      28.583   2.251  13.313  1.00 44.63           O  
ATOM   1787  C   SER H 231      26.001   2.901  12.345  1.00 43.19           C  
ATOM   1788  O   SER H 231      24.836   2.543  12.506  1.00 39.97           O  
ATOM   1789  N   SER H 232      26.722   2.546  11.266  1.00 46.88           N  
ATOM   1790  CA  SER H 232      26.144   1.714  10.257  1.00 45.79           C  
ATOM   1791  CB  SER H 232      27.000   1.618   8.981  1.00 45.34           C  
ATOM   1792  OG  SER H 232      27.096   2.886   8.348  1.00 59.38           O  
ATOM   1793  C   SER H 232      26.061   0.311  10.847  1.00 44.56           C  
ATOM   1794  O   SER H 232      26.688  -0.607  10.257  1.00 41.37           O  
ATOM   1795  OXT SER H 232      25.375   0.137  11.891  1.00  0.00           O1-
TER    1796      SER H 232 
CONECT  159  701
CONECT  701  159
CONECT 1011 1606
CONECT 1606 1011
END
