# Supplementary material for: Fully automated antibody structure prediction using BIOVIA tools: Validation study
Source: PLoS One. 2017 May 18;12(5):e0177923. doi: 10.1371/journal.pone.0177923 (PMC5436848; doi:10.1371/journal.pone.0177923)
Supplement: S1 Dataset — Predicted structures using the Top5 framework method, Chothia CDR definition with no canonical filtering and generating 50 models. These were used in the detailed discussion of outliers and for comparison against predictions using canonical filtering. (ZIP) [file pone.0177923.s003.zip › 4NKD_BA_FV_FinalModel.pdb]

REMARK   Accelrys Discovery Studio PDB file
REMARK   Created:  2015-05-08T06:26:31Z
SSBOND   1 CYS L   23    CYS L   93                                     
SSBOND   2 CYS H  134    CYS H  209                                     
ATOM      1  N   ASP L   1      25.819  32.993  26.254  1.00 92.83           N1+
ATOM      2  CA  ASP L   1      25.560  31.985  27.302  1.00 86.17           C  
ATOM      3  CB  ASP L   1      25.834  30.567  26.773  1.00 84.50           C  
ATOM      4  CG  ASP L   1      24.770  30.220  25.741  1.00 85.90           C  
ATOM      5  OD1 ASP L   1      23.789  31.000  25.609  1.00 84.78           O  
ATOM      6  OD2 ASP L   1      24.922  29.164  25.071  1.00 84.42           O1-
ATOM      7  C   ASP L   1      26.460  32.230  28.464  1.00 84.59           C  
ATOM      8  O   ASP L   1      27.380  33.042  28.392  1.00 88.80           O  
ATOM      9  N   ILE L   2      26.207  31.516  29.574  1.00 78.50           N  
ATOM     10  CA  ILE L   2      26.981  31.679  30.768  1.00 75.79           C  
ATOM     11  CB  ILE L   2      26.166  31.534  32.024  1.00 71.89           C  
ATOM     12  CG1 ILE L   2      25.021  32.561  32.086  1.00 75.18           C  
ATOM     13  CG2 ILE L   2      27.132  31.609  33.218  1.00 69.85           C  
ATOM     14  CD1 ILE L   2      25.478  34.012  32.181  1.00 85.25           C  
ATOM     15  C   ILE L   2      27.955  30.546  30.789  1.00 72.95           C  
ATOM     16  O   ILE L   2      27.563  29.385  30.694  1.00 70.53           O  
ATOM     17  N   VAL L   3      29.263  30.851  30.907  1.00 74.99           N  
ATOM     18  CA  VAL L   3      30.225  29.787  30.930  1.00 72.68           C  
ATOM     19  CB  VAL L   3      31.498  30.090  30.187  1.00 78.73           C  
ATOM     20  CG1 VAL L   3      31.161  30.321  28.706  1.00112.96           C  
ATOM     21  CG2 VAL L   3      32.207  31.277  30.861  1.00106.94           C  
ATOM     22  C   VAL L   3      30.603  29.547  32.353  1.00 70.27           C  
ATOM     23  O   VAL L   3      30.858  30.482  33.112  1.00 73.19           O  
ATOM     24  N   MET L   4      30.637  28.264  32.755  1.00 65.16           N  
ATOM     25  CA  MET L   4      30.982  27.944  34.107  1.00 61.98           C  
ATOM     26  CB  MET L   4      30.086  26.850  34.708  1.00 57.24           C  
ATOM     27  CG  MET L   4      28.601  27.218  34.707  1.00 55.56           C  
ATOM     28  SD  MET L   4      28.159  28.641  35.749  1.00 60.22           S  
ATOM     29  CE  MET L   4      28.163  27.713  37.309  1.00 57.50           C  
ATOM     30  C   MET L   4      32.375  27.400  34.086  1.00 63.63           C  
ATOM     31  O   MET L   4      32.632  26.349  33.499  1.00 62.56           O  
ATOM     32  N   THR L   5      33.310  28.105  34.753  1.00 66.43           N  
ATOM     33  CA  THR L   5      34.683  27.695  34.778  1.00 68.41           C  
ATOM     34  CB  THR L   5      35.628  28.857  34.665  1.00 74.72           C  
ATOM     35  OG1 THR L   5      35.369  29.588  33.476  1.00 77.52           O  
ATOM     36  CG2 THR L   5      37.070  28.330  34.649  1.00 74.52           C  
ATOM     37  C   THR L   5      34.914  27.070  36.115  1.00 66.25           C  
ATOM     38  O   THR L   5      34.766  27.717  37.150  1.00 68.16           O  
ATOM     39  N   GLN L   6      35.300  25.779  36.124  1.00 63.01           N  
ATOM     40  CA  GLN L   6      35.472  25.092  37.368  1.00 61.68           C  
ATOM     41  CB  GLN L   6      34.656  23.786  37.399  1.00 56.85           C  
ATOM     42  CG  GLN L   6      34.427  23.197  38.788  1.00 55.12           C  
ATOM     43  CD  GLN L   6      33.358  22.122  38.647  1.00 51.52           C  
ATOM     44  OE1 GLN L   6      32.319  22.341  38.027  1.00 50.68           O  
ATOM     45  NE2 GLN L   6      33.622  20.922  39.226  1.00 49.42           N  
ATOM     46  C   GLN L   6      36.931  24.784  37.524  1.00 64.47           C  
ATOM     47  O   GLN L   6      37.598  24.384  36.571  1.00 65.03           O  
ATOM     48  N   THR L   7      37.475  25.006  38.738  1.00 66.48           N  
ATOM     49  CA  THR L   7      38.862  24.729  38.971  1.00 69.38           C  
ATOM     50  CB  THR L   7      39.679  25.980  39.126  1.00 74.43           C  
ATOM     51  OG1 THR L   7      39.566  26.793  37.967  1.00 77.62           O  
ATOM     52  CG2 THR L   7      41.149  25.598  39.360  1.00 78.70           C  
ATOM     53  C   THR L   7      38.963  23.988  40.267  1.00 67.52           C  
ATOM     54  O   THR L   7      38.220  24.286  41.201  1.00 66.88           O  
ATOM     55  N   PRO L   8      39.837  23.021  40.382  1.00 67.56           N  
ATOM     56  CA  PRO L   8      40.658  22.560  39.292  1.00 69.48           C  
ATOM     57  CD  PRO L   8      40.480  22.798  41.667  1.00 66.42           C  
ATOM     58  CB  PRO L   8      41.950  22.031  39.918  1.00 70.53           C  
ATOM     59  CG  PRO L   8      41.582  21.770  41.385  1.00 69.86           C  
ATOM     60  C   PRO L   8      39.918  21.493  38.547  1.00 66.02           C  
ATOM     61  O   PRO L   8      38.845  21.088  38.990  1.00 63.40           O  
ATOM     62  N   SER L   9      40.458  21.050  37.394  1.00 67.45           N  
ATOM     63  CA  SER L   9      39.863  19.971  36.658  1.00 65.31           C  
ATOM     64  CB  SER L   9      40.506  19.755  35.278  1.00 67.15           C  
ATOM     65  OG  SER L   9      40.290  20.894  34.461  1.00 72.47           O  
ATOM     66  C   SER L   9      40.073  18.711  37.439  1.00 63.87           C  
ATOM     67  O   SER L   9      39.208  17.836  37.471  1.00 61.96           O  
ATOM     68  N   SER L  10      41.246  18.580  38.090  1.00 66.43           N  
ATOM     69  CA  SER L  10      41.511  17.387  38.839  1.00 65.53           C  
ATOM     70  CB  SER L  10      42.647  16.540  38.237  1.00 69.22           C  
ATOM     71  OG  SER L  10      42.865  15.374  39.016  1.00 72.20           O  
ATOM     72  C   SER L  10      41.942  17.797  40.211  1.00 64.80           C  
ATOM     73  O   SER L  10      42.699  18.751  40.375  1.00 65.43           O  
ATOM     74  N   LEU L  11      41.451  17.091  41.251  1.00 63.00           N  
ATOM     75  CA  LEU L  11      41.860  17.451  42.577  1.00 63.31           C  
ATOM     76  CB  LEU L  11      40.757  18.214  43.339  1.00 59.38           C  
ATOM     77  CG  LEU L  11      41.118  18.654  44.770  1.00 63.02           C  
ATOM     78  CD1 LEU L  11      42.337  19.589  44.779  1.00 66.82           C  
ATOM     79  CD2 LEU L  11      39.906  19.294  45.465  1.00 60.79           C  
ATOM     80  C   LEU L  11      42.185  16.186  43.314  1.00 63.56           C  
ATOM     81  O   LEU L  11      41.294  15.471  43.774  1.00 60.89           O  
ATOM     82  N   PRO L  12      43.454  15.878  43.416  1.00 66.67           N  
ATOM     83  CA  PRO L  12      43.831  14.707  44.160  1.00 67.65           C  
ATOM     84  CD  PRO L  12      44.348  16.108  42.293  1.00 70.25           C  
ATOM     85  CB  PRO L  12      45.246  14.353  43.713  1.00 71.53           C  
ATOM     86  CG  PRO L  12      45.318  14.913  42.280  1.00 73.33           C  
ATOM     87  C   PRO L  12      43.701  15.001  45.614  1.00 68.94           C  
ATOM     88  O   PRO L  12      44.067  16.101  46.026  1.00 72.36           O  
ATOM     89  N   VAL L  13      43.217  14.040  46.418  1.00 66.63           N  
ATOM     90  CA  VAL L  13      43.028  14.355  47.798  1.00 66.72           C  
ATOM     91  CB  VAL L  13      41.623  14.811  48.063  1.00 63.11           C  
ATOM     92  CG1 VAL L  13      40.690  13.596  47.964  1.00 65.12           C  
ATOM     93  CG2 VAL L  13      41.567  15.566  49.394  1.00 61.48           C  
ATOM     94  C   VAL L  13      43.284  13.114  48.594  1.00 69.82           C  
ATOM     95  O   VAL L  13      43.187  11.999  48.081  1.00 70.01           O  
ATOM     96  N   SER L  14      43.637  13.281  49.882  1.00 72.52           N  
ATOM     97  CA  SER L  14      43.855  12.144  50.728  1.00 74.79           C  
ATOM     98  CB  SER L  14      45.082  12.273  51.648  1.00 78.87           C  
ATOM     99  OG  SER L  14      46.274  12.282  50.877  1.00 82.03           O  
ATOM    100  C   SER L  14      42.650  12.041  51.603  1.00 73.31           C  
ATOM    101  O   SER L  14      41.971  13.034  51.856  1.00 71.03           O  
ATOM    102  N   LEU L  15      42.346  10.823  52.085  1.00 74.51           N  
ATOM    103  CA  LEU L  15      41.169  10.647  52.880  1.00 75.50           C  
ATOM    104  CB  LEU L  15      40.942   9.192  53.313  1.00 75.85           C  
ATOM    105  CG  LEU L  15      40.680   8.230  52.144  1.00 77.61           C  
ATOM    106  CD1 LEU L  15      40.461   6.797  52.646  1.00 75.64           C  
ATOM    107  CD2 LEU L  15      39.520   8.721  51.268  1.00 77.97           C  
ATOM    108  C   LEU L  15      41.314  11.454  54.123  1.00 79.97           C  
ATOM    109  O   LEU L  15      42.362  11.445  54.769  1.00 83.38           O  
ATOM    110  N   GLY L  16      40.240  12.182  54.479  1.00 78.97           N  
ATOM    111  CA  GLY L  16      40.224  12.958  55.680  1.00 79.22           C  
ATOM    112  C   GLY L  16      40.661  14.361  55.393  1.00 80.51           C  
ATOM    113  O   GLY L  16      40.536  15.230  56.254  1.00 82.79           O  
ATOM    114  N   ASP L  17      41.180  14.634  54.179  1.00 78.62           N  
ATOM    115  CA  ASP L  17      41.641  15.965  53.892  1.00 80.45           C  
ATOM    116  CB  ASP L  17      42.686  16.040  52.763  1.00 80.43           C  
ATOM    117  CG  ASP L  17      44.007  15.479  53.278  1.00 87.35           C  
ATOM    118  OD1 ASP L  17      44.067  15.093  54.476  1.00 91.12           O  
ATOM    119  OD2 ASP L  17      44.978  15.437  52.475  1.00 90.90           O1-
ATOM    120  C   ASP L  17      40.483  16.820  53.488  1.00 79.09           C  
ATOM    121  O   ASP L  17      39.389  16.329  53.218  1.00 76.10           O  
ATOM    122  N   GLN L  18      40.699  18.151  53.464  1.00 81.68           N  
ATOM    123  CA  GLN L  18      39.650  19.032  53.046  1.00 80.12           C  
ATOM    124  CB  GLN L  18      39.668  20.414  53.719  1.00 85.76           C  
ATOM    125  CG  GLN L  18      38.483  21.273  53.280  1.00 89.19           C  
ATOM    126  CD  GLN L  18      38.550  22.612  53.990  1.00 91.96           C  
ATOM    127  OE1 GLN L  18      39.566  23.303  53.952  1.00 93.96           O  
ATOM    128  NE2 GLN L  18      37.430  22.987  54.663  1.00 92.54           N  
ATOM    129  C   GLN L  18      39.794  19.235  51.572  1.00 76.36           C  
ATOM    130  O   GLN L  18      40.905  19.254  51.042  1.00 76.93           O  
ATOM    131  N   ALA L  19      38.656  19.371  50.861  1.00 72.85           N  
ATOM    132  CA  ALA L  19      38.722  19.568  49.442  1.00 68.97           C  
ATOM    133  CB  ALA L  19      38.159  18.385  48.635  1.00 66.34           C  
ATOM    134  C   ALA L  19      37.902  20.774  49.104  1.00 67.53           C  
ATOM    135  O   ALA L  19      36.836  20.998  49.672  1.00 67.22           O  
ATOM    136  N   SER L  20      38.396  21.593  48.155  1.00 67.48           N  
ATOM    137  CA  SER L  20      37.680  22.779  47.788  1.00 67.34           C  
ATOM    138  CB  SER L  20      38.348  24.062  48.317  1.00 70.46           C  
ATOM    139  OG  SER L  20      37.599  25.202  47.927  1.00 75.19           O  
ATOM    140  C   SER L  20      37.644  22.866  46.295  1.00 65.21           C  
ATOM    141  O   SER L  20      38.667  22.729  45.628  1.00 66.57           O  
ATOM    142  N   ILE L  21      36.444  23.110  45.731  1.00 61.69           N  
ATOM    143  CA  ILE L  21      36.299  23.205  44.305  1.00 60.71           C  
ATOM    144  CB  ILE L  21      35.386  22.151  43.751  1.00 54.57           C  
ATOM    145  CG1 ILE L  21      35.945  20.755  44.077  1.00 53.78           C  
ATOM    146  CG2 ILE L  21      35.211  22.397  42.244  1.00 54.19           C  
ATOM    147  CD1 ILE L  21      34.953  19.620  43.830  1.00 52.36           C  
ATOM    148  C   ILE L  21      35.696  24.548  44.024  1.00 61.63           C  
ATOM    149  O   ILE L  21      34.790  24.988  44.727  1.00 63.24           O  
ATOM    150  N   SER L  22      36.189  25.242  42.977  1.00 62.96           N  
ATOM    151  CA  SER L  22      35.708  26.570  42.726  1.00 65.67           C  
ATOM    152  CB  SER L  22      36.839  27.610  42.712  1.00 70.53           C  
ATOM    153  OG  SER L  22      36.320  28.905  42.463  1.00 77.21           O  
ATOM    154  C   SER L  22      35.015  26.620  41.399  1.00 64.49           C  
ATOM    155  O   SER L  22      35.342  25.883  40.471  1.00 62.31           O  
ATOM    156  N   CYS L  23      33.998  27.502  41.299  1.00 64.07           N  
ATOM    157  CA  CYS L  23      33.261  27.658  40.080  1.00 65.36           C  
ATOM    158  CB  CYS L  23      31.903  26.915  40.135  1.00 62.30           C  
ATOM    159  SG  CYS L  23      30.955  26.923  38.586  1.00 63.44           S  
ATOM    160  C   CYS L  23      33.032  29.128  39.884  1.00 69.49           C  
ATOM    161  O   CYS L  23      32.564  29.826  40.784  1.00 70.34           O  
ATOM    162  N   ARG L  24      33.394  29.644  38.693  1.00 72.98           N  
ATOM    163  CA  ARG L  24      33.192  31.032  38.399  1.00 79.16           C  
ATOM    164  CB  ARG L  24      34.485  31.793  38.092  1.00 86.72           C  
ATOM    165  CG  ARG L  24      35.399  31.888  39.307  1.00 96.26           C  
ATOM    166  CD  ARG L  24      36.811  32.350  38.964  1.00105.84           C  
ATOM    167  NE  ARG L  24      36.777  33.831  38.864  1.00107.16           N  
ATOM    168  CZ  ARG L  24      36.906  34.574  39.998  1.00105.48           C  
ATOM    169  NH1 ARG L  24      37.036  33.952  41.206  1.00105.88           N1+
ATOM    170  NH2 ARG L  24      36.904  35.936  39.922  1.00100.73           N  
ATOM    171  C   ARG L  24      32.340  31.086  37.180  1.00 76.50           C  
ATOM    172  O   ARG L  24      32.450  30.241  36.295  1.00 73.69           O  
ATOM    173  N   SER L  25      31.451  32.090  37.112  1.00 77.76           N  
ATOM    174  CA  SER L  25      30.566  32.208  35.997  1.00 76.87           C  
ATOM    175  CB  SER L  25      29.099  32.338  36.432  1.00 72.74           C  
ATOM    176  OG  SER L  25      28.974  33.369  37.401  1.00 76.61           O  
ATOM    177  C   SER L  25      30.960  33.427  35.228  1.00 82.60           C  
ATOM    178  O   SER L  25      31.490  34.389  35.781  1.00 86.29           O  
ATOM    179  N   SER L  26      30.737  33.410  33.900  1.00 60.78           N  
ATOM    180  CA  SER L  26      31.167  34.498  33.064  1.00 66.68           C  
ATOM    181  CB  SER L  26      30.997  34.223  31.566  1.00 67.04           C  
ATOM    182  OG  SER L  26      31.490  35.329  30.826  1.00 63.11           O  
ATOM    183  C   SER L  26      30.388  35.732  33.392  1.00 69.36           C  
ATOM    184  O   SER L  26      30.864  36.846  33.171  1.00 70.71           O  
ATOM    185  N   GLN L  27      29.156  35.562  33.907  1.00 65.93           N  
ATOM    186  CA  GLN L  27      28.346  36.695  34.264  1.00 64.23           C  
ATOM    187  CB  GLN L  27      27.174  36.990  33.315  1.00 64.11           C  
ATOM    188  CG  GLN L  27      27.547  37.435  31.905  1.00 68.25           C  
ATOM    189  CD  GLN L  27      26.239  37.846  31.253  1.00 70.20           C  
ATOM    190  OE1 GLN L  27      25.489  38.655  31.800  1.00 67.11           O  
ATOM    191  NE2 GLN L  27      25.939  37.260  30.064  1.00 76.31           N  
ATOM    192  C   GLN L  27      27.701  36.385  35.572  1.00 61.16           C  
ATOM    193  O   GLN L  27      28.023  35.388  36.203  1.00 57.14           O  
ATOM    194  N   SER L  28      26.774  37.249  36.027  1.00 65.54           N  
ATOM    195  CA  SER L  28      26.104  37.042  37.283  0.83 62.92           C  
ATOM    196  CB  SER L  28      25.277  38.267  37.721  0.83 66.60           C  
ATOM    197  OG  SER L  28      24.535  37.984  38.900  0.83 69.49           O  
ATOM    198  C   SER L  28      25.134  35.898  37.168  1.00 58.35           C  
ATOM    199  O   SER L  28      24.461  35.727  36.156  1.00 60.99           O  
ATOM    200  N   ILE L  29      25.128  35.041  38.211  1.00 54.92           N  
ATOM    201  CA  ILE L  29      24.252  33.927  38.470  1.00 52.89           C  
ATOM    202  CB  ILE L  29      24.835  32.927  39.431  1.00 51.68           C  
ATOM    203  CG1 ILE L  29      26.104  32.300  38.829  1.00 52.52           C  
ATOM    204  CG2 ILE L  29      23.760  31.872  39.758  1.00 54.87           C  
ATOM    205  CD1 ILE L  29      25.846  31.524  37.539  1.00 57.17           C  
ATOM    206  C   ILE L  29      22.939  34.417  39.010  1.00 55.08           C  
ATOM    207  O   ILE L  29      21.927  33.733  38.934  1.00 49.09           O  
ATOM    208  N   VAL L  30      22.946  35.586  39.673  1.00 60.66           N  
ATOM    209  CA  VAL L  30      21.802  36.127  40.360  1.00 63.47           C  
ATOM    210  CB  VAL L  30      22.091  37.461  41.003  1.00 67.01           C  
ATOM    211  CG1 VAL L  30      20.795  38.052  41.578  1.00 72.73           C  
ATOM    212  CG2 VAL L  30      23.194  37.255  42.058  1.00 65.08           C  
ATOM    213  C   VAL L  30      20.634  36.299  39.441  1.00 64.72           C  
ATOM    214  O   VAL L  30      20.775  36.563  38.249  1.00 72.25           O  
ATOM    215  N   HIS L  31      19.419  36.141  40.002  1.00 63.32           N  
ATOM    216  CA  HIS L  31      18.232  36.250  39.216  1.00 65.69           C  
ATOM    217  ND1 HIS L  31      15.537  33.587  38.456  1.00 53.83           N  
ATOM    218  CG  HIS L  31      16.359  34.687  38.375  1.00 57.61           C  
ATOM    219  CB  HIS L  31      17.233  35.119  39.517  1.00 61.22           C  
ATOM    220  NE2 HIS L  31      15.364  34.348  36.379  1.00 53.73           N  
ATOM    221  CD2 HIS L  31      16.241  35.145  37.096  1.00 55.92           C  
ATOM    222  CE1 HIS L  31      14.968  33.426  37.236  1.00 53.66           C  
ATOM    223  C   HIS L  31      17.610  37.519  39.633  1.00 70.06           C  
ATOM    224  O   HIS L  31      17.932  38.063  40.689  1.00 73.78           O  
ATOM    225  N   SER L  32      16.717  38.045  38.788  1.00 73.66           N  
ATOM    226  CA  SER L  32      16.089  39.243  39.185  1.00 74.84           C  
ATOM    227  CB  SER L  32      15.137  39.831  38.134  1.00 75.58           C  
ATOM    228  OG  SER L  32      14.004  38.992  37.977  1.00 67.73           O  
ATOM    229  C   SER L  32      15.324  38.882  40.400  1.00 73.34           C  
ATOM    230  O   SER L  32      15.109  39.741  41.236  1.00 70.69           O  
ATOM    231  N   ASN L  33      14.932  37.603  40.569  1.00 73.42           N  
ATOM    232  CA  ASN L  33      14.191  37.233  41.747  1.00 74.53           C  
ATOM    233  CB  ASN L  33      13.966  35.723  41.921  1.00 72.54           C  
ATOM    234  CG  ASN L  33      13.313  35.146  40.688  1.00 68.02           C  
ATOM    235  OD1 ASN L  33      13.362  35.737  39.612  1.00 67.05           O  
ATOM    236  ND2 ASN L  33      12.692  33.947  40.842  1.00 65.19           N  
ATOM    237  C   ASN L  33      15.075  37.569  42.899  1.00 74.94           C  
ATOM    238  O   ASN L  33      14.609  38.010  43.948  1.00 83.45           O  
ATOM    239  N   GLY L  34      16.394  37.386  42.705  1.00 70.73           N  
ATOM    240  CA  GLY L  34      17.342  37.653  43.747  1.00 71.07           C  
ATOM    241  C   GLY L  34      18.015  36.364  44.116  1.00 67.79           C  
ATOM    242  O   GLY L  34      19.027  36.358  44.817  1.00 68.54           O  
ATOM    243  N   ASN L  35      17.477  35.229  43.633  1.00 64.91           N  
ATOM    244  CA  ASN L  35      18.050  33.960  43.971  1.00 62.11           C  
ATOM    245  CB  ASN L  35      16.996  32.842  44.032  1.00 59.22           C  
ATOM    246  CG  ASN L  35      15.969  33.208  45.095  1.00 61.96           C  
ATOM    247  OD1 ASN L  35      16.232  34.016  45.984  1.00 64.30           O  
ATOM    248  ND2 ASN L  35      14.759  32.595  44.999  1.00 60.21           N  
ATOM    249  C   ASN L  35      19.024  33.574  42.897  1.00 60.24           C  
ATOM    250  O   ASN L  35      18.772  33.784  41.713  1.00 63.35           O  
ATOM    251  N   THR L  36      20.175  32.985  43.286  1.00 57.64           N  
ATOM    252  CA  THR L  36      21.129  32.518  42.319  1.00 53.76           C  
ATOM    253  CB  THR L  36      22.566  32.841  42.636  1.00 53.52           C  
ATOM    254  OG1 THR L  36      22.996  32.176  43.815  1.00 55.05           O  
ATOM    255  CG2 THR L  36      22.698  34.365  42.796  1.00 44.59           C  
ATOM    256  C   THR L  36      20.974  31.032  42.306  1.00 49.87           C  
ATOM    257  O   THR L  36      21.182  30.366  43.319  1.00 49.90           O  
ATOM    258  N   TYR L  37      20.613  30.455  41.145  1.00 47.26           N  
ATOM    259  CA  TYR L  37      20.363  29.049  41.189  1.00 43.32           C  
ATOM    260  CB  TYR L  37      19.274  28.590  40.205  1.00 43.24           C  
ATOM    261  CG  TYR L  37      18.016  29.320  40.533  1.00 44.36           C  
ATOM    262  CD1 TYR L  37      17.118  28.818  41.443  1.00 46.18           C  
ATOM    263  CD2 TYR L  37      17.733  30.517  39.923  1.00 44.67           C  
ATOM    264  CE1 TYR L  37      15.961  29.499  41.740  1.00 47.60           C  
ATOM    265  CE2 TYR L  37      16.577  31.202  40.217  1.00 47.31           C  
ATOM    266  CZ  TYR L  37      15.687  30.695  41.128  1.00 49.09           C  
ATOM    267  OH  TYR L  37      14.500  31.394  41.436  1.00 50.88           O  
ATOM    268  C   TYR L  37      21.619  28.352  40.806  1.00 39.87           C  
ATOM    269  O   TYR L  37      21.809  27.929  39.666  1.00 37.33           O  
ATOM    270  N   LEU L  38      22.505  28.195  41.799  1.00 53.28           N  
ATOM    271  CA  LEU L  38      23.744  27.517  41.560  1.00 50.72           C  
ATOM    272  CB  LEU L  38      24.961  28.212  42.196  1.00 54.90           C  
ATOM    273  CG  LEU L  38      26.289  27.480  41.933  1.00 52.76           C  
ATOM    274  CD1 LEU L  38      26.777  27.716  40.500  0.80 53.94           C  
ATOM    275  CD2 LEU L  38      27.347  27.802  42.999  1.00 54.37           C  
ATOM    276  C   LEU L  38      23.643  26.195  42.249  1.00 48.68           C  
ATOM    277  O   LEU L  38      23.302  26.126  43.430  1.00 49.14           O  
ATOM    278  N   GLU L  39      23.953  25.102  41.531  1.00 45.18           N  
ATOM    279  CA  GLU L  39      23.819  23.799  42.116  1.00 42.42           C  
ATOM    280  CB  GLU L  39      22.657  23.037  41.463  1.00 41.90           C  
ATOM    281  CG  GLU L  39      21.336  23.765  41.729  1.00 44.95           C  
ATOM    282  CD  GLU L  39      20.336  23.427  40.636  1.00 39.06           C  
ATOM    283  OE1 GLU L  39      20.629  22.516  39.817  1.00 36.03           O  
ATOM    284  OE2 GLU L  39      19.264  24.090  40.599  1.00 42.56           O1-
ATOM    285  C   GLU L  39      25.098  23.037  41.921  1.00 41.63           C  
ATOM    286  O   GLU L  39      25.878  23.315  41.010  1.00 43.20           O  
ATOM    287  N   TRP L  40      25.363  22.068  42.825  1.00 41.25           N  
ATOM    288  CA  TRP L  40      26.533  21.238  42.720  1.00 40.90           C  
ATOM    289  CB  TRP L  40      27.454  21.316  43.949  1.00 43.25           C  
ATOM    290  CG  TRP L  40      28.145  22.648  44.108  1.00 44.49           C  
ATOM    291  CD2 TRP L  40      29.423  22.961  43.534  1.00 45.02           C  
ATOM    292  CD1 TRP L  40      27.739  23.763  44.780  1.00 47.68           C  
ATOM    293  NE1 TRP L  40      28.681  24.755  44.655  1.00 49.52           N  
ATOM    294  CE2 TRP L  40      29.724  24.274  43.892  1.00 47.98           C  
ATOM    295  CE3 TRP L  40      30.274  22.216  42.770  1.00 44.02           C  
ATOM    296  CZ2 TRP L  40      30.888  24.864  43.490  1.00 49.66           C  
ATOM    297  CZ3 TRP L  40      31.447  22.814  42.367  1.00 45.72           C  
ATOM    298  CH2 TRP L  40      31.747  24.112  42.720  1.00 49.65           C  
ATOM    299  C   TRP L  40      26.080  19.814  42.599  1.00 39.73           C  
ATOM    300  O   TRP L  40      25.180  19.375  43.314  1.00 41.24           O  
ATOM    301  N   TYR L  41      26.711  19.048  41.685  1.00 37.88           N  
ATOM    302  CA  TYR L  41      26.331  17.677  41.466  1.00 37.52           C  
ATOM    303  CB  TYR L  41      25.781  17.412  40.055  1.00 36.23           C  
ATOM    304  CG  TYR L  41      24.464  18.094  39.909  1.00 36.50           C  
ATOM    305  CD1 TYR L  41      23.311  17.462  40.315  1.00 38.14           C  
ATOM    306  CD2 TYR L  41      24.376  19.355  39.363  1.00 37.09           C  
ATOM    307  CE1 TYR L  41      22.089  18.076  40.183  1.00 37.67           C  
ATOM    308  CE2 TYR L  41      23.154  19.975  39.227  1.00 38.95           C  
ATOM    309  CZ  TYR L  41      22.009  19.335  39.637  1.00 38.05           C  
ATOM    310  OH  TYR L  41      20.753  19.962  39.500  1.00 41.15           O  
ATOM    311  C   TYR L  41      27.538  16.793  41.609  1.00 38.53           C  
ATOM    312  O   TYR L  41      28.666  17.207  41.346  1.00 39.48           O  
ATOM    313  N   LEU L  42      27.318  15.539  42.066  1.00 38.78           N  
ATOM    314  CA  LEU L  42      28.375  14.571  42.195  1.00 40.25           C  
ATOM    315  CB  LEU L  42      28.546  14.047  43.632  1.00 41.64           C  
ATOM    316  CG  LEU L  42      29.576  12.907  43.767  1.00 42.92           C  
ATOM    317  CD1 LEU L  42      30.978  13.354  43.326  1.00 41.97           C  
ATOM    318  CD2 LEU L  42      29.561  12.309  45.183  1.00 45.24           C  
ATOM    319  C   LEU L  42      28.029  13.394  41.337  1.00 40.26           C  
ATOM    320  O   LEU L  42      26.935  12.844  41.440  1.00 41.65           O  
ATOM    321  N   GLN L  43      28.961  12.975  40.456  1.00 41.68           N  
ATOM    322  CA  GLN L  43      28.663  11.844  39.626  1.00 42.53           C  
ATOM    323  CB  GLN L  43      28.701  12.159  38.120  1.00 40.87           C  
ATOM    324  CG  GLN L  43      28.377  10.946  37.246  1.00 43.28           C  
ATOM    325  CD  GLN L  43      28.441  11.365  35.785  1.00 44.92           C  
ATOM    326  OE1 GLN L  43      29.210  12.249  35.410  1.00 45.31           O  
ATOM    327  NE2 GLN L  43      27.603  10.714  34.933  1.00 46.12           N  
ATOM    328  C   GLN L  43      29.681  10.778  39.879  1.00 45.64           C  
ATOM    329  O   GLN L  43      30.854  10.928  39.543  1.00 46.96           O  
ATOM    330  N   LYS L  44      29.231   9.656  40.474  1.00 48.51           N  
ATOM    331  CA  LYS L  44      30.073   8.529  40.753  1.00 52.06           C  
ATOM    332  CB  LYS L  44      29.470   7.577  41.798  1.00 53.85           C  
ATOM    333  CG  LYS L  44      29.226   8.252  43.149  1.00 55.77           C  
ATOM    334  CD  LYS L  44      28.308   7.449  44.069  1.00 62.32           C  
ATOM    335  CE  LYS L  44      28.054   8.127  45.416  1.00 64.08           C  
ATOM    336  NZ  LYS L  44      27.151   7.293  46.239  1.00 66.81           N1+
ATOM    337  C   LYS L  44      30.193   7.770  39.475  1.00 54.32           C  
ATOM    338  O   LYS L  44      29.344   7.889  38.593  1.00 52.79           O  
ATOM    339  N   PRO L  45      31.221   6.986  39.331  1.00 56.47           N  
ATOM    340  CA  PRO L  45      31.372   6.305  38.081  1.00 57.91           C  
ATOM    341  CD  PRO L  45      32.503   7.275  39.952  1.00 57.65           C  
ATOM    342  CB  PRO L  45      32.784   5.725  38.090  1.00 60.04           C  
ATOM    343  CG  PRO L  45      33.561   6.712  38.983  1.00 58.30           C  
ATOM    344  C   PRO L  45      30.283   5.314  37.824  1.00 59.94           C  
ATOM    345  O   PRO L  45      29.932   4.548  38.720  1.00 61.39           O  
ATOM    346  N   GLY L  46      29.743   5.325  36.591  1.00 61.31           N  
ATOM    347  CA  GLY L  46      28.744   4.395  36.161  1.00 62.46           C  
ATOM    348  C   GLY L  46      27.390   4.823  36.629  1.00 61.75           C  
ATOM    349  O   GLY L  46      26.411   4.116  36.392  1.00 64.74           O  
ATOM    350  N   GLN L  47      27.274   5.991  37.291  1.00 58.69           N  
ATOM    351  CA  GLN L  47      25.973   6.354  37.775  1.00 57.93           C  
ATOM    352  CB  GLN L  47      25.860   6.374  39.307  1.00 60.53           C  
ATOM    353  CG  GLN L  47      26.041   4.988  39.930  1.00 65.46           C  
ATOM    354  CD  GLN L  47      25.890   5.115  41.438  1.00 71.91           C  
ATOM    355  OE1 GLN L  47      24.789   5.314  41.949  1.00 75.39           O  
ATOM    356  NE2 GLN L  47      27.026   4.995  42.173  1.00 71.72           N  
ATOM    357  C   GLN L  47      25.601   7.706  37.272  1.00 54.26           C  
ATOM    358  O   GLN L  47      26.377   8.377  36.594  1.00 52.41           O  
ATOM    359  N   SER L  48      24.352   8.114  37.568  1.00 52.56           N  
ATOM    360  CA  SER L  48      23.849   9.389  37.149  1.00 49.29           C  
ATOM    361  CB  SER L  48      22.312   9.431  37.102  1.00 51.27           C  
ATOM    362  OG  SER L  48      21.866  10.678  36.594  1.00 56.87           O  
ATOM    363  C   SER L  48      24.322  10.405  38.144  1.00 45.70           C  
ATOM    364  O   SER L  48      24.742  10.060  39.248  1.00 46.56           O  
ATOM    365  N   PRO L  49      24.281  11.658  37.776  1.00 43.83           N  
ATOM    366  CA  PRO L  49      24.704  12.690  38.682  1.00 40.83           C  
ATOM    367  CD  PRO L  49      24.482  12.035  36.385  1.00 42.92           C  
ATOM    368  CB  PRO L  49      24.842  13.953  37.836  1.00 38.72           C  
ATOM    369  CG  PRO L  49      25.164  13.413  36.430  1.00 41.26           C  
ATOM    370  C   PRO L  49      23.710  12.809  39.795  1.00 41.54           C  
ATOM    371  O   PRO L  49      22.536  12.520  39.572  1.00 44.13           O  
ATOM    372  N   LYS L  50      24.158  13.209  41.003  1.00 41.13           N  
ATOM    373  CA  LYS L  50      23.259  13.347  42.116  1.00 42.68           C  
ATOM    374  CB  LYS L  50      23.594  12.411  43.290  1.00 46.27           C  
ATOM    375  CG  LYS L  50      23.472  10.920  42.965  1.00 50.09           C  
ATOM    376  CD  LYS L  50      24.178  10.025  43.987  1.00 58.42           C  
ATOM    377  CE  LYS L  50      24.124   8.533  43.650  1.00 61.78           C  
ATOM    378  NZ  LYS L  50      22.876   7.934  44.173  1.00 66.58           N1+
ATOM    379  C   LYS L  50      23.410  14.746  42.632  1.00 41.15           C  
ATOM    380  O   LYS L  50      24.495  15.319  42.588  1.00 41.59           O  
ATOM    381  N   LEU L  51      22.307  15.321  43.152  1.00 41.18           N  
ATOM    382  CA  LEU L  51      22.300  16.686  43.609  1.00 40.68           C  
ATOM    383  CB  LEU L  51      20.882  17.281  43.625  1.00 40.79           C  
ATOM    384  CG  LEU L  51      20.803  18.738  44.111  1.00 41.95           C  
ATOM    385  CD1 LEU L  51      21.583  19.681  43.183  1.00 39.81           C  
ATOM    386  CD2 LEU L  51      19.339  19.171  44.306  1.00 41.51           C  
ATOM    387  C   LEU L  51      22.838  16.778  45.006  1.00 42.94           C  
ATOM    388  O   LEU L  51      22.367  16.086  45.906  1.00 46.37           O  
ATOM    389  N   LEU L  52      23.969  17.506  45.173  1.00 42.01           N  
ATOM    390  CA  LEU L  52      24.543  17.808  46.459  1.00 43.26           C  
ATOM    391  CB  LEU L  52      26.069  17.948  46.376  1.00 41.11           C  
ATOM    392  CG  LEU L  52      26.783  16.674  45.888  1.00 41.83           C  
ATOM    393  CD1 LEU L  52      28.301  16.881  45.829  1.00 43.44           C  
ATOM    394  CD2 LEU L  52      26.390  15.443  46.722  1.00 39.62           C  
ATOM    395  C   LEU L  52      24.029  19.079  47.075  1.00 44.58           C  
ATOM    396  O   LEU L  52      23.563  19.094  48.214  1.00 48.82           O  
ATOM    397  N   ILE L  53      24.110  20.190  46.304  1.00 43.50           N  
ATOM    398  CA  ILE L  53      23.821  21.500  46.821  1.00 44.37           C  
ATOM    399  CB  ILE L  53      25.061  22.325  47.030  1.00 45.13           C  
ATOM    400  CG1 ILE L  53      26.021  21.633  48.012  1.00 46.68           C  
ATOM    401  CG2 ILE L  53      24.629  23.733  47.473  1.00 46.22           C  
ATOM    402  CD1 ILE L  53      25.443  21.448  49.412  1.00 47.32           C  
ATOM    403  C   ILE L  53      23.004  22.243  45.815  1.00 45.07           C  
ATOM    404  O   ILE L  53      23.247  22.157  44.612  1.00 43.39           O  
ATOM    405  N   TYR L  54      22.004  23.005  46.300  1.00 46.57           N  
ATOM    406  CA  TYR L  54      21.187  23.807  45.441  1.00 47.59           C  
ATOM    407  CB  TYR L  54      19.770  23.239  45.212  1.00 47.47           C  
ATOM    408  CG  TYR L  54      19.102  22.990  46.523  1.00 51.74           C  
ATOM    409  CD1 TYR L  54      19.411  21.868  47.259  1.00 52.15           C  
ATOM    410  CD2 TYR L  54      18.153  23.859  47.006  1.00 56.02           C  
ATOM    411  CE1 TYR L  54      18.798  21.621  48.466  1.00 56.58           C  
ATOM    412  CE2 TYR L  54      17.535  23.617  48.212  1.00 59.19           C  
ATOM    413  CZ  TYR L  54      17.856  22.499  48.944  1.00 59.95           C  
ATOM    414  OH  TYR L  54      17.222  22.252  50.180  1.00 63.24           O  
ATOM    415  C   TYR L  54      21.091  25.172  46.050  1.00 51.76           C  
ATOM    416  O   TYR L  54      21.307  25.349  47.249  1.00 53.11           O  
ATOM    417  N   LYS L  55      20.844  26.181  45.211  1.00 47.10           N  
ATOM    418  CA  LYS L  55      20.791  27.526  45.686  1.00 47.85           C  
ATOM    419  CB  LYS L  55      19.589  27.837  46.596  1.00 48.88           C  
ATOM    420  CG  LYS L  55      19.302  29.338  46.692  1.00 51.11           C  
ATOM    421  CD  LYS L  55      17.909  29.669  47.224  1.00 54.45           C  
ATOM    422  CE  LYS L  55      17.561  31.156  47.114  1.00 57.21           C  
ATOM    423  NZ  LYS L  55      18.198  31.922  48.208  1.00 51.93           N1+
ATOM    424  C   LYS L  55      22.062  27.898  46.381  1.00 47.78           C  
ATOM    425  O   LYS L  55      22.045  28.500  47.454  1.00 52.25           O  
ATOM    426  N   VAL L  56      23.197  27.490  45.801  1.00 44.27           N  
ATOM    427  CA  VAL L  56      24.509  27.935  46.170  1.00 42.66           C  
ATOM    428  CB  VAL L  56      24.545  29.431  46.298  1.00 42.97           C  
ATOM    429  CG1 VAL L  56      24.387  29.871  47.762  1.00 39.08           C  
ATOM    430  CG2 VAL L  56      25.811  29.918  45.628  1.00 41.60           C  
ATOM    431  C   VAL L  56      24.952  27.373  47.487  1.00 42.48           C  
ATOM    432  O   VAL L  56      26.133  27.065  47.648  1.00 43.60           O  
ATOM    433  N   SER L  57      24.033  27.135  48.444  1.00 44.49           N  
ATOM    434  CA  SER L  57      24.538  26.683  49.706  1.00 47.22           C  
ATOM    435  CB  SER L  57      24.893  27.842  50.660  1.00 51.67           C  
ATOM    436  OG  SER L  57      23.727  28.570  51.017  1.00 52.86           O  
ATOM    437  C   SER L  57      23.539  25.806  50.415  1.00 47.91           C  
ATOM    438  O   SER L  57      23.771  25.455  51.571  1.00 51.50           O  
ATOM    439  N   ASN L  58      22.423  25.392  49.767  1.00 61.09           N  
ATOM    440  CA  ASN L  58      21.496  24.521  50.436  1.00 61.48           C  
ATOM    441  CB  ASN L  58      20.038  24.719  49.981  1.00 62.28           C  
ATOM    442  CG  ASN L  58      19.549  26.076  50.474  1.00 66.83           C  
ATOM    443  OD1 ASN L  58      19.612  26.377  51.664  1.00 69.60           O  
ATOM    444  ND2 ASN L  58      19.048  26.921  49.532  1.00 68.17           N  
ATOM    445  C   ASN L  58      21.856  23.093  50.162  1.00 59.22           C  
ATOM    446  O   ASN L  58      22.057  22.698  49.014  1.00 57.20           O  
ATOM    447  N   ARG L  59      21.947  22.276  51.235  1.00 61.06           N  
ATOM    448  CA  ARG L  59      22.271  20.885  51.085  1.00 59.69           C  
ATOM    449  CB  ARG L  59      22.814  20.215  52.357  1.00 62.87           C  
ATOM    450  CG  ARG L  59      24.136  20.778  52.877  1.00 64.79           C  
ATOM    451  CD  ARG L  59      24.661  20.001  54.086  1.00 68.96           C  
ATOM    452  NE  ARG L  59      25.818  20.748  54.652  1.00 75.95           N  
ATOM    453  CZ  ARG L  59      25.599  21.721  55.582  1.00 78.16           C  
ATOM    454  NH1 ARG L  59      24.325  22.033  55.958  1.00 76.46           N1+
ATOM    455  NH2 ARG L  59      26.654  22.382  56.140  1.00 82.84           N  
ATOM    456  C   ARG L  59      21.013  20.139  50.764  1.00 59.14           C  
ATOM    457  O   ARG L  59      19.958  20.382  51.349  1.00 62.44           O  
ATOM    458  N   PHE L  60      21.116  19.185  49.820  1.00 55.66           N  
ATOM    459  CA  PHE L  60      20.019  18.352  49.419  1.00 56.94           C  
ATOM    460  CB  PHE L  60      20.314  17.640  48.084  1.00 52.87           C  
ATOM    461  CG  PHE L  60      19.181  16.755  47.695  1.00 52.47           C  
ATOM    462  CD1 PHE L  60      17.977  17.281  47.288  1.00 55.56           C  
ATOM    463  CD2 PHE L  60      19.343  15.389  47.704  1.00 53.01           C  
ATOM    464  CE1 PHE L  60      16.942  16.451  46.923  1.00 56.00           C  
ATOM    465  CE2 PHE L  60      18.312  14.556  47.340  1.00 52.82           C  
ATOM    466  CZ  PHE L  60      17.108  15.088  46.949  1.00 56.15           C  
ATOM    467  C   PHE L  60      19.825  17.341  50.502  1.00 60.03           C  
ATOM    468  O   PHE L  60      20.783  16.918  51.144  1.00 58.96           O  
ATOM    469  N   SER L  61      18.567  16.925  50.742  1.00 65.00           N  
ATOM    470  CA  SER L  61      18.332  16.021  51.827  1.00 69.38           C  
ATOM    471  CB  SER L  61      16.852  15.632  52.008  1.00 73.46           C  
ATOM    472  OG  SER L  61      16.395  14.896  50.884  1.00 78.48           O  
ATOM    473  C   SER L  61      19.120  14.774  51.592  1.00 68.34           C  
ATOM    474  O   SER L  61      19.211  14.276  50.471  1.00 66.00           O  
ATOM    475  N   GLY L  62      19.735  14.251  52.669  1.00 71.10           N  
ATOM    476  CA  GLY L  62      20.485  13.031  52.598  1.00 71.19           C  
ATOM    477  C   GLY L  62      21.938  13.334  52.389  1.00 69.54           C  
ATOM    478  O   GLY L  62      22.781  12.457  52.567  1.00 71.12           O  
ATOM    479  N   VAL L  63      22.281  14.581  52.005  1.00 65.29           N  
ATOM    480  CA  VAL L  63      23.666  14.903  51.790  1.00 63.13           C  
ATOM    481  CB  VAL L  63      23.871  16.078  50.876  1.00 60.92           C  
ATOM    482  CG1 VAL L  63      25.372  16.406  50.812  1.00 57.65           C  
ATOM    483  CG2 VAL L  63      23.257  15.742  49.505  1.00 55.68           C  
ATOM    484  C   VAL L  63      24.281  15.235  53.117  1.00 66.43           C  
ATOM    485  O   VAL L  63      23.693  15.954  53.924  1.00 69.05           O  
ATOM    486  N   PRO L  64      25.470  14.733  53.349  1.00 67.87           N  
ATOM    487  CA  PRO L  64      26.151  14.948  54.603  1.00 71.74           C  
ATOM    488  CD  PRO L  64      25.883  13.489  52.718  1.00 65.75           C  
ATOM    489  CB  PRO L  64      27.316  13.962  54.624  1.00 71.88           C  
ATOM    490  CG  PRO L  64      26.837  12.816  53.718  1.00 69.57           C  
ATOM    491  C   PRO L  64      26.589  16.373  54.767  1.00 72.91           C  
ATOM    492  O   PRO L  64      26.892  17.028  53.773  1.00 69.83           O  
ATOM    493  N   ASP L  65      26.683  16.842  56.026  1.00 78.17           N  
ATOM    494  CA  ASP L  65      27.015  18.196  56.377  1.00 80.25           C  
ATOM    495  CB  ASP L  65      26.844  18.513  57.877  1.00 88.64           C  
ATOM    496  CG  ASP L  65      27.763  17.621  58.695  1.00 95.21           C  
ATOM    497  OD1 ASP L  65      27.955  16.442  58.295  1.00 96.02           O  
ATOM    498  OD2 ASP L  65      28.282  18.109  59.735  1.00101.73           O1-
ATOM    499  C   ASP L  65      28.414  18.522  55.956  1.00 77.34           C  
ATOM    500  O   ASP L  65      28.793  19.690  55.893  1.00 77.46           O  
ATOM    501  N   ARG L  66      29.230  17.497  55.669  1.00 74.88           N  
ATOM    502  CA  ARG L  66      30.601  17.699  55.297  1.00 73.54           C  
ATOM    503  CB  ARG L  66      31.290  16.382  54.912  1.00 73.81           C  
ATOM    504  CG  ARG L  66      31.234  15.329  56.018  1.00 76.28           C  
ATOM    505  CD  ARG L  66      31.753  13.960  55.574  1.00 75.74           C  
ATOM    506  NE  ARG L  66      30.847  13.468  54.498  1.00 76.14           N  
ATOM    507  CZ  ARG L  66      31.321  12.656  53.509  1.00 74.53           C  
ATOM    508  NH1 ARG L  66      32.626  12.260  53.519  1.00 75.74           N1+
ATOM    509  NH2 ARG L  66      30.496  12.244  52.505  1.00 71.45           N  
ATOM    510  C   ARG L  66      30.631  18.579  54.080  1.00 68.87           C  
ATOM    511  O   ARG L  66      31.572  19.353  53.898  1.00 69.02           O  
ATOM    512  N   PHE L  67      29.618  18.446  53.195  1.00 66.01           N  
ATOM    513  CA  PHE L  67      29.555  19.229  51.991  1.00 62.10           C  
ATOM    514  CB  PHE L  67      28.667  18.593  50.904  1.00 59.25           C  
ATOM    515  CG  PHE L  67      29.286  17.310  50.464  1.00 58.01           C  
ATOM    516  CD1 PHE L  67      30.257  17.300  49.492  1.00 56.26           C  
ATOM    517  CD2 PHE L  67      28.892  16.115  51.019  1.00 59.46           C  
ATOM    518  CE1 PHE L  67      30.827  16.119  49.081  1.00 56.46           C  
ATOM    519  CE2 PHE L  67      29.459  14.930  50.612  1.00 59.31           C  
ATOM    520  CZ  PHE L  67      30.433  14.931  49.644  1.00 57.80           C  
ATOM    521  C   PHE L  67      28.944  20.562  52.309  1.00 62.88           C  
ATOM    522  O   PHE L  67      27.942  20.649  53.018  1.00 65.23           O  
ATOM    523  N   SER L  68      29.541  21.650  51.778  1.00 61.87           N  
ATOM    524  CA  SER L  68      29.012  22.961  52.021  1.00 65.01           C  
ATOM    525  CB  SER L  68      29.725  23.706  53.163  1.00 69.15           C  
ATOM    526  OG  SER L  68      31.097  23.891  52.846  1.00 72.11           O  
ATOM    527  C   SER L  68      29.193  23.767  50.777  1.00 61.79           C  
ATOM    528  O   SER L  68      30.162  23.583  50.043  1.00 60.35           O  
ATOM    529  N   GLY L  69      28.249  24.695  50.513  1.00 62.67           N  
ATOM    530  CA  GLY L  69      28.331  25.511  49.338  1.00 61.30           C  
ATOM    531  C   GLY L  69      28.331  26.930  49.792  1.00 65.25           C  
ATOM    532  O   GLY L  69      27.662  27.292  50.758  1.00 67.79           O  
ATOM    533  N   SER L  70      29.090  27.779  49.080  1.00 67.29           N  
ATOM    534  CA  SER L  70      29.195  29.152  49.461  1.00 72.19           C  
ATOM    535  CB  SER L  70      30.316  29.369  50.489  1.00 74.74           C  
ATOM    536  OG  SER L  70      30.405  30.734  50.854  1.00 73.54           O  
ATOM    537  C   SER L  70      29.550  29.906  48.225  1.00 72.00           C  
ATOM    538  O   SER L  70      29.778  29.316  47.170  1.00 69.78           O  
ATOM    539  N   GLY L  71      29.575  31.248  48.320  1.00 74.87           N  
ATOM    540  CA  GLY L  71      29.949  32.035  47.185  1.00 79.02           C  
ATOM    541  C   GLY L  71      28.879  33.046  46.961  1.00 82.93           C  
ATOM    542  O   GLY L  71      27.853  33.047  47.638  1.00 84.10           O  
ATOM    543  N   SER L  72      29.110  33.956  45.998  1.00 86.07           N  
ATOM    544  CA  SER L  72      28.107  34.931  45.714  1.00 91.20           C  
ATOM    545  CB  SER L  72      28.087  36.094  46.721  1.00 96.53           C  
ATOM    546  OG  SER L  72      29.311  36.813  46.656  1.00103.11           O  
ATOM    547  C   SER L  72      28.393  35.520  44.374  1.00 91.15           C  
ATOM    548  O   SER L  72      29.541  35.583  43.937  1.00 90.10           O  
ATOM    549  N   GLY L  73      27.331  35.972  43.684  1.00 90.28           N  
ATOM    550  CA  GLY L  73      27.501  36.631  42.428  1.00 90.92           C  
ATOM    551  C   GLY L  73      28.139  35.704  41.444  1.00 87.60           C  
ATOM    552  O   GLY L  73      27.497  34.791  40.928  1.00 84.97           O  
ATOM    553  N   THR L  74      29.383  36.041  41.050  1.00 88.15           N  
ATOM    554  CA  THR L  74      30.187  35.310  40.108  1.00 85.92           C  
ATOM    555  CB  THR L  74      31.217  36.162  39.425  1.00 91.95           C  
ATOM    556  OG1 THR L  74      32.113  36.715  40.375  1.00 94.93           O  
ATOM    557  CG2 THR L  74      30.505  37.278  38.649  1.00 94.20           C  
ATOM    558  C   THR L  74      30.912  34.115  40.658  1.00 82.30           C  
ATOM    559  O   THR L  74      31.094  33.137  39.935  1.00 79.01           O  
ATOM    560  N   ASP L  75      31.402  34.146  41.917  1.00 83.54           N  
ATOM    561  CA  ASP L  75      32.221  33.023  42.296  1.00 81.93           C  
ATOM    562  CB  ASP L  75      33.680  33.374  42.654  1.00 88.55           C  
ATOM    563  CG  ASP L  75      33.720  34.295  43.854  1.00 91.60           C  
ATOM    564  OD1 ASP L  75      32.628  34.670  44.357  1.00 94.16           O  
ATOM    565  OD2 ASP L  75      34.852  34.640  44.282  1.00 93.21           O1-
ATOM    566  C   ASP L  75      31.603  32.197  43.377  1.00 77.08           C  
ATOM    567  O   ASP L  75      30.996  32.704  44.320  1.00 79.32           O  
ATOM    568  N   PHE L  76      31.745  30.860  43.236  1.00 71.83           N  
ATOM    569  CA  PHE L  76      31.153  29.951  44.170  1.00 67.36           C  
ATOM    570  CB  PHE L  76      29.904  29.263  43.595  1.00 62.99           C  
ATOM    571  CG  PHE L  76      28.956  30.353  43.228  1.00 64.26           C  
ATOM    572  CD1 PHE L  76      28.137  30.922  44.174  1.00 65.82           C  
ATOM    573  CD2 PHE L  76      28.895  30.812  41.931  1.00 64.21           C  
ATOM    574  CE1 PHE L  76      27.266  31.930  43.829  1.00 68.06           C  
ATOM    575  CE2 PHE L  76      28.026  31.818  41.582  1.00 66.89           C  
ATOM    576  CZ  PHE L  76      27.209  32.380  42.532  1.00 68.85           C  
ATOM    577  C   PHE L  76      32.155  28.889  44.492  1.00 65.25           C  
ATOM    578  O   PHE L  76      33.053  28.607  43.699  1.00 65.16           O  
ATOM    579  N   THR L  77      32.041  28.288  45.695  1.00 65.33           N  
ATOM    580  CA  THR L  77      32.950  27.248  46.077  1.00 63.38           C  
ATOM    581  CB  THR L  77      34.027  27.704  47.017  1.00 66.41           C  
ATOM    582  OG1 THR L  77      33.443  28.325  48.151  1.00 69.80           O  
ATOM    583  CG2 THR L  77      34.972  28.677  46.302  1.00 69.62           C  
ATOM    584  C   THR L  77      32.202  26.171  46.788  1.00 61.33           C  
ATOM    585  O   THR L  77      31.248  26.424  47.523  1.00 63.66           O  
ATOM    586  N   LEU L  78      32.634  24.917  46.563  1.00 58.34           N  
ATOM    587  CA  LEU L  78      32.094  23.773  47.231  1.00 57.76           C  
ATOM    588  CB  LEU L  78      31.691  22.654  46.257  1.00 52.22           C  
ATOM    589  CG  LEU L  78      31.134  21.387  46.930  1.00 50.29           C  
ATOM    590  CD1 LEU L  78      29.810  21.663  47.661  1.00 49.80           C  
ATOM    591  CD2 LEU L  78      31.032  20.233  45.921  1.00 46.29           C  
ATOM    592  C   LEU L  78      33.213  23.255  48.075  1.00 60.07           C  
ATOM    593  O   LEU L  78      34.324  23.053  47.589  1.00 60.18           O  
ATOM    594  N   LYS L  79      32.960  23.044  49.379  1.00 63.38           N  
ATOM    595  CA  LYS L  79      34.018  22.570  50.221  1.00 66.85           C  
ATOM    596  CB  LYS L  79      34.356  23.537  51.369  1.00 72.56           C  
ATOM    597  CG  LYS L  79      34.979  24.850  50.890  1.00 77.31           C  
ATOM    598  CD  LYS L  79      34.988  25.951  51.952  1.00 83.92           C  
ATOM    599  CE  LYS L  79      35.611  27.264  51.472  1.00 87.90           C  
ATOM    600  NZ  LYS L  79      35.501  28.290  52.533  1.00 93.61           N1+
ATOM    601  C   LYS L  79      33.592  21.278  50.831  1.00 65.62           C  
ATOM    602  O   LYS L  79      32.449  21.116  51.258  1.00 65.03           O  
ATOM    603  N   ILE L  80      34.522  20.306  50.861  1.00 65.83           N  
ATOM    604  CA  ILE L  80      34.232  19.037  51.450  1.00 66.92           C  
ATOM    605  CB  ILE L  80      34.481  17.897  50.505  1.00 63.25           C  
ATOM    606  CG1 ILE L  80      33.660  18.081  49.221  1.00 60.43           C  
ATOM    607  CG2 ILE L  80      34.178  16.582  51.240  1.00 63.62           C  
ATOM    608  CD1 ILE L  80      34.098  17.165  48.080  1.00 58.11           C  
ATOM    609  C   ILE L  80      35.196  18.877  52.574  1.00 72.57           C  
ATOM    610  O   ILE L  80      36.404  18.793  52.361  1.00 73.62           O  
ATOM    611  N   SER L  81      34.688  18.864  53.816  1.00 76.11           N  
ATOM    612  CA  SER L  81      35.577  18.627  54.907  1.00 81.67           C  
ATOM    613  CB  SER L  81      35.068  19.204  56.234  1.00 85.15           C  
ATOM    614  OG  SER L  81      35.995  18.923  57.271  1.00 85.24           O  
ATOM    615  C   SER L  81      35.630  17.138  55.050  1.00 83.12           C  
ATOM    616  O   SER L  81      34.648  16.449  54.788  1.00 84.47           O  
ATOM    617  N   ARG L  82      36.785  16.600  55.476  1.00 82.89           N  
ATOM    618  CA  ARG L  82      36.934  15.188  55.703  1.00 84.22           C  
ATOM    619  CB  ARG L  82      36.281  14.707  57.008  1.00 89.68           C  
ATOM    620  CG  ARG L  82      36.969  15.252  58.258  1.00 99.21           C  
ATOM    621  CD  ARG L  82      36.478  14.598  59.548  1.00107.24           C  
ATOM    622  NE  ARG L  82      36.569  13.126  59.343  1.00113.16           N  
ATOM    623  CZ  ARG L  82      37.756  12.480  59.541  1.00117.78           C  
ATOM    624  NH1 ARG L  82      38.858  13.182  59.936  1.00120.04           N1+
ATOM    625  NH2 ARG L  82      37.843  11.133  59.338  1.00119.64           N  
ATOM    626  C   ARG L  82      36.392  14.357  54.578  1.00 78.79           C  
ATOM    627  O   ARG L  82      35.303  13.796  54.682  1.00 77.80           O  
ATOM    628  N   VAL L  83      37.149  14.258  53.469  1.00 75.98           N  
ATOM    629  CA  VAL L  83      36.749  13.499  52.317  1.00 71.65           C  
ATOM    630  CB  VAL L  83      37.691  13.666  51.155  1.00 69.27           C  
ATOM    631  CG1 VAL L  83      37.239  12.752  50.002  1.00 65.73           C  
ATOM    632  CG2 VAL L  83      37.754  15.159  50.786  1.00 66.58           C  
ATOM    633  C   VAL L  83      36.719  12.039  52.658  1.00 73.71           C  
ATOM    634  O   VAL L  83      37.536  11.546  53.434  1.00 77.39           O  
ATOM    635  N   GLU L  84      35.740  11.315  52.076  1.00 72.41           N  
ATOM    636  CA  GLU L  84      35.597   9.903  52.294  1.00 76.13           C  
ATOM    637  CB  GLU L  84      34.272   9.529  52.979  1.00 78.46           C  
ATOM    638  CG  GLU L  84      34.199  10.018  54.425  1.00 82.37           C  
ATOM    639  CD  GLU L  84      32.843   9.638  54.997  1.00 86.24           C  
ATOM    640  OE1 GLU L  84      31.943   9.264  54.198  0.80 87.33           O  
ATOM    641  OE2 GLU L  84      32.686   9.721  56.244  0.80 88.76           O1-
ATOM    642  C   GLU L  84      35.630   9.234  50.954  1.00 73.65           C  
ATOM    643  O   GLU L  84      35.579   9.887  49.915  1.00 70.58           O  
ATOM    644  N   ALA L  85      35.720   7.891  50.955  1.00 75.54           N  
ATOM    645  CA  ALA L  85      35.812   7.115  49.748  1.00 74.41           C  
ATOM    646  CB  ALA L  85      35.903   5.602  50.020  1.00 76.99           C  
ATOM    647  C   ALA L  85      34.583   7.353  48.926  1.00 71.46           C  
ATOM    648  O   ALA L  85      34.645   7.415  47.701  1.00 68.96           O  
ATOM    649  N   GLU L  86      33.432   7.511  49.599  1.00 72.47           N  
ATOM    650  CA  GLU L  86      32.148   7.693  48.978  1.00 69.88           C  
ATOM    651  CB  GLU L  86      31.073   7.938  50.052  1.00 72.78           C  
ATOM    652  CG  GLU L  86      29.665   8.206  49.530  1.00 81.48           C  
ATOM    653  CD  GLU L  86      28.785   8.494  50.742  1.00 87.09           C  
ATOM    654  OE1 GLU L  86      29.242   8.218  51.883  1.00 88.15           O  
ATOM    655  OE2 GLU L  86      27.646   8.993  50.544  1.00 89.41           O1-
ATOM    656  C   GLU L  86      32.191   8.910  48.105  1.00 65.70           C  
ATOM    657  O   GLU L  86      31.553   8.955  47.054  1.00 63.41           O  
ATOM    658  N   ASP L  87      32.945   9.931  48.540  1.00 63.48           N  
ATOM    659  CA  ASP L  87      33.023  11.218  47.911  1.00 59.38           C  
ATOM    660  CB  ASP L  87      33.767  12.242  48.781  1.00 60.98           C  
ATOM    661  CG  ASP L  87      32.919  12.493  50.022  1.00 64.97           C  
ATOM    662  OD1 ASP L  87      31.729  12.078  50.022  1.00 67.69           O  
ATOM    663  OD2 ASP L  87      33.450  13.098  50.990  1.00 65.40           O1-
ATOM    664  C   ASP L  87      33.697  11.189  46.567  1.00 56.47           C  
ATOM    665  O   ASP L  87      33.451  12.072  45.749  1.00 54.11           O  
ATOM    666  N   LEU L  88      34.592  10.225  46.286  1.00 56.74           N  
ATOM    667  CA  LEU L  88      35.283  10.326  45.028  1.00 55.94           C  
ATOM    668  CB  LEU L  88      36.496   9.383  44.887  1.00 58.58           C  
ATOM    669  CG  LEU L  88      36.278   7.935  45.355  1.00 61.47           C  
ATOM    670  CD1 LEU L  88      35.296   7.180  44.454  1.00 63.39           C  
ATOM    671  CD2 LEU L  88      37.620   7.206  45.505  1.00 58.22           C  
ATOM    672  C   LEU L  88      34.345  10.191  43.864  1.00 53.70           C  
ATOM    673  O   LEU L  88      33.413   9.388  43.867  1.00 54.54           O  
ATOM    674  N   GLY L  89      34.579  11.031  42.829  1.00 51.31           N  
ATOM    675  CA  GLY L  89      33.756  11.064  41.651  1.00 48.69           C  
ATOM    676  C   GLY L  89      34.008  12.376  40.969  1.00 48.20           C  
ATOM    677  O   GLY L  89      35.009  13.039  41.234  1.00 49.59           O  
ATOM    678  N   ILE L  90      33.101  12.790  40.059  1.00 44.85           N  
ATOM    679  CA  ILE L  90      33.291  14.036  39.368  1.00 43.09           C  
ATOM    680  CB  ILE L  90      33.154  13.928  37.876  1.00 44.69           C  
ATOM    681  CG1 ILE L  90      34.207  12.964  37.297  1.00 44.52           C  
ATOM    682  CG2 ILE L  90      33.249  15.350  37.298  1.00 41.42           C  
ATOM    683  CD1 ILE L  90      33.976  11.499  37.667  1.00 56.89           C  
ATOM    684  C   ILE L  90      32.241  14.994  39.844  1.00 42.43           C  
ATOM    685  O   ILE L  90      31.052  14.678  39.860  1.00 42.79           O  
ATOM    686  N   TYR L  91      32.665  16.206  40.260  1.00 42.11           N  
ATOM    687  CA  TYR L  91      31.750  17.197  40.756  1.00 41.46           C  
ATOM    688  CB  TYR L  91      32.280  18.011  41.951  1.00 43.89           C  
ATOM    689  CG  TYR L  91      32.448  17.100  43.114  1.00 43.46           C  
ATOM    690  CD1 TYR L  91      31.373  16.771  43.897  1.00 45.31           C  
ATOM    691  CD2 TYR L  91      33.673  16.560  43.418  1.00 45.48           C  
ATOM    692  CE1 TYR L  91      31.515  15.930  44.973  1.00 46.53           C  
ATOM    693  CE2 TYR L  91      33.821  15.719  44.494  1.00 46.57           C  
ATOM    694  CZ  TYR L  91      32.741  15.398  45.276  1.00 47.42           C  
ATOM    695  OH  TYR L  91      32.888  14.532  46.380  1.00 49.02           O  
ATOM    696  C   TYR L  91      31.497  18.197  39.673  1.00 42.21           C  
ATOM    697  O   TYR L  91      32.412  18.568  38.939  1.00 44.34           O  
ATOM    698  N   TYR L  92      30.227  18.636  39.520  1.00 40.38           N  
ATOM    699  CA  TYR L  92      29.950  19.633  38.523  1.00 40.55           C  
ATOM    700  CB  TYR L  92      29.037  19.182  37.365  1.00 41.07           C  
ATOM    701  CG  TYR L  92      29.556  17.977  36.658  1.00 40.55           C  
ATOM    702  CD1 TYR L  92      30.678  18.025  35.866  1.00 41.79           C  
ATOM    703  CD2 TYR L  92      28.910  16.774  36.806  1.00 42.30           C  
ATOM    704  CE1 TYR L  92      31.133  16.901  35.217  1.00 42.80           C  
ATOM    705  CE2 TYR L  92      29.357  15.645  36.160  1.00 42.84           C  
ATOM    706  CZ  TYR L  92      30.473  15.708  35.362  1.00 42.78           C  
ATOM    707  OH  TYR L  92      30.946  14.560  34.690  1.00 44.23           O  
ATOM    708  C   TYR L  92      29.168  20.741  39.164  1.00 42.44           C  
ATOM    709  O   TYR L  92      28.277  20.495  39.975  1.00 42.55           O  
ATOM    710  N   CYS L  93      29.498  22.005  38.829  1.00 44.01           N  
ATOM    711  CA  CYS L  93      28.694  23.108  39.276  1.00 45.10           C  
ATOM    712  CB  CYS L  93      29.490  24.403  39.575  1.00 49.57           C  
ATOM    713  SG  CYS L  93      30.532  24.964  38.191  1.00 55.23           S  
ATOM    714  C   CYS L  93      27.721  23.366  38.163  1.00 44.37           C  
ATOM    715  O   CYS L  93      28.008  23.063  37.005  1.00 43.11           O  
ATOM    716  N   PHE L  94      26.528  23.909  38.489  1.00 44.68           N  
ATOM    717  CA  PHE L  94      25.513  24.106  37.490  1.00 42.78           C  
ATOM    718  CB  PHE L  94      24.484  22.958  37.544  1.00 41.75           C  
ATOM    719  CG  PHE L  94      23.314  23.205  36.657  1.00 41.15           C  
ATOM    720  CD1 PHE L  94      23.387  22.998  35.300  1.00 40.30           C  
ATOM    721  CD2 PHE L  94      22.122  23.616  37.205  1.00 41.78           C  
ATOM    722  CE1 PHE L  94      22.289  23.219  34.503  1.00 41.29           C  
ATOM    723  CE2 PHE L  94      21.020  23.838  36.414  1.00 42.69           C  
ATOM    724  CZ  PHE L  94      21.105  23.640  35.058  1.00 42.20           C  
ATOM    725  C   PHE L  94      24.806  25.400  37.757  1.00 44.47           C  
ATOM    726  O   PHE L  94      24.483  25.709  38.903  1.00 46.00           O  
ATOM    727  N   GLN L  95      24.549  26.195  36.691  1.00 46.53           N  
ATOM    728  CA  GLN L  95      23.839  27.436  36.854  1.00 48.51           C  
ATOM    729  CB  GLN L  95      24.576  28.682  36.320  1.00 50.51           C  
ATOM    730  CG  GLN L  95      24.763  28.728  34.803  1.00 53.27           C  
ATOM    731  CD  GLN L  95      23.562  29.410  34.166  1.00 54.31           C  
ATOM    732  OE1 GLN L  95      23.220  29.140  33.017  1.00 53.67           O  
ATOM    733  NE2 GLN L  95      22.903  30.321  34.928  1.00 53.36           N  
ATOM    734  C   GLN L  95      22.525  27.311  36.138  1.00 47.91           C  
ATOM    735  O   GLN L  95      22.455  27.028  34.945  1.00 48.04           O  
ATOM    736  N   GLY L  96      21.462  27.363  36.965  1.00 53.10           N  
ATOM    737  CA  GLY L  96      20.061  27.346  36.648  1.00 53.96           C  
ATOM    738  C   GLY L  96      19.509  28.687  36.258  1.00 57.42           C  
ATOM    739  O   GLY L  96      18.460  28.777  35.629  1.00 57.81           O  
ATOM    740  N   SER L  97      20.135  29.775  36.725  1.00 61.17           N  
ATOM    741  CA  SER L  97      19.544  31.075  36.632  1.00 66.57           C  
ATOM    742  CB  SER L  97      20.314  32.118  37.439  1.00 68.70           C  
ATOM    743  OG  SER L  97      20.220  31.802  38.822  1.00 68.81           O  
ATOM    744  C   SER L  97      19.347  31.607  35.245  1.00 68.36           C  
ATOM    745  O   SER L  97      18.349  32.284  35.008  1.00 71.28           O  
ATOM    746  N   LEU L  98      20.268  31.366  34.298  1.00 68.02           N  
ATOM    747  CA  LEU L  98      20.068  31.910  32.983  1.00 71.15           C  
ATOM    748  CB  LEU L  98      21.241  32.764  32.469  1.00 75.59           C  
ATOM    749  CG  LEU L  98      21.517  33.999  33.347  1.00 83.25           C  
ATOM    750  CD1 LEU L  98      22.567  34.918  32.711  1.00110.50           C  
ATOM    751  CD2 LEU L  98      20.224  34.739  33.725  1.00 84.19           C  
ATOM    752  C   LEU L  98      19.880  30.796  32.015  1.00 69.18           C  
ATOM    753  O   LEU L  98      20.203  29.642  32.293  1.00 67.74           O  
ATOM    754  N   VAL L  99      19.310  31.143  30.843  1.00 71.14           N  
ATOM    755  CA  VAL L  99      19.093  30.180  29.805  1.00 71.12           C  
ATOM    756  CB  VAL L  99      17.800  30.387  29.076  1.00 73.39           C  
ATOM    757  CG1 VAL L  99      17.738  29.390  27.904  1.00 72.84           C  
ATOM    758  CG2 VAL L  99      16.638  30.269  30.076  1.00 71.83           C  
ATOM    759  C   VAL L  99      20.163  30.405  28.793  1.00 71.29           C  
ATOM    760  O   VAL L  99      20.506  31.549  28.496  1.00 76.14           O  
ATOM    761  N   PRO L 100      20.731  29.350  28.272  1.00 66.70           N  
ATOM    762  CA  PRO L 100      20.387  28.039  28.751  1.00 59.89           C  
ATOM    763  CD  PRO L 100      20.980  29.345  26.840  1.00 67.52           C  
ATOM    764  CB  PRO L 100      20.719  27.067  27.618  1.00 59.58           C  
ATOM    765  CG  PRO L 100      20.605  27.936  26.357  1.00 65.22           C  
ATOM    766  C   PRO L 100      21.162  27.776  30.004  1.00 56.52           C  
ATOM    767  O   PRO L 100      22.140  28.478  30.251  1.00 58.03           O  
ATOM    768  N   PRO L 101      20.757  26.827  30.800  1.00 52.16           N  
ATOM    769  CA  PRO L 101      21.529  26.517  31.972  1.00 50.49           C  
ATOM    770  CD  PRO L 101      19.345  26.558  31.000  1.00 51.08           C  
ATOM    771  CB  PRO L 101      20.594  25.742  32.908  1.00 48.20           C  
ATOM    772  CG  PRO L 101      19.337  25.449  32.061  1.00 47.68           C  
ATOM    773  C   PRO L 101      22.766  25.787  31.543  1.00 49.29           C  
ATOM    774  O   PRO L 101      22.714  25.081  30.537  1.00 49.64           O  
ATOM    775  N   THR L 102      23.886  25.935  32.282  1.00 47.82           N  
ATOM    776  CA  THR L 102      25.115  25.330  31.867  1.00 47.97           C  
ATOM    777  CB  THR L 102      26.062  26.309  31.241  1.00 52.03           C  
ATOM    778  OG1 THR L 102      26.364  27.350  32.158  1.00 52.95           O  
ATOM    779  CG2 THR L 102      25.404  26.893  29.979  1.00 54.20           C  
ATOM    780  C   THR L 102      25.802  24.713  33.043  1.00 47.12           C  
ATOM    781  O   THR L 102      25.567  25.077  34.194  1.00 46.94           O  
ATOM    782  N   PHE L 103      26.691  23.740  32.754  1.00 45.78           N  
ATOM    783  CA  PHE L 103      27.433  23.053  33.773  1.00 44.26           C  
ATOM    784  CB  PHE L 103      27.446  21.517  33.635  1.00 41.98           C  
ATOM    785  CG  PHE L 103      26.081  20.949  33.830  1.00 42.28           C  
ATOM    786  CD1 PHE L 103      25.219  20.803  32.771  1.00 38.76           C  
ATOM    787  CD2 PHE L 103      25.664  20.548  35.074  1.00 40.40           C  
ATOM    788  CE1 PHE L 103      23.963  20.271  32.953  1.00 37.92           C  
ATOM    789  CE2 PHE L 103      24.411  20.015  35.259  1.00 40.82           C  
ATOM    790  CZ  PHE L 103      23.553  19.874  34.201  1.00 38.54           C  
ATOM    791  C   PHE L 103      28.863  23.437  33.602  1.00 47.47           C  
ATOM    792  O   PHE L 103      29.270  23.948  32.560  1.00 48.51           O  
ATOM    793  N   GLY L 104      29.669  23.234  34.655  1.00 46.74           N  
ATOM    794  CA  GLY L 104      31.061  23.511  34.497  1.00 49.61           C  
ATOM    795  C   GLY L 104      31.679  22.294  33.915  1.00 49.54           C  
ATOM    796  O   GLY L 104      31.037  21.252  33.791  1.00 47.60           O  
ATOM    797  N   ALA L 105      32.955  22.409  33.506  1.00 52.94           N  
ATOM    798  CA  ALA L 105      33.641  21.201  33.198  1.00 53.91           C  
ATOM    799  CB  ALA L 105      35.076  21.403  32.683  1.00 56.95           C  
ATOM    800  C   ALA L 105      33.712  20.656  34.580  1.00 51.51           C  
ATOM    801  O   ALA L 105      33.691  21.414  35.541  1.00 51.29           O  
ATOM    802  N   GLY L 106      33.755  19.342  34.762  1.00 49.74           N  
ATOM    803  CA  GLY L 106      33.710  18.867  36.107  1.00 48.35           C  
ATOM    804  C   GLY L 106      35.072  18.886  36.717  1.00 50.72           C  
ATOM    805  O   GLY L 106      36.053  19.321  36.113  1.00 54.37           O  
ATOM    806  N   THR L 107      35.127  18.432  37.985  1.00 49.72           N  
ATOM    807  CA  THR L 107      36.349  18.309  38.715  1.00 50.87           C  
ATOM    808  CB  THR L 107      36.415  19.186  39.935  1.00 51.15           C  
ATOM    809  OG1 THR L 107      36.295  20.550  39.564  1.00 51.88           O  
ATOM    810  CG2 THR L 107      37.753  18.950  40.655  1.00 51.76           C  
ATOM    811  C   THR L 107      36.394  16.897  39.187  1.00 50.94           C  
ATOM    812  O   THR L 107      35.486  16.432  39.874  1.00 48.25           O  
ATOM    813  N   LYS L 108      37.463  16.164  38.832  1.00 51.93           N  
ATOM    814  CA  LYS L 108      37.505  14.794  39.234  1.00 53.54           C  
ATOM    815  CB  LYS L 108      38.250  13.888  38.240  1.00 55.46           C  
ATOM    816  CG  LYS L 108      38.138  12.400  38.573  1.00 59.61           C  
ATOM    817  CD  LYS L 108      38.515  11.494  37.404  1.00 62.77           C  
ATOM    818  CE  LYS L 108      38.331  10.006  37.699  1.00 65.27           C  
ATOM    819  NZ  LYS L 108      38.490   9.227  36.451  1.00 66.10           N1+
ATOM    820  C   LYS L 108      38.210  14.726  40.547  1.00 54.77           C  
ATOM    821  O   LYS L 108      39.374  15.107  40.671  1.00 57.77           O  
ATOM    822  N   LEU L 109      37.498  14.237  41.576  1.00 53.61           N  
ATOM    823  CA  LEU L 109      38.099  14.107  42.866  1.00 54.92           C  
ATOM    824  CB  LEU L 109      37.085  14.183  44.023  1.00 53.96           C  
ATOM    825  CG  LEU L 109      37.737  14.252  45.417  1.00 56.79           C  
ATOM    826  CD1 LEU L 109      38.325  15.644  45.685  1.00 58.09           C  
ATOM    827  CD2 LEU L 109      36.788  13.776  46.523  0.80 56.44           C  
ATOM    828  C   LEU L 109      38.668  12.724  42.883  1.00 56.64           C  
ATOM    829  O   LEU L 109      37.928  11.743  42.810  1.00 56.01           O  
ATOM    830  N   GLU L 110      40.009  12.620  42.969  1.00 58.60           N  
ATOM    831  CA  GLU L 110      40.675  11.348  42.944  1.00 61.23           C  
ATOM    832  CB  GLU L 110      41.767  11.252  41.862  1.00 63.78           C  
ATOM    833  CG  GLU L 110      41.279  11.356  40.420  1.00 69.42           C  
ATOM    834  CD  GLU L 110      42.503  11.301  39.510  1.00 74.57           C  
ATOM    835  OE1 GLU L 110      43.599  10.926  40.007  1.00 78.18           O  
ATOM    836  OE2 GLU L 110      42.355  11.632  38.304  1.00 72.78           O1-
ATOM    837  C   GLU L 110      41.429  11.208  44.228  1.00 63.54           C  
ATOM    838  O   GLU L 110      41.874  12.198  44.805  1.00 64.10           O  
ATOM    839  N   LEU L 111      41.585   9.960  44.716  1.00 64.33           N  
ATOM    840  CA  LEU L 111      42.334   9.749  45.920  1.00 66.96           C  
ATOM    841  CB  LEU L 111      42.031   8.416  46.627  1.00 68.30           C  
ATOM    842  CG  LEU L 111      40.621   8.374  47.236  1.00 74.34           C  
ATOM    843  CD1 LEU L 111      40.345   7.034  47.936  1.00 70.64           C  
ATOM    844  CD2 LEU L 111      40.387   9.584  48.153  1.00 77.51           C  
ATOM    845  C   LEU L 111      43.794   9.781  45.598  1.00 68.82           C  
ATOM    846  O   LEU L 111      44.231   9.322  44.543  1.00 70.08           O  
ATOM    847  N   LYS L 112      44.591  10.340  46.530  1.00 69.84           N  
ATOM    848  CA  LYS L 112      46.008  10.420  46.346  1.00 71.95           C  
ATOM    849  CB  LYS L 112      46.693  11.383  47.334  1.00 74.32           C  
ATOM    850  CG  LYS L 112      46.260  12.844  47.190  1.00 75.24           C  
ATOM    851  CD  LYS L 112      46.620  13.702  48.408  1.00 80.13           C  
ATOM    852  CE  LYS L 112      46.151  15.156  48.318  1.00 81.95           C  
ATOM    853  NZ  LYS L 112      47.075  15.939  47.472  1.00 79.60           N1+
ATOM    854  C   LYS L 112      46.555   9.028  46.631  1.00 73.13           C  
ATOM    855  O   LYS L 112      45.771   8.163  47.109  1.00 74.40           O  
ATOM    856  OXT LYS L 112      47.771   8.814  46.381  1.00  0.00           O1-
TER     857      LYS L 112 
ATOM    858  N   GLN H 113       8.674   7.019  46.986  1.00 75.45           N1+
ATOM    859  CA  GLN H 113       9.963   7.386  46.360  1.00 73.18           C  
ATOM    860  CB  GLN H 113      10.886   6.165  46.228  1.00 77.39           C  
ATOM    861  CG  GLN H 113      11.634   5.820  47.510  1.00 80.24           C  
ATOM    862  CD  GLN H 113      12.721   6.871  47.669  1.00 84.33           C  
ATOM    863  OE1 GLN H 113      12.460   8.070  47.564  1.00 86.87           O  
ATOM    864  NE2 GLN H 113      13.978   6.415  47.916  1.00 96.41           N  
ATOM    865  C   GLN H 113       9.802   7.955  44.994  1.00 68.10           C  
ATOM    866  O   GLN H 113       9.074   7.415  44.163  1.00 66.69           O  
ATOM    867  N   VAL H 114      10.490   9.083  44.736  1.00 63.87           N  
ATOM    868  CA  VAL H 114      10.452   9.682  43.435  1.00 58.08           C  
ATOM    869  CB  VAL H 114      10.911  11.114  43.427  1.00 56.57           C  
ATOM    870  CG1 VAL H 114      10.971  11.607  41.972  1.00 53.04           C  
ATOM    871  CG2 VAL H 114       9.966  11.938  44.316  1.00 57.21           C  
ATOM    872  C   VAL H 114      11.392   8.893  42.579  1.00 56.95           C  
ATOM    873  O   VAL H 114      12.479   8.520  43.021  1.00 57.80           O  
ATOM    874  N   GLN H 115      10.991   8.605  41.324  1.00 53.83           N  
ATOM    875  CA  GLN H 115      11.827   7.792  40.490  1.00 54.04           C  
ATOM    876  CB  GLN H 115      11.491   6.301  40.675  1.00 58.69           C  
ATOM    877  CG  GLN H 115      12.307   5.310  39.848  1.00 63.38           C  
ATOM    878  CD  GLN H 115      11.828   3.920  40.245  1.00 70.12           C  
ATOM    879  OE1 GLN H 115      11.817   3.570  41.424  1.00 76.44           O  
ATOM    880  NE2 GLN H 115      11.409   3.106  39.241  1.00 76.35           N  
ATOM    881  C   GLN H 115      11.599   8.152  39.050  1.00 50.17           C  
ATOM    882  O   GLN H 115      10.481   8.464  38.640  1.00 49.87           O  
ATOM    883  N   LEU H 116      12.677   8.131  38.238  1.00 47.77           N  
ATOM    884  CA  LEU H 116      12.556   8.423  36.836  1.00 45.09           C  
ATOM    885  CB  LEU H 116      13.352   9.673  36.422  1.00 41.82           C  
ATOM    886  CG  LEU H 116      12.855  10.972  37.080  1.00 40.94           C  
ATOM    887  CD1 LEU H 116      13.690  12.177  36.629  1.00 40.57           C  
ATOM    888  CD2 LEU H 116      11.349  11.182  36.847  1.00 39.21           C  
ATOM    889  C   LEU H 116      13.145   7.265  36.081  1.00 46.36           C  
ATOM    890  O   LEU H 116      14.317   6.933  36.255  1.00 48.14           O  
ATOM    891  N   GLN H 117      12.351   6.612  35.214  1.00 46.60           N  
ATOM    892  CA  GLN H 117      12.915   5.511  34.488  1.00 47.40           C  
ATOM    893  CB  GLN H 117      12.140   4.197  34.643  1.00 51.86           C  
ATOM    894  CG  GLN H 117      12.237   3.650  36.066  1.00 59.44           C  
ATOM    895  CD  GLN H 117      11.545   2.302  36.119  1.00 68.06           C  
ATOM    896  OE1 GLN H 117      12.178   1.261  35.957  1.00 71.68           O  
ATOM    897  NE2 GLN H 117      10.205   2.318  36.352  1.00 67.10           N  
ATOM    898  C   GLN H 117      12.974   5.872  33.041  1.00 44.17           C  
ATOM    899  O   GLN H 117      12.003   6.354  32.462  1.00 42.55           O  
ATOM    900  N   GLN H 118      14.144   5.636  32.417  1.00 42.78           N  
ATOM    901  CA  GLN H 118      14.307   6.017  31.046  1.00 40.85           C  
ATOM    902  CB  GLN H 118      15.572   6.848  30.781  1.00 38.32           C  
ATOM    903  CG  GLN H 118      15.509   8.222  31.454  1.00 38.34           C  
ATOM    904  CD  GLN H 118      16.789   8.982  31.145  1.00 37.77           C  
ATOM    905  OE1 GLN H 118      17.589   9.258  32.039  1.00 38.22           O  
ATOM    906  NE2 GLN H 118      16.987   9.338  29.849  1.00 31.11           N  
ATOM    907  C   GLN H 118      14.342   4.798  30.181  1.00 42.50           C  
ATOM    908  O   GLN H 118      14.648   3.694  30.627  1.00 45.67           O  
ATOM    909  N   SER H 119      14.008   4.993  28.890  1.00 41.41           N  
ATOM    910  CA  SER H 119      13.933   3.915  27.949  1.00 43.89           C  
ATOM    911  CB  SER H 119      13.270   4.313  26.617  1.00 41.33           C  
ATOM    912  OG  SER H 119      13.991   5.370  26.003  1.00 43.57           O  
ATOM    913  C   SER H 119      15.310   3.400  27.673  1.00 46.36           C  
ATOM    914  O   SER H 119      16.310   4.060  27.948  1.00 45.41           O  
ATOM    915  N   GLY H 120      15.381   2.181  27.104  1.00 49.57           N  
ATOM    916  CA  GLY H 120      16.629   1.514  26.865  1.00 51.18           C  
ATOM    917  C   GLY H 120      17.378   2.222  25.781  1.00 50.19           C  
ATOM    918  O   GLY H 120      16.865   3.093  25.081  1.00 47.44           O  
ATOM    919  N   PRO H 121      18.613   1.815  25.655  1.00 53.00           N  
ATOM    920  CA  PRO H 121      19.561   2.382  24.729  1.00 53.44           C  
ATOM    921  CD  PRO H 121      19.029   0.505  26.130  1.00 56.65           C  
ATOM    922  CB  PRO H 121      20.839   1.570  24.918  1.00 56.90           C  
ATOM    923  CG  PRO H 121      20.313   0.187  25.344  1.00 59.13           C  
ATOM    924  C   PRO H 121      19.073   2.276  23.320  1.00 55.43           C  
ATOM    925  O   PRO H 121      18.337   1.341  23.007  1.00 57.79           O  
ATOM    926  N   GLU H 122      19.464   3.235  22.458  1.00 53.78           N  
ATOM    927  CA  GLU H 122      19.039   3.204  21.090  1.00 55.34           C  
ATOM    928  CB  GLU H 122      18.132   4.390  20.707  1.00 53.02           C  
ATOM    929  CG  GLU H 122      16.740   4.341  21.342  1.00 56.29           C  
ATOM    930  CD  GLU H 122      15.828   3.525  20.435  1.00 61.73           C  
ATOM    931  OE1 GLU H 122      15.549   3.993  19.301  1.00 62.69           O  
ATOM    932  OE2 GLU H 122      15.397   2.422  20.863  1.00 65.93           O1-
ATOM    933  C   GLU H 122      20.243   3.274  20.205  1.00 57.89           C  
ATOM    934  O   GLU H 122      21.174   4.041  20.447  1.00 57.39           O  
ATOM    935  N   ASP H 123      20.256   2.434  19.152  1.00 61.84           N  
ATOM    936  CA  ASP H 123      21.308   2.479  18.181  1.00 65.68           C  
ATOM    937  CB  ASP H 123      21.989   1.120  17.949  1.00 70.63           C  
ATOM    938  CG  ASP H 123      22.799   0.799  19.199  1.00 74.34           C  
ATOM    939  OD1 ASP H 123      23.198   1.760  19.911  1.00 82.94           O  
ATOM    940  OD2 ASP H 123      23.029  -0.411  19.463  1.00 91.39           O1-
ATOM    941  C   ASP H 123      20.650   2.892  16.906  1.00 64.65           C  
ATOM    942  O   ASP H 123      19.872   2.133  16.329  1.00 69.53           O  
ATOM    943  N   VAL H 124      20.942   4.121  16.437  1.00 62.75           N  
ATOM    944  CA  VAL H 124      20.285   4.612  15.261  1.00 62.37           C  
ATOM    945  CB  VAL H 124      19.369   5.768  15.530  1.00 58.81           C  
ATOM    946  CG1 VAL H 124      18.138   5.263  16.296  1.00 57.40           C  
ATOM    947  CG2 VAL H 124      20.159   6.823  16.321  1.00 56.91           C  
ATOM    948  C   VAL H 124      21.294   5.059  14.251  1.00 65.52           C  
ATOM    949  O   VAL H 124      22.443   5.357  14.569  1.00 66.74           O  
ATOM    950  N   LYS H 125      20.865   5.081  12.973  1.00 66.95           N  
ATOM    951  CA  LYS H 125      21.700   5.491  11.881  1.00 70.64           C  
ATOM    952  CB  LYS H 125      21.215   4.963  10.522  1.00 75.47           C  
ATOM    953  CG  LYS H 125      21.351   3.445  10.399  1.00 81.17           C  
ATOM    954  CD  LYS H 125      20.526   2.846   9.261  1.00 88.28           C  
ATOM    955  CE  LYS H 125      19.061   2.610   9.638  1.00 92.64           C  
ATOM    956  NZ  LYS H 125      18.405   3.901   9.938  1.00 98.27           N1+
ATOM    957  C   LYS H 125      21.694   6.984  11.837  1.00 67.78           C  
ATOM    958  O   LYS H 125      20.790   7.633  12.363  1.00 65.69           O  
ATOM    959  N   PRO H 126      22.697   7.554  11.233  1.00 69.40           N  
ATOM    960  CA  PRO H 126      22.775   8.984  11.182  1.00 67.10           C  
ATOM    961  CD  PRO H 126      24.012   6.932  11.195  1.00 73.44           C  
ATOM    962  CB  PRO H 126      24.184   9.307  10.694  1.00 69.52           C  
ATOM    963  CG  PRO H 126      25.014   8.099  11.167  1.00 72.61           C  
ATOM    964  C   PRO H 126      21.684   9.540  10.325  1.00 68.11           C  
ATOM    965  O   PRO H 126      21.316   8.903   9.341  1.00 71.37           O  
ATOM    966  N   GLY H 127      21.145  10.718  10.694  1.00 65.81           N  
ATOM    967  CA  GLY H 127      20.121  11.342   9.908  1.00 64.40           C  
ATOM    968  C   GLY H 127      18.786  10.876  10.399  1.00 62.59           C  
ATOM    969  O   GLY H 127      17.754  11.450  10.055  1.00 61.79           O  
ATOM    970  N   ALA H 128      18.776   9.816  11.228  1.00 61.47           N  
ATOM    971  CA  ALA H 128      17.560   9.264  11.751  1.00 59.42           C  
ATOM    972  CB  ALA H 128      17.695   7.802  12.206  1.00 60.34           C  
ATOM    973  C   ALA H 128      17.155  10.069  12.943  1.00 56.00           C  
ATOM    974  O   ALA H 128      17.847  11.003  13.344  1.00 55.09           O  
ATOM    975  N   SER H 129      15.975   9.753  13.513  1.00 54.60           N  
ATOM    976  CA  SER H 129      15.529  10.449  14.685  1.00 50.99           C  
ATOM    977  CB  SER H 129      14.225  11.237  14.479  1.00 51.71           C  
ATOM    978  OG  SER H 129      13.157  10.355  14.169  1.00 53.81           O  
ATOM    979  C   SER H 129      15.292   9.436  15.764  1.00 49.56           C  
ATOM    980  O   SER H 129      15.107   8.252  15.484  1.00 50.86           O  
ATOM    981  N   VAL H 130      15.341   9.871  17.043  1.00 45.13           N  
ATOM    982  CA  VAL H 130      15.085   8.956  18.122  1.00 43.34           C  
ATOM    983  CB  VAL H 130      16.288   8.554  18.929  1.00 43.58           C  
ATOM    984  CG1 VAL H 130      17.328   7.907  18.007  1.00 41.91           C  
ATOM    985  CG2 VAL H 130      16.791   9.771  19.715  1.00 44.15           C  
ATOM    986  C   VAL H 130      14.181   9.638  19.095  1.00 40.95           C  
ATOM    987  O   VAL H 130      14.159  10.865  19.195  1.00 40.69           O  
ATOM    988  N   LYS H 131      13.393   8.835  19.835  1.00 41.03           N  
ATOM    989  CA  LYS H 131      12.510   9.379  20.821  1.00 40.09           C  
ATOM    990  CB  LYS H 131      11.033   9.204  20.429  1.00 40.25           C  
ATOM    991  CG  LYS H 131      10.036   9.994  21.275  1.00 41.30           C  
ATOM    992  CD  LYS H 131       8.645  10.051  20.638  1.00 42.26           C  
ATOM    993  CE  LYS H 131       7.611  10.819  21.463  1.00 44.77           C  
ATOM    994  NZ  LYS H 131       6.313  10.826  20.757  1.00 48.62           N1+
ATOM    995  C   LYS H 131      12.753   8.597  22.074  1.00 39.79           C  
ATOM    996  O   LYS H 131      12.457   7.405  22.136  1.00 40.84           O  
ATOM    997  N   ILE H 132      13.287   9.253  23.122  1.00 37.45           N  
ATOM    998  CA  ILE H 132      13.536   8.532  24.335  1.00 37.95           C  
ATOM    999  CB  ILE H 132      14.914   8.684  24.928  1.00 38.76           C  
ATOM   1000  CG1 ILE H 132      15.238  10.132  25.329  1.00 38.49           C  
ATOM   1001  CG2 ILE H 132      15.912   8.098  23.917  1.00 41.45           C  
ATOM   1002  CD1 ILE H 132      15.495  11.063  24.147  1.00 39.32           C  
ATOM   1003  C   ILE H 132      12.530   8.979  25.345  1.00 35.95           C  
ATOM   1004  O   ILE H 132      12.035  10.103  25.288  1.00 34.10           O  
ATOM   1005  N   SER H 133      12.168   8.070  26.273  1.00 35.60           N  
ATOM   1006  CA  SER H 133      11.142   8.376  27.227  1.00 36.72           C  
ATOM   1007  CB  SER H 133       9.976   7.371  27.200  1.00 38.61           C  
ATOM   1008  OG  SER H 133      10.430   6.085  27.596  1.00 39.79           O  
ATOM   1009  C   SER H 133      11.699   8.358  28.617  1.00 37.08           C  
ATOM   1010  O   SER H 133      12.732   7.747  28.890  1.00 37.59           O  
ATOM   1011  N   CYS H 134      11.014   9.084  29.522  1.00 35.11           N  
ATOM   1012  CA  CYS H 134      11.367   9.175  30.909  1.00 36.05           C  
ATOM   1013  CB  CYS H 134      12.049  10.517  31.253  1.00 33.82           C  
ATOM   1014  SG  CYS H 134      12.489  10.692  33.007  1.00 39.05           S  
ATOM   1015  C   CYS H 134      10.077   9.102  31.669  1.00 35.55           C  
ATOM   1016  O   CYS H 134       9.241   9.997  31.573  1.00 35.71           O  
ATOM   1017  N   LYS H 135       9.886   8.030  32.461  1.00 37.64           N  
ATOM   1018  CA  LYS H 135       8.653   7.859  33.173  1.00 39.26           C  
ATOM   1019  CB  LYS H 135       8.202   6.390  33.201  1.00 43.85           C  
ATOM   1020  CG  LYS H 135       6.890   6.150  33.945  1.00 48.67           C  
ATOM   1021  CD  LYS H 135       6.339   4.736  33.760  1.00 54.77           C  
ATOM   1022  CE  LYS H 135       5.155   4.414  34.674  1.00 58.30           C  
ATOM   1023  NZ  LYS H 135       3.960   5.167  34.238  1.00 56.71           N1+
ATOM   1024  C   LYS H 135       8.863   8.289  34.590  1.00 39.23           C  
ATOM   1025  O   LYS H 135       9.695   7.727  35.299  1.00 40.95           O  
ATOM   1026  N   ALA H 136       8.088   9.300  35.039  1.00 38.26           N  
ATOM   1027  CA  ALA H 136       8.203   9.801  36.379  1.00 39.09           C  
ATOM   1028  CB  ALA H 136       7.950  11.313  36.489  1.00 36.87           C  
ATOM   1029  C   ALA H 136       7.180   9.108  37.215  1.00 42.31           C  
ATOM   1030  O   ALA H 136       6.079   8.801  36.758  1.00 44.30           O  
ATOM   1031  N   SER H 137       7.547   8.815  38.472  1.00 44.65           N  
ATOM   1032  CA  SER H 137       6.656   8.163  39.376  1.00 47.48           C  
ATOM   1033  CB  SER H 137       6.876   6.641  39.382  1.00 48.69           C  
ATOM   1034  OG  SER H 137       5.989   6.005  40.283  1.00 50.78           O  
ATOM   1035  C   SER H 137       6.989   8.692  40.736  1.00 48.28           C  
ATOM   1036  O   SER H 137       8.107   9.154  40.963  1.00 45.75           O  
ATOM   1037  N   GLY H 138       6.007   8.683  41.646  1.00 48.24           N  
ATOM   1038  CA  GLY H 138       6.294   9.144  42.964  1.00 50.26           C  
ATOM   1039  C   GLY H 138       5.873  10.569  43.074  1.00 50.43           C  
ATOM   1040  O   GLY H 138       5.711  11.082  44.180  1.00 54.35           O  
ATOM   1041  N   TYR H 139       5.716  11.266  41.932  1.00 45.45           N  
ATOM   1042  CA  TYR H 139       5.230  12.607  42.027  1.00 45.75           C  
ATOM   1043  CB  TYR H 139       6.321  13.689  42.122  1.00 41.58           C  
ATOM   1044  CG  TYR H 139       7.088  13.820  40.853  1.00 38.72           C  
ATOM   1045  CD1 TYR H 139       6.653  14.670  39.862  1.00 37.43           C  
ATOM   1046  CD2 TYR H 139       8.252  13.110  40.664  1.00 35.91           C  
ATOM   1047  CE1 TYR H 139       7.366  14.803  38.696  1.00 36.20           C  
ATOM   1048  CE2 TYR H 139       8.969  13.240  39.499  1.00 34.55           C  
ATOM   1049  CZ  TYR H 139       8.528  14.092  38.515  1.00 34.04           C  
ATOM   1050  OH  TYR H 139       9.267  14.226  37.323  1.00 36.17           O  
ATOM   1051  C   TYR H 139       4.388  12.866  40.825  1.00 45.16           C  
ATOM   1052  O   TYR H 139       4.406  12.099  39.862  1.00 42.60           O  
ATOM   1053  N   SER H 140       3.589  13.949  40.864  1.00 44.85           N  
ATOM   1054  CA  SER H 140       2.790  14.239  39.716  1.00 43.92           C  
ATOM   1055  CB  SER H 140       1.427  14.876  40.044  1.00 49.67           C  
ATOM   1056  OG  SER H 140       0.698  15.130  38.852  1.00 51.87           O  
ATOM   1057  C   SER H 140       3.588  15.197  38.897  1.00 40.31           C  
ATOM   1058  O   SER H 140       4.147  16.162  39.413  1.00 37.96           O  
ATOM   1059  N   LEU H 141       3.638  14.956  37.576  1.00 36.38           N  
ATOM   1060  CA  LEU H 141       4.458  15.741  36.706  1.00 36.31           C  
ATOM   1061  CB  LEU H 141       4.499  15.270  35.242  1.00 32.74           C  
ATOM   1062  CG  LEU H 141       5.427  14.066  35.001  1.00 32.64           C  
ATOM   1063  CD1 LEU H 141       5.536  13.743  33.506  1.00 30.33           C  
ATOM   1064  CD2 LEU H 141       6.808  14.296  35.635  1.00 29.76           C  
ATOM   1065  C   LEU H 141       4.004  17.163  36.720  1.00 38.81           C  
ATOM   1066  O   LEU H 141       4.759  18.048  36.332  1.00 40.17           O  
ATOM   1067  N   THR H 142       2.716  17.362  37.051  1.00 40.47           N  
ATOM   1068  CA  THR H 142       1.916  18.560  37.111  1.00 43.24           C  
ATOM   1069  CB  THR H 142       0.456  18.206  37.015  1.00 48.31           C  
ATOM   1070  OG1 THR H 142       0.228  17.458  35.833  1.00  0.00           O  
ATOM   1071  CG2 THR H 142      -0.403  19.485  36.978  1.00  0.00           C  
ATOM   1072  C   THR H 142       2.087  19.429  38.339  1.00 45.98           C  
ATOM   1073  O   THR H 142       1.696  20.596  38.318  1.00 51.04           O  
ATOM   1074  N   THR H 143       2.579  18.902  39.477  1.00 44.37           N  
ATOM   1075  CA  THR H 143       2.638  19.721  40.664  1.00 44.54           C  
ATOM   1076  CB  THR H 143       3.213  18.995  41.845  1.00 45.54           C  
ATOM   1077  OG1 THR H 143       4.526  18.541  41.547  1.00 45.15           O  
ATOM   1078  CG2 THR H 143       2.301  17.803  42.183  1.00 51.01           C  
ATOM   1079  C   THR H 143       3.472  20.927  40.382  1.00 44.24           C  
ATOM   1080  O   THR H 143       4.468  20.859  39.665  1.00 40.69           O  
ATOM   1081  N   ALA H 144       3.077  22.074  40.975  1.00 49.70           N  
ATOM   1082  CA  ALA H 144       3.702  23.329  40.679  1.00 50.95           C  
ATOM   1083  CB  ALA H 144       3.101  24.509  41.462  1.00 57.44           C  
ATOM   1084  C   ALA H 144       5.161  23.280  40.994  1.00 47.34           C  
ATOM   1085  O   ALA H 144       5.576  22.763  42.030  1.00 49.19           O  
ATOM   1086  N   GLY H 145       5.976  23.832  40.072  1.00 45.92           N  
ATOM   1087  CA  GLY H 145       7.392  23.941  40.252  1.00 42.44           C  
ATOM   1088  C   GLY H 145       8.106  22.740  39.711  1.00 39.34           C  
ATOM   1089  O   GLY H 145       9.334  22.722  39.660  1.00 38.63           O  
ATOM   1090  N   MET H 146       7.380  21.692  39.289  1.00 36.83           N  
ATOM   1091  CA  MET H 146       8.098  20.548  38.802  1.00 33.19           C  
ATOM   1092  CB  MET H 146       7.357  19.219  39.015  1.00 33.80           C  
ATOM   1093  CG  MET H 146       7.182  18.886  40.497  1.00 44.37           C  
ATOM   1094  SD  MET H 146       8.750  18.645  41.382  1.00 45.83           S  
ATOM   1095  CE  MET H 146       8.020  18.615  43.045  1.00 61.64           C  
ATOM   1096  C   MET H 146       8.365  20.713  37.341  1.00 32.68           C  
ATOM   1097  O   MET H 146       7.574  21.322  36.622  1.00 32.31           O  
ATOM   1098  N   GLY H 147       9.512  20.176  36.870  1.00 36.41           N  
ATOM   1099  CA  GLY H 147       9.841  20.233  35.479  1.00 34.70           C  
ATOM   1100  C   GLY H 147      10.739  19.073  35.228  1.00 33.34           C  
ATOM   1101  O   GLY H 147      11.240  18.453  36.166  1.00 33.90           O  
ATOM   1102  N   VAL H 148      10.939  18.727  33.944  1.00 32.18           N  
ATOM   1103  CA  VAL H 148      11.834  17.658  33.636  1.00 30.87           C  
ATOM   1104  CB  VAL H 148      11.194  16.531  32.878  1.00 29.88           C  
ATOM   1105  CG1 VAL H 148      12.283  15.509  32.509  1.00 35.68           C  
ATOM   1106  CG2 VAL H 148      10.055  15.944  33.731  1.00 35.69           C  
ATOM   1107  C   VAL H 148      12.881  18.238  32.753  1.00 31.03           C  
ATOM   1108  O   VAL H 148      12.585  18.774  31.685  1.00 31.07           O  
ATOM   1109  N   ASN H 149      14.143  18.173  33.207  1.00 31.71           N  
ATOM   1110  CA  ASN H 149      15.244  18.633  32.425  1.00 30.60           C  
ATOM   1111  CB  ASN H 149      16.414  19.230  33.234  1.00 32.86           C  
ATOM   1112  CG  ASN H 149      16.129  20.690  33.551  1.00 33.64           C  
ATOM   1113  OD1 ASN H 149      15.370  21.351  32.844  1.00 39.20           O  
ATOM   1114  ND2 ASN H 149      16.778  21.220  34.622  1.00 40.51           N  
ATOM   1115  C   ASN H 149      15.803  17.460  31.710  1.00 30.45           C  
ATOM   1116  O   ASN H 149      15.688  16.321  32.160  1.00 31.73           O  
ATOM   1117  N   TRP H 150      16.404  17.732  30.541  1.00 30.57           N  
ATOM   1118  CA  TRP H 150      17.090  16.710  29.826  1.00 31.23           C  
ATOM   1119  CB  TRP H 150      16.542  16.474  28.411  1.00 30.94           C  
ATOM   1120  CG  TRP H 150      15.171  15.843  28.439  1.00 28.90           C  
ATOM   1121  CD2 TRP H 150      14.932  14.427  28.395  1.00 27.80           C  
ATOM   1122  CD1 TRP H 150      13.947  16.438  28.529  1.00 28.45           C  
ATOM   1123  NE1 TRP H 150      12.960  15.482  28.551  1.00 28.79           N  
ATOM   1124  CE2 TRP H 150      13.552  14.239  28.467  1.00 28.33           C  
ATOM   1125  CE3 TRP H 150      15.792  13.369  28.303  1.00 28.89           C  
ATOM   1126  CZ2 TRP H 150      13.009  12.986  28.448  1.00 28.46           C  
ATOM   1127  CZ3 TRP H 150      15.241  12.107  28.281  1.00 28.86           C  
ATOM   1128  CH2 TRP H 150      13.876  11.919  28.354  1.00 29.68           C  
ATOM   1129  C   TRP H 150      18.504  17.172  29.745  1.00 33.68           C  
ATOM   1130  O   TRP H 150      18.771  18.339  29.459  1.00 34.00           O  
ATOM   1131  N   VAL H 151      19.447  16.260  30.044  1.00 33.98           N  
ATOM   1132  CA  VAL H 151      20.834  16.601  30.045  1.00 35.59           C  
ATOM   1133  CB  VAL H 151      21.433  16.580  31.421  1.00 36.08           C  
ATOM   1134  CG1 VAL H 151      22.939  16.867  31.317  1.00 38.03           C  
ATOM   1135  CG2 VAL H 151      20.666  17.583  32.299  1.00 33.10           C  
ATOM   1136  C   VAL H 151      21.544  15.574  29.234  1.00 37.16           C  
ATOM   1137  O   VAL H 151      21.238  14.384  29.287  1.00 37.43           O  
ATOM   1138  N   LYS H 152      22.535  16.033  28.458  1.00 39.45           N  
ATOM   1139  CA  LYS H 152      23.288  15.181  27.591  1.00 39.64           C  
ATOM   1140  CB  LYS H 152      23.470  15.851  26.220  1.00 39.69           C  
ATOM   1141  CG  LYS H 152      24.322  15.101  25.203  1.00 41.05           C  
ATOM   1142  CD  LYS H 152      24.297  15.777  23.830  1.00 43.93           C  
ATOM   1143  CE  LYS H 152      25.355  15.252  22.862  1.00 48.10           C  
ATOM   1144  NZ  LYS H 152      25.300  16.015  21.596  1.00 51.31           N1+
ATOM   1145  C   LYS H 152      24.645  15.052  28.195  1.00 42.82           C  
ATOM   1146  O   LYS H 152      25.173  16.009  28.752  1.00 44.44           O  
ATOM   1147  N   GLN H 153      25.224  13.838  28.143  1.00 45.04           N  
ATOM   1148  CA  GLN H 153      26.564  13.664  28.617  1.00 49.89           C  
ATOM   1149  CB  GLN H 153      26.656  12.858  29.926  1.00 48.91           C  
ATOM   1150  CG  GLN H 153      28.086  12.666  30.437  1.00 53.23           C  
ATOM   1151  CD  GLN H 153      28.013  11.972  31.791  1.00 57.22           C  
ATOM   1152  OE1 GLN H 153      27.388  12.472  32.723  1.00 59.89           O  
ATOM   1153  NE2 GLN H 153      28.659  10.782  31.909  1.00 56.15           N  
ATOM   1154  C   GLN H 153      27.293  12.901  27.563  1.00 53.79           C  
ATOM   1155  O   GLN H 153      27.108  11.695  27.404  1.00 54.00           O  
ATOM   1156  N   SER H 154      28.141  13.603  26.787  1.00 57.85           N  
ATOM   1157  CA  SER H 154      28.895  12.905  25.798  1.00 62.95           C  
ATOM   1158  CB  SER H 154      29.237  13.740  24.552  0.80 64.08           C  
ATOM   1159  OG  SER H 154      28.056  14.054  23.831  1.00 62.27           O  
ATOM   1160  C   SER H 154      30.170  12.582  26.455  1.00 68.52           C  
ATOM   1161  O   SER H 154      30.611  13.319  27.334  1.00 70.27           O  
ATOM   1162  N   PRO H 155      30.741  11.477  26.086  1.00 72.61           N  
ATOM   1163  CA  PRO H 155      31.998  11.122  26.660  1.00 78.02           C  
ATOM   1164  CD  PRO H 155      30.549  10.889  24.773  1.00 72.43           C  
ATOM   1165  CB  PRO H 155      32.444   9.874  25.906  1.00 79.53           C  
ATOM   1166  CG  PRO H 155      31.844  10.097  24.504  1.00 76.71           C  
ATOM   1167  C   PRO H 155      32.951  12.258  26.422  1.00 81.80           C  
ATOM   1168  O   PRO H 155      33.255  12.539  25.264  1.00 82.10           O  
ATOM   1169  N   GLY H 156      33.435  12.907  27.502  1.00 84.64           N  
ATOM   1170  CA  GLY H 156      34.436  13.932  27.399  1.00 87.75           C  
ATOM   1171  C   GLY H 156      33.903  15.271  26.962  1.00 85.21           C  
ATOM   1172  O   GLY H 156      34.674  16.092  26.464  1.00 87.68           O  
ATOM   1173  N   LYS H 157      32.587  15.538  27.093  1.00 81.00           N  
ATOM   1174  CA  LYS H 157      32.127  16.867  26.786  1.00 79.23           C  
ATOM   1175  CB  LYS H 157      31.256  16.937  25.520  1.00 78.40           C  
ATOM   1176  CG  LYS H 157      32.071  16.777  24.236  1.00 80.89           C  
ATOM   1177  CD  LYS H 157      31.234  16.500  22.987  1.00 82.39           C  
ATOM   1178  CE  LYS H 157      30.363  17.678  22.555  1.00 84.39           C  
ATOM   1179  NZ  LYS H 157      29.156  17.749  23.406  1.00 80.42           N1+
ATOM   1180  C   LYS H 157      31.307  17.326  27.948  1.00 75.17           C  
ATOM   1181  O   LYS H 157      30.438  18.186  27.806  1.00 72.59           O  
ATOM   1182  N   GLY H 158      31.585  16.752  29.138  1.00 73.75           N  
ATOM   1183  CA  GLY H 158      30.922  17.129  30.351  1.00 68.48           C  
ATOM   1184  C   GLY H 158      29.449  16.903  30.214  1.00 62.64           C  
ATOM   1185  O   GLY H 158      28.989  16.071  29.432  1.00 59.84           O  
ATOM   1186  N   LEU H 159      28.679  17.669  31.010  1.00 59.52           N  
ATOM   1187  CA  LEU H 159      27.247  17.621  31.015  1.00 53.39           C  
ATOM   1188  CB  LEU H 159      26.632  17.679  32.426  1.00 51.49           C  
ATOM   1189  CG  LEU H 159      26.909  16.418  33.265  1.00 51.35           C  
ATOM   1190  CD1 LEU H 159      26.281  16.516  34.661  1.00 49.43           C  
ATOM   1191  CD2 LEU H 159      26.455  15.155  32.522  1.00 51.15           C  
ATOM   1192  C   LEU H 159      26.767  18.824  30.267  1.00 52.44           C  
ATOM   1193  O   LEU H 159      27.341  19.908  30.363  1.00 54.09           O  
ATOM   1194  N   GLU H 160      25.695  18.647  29.472  1.00 49.10           N  
ATOM   1195  CA  GLU H 160      25.157  19.710  28.674  1.00 48.64           C  
ATOM   1196  CB  GLU H 160      25.461  19.474  27.185  1.00 49.29           C  
ATOM   1197  CG  GLU H 160      25.181  20.645  26.249  1.00 53.83           C  
ATOM   1198  CD  GLU H 160      25.797  20.267  24.910  1.00 60.42           C  
ATOM   1199  OE1 GLU H 160      27.054  20.226  24.837  1.00 62.26           O  
ATOM   1200  OE2 GLU H 160      25.028  20.003  23.949  1.00 61.78           O1-
ATOM   1201  C   GLU H 160      23.666  19.695  28.870  1.00 45.02           C  
ATOM   1202  O   GLU H 160      23.053  18.631  28.913  1.00 42.94           O  
ATOM   1203  N   TRP H 161      23.040  20.886  28.988  1.00 43.37           N  
ATOM   1204  CA  TRP H 161      21.622  20.961  29.236  1.00 39.47           C  
ATOM   1205  CB  TRP H 161      21.232  22.197  30.071  1.00 39.73           C  
ATOM   1206  CG  TRP H 161      19.749  22.371  30.310  1.00 38.78           C  
ATOM   1207  CD2 TRP H 161      18.901  23.235  29.536  1.00 39.48           C  
ATOM   1208  CD1 TRP H 161      18.953  21.803  31.261  1.00 37.64           C  
ATOM   1209  NE1 TRP H 161      17.662  22.255  31.124  1.00 36.26           N  
ATOM   1210  CE2 TRP H 161      17.615  23.137  30.067  1.00 37.74           C  
ATOM   1211  CE3 TRP H 161      19.169  24.043  28.470  1.00 41.75           C  
ATOM   1212  CZ2 TRP H 161      16.576  23.847  29.540  1.00 38.58           C  
ATOM   1213  CZ3 TRP H 161      18.118  24.759  27.937  1.00 41.94           C  
ATOM   1214  CH2 TRP H 161      16.845  24.662  28.463  1.00 42.27           C  
ATOM   1215  C   TRP H 161      20.910  21.060  27.925  1.00 39.97           C  
ATOM   1216  O   TRP H 161      21.118  22.005  27.168  1.00 41.68           O  
ATOM   1217  N   LEU H 162      20.117  20.022  27.591  1.00 37.97           N  
ATOM   1218  CA  LEU H 162      19.370  19.987  26.365  1.00 36.76           C  
ATOM   1219  CB  LEU H 162      18.972  18.545  25.987  1.00 35.52           C  
ATOM   1220  CG  LEU H 162      20.190  17.609  25.813  1.00 33.83           C  
ATOM   1221  CD1 LEU H 162      19.768  16.183  25.420  1.00 35.44           C  
ATOM   1222  CD2 LEU H 162      21.229  18.209  24.853  1.00 38.22           C  
ATOM   1223  C   LEU H 162      18.124  20.821  26.387  1.00 36.66           C  
ATOM   1224  O   LEU H 162      17.932  21.695  25.542  1.00 38.74           O  
ATOM   1225  N   ALA H 163      17.252  20.603  27.392  1.00 35.12           N  
ATOM   1226  CA  ALA H 163      15.968  21.244  27.340  1.00 34.15           C  
ATOM   1227  CB  ALA H 163      15.088  20.747  26.180  1.00 29.83           C  
ATOM   1228  C   ALA H 163      15.225  20.950  28.604  1.00 34.49           C  
ATOM   1229  O   ALA H 163      15.662  20.174  29.453  1.00 34.71           O  
ATOM   1230  N   HIS H 164      14.057  21.595  28.757  1.00 33.73           N  
ATOM   1231  CA  HIS H 164      13.282  21.448  29.948  1.00 35.27           C  
ATOM   1232  ND1 HIS H 164      12.356  21.977  33.090  1.00 43.05           N  
ATOM   1233  CG  HIS H 164      12.512  22.773  31.977  1.00 41.10           C  
ATOM   1234  CB  HIS H 164      13.558  22.603  30.922  1.00 37.63           C  
ATOM   1235  NE2 HIS H 164      10.763  23.527  33.182  1.00 52.16           N  
ATOM   1236  CD2 HIS H 164      11.531  23.714  32.049  1.00 47.83           C  
ATOM   1237  CE1 HIS H 164      11.295  22.474  33.775  1.00 46.15           C  
ATOM   1238  C   HIS H 164      11.830  21.493  29.622  1.00 34.96           C  
ATOM   1239  O   HIS H 164      11.392  22.255  28.760  1.00 37.24           O  
ATOM   1240  N   ILE H 165      11.044  20.644  30.311  1.00 34.14           N  
ATOM   1241  CA  ILE H 165       9.620  20.697  30.177  1.00 34.24           C  
ATOM   1242  CB  ILE H 165       9.003  19.439  29.629  1.00 33.22           C  
ATOM   1243  CG1 ILE H 165       7.511  19.673  29.343  1.00 33.63           C  
ATOM   1244  CG2 ILE H 165       9.308  18.263  30.571  1.00 30.94           C  
ATOM   1245  CD1 ILE H 165       6.874  18.590  28.476  1.00 34.95           C  
ATOM   1246  C   ILE H 165       9.080  20.975  31.545  1.00 34.62           C  
ATOM   1247  O   ILE H 165       9.305  20.222  32.491  1.00 34.07           O  
ATOM   1248  N   TYR H 166       8.345  22.094  31.664  1.00 36.57           N  
ATOM   1249  CA  TYR H 166       7.830  22.605  32.903  1.00 38.86           C  
ATOM   1250  CB  TYR H 166       7.737  24.146  32.871  1.00 40.76           C  
ATOM   1251  CG  TYR H 166       7.750  24.713  34.254  1.00 42.60           C  
ATOM   1252  CD1 TYR H 166       8.931  24.735  34.957  1.00 54.58           C  
ATOM   1253  CD2 TYR H 166       6.619  25.209  34.860  1.00 61.29           C  
ATOM   1254  CE1 TYR H 166       9.002  25.247  36.228  1.00 59.07           C  
ATOM   1255  CE2 TYR H 166       6.680  25.729  36.136  1.00 65.11           C  
ATOM   1256  CZ  TYR H 166       7.873  25.749  36.821  1.00 64.04           C  
ATOM   1257  OH  TYR H 166       7.942  26.279  38.127  1.00 68.11           O  
ATOM   1258  C   TYR H 166       6.476  21.987  33.116  1.00 39.65           C  
ATOM   1259  O   TYR H 166       5.894  21.419  32.194  1.00 40.68           O  
ATOM   1260  N   TRP H 167       5.953  22.056  34.359  1.00 36.89           N  
ATOM   1261  CA  TRP H 167       4.685  21.453  34.677  1.00 40.21           C  
ATOM   1262  CB  TRP H 167       4.242  21.570  36.144  1.00 41.25           C  
ATOM   1263  CG  TRP H 167       3.742  22.930  36.557  1.00 43.38           C  
ATOM   1264  CD2 TRP H 167       2.369  23.344  36.425  1.00 46.41           C  
ATOM   1265  CD1 TRP H 167       4.409  23.975  37.126  1.00 44.36           C  
ATOM   1266  NE1 TRP H 167       3.537  25.010  37.371  1.00 48.85           N  
ATOM   1267  CE2 TRP H 167       2.279  24.636  36.943  1.00 52.06           C  
ATOM   1268  CE3 TRP H 167       1.274  22.697  35.921  1.00 49.89           C  
ATOM   1269  CZ2 TRP H 167       1.086  25.304  36.968  1.00 55.45           C  
ATOM   1270  CZ3 TRP H 167       0.074  23.378  35.937  1.00 56.27           C  
ATOM   1271  CH2 TRP H 167      -0.015  24.655  36.453  1.00 57.73           C  
ATOM   1272  C   TRP H 167       3.615  22.113  33.862  1.00 44.55           C  
ATOM   1273  O   TRP H 167       2.622  21.479  33.508  1.00 45.42           O  
ATOM   1274  N   ASP H 168       3.767  23.420  33.585  1.00 46.77           N  
ATOM   1275  CA  ASP H 168       2.827  24.186  32.813  1.00 49.91           C  
ATOM   1276  CB  ASP H 168       2.929  25.716  32.998  1.00 54.92           C  
ATOM   1277  CG  ASP H 168       4.275  26.238  32.549  1.00 54.35           C  
ATOM   1278  OD1 ASP H 168       5.057  25.453  31.957  1.00 50.84           O  
ATOM   1279  OD2 ASP H 168       4.536  27.445  32.792  1.00 56.12           O1-
ATOM   1280  C   ASP H 168       2.921  23.782  31.372  1.00 49.23           C  
ATOM   1281  O   ASP H 168       2.163  24.260  30.526  1.00 54.16           O  
ATOM   1282  N   ASP H 169       3.867  22.873  31.073  1.00 44.73           N  
ATOM   1283  CA  ASP H 169       4.099  22.406  29.741  1.00 44.13           C  
ATOM   1284  CB  ASP H 169       2.796  22.010  29.026  1.00 53.96           C  
ATOM   1285  CG  ASP H 169       3.129  21.074  27.874  1.00 56.61           C  
ATOM   1286  OD1 ASP H 169       4.330  20.741  27.702  1.00 58.91           O  
ATOM   1287  OD2 ASP H 169       2.175  20.661  27.161  1.00 61.71           O1-
ATOM   1288  C   ASP H 169       4.782  23.485  28.969  1.00 45.16           C  
ATOM   1289  O   ASP H 169       4.534  23.666  27.778  1.00 48.93           O  
ATOM   1290  N   ASP H 170       5.679  24.229  29.658  1.00 44.66           N  
ATOM   1291  CA  ASP H 170       6.489  25.221  29.013  1.00 44.54           C  
ATOM   1292  CB  ASP H 170       6.921  26.364  29.951  1.00 62.25           C  
ATOM   1293  CG  ASP H 170       7.633  27.435  29.133  1.00 67.58           C  
ATOM   1294  OD1 ASP H 170       7.215  27.675  27.969  1.00 74.37           O  
ATOM   1295  OD2 ASP H 170       8.615  28.021  29.662  1.00 69.04           O1-
ATOM   1296  C   ASP H 170       7.733  24.522  28.570  1.00 42.92           C  
ATOM   1297  O   ASP H 170       8.533  24.070  29.387  1.00 42.40           O  
ATOM   1298  N   LYS H 171       7.940  24.413  27.248  1.00 41.88           N  
ATOM   1299  CA  LYS H 171       9.095  23.690  26.812  1.00 40.37           C  
ATOM   1300  CB  LYS H 171       8.794  22.745  25.637  1.00 39.84           C  
ATOM   1301  CG  LYS H 171       7.675  21.746  25.946  1.00 48.30           C  
ATOM   1302  CD  LYS H 171       7.162  21.009  24.710  1.00 41.43           C  
ATOM   1303  CE  LYS H 171       5.880  20.207  24.940  1.00 42.35           C  
ATOM   1304  NZ  LYS H 171       4.713  20.995  24.489  1.00 48.36           N1+
ATOM   1305  C   LYS H 171      10.115  24.675  26.340  1.00 41.74           C  
ATOM   1306  O   LYS H 171       9.810  25.564  25.546  1.00 44.48           O  
ATOM   1307  N   ARG H 172      11.358  24.555  26.850  1.00 40.65           N  
ATOM   1308  CA  ARG H 172      12.409  25.404  26.374  1.00 42.25           C  
ATOM   1309  CB  ARG H 172      12.888  26.468  27.378  1.00 44.10           C  
ATOM   1310  CG  ARG H 172      11.830  27.541  27.632  1.00 56.42           C  
ATOM   1311  CD  ARG H 172      12.344  28.808  28.317  1.00 63.64           C  
ATOM   1312  NE  ARG H 172      12.474  29.868  27.274  1.00 67.79           N  
ATOM   1313  CZ  ARG H 172      13.704  30.296  26.866  1.00 74.77           C  
ATOM   1314  NH1 ARG H 172      14.830  29.770  27.430  1.00 75.14           N1+
ATOM   1315  NH2 ARG H 172      13.812  31.261  25.907  1.00 80.07           N  
ATOM   1316  C   ARG H 172      13.560  24.527  26.015  1.00 40.33           C  
ATOM   1317  O   ARG H 172      13.824  23.527  26.683  1.00 38.28           O  
ATOM   1318  N   TYR H 173      14.284  24.899  24.938  1.00 40.27           N  
ATOM   1319  CA  TYR H 173      15.339  24.066  24.438  1.00 39.59           C  
ATOM   1320  CB  TYR H 173      15.101  23.588  22.994  1.00 39.00           C  
ATOM   1321  CG  TYR H 173      13.793  22.876  22.908  1.00 37.50           C  
ATOM   1322  CD1 TYR H 173      13.683  21.543  23.231  1.00 36.33           C  
ATOM   1323  CD2 TYR H 173      12.673  23.556  22.489  1.00 38.74           C  
ATOM   1324  CE1 TYR H 173      12.469  20.901  23.138  1.00 36.01           C  
ATOM   1325  CE2 TYR H 173      11.459  22.919  22.396  1.00 40.36           C  
ATOM   1326  CZ  TYR H 173      11.354  21.589  22.724  1.00 37.98           C  
ATOM   1327  OH  TYR H 173      10.106  20.939  22.628  1.00 41.05           O  
ATOM   1328  C   TYR H 173      16.591  24.883  24.349  1.00 42.17           C  
ATOM   1329  O   TYR H 173      16.552  26.113  24.316  1.00 45.93           O  
ATOM   1330  N   ASN H 174      17.750  24.195  24.336  1.00 40.86           N  
ATOM   1331  CA  ASN H 174      19.009  24.855  24.161  1.00 43.78           C  
ATOM   1332  CB  ASN H 174      20.202  23.996  24.625  1.00 40.99           C  
ATOM   1333  CG  ASN H 174      21.462  24.849  24.696  1.00 45.57           C  
ATOM   1334  OD1 ASN H 174      21.656  25.772  23.907  1.00 48.45           O  
ATOM   1335  ND2 ASN H 174      22.354  24.533  25.671  1.00 46.26           N  
ATOM   1336  C   ASN H 174      19.143  25.090  22.686  1.00 46.86           C  
ATOM   1337  O   ASN H 174      18.838  24.213  21.882  1.00 45.44           O  
ATOM   1338  N   PRO H 175      19.583  26.255  22.308  1.00 52.20           N  
ATOM   1339  CA  PRO H 175      19.727  26.586  20.917  1.00 57.22           C  
ATOM   1340  CD  PRO H 175      19.436  27.437  23.134  1.00 64.60           C  
ATOM   1341  CB  PRO H 175      19.963  28.099  20.863  1.00 62.02           C  
ATOM   1342  CG  PRO H 175      20.169  28.523  22.331  1.00 65.94           C  
ATOM   1343  C   PRO H 175      20.795  25.767  20.267  1.00 57.20           C  
ATOM   1344  O   PRO H 175      20.818  25.684  19.040  1.00 59.47           O  
ATOM   1345  N   SER H 176      21.686  25.156  21.065  1.00 55.99           N  
ATOM   1346  CA  SER H 176      22.767  24.372  20.543  1.00 56.71           C  
ATOM   1347  CB  SER H 176      23.696  23.840  21.648  1.00 55.63           C  
ATOM   1348  OG  SER H 176      22.974  22.996  22.533  1.00 53.06           O  
ATOM   1349  C   SER H 176      22.195  23.199  19.813  1.00 54.26           C  
ATOM   1350  O   SER H 176      22.825  22.662  18.903  1.00 56.19           O  
ATOM   1351  N   LEU H 177      20.986  22.766  20.214  1.00 51.35           N  
ATOM   1352  CA  LEU H 177      20.289  21.668  19.605  1.00 48.71           C  
ATOM   1353  CB  LEU H 177      19.091  21.141  20.414  1.00 45.25           C  
ATOM   1354  CG  LEU H 177      19.521  20.314  21.642  1.00 43.67           C  
ATOM   1355  CD1 LEU H 177      20.232  21.171  22.698  1.00 42.77           C  
ATOM   1356  CD2 LEU H 177      18.347  19.503  22.206  1.00 42.47           C  
ATOM   1357  C   LEU H 177      19.826  22.015  18.220  1.00 50.73           C  
ATOM   1358  O   LEU H 177      19.559  21.117  17.424  1.00 49.44           O  
ATOM   1359  N   LYS H 178      19.660  23.315  17.899  1.00 53.55           N  
ATOM   1360  CA  LYS H 178      19.222  23.714  16.586  1.00 57.02           C  
ATOM   1361  CB  LYS H 178      20.171  23.262  15.462  1.00 60.50           C  
ATOM   1362  CG  LYS H 178      21.516  23.989  15.495  1.00 65.12           C  
ATOM   1363  CD  LYS H 178      22.610  23.328  14.659  1.00 71.75           C  
ATOM   1364  CE  LYS H 178      23.963  24.028  14.786  1.00 73.54           C  
ATOM   1365  NZ  LYS H 178      25.044  23.116  14.359  1.00 77.98           N1+
ATOM   1366  C   LYS H 178      17.854  23.164  16.313  1.00 56.02           C  
ATOM   1367  O   LYS H 178      17.579  22.662  15.225  1.00 56.44           O  
ATOM   1368  N   SER H 179      16.971  23.239  17.329  1.00 55.65           N  
ATOM   1369  CA  SER H 179      15.580  22.880  17.249  1.00 55.36           C  
ATOM   1370  CB  SER H 179      14.764  23.766  16.285  1.00 71.65           C  
ATOM   1371  OG  SER H 179      15.177  23.560  14.943  1.00 68.57           O  
ATOM   1372  C   SER H 179      15.415  21.453  16.845  1.00 53.70           C  
ATOM   1373  O   SER H 179      14.357  21.056  16.357  1.00 55.74           O  
ATOM   1374  N   ARG H 180      16.463  20.639  17.040  1.00 50.29           N  
ATOM   1375  CA  ARG H 180      16.402  19.243  16.728  1.00 47.43           C  
ATOM   1376  CB  ARG H 180      17.783  18.572  16.665  1.00 47.75           C  
ATOM   1377  CG  ARG H 180      18.636  19.125  15.525  1.00 49.90           C  
ATOM   1378  CD  ARG H 180      19.868  18.287  15.183  1.00 51.04           C  
ATOM   1379  NE  ARG H 180      20.805  18.332  16.341  1.00 48.41           N  
ATOM   1380  CZ  ARG H 180      20.702  17.409  17.341  1.00 47.34           C  
ATOM   1381  NH1 ARG H 180      19.680  16.507  17.341  1.00 44.56           N1+
ATOM   1382  NH2 ARG H 180      21.637  17.371  18.333  1.00 48.62           N  
ATOM   1383  C   ARG H 180      15.572  18.518  17.743  1.00 44.94           C  
ATOM   1384  O   ARG H 180      14.978  17.486  17.434  1.00 43.97           O  
ATOM   1385  N   ALA H 181      15.535  19.026  18.993  1.00 42.79           N  
ATOM   1386  CA  ALA H 181      14.870  18.315  20.054  1.00 39.58           C  
ATOM   1387  CB  ALA H 181      15.594  18.429  21.406  1.00 36.57           C  
ATOM   1388  C   ALA H 181      13.479  18.831  20.257  1.00 39.27           C  
ATOM   1389  O   ALA H 181      13.206  20.021  20.105  1.00 41.92           O  
ATOM   1390  N   THR H 182      12.546  17.906  20.570  1.00 37.25           N  
ATOM   1391  CA  THR H 182      11.195  18.285  20.863  1.00 38.03           C  
ATOM   1392  CB  THR H 182      10.225  17.888  19.786  1.00 40.66           C  
ATOM   1393  OG1 THR H 182      10.598  18.469  18.545  1.00 43.73           O  
ATOM   1394  CG2 THR H 182       8.823  18.373  20.183  1.00 41.16           C  
ATOM   1395  C   THR H 182      10.782  17.567  22.112  1.00 36.87           C  
ATOM   1396  O   THR H 182      10.852  16.340  22.185  1.00 35.88           O  
ATOM   1397  N   LEU H 183      10.330  18.323  23.133  1.00 35.83           N  
ATOM   1398  CA  LEU H 183       9.890  17.717  24.358  1.00 34.62           C  
ATOM   1399  CB  LEU H 183      10.140  18.582  25.605  1.00 33.90           C  
ATOM   1400  CG  LEU H 183      11.632  18.812  25.912  1.00 32.33           C  
ATOM   1401  CD1 LEU H 183      11.817  19.684  27.163  1.00 31.75           C  
ATOM   1402  CD2 LEU H 183      12.388  17.480  26.011  1.00 30.80           C  
ATOM   1403  C   LEU H 183       8.410  17.536  24.252  1.00 36.68           C  
ATOM   1404  O   LEU H 183       7.702  18.388  23.717  1.00 37.35           O  
ATOM   1405  N   THR H 184       7.912  16.384  24.735  1.00 34.74           N  
ATOM   1406  CA  THR H 184       6.504  16.116  24.741  1.00 37.48           C  
ATOM   1407  CB  THR H 184       6.047  15.257  23.601  1.00 38.41           C  
ATOM   1408  OG1 THR H 184       6.768  14.034  23.588  1.00 36.95           O  
ATOM   1409  CG2 THR H 184       6.253  16.018  22.281  1.00 39.83           C  
ATOM   1410  C   THR H 184       6.225  15.377  26.004  1.00 36.81           C  
ATOM   1411  O   THR H 184       7.138  14.841  26.628  1.00 35.99           O  
ATOM   1412  N   VAL H 185       4.947  15.352  26.432  1.00 37.69           N  
ATOM   1413  CA  VAL H 185       4.640  14.661  27.646  1.00 38.09           C  
ATOM   1414  CB  VAL H 185       4.488  15.583  28.822  1.00 36.27           C  
ATOM   1415  CG1 VAL H 185       3.275  16.494  28.575  1.00 42.45           C  
ATOM   1416  CG2 VAL H 185       4.388  14.742  30.106  1.00 40.92           C  
ATOM   1417  C   VAL H 185       3.349  13.927  27.467  1.00 40.29           C  
ATOM   1418  O   VAL H 185       2.476  14.347  26.708  1.00 41.96           O  
ATOM   1419  N   ASP H 186       3.227  12.769  28.144  1.00 40.51           N  
ATOM   1420  CA  ASP H 186       2.015  12.004  28.142  1.00 44.11           C  
ATOM   1421  CB  ASP H 186       2.220  10.544  27.701  1.00 46.90           C  
ATOM   1422  CG  ASP H 186       0.857   9.897  27.497  1.00 53.02           C  
ATOM   1423  OD1 ASP H 186      -0.170  10.592  27.718  1.00 55.63           O  
ATOM   1424  OD2 ASP H 186       0.825   8.696  27.118  1.00 56.37           O1-
ATOM   1425  C   ASP H 186       1.599  11.998  29.578  1.00 43.19           C  
ATOM   1426  O   ASP H 186       2.107  11.208  30.372  1.00 42.40           O  
ATOM   1427  N   LYS H 187       0.655  12.883  29.952  1.00 44.31           N  
ATOM   1428  CA  LYS H 187       0.301  13.049  31.332  1.00 45.09           C  
ATOM   1429  CB  LYS H 187      -0.684  14.205  31.585  1.00 47.19           C  
ATOM   1430  CG  LYS H 187       0.006  15.571  31.616  1.00 49.30           C  
ATOM   1431  CD  LYS H 187      -0.948  16.767  31.564  1.00 51.01           C  
ATOM   1432  CE  LYS H 187      -0.281  18.094  31.935  1.00 51.01           C  
ATOM   1433  NZ  LYS H 187       0.951  18.290  31.139  1.00 53.15           N1+
ATOM   1434  C   LYS H 187      -0.270  11.793  31.905  1.00 47.38           C  
ATOM   1435  O   LYS H 187       0.012  11.454  33.052  1.00 48.31           O  
ATOM   1436  N   SER H 188      -1.083  11.063  31.125  1.00 48.79           N  
ATOM   1437  CA  SER H 188      -1.702   9.876  31.641  1.00 51.40           C  
ATOM   1438  CB  SER H 188      -2.556   9.149  30.588  1.00 55.95           C  
ATOM   1439  OG  SER H 188      -3.609   9.991  30.150  1.00 44.86           O  
ATOM   1440  C   SER H 188      -0.636   8.912  32.061  1.00 49.60           C  
ATOM   1441  O   SER H 188      -0.696   8.355  33.157  1.00 51.96           O  
ATOM   1442  N   SER H 189       0.351   8.678  31.173  1.00 46.86           N  
ATOM   1443  CA  SER H 189       1.434   7.763  31.411  1.00 46.85           C  
ATOM   1444  CB  SER H 189       2.156   7.331  30.122  1.00 46.56           C  
ATOM   1445  OG  SER H 189       2.817   8.441  29.535  1.00 44.83           O  
ATOM   1446  C   SER H 189       2.450   8.383  32.324  1.00 43.69           C  
ATOM   1447  O   SER H 189       3.336   7.691  32.825  1.00 42.30           O  
ATOM   1448  N   SER H 190       2.360   9.708  32.556  1.00 42.60           N  
ATOM   1449  CA  SER H 190       3.296  10.389  33.407  1.00 41.28           C  
ATOM   1450  CB  SER H 190       3.279   9.841  34.848  1.00 41.14           C  
ATOM   1451  OG  SER H 190       4.207  10.537  35.664  1.00 40.42           O  
ATOM   1452  C   SER H 190       4.674  10.235  32.835  1.00 38.74           C  
ATOM   1453  O   SER H 190       5.657  10.141  33.569  1.00 37.73           O  
ATOM   1454  N   THR H 191       4.785  10.238  31.490  1.00 38.46           N  
ATOM   1455  CA  THR H 191       6.074  10.062  30.885  1.00 36.52           C  
ATOM   1456  CB  THR H 191       6.130   8.873  29.970  1.00 38.01           C  
ATOM   1457  OG1 THR H 191       5.779   7.694  30.677  1.00 40.51           O  
ATOM   1458  CG2 THR H 191       7.556   8.743  29.409  1.00 35.73           C  
ATOM   1459  C   THR H 191       6.409  11.270  30.064  1.00 35.43           C  
ATOM   1460  O   THR H 191       5.543  11.869  29.427  1.00 36.82           O  
ATOM   1461  N   VAL H 192       7.700  11.664  30.080  1.00 33.05           N  
ATOM   1462  CA  VAL H 192       8.169  12.766  29.287  1.00 31.18           C  
ATOM   1463  CB  VAL H 192       9.033  13.732  30.045  1.00 28.00           C  
ATOM   1464  CG1 VAL H 192       9.547  14.799  29.063  1.00 22.65           C  
ATOM   1465  CG2 VAL H 192       8.213  14.307  31.212  1.00 25.77           C  
ATOM   1466  C   VAL H 192       9.001  12.174  28.194  1.00 31.17           C  
ATOM   1467  O   VAL H 192       9.738  11.214  28.412  1.00 31.43           O  
ATOM   1468  N   TYR H 193       8.891  12.734  26.974  1.00 31.07           N  
ATOM   1469  CA  TYR H 193       9.599  12.180  25.857  1.00 32.40           C  
ATOM   1470  CB  TYR H 193       8.670  11.737  24.713  1.00 33.89           C  
ATOM   1471  CG  TYR H 193       7.803  10.614  25.169  1.00 34.69           C  
ATOM   1472  CD1 TYR H 193       8.231   9.310  25.068  1.00 37.34           C  
ATOM   1473  CD2 TYR H 193       6.556  10.865  25.694  1.00 35.87           C  
ATOM   1474  CE1 TYR H 193       7.427   8.275  25.485  1.00 40.10           C  
ATOM   1475  CE2 TYR H 193       5.748   9.834  26.112  1.00 39.53           C  
ATOM   1476  CZ  TYR H 193       6.183   8.536  26.006  1.00 41.28           C  
ATOM   1477  OH  TYR H 193       5.355   7.477  26.434  1.00 45.03           O  
ATOM   1478  C   TYR H 193      10.470  13.240  25.268  1.00 33.09           C  
ATOM   1479  O   TYR H 193      10.079  14.398  25.156  1.00 33.07           O  
ATOM   1480  N   LEU H 194      11.706  12.857  24.895  1.00 33.14           N  
ATOM   1481  CA  LEU H 194      12.600  13.757  24.226  1.00 33.82           C  
ATOM   1482  CB  LEU H 194      13.971  13.863  24.918  1.00 31.90           C  
ATOM   1483  CG  LEU H 194      14.962  14.823  24.229  1.00 34.20           C  
ATOM   1484  CD1 LEU H 194      14.438  16.265  24.226  1.00 25.10           C  
ATOM   1485  CD2 LEU H 194      16.365  14.703  24.849  1.00 26.60           C  
ATOM   1486  C   LEU H 194      12.820  13.171  22.869  1.00 35.24           C  
ATOM   1487  O   LEU H 194      13.165  11.998  22.741  1.00 35.13           O  
ATOM   1488  N   GLU H 195      12.603  13.971  21.809  1.00 36.47           N  
ATOM   1489  CA  GLU H 195      12.795  13.463  20.485  1.00 39.38           C  
ATOM   1490  CB  GLU H 195      11.553  13.643  19.593  1.00 41.33           C  
ATOM   1491  CG  GLU H 195      11.720  13.110  18.172  1.00 46.93           C  
ATOM   1492  CD  GLU H 195      10.415  13.361  17.427  1.00 48.53           C  
ATOM   1493  OE1 GLU H 195       9.355  13.457  18.106  1.00 46.29           O  
ATOM   1494  OE2 GLU H 195      10.460  13.466  16.173  1.00 49.27           O1-
ATOM   1495  C   GLU H 195      13.905  14.251  19.861  1.00 39.57           C  
ATOM   1496  O   GLU H 195      13.839  15.477  19.789  1.00 39.62           O  
ATOM   1497  N   LEU H 196      14.968  13.553  19.403  1.00 39.90           N  
ATOM   1498  CA  LEU H 196      16.059  14.213  18.748  1.00 40.77           C  
ATOM   1499  CB  LEU H 196      17.461  13.820  19.234  1.00 40.63           C  
ATOM   1500  CG  LEU H 196      17.870  14.401  20.593  1.00 41.28           C  
ATOM   1501  CD1 LEU H 196      19.343  14.083  20.882  1.00 43.13           C  
ATOM   1502  CD2 LEU H 196      17.576  15.907  20.671  1.00 42.29           C  
ATOM   1503  C   LEU H 196      16.020  13.829  17.308  1.00 43.17           C  
ATOM   1504  O   LEU H 196      15.936  12.650  16.966  1.00 45.59           O  
ATOM   1505  N   ARG H 197      16.114  14.835  16.418  1.00 45.97           N  
ATOM   1506  CA  ARG H 197      16.039  14.563  15.016  1.00 49.11           C  
ATOM   1507  CB  ARG H 197      14.961  15.381  14.285  1.00 49.95           C  
ATOM   1508  CG  ARG H 197      13.533  15.024  14.692  1.00 49.66           C  
ATOM   1509  CD  ARG H 197      12.465  15.840  13.961  1.00 49.18           C  
ATOM   1510  NE  ARG H 197      12.629  17.260  14.376  1.00 49.70           N  
ATOM   1511  CZ  ARG H 197      11.986  17.721  15.488  1.00 47.22           C  
ATOM   1512  NH1 ARG H 197      11.204  16.876  16.220  1.00 45.39           N1+
ATOM   1513  NH2 ARG H 197      12.127  19.025  15.866  1.00 47.96           N  
ATOM   1514  C   ARG H 197      17.348  14.916  14.377  1.00 51.08           C  
ATOM   1515  O   ARG H 197      18.178  15.626  14.941  1.00 52.74           O  
ATOM   1516  N   SER H 198      17.548  14.407  13.147  1.00 52.75           N  
ATOM   1517  CA  SER H 198      18.728  14.652  12.367  1.00 55.66           C  
ATOM   1518  CB  SER H 198      18.858  16.111  11.897  1.00 58.57           C  
ATOM   1519  OG  SER H 198      17.800  16.432  11.007  1.00 61.67           O  
ATOM   1520  C   SER H 198      19.950  14.316  13.152  1.00 56.64           C  
ATOM   1521  O   SER H 198      20.859  15.135  13.279  1.00 57.31           O  
ATOM   1522  N   LEU H 199      20.020  13.077  13.674  1.00 55.43           N  
ATOM   1523  CA  LEU H 199      21.121  12.685  14.501  1.00 55.31           C  
ATOM   1524  CB  LEU H 199      20.876  11.352  15.227  1.00 54.03           C  
ATOM   1525  CG  LEU H 199      19.751  11.430  16.276  1.00 51.78           C  
ATOM   1526  CD1 LEU H 199      19.543  10.077  16.969  1.00 52.42           C  
ATOM   1527  CD2 LEU H 199      20.008  12.557  17.288  1.00 49.62           C  
ATOM   1528  C   LEU H 199      22.384  12.547  13.711  1.00 59.34           C  
ATOM   1529  O   LEU H 199      22.389  12.126  12.555  1.00 62.13           O  
ATOM   1530  N   THR H 200      23.500  12.924  14.363  1.00 59.12           N  
ATOM   1531  CA  THR H 200      24.826  12.830  13.831  1.00 61.53           C  
ATOM   1532  CB  THR H 200      25.506  14.157  13.663  1.00 62.85           C  
ATOM   1533  OG1 THR H 200      25.720  14.759  14.931  1.00 64.77           O  
ATOM   1534  CG2 THR H 200      24.610  15.066  12.805  1.00 62.40           C  
ATOM   1535  C   THR H 200      25.592  12.102  14.887  1.00 61.35           C  
ATOM   1536  O   THR H 200      25.079  11.869  15.981  1.00 57.04           O  
ATOM   1537  N   SER H 201      26.846  11.723  14.596  1.00 63.65           N  
ATOM   1538  CA  SER H 201      27.623  10.986  15.550  1.00 65.06           C  
ATOM   1539  CB  SER H 201      28.998  10.575  14.999  1.00 69.36           C  
ATOM   1540  OG  SER H 201      29.760  11.727  14.670  1.00 74.14           O  
ATOM   1541  C   SER H 201      27.850  11.841  16.760  1.00 63.47           C  
ATOM   1542  O   SER H 201      28.077  11.330  17.856  1.00 62.46           O  
ATOM   1543  N   GLU H 202      27.781  13.172  16.596  1.00 63.00           N  
ATOM   1544  CA  GLU H 202      28.029  14.055  17.698  1.00 63.16           C  
ATOM   1545  CB  GLU H 202      28.029  15.548  17.334  1.00 66.49           C  
ATOM   1546  CG  GLU H 202      28.306  16.430  18.555  1.00 74.54           C  
ATOM   1547  CD  GLU H 202      28.346  17.881  18.108  1.00 84.36           C  
ATOM   1548  OE1 GLU H 202      28.594  18.116  16.895  1.00 87.77           O  
ATOM   1549  OE2 GLU H 202      28.134  18.775  18.971  1.00 88.11           O1-
ATOM   1550  C   GLU H 202      26.978  13.847  18.741  1.00 58.91           C  
ATOM   1551  O   GLU H 202      27.218  14.086  19.923  1.00 56.71           O  
ATOM   1552  N   ASP H 203      25.772  13.439  18.313  1.00 56.72           N  
ATOM   1553  CA  ASP H 203      24.629  13.219  19.154  1.00 51.92           C  
ATOM   1554  CB  ASP H 203      23.330  13.032  18.359  1.00 50.97           C  
ATOM   1555  CG  ASP H 203      22.956  14.392  17.781  1.00 53.61           C  
ATOM   1556  OD1 ASP H 203      23.604  15.404  18.156  1.00 53.62           O  
ATOM   1557  OD2 ASP H 203      22.007  14.439  16.956  1.00 47.03           O1-
ATOM   1558  C   ASP H 203      24.817  12.019  20.028  1.00 50.25           C  
ATOM   1559  O   ASP H 203      24.069  11.843  20.988  1.00 47.71           O  
ATOM   1560  N   SER H 204      25.748  11.111  19.687  1.00 51.25           N  
ATOM   1561  CA  SER H 204      25.930   9.948  20.511  1.00 52.13           C  
ATOM   1562  CB  SER H 204      27.028   9.006  19.991  1.00 54.73           C  
ATOM   1563  OG  SER H 204      26.699   8.544  18.689  1.00 56.06           O  
ATOM   1564  C   SER H 204      26.329  10.395  21.883  1.00 51.07           C  
ATOM   1565  O   SER H 204      27.287  11.147  22.055  1.00 51.95           O  
ATOM   1566  N   SER H 205      25.584   9.932  22.906  1.00 48.26           N  
ATOM   1567  CA  SER H 205      25.889  10.275  24.264  1.00 48.86           C  
ATOM   1568  CB  SER H 205      25.919  11.790  24.528  1.00 46.67           C  
ATOM   1569  OG  SER H 205      24.713  12.391  24.086  1.00 50.69           O  
ATOM   1570  C   SER H 205      24.857   9.645  25.135  1.00 47.02           C  
ATOM   1571  O   SER H 205      23.982   8.924  24.658  1.00 47.26           O  
ATOM   1572  N   VAL H 206      24.965   9.865  26.459  1.00 45.94           N  
ATOM   1573  CA  VAL H 206      23.964   9.332  27.331  1.00 43.36           C  
ATOM   1574  CB  VAL H 206      24.521   8.725  28.587  1.00 45.14           C  
ATOM   1575  CG1 VAL H 206      25.080   9.839  29.478  1.00 46.58           C  
ATOM   1576  CG2 VAL H 206      23.432   7.861  29.244  1.00 43.14           C  
ATOM   1577  C   VAL H 206      23.082  10.490  27.674  1.00 41.57           C  
ATOM   1578  O   VAL H 206      23.570  11.574  27.986  1.00 41.75           O  
ATOM   1579  N   TYR H 207      21.750  10.298  27.601  1.00 38.17           N  
ATOM   1580  CA  TYR H 207      20.863  11.395  27.859  1.00 35.59           C  
ATOM   1581  CB  TYR H 207      19.762  11.615  26.801  1.00 32.66           C  
ATOM   1582  CG  TYR H 207      20.383  12.066  25.526  1.00 34.71           C  
ATOM   1583  CD1 TYR H 207      20.817  13.360  25.380  1.00 38.38           C  
ATOM   1584  CD2 TYR H 207      20.548  11.195  24.478  1.00 34.84           C  
ATOM   1585  CE1 TYR H 207      21.391  13.782  24.205  1.00 39.77           C  
ATOM   1586  CE2 TYR H 207      21.121  11.613  23.300  1.00 36.10           C  
ATOM   1587  CZ  TYR H 207      21.546  12.909  23.158  1.00 38.58           C  
ATOM   1588  OH  TYR H 207      22.134  13.338  21.950  1.00 42.95           O  
ATOM   1589  C   TYR H 207      20.150  11.115  29.133  1.00 35.99           C  
ATOM   1590  O   TYR H 207      19.658  10.011  29.355  1.00 37.68           O  
ATOM   1591  N   TYR H 208      20.075  12.135  30.008  1.00 34.38           N  
ATOM   1592  CA  TYR H 208      19.431  11.914  31.264  1.00 33.90           C  
ATOM   1593  CB  TYR H 208      20.245  12.283  32.520  1.00 35.13           C  
ATOM   1594  CG  TYR H 208      21.528  11.532  32.607  1.00 36.97           C  
ATOM   1595  CD1 TYR H 208      21.564  10.185  32.880  1.00 38.00           C  
ATOM   1596  CD2 TYR H 208      22.713  12.189  32.396  1.00 38.59           C  
ATOM   1597  CE1 TYR H 208      22.760   9.512  32.961  1.00 40.04           C  
ATOM   1598  CE2 TYR H 208      23.911  11.523  32.477  1.00 41.15           C  
ATOM   1599  CZ  TYR H 208      23.939  10.181  32.764  1.00 42.15           C  
ATOM   1600  OH  TYR H 208      25.169   9.495  32.849  1.00 42.89           O  
ATOM   1601  C   TYR H 208      18.251  12.815  31.345  1.00 32.59           C  
ATOM   1602  O   TYR H 208      18.210  13.890  30.748  1.00 32.23           O  
ATOM   1603  N   CYS H 209      17.219  12.349  32.064  1.00 32.74           N  
ATOM   1604  CA  CYS H 209      16.110  13.195  32.361  1.00 32.80           C  
ATOM   1605  CB  CYS H 209      14.730  12.549  32.109  1.00 31.94           C  
ATOM   1606  SG  CYS H 209      14.501  10.986  33.003  1.00 37.76           S  
ATOM   1607  C   CYS H 209      16.263  13.455  33.820  1.00 33.07           C  
ATOM   1608  O   CYS H 209      16.694  12.581  34.573  1.00 34.34           O  
ATOM   1609  N   ALA H 210      15.976  14.689  34.257  1.00 33.17           N  
ATOM   1610  CA  ALA H 210      16.130  14.962  35.651  1.00 34.74           C  
ATOM   1611  CB  ALA H 210      17.410  15.745  35.985  1.00 35.24           C  
ATOM   1612  C   ALA H 210      14.983  15.810  36.051  1.00 34.41           C  
ATOM   1613  O   ALA H 210      14.501  16.635  35.281  1.00 34.28           O  
ATOM   1614  N   ARG H 211      14.509  15.629  37.290  1.00 35.56           N  
ATOM   1615  CA  ARG H 211      13.383  16.401  37.688  1.00 36.56           C  
ATOM   1616  CB  ARG H 211      12.526  15.688  38.748  1.00 36.39           C  
ATOM   1617  CG  ARG H 211      11.298  16.480  39.202  1.00 41.58           C  
ATOM   1618  CD  ARG H 211      10.511  15.791  40.320  1.00 40.63           C  
ATOM   1619  NE  ARG H 211      11.144  16.165  41.617  1.00 50.58           N  
ATOM   1620  CZ  ARG H 211      10.480  15.930  42.787  1.00 53.46           C  
ATOM   1621  NH1 ARG H 211       9.268  15.304  42.769  1.00 54.03           N1+
ATOM   1622  NH2 ARG H 211      11.017  16.324  43.978  1.00 56.95           N  
ATOM   1623  C   ARG H 211      13.883  17.666  38.280  1.00 38.43           C  
ATOM   1624  O   ARG H 211      14.713  17.652  39.189  1.00 40.73           O  
ATOM   1625  N   ARG H 212      13.420  18.808  37.737  1.00 39.19           N  
ATOM   1626  CA  ARG H 212      13.752  20.005  38.430  1.00 42.26           C  
ATOM   1627  CB  ARG H 212      13.535  21.312  37.651  1.00 35.42           C  
ATOM   1628  CG  ARG H 212      14.545  21.527  36.525  1.00 38.94           C  
ATOM   1629  CD  ARG H 212      14.677  22.992  36.104  1.00 38.91           C  
ATOM   1630  NE  ARG H 212      13.332  23.459  35.667  1.00 47.92           N  
ATOM   1631  CZ  ARG H 212      12.979  24.770  35.804  1.00 53.65           C  
ATOM   1632  NH1 ARG H 212      13.845  25.665  36.361  1.00 57.53           N1+
ATOM   1633  NH2 ARG H 212      11.754  25.192  35.379  1.00 55.93           N  
ATOM   1634  C   ARG H 212      12.782  19.956  39.535  1.00 44.11           C  
ATOM   1635  O   ARG H 212      11.572  19.979  39.320  1.00 45.02           O  
ATOM   1636  N   GLY H 213      13.270  19.937  40.780  1.00 56.90           N  
ATOM   1637  CA  GLY H 213      12.366  19.736  41.872  1.00 60.39           C  
ATOM   1638  C   GLY H 213      11.595  20.990  42.074  1.00 63.36           C  
ATOM   1639  O   GLY H 213      11.529  21.846  41.197  1.00 59.92           O  
ATOM   1640  N   GLY H 214      10.998  21.127  43.265  1.00 69.98           N  
ATOM   1641  CA  GLY H 214      10.105  22.215  43.502  1.00 73.21           C  
ATOM   1642  C   GLY H 214      10.863  23.466  43.749  1.00 75.37           C  
ATOM   1643  O   GLY H 214      12.082  23.518  43.609  1.00 77.35           O  
ATOM   1644  N   SER H 215      10.113  24.531  44.092  1.00 79.00           N  
ATOM   1645  CA  SER H 215      10.649  25.807  44.455  1.00 83.18           C  
ATOM   1646  CB  SER H 215       9.551  26.854  44.701  1.00 84.50           C  
ATOM   1647  OG  SER H 215       8.852  27.106  43.492  1.00 87.17           O  
ATOM   1648  C   SER H 215      11.354  25.565  45.743  1.00 84.11           C  
ATOM   1649  O   SER H 215      12.185  26.360  46.185  1.00 88.10           O  
ATOM   1650  N   SER H 216      10.994  24.440  46.385  1.00 82.46           N  
ATOM   1651  CA  SER H 216      11.601  24.040  47.610  1.00 90.95           C  
ATOM   1652  CB  SER H 216      10.989  22.756  48.183  1.00100.86           C  
ATOM   1653  OG  SER H 216       9.598  22.941  48.392  1.00 80.98           O  
ATOM   1654  C   SER H 216      13.032  23.736  47.327  1.00 92.06           C  
ATOM   1655  O   SER H 216      13.909  24.070  48.122  1.00102.60           O  
ATOM   1656  N   HIS H 217      13.304  23.084  46.180  1.00 83.40           N  
ATOM   1657  CA  HIS H 217      14.657  22.726  45.863  1.00 78.71           C  
ATOM   1658  ND1 HIS H 217      13.452  19.527  46.346  1.00 73.82           N  
ATOM   1659  CG  HIS H 217      14.627  20.218  46.163  1.00 75.83           C  
ATOM   1660  CB  HIS H 217      14.801  21.349  45.202  1.00 71.79           C  
ATOM   1661  NE2 HIS H 217      14.942  18.638  47.740  1.00 85.32           N  
ATOM   1662  CD2 HIS H 217      15.527  19.666  47.019  1.00 84.01           C  
ATOM   1663  CE1 HIS H 217      13.697  18.593  47.300  1.00 78.58           C  
ATOM   1664  C   HIS H 217      15.205  23.680  44.866  1.00 76.68           C  
ATOM   1665  O   HIS H 217      16.187  23.359  44.197  1.00 73.57           O  
ATOM   1666  N   TYR H 218      14.583  24.868  44.746  1.00 77.40           N  
ATOM   1667  CA  TYR H 218      15.047  25.913  43.885  1.00 74.80           C  
ATOM   1668  CB  TYR H 218      16.266  26.660  44.463  1.00 81.45           C  
ATOM   1669  CG  TYR H 218      15.837  27.162  45.808  1.00 91.53           C  
ATOM   1670  CD1 TYR H 218      14.901  28.165  45.911  1.00 95.71           C  
ATOM   1671  CD2 TYR H 218      16.319  26.593  46.969  1.00 97.02           C  
ATOM   1672  CE1 TYR H 218      14.489  28.626  47.140  1.00103.18           C  
ATOM   1673  CE2 TYR H 218      15.911  27.050  48.203  1.00105.08           C  
ATOM   1674  CZ  TYR H 218      14.996  28.074  48.292  1.00 99.71           C  
ATOM   1675  OH  TYR H 218      14.573  28.550  49.553  1.00117.05           O  
ATOM   1676  C   TYR H 218      15.351  25.350  42.529  1.00 68.28           C  
ATOM   1677  O   TYR H 218      16.391  25.625  41.937  1.00 66.75           O  
ATOM   1678  N   TYR H 219      14.437  24.500  42.021  1.00 63.98           N  
ATOM   1679  CA  TYR H 219      14.507  23.925  40.706  1.00 57.00           C  
ATOM   1680  CB  TYR H 219      14.402  24.985  39.597  1.00 58.10           C  
ATOM   1681  CG  TYR H 219      13.106  25.675  39.830  1.00 62.07           C  
ATOM   1682  CD1 TYR H 219      11.923  24.996  39.640  1.00 62.55           C  
ATOM   1683  CD2 TYR H 219      13.076  26.992  40.231  1.00 66.48           C  
ATOM   1684  CE1 TYR H 219      10.722  25.625  39.852  1.00 66.52           C  
ATOM   1685  CE2 TYR H 219      11.875  27.625  40.442  1.00 71.87           C  
ATOM   1686  CZ  TYR H 219      10.696  26.938  40.256  1.00 70.31           C  
ATOM   1687  OH  TYR H 219       9.459  27.580  40.471  1.00 73.35           O  
ATOM   1688  C   TYR H 219      15.776  23.160  40.510  1.00 54.43           C  
ATOM   1689  O   TYR H 219      16.294  23.085  39.395  1.00 54.13           O  
ATOM   1690  N   ALA H 220      16.315  22.557  41.584  1.00 54.01           N  
ATOM   1691  CA  ALA H 220      17.497  21.771  41.405  1.00 54.77           C  
ATOM   1692  CB  ALA H 220      18.240  21.475  42.717  1.00 58.29           C  
ATOM   1693  C   ALA H 220      17.052  20.478  40.817  1.00 52.47           C  
ATOM   1694  O   ALA H 220      15.909  20.067  41.006  1.00 51.58           O  
ATOM   1695  N   MET H 221      17.938  19.804  40.064  1.00 53.75           N  
ATOM   1696  CA  MET H 221      17.539  18.553  39.497  1.00 52.21           C  
ATOM   1697  CB  MET H 221      18.307  18.235  38.207  1.00 51.67           C  
ATOM   1698  CG  MET H 221      18.042  19.257  37.102  1.00 49.08           C  
ATOM   1699  SD  MET H 221      19.172  19.137  35.684  1.00 87.79           S  
ATOM   1700  CE  MET H 221      20.567  19.938  36.530  1.00 46.95           C  
ATOM   1701  C   MET H 221      17.848  17.538  40.547  1.00 52.50           C  
ATOM   1702  O   MET H 221      18.926  16.944  40.578  1.00 55.22           O  
ATOM   1703  N   ASP H 222      16.883  17.355  41.467  1.00 50.61           N  
ATOM   1704  CA  ASP H 222      17.017  16.476  42.591  1.00 54.36           C  
ATOM   1705  CB  ASP H 222      15.974  16.740  43.692  1.00 57.97           C  
ATOM   1706  CG  ASP H 222      14.573  16.651  43.107  1.00 56.98           C  
ATOM   1707  OD1 ASP H 222      14.421  16.473  41.870  1.00 56.74           O  
ATOM   1708  OD2 ASP H 222      13.624  16.784  43.922  1.00 57.57           O1-
ATOM   1709  C   ASP H 222      16.996  15.031  42.197  1.00 53.03           C  
ATOM   1710  O   ASP H 222      17.718  14.227  42.790  1.00 57.49           O  
ATOM   1711  N   TYR H 223      16.175  14.645  41.198  1.00 42.71           N  
ATOM   1712  CA  TYR H 223      16.114  13.251  40.865  1.00 43.39           C  
ATOM   1713  CB  TYR H 223      14.731  12.618  41.104  1.00 43.18           C  
ATOM   1714  CG  TYR H 223      14.473  12.659  42.573  1.00 48.46           C  
ATOM   1715  CD1 TYR H 223      13.852  13.744  43.151  1.00 49.67           C  
ATOM   1716  CD2 TYR H 223      14.866  11.613  43.377  1.00 52.44           C  
ATOM   1717  CE1 TYR H 223      13.618  13.780  44.505  1.00 52.97           C  
ATOM   1718  CE2 TYR H 223      14.635  11.643  44.732  1.00 55.30           C  
ATOM   1719  CZ  TYR H 223      14.008  12.727  45.299  1.00 56.37           C  
ATOM   1720  OH  TYR H 223      13.770  12.761  46.689  1.00 61.98           O  
ATOM   1721  C   TYR H 223      16.457  13.103  39.417  1.00 40.44           C  
ATOM   1722  O   TYR H 223      16.010  13.885  38.579  1.00 39.40           O  
ATOM   1723  N   TRP H 224      17.272  12.081  39.090  1.00 40.65           N  
ATOM   1724  CA  TRP H 224      17.715  11.885  37.740  1.00 39.33           C  
ATOM   1725  CB  TRP H 224      19.239  12.029  37.597  1.00 38.98           C  
ATOM   1726  CG  TRP H 224      19.771  13.419  37.841  1.00 40.57           C  
ATOM   1727  CD2 TRP H 224      20.569  14.153  36.900  1.00 38.80           C  
ATOM   1728  CD1 TRP H 224      19.671  14.200  38.955  1.00 40.62           C  
ATOM   1729  NE1 TRP H 224      20.344  15.382  38.762  1.00 40.53           N  
ATOM   1730  CE2 TRP H 224      20.906  15.364  37.503  1.00 39.68           C  
ATOM   1731  CE3 TRP H 224      20.992  13.839  35.641  1.00 36.37           C  
ATOM   1732  CZ2 TRP H 224      21.675  16.284  36.849  1.00 40.63           C  
ATOM   1733  CZ3 TRP H 224      21.762  14.772  34.982  1.00 37.40           C  
ATOM   1734  CH2 TRP H 224      22.096  15.971  35.576  1.00 38.69           C  
ATOM   1735  C   TRP H 224      17.406  10.479  37.337  1.00 39.83           C  
ATOM   1736  O   TRP H 224      17.318   9.579  38.172  1.00 42.02           O  
ATOM   1737  N   GLY H 225      17.228  10.258  36.019  1.00 37.96           N  
ATOM   1738  CA  GLY H 225      16.983   8.935  35.526  1.00 37.56           C  
ATOM   1739  C   GLY H 225      18.316   8.257  35.430  1.00 40.93           C  
ATOM   1740  O   GLY H 225      19.357   8.883  35.620  1.00 39.02           O  
ATOM   1741  N   GLN H 226      18.304   6.946  35.129  1.00 42.42           N  
ATOM   1742  CA  GLN H 226      19.506   6.171  34.991  1.00 45.73           C  
ATOM   1743  CB  GLN H 226      19.274   4.656  34.837  1.00 50.57           C  
ATOM   1744  CG  GLN H 226      18.578   4.229  33.544  1.00 53.33           C  
ATOM   1745  CD  GLN H 226      17.074   4.381  33.703  1.00 53.23           C  
ATOM   1746  OE1 GLN H 226      16.583   4.925  34.692  1.00 54.30           O  
ATOM   1747  NE2 GLN H 226      16.315   3.876  32.695  1.00 50.70           N  
ATOM   1748  C   GLN H 226      20.241   6.654  33.779  1.00 45.29           C  
ATOM   1749  O   GLN H 226      21.456   6.501  33.674  1.00 48.28           O  
ATOM   1750  N   GLY H 227      19.503   7.199  32.796  1.00 43.13           N  
ATOM   1751  CA  GLY H 227      20.119   7.701  31.603  1.00 42.52           C  
ATOM   1752  C   GLY H 227      19.839   6.737  30.497  1.00 42.50           C  
ATOM   1753  O   GLY H 227      19.605   5.552  30.732  1.00 43.97           O  
ATOM   1754  N   THR H 228      19.830   7.251  29.249  1.00 28.03           N  
ATOM   1755  CA  THR H 228      19.605   6.437  28.088  1.00 28.22           C  
ATOM   1756  CB  THR H 228      18.349   6.806  27.348  1.00 27.74           C  
ATOM   1757  OG1 THR H 228      17.217   6.663  28.190  1.00 29.95           O  
ATOM   1758  CG2 THR H 228      18.202   5.894  26.120  1.00 27.55           C  
ATOM   1759  C   THR H 228      20.744   6.682  27.147  1.00 28.95           C  
ATOM   1760  O   THR H 228      21.031   7.821  26.786  1.00 28.93           O  
ATOM   1761  N   THR H 229      21.422   5.608  26.699  1.00 29.64           N  
ATOM   1762  CA  THR H 229      22.539   5.816  25.824  1.00 30.31           C  
ATOM   1763  CB  THR H 229      23.620   4.786  25.968  1.00 30.20           C  
ATOM   1764  OG1 THR H 229      24.121   4.776  27.297  1.00 28.74           O  
ATOM   1765  CG2 THR H 229      24.748   5.123  24.979  1.00 23.77           C  
ATOM   1766  C   THR H 229      22.065   5.762  24.408  1.00 31.14           C  
ATOM   1767  O   THR H 229      21.391   4.821  23.995  1.00 31.02           O  
ATOM   1768  N   VAL H 230      22.409   6.802  23.624  1.00 31.70           N  
ATOM   1769  CA  VAL H 230      22.047   6.826  22.239  1.00 31.99           C  
ATOM   1770  CB  VAL H 230      21.319   8.078  21.837  1.00 30.96           C  
ATOM   1771  CG1 VAL H 230      21.134   8.075  20.311  1.00 28.38           C  
ATOM   1772  CG2 VAL H 230      19.994   8.150  22.620  1.00 29.48           C  
ATOM   1773  C   VAL H 230      23.322   6.769  21.463  1.00 33.39           C  
ATOM   1774  O   VAL H 230      24.218   7.589  21.657  1.00 34.74           O  
ATOM   1775  N   THR H 231      23.439   5.776  20.561  1.00 34.90           N  
ATOM   1776  CA  THR H 231      24.638   5.672  19.787  1.00 37.11           C  
ATOM   1777  CB  THR H 231      25.297   4.328  19.892  1.00 38.02           C  
ATOM   1778  OG1 THR H 231      25.619   4.044  21.246  1.00 39.80           O  
ATOM   1779  CG2 THR H 231      26.576   4.336  19.038  1.00 37.21           C  
ATOM   1780  C   THR H 231      24.261   5.871  18.357  1.00 39.16           C  
ATOM   1781  O   THR H 231      23.420   5.153  17.819  1.00 39.02           O  
ATOM   1782  N   VAL H 232      24.880   6.870  17.699  1.00 40.99           N  
ATOM   1783  CA  VAL H 232      24.569   7.110  16.324  1.00 43.17           C  
ATOM   1784  CB  VAL H 232      24.498   8.570  15.982  1.00 43.19           C  
ATOM   1785  CG1 VAL H 232      24.235   8.711  14.475  1.00 43.80           C  
ATOM   1786  CG2 VAL H 232      23.429   9.231  16.868  1.00 41.62           C  
ATOM   1787  C   VAL H 232      25.680   6.519  15.526  1.00 46.04           C  
ATOM   1788  O   VAL H 232      26.785   7.061  15.486  1.00 46.22           O  
ATOM   1789  N   SER H 233      25.400   5.386  14.855  1.00 47.98           N  
ATOM   1790  CA  SER H 233      26.414   4.728  14.089  1.00 50.51           C  
ATOM   1791  CB  SER H 233      26.616   3.256  14.493  1.00 50.05           C  
ATOM   1792  OG  SER H 233      25.431   2.507  14.266  1.00 52.26           O  
ATOM   1793  C   SER H 233      25.982   4.748  12.628  1.00 52.52           C  
ATOM   1794  O   SER H 233      24.952   4.100  12.301  1.00 52.08           O  
ATOM   1795  OXT SER H 233      26.683   5.407  11.815  1.00  0.00           O1-
TER    1796      SER H 233 
CONECT  159  713
CONECT  713  159
CONECT 1014 1606
CONECT 1606 1014
END
