# Supplementary material for: Fully automated antibody structure prediction using BIOVIA tools: Validation study
Source: PLoS One. 2017 May 18;12(5):e0177923. doi: 10.1371/journal.pone.0177923 (PMC5436848; doi:10.1371/journal.pone.0177923)
Supplement: S1 Dataset — Predicted structures using the Top5 framework method, Chothia CDR definition with no canonical filtering and generating 50 models. These were used in the detailed discussion of outliers and for comparison against predictions using canonical filtering. (ZIP) [file pone.0177923.s003.zip › 4NKI_LH_FV_FinalModel.pdb]

REMARK   Accelrys Discovery Studio PDB file
REMARK   Created:  2015-05-08T06:16:25Z
SSBOND   1 CYS L   21    CYS L   89                                     
SSBOND   2 CYS H  132    CYS H  206                                     
ATOM      1  N   SER L   1      29.548  29.075  26.733  1.00 44.32           N1+
ATOM      2  CA  SER L   1      30.692  28.375  27.364  1.00 45.67           C  
ATOM      3  CB  SER L   1      31.883  29.334  27.512  1.00 49.02           C  
ATOM      4  OG  SER L   1      32.260  29.842  26.241  1.00 52.05           O  
ATOM      5  C   SER L   1      30.306  27.922  28.736  1.00 41.39           C  
ATOM      6  O   SER L   1      29.522  28.581  29.413  1.00 42.13           O  
ATOM      7  N   ALA L   2      30.858  26.782  29.190  1.00 37.84           N  
ATOM      8  CA  ALA L   2      30.511  26.267  30.480  1.00 36.37           C  
ATOM      9  CB  ALA L   2      30.945  24.810  30.702  1.00 36.19           C  
ATOM     10  C   ALA L   2      31.175  27.109  31.523  1.00 34.96           C  
ATOM     11  O   ALA L   2      32.133  27.828  31.246  1.00 37.17           O  
ATOM     12  N   LEU L   3      30.647  27.054  32.763  1.00 31.37           N  
ATOM     13  CA  LEU L   3      31.256  27.744  33.867  1.00 30.12           C  
ATOM     14  CB  LEU L   3      30.494  27.579  35.192  1.00 28.03           C  
ATOM     15  CG  LEU L   3      29.134  28.296  35.203  1.00 28.88           C  
ATOM     16  CD1 LEU L   3      28.409  28.103  36.540  1.00 27.86           C  
ATOM     17  CD2 LEU L   3      29.305  29.779  34.845  1.00 28.51           C  
ATOM     18  C   LEU L   3      32.594  27.091  34.031  1.00 28.91           C  
ATOM     19  O   LEU L   3      32.779  25.950  33.611  1.00 29.04           O  
ATOM     20  N   THR L   4      33.577  27.797  34.629  1.00 27.92           N  
ATOM     21  CA  THR L   4      34.901  27.240  34.658  1.00 28.44           C  
ATOM     22  CB  THR L   4      35.978  28.257  34.416  1.00 29.93           C  
ATOM     23  OG1 THR L   4      35.789  28.883  33.155  1.00 31.35           O  
ATOM     24  CG2 THR L   4      37.341  27.548  34.455  1.00 27.48           C  
ATOM     25  C   THR L   4      35.189  26.604  35.984  1.00 27.10           C  
ATOM     26  O   THR L   4      35.045  27.223  37.038  1.00 26.95           O  
ATOM     27  N   GLN L   5      35.610  25.320  35.940  1.00 25.69           N  
ATOM     28  CA  GLN L   5      35.981  24.563  37.105  1.00 26.47           C  
ATOM     29  CB  GLN L   5      35.073  23.349  37.366  1.00 25.12           C  
ATOM     30  CG  GLN L   5      33.619  23.698  37.680  1.00 24.93           C  
ATOM     31  CD  GLN L   5      32.861  22.394  37.892  1.00 24.09           C  
ATOM     32  OE1 GLN L   5      31.843  22.142  37.249  1.00 24.50           O  
ATOM     33  NE2 GLN L   5      33.369  21.541  38.821  1.00 23.97           N  
ATOM     34  C   GLN L   5      37.339  23.991  36.833  1.00 27.13           C  
ATOM     35  O   GLN L   5      37.740  23.837  35.679  1.00 27.57           O  
ATOM     36  N   PRO L   6      38.083  23.680  37.858  1.00 27.33           N  
ATOM     37  CA  PRO L   6      39.380  23.083  37.708  1.00 28.54           C  
ATOM     38  CD  PRO L   6      37.814  24.115  39.216  1.00 28.26           C  
ATOM     39  CB  PRO L   6      40.029  23.138  39.092  1.00 27.06           C  
ATOM     40  CG  PRO L   6      38.847  23.346  40.058  1.00 28.20           C  
ATOM     41  C   PRO L   6      39.186  21.694  37.196  1.00 28.04           C  
ATOM     42  O   PRO L   6      38.221  21.040  37.590  1.00 28.14           O  
ATOM     43  N   ALA L   7      40.092  21.221  36.325  1.00 28.00           N  
ATOM     44  CA  ALA L   7      39.956  19.915  35.757  1.00 28.48           C  
ATOM     45  CB  ALA L   7      41.050  19.600  34.723  1.00 27.79           C  
ATOM     46  C   ALA L   7      40.050  18.896  36.842  1.00 27.62           C  
ATOM     47  O   ALA L   7      39.279  17.937  36.868  1.00 27.30           O  
ATOM     48  N   SER L   8      40.998  19.070  37.783  1.00 28.28           N  
ATOM     49  CA  SER L   8      41.117  18.051  38.780  1.00 28.98           C  
ATOM     50  CB  SER L   8      42.153  16.976  38.411  1.00 28.96           C  
ATOM     51  OG  SER L   8      42.230  15.991  39.431  1.00 31.33           O  
ATOM     52  C   SER L   8      41.547  18.670  40.071  1.00 28.75           C  
ATOM     53  O   SER L   8      42.215  19.702  40.100  1.00 31.03           O  
ATOM     54  N   VAL L   9      41.144  18.032  41.184  1.00 29.11           N  
ATOM     55  CA  VAL L   9      41.495  18.483  42.496  1.00 30.34           C  
ATOM     56  CB  VAL L   9      40.361  19.246  43.123  1.00 29.46           C  
ATOM     57  CG1 VAL L   9      39.217  18.262  43.416  1.00 30.57           C  
ATOM     58  CG2 VAL L   9      40.866  20.037  44.335  1.00 29.49           C  
ATOM     59  C   VAL L   9      41.744  17.234  43.292  1.00 30.52           C  
ATOM     60  O   VAL L   9      41.076  16.223  43.079  1.00 30.71           O  
ATOM     61  N   SER L  10      42.724  17.245  44.221  1.00 29.32           N  
ATOM     62  CA  SER L  10      42.975  16.035  44.958  1.00 30.32           C  
ATOM     63  CB  SER L  10      44.162  15.216  44.419  1.00 31.97           C  
ATOM     64  OG  SER L  10      45.362  15.970  44.514  1.00 35.48           O  
ATOM     65  C   SER L  10      43.263  16.369  46.388  1.00 31.30           C  
ATOM     66  O   SER L  10      43.637  17.492  46.718  1.00 31.47           O  
ATOM     67  N   GLY L  11      43.074  15.376  47.285  1.00 30.84           N  
ATOM     68  CA  GLY L  11      43.337  15.585  48.678  1.00 31.44           C  
ATOM     69  C   GLY L  11      43.476  14.250  49.340  1.00 32.36           C  
ATOM     70  O   GLY L  11      43.014  13.231  48.827  1.00 31.88           O  
ATOM     71  N   SER L  12      44.136  14.235  50.516  1.00 32.38           N  
ATOM     72  CA  SER L  12      44.336  13.028  51.264  1.00 33.11           C  
ATOM     73  CB  SER L  12      45.519  13.119  52.243  1.00 33.46           C  
ATOM     74  OG  SER L  12      46.726  13.367  51.535  1.00 37.68           O  
ATOM     75  C   SER L  12      43.100  12.795  52.070  1.00 32.45           C  
ATOM     76  O   SER L  12      42.282  13.694  52.248  1.00 31.48           O  
ATOM     77  N   PRO L  13      42.936  11.606  52.572  1.00 31.46           N  
ATOM     78  CA  PRO L  13      41.755  11.336  53.337  1.00 32.11           C  
ATOM     79  CD  PRO L  13      43.431  10.417  51.896  1.00 31.31           C  
ATOM     80  CB  PRO L  13      41.719   9.823  53.523  1.00 31.49           C  
ATOM     81  CG  PRO L  13      42.450   9.294  52.274  1.00 30.65           C  
ATOM     82  C   PRO L  13      41.775  12.121  54.604  1.00 32.89           C  
ATOM     83  O   PRO L  13      42.843  12.274  55.194  1.00 33.90           O  
ATOM     84  N   GLY L  14      40.605  12.641  55.022  1.00 33.23           N  
ATOM     85  CA  GLY L  14      40.500  13.368  56.252  1.00 32.43           C  
ATOM     86  C   GLY L  14      40.686  14.833  56.000  1.00 33.08           C  
ATOM     87  O   GLY L  14      40.341  15.655  56.848  1.00 32.96           O  
ATOM     88  N   GLN L  15      41.223  15.220  54.825  1.00 32.14           N  
ATOM     89  CA  GLN L  15      41.461  16.618  54.596  1.00 32.59           C  
ATOM     90  CB  GLN L  15      42.701  16.928  53.735  1.00 33.54           C  
ATOM     91  CG  GLN L  15      42.629  16.417  52.299  1.00 36.84           C  
ATOM     92  CD  GLN L  15      43.916  16.852  51.617  1.00 40.68           C  
ATOM     93  OE1 GLN L  15      45.004  16.384  51.946  1.00 39.54           O  
ATOM     94  NE2 GLN L  15      43.792  17.798  50.648  1.00 44.58           N  
ATOM     95  C   GLN L  15      40.266  17.250  53.957  1.00 33.35           C  
ATOM     96  O   GLN L  15      39.272  16.589  53.664  1.00 33.15           O  
ATOM     97  N   SER L  16      40.324  18.587  53.774  1.00 33.02           N  
ATOM     98  CA  SER L  16      39.245  19.299  53.155  1.00 32.83           C  
ATOM     99  CB  SER L  16      38.728  20.481  53.993  1.00 33.99           C  
ATOM    100  OG  SER L  16      38.153  20.001  55.200  1.00 37.88           O  
ATOM    101  C   SER L  16      39.739  19.846  51.851  1.00 34.34           C  
ATOM    102  O   SER L  16      40.904  20.218  51.716  1.00 33.38           O  
ATOM    103  N   ILE L  17      38.852  19.875  50.833  1.00 32.80           N  
ATOM    104  CA  ILE L  17      39.214  20.376  49.537  1.00 31.45           C  
ATOM    105  CB  ILE L  17      39.386  19.296  48.510  1.00 31.67           C  
ATOM    106  CG1 ILE L  17      38.066  18.531  48.313  1.00 31.65           C  
ATOM    107  CG2 ILE L  17      40.570  18.414  48.930  1.00 31.40           C  
ATOM    108  CD1 ILE L  17      38.087  17.564  47.133  1.00 32.90           C  
ATOM    109  C   ILE L  17      38.113  21.270  49.056  1.00 29.50           C  
ATOM    110  O   ILE L  17      36.960  21.125  49.462  1.00 29.05           O  
ATOM    111  N   THR L  18      38.454  22.243  48.185  1.00 29.44           N  
ATOM    112  CA  THR L  18      37.455  23.129  47.661  1.00 29.29           C  
ATOM    113  CB  THR L  18      37.621  24.550  48.122  1.00 30.43           C  
ATOM    114  OG1 THR L  18      37.564  24.613  49.541  1.00 33.89           O  
ATOM    115  CG2 THR L  18      36.496  25.401  47.510  1.00 30.17           C  
ATOM    116  C   THR L  18      37.549  23.127  46.166  1.00 29.76           C  
ATOM    117  O   THR L  18      38.639  23.082  45.599  1.00 30.50           O  
ATOM    118  N   ILE L  19      36.381  23.162  45.489  1.00 27.76           N  
ATOM    119  CA  ILE L  19      36.328  23.191  44.054  1.00 26.61           C  
ATOM    120  CB  ILE L  19      35.511  22.074  43.475  1.00 26.21           C  
ATOM    121  CG1 ILE L  19      36.106  20.713  43.874  1.00 25.27           C  
ATOM    122  CG2 ILE L  19      35.437  22.282  41.955  1.00 25.58           C  
ATOM    123  CD1 ILE L  19      35.161  19.540  43.622  1.00 24.79           C  
ATOM    124  C   ILE L  19      35.651  24.479  43.683  1.00 26.88           C  
ATOM    125  O   ILE L  19      34.600  24.812  44.230  1.00 27.01           O  
ATOM    126  N   SER L  20      36.257  25.257  42.758  1.00 26.31           N  
ATOM    127  CA  SER L  20      35.703  26.527  42.370  1.00 26.09           C  
ATOM    128  CB  SER L  20      36.776  27.601  42.103  1.00 27.62           C  
ATOM    129  OG  SER L  20      37.621  27.200  41.034  1.00 28.56           O  
ATOM    130  C   SER L  20      34.877  26.386  41.120  1.00 26.88           C  
ATOM    131  O   SER L  20      35.040  25.441  40.349  1.00 27.21           O  
ATOM    132  N   CYS L  21      33.943  27.346  40.913  1.00 26.23           N  
ATOM    133  CA  CYS L  21      33.087  27.397  39.756  1.00 27.70           C  
ATOM    134  CB  CYS L  21      31.688  26.801  40.034  1.00 27.87           C  
ATOM    135  SG  CYS L  21      30.575  26.853  38.600  1.00 30.23           S  
ATOM    136  C   CYS L  21      32.921  28.854  39.411  1.00 27.99           C  
ATOM    137  O   CYS L  21      32.208  29.583  40.099  1.00 28.37           O  
ATOM    138  N   THR L  22      33.548  29.314  38.306  1.00 28.38           N  
ATOM    139  CA  THR L  22      33.524  30.716  37.982  1.00 29.20           C  
ATOM    140  CB  THR L  22      34.877  31.252  37.608  1.00 29.99           C  
ATOM    141  OG1 THR L  22      35.792  31.061  38.676  1.00 31.62           O  
ATOM    142  CG2 THR L  22      34.751  32.750  37.282  1.00 30.25           C  
ATOM    143  C   THR L  22      32.628  30.967  36.808  1.00 29.17           C  
ATOM    144  O   THR L  22      32.782  30.364  35.747  1.00 28.62           O  
ATOM    145  N   GLY L  23      31.712  31.935  36.994  1.00  9.80           N  
ATOM    146  CA  GLY L  23      30.841  32.379  35.949  1.00 11.45           C  
ATOM    147  C   GLY L  23      31.081  33.839  35.691  1.00 11.54           C  
ATOM    148  O   GLY L  23      32.209  34.327  35.762  1.00 11.12           O  
ATOM    149  N   THR L  24      30.004  34.591  35.385  1.00 11.99           N  
ATOM    150  CA  THR L  24      30.193  35.981  35.106  1.00 12.07           C  
ATOM    151  CB  THR L  24      29.972  36.332  33.668  1.00 13.24           C  
ATOM    152  OG1 THR L  24      28.624  36.074  33.310  1.00 12.18           O  
ATOM    153  CG2 THR L  24      30.912  35.481  32.797  1.00 13.75           C  
ATOM    154  C   THR L  24      29.222  36.770  35.925  1.00 12.15           C  
ATOM    155  O   THR L  24      28.217  36.246  36.406  1.00 12.51           O  
ATOM    156  N   SER L  25      29.529  38.074  36.078  1.00 13.21           N  
ATOM    157  CA  SER L  25      28.846  39.027  36.906  1.00 13.41           C  
ATOM    158  CB  SER L  25      29.535  40.400  36.902  1.00 15.33           C  
ATOM    159  OG  SER L  25      30.856  40.282  37.402  1.00 16.30           O  
ATOM    160  C   SER L  25      27.456  39.313  36.451  1.00 13.28           C  
ATOM    161  O   SER L  25      26.546  39.401  37.283  1.00 15.08           O  
ATOM    162  N   SER L  26      27.271  39.421  35.117  1.00 13.52           N  
ATOM    163  CA  SER L  26      26.037  39.879  34.534  1.00 13.80           C  
ATOM    164  CB  SER L  26      25.972  39.732  33.002  1.00 13.61           C  
ATOM    165  OG  SER L  26      25.862  38.364  32.637  1.00 14.82           O  
ATOM    166  C   SER L  26      24.965  39.030  35.100  1.00 13.15           C  
ATOM    167  O   SER L  26      23.822  39.446  35.277  1.00 12.85           O  
ATOM    168  N   ASP L  27      25.334  37.792  35.414  1.00 13.11           N  
ATOM    169  CA  ASP L  27      24.407  36.938  36.045  1.00 12.34           C  
ATOM    170  CB  ASP L  27      24.530  35.495  35.541  1.00 12.43           C  
ATOM    171  CG  ASP L  27      23.625  34.592  36.360  1.00 13.82           C  
ATOM    172  OD1 ASP L  27      24.097  34.099  37.418  1.00 13.20           O  
ATOM    173  OD2 ASP L  27      22.468  34.350  35.924  1.00 15.32           O1-
ATOM    174  C   ASP L  27      24.745  36.948  37.486  1.00 12.92           C  
ATOM    175  O   ASP L  27      24.080  37.606  38.288  1.00 13.21           O  
ATOM    176  N   VAL L  28      25.869  36.275  37.804  1.00 12.48           N  
ATOM    177  CA  VAL L  28      26.185  35.960  39.158  1.00 12.58           C  
ATOM    178  CB  VAL L  28      27.472  35.222  39.399  1.00 12.65           C  
ATOM    179  CG1 VAL L  28      27.410  33.896  38.624  1.00 13.22           C  
ATOM    180  CG2 VAL L  28      28.680  36.120  39.100  1.00 12.50           C  
ATOM    181  C   VAL L  28      26.130  37.130  40.055  1.00 13.69           C  
ATOM    182  O   VAL L  28      26.373  38.283  39.689  1.00 13.62           O  
ATOM    183  N   GLY L  29      25.713  36.791  41.286  1.00 13.51           N  
ATOM    184  CA  GLY L  29      25.496  37.744  42.323  1.00 13.80           C  
ATOM    185  C   GLY L  29      24.059  38.060  42.163  1.00 15.14           C  
ATOM    186  O   GLY L  29      23.316  38.235  43.123  1.00 15.95           O  
ATOM    187  N   GLY L  30      23.645  38.150  40.890  1.00 13.43           N  
ATOM    188  CA  GLY L  30      22.279  38.334  40.547  1.00 13.79           C  
ATOM    189  C   GLY L  30      21.570  37.067  40.887  1.00 13.66           C  
ATOM    190  O   GLY L  30      20.449  37.106  41.380  1.00 13.69           O  
ATOM    191  N   TYR L  31      22.200  35.899  40.641  1.00 12.67           N  
ATOM    192  CA  TYR L  31      21.475  34.659  40.788  1.00 12.41           C  
ATOM    193  CB  TYR L  31      21.489  33.828  39.493  1.00 12.54           C  
ATOM    194  CG  TYR L  31      20.512  34.325  38.484  1.00 13.73           C  
ATOM    195  CD1 TYR L  31      20.560  35.598  37.963  1.00 13.95           C  
ATOM    196  CD2 TYR L  31      19.556  33.455  38.016  1.00 13.03           C  
ATOM    197  CE1 TYR L  31      19.636  35.997  37.024  1.00 14.57           C  
ATOM    198  CE2 TYR L  31      18.632  33.841  37.077  1.00 14.01           C  
ATOM    199  CZ  TYR L  31      18.670  35.121  36.585  1.00 15.01           C  
ATOM    200  OH  TYR L  31      17.722  35.528  35.622  1.00 15.34           O  
ATOM    201  C   TYR L  31      22.058  33.740  41.807  1.00 12.96           C  
ATOM    202  O   TYR L  31      23.081  33.105  41.557  1.00 12.46           O  
ATOM    203  N   ASN L  32      21.348  33.564  42.941  1.00 12.26           N  
ATOM    204  CA  ASN L  32      21.793  32.673  43.977  1.00 11.65           C  
ATOM    205  CB  ASN L  32      21.222  33.028  45.362  1.00 12.65           C  
ATOM    206  CG  ASN L  32      21.809  34.350  45.820  1.00 14.41           C  
ATOM    207  OD1 ASN L  32      23.016  34.473  46.020  1.00 14.30           O  
ATOM    208  ND2 ASN L  32      20.932  35.372  46.009  1.00 15.26           N  
ATOM    209  C   ASN L  32      21.226  31.322  43.686  1.00 12.79           C  
ATOM    210  O   ASN L  32      20.774  30.627  44.594  1.00 13.61           O  
ATOM    211  N   TYR L  33      21.260  30.909  42.413  1.00 11.64           N  
ATOM    212  CA  TYR L  33      20.738  29.625  42.049  1.00 10.54           C  
ATOM    213  CB  TYR L  33      19.711  29.744  40.911  1.00 11.74           C  
ATOM    214  CG  TYR L  33      19.061  28.435  40.653  1.00 12.82           C  
ATOM    215  CD1 TYR L  33      19.679  27.485  39.877  1.00 12.51           C  
ATOM    216  CD2 TYR L  33      17.829  28.156  41.195  1.00 14.27           C  
ATOM    217  CE1 TYR L  33      19.073  26.278  39.637  1.00 14.33           C  
ATOM    218  CE2 TYR L  33      17.220  26.951  40.956  1.00 15.55           C  
ATOM    219  CZ  TYR L  33      17.842  26.009  40.175  1.00 15.88           C  
ATOM    220  OH  TYR L  33      17.219  24.770  39.925  1.00 18.16           O  
ATOM    221  C   TYR L  33      21.882  28.867  41.490  1.00 10.54           C  
ATOM    222  O   TYR L  33      22.048  28.793  40.276  1.00 10.28           O  
ATOM    223  N   VAL L  34      22.679  28.255  42.367  1.00 26.13           N  
ATOM    224  CA  VAL L  34      23.826  27.503  41.963  1.00 24.32           C  
ATOM    225  CB  VAL L  34      25.122  28.090  42.448  1.00 24.93           C  
ATOM    226  CG1 VAL L  34      26.270  27.145  42.057  1.00 23.53           C  
ATOM    227  CG2 VAL L  34      25.269  29.508  41.868  1.00 25.04           C  
ATOM    228  C   VAL L  34      23.665  26.154  42.582  1.00 24.05           C  
ATOM    229  O   VAL L  34      23.259  26.031  43.734  1.00 24.34           O  
ATOM    230  N   SER L  35      23.965  25.091  41.814  1.00 22.87           N  
ATOM    231  CA  SER L  35      23.781  23.768  42.339  1.00 22.79           C  
ATOM    232  CB  SER L  35      22.555  23.059  41.734  1.00 21.89           C  
ATOM    233  OG  SER L  35      22.647  23.058  40.318  1.00 24.38           O  
ATOM    234  C   SER L  35      25.000  22.964  42.035  1.00 21.69           C  
ATOM    235  O   SER L  35      25.790  23.321  41.163  1.00 21.73           O  
ATOM    236  N   TRP L  36      25.205  21.871  42.795  1.00 21.14           N  
ATOM    237  CA  TRP L  36      26.332  21.019  42.560  1.00 21.21           C  
ATOM    238  CB  TRP L  36      27.370  21.060  43.694  1.00 21.39           C  
ATOM    239  CG  TRP L  36      28.057  22.401  43.809  1.00 22.74           C  
ATOM    240  CD2 TRP L  36      29.342  22.703  43.244  1.00 22.31           C  
ATOM    241  CD1 TRP L  36      27.630  23.540  44.426  1.00 22.25           C  
ATOM    242  NE1 TRP L  36      28.564  24.537  44.272  1.00 23.13           N  
ATOM    243  CE2 TRP L  36      29.624  24.035  43.548  1.00 22.61           C  
ATOM    244  CE3 TRP L  36      30.217  21.935  42.529  1.00 21.99           C  
ATOM    245  CZ2 TRP L  36      30.786  24.621  43.138  1.00 23.93           C  
ATOM    246  CZ3 TRP L  36      31.390  22.530  42.120  1.00 24.04           C  
ATOM    247  CH2 TRP L  36      31.667  23.847  42.417  1.00 24.39           C  
ATOM    248  C   TRP L  36      25.819  19.621  42.437  1.00 21.67           C  
ATOM    249  O   TRP L  36      24.839  19.248  43.083  1.00 22.26           O  
ATOM    250  N   TYR L  37      26.467  18.820  41.568  1.00 20.82           N  
ATOM    251  CA  TYR L  37      26.044  17.463  41.359  1.00 21.76           C  
ATOM    252  CB  TYR L  37      25.466  17.196  39.954  1.00 20.86           C  
ATOM    253  CG  TYR L  37      24.302  18.104  39.757  1.00 21.67           C  
ATOM    254  CD1 TYR L  37      24.522  19.407  39.383  1.00 22.60           C  
ATOM    255  CD2 TYR L  37      23.009  17.668  39.931  1.00 21.04           C  
ATOM    256  CE1 TYR L  37      23.469  20.268  39.194  1.00 21.67           C  
ATOM    257  CE2 TYR L  37      21.949  18.526  39.743  1.00 20.55           C  
ATOM    258  CZ  TYR L  37      22.182  19.833  39.375  1.00 22.15           C  
ATOM    259  OH  TYR L  37      21.115  20.736  39.178  1.00 21.00           O  
ATOM    260  C   TYR L  37      27.246  16.586  41.480  1.00 22.00           C  
ATOM    261  O   TYR L  37      28.361  16.984  41.145  1.00 22.00           O  
ATOM    262  N   GLN L  38      27.033  15.353  41.979  1.00 21.67           N  
ATOM    263  CA  GLN L  38      28.090  14.394  42.111  1.00 22.09           C  
ATOM    264  CB  GLN L  38      28.129  13.750  43.508  1.00 21.78           C  
ATOM    265  CG  GLN L  38      29.239  12.719  43.715  1.00 22.95           C  
ATOM    266  CD  GLN L  38      28.978  12.062  45.064  1.00 24.88           C  
ATOM    267  OE1 GLN L  38      27.854  11.664  45.361  1.00 26.21           O  
ATOM    268  NE2 GLN L  38      30.036  11.949  45.911  1.00 25.84           N  
ATOM    269  C   GLN L  38      27.802  13.298  41.132  1.00 21.83           C  
ATOM    270  O   GLN L  38      26.654  12.880  40.984  1.00 22.51           O  
ATOM    271  N   GLN L  39      28.835  12.814  40.413  1.00 21.03           N  
ATOM    272  CA  GLN L  39      28.580  11.754  39.481  1.00 21.95           C  
ATOM    273  CB  GLN L  39      28.535  12.237  38.020  1.00 21.79           C  
ATOM    274  CG  GLN L  39      28.260  11.117  37.013  1.00 22.91           C  
ATOM    275  CD  GLN L  39      28.238  11.714  35.612  1.00 23.30           C  
ATOM    276  OE1 GLN L  39      28.900  12.713  35.334  1.00 23.77           O  
ATOM    277  NE2 GLN L  39      27.454  11.080  34.698  1.00 23.24           N  
ATOM    278  C   GLN L  39      29.667  10.727  39.585  1.00 22.81           C  
ATOM    279  O   GLN L  39      30.840  11.013  39.344  1.00 22.71           O  
ATOM    280  N   HIS L  40      29.284   9.490  39.963  1.00 23.56           N  
ATOM    281  CA  HIS L  40      30.203   8.389  40.017  1.00 26.34           C  
ATOM    282  ND1 HIS L  40      30.919   7.903  43.191  1.00 25.16           N  
ATOM    283  CG  HIS L  40      29.786   7.723  42.429  1.00 26.97           C  
ATOM    284  CB  HIS L  40      29.793   7.273  40.997  1.00 25.60           C  
ATOM    285  NE2 HIS L  40      29.192   8.407  44.496  1.00 27.99           N  
ATOM    286  CD2 HIS L  40      28.740   8.036  43.242  1.00 27.50           C  
ATOM    287  CE1 HIS L  40      30.508   8.312  44.416  1.00 27.36           C  
ATOM    288  C   HIS L  40      30.244   7.803  38.644  1.00 27.74           C  
ATOM    289  O   HIS L  40      29.318   7.971  37.852  1.00 27.82           O  
ATOM    290  N   PRO L  41      31.299   7.111  38.327  1.00 30.62           N  
ATOM    291  CA  PRO L  41      31.408   6.585  37.001  1.00 31.48           C  
ATOM    292  CD  PRO L  41      32.602   7.378  38.917  1.00 30.51           C  
ATOM    293  CB  PRO L  41      32.832   6.057  36.878  1.00 32.12           C  
ATOM    294  CG  PRO L  41      33.624   6.959  37.844  1.00 32.39           C  
ATOM    295  C   PRO L  41      30.337   5.592  36.697  1.00 30.51           C  
ATOM    296  O   PRO L  41      30.079   4.712  37.517  1.00 31.34           O  
ATOM    297  N   GLY L  42      29.699   5.733  35.519  1.00 30.29           N  
ATOM    298  CA  GLY L  42      28.701   4.805  35.079  1.00 31.86           C  
ATOM    299  C   GLY L  42      27.398   5.072  35.766  1.00 31.69           C  
ATOM    300  O   GLY L  42      26.462   4.286  35.625  1.00 32.44           O  
ATOM    301  N   LYS L  43      27.281   6.180  36.525  1.00 29.80           N  
ATOM    302  CA  LYS L  43      26.036   6.410  37.204  1.00 29.06           C  
ATOM    303  CB  LYS L  43      26.141   6.334  38.738  1.00 30.22           C  
ATOM    304  CG  LYS L  43      26.500   4.937  39.257  1.00 31.57           C  
ATOM    305  CD  LYS L  43      25.497   3.846  38.866  1.00 36.97           C  
ATOM    306  CE  LYS L  43      24.154   3.943  39.591  1.00 45.38           C  
ATOM    307  NZ  LYS L  43      23.245   4.859  38.866  1.00 47.77           N1+
ATOM    308  C   LYS L  43      25.536   7.776  36.843  1.00 27.93           C  
ATOM    309  O   LYS L  43      26.254   8.579  36.251  1.00 28.64           O  
ATOM    310  N   ALA L  44      24.254   8.050  37.168  1.00 27.10           N  
ATOM    311  CA  ALA L  44      23.630   9.319  36.890  1.00 26.93           C  
ATOM    312  CB  ALA L  44      22.095   9.265  36.923  1.00 27.19           C  
ATOM    313  C   ALA L  44      24.067  10.305  37.931  1.00 26.80           C  
ATOM    314  O   ALA L  44      24.510   9.925  39.013  1.00 26.25           O  
ATOM    315  N   PRO L  45      23.953  11.570  37.613  1.00 26.34           N  
ATOM    316  CA  PRO L  45      24.339  12.614  38.529  1.00 24.70           C  
ATOM    317  CD  PRO L  45      24.066  11.995  36.225  1.00 25.05           C  
ATOM    318  CB  PRO L  45      24.359  13.899  37.705  1.00 24.35           C  
ATOM    319  CG  PRO L  45      24.650  13.417  36.273  1.00 25.21           C  
ATOM    320  C   PRO L  45      23.407  12.676  39.699  1.00 24.76           C  
ATOM    321  O   PRO L  45      22.251  12.276  39.569  1.00 26.11           O  
ATOM    322  N   LYS L  46      23.909  13.161  40.855  1.00 24.37           N  
ATOM    323  CA  LYS L  46      23.141  13.286  42.063  1.00 24.37           C  
ATOM    324  CB  LYS L  46      23.710  12.448  43.218  1.00 25.77           C  
ATOM    325  CG  LYS L  46      22.939  12.595  44.530  1.00 29.29           C  
ATOM    326  CD  LYS L  46      23.509  11.753  45.673  1.00 32.69           C  
ATOM    327  CE  LYS L  46      22.805  11.984  47.011  1.00 35.87           C  
ATOM    328  NZ  LYS L  46      23.479  11.217  48.080  1.00 39.91           N1+
ATOM    329  C   LYS L  46      23.243  14.714  42.510  1.00 23.91           C  
ATOM    330  O   LYS L  46      24.297  15.331  42.395  1.00 24.05           O  
ATOM    331  N   LEU L  47      22.150  15.275  43.057  1.00 23.65           N  
ATOM    332  CA  LEU L  47      22.172  16.654  43.475  1.00 24.51           C  
ATOM    333  CB  LEU L  47      20.778  17.312  43.396  1.00 24.43           C  
ATOM    334  CG  LEU L  47      20.722  18.789  43.836  1.00 26.06           C  
ATOM    335  CD1 LEU L  47      21.548  19.692  42.912  1.00 24.46           C  
ATOM    336  CD2 LEU L  47      19.262  19.260  43.974  1.00 26.69           C  
ATOM    337  C   LEU L  47      22.627  16.756  44.906  1.00 24.79           C  
ATOM    338  O   LEU L  47      21.968  16.241  45.807  1.00 25.85           O  
ATOM    339  N   MET L  48      23.856  17.282  45.124  1.00 23.28           N  
ATOM    340  CA  MET L  48      24.443  17.542  46.416  1.00 24.67           C  
ATOM    341  CB  MET L  48      25.978  17.532  46.348  1.00 25.78           C  
ATOM    342  CG  MET L  48      26.526  16.242  45.735  1.00 23.05           C  
ATOM    343  SD  MET L  48      26.056  14.717  46.602  1.00 27.23           S  
ATOM    344  CE  MET L  48      27.335  14.864  47.883  1.00 25.61           C  
ATOM    345  C   MET L  48      24.047  18.850  47.058  1.00 25.59           C  
ATOM    346  O   MET L  48      23.842  18.915  48.270  1.00 26.95           O  
ATOM    347  N   ILE L  49      23.982  19.948  46.269  1.00 24.51           N  
ATOM    348  CA  ILE L  49      23.753  21.251  46.836  1.00 24.51           C  
ATOM    349  CB  ILE L  49      25.025  22.030  47.023  1.00 24.26           C  
ATOM    350  CG1 ILE L  49      25.962  21.313  48.010  1.00 24.64           C  
ATOM    351  CG2 ILE L  49      24.660  23.465  47.440  1.00 23.87           C  
ATOM    352  CD1 ILE L  49      25.381  21.169  49.414  0.98 25.61           C  
ATOM    353  C   ILE L  49      22.914  22.050  45.890  1.00 24.73           C  
ATOM    354  O   ILE L  49      23.026  21.902  44.673  1.00 24.12           O  
ATOM    355  N   TYR L  50      22.028  22.913  46.431  1.00 24.56           N  
ATOM    356  CA  TYR L  50      21.270  23.769  45.565  1.00 24.66           C  
ATOM    357  CB  TYR L  50      19.900  23.189  45.135  1.00 23.52           C  
ATOM    358  CG  TYR L  50      18.918  23.171  46.256  1.00 25.22           C  
ATOM    359  CD1 TYR L  50      18.926  22.172  47.201  1.00 26.04           C  
ATOM    360  CD2 TYR L  50      17.977  24.165  46.362  1.00 26.71           C  
ATOM    361  CE1 TYR L  50      18.011  22.169  48.227  1.00 26.57           C  
ATOM    362  CE2 TYR L  50      17.058  24.169  47.385  1.00 27.33           C  
ATOM    363  CZ  TYR L  50      17.074  23.166  48.322  1.00 28.47           C  
ATOM    364  OH  TYR L  50      16.136  23.160  49.377  1.00 37.10           O  
ATOM    365  C   TYR L  50      21.098  25.096  46.255  1.00 25.78           C  
ATOM    366  O   TYR L  50      21.250  25.190  47.473  1.00 26.09           O  
ATOM    367  N   ASP L  51      20.749  26.156  45.506  1.00 19.69           N  
ATOM    368  CA  ASP L  51      20.539  27.445  46.102  1.00 19.95           C  
ATOM    369  CB  ASP L  51      19.276  27.519  46.978  1.00 20.17           C  
ATOM    370  CG  ASP L  51      18.065  27.526  46.048  1.00 20.74           C  
ATOM    371  OD1 ASP L  51      18.264  27.554  44.803  1.00 20.04           O  
ATOM    372  OD2 ASP L  51      16.919  27.511  46.574  1.00 20.46           O1-
ATOM    373  C   ASP L  51      21.754  27.846  46.881  1.00 20.10           C  
ATOM    374  O   ASP L  51      21.665  28.400  47.977  1.00 20.25           O  
ATOM    375  N   VAL L  52      22.931  27.548  46.301  1.00 20.06           N  
ATOM    376  CA  VAL L  52      24.237  27.945  46.745  1.00 20.47           C  
ATOM    377  CB  VAL L  52      24.293  29.398  47.125  1.00 20.78           C  
ATOM    378  CG1 VAL L  52      25.705  29.718  47.639  1.00 20.51           C  
ATOM    379  CG2 VAL L  52      23.862  30.260  45.931  1.00 21.18           C  
ATOM    380  C   VAL L  52      24.694  27.190  47.951  1.00 20.38           C  
ATOM    381  O   VAL L  52      25.843  26.753  47.988  1.00 19.61           O  
ATOM    382  N   SER L  53      23.812  26.918  48.936  1.00 20.62           N  
ATOM    383  CA  SER L  53      24.353  26.290  50.117  1.00 21.14           C  
ATOM    384  CB  SER L  53      24.645  27.306  51.233  1.00 20.94           C  
ATOM    385  OG  SER L  53      25.601  28.259  50.796  1.00 20.58           O  
ATOM    386  C   SER L  53      23.365  25.329  50.699  1.00 21.76           C  
ATOM    387  O   SER L  53      23.573  24.844  51.811  1.00 22.31           O  
ATOM    388  N   ASN L  54      22.271  24.997  49.983  1.00 29.26           N  
ATOM    389  CA  ASN L  54      21.338  24.125  50.647  1.00 30.42           C  
ATOM    390  CB  ASN L  54      19.875  24.418  50.277  1.00 29.59           C  
ATOM    391  CG  ASN L  54      19.516  25.767  50.884  1.00 33.27           C  
ATOM    392  OD1 ASN L  54      19.373  25.896  52.100  1.00 29.89           O  
ATOM    393  ND2 ASN L  54      19.376  26.807  50.020  1.00 28.69           N  
ATOM    394  C   ASN L  54      21.627  22.690  50.313  1.00 30.30           C  
ATOM    395  O   ASN L  54      22.034  22.361  49.200  1.00 29.30           O  
ATOM    396  N   ARG L  55      21.413  21.789  51.298  1.00 31.75           N  
ATOM    397  CA  ARG L  55      21.676  20.387  51.104  1.00 32.49           C  
ATOM    398  CB  ARG L  55      22.529  19.766  52.223  1.00 33.43           C  
ATOM    399  CG  ARG L  55      23.967  20.274  52.265  1.00 34.81           C  
ATOM    400  CD  ARG L  55      24.775  19.731  53.447  1.00 37.32           C  
ATOM    401  NE  ARG L  55      24.227  20.349  54.689  1.00 40.46           N  
ATOM    402  CZ  ARG L  55      23.245  19.722  55.402  1.00 43.47           C  
ATOM    403  NH1 ARG L  55      22.796  18.492  55.016  1.00 41.66           N1+
ATOM    404  NH2 ARG L  55      22.717  20.323  56.507  1.00 41.60           N  
ATOM    405  C   ARG L  55      20.378  19.642  51.138  1.00 33.27           C  
ATOM    406  O   ARG L  55      19.529  19.870  51.998  1.00 33.68           O  
ATOM    407  N   PRO L  56      20.209  18.747  50.200  1.00 33.14           N  
ATOM    408  CA  PRO L  56      19.041  17.910  50.187  1.00 32.53           C  
ATOM    409  CD  PRO L  56      20.736  18.958  48.864  1.00 31.49           C  
ATOM    410  CB  PRO L  56      18.924  17.355  48.764  1.00 32.96           C  
ATOM    411  CG  PRO L  56      20.254  17.729  48.081  1.00 30.69           C  
ATOM    412  C   PRO L  56      19.199  16.876  51.258  1.00 35.38           C  
ATOM    413  O   PRO L  56      20.321  16.654  51.709  1.00 36.20           O  
ATOM    414  N   SER L  57      18.095  16.242  51.699  1.00 36.65           N  
ATOM    415  CA  SER L  57      18.216  15.277  52.752  1.00 37.72           C  
ATOM    416  CB  SER L  57      16.867  14.769  53.292  1.00 39.01           C  
ATOM    417  OG  SER L  57      16.179  14.046  52.284  1.00 42.94           O  
ATOM    418  C   SER L  57      18.956  14.094  52.225  1.00 38.16           C  
ATOM    419  O   SER L  57      18.826  13.729  51.059  1.00 37.69           O  
ATOM    420  N   GLY L  58      19.766  13.463  53.095  1.00 37.64           N  
ATOM    421  CA  GLY L  58      20.500  12.293  52.719  1.00 37.51           C  
ATOM    422  C   GLY L  58      21.894  12.685  52.343  1.00 36.79           C  
ATOM    423  O   GLY L  58      22.777  11.833  52.266  1.00 39.22           O  
ATOM    424  N   VAL L  59      22.132  13.990  52.099  1.00 33.43           N  
ATOM    425  CA  VAL L  59      23.448  14.426  51.728  1.00 33.49           C  
ATOM    426  CB  VAL L  59      23.435  15.653  50.863  1.00 32.71           C  
ATOM    427  CG1 VAL L  59      24.881  16.089  50.579  1.00 30.55           C  
ATOM    428  CG2 VAL L  59      22.630  15.329  49.594  1.00 30.40           C  
ATOM    429  C   VAL L  59      24.212  14.736  52.980  1.00 34.29           C  
ATOM    430  O   VAL L  59      23.709  15.402  53.884  1.00 33.57           O  
ATOM    431  N   SER L  60      25.476  14.274  53.049  1.00 34.59           N  
ATOM    432  CA  SER L  60      26.261  14.465  54.236  1.00 34.70           C  
ATOM    433  CB  SER L  60      27.583  13.683  54.231  1.00 35.60           C  
ATOM    434  OG  SER L  60      28.294  13.927  55.435  1.00 37.76           O  
ATOM    435  C   SER L  60      26.587  15.917  54.414  1.00 36.39           C  
ATOM    436  O   SER L  60      26.736  16.671  53.456  1.00 35.93           O  
ATOM    437  N   ASN L  61      26.719  16.325  55.689  1.00 35.41           N  
ATOM    438  CA  ASN L  61      27.011  17.666  56.111  1.00 35.56           C  
ATOM    439  CB  ASN L  61      26.799  17.908  57.619  1.00 39.63           C  
ATOM    440  CG  ASN L  61      27.779  17.065  58.417  1.00 42.59           C  
ATOM    441  OD1 ASN L  61      27.829  15.843  58.285  1.00 42.54           O  
ATOM    442  ND2 ASN L  61      28.586  17.741  59.277  1.00 42.32           N  
ATOM    443  C   ASN L  61      28.420  18.016  55.735  1.00 35.04           C  
ATOM    444  O   ASN L  61      28.826  19.173  55.821  1.00 35.22           O  
ATOM    445  N   ARG L  62      29.220  17.005  55.361  1.00 32.74           N  
ATOM    446  CA  ARG L  62      30.591  17.201  54.984  1.00 30.51           C  
ATOM    447  CB  ARG L  62      31.292  15.882  54.616  1.00 30.00           C  
ATOM    448  CG  ARG L  62      31.335  14.894  55.787  1.00 30.23           C  
ATOM    449  CD  ARG L  62      32.048  13.572  55.487  1.00 30.59           C  
ATOM    450  NE  ARG L  62      31.317  12.888  54.385  1.00 32.41           N  
ATOM    451  CZ  ARG L  62      31.701  13.082  53.091  1.00 31.54           C  
ATOM    452  NH1 ARG L  62      32.766  13.887  52.809  1.00 30.20           N1+
ATOM    453  NH2 ARG L  62      31.029  12.457  52.081  1.00 31.58           N  
ATOM    454  C   ARG L  62      30.623  18.103  53.783  1.00 30.68           C  
ATOM    455  O   ARG L  62      31.612  18.805  53.561  1.00 30.83           O  
ATOM    456  N   PHE L  63      29.556  18.073  52.956  1.00 29.97           N  
ATOM    457  CA  PHE L  63      29.500  18.883  51.769  1.00 29.87           C  
ATOM    458  CB  PHE L  63      28.661  18.239  50.650  1.00 28.89           C  
ATOM    459  CG  PHE L  63      29.310  16.963  50.235  1.00 30.42           C  
ATOM    460  CD1 PHE L  63      29.140  15.815  50.976  1.00 32.03           C  
ATOM    461  CD2 PHE L  63      30.075  16.909  49.093  1.00 29.11           C  
ATOM    462  CE1 PHE L  63      29.733  14.635  50.591  1.00 31.68           C  
ATOM    463  CE2 PHE L  63      30.671  15.731  48.703  1.00 30.27           C  
ATOM    464  CZ  PHE L  63      30.500  14.592  49.453  1.00 30.60           C  
ATOM    465  C   PHE L  63      28.832  20.191  52.088  1.00 29.80           C  
ATOM    466  O   PHE L  63      27.789  20.228  52.741  1.00 30.61           O  
ATOM    467  N   SER L  64      29.430  21.312  51.630  1.00 26.68           N  
ATOM    468  CA  SER L  64      28.841  22.605  51.852  1.00 28.14           C  
ATOM    469  CB  SER L  64      29.384  23.323  53.099  1.00 28.84           C  
ATOM    470  OG  SER L  64      30.758  23.626  52.928  1.00 30.77           O  
ATOM    471  C   SER L  64      29.154  23.473  50.666  1.00 28.51           C  
ATOM    472  O   SER L  64      30.101  23.207  49.925  1.00 28.32           O  
ATOM    473  N   GLY L  65      28.358  24.546  50.453  1.00 26.75           N  
ATOM    474  CA  GLY L  65      28.606  25.392  49.320  1.00 27.37           C  
ATOM    475  C   GLY L  65      28.540  26.829  49.745  1.00 29.26           C  
ATOM    476  O   GLY L  65      27.933  27.169  50.760  1.00 29.98           O  
ATOM    477  N   SER L  66      29.189  27.712  48.953  1.00 28.39           N  
ATOM    478  CA  SER L  66      29.201  29.125  49.214  1.00 29.78           C  
ATOM    479  CB  SER L  66      30.303  29.564  50.194  1.00 30.05           C  
ATOM    480  OG  SER L  66      31.582  29.271  49.648  1.00 32.67           O  
ATOM    481  C   SER L  66      29.471  29.826  47.917  1.00 30.88           C  
ATOM    482  O   SER L  66      29.730  29.185  46.899  1.00 28.69           O  
ATOM    483  N   LYS L  67      29.362  31.174  47.899  1.00 31.43           N  
ATOM    484  CA  LYS L  67      29.704  31.874  46.692  1.00 30.29           C  
ATOM    485  CB  LYS L  67      28.581  31.943  45.640  1.00 30.78           C  
ATOM    486  CG  LYS L  67      27.503  32.991  45.918  1.00 32.76           C  
ATOM    487  CD  LYS L  67      26.660  33.302  44.681  1.00 33.37           C  
ATOM    488  CE  LYS L  67      25.704  34.480  44.854  1.00 35.23           C  
ATOM    489  NZ  LYS L  67      25.045  34.768  43.561  1.00 33.92           N1+
ATOM    490  C   LYS L  67      30.069  33.281  47.038  1.00 34.33           C  
ATOM    491  O   LYS L  67      29.586  33.843  48.020  1.00 34.87           O  
ATOM    492  N   SER L  68      30.983  33.870  46.243  1.00 32.51           N  
ATOM    493  CA  SER L  68      31.330  35.249  46.403  1.00 34.62           C  
ATOM    494  CB  SER L  68      32.585  35.487  47.262  1.00 37.53           C  
ATOM    495  OG  SER L  68      33.734  34.951  46.623  1.00 37.55           O  
ATOM    496  C   SER L  68      31.629  35.758  45.036  1.00 33.31           C  
ATOM    497  O   SER L  68      32.416  35.165  44.302  1.00 33.32           O  
ATOM    498  N   GLY L  69      31.007  36.884  44.650  1.00 34.79           N  
ATOM    499  CA  GLY L  69      31.267  37.406  43.344  1.00 32.53           C  
ATOM    500  C   GLY L  69      30.799  36.406  42.331  1.00 30.94           C  
ATOM    501  O   GLY L  69      29.740  35.796  42.463  1.00 32.71           O  
ATOM    502  N   ASN L  70      31.600  36.261  41.262  1.00 32.20           N  
ATOM    503  CA  ASN L  70      31.370  35.400  40.136  1.00 30.28           C  
ATOM    504  CB  ASN L  70      32.243  35.756  38.923  1.00 30.03           C  
ATOM    505  CG  ASN L  70      31.806  37.119  38.410  1.00 33.43           C  
ATOM    506  OD1 ASN L  70      31.008  37.814  39.038  1.00 33.35           O  
ATOM    507  ND2 ASN L  70      32.342  37.516  37.226  1.00 35.01           N  
ATOM    508  C   ASN L  70      31.632  33.957  40.461  1.00 30.44           C  
ATOM    509  O   ASN L  70      31.264  33.080  39.682  1.00 29.95           O  
ATOM    510  N   THR L  71      32.343  33.654  41.564  1.00 29.66           N  
ATOM    511  CA  THR L  71      32.711  32.276  41.759  1.00 28.93           C  
ATOM    512  CB  THR L  71      34.180  32.112  42.021  1.00 29.64           C  
ATOM    513  OG1 THR L  71      34.923  32.647  40.936  1.00 31.77           O  
ATOM    514  CG2 THR L  71      34.497  30.617  42.189  1.00 28.72           C  
ATOM    515  C   THR L  71      31.971  31.626  42.894  1.00 28.42           C  
ATOM    516  O   THR L  71      31.811  32.192  43.975  1.00 30.25           O  
ATOM    517  N   ALA L  72      31.515  30.376  42.654  1.00 27.05           N  
ATOM    518  CA  ALA L  72      30.831  29.577  43.633  1.00 26.63           C  
ATOM    519  CB  ALA L  72      29.556  28.904  43.094  1.00 25.29           C  
ATOM    520  C   ALA L  72      31.791  28.493  44.034  1.00 26.74           C  
ATOM    521  O   ALA L  72      32.671  28.130  43.254  1.00 26.32           O  
ATOM    522  N   SER L  73      31.685  27.973  45.277  1.00 25.99           N  
ATOM    523  CA  SER L  73      32.641  26.975  45.677  1.00 26.50           C  
ATOM    524  CB  SER L  73      33.729  27.532  46.610  1.00 28.83           C  
ATOM    525  OG  SER L  73      34.481  28.534  45.941  1.00 29.99           O  
ATOM    526  C   SER L  73      31.957  25.867  46.422  1.00 26.17           C  
ATOM    527  O   SER L  73      31.016  26.087  47.182  1.00 26.51           O  
ATOM    528  N   LEU L  74      32.442  24.626  46.200  1.00 25.66           N  
ATOM    529  CA  LEU L  74      31.972  23.457  46.886  1.00 25.27           C  
ATOM    530  CB  LEU L  74      31.678  22.276  45.944  1.00 23.81           C  
ATOM    531  CG  LEU L  74      31.190  21.004  46.663  1.00 24.06           C  
ATOM    532  CD1 LEU L  74      29.826  21.222  47.333  1.00 23.71           C  
ATOM    533  CD2 LEU L  74      31.205  19.788  45.720  1.00 22.73           C  
ATOM    534  C   LEU L  74      33.089  23.023  47.783  1.00 26.41           C  
ATOM    535  O   LEU L  74      34.236  22.930  47.347  1.00 26.54           O  
ATOM    536  N   THR L  75      32.787  22.756  49.070  1.00 26.45           N  
ATOM    537  CA  THR L  75      33.827  22.350  49.976  1.00 27.19           C  
ATOM    538  CB  THR L  75      33.984  23.275  51.151  1.00 28.26           C  
ATOM    539  OG1 THR L  75      34.283  24.591  50.706  1.00 30.56           O  
ATOM    540  CG2 THR L  75      35.119  22.752  52.047  1.00 28.23           C  
ATOM    541  C   THR L  75      33.480  20.998  50.517  1.00 27.16           C  
ATOM    542  O   THR L  75      32.347  20.751  50.927  1.00 28.75           O  
ATOM    543  N   ILE L  76      34.462  20.074  50.516  1.00 26.25           N  
ATOM    544  CA  ILE L  76      34.241  18.757  51.039  1.00 28.42           C  
ATOM    545  CB  ILE L  76      34.485  17.677  50.021  1.00 27.50           C  
ATOM    546  CG1 ILE L  76      33.537  17.850  48.823  1.00 27.54           C  
ATOM    547  CG2 ILE L  76      34.336  16.314  50.715  1.00 27.15           C  
ATOM    548  CD1 ILE L  76      33.886  16.963  47.629  1.00 25.39           C  
ATOM    549  C   ILE L  76      35.218  18.561  52.157  1.00 31.11           C  
ATOM    550  O   ILE L  76      36.427  18.686  51.965  1.00 31.52           O  
ATOM    551  N   SER L  77      34.711  18.238  53.364  1.00 30.79           N  
ATOM    552  CA  SER L  77      35.579  18.077  54.496  1.00 32.35           C  
ATOM    553  CB  SER L  77      35.125  18.883  55.725  1.00 32.41           C  
ATOM    554  OG  SER L  77      33.849  18.433  56.160  1.00 33.08           O  
ATOM    555  C   SER L  77      35.581  16.631  54.891  1.00 32.62           C  
ATOM    556  O   SER L  77      34.656  15.887  54.572  1.00 31.91           O  
ATOM    557  N   GLY L  78      36.655  16.180  55.571  1.00 31.96           N  
ATOM    558  CA  GLY L  78      36.699  14.816  56.021  1.00 32.50           C  
ATOM    559  C   GLY L  78      36.616  13.937  54.817  1.00 32.27           C  
ATOM    560  O   GLY L  78      35.814  13.007  54.767  1.00 32.70           O  
ATOM    561  N   LEU L  79      37.482  14.200  53.827  1.00 31.23           N  
ATOM    562  CA  LEU L  79      37.438  13.532  52.563  1.00 30.85           C  
ATOM    563  CB  LEU L  79      38.602  13.986  51.663  1.00 31.65           C  
ATOM    564  CG  LEU L  79      38.478  13.619  50.175  1.00 31.93           C  
ATOM    565  CD1 LEU L  79      37.282  14.330  49.521  1.00 30.48           C  
ATOM    566  CD2 LEU L  79      39.789  13.912  49.433  1.00 31.85           C  
ATOM    567  C   LEU L  79      37.499  12.047  52.783  1.00 32.80           C  
ATOM    568  O   LEU L  79      38.295  11.542  53.573  1.00 32.70           O  
ATOM    569  N   GLN L  80      36.606  11.315  52.077  1.00 32.31           N  
ATOM    570  CA  GLN L  80      36.487   9.885  52.192  1.00 32.39           C  
ATOM    571  CB  GLN L  80      35.069   9.439  52.591  1.00 34.40           C  
ATOM    572  CG  GLN L  80      34.603   9.966  53.948  1.00 38.32           C  
ATOM    573  CD  GLN L  80      33.153   9.538  54.115  1.00 42.70           C  
ATOM    574  OE1 GLN L  80      32.835   8.676  54.931  1.00 43.56           O  
ATOM    575  NE2 GLN L  80      32.244  10.144  53.307  1.00 42.12           N  
ATOM    576  C   GLN L  80      36.742   9.300  50.833  1.00 33.05           C  
ATOM    577  O   GLN L  80      36.654   9.986  49.819  1.00 31.12           O  
ATOM    578  N   ALA L  81      37.045   7.989  50.780  1.00 31.57           N  
ATOM    579  CA  ALA L  81      37.357   7.327  49.544  1.00 32.50           C  
ATOM    580  CB  ALA L  81      37.689   5.837  49.731  1.00 32.40           C  
ATOM    581  C   ALA L  81      36.178   7.412  48.623  1.00 31.88           C  
ATOM    582  O   ALA L  81      36.328   7.589  47.415  1.00 31.90           O  
ATOM    583  N   GLU L  82      34.967   7.305  49.188  1.00 32.48           N  
ATOM    584  CA  GLU L  82      33.733   7.274  48.459  1.00 33.48           C  
ATOM    585  CB  GLU L  82      32.534   7.020  49.384  1.00 40.47           C  
ATOM    586  CG  GLU L  82      31.262   6.640  48.635  1.00 49.10           C  
ATOM    587  CD  GLU L  82      30.298   6.042  49.649  1.00 58.33           C  
ATOM    588  OE1 GLU L  82      30.385   6.422  50.846  1.00 57.81           O  
ATOM    589  OE2 GLU L  82      29.468   5.185  49.243  1.00 60.00           O1-
ATOM    590  C   GLU L  82      33.521   8.565  47.724  1.00 32.10           C  
ATOM    591  O   GLU L  82      32.809   8.596  46.723  1.00 32.60           O  
ATOM    592  N   ASP L  83      34.114   9.668  48.217  1.00 29.45           N  
ATOM    593  CA  ASP L  83      33.954  10.988  47.664  1.00 28.23           C  
ATOM    594  CB  ASP L  83      34.638  12.080  48.501  1.00 28.26           C  
ATOM    595  CG  ASP L  83      33.832  12.249  49.782  1.00 30.78           C  
ATOM    596  OD1 ASP L  83      32.687  11.723  49.841  1.00 30.38           O  
ATOM    597  OD2 ASP L  83      34.351  12.911  50.719  1.00 29.43           O1-
ATOM    598  C   ASP L  83      34.506  11.063  46.271  1.00 28.28           C  
ATOM    599  O   ASP L  83      34.139  11.960  45.513  1.00 27.48           O  
ATOM    600  N   GLU L  84      35.440  10.168  45.900  1.00 26.37           N  
ATOM    601  CA  GLU L  84      36.007  10.242  44.582  1.00 27.13           C  
ATOM    602  CB  GLU L  84      36.995   9.095  44.307  1.00 25.88           C  
ATOM    603  CG  GLU L  84      37.859   9.285  43.062  1.00 28.83           C  
ATOM    604  CD  GLU L  84      38.774   8.071  42.963  1.00 31.21           C  
ATOM    605  OE1 GLU L  84      38.316   7.031  42.418  1.00 32.09           O  
ATOM    606  OE2 GLU L  84      39.937   8.160  43.435  1.00 29.04           O1-
ATOM    607  C   GLU L  84      34.893  10.173  43.576  1.00 26.27           C  
ATOM    608  O   GLU L  84      34.063   9.266  43.610  1.00 26.21           O  
ATOM    609  N   ALA L  85      34.855  11.160  42.652  1.00 24.72           N  
ATOM    610  CA  ALA L  85      33.828  11.223  41.647  1.00 24.10           C  
ATOM    611  CB  ALA L  85      32.404  11.245  42.233  1.00 24.27           C  
ATOM    612  C   ALA L  85      34.020  12.509  40.900  1.00 23.70           C  
ATOM    613  O   ALA L  85      34.955  13.259  41.177  1.00 23.56           O  
ATOM    614  N   ASP L  86      33.157  12.774  39.895  1.00 23.85           N  
ATOM    615  CA  ASP L  86      33.222  14.013  39.169  1.00 24.17           C  
ATOM    616  CB  ASP L  86      32.892  13.886  37.672  1.00 25.25           C  
ATOM    617  CG  ASP L  86      34.013  13.120  36.984  1.00 30.29           C  
ATOM    618  OD1 ASP L  86      34.916  12.617  37.704  1.00 32.98           O  
ATOM    619  OD2 ASP L  86      33.982  13.034  35.728  1.00 32.64           O1-
ATOM    620  C   ASP L  86      32.182  14.914  39.762  1.00 23.22           C  
ATOM    621  O   ASP L  86      31.098  14.458  40.125  1.00 24.01           O  
ATOM    622  N   TYR L  87      32.497  16.221  39.890  1.00 21.95           N  
ATOM    623  CA  TYR L  87      31.552  17.146  40.456  1.00 22.01           C  
ATOM    624  CB  TYR L  87      32.049  17.817  41.746  1.00 21.52           C  
ATOM    625  CG  TYR L  87      32.109  16.771  42.805  1.00 21.40           C  
ATOM    626  CD1 TYR L  87      33.184  15.915  42.900  1.00 22.91           C  
ATOM    627  CD2 TYR L  87      31.081  16.651  43.709  1.00 22.56           C  
ATOM    628  CE1 TYR L  87      33.228  14.955  43.885  1.00 23.43           C  
ATOM    629  CE2 TYR L  87      31.118  15.695  44.694  1.00 22.31           C  
ATOM    630  CZ  TYR L  87      32.192  14.845  44.783  1.00 24.13           C  
ATOM    631  OH  TYR L  87      32.229  13.864  45.796  1.00 23.44           O  
ATOM    632  C   TYR L  87      31.294  18.226  39.456  1.00 22.91           C  
ATOM    633  O   TYR L  87      32.221  18.738  38.827  1.00 23.21           O  
ATOM    634  N   TYR L  88      30.004  18.588  39.282  1.00 22.57           N  
ATOM    635  CA  TYR L  88      29.648  19.606  38.337  1.00 21.81           C  
ATOM    636  CB  TYR L  88      28.761  19.130  37.170  1.00 21.37           C  
ATOM    637  CG  TYR L  88      29.514  18.187  36.291  1.00 21.35           C  
ATOM    638  CD1 TYR L  88      30.301  18.667  35.268  1.00 21.30           C  
ATOM    639  CD2 TYR L  88      29.433  16.830  36.483  1.00 20.46           C  
ATOM    640  CE1 TYR L  88      30.995  17.805  34.453  1.00 20.77           C  
ATOM    641  CE2 TYR L  88      30.124  15.965  35.669  1.00 21.32           C  
ATOM    642  CZ  TYR L  88      30.909  16.452  34.650  1.00 21.83           C  
ATOM    643  OH  TYR L  88      31.622  15.567  33.812  1.00 22.37           O  
ATOM    644  C   TYR L  88      28.844  20.664  39.026  1.00 22.38           C  
ATOM    645  O   TYR L  88      27.973  20.377  39.847  1.00 22.78           O  
ATOM    646  N   CYS L  89      29.141  21.938  38.700  1.00 22.41           N  
ATOM    647  CA  CYS L  89      28.376  23.040  39.202  1.00 24.21           C  
ATOM    648  CB  CYS L  89      29.224  24.282  39.562  1.00 25.10           C  
ATOM    649  SG  CYS L  89      30.202  24.900  38.158  1.00 32.10           S  
ATOM    650  C   CYS L  89      27.433  23.432  38.101  1.00 24.05           C  
ATOM    651  O   CYS L  89      27.669  23.120  36.935  1.00 24.21           O  
ATOM    652  N   SER L  90      26.304  24.087  38.452  1.00 23.39           N  
ATOM    653  CA  SER L  90      25.356  24.531  37.464  1.00 23.15           C  
ATOM    654  CB  SER L  90      24.131  23.621  37.313  1.00 23.31           C  
ATOM    655  OG  SER L  90      24.520  22.349  36.835  1.00 27.20           O  
ATOM    656  C   SER L  90      24.781  25.811  37.961  1.00 22.94           C  
ATOM    657  O   SER L  90      24.678  26.028  39.167  1.00 22.65           O  
ATOM    658  N   SER L  91      24.381  26.702  37.036  1.00 22.74           N  
ATOM    659  CA  SER L  91      23.788  27.929  37.472  1.00 24.56           C  
ATOM    660  CB  SER L  91      24.782  29.102  37.538  1.00 25.41           C  
ATOM    661  OG  SER L  91      24.121  30.278  37.979  1.00 27.36           O  
ATOM    662  C   SER L  91      22.701  28.320  36.522  1.00 24.83           C  
ATOM    663  O   SER L  91      22.749  28.015  35.332  1.00 24.89           O  
ATOM    664  N   TYR L  92      21.628  28.971  37.003  1.00 16.97           N  
ATOM    665  CA  TYR L  92      20.394  29.163  36.271  1.00 18.48           C  
ATOM    666  CB  TYR L  92      19.248  29.004  37.285  1.00 18.56           C  
ATOM    667  CG  TYR L  92      17.940  29.578  36.882  1.00 18.96           C  
ATOM    668  CD1 TYR L  92      17.127  28.985  35.946  1.00 19.28           C  
ATOM    669  CD2 TYR L  92      17.510  30.720  37.520  1.00 18.95           C  
ATOM    670  CE1 TYR L  92      15.913  29.557  35.633  1.00 19.60           C  
ATOM    671  CE2 TYR L  92      16.302  31.294  37.213  1.00 19.39           C  
ATOM    672  CZ  TYR L  92      15.500  30.713  36.264  1.00 19.59           C  
ATOM    673  OH  TYR L  92      14.257  31.303  35.948  1.00 20.03           O  
ATOM    674  C   TYR L  92      20.331  30.514  35.619  1.00 19.37           C  
ATOM    675  O   TYR L  92      20.528  31.551  36.246  1.00 19.85           O  
ATOM    676  N   THR L  93      20.074  30.560  34.299  1.00 20.18           N  
ATOM    677  CA  THR L  93      20.004  31.885  33.754  1.00 21.14           C  
ATOM    678  CB  THR L  93      20.937  32.172  32.597  1.00 21.96           C  
ATOM    679  OG1 THR L  93      21.028  33.578  32.410  1.00  0.00           O  
ATOM    680  CG2 THR L  93      20.452  31.506  31.303  1.00  0.00           C  
ATOM    681  C   THR L  93      18.580  32.281  33.434  1.00 21.44           C  
ATOM    682  O   THR L  93      17.633  31.876  34.108  1.00 21.44           O  
ATOM    683  N   SER L  94      18.393  33.088  32.362  1.00 21.75           N  
ATOM    684  CA  SER L  94      17.171  33.712  31.913  1.00 22.10           C  
ATOM    685  CB  SER L  94      17.426  34.693  30.743  1.00  0.00           C  
ATOM    686  OG  SER L  94      16.223  35.317  30.316  1.00  0.00           O  
ATOM    687  C   SER L  94      16.193  32.676  31.462  1.00 22.20           C  
ATOM    688  O   SER L  94      15.236  32.972  30.747  1.00 22.23           O  
ATOM    689  N   SER L  95      16.419  31.411  31.844  1.00 22.27           N  
ATOM    690  CA  SER L  95      15.594  30.318  31.422  1.00 22.30           C  
ATOM    691  CB  SER L  95      14.082  30.586  31.474  1.00 23.06           C  
ATOM    692  OG  SER L  95      13.636  30.656  32.817  1.00 23.68           O  
ATOM    693  C   SER L  95      15.930  30.051  30.006  1.00 22.08           C  
ATOM    694  O   SER L  95      15.446  29.095  29.424  1.00 22.23           O  
ATOM    695  N   SER L  96      16.789  30.877  29.395  1.00 21.95           N  
ATOM    696  CA  SER L  96      17.152  30.509  28.071  1.00 21.67           C  
ATOM    697  CB  SER L  96      17.957  31.589  27.324  1.00 23.24           C  
ATOM    698  OG  SER L  96      17.088  32.642  26.926  1.00  0.00           O  
ATOM    699  C   SER L  96      17.988  29.291  28.235  1.00 21.14           C  
ATOM    700  O   SER L  96      17.856  28.320  27.489  1.00 21.30           O  
ATOM    701  N   THR L  97      18.858  29.299  29.265  1.00 20.41           N  
ATOM    702  CA  THR L  97      19.716  28.167  29.416  1.00 19.38           C  
ATOM    703  CB  THR L  97      21.001  28.380  28.680  1.00 19.91           C  
ATOM    704  OG1 THR L  97      20.714  28.657  27.317  1.00  0.00           O  
ATOM    705  CG2 THR L  97      21.874  27.120  28.780  1.00  0.00           C  
ATOM    706  C   THR L  97      20.033  27.923  30.870  1.00 18.61           C  
ATOM    707  O   THR L  97      20.074  28.834  31.694  1.00 18.56           O  
ATOM    708  N   ARG L  98      20.252  26.635  31.205  1.00 17.68           N  
ATOM    709  CA  ARG L  98      20.677  26.187  32.504  1.00 16.46           C  
ATOM    710  CB  ARG L  98      19.967  24.883  32.928  1.00 16.60           C  
ATOM    711  CG  ARG L  98      20.471  24.246  34.228  1.00 16.52           C  
ATOM    712  CD  ARG L  98      19.846  22.877  34.529  1.00  0.00           C  
ATOM    713  NE  ARG L  98      18.483  23.088  35.086  1.00  0.00           N  
ATOM    714  CZ  ARG L  98      18.286  22.910  36.426  1.00 16.37           C  
ATOM    715  NH1 ARG L  98      19.329  22.516  37.215  1.00  0.00           N1+
ATOM    716  NH2 ARG L  98      17.047  23.097  36.966  1.00  0.00           N  
ATOM    717  C   ARG L  98      22.119  25.886  32.272  1.00 15.71           C  
ATOM    718  O   ARG L  98      22.432  25.147  31.341  1.00 15.79           O  
ATOM    719  N   VAL L  99      23.068  26.410  33.077  1.00 24.17           N  
ATOM    720  CA  VAL L  99      24.338  26.162  32.452  1.00 23.39           C  
ATOM    721  CB  VAL L  99      25.074  27.415  32.075  1.00 24.24           C  
ATOM    722  CG1 VAL L  99      25.376  28.218  33.352  1.00 28.44           C  
ATOM    723  CG2 VAL L  99      26.329  27.017  31.283  1.00 26.49           C  
ATOM    724  C   VAL L  99      25.213  25.392  33.400  1.00 23.25           C  
ATOM    725  O   VAL L  99      25.311  25.714  34.581  1.00 23.23           O  
ATOM    726  N   PHE L 100      25.890  24.342  32.884  1.00 22.68           N  
ATOM    727  CA  PHE L 100      26.742  23.505  33.686  1.00 22.98           C  
ATOM    728  CB  PHE L 100      26.716  22.008  33.309  1.00 23.38           C  
ATOM    729  CG  PHE L 100      25.508  21.324  33.859  1.00 24.07           C  
ATOM    730  CD1 PHE L 100      24.275  21.439  33.260  1.00 24.22           C  
ATOM    731  CD2 PHE L 100      25.629  20.534  34.981  1.00 23.62           C  
ATOM    732  CE1 PHE L 100      23.180  20.788  33.783  1.00 26.36           C  
ATOM    733  CE2 PHE L 100      24.540  19.882  35.508  1.00 22.57           C  
ATOM    734  CZ  PHE L 100      23.310  20.010  34.910  1.00 24.62           C  
ATOM    735  C   PHE L 100      28.176  23.913  33.524  1.00 23.97           C  
ATOM    736  O   PHE L 100      28.576  24.486  32.511  1.00 25.06           O  
ATOM    737  N   GLY L 101      28.987  23.625  34.563  1.00 23.09           N  
ATOM    738  CA  GLY L 101      30.399  23.868  34.519  1.00 23.32           C  
ATOM    739  C   GLY L 101      31.030  22.694  33.834  1.00 24.07           C  
ATOM    740  O   GLY L 101      30.367  21.710  33.514  1.00 22.95           O  
ATOM    741  N   THR L 102      32.353  22.778  33.615  1.00 23.32           N  
ATOM    742  CA  THR L 102      33.151  21.805  32.921  1.00 22.98           C  
ATOM    743  CB  THR L 102      34.546  22.294  32.671  1.00 16.61           C  
ATOM    744  OG1 THR L 102      35.266  21.335  31.913  1.00 17.56           O  
ATOM    745  CG2 THR L 102      35.240  22.543  34.022  1.00 16.85           C  
ATOM    746  C   THR L 102      33.248  20.524  33.694  1.00 24.34           C  
ATOM    747  O   THR L 102      33.422  19.458  33.108  1.00 24.88           O  
ATOM    748  N   GLY L 103      33.200  20.587  35.035  1.00 23.48           N  
ATOM    749  CA  GLY L 103      33.291  19.382  35.813  1.00 23.14           C  
ATOM    750  C   GLY L 103      34.669  19.281  36.388  1.00 24.85           C  
ATOM    751  O   GLY L 103      35.649  19.717  35.785  1.00 25.82           O  
ATOM    752  N   THR L 104      34.771  18.697  37.599  1.00 24.34           N  
ATOM    753  CA  THR L 104      36.050  18.541  38.226  1.00 24.99           C  
ATOM    754  CB  THR L 104      36.239  19.426  39.427  1.00 24.45           C  
ATOM    755  OG1 THR L 104      36.098  20.791  39.060  1.00 24.05           O  
ATOM    756  CG2 THR L 104      37.634  19.176  40.024  1.00 25.17           C  
ATOM    757  C   THR L 104      36.161  17.130  38.706  1.00 25.23           C  
ATOM    758  O   THR L 104      35.239  16.585  39.310  1.00 24.71           O  
ATOM    759  N   LYS L 105      37.322  16.502  38.445  1.00 25.07           N  
ATOM    760  CA  LYS L 105      37.581  15.155  38.867  1.00 26.21           C  
ATOM    761  CB  LYS L 105      38.557  14.444  37.904  1.00 26.79           C  
ATOM    762  CG  LYS L 105      39.009  13.032  38.295  1.00 30.83           C  
ATOM    763  CD  LYS L 105      37.954  11.935  38.160  1.00 37.22           C  
ATOM    764  CE  LYS L 105      38.516  10.531  38.404  1.00 38.46           C  
ATOM    765  NZ  LYS L 105      37.408   9.551  38.499  1.00 39.20           N1+
ATOM    766  C   LYS L 105      38.233  15.242  40.213  1.00 26.83           C  
ATOM    767  O   LYS L 105      39.298  15.841  40.359  1.00 26.74           O  
ATOM    768  N   VAL L 106      37.598  14.647  41.245  1.00 26.28           N  
ATOM    769  CA  VAL L 106      38.155  14.687  42.570  1.00 25.89           C  
ATOM    770  CB  VAL L 106      37.131  14.906  43.648  1.00 27.05           C  
ATOM    771  CG1 VAL L 106      37.816  14.754  45.016  1.00 21.26           C  
ATOM    772  CG2 VAL L 106      36.477  16.281  43.441  1.00 20.18           C  
ATOM    773  C   VAL L 106      38.795  13.367  42.845  1.00 26.60           C  
ATOM    774  O   VAL L 106      38.157  12.318  42.757  1.00 25.59           O  
ATOM    775  N   THR L 107      40.095  13.393  43.199  1.00 27.34           N  
ATOM    776  CA  THR L 107      40.789  12.174  43.490  1.00 28.35           C  
ATOM    777  CB  THR L 107      42.065  12.002  42.712  1.00 27.96           C  
ATOM    778  OG1 THR L 107      41.800  11.982  41.316  1.00 29.32           O  
ATOM    779  CG2 THR L 107      42.725  10.684  43.145  1.00 32.24           C  
ATOM    780  C   THR L 107      41.150  12.163  44.944  1.00 28.64           C  
ATOM    781  O   THR L 107      41.608  13.161  45.500  1.00 28.30           O  
ATOM    782  N   VAL L 108      40.923  11.008  45.602  1.00 28.90           N  
ATOM    783  CA  VAL L 108      41.272  10.847  46.985  1.00 29.04           C  
ATOM    784  CB  VAL L 108      40.274  10.007  47.729  1.00 30.04           C  
ATOM    785  CG1 VAL L 108      40.734   9.851  49.187  1.00 29.53           C  
ATOM    786  CG2 VAL L 108      38.885  10.645  47.571  1.00 28.96           C  
ATOM    787  C   VAL L 108      42.565  10.100  46.970  1.00 29.29           C  
ATOM    788  O   VAL L 108      42.595   8.927  46.605  1.00 30.02           O  
ATOM    789  N   LEU L 109      43.660  10.760  47.401  1.00 30.85           N  
ATOM    790  CA  LEU L 109      44.975  10.194  47.287  1.00 31.46           C  
ATOM    791  CB  LEU L 109      46.089  11.169  47.697  1.00 31.28           C  
ATOM    792  CG  LEU L 109      46.135  12.440  46.833  1.00 33.38           C  
ATOM    793  CD1 LEU L 109      47.277  13.364  47.272  1.00 32.33           C  
ATOM    794  CD2 LEU L 109      46.187  12.102  45.337  1.00 28.05           C  
ATOM    795  C   LEU L 109      45.104   8.995  48.163  1.00 32.40           C  
ATOM    796  O   LEU L 109      44.840   9.039  49.361  1.00 33.87           O  
ATOM    797  N   GLY L 110      45.562   7.880  47.574  1.00 31.69           N  
ATOM    798  CA  GLY L 110      45.724   6.696  48.355  1.00 30.84           C  
ATOM    799  C   GLY L 110      46.919   5.945  47.783  1.00 30.55           C  
ATOM    800  O   GLY L 110      46.791   4.711  47.563  1.00 32.23           O  
ATOM    801  OXT GLY L 110      47.974   6.593  47.557  1.00  0.00           O1-
TER     802      GLY L 110 
ATOM    803  N   GLU H 111       9.725   4.812  45.322  1.00 49.24           N1+
ATOM    804  CA  GLU H 111      10.504   6.062  45.198  1.00 47.35           C  
ATOM    805  CB  GLU H 111      12.011   5.781  45.335  1.00 48.04           C  
ATOM    806  CG  GLU H 111      12.566   4.881  44.230  1.00 51.39           C  
ATOM    807  CD  GLU H 111      14.078   4.803  44.391  1.00 56.07           C  
ATOM    808  OE1 GLU H 111      14.584   5.285  45.439  1.00 60.18           O  
ATOM    809  OE2 GLU H 111      14.746   4.261  43.470  1.00 60.46           O1-
ATOM    810  C   GLU H 111      10.273   6.678  43.861  1.00 43.59           C  
ATOM    811  O   GLU H 111       9.479   6.181  43.063  1.00 43.10           O  
ATOM    812  N   VAL H 112      10.965   7.800  43.591  1.00 41.10           N  
ATOM    813  CA  VAL H 112      10.818   8.458  42.329  1.00 38.50           C  
ATOM    814  CB  VAL H 112      11.401   9.841  42.314  1.00 38.60           C  
ATOM    815  CG1 VAL H 112      11.315  10.390  40.882  1.00 37.30           C  
ATOM    816  CG2 VAL H 112      10.666  10.695  43.360  1.00 38.47           C  
ATOM    817  C   VAL H 112      11.561   7.650  41.318  1.00 37.42           C  
ATOM    818  O   VAL H 112      12.671   7.190  41.581  1.00 38.08           O  
ATOM    819  N   GLN H 113      10.951   7.450  40.132  1.00 36.61           N  
ATOM    820  CA  GLN H 113      11.583   6.678  39.102  1.00 36.51           C  
ATOM    821  CB  GLN H 113      10.889   5.329  38.847  1.00 36.65           C  
ATOM    822  CG  GLN H 113      10.949   4.339  40.011  1.00 40.72           C  
ATOM    823  CD  GLN H 113      12.235   3.531  39.911  1.00 45.42           C  
ATOM    824  OE1 GLN H 113      13.159   3.884  39.179  1.00 45.91           O  
ATOM    825  NE2 GLN H 113      12.296   2.406  40.670  1.00 45.22           N  
ATOM    826  C   GLN H 113      11.452   7.427  37.812  1.00 33.20           C  
ATOM    827  O   GLN H 113      10.407   8.011  37.526  1.00 32.28           O  
ATOM    828  N   LEU H 114      12.534   7.445  37.009  1.00 30.89           N  
ATOM    829  CA  LEU H 114      12.486   8.035  35.703  1.00 28.99           C  
ATOM    830  CB  LEU H 114      13.295   9.340  35.590  1.00 28.58           C  
ATOM    831  CG  LEU H 114      12.720  10.486  36.444  1.00 28.37           C  
ATOM    832  CD1 LEU H 114      13.556  11.767  36.301  1.00 27.62           C  
ATOM    833  CD2 LEU H 114      11.234  10.719  36.126  1.00 27.98           C  
ATOM    834  C   LEU H 114      13.126   7.044  34.784  1.00 29.42           C  
ATOM    835  O   LEU H 114      14.285   6.681  34.979  1.00 31.04           O  
ATOM    836  N   LEU H 115      12.391   6.556  33.764  1.00 28.51           N  
ATOM    837  CA  LEU H 115      13.004   5.591  32.900  1.00 29.19           C  
ATOM    838  CB  LEU H 115      12.333   4.207  32.943  1.00 29.40           C  
ATOM    839  CG  LEU H 115      12.489   3.520  34.313  1.00  0.00           C  
ATOM    840  CD1 LEU H 115      11.867   2.114  34.310  1.00  0.00           C  
ATOM    841  CD2 LEU H 115      13.956   3.521  34.776  1.00  0.00           C  
ATOM    842  C   LEU H 115      12.961   6.098  31.498  1.00 28.49           C  
ATOM    843  O   LEU H 115      11.897   6.391  30.956  1.00 28.64           O  
ATOM    844  N   GLU H 116      14.147   6.198  30.869  1.00 27.20           N  
ATOM    845  CA  GLU H 116      14.231   6.728  29.541  1.00 27.50           C  
ATOM    846  CB  GLU H 116      15.423   7.666  29.388  1.00 27.75           C  
ATOM    847  CG  GLU H 116      15.272   8.874  30.303  1.00 27.26           C  
ATOM    848  CD  GLU H 116      16.666   9.393  30.556  1.00 28.45           C  
ATOM    849  OE1 GLU H 116      17.343   8.867  31.482  1.00 28.44           O  
ATOM    850  OE2 GLU H 116      17.078  10.316  29.811  1.00 25.83           O1-
ATOM    851  C   GLU H 116      14.393   5.610  28.568  1.00 30.23           C  
ATOM    852  O   GLU H 116      14.828   4.517  28.926  1.00 30.51           O  
ATOM    853  N   SER H 117      14.005   5.866  27.301  1.00 28.61           N  
ATOM    854  CA  SER H 117      14.145   4.886  26.264  1.00 29.96           C  
ATOM    855  CB  SER H 117      13.022   3.835  26.254  1.00 31.14           C  
ATOM    856  OG  SER H 117      11.778   4.460  25.975  1.00 32.97           O  
ATOM    857  C   SER H 117      14.095   5.602  24.949  1.00 30.06           C  
ATOM    858  O   SER H 117      13.833   6.804  24.890  1.00 28.87           O  
ATOM    859  N   GLY H 118      14.351   4.864  23.847  1.00 28.97           N  
ATOM    860  CA  GLY H 118      14.267   5.442  22.537  1.00 28.91           C  
ATOM    861  C   GLY H 118      15.627   5.726  21.973  1.00 29.31           C  
ATOM    862  O   GLY H 118      15.736   6.135  20.817  1.00 30.85           O  
ATOM    863  N   GLY H 119      16.707   5.520  22.752  1.00 28.46           N  
ATOM    864  CA  GLY H 119      18.016   5.794  22.225  1.00 28.36           C  
ATOM    865  C   GLY H 119      18.396   4.699  21.277  1.00 30.31           C  
ATOM    866  O   GLY H 119      17.818   3.613  21.295  1.00 30.58           O  
ATOM    867  N   GLY H 120      19.409   4.964  20.422  1.00 28.62           N  
ATOM    868  CA  GLY H 120      19.817   3.973  19.470  1.00 27.63           C  
ATOM    869  C   GLY H 120      20.806   4.587  18.526  1.00 27.66           C  
ATOM    870  O   GLY H 120      21.334   5.672  18.765  1.00 27.18           O  
ATOM    871  N   LEU H 121      21.077   3.886  17.407  1.00 27.45           N  
ATOM    872  CA  LEU H 121      22.049   4.342  16.455  1.00 26.16           C  
ATOM    873  CB  LEU H 121      22.866   3.172  15.868  1.00 25.65           C  
ATOM    874  CG  LEU H 121      24.158   3.548  15.111  1.00 27.93           C  
ATOM    875  CD1 LEU H 121      23.889   4.461  13.910  1.00 28.04           C  
ATOM    876  CD2 LEU H 121      25.226   4.096  16.070  1.00 29.17           C  
ATOM    877  C   LEU H 121      21.285   4.988  15.338  1.00 28.01           C  
ATOM    878  O   LEU H 121      20.286   4.447  14.867  1.00 28.80           O  
ATOM    879  N   VAL H 122      21.720   6.189  14.902  1.00 27.09           N  
ATOM    880  CA  VAL H 122      21.036   6.876  13.840  1.00 28.38           C  
ATOM    881  CB  VAL H 122      20.083   7.918  14.342  1.00 30.06           C  
ATOM    882  CG1 VAL H 122      20.853   8.889  15.252  1.00 29.08           C  
ATOM    883  CG2 VAL H 122      19.419   8.599  13.133  1.00 30.69           C  
ATOM    884  C   VAL H 122      22.040   7.548  12.949  1.00 29.40           C  
ATOM    885  O   VAL H 122      23.133   7.917  13.374  1.00 27.85           O  
ATOM    886  N   GLN H 123      21.668   7.712  11.665  1.00 29.16           N  
ATOM    887  CA  GLN H 123      22.500   8.317  10.664  1.00 30.55           C  
ATOM    888  CB  GLN H 123      22.012   7.973   9.242  1.00 34.20           C  
ATOM    889  CG  GLN H 123      22.836   8.565   8.098  1.00 37.67           C  
ATOM    890  CD  GLN H 123      24.023   7.654   7.829  1.00 41.68           C  
ATOM    891  OE1 GLN H 123      25.142   8.125   7.634  1.00 45.57           O  
ATOM    892  NE2 GLN H 123      23.773   6.317   7.796  1.00 41.99           N  
ATOM    893  C   GLN H 123      22.418   9.801  10.850  1.00 28.90           C  
ATOM    894  O   GLN H 123      21.424  10.318  11.356  1.00 28.02           O  
ATOM    895  N   PRO H 124      23.440  10.516  10.464  1.00 28.99           N  
ATOM    896  CA  PRO H 124      23.397  11.940  10.619  1.00 29.99           C  
ATOM    897  CD  PRO H 124      24.801  10.002  10.510  1.00 29.35           C  
ATOM    898  CB  PRO H 124      24.808  12.434  10.307  1.00 29.93           C  
ATOM    899  CG  PRO H 124      25.696  11.238  10.711  1.00 30.32           C  
ATOM    900  C   PRO H 124      22.313  12.493   9.755  1.00 30.68           C  
ATOM    901  O   PRO H 124      22.163  12.040   8.621  1.00 30.80           O  
ATOM    902  N   GLY H 125      21.551  13.475  10.270  1.00 30.53           N  
ATOM    903  CA  GLY H 125      20.472  14.042   9.518  1.00 30.28           C  
ATOM    904  C   GLY H 125      19.218  13.293   9.859  1.00 30.65           C  
ATOM    905  O   GLY H 125      18.127  13.687   9.452  1.00 30.60           O  
ATOM    906  N   GLY H 126      19.338  12.202  10.643  1.00 29.39           N  
ATOM    907  CA  GLY H 126      18.188  11.402  10.963  1.00 28.72           C  
ATOM    908  C   GLY H 126      17.494  11.981  12.156  1.00 30.24           C  
ATOM    909  O   GLY H 126      17.845  13.058  12.636  1.00 28.94           O  
ATOM    910  N   SER H 127      16.466  11.264  12.658  1.00 30.32           N  
ATOM    911  CA  SER H 127      15.730  11.757  13.787  1.00 29.92           C  
ATOM    912  CB  SER H 127      14.393  12.403  13.395  1.00 31.84           C  
ATOM    913  OG  SER H 127      13.580  11.456  12.722  1.00 35.62           O  
ATOM    914  C   SER H 127      15.430  10.626  14.727  1.00 30.51           C  
ATOM    915  O   SER H 127      15.353   9.465  14.326  1.00 31.74           O  
ATOM    916  N   LEU H 128      15.285  10.958  16.030  1.00 28.92           N  
ATOM    917  CA  LEU H 128      14.973  10.004  17.060  1.00 29.85           C  
ATOM    918  CB  LEU H 128      16.167   9.616  17.954  1.00 31.40           C  
ATOM    919  CG  LEU H 128      17.240   8.740  17.302  1.00 31.96           C  
ATOM    920  CD1 LEU H 128      18.363   8.433  18.303  1.00 30.16           C  
ATOM    921  CD2 LEU H 128      16.630   7.456  16.721  1.00 30.13           C  
ATOM    922  C   LEU H 128      14.035  10.662  18.017  1.00 29.44           C  
ATOM    923  O   LEU H 128      14.021  11.886  18.142  1.00 29.76           O  
ATOM    924  N   ARG H 129      13.205   9.863  18.717  1.00 28.73           N  
ATOM    925  CA  ARG H 129      12.374  10.459  19.723  1.00 29.95           C  
ATOM    926  CB  ARG H 129      10.864  10.420  19.415  1.00 31.48           C  
ATOM    927  CG  ARG H 129      10.048  11.339  20.331  1.00 33.14           C  
ATOM    928  CD  ARG H 129       8.594  11.549  19.892  1.00 36.55           C  
ATOM    929  NE  ARG H 129       7.771  10.440  20.452  1.00 41.81           N  
ATOM    930  CZ  ARG H 129       6.412  10.460  20.309  1.00 45.53           C  
ATOM    931  NH1 ARG H 129       5.799  11.500  19.674  1.00 44.36           N1+
ATOM    932  NH2 ARG H 129       5.661   9.432  20.797  1.00 46.13           N  
ATOM    933  C   ARG H 129      12.620   9.715  20.999  1.00 29.44           C  
ATOM    934  O   ARG H 129      12.484   8.494  21.057  1.00 30.11           O  
ATOM    935  N   LEU H 130      12.989  10.448  22.069  1.00 27.42           N  
ATOM    936  CA  LEU H 130      13.286   9.816  23.324  1.00 27.20           C  
ATOM    937  CB  LEU H 130      14.484  10.447  24.061  1.00 25.53           C  
ATOM    938  CG  LEU H 130      15.804  10.411  23.268  1.00 24.41           C  
ATOM    939  CD1 LEU H 130      16.957  11.010  24.087  1.00 22.22           C  
ATOM    940  CD2 LEU H 130      16.120   9.002  22.740  1.00 24.56           C  
ATOM    941  C   LEU H 130      12.097   9.969  24.216  1.00 27.16           C  
ATOM    942  O   LEU H 130      11.350  10.941  24.108  1.00 26.83           O  
ATOM    943  N   SER H 131      11.888   8.989  25.117  1.00 28.03           N  
ATOM    944  CA  SER H 131      10.768   9.052  26.011  1.00 27.98           C  
ATOM    945  CB  SER H 131       9.729   7.944  25.770  1.00 28.65           C  
ATOM    946  OG  SER H 131       9.175   8.071  24.470  1.00 33.82           O  
ATOM    947  C   SER H 131      11.281   8.883  27.408  1.00 28.19           C  
ATOM    948  O   SER H 131      12.296   8.229  27.639  1.00 28.11           O  
ATOM    949  N   CYS H 132      10.589   9.511  28.379  1.00 27.14           N  
ATOM    950  CA  CYS H 132      10.952   9.389  29.761  1.00 28.07           C  
ATOM    951  CB  CYS H 132      11.641  10.667  30.308  1.00 28.30           C  
ATOM    952  SG  CYS H 132      11.997  10.633  32.094  1.00 33.53           S  
ATOM    953  C   CYS H 132       9.679   9.148  30.519  1.00 29.41           C  
ATOM    954  O   CYS H 132       8.791   9.998  30.536  1.00 29.69           O  
ATOM    955  N   ALA H 133       9.559   7.969  31.170  1.00 28.51           N  
ATOM    956  CA  ALA H 133       8.364   7.642  31.904  1.00 29.07           C  
ATOM    957  CB  ALA H 133       7.937   6.171  31.754  1.00 30.38           C  
ATOM    958  C   ALA H 133       8.640   7.882  33.355  1.00 30.58           C  
ATOM    959  O   ALA H 133       9.624   7.396  33.908  1.00 29.40           O  
ATOM    960  N   ALA H 134       7.739   8.631  34.020  1.00 31.31           N  
ATOM    961  CA  ALA H 134       7.955   8.997  35.392  1.00 30.83           C  
ATOM    962  CB  ALA H 134       7.787  10.501  35.653  1.00 29.95           C  
ATOM    963  C   ALA H 134       6.963   8.294  36.257  1.00 32.56           C  
ATOM    964  O   ALA H 134       5.841   8.012  35.835  1.00 34.14           O  
ATOM    965  N   SER H 135       7.387   7.974  37.499  1.00 33.03           N  
ATOM    966  CA  SER H 135       6.545   7.302  38.444  1.00 34.74           C  
ATOM    967  CB  SER H 135       6.675   5.773  38.338  1.00 35.41           C  
ATOM    968  OG  SER H 135       5.898   5.140  39.341  1.00 39.07           O  
ATOM    969  C   SER H 135       7.000   7.681  39.823  1.00 34.93           C  
ATOM    970  O   SER H 135       8.143   8.090  40.021  1.00 34.08           O  
ATOM    971  N   GLY H 136       6.058   7.543  40.779  1.00 43.46           N  
ATOM    972  CA  GLY H 136       6.295   7.780  42.168  1.00 49.20           C  
ATOM    973  C   GLY H 136       5.886   9.169  42.553  1.00 49.01           C  
ATOM    974  O   GLY H 136       5.844   9.486  43.738  1.00 55.60           O  
ATOM    975  N   PHE H 137       5.562  10.044  41.579  1.00 53.05           N  
ATOM    976  CA  PHE H 137       5.225  11.385  41.964  1.00 51.83           C  
ATOM    977  CB  PHE H 137       6.429  12.347  41.936  1.00 48.73           C  
ATOM    978  CG  PHE H 137       6.974  12.435  40.546  1.00 50.52           C  
ATOM    979  CD1 PHE H 137       7.672  11.383  40.010  1.00 52.03           C  
ATOM    980  CD2 PHE H 137       6.810  13.571  39.782  1.00 36.58           C  
ATOM    981  CE1 PHE H 137       8.190  11.465  38.741  1.00 44.87           C  
ATOM    982  CE2 PHE H 137       7.329  13.662  38.506  1.00 50.61           C  
ATOM    983  CZ  PHE H 137       8.020  12.597  37.981  1.00 41.18           C  
ATOM    984  C   PHE H 137       4.185  11.919  41.036  1.00 52.02           C  
ATOM    985  O   PHE H 137       3.851  11.300  40.025  1.00 48.97           O  
ATOM    986  N   THR H 138       3.632  13.101  41.385  1.00 56.70           N  
ATOM    987  CA  THR H 138       2.640  13.724  40.562  1.00 47.78           C  
ATOM    988  CB  THR H 138       1.713  14.616  41.329  1.00 53.88           C  
ATOM    989  OG1 THR H 138       1.064  13.857  42.339  1.00 57.56           O  
ATOM    990  CG2 THR H 138       0.666  15.212  40.370  1.00 49.08           C  
ATOM    991  C   THR H 138       3.396  14.530  39.560  1.00 50.83           C  
ATOM    992  O   THR H 138       3.943  15.592  39.853  1.00 51.26           O  
ATOM    993  N   PHE H 139       3.385  14.005  38.324  1.00 48.54           N  
ATOM    994  CA  PHE H 139       4.139  14.415  37.176  1.00 41.85           C  
ATOM    995  CB  PHE H 139       3.875  13.443  36.013  1.00 41.28           C  
ATOM    996  CG  PHE H 139       4.652  13.843  34.810  1.00 47.30           C  
ATOM    997  CD1 PHE H 139       6.032  13.861  34.813  1.00 43.84           C  
ATOM    998  CD2 PHE H 139       3.989  14.148  33.645  1.00 44.73           C  
ATOM    999  CE1 PHE H 139       6.728  14.224  33.684  1.00 37.10           C  
ATOM   1000  CE2 PHE H 139       4.680  14.509  32.512  1.00 42.06           C  
ATOM   1001  CZ  PHE H 139       6.053  14.545  32.534  1.00 41.45           C  
ATOM   1002  C   PHE H 139       3.809  15.819  36.770  1.00 46.60           C  
ATOM   1003  O   PHE H 139       4.697  16.589  36.406  1.00 44.30           O  
ATOM   1004  N   SER H 140       2.523  16.195  36.828  1.00 47.24           N  
ATOM   1005  CA  SER H 140       2.114  17.490  36.367  1.00 45.65           C  
ATOM   1006  CB  SER H 140       0.589  17.676  36.382  1.00 46.69           C  
ATOM   1007  OG  SER H 140       0.122  17.759  37.720  1.00 64.05           O  
ATOM   1008  C   SER H 140       2.693  18.582  37.222  1.00 44.85           C  
ATOM   1009  O   SER H 140       2.832  19.711  36.758  1.00 57.30           O  
ATOM   1010  N   SER H 141       3.027  18.299  38.493  1.00 48.42           N  
ATOM   1011  CA  SER H 141       3.513  19.319  39.388  1.00 50.88           C  
ATOM   1012  CB  SER H 141       3.445  18.902  40.863  1.00 53.05           C  
ATOM   1013  OG  SER H 141       2.104  18.603  41.221  1.00 66.77           O  
ATOM   1014  C   SER H 141       4.942  19.718  39.115  1.00 49.70           C  
ATOM   1015  O   SER H 141       5.422  20.686  39.706  1.00 54.47           O  
ATOM   1016  N   TYR H 142       5.684  19.015  38.233  1.00 40.86           N  
ATOM   1017  CA  TYR H 142       7.078  19.368  38.145  1.00 38.67           C  
ATOM   1018  CB  TYR H 142       8.023  18.218  38.531  1.00 39.62           C  
ATOM   1019  CG  TYR H 142       7.751  17.721  39.911  1.00 37.39           C  
ATOM   1020  CD1 TYR H 142       8.323  18.331  41.001  1.00 57.05           C  
ATOM   1021  CD2 TYR H 142       6.924  16.643  40.116  1.00 43.12           C  
ATOM   1022  CE1 TYR H 142       8.080  17.871  42.274  1.00 43.27           C  
ATOM   1023  CE2 TYR H 142       6.679  16.179  41.387  1.00 38.11           C  
ATOM   1024  CZ  TYR H 142       7.260  16.790  42.472  1.00 53.89           C  
ATOM   1025  OH  TYR H 142       7.016  16.320  43.781  1.00 59.00           O  
ATOM   1026  C   TYR H 142       7.491  19.695  36.730  1.00 40.18           C  
ATOM   1027  O   TYR H 142       6.953  19.153  35.767  1.00 46.49           O  
ATOM   1028  N   ILE H 143       8.491  20.606  36.603  1.00 27.78           N  
ATOM   1029  CA  ILE H 143       9.153  20.963  35.380  1.00 26.15           C  
ATOM   1030  CB  ILE H 143      10.034  22.168  35.522  1.00 29.08           C  
ATOM   1031  CG1 ILE H 143       9.218  23.393  35.956  1.00  0.00           C  
ATOM   1032  CG2 ILE H 143      10.799  22.358  34.203  1.00  0.00           C  
ATOM   1033  CD1 ILE H 143      10.089  24.557  36.427  1.00 32.45           C  
ATOM   1034  C   ILE H 143      10.068  19.808  35.072  1.00 26.52           C  
ATOM   1035  O   ILE H 143      10.536  19.143  35.994  1.00 25.41           O  
ATOM   1036  N   MET H 144      10.309  19.495  33.776  1.00 25.64           N  
ATOM   1037  CA  MET H 144      11.159  18.376  33.455  1.00 24.56           C  
ATOM   1038  CB  MET H 144      10.420  17.246  32.720  1.00 25.43           C  
ATOM   1039  CG  MET H 144       9.319  16.589  33.557  1.00 26.36           C  
ATOM   1040  SD  MET H 144       9.911  15.660  35.003  1.00 29.31           S  
ATOM   1041  CE  MET H 144      10.536  14.255  34.039  1.00 28.08           C  
ATOM   1042  C   MET H 144      12.268  18.835  32.551  1.00 24.75           C  
ATOM   1043  O   MET H 144      12.120  19.798  31.800  1.00 24.95           O  
ATOM   1044  N   MET H 145      13.424  18.135  32.588  1.00 23.07           N  
ATOM   1045  CA  MET H 145      14.543  18.597  31.813  1.00 22.04           C  
ATOM   1046  CB  MET H 145      15.554  19.352  32.686  1.00 23.71           C  
ATOM   1047  CG  MET H 145      14.891  20.565  33.341  1.00 20.24           C  
ATOM   1048  SD  MET H 145      15.788  21.282  34.746  1.00  0.00           S  
ATOM   1049  CE  MET H 145      15.649  19.798  35.784  1.00  0.00           C  
ATOM   1050  C   MET H 145      15.239  17.443  31.164  1.00 23.62           C  
ATOM   1051  O   MET H 145      15.061  16.287  31.548  1.00 23.26           O  
ATOM   1052  N   TRP H 146      16.014  17.749  30.104  1.00 22.21           N  
ATOM   1053  CA  TRP H 146      16.842  16.779  29.457  1.00 22.20           C  
ATOM   1054  CB  TRP H 146      16.514  16.555  27.969  1.00 23.81           C  
ATOM   1055  CG  TRP H 146      15.216  15.825  27.724  1.00 24.53           C  
ATOM   1056  CD2 TRP H 146      15.099  14.396  27.620  1.00 23.90           C  
ATOM   1057  CD1 TRP H 146      13.957  16.325  27.558  1.00 24.64           C  
ATOM   1058  NE1 TRP H 146      13.065  15.298  27.364  1.00 24.27           N  
ATOM   1059  CE2 TRP H 146      13.755  14.105  27.396  1.00 24.77           C  
ATOM   1060  CE3 TRP H 146      16.036  13.406  27.706  1.00 23.51           C  
ATOM   1061  CZ2 TRP H 146      13.324  12.816  27.258  1.00 24.86           C  
ATOM   1062  CZ3 TRP H 146      15.598  12.108  27.560  1.00 23.95           C  
ATOM   1063  CH2 TRP H 146      14.267  11.818  27.340  1.00 24.84           C  
ATOM   1064  C   TRP H 146      18.231  17.326  29.534  1.00 22.99           C  
ATOM   1065  O   TRP H 146      18.454  18.513  29.302  1.00 21.90           O  
ATOM   1066  N   VAL H 147      19.196  16.465  29.903  1.00 21.29           N  
ATOM   1067  CA  VAL H 147      20.576  16.848  29.999  1.00 20.95           C  
ATOM   1068  CB  VAL H 147      21.062  16.905  31.418  1.00 20.88           C  
ATOM   1069  CG1 VAL H 147      22.576  17.178  31.420  1.00 20.29           C  
ATOM   1070  CG2 VAL H 147      20.235  17.962  32.169  1.00 20.63           C  
ATOM   1071  C   VAL H 147      21.343  15.766  29.308  1.00 21.57           C  
ATOM   1072  O   VAL H 147      20.954  14.600  29.371  1.00 21.44           O  
ATOM   1073  N   ARG H 148      22.456  16.109  28.624  1.00 20.47           N  
ATOM   1074  CA  ARG H 148      23.151  15.058  27.933  1.00 20.53           C  
ATOM   1075  CB  ARG H 148      23.004  15.105  26.404  1.00 21.82           C  
ATOM   1076  CG  ARG H 148      23.549  16.368  25.743  1.00 21.48           C  
ATOM   1077  CD  ARG H 148      23.302  16.384  24.234  1.00 23.20           C  
ATOM   1078  NE  ARG H 148      23.918  17.623  23.686  1.00 23.99           N  
ATOM   1079  CZ  ARG H 148      23.880  17.865  22.344  1.00 24.96           C  
ATOM   1080  NH1 ARG H 148      23.220  17.006  21.511  1.00 23.79           N1+
ATOM   1081  NH2 ARG H 148      24.504  18.967  21.836  1.00 24.28           N  
ATOM   1082  C   ARG H 148      24.612  15.081  28.257  1.00 21.93           C  
ATOM   1083  O   ARG H 148      25.147  16.071  28.753  1.00 21.65           O  
ATOM   1084  N   GLN H 149      25.289  13.938  28.014  1.00 21.82           N  
ATOM   1085  CA  GLN H 149      26.695  13.846  28.291  1.00 22.31           C  
ATOM   1086  CB  GLN H 149      26.968  13.205  29.666  1.00 22.34           C  
ATOM   1087  CG  GLN H 149      28.443  13.064  30.047  1.00 22.96           C  
ATOM   1088  CD  GLN H 149      28.486  12.429  31.435  1.00 23.94           C  
ATOM   1089  OE1 GLN H 149      27.450  12.134  32.029  1.00 24.04           O  
ATOM   1090  NE2 GLN H 149      29.714  12.204  31.969  1.00 22.33           N  
ATOM   1091  C   GLN H 149      27.338  12.984  27.244  1.00 22.96           C  
ATOM   1092  O   GLN H 149      27.015  11.803  27.104  1.00 22.99           O  
ATOM   1093  N   ALA H 150      28.283  13.563  26.474  1.00 23.17           N  
ATOM   1094  CA  ALA H 150      28.997  12.808  25.482  1.00 25.77           C  
ATOM   1095  CB  ALA H 150      29.777  13.676  24.479  1.00 25.73           C  
ATOM   1096  C   ALA H 150      29.977  11.950  26.218  1.00 28.08           C  
ATOM   1097  O   ALA H 150      30.401  12.284  27.322  1.00 27.41           O  
ATOM   1098  N   PRO H 151      30.360  10.852  25.628  1.00 30.43           N  
ATOM   1099  CA  PRO H 151      31.229   9.893  26.249  1.00 31.10           C  
ATOM   1100  CD  PRO H 151      30.010  10.506  24.262  1.00 30.71           C  
ATOM   1101  CB  PRO H 151      31.546   8.861  25.167  1.00 31.60           C  
ATOM   1102  CG  PRO H 151      30.419   9.030  24.128  1.00 32.74           C  
ATOM   1103  C   PRO H 151      32.461  10.554  26.772  1.00 31.13           C  
ATOM   1104  O   PRO H 151      33.178  11.183  25.994  1.00 32.44           O  
ATOM   1105  N   GLY H 152      32.729  10.408  28.084  1.00 31.44           N  
ATOM   1106  CA  GLY H 152      33.929  10.933  28.663  1.00 30.79           C  
ATOM   1107  C   GLY H 152      33.896  12.430  28.646  1.00 31.91           C  
ATOM   1108  O   GLY H 152      34.944  13.070  28.712  1.00 32.12           O  
ATOM   1109  N   LYS H 153      32.696  13.039  28.566  1.00 29.72           N  
ATOM   1110  CA  LYS H 153      32.620  14.476  28.515  1.00 28.94           C  
ATOM   1111  CB  LYS H 153      31.933  15.011  27.247  1.00 29.73           C  
ATOM   1112  CG  LYS H 153      32.631  14.628  25.943  1.00 34.91           C  
ATOM   1113  CD  LYS H 153      34.054  15.168  25.812  1.00 40.91           C  
ATOM   1114  CE  LYS H 153      34.690  14.836  24.461  1.00 47.26           C  
ATOM   1115  NZ  LYS H 153      36.060  15.389  24.396  1.00 47.83           N1+
ATOM   1116  C   LYS H 153      31.782  14.942  29.669  1.00 26.74           C  
ATOM   1117  O   LYS H 153      31.354  14.144  30.502  1.00 25.52           O  
ATOM   1118  N   GLY H 154      31.551  16.270  29.752  1.00 25.67           N  
ATOM   1119  CA  GLY H 154      30.805  16.870  30.831  1.00 24.89           C  
ATOM   1120  C   GLY H 154      29.332  16.905  30.522  1.00 25.27           C  
ATOM   1121  O   GLY H 154      28.894  16.516  29.442  1.00 25.65           O  
ATOM   1122  N   LEU H 155      28.534  17.389  31.504  1.00 22.85           N  
ATOM   1123  CA  LEU H 155      27.099  17.487  31.412  1.00 22.38           C  
ATOM   1124  CB  LEU H 155      26.426  17.605  32.790  1.00 21.76           C  
ATOM   1125  CG  LEU H 155      26.671  16.378  33.691  1.00 21.30           C  
ATOM   1126  CD1 LEU H 155      25.984  16.542  35.057  1.00 20.86           C  
ATOM   1127  CD2 LEU H 155      26.272  15.075  32.980  1.00 21.45           C  
ATOM   1128  C   LEU H 155      26.738  18.712  30.630  1.00 22.68           C  
ATOM   1129  O   LEU H 155      27.416  19.736  30.705  1.00 22.49           O  
ATOM   1130  N   GLU H 156      25.652  18.621  29.831  1.00 22.24           N  
ATOM   1131  CA  GLU H 156      25.172  19.752  29.088  1.00 21.70           C  
ATOM   1132  CB  GLU H 156      25.520  19.712  27.592  1.00 23.20           C  
ATOM   1133  CG  GLU H 156      24.991  20.917  26.812  1.00 24.46           C  
ATOM   1134  CD  GLU H 156      25.398  20.753  25.355  1.00 28.78           C  
ATOM   1135  OE1 GLU H 156      25.270  19.619  24.818  1.00 26.00           O  
ATOM   1136  OE2 GLU H 156      25.846  21.764  24.755  1.00 29.55           O1-
ATOM   1137  C   GLU H 156      23.675  19.757  29.172  1.00 20.85           C  
ATOM   1138  O   GLU H 156      23.021  18.775  28.826  1.00 22.36           O  
ATOM   1139  N   TRP H 157      23.095  20.886  29.629  1.00 21.14           N  
ATOM   1140  CA  TRP H 157      21.666  21.026  29.744  1.00 22.69           C  
ATOM   1141  CB  TRP H 157      21.256  22.232  30.606  1.00 22.72           C  
ATOM   1142  CG  TRP H 157      19.778  22.534  30.576  1.00 23.54           C  
ATOM   1143  CD2 TRP H 157      19.203  23.581  29.782  1.00 24.06           C  
ATOM   1144  CD1 TRP H 157      18.749  21.940  31.239  1.00 23.78           C  
ATOM   1145  NE1 TRP H 157      17.560  22.549  30.906  1.00 23.54           N  
ATOM   1146  CE2 TRP H 157      17.828  23.563  30.010  1.00 24.22           C  
ATOM   1147  CE3 TRP H 157      19.774  24.483  28.930  1.00 24.49           C  
ATOM   1148  CZ2 TRP H 157      16.998  24.448  29.387  1.00 23.29           C  
ATOM   1149  CZ3 TRP H 157      18.937  25.379  28.304  1.00 23.63           C  
ATOM   1150  CH2 TRP H 157      17.575  25.361  28.530  1.00 23.83           C  
ATOM   1151  C   TRP H 157      21.091  21.222  28.373  1.00 23.35           C  
ATOM   1152  O   TRP H 157      21.534  22.092  27.628  1.00 23.98           O  
ATOM   1153  N   VAL H 158      20.173  20.317  27.966  1.00 23.55           N  
ATOM   1154  CA  VAL H 158      19.510  20.382  26.691  1.00 23.94           C  
ATOM   1155  CB  VAL H 158      19.135  19.021  26.185  1.00 23.32           C  
ATOM   1156  CG1 VAL H 158      18.414  19.188  24.838  1.00 24.48           C  
ATOM   1157  CG2 VAL H 158      20.408  18.161  26.119  1.00 23.70           C  
ATOM   1158  C   VAL H 158      18.264  21.226  26.643  1.00 24.74           C  
ATOM   1159  O   VAL H 158      18.142  22.120  25.805  1.00 25.19           O  
ATOM   1160  N   SER H 159      17.295  20.967  27.552  1.00 24.51           N  
ATOM   1161  CA  SER H 159      16.036  21.652  27.426  1.00 24.82           C  
ATOM   1162  CB  SER H 159      15.237  21.200  26.189  1.00 25.23           C  
ATOM   1163  OG  SER H 159      14.008  21.902  26.108  1.00 29.16           O  
ATOM   1164  C   SER H 159      15.189  21.372  28.631  1.00 25.37           C  
ATOM   1165  O   SER H 159      15.456  20.452  29.403  1.00 25.42           O  
ATOM   1166  N   SER H 160      14.135  22.193  28.825  1.00 25.01           N  
ATOM   1167  CA  SER H 160      13.250  21.988  29.938  1.00 25.26           C  
ATOM   1168  CB  SER H 160      13.737  22.663  31.239  1.00 25.92           C  
ATOM   1169  OG  SER H 160      14.183  23.985  30.982  1.00 38.93           O  
ATOM   1170  C   SER H 160      11.868  22.443  29.570  1.00 26.11           C  
ATOM   1171  O   SER H 160      11.691  23.262  28.668  1.00 27.60           O  
ATOM   1172  N   ILE H 161      10.842  21.860  30.234  1.00 26.03           N  
ATOM   1173  CA  ILE H 161       9.464  22.204  29.989  1.00 26.76           C  
ATOM   1174  CB  ILE H 161       8.740  21.155  29.194  1.00 27.26           C  
ATOM   1175  CG1 ILE H 161       7.328  21.631  28.822  1.00 26.59           C  
ATOM   1176  CG2 ILE H 161       8.793  19.835  29.978  1.00 27.26           C  
ATOM   1177  CD1 ILE H 161       6.647  20.751  27.775  1.00 30.47           C  
ATOM   1178  C   ILE H 161       8.748  22.397  31.304  1.00 27.63           C  
ATOM   1179  O   ILE H 161       8.979  21.668  32.270  1.00 27.01           O  
ATOM   1180  N   TYR H 162       7.853  23.408  31.358  1.00 28.09           N  
ATOM   1181  CA  TYR H 162       7.040  23.766  32.500  1.00 27.96           C  
ATOM   1182  CB  TYR H 162       6.209  25.050  32.317  1.00 29.89           C  
ATOM   1183  CG  TYR H 162       7.062  26.253  32.541  1.00 31.41           C  
ATOM   1184  CD1 TYR H 162       7.921  26.729  31.579  1.00  0.00           C  
ATOM   1185  CD2 TYR H 162       6.974  26.920  33.742  1.00  0.00           C  
ATOM   1186  CE1 TYR H 162       8.685  27.849  31.822  1.00  0.00           C  
ATOM   1187  CE2 TYR H 162       7.732  28.039  33.989  1.00  0.00           C  
ATOM   1188  CZ  TYR H 162       8.592  28.505  33.026  1.00  0.00           C  
ATOM   1189  OH  TYR H 162       9.373  29.654  33.273  1.00  0.00           O  
ATOM   1190  C   TYR H 162       6.085  22.660  32.835  1.00 29.46           C  
ATOM   1191  O   TYR H 162       5.808  21.781  32.022  1.00 29.01           O  
ATOM   1192  N   PRO H 163       5.599  22.644  34.022  1.00 29.46           N  
ATOM   1193  CA  PRO H 163       4.600  21.680  34.367  1.00 28.74           C  
ATOM   1194  CD  PRO H 163       6.313  23.175  35.163  1.00 28.61           C  
ATOM   1195  CB  PRO H 163       4.397  21.865  35.865  1.00 28.51           C  
ATOM   1196  CG  PRO H 163       5.752  22.406  36.362  1.00 27.85           C  
ATOM   1197  C   PRO H 163       3.402  21.975  33.528  1.00 30.00           C  
ATOM   1198  O   PRO H 163       2.685  21.044  33.153  1.00 30.47           O  
ATOM   1199  N   SER H 164       3.189  23.274  33.220  1.00 30.55           N  
ATOM   1200  CA  SER H 164       2.059  23.733  32.467  1.00 32.16           C  
ATOM   1201  CB  SER H 164       0.792  23.790  33.320  1.00 33.14           C  
ATOM   1202  OG  SER H 164       1.026  24.495  34.532  1.00 30.92           O  
ATOM   1203  C   SER H 164       2.342  25.120  31.981  1.00 32.53           C  
ATOM   1204  O   SER H 164       3.240  25.802  32.468  1.00 31.31           O  
ATOM   1205  N   GLY H 165       1.533  25.584  31.015  1.00 33.59           N  
ATOM   1206  CA  GLY H 165       1.707  26.882  30.434  1.00 33.94           C  
ATOM   1207  C   GLY H 165       2.303  26.645  29.091  1.00 33.26           C  
ATOM   1208  O   GLY H 165       2.186  27.463  28.177  1.00 34.48           O  
ATOM   1209  N   GLY H 166       2.944  25.471  28.956  1.00 32.42           N  
ATOM   1210  CA  GLY H 166       3.496  25.069  27.704  1.00 31.76           C  
ATOM   1211  C   GLY H 166       4.726  25.862  27.408  1.00 31.47           C  
ATOM   1212  O   GLY H 166       4.956  26.202  26.249  1.00 31.99           O  
ATOM   1213  N   ILE H 167       5.572  26.192  28.413  1.00 35.03           N  
ATOM   1214  CA  ILE H 167       6.704  26.929  27.924  1.00 32.44           C  
ATOM   1215  CB  ILE H 167       7.071  28.097  28.797  1.00 33.25           C  
ATOM   1216  CG1 ILE H 167       5.884  29.076  28.872  1.00 30.56           C  
ATOM   1217  CG2 ILE H 167       8.353  28.744  28.241  1.00 22.91           C  
ATOM   1218  CD1 ILE H 167       6.032  30.156  29.943  1.00 28.22           C  
ATOM   1219  C   ILE H 167       7.880  26.024  27.817  1.00 30.63           C  
ATOM   1220  O   ILE H 167       7.996  25.041  28.548  1.00 31.43           O  
ATOM   1221  N   THR H 168       8.775  26.320  26.853  1.00 28.80           N  
ATOM   1222  CA  THR H 168       9.922  25.480  26.691  1.00 28.54           C  
ATOM   1223  CB  THR H 168       9.848  24.614  25.476  1.00 27.43           C  
ATOM   1224  OG1 THR H 168       8.724  23.750  25.534  1.00 31.41           O  
ATOM   1225  CG2 THR H 168      11.138  23.795  25.424  1.00 32.06           C  
ATOM   1226  C   THR H 168      11.151  26.324  26.528  1.00 29.55           C  
ATOM   1227  O   THR H 168      11.103  27.410  25.951  1.00 29.48           O  
ATOM   1228  N   PHE H 169      12.301  25.826  27.034  1.00 27.59           N  
ATOM   1229  CA  PHE H 169      13.539  26.547  26.918  1.00 26.07           C  
ATOM   1230  CB  PHE H 169      14.086  27.065  28.259  1.00 27.49           C  
ATOM   1231  CG  PHE H 169      13.034  27.922  28.873  1.00 29.00           C  
ATOM   1232  CD1 PHE H 169      12.721  29.146  28.330  1.00 28.81           C  
ATOM   1233  CD2 PHE H 169      12.333  27.484  29.973  1.00 30.63           C  
ATOM   1234  CE1 PHE H 169      11.743  29.933  28.890  1.00 28.85           C  
ATOM   1235  CE2 PHE H 169      11.357  28.268  30.539  1.00 30.86           C  
ATOM   1236  CZ  PHE H 169      11.061  29.496  30.000  1.00 30.57           C  
ATOM   1237  C   PHE H 169      14.561  25.595  26.373  1.00 26.88           C  
ATOM   1238  O   PHE H 169      14.552  24.409  26.698  1.00 25.26           O  
ATOM   1239  N   TYR H 170      15.487  26.096  25.530  1.00 26.29           N  
ATOM   1240  CA  TYR H 170      16.431  25.205  24.914  1.00 26.99           C  
ATOM   1241  CB  TYR H 170      16.212  25.037  23.398  1.00 27.03           C  
ATOM   1242  CG  TYR H 170      14.825  24.575  23.110  1.00 23.48           C  
ATOM   1243  CD1 TYR H 170      13.810  25.489  22.959  1.00 23.69           C  
ATOM   1244  CD2 TYR H 170      14.535  23.239  22.976  1.00 22.83           C  
ATOM   1245  CE1 TYR H 170      12.527  25.078  22.683  1.00 21.55           C  
ATOM   1246  CE2 TYR H 170      13.253  22.822  22.700  1.00 22.58           C  
ATOM   1247  CZ  TYR H 170      12.247  23.741  22.552  1.00 23.25           C  
ATOM   1248  OH  TYR H 170      10.934  23.313  22.268  1.00 24.26           O  
ATOM   1249  C   TYR H 170      17.803  25.803  24.997  1.00 28.45           C  
ATOM   1250  O   TYR H 170      17.970  27.016  25.116  1.00 28.20           O  
ATOM   1251  N   ALA H 171      18.833  24.934  24.955  1.00 26.80           N  
ATOM   1252  CA  ALA H 171      20.185  25.394  24.864  1.00 29.01           C  
ATOM   1253  CB  ALA H 171      21.233  24.302  25.134  1.00 27.51           C  
ATOM   1254  C   ALA H 171      20.335  25.831  23.446  1.00 29.81           C  
ATOM   1255  O   ALA H 171      19.643  25.335  22.558  1.00 28.43           O  
ATOM   1256  N   ASP H 172      21.251  26.778  23.196  1.00 32.05           N  
ATOM   1257  CA  ASP H 172      21.417  27.309  21.877  1.00 34.67           C  
ATOM   1258  CB  ASP H 172      22.433  28.463  21.825  1.00 36.87           C  
ATOM   1259  CG  ASP H 172      21.816  29.654  22.556  1.00 43.00           C  
ATOM   1260  OD1 ASP H 172      20.577  29.641  22.787  1.00 41.92           O  
ATOM   1261  OD2 ASP H 172      22.578  30.596  22.901  1.00 42.16           O1-
ATOM   1262  C   ASP H 172      21.863  26.216  20.950  1.00 34.02           C  
ATOM   1263  O   ASP H 172      21.523  26.221  19.767  1.00 34.79           O  
ATOM   1264  N   THR H 173      22.626  25.230  21.458  1.00 32.50           N  
ATOM   1265  CA  THR H 173      23.163  24.201  20.611  1.00 31.15           C  
ATOM   1266  CB  THR H 173      24.030  23.230  21.364  1.00 31.04           C  
ATOM   1267  OG1 THR H 173      24.641  22.321  20.460  1.00  0.00           O  
ATOM   1268  CG2 THR H 173      23.174  22.470  22.394  1.00  0.00           C  
ATOM   1269  C   THR H 173      22.072  23.418  19.924  1.00 31.00           C  
ATOM   1270  O   THR H 173      22.210  23.057  18.756  1.00 31.71           O  
ATOM   1271  N   VAL H 174      21.013  23.046  20.667  1.00 30.18           N  
ATOM   1272  CA  VAL H 174      19.895  22.277  20.175  1.00 29.14           C  
ATOM   1273  CB  VAL H 174      19.283  21.397  21.226  1.00 29.79           C  
ATOM   1274  CG1 VAL H 174      20.357  20.402  21.699  1.00 28.84           C  
ATOM   1275  CG2 VAL H 174      18.702  22.264  22.350  1.00 27.49           C  
ATOM   1276  C   VAL H 174      18.795  23.068  19.511  1.00 30.56           C  
ATOM   1277  O   VAL H 174      17.983  22.491  18.788  1.00 29.83           O  
ATOM   1278  N   LYS H 175      18.685  24.386  19.780  1.00 31.61           N  
ATOM   1279  CA  LYS H 175      17.552  25.167  19.343  1.00 32.70           C  
ATOM   1280  CB  LYS H 175      17.732  26.678  19.568  1.00 34.68           C  
ATOM   1281  CG  LYS H 175      17.817  27.057  21.045  1.00 38.25           C  
ATOM   1282  CD  LYS H 175      18.345  28.470  21.293  1.00 40.42           C  
ATOM   1283  CE  LYS H 175      17.246  29.520  21.465  1.00 42.40           C  
ATOM   1284  NZ  LYS H 175      17.849  30.824  21.814  1.00 43.25           N1+
ATOM   1285  C   LYS H 175      17.252  24.979  17.884  1.00 32.91           C  
ATOM   1286  O   LYS H 175      18.120  25.107  17.022  1.00 33.59           O  
ATOM   1287  N   GLY H 176      15.967  24.663  17.599  1.00 34.59           N  
ATOM   1288  CA  GLY H 176      15.433  24.529  16.272  1.00 33.09           C  
ATOM   1289  C   GLY H 176      15.366  23.082  15.891  1.00 33.77           C  
ATOM   1290  O   GLY H 176      14.423  22.650  15.227  1.00 34.80           O  
ATOM   1291  N   ARG H 177      16.416  22.316  16.235  1.00 32.05           N  
ATOM   1292  CA  ARG H 177      16.512  20.916  15.937  1.00 31.00           C  
ATOM   1293  CB  ARG H 177      17.975  20.460  15.900  1.00 31.13           C  
ATOM   1294  CG  ARG H 177      18.763  21.254  14.855  1.00 32.67           C  
ATOM   1295  CD  ARG H 177      20.164  20.712  14.580  1.00 33.82           C  
ATOM   1296  NE  ARG H 177      20.986  20.897  15.808  1.00 35.54           N  
ATOM   1297  CZ  ARG H 177      21.650  19.826  16.331  1.00 34.84           C  
ATOM   1298  NH1 ARG H 177      21.466  18.588  15.788  1.00 33.58           N1+
ATOM   1299  NH2 ARG H 177      22.492  19.988  17.392  1.00 33.03           N  
ATOM   1300  C   ARG H 177      15.733  20.038  16.879  1.00 30.30           C  
ATOM   1301  O   ARG H 177      15.136  19.046  16.460  1.00 30.00           O  
ATOM   1302  N   PHE H 178      15.721  20.380  18.186  1.00 30.17           N  
ATOM   1303  CA  PHE H 178      15.142  19.535  19.202  1.00 29.35           C  
ATOM   1304  CB  PHE H 178      16.060  19.408  20.434  1.00 29.08           C  
ATOM   1305  CG  PHE H 178      17.235  18.544  20.117  1.00 29.00           C  
ATOM   1306  CD1 PHE H 178      18.000  18.755  18.996  1.00 30.00           C  
ATOM   1307  CD2 PHE H 178      17.611  17.553  20.992  1.00 28.01           C  
ATOM   1308  CE1 PHE H 178      19.091  17.959  18.726  1.00 29.71           C  
ATOM   1309  CE2 PHE H 178      18.702  16.757  20.730  1.00 27.75           C  
ATOM   1310  CZ  PHE H 178      19.442  16.954  19.592  1.00 29.08           C  
ATOM   1311  C   PHE H 178      13.867  20.139  19.700  1.00 29.29           C  
ATOM   1312  O   PHE H 178      13.722  21.359  19.760  1.00 29.62           O  
ATOM   1313  N   THR H 179      12.891  19.276  20.063  1.00 27.85           N  
ATOM   1314  CA  THR H 179      11.649  19.758  20.592  1.00 28.67           C  
ATOM   1315  CB  THR H 179      10.501  19.611  19.636  1.00 29.27           C  
ATOM   1316  OG1 THR H 179      10.790  20.289  18.421  1.00 30.64           O  
ATOM   1317  CG2 THR H 179       9.239  20.207  20.284  1.00 29.35           C  
ATOM   1318  C   THR H 179      11.318  18.942  21.806  1.00 28.01           C  
ATOM   1319  O   THR H 179      11.341  17.712  21.768  1.00 28.57           O  
ATOM   1320  N   ILE H 180      10.979  19.619  22.920  1.00 27.31           N  
ATOM   1321  CA  ILE H 180      10.629  18.925  24.124  1.00 27.38           C  
ATOM   1322  CB  ILE H 180      11.277  19.475  25.360  1.00 26.72           C  
ATOM   1323  CG1 ILE H 180      11.055  18.536  26.553  1.00 25.92           C  
ATOM   1324  CG2 ILE H 180      10.735  20.887  25.599  1.00 26.24           C  
ATOM   1325  CD1 ILE H 180      11.894  18.905  27.775  1.00 25.59           C  
ATOM   1326  C   ILE H 180       9.151  19.062  24.302  1.00 28.09           C  
ATOM   1327  O   ILE H 180       8.569  20.099  23.985  1.00 28.85           O  
ATOM   1328  N   SER H 181       8.491  17.978  24.758  1.00 26.85           N  
ATOM   1329  CA  SER H 181       7.075  18.035  24.983  1.00 28.34           C  
ATOM   1330  CB  SER H 181       6.244  17.671  23.741  1.00 28.82           C  
ATOM   1331  OG  SER H 181       6.491  16.323  23.372  1.00 31.62           O  
ATOM   1332  C   SER H 181       6.750  17.043  26.056  1.00 29.21           C  
ATOM   1333  O   SER H 181       7.581  16.211  26.418  1.00 27.98           O  
ATOM   1334  N   ARG H 182       5.533  17.131  26.630  1.00 28.47           N  
ATOM   1335  CA  ARG H 182       5.160  16.188  27.646  1.00 28.95           C  
ATOM   1336  CB  ARG H 182       5.353  16.705  29.079  1.00 28.62           C  
ATOM   1337  CG  ARG H 182       4.516  17.948  29.390  1.00 30.22           C  
ATOM   1338  CD  ARG H 182       4.391  18.238  30.886  1.00 30.73           C  
ATOM   1339  NE  ARG H 182       5.698  18.765  31.363  1.00 32.22           N  
ATOM   1340  CZ  ARG H 182       6.090  18.551  32.654  1.00 30.56           C  
ATOM   1341  NH1 ARG H 182       5.319  17.794  33.486  1.00 29.57           N1+
ATOM   1342  NH2 ARG H 182       7.258  19.090  33.110  1.00 30.19           N  
ATOM   1343  C   ARG H 182       3.696  15.912  27.523  1.00 31.75           C  
ATOM   1344  O   ARG H 182       2.931  16.756  27.057  1.00 31.49           O  
ATOM   1345  N   ASP H 183       3.287  14.687  27.922  1.00 31.19           N  
ATOM   1346  CA  ASP H 183       1.905  14.306  27.975  1.00 33.73           C  
ATOM   1347  CB  ASP H 183       1.560  13.100  27.085  1.00 34.09           C  
ATOM   1348  CG  ASP H 183       0.043  12.963  27.016  1.00 38.40           C  
ATOM   1349  OD1 ASP H 183      -0.628  13.240  28.045  1.00 38.34           O  
ATOM   1350  OD2 ASP H 183      -0.466  12.591  25.925  1.00 40.13           O1-
ATOM   1351  C   ASP H 183       1.660  13.915  29.401  1.00 34.29           C  
ATOM   1352  O   ASP H 183       2.103  12.863  29.853  1.00 34.42           O  
ATOM   1353  N   ASN H 184       0.944  14.773  30.151  1.00 35.27           N  
ATOM   1354  CA  ASN H 184       0.712  14.569  31.553  1.00 35.74           C  
ATOM   1355  CB  ASN H 184       0.066  15.788  32.232  1.00 36.31           C  
ATOM   1356  CG  ASN H 184       1.125  16.886  32.281  1.00 37.32           C  
ATOM   1357  OD1 ASN H 184       2.311  16.635  32.070  1.00 35.67           O  
ATOM   1358  ND2 ASN H 184       0.687  18.140  32.573  1.00 39.49           N  
ATOM   1359  C   ASN H 184      -0.144  13.364  31.782  1.00 38.05           C  
ATOM   1360  O   ASN H 184      -0.007  12.686  32.799  1.00 39.15           O  
ATOM   1361  N   SER H 185      -1.073  13.066  30.857  1.00 36.76           N  
ATOM   1362  CA  SER H 185      -1.936  11.940  31.070  1.00 38.18           C  
ATOM   1363  CB  SER H 185      -2.962  11.744  29.941  1.00 38.63           C  
ATOM   1364  OG  SER H 185      -2.303  11.385  28.735  1.00 41.77           O  
ATOM   1365  C   SER H 185      -1.107  10.693  31.144  1.00 39.42           C  
ATOM   1366  O   SER H 185      -1.383   9.806  31.950  1.00 39.77           O  
ATOM   1367  N   LYS H 186      -0.106  10.585  30.247  1.00 38.53           N  
ATOM   1368  CA  LYS H 186       0.824   9.491  30.121  1.00 37.91           C  
ATOM   1369  CB  LYS H 186       1.489   9.429  28.738  1.00 38.38           C  
ATOM   1370  CG  LYS H 186       0.516   9.030  27.630  1.00 40.39           C  
ATOM   1371  CD  LYS H 186       1.072   9.242  26.223  1.00 42.96           C  
ATOM   1372  CE  LYS H 186       0.105   8.813  25.119  1.00 45.49           C  
ATOM   1373  NZ  LYS H 186      -0.155   7.359  25.218  1.00 47.76           N1+
ATOM   1374  C   LYS H 186       1.907   9.512  31.168  1.00 38.00           C  
ATOM   1375  O   LYS H 186       2.548   8.491  31.411  1.00 36.38           O  
ATOM   1376  N   ASN H 187       2.183  10.676  31.790  1.00 37.07           N  
ATOM   1377  CA  ASN H 187       3.286  10.782  32.709  1.00 36.15           C  
ATOM   1378  CB  ASN H 187       3.254   9.772  33.873  1.00 36.32           C  
ATOM   1379  CG  ASN H 187       2.252  10.236  34.923  1.00 38.63           C  
ATOM   1380  OD1 ASN H 187       1.995  11.429  35.080  1.00 39.33           O  
ATOM   1381  ND2 ASN H 187       1.678   9.264  35.678  1.00 39.55           N  
ATOM   1382  C   ASN H 187       4.550  10.550  31.942  1.00 33.99           C  
ATOM   1383  O   ASN H 187       5.490   9.937  32.446  1.00 34.37           O  
ATOM   1384  N   THR H 188       4.606  11.053  30.692  1.00 31.73           N  
ATOM   1385  CA  THR H 188       5.789  10.855  29.906  1.00 30.77           C  
ATOM   1386  CB  THR H 188       5.547   9.998  28.700  1.00 32.11           C  
ATOM   1387  OG1 THR H 188       5.028   8.734  29.087  1.00 31.30           O  
ATOM   1388  CG2 THR H 188       6.883   9.813  27.967  1.00 29.85           C  
ATOM   1389  C   THR H 188       6.292  12.179  29.406  1.00 30.40           C  
ATOM   1390  O   THR H 188       5.517  13.096  29.143  1.00 29.46           O  
ATOM   1391  N   LEU H 189       7.632  12.291  29.280  1.00 27.70           N  
ATOM   1392  CA  LEU H 189       8.326  13.439  28.769  1.00 28.00           C  
ATOM   1393  CB  LEU H 189       9.482  13.872  29.692  1.00 26.87           C  
ATOM   1394  CG  LEU H 189      10.280  15.091  29.198  1.00 29.42           C  
ATOM   1395  CD1 LEU H 189       9.420  16.362  29.193  1.00 29.03           C  
ATOM   1396  CD2 LEU H 189      11.588  15.258  29.997  1.00 28.75           C  
ATOM   1397  C   LEU H 189       8.936  12.993  27.472  1.00 28.39           C  
ATOM   1398  O   LEU H 189       9.398  11.857  27.374  1.00 27.62           O  
ATOM   1399  N   TYR H 190       8.958  13.866  26.437  1.00 26.31           N  
ATOM   1400  CA  TYR H 190       9.469  13.429  25.162  1.00 27.11           C  
ATOM   1401  CB  TYR H 190       8.437  13.457  24.017  1.00 28.92           C  
ATOM   1402  CG  TYR H 190       7.209  12.697  24.380  1.00 31.14           C  
ATOM   1403  CD1 TYR H 190       7.120  11.337  24.203  1.00 32.35           C  
ATOM   1404  CD2 TYR H 190       6.132  13.365  24.905  1.00 31.66           C  
ATOM   1405  CE1 TYR H 190       5.972  10.658  24.540  1.00 33.88           C  
ATOM   1406  CE2 TYR H 190       4.982  12.694  25.243  1.00 33.00           C  
ATOM   1407  CZ  TYR H 190       4.898  11.335  25.060  1.00 34.43           C  
ATOM   1408  OH  TYR H 190       3.717  10.641  25.407  1.00 29.51           O  
ATOM   1409  C   TYR H 190      10.522  14.388  24.697  1.00 27.38           C  
ATOM   1410  O   TYR H 190      10.547  15.549  25.100  1.00 28.11           O  
ATOM   1411  N   LEU H 191      11.455  13.900  23.850  1.00 26.29           N  
ATOM   1412  CA  LEU H 191      12.423  14.773  23.251  1.00 26.85           C  
ATOM   1413  CB  LEU H 191      13.815  14.688  23.905  1.00 24.13           C  
ATOM   1414  CG  LEU H 191      14.817  15.707  23.338  1.00 24.93           C  
ATOM   1415  CD1 LEU H 191      14.368  17.147  23.640  1.00 24.30           C  
ATOM   1416  CD2 LEU H 191      16.245  15.419  23.825  1.00 24.52           C  
ATOM   1417  C   LEU H 191      12.554  14.364  21.815  1.00 28.31           C  
ATOM   1418  O   LEU H 191      13.017  13.265  21.511  1.00 27.83           O  
ATOM   1419  N   GLN H 192      12.146  15.249  20.884  1.00 27.46           N  
ATOM   1420  CA  GLN H 192      12.217  14.934  19.485  1.00 28.31           C  
ATOM   1421  CB  GLN H 192      11.060  15.531  18.666  1.00 30.18           C  
ATOM   1422  CG  GLN H 192      11.176  15.279  17.162  1.00 26.59           C  
ATOM   1423  CD  GLN H 192      10.962  13.799  16.885  1.00 29.15           C  
ATOM   1424  OE1 GLN H 192      10.203  13.123  17.578  1.00 29.92           O  
ATOM   1425  NE2 GLN H 192      11.656  13.278  15.836  1.00 28.51           N  
ATOM   1426  C   GLN H 192      13.483  15.523  18.965  1.00 29.14           C  
ATOM   1427  O   GLN H 192      13.738  16.714  19.131  1.00 29.63           O  
ATOM   1428  N   MET H 193      14.319  14.688  18.318  1.00 29.66           N  
ATOM   1429  CA  MET H 193      15.573  15.187  17.838  1.00 29.74           C  
ATOM   1430  CB  MET H 193      16.771  14.414  18.413  1.00 28.90           C  
ATOM   1431  CG  MET H 193      16.898  14.565  19.929  1.00 31.03           C  
ATOM   1432  SD  MET H 193      18.249  13.609  20.679  1.00 37.01           S  
ATOM   1433  CE  MET H 193      17.368  12.024  20.660  1.00 27.08           C  
ATOM   1434  C   MET H 193      15.611  15.044  16.350  1.00 30.94           C  
ATOM   1435  O   MET H 193      15.449  13.947  15.817  1.00 30.67           O  
ATOM   1436  N   ASN H 194      15.846  16.169  15.643  1.00 30.07           N  
ATOM   1437  CA  ASN H 194      15.905  16.145  14.210  1.00 30.46           C  
ATOM   1438  CB  ASN H 194      14.830  17.010  13.528  1.00 32.08           C  
ATOM   1439  CG  ASN H 194      13.472  16.362  13.760  1.00 32.88           C  
ATOM   1440  OD1 ASN H 194      13.332  15.141  13.700  1.00 32.47           O  
ATOM   1441  ND2 ASN H 194      12.439  17.204  14.028  1.00 34.89           N  
ATOM   1442  C   ASN H 194      17.236  16.696  13.801  1.00 30.34           C  
ATOM   1443  O   ASN H 194      17.936  17.318  14.599  1.00 29.80           O  
ATOM   1444  N   SER H 195      17.626  16.451  12.531  1.00 30.24           N  
ATOM   1445  CA  SER H 195      18.863  16.953  11.997  1.00 30.73           C  
ATOM   1446  CB  SER H 195      18.871  18.482  11.813  1.00 32.89           C  
ATOM   1447  OG  SER H 195      17.917  18.864  10.833  1.00 36.98           O  
ATOM   1448  C   SER H 195      19.981  16.593  12.919  1.00 30.63           C  
ATOM   1449  O   SER H 195      20.794  17.441  13.284  1.00 30.52           O  
ATOM   1450  N   LEU H 196      20.063  15.305  13.298  1.00 29.36           N  
ATOM   1451  CA  LEU H 196      21.067  14.858  14.217  1.00 28.54           C  
ATOM   1452  CB  LEU H 196      20.858  13.404  14.674  1.00 26.49           C  
ATOM   1453  CG  LEU H 196      19.661  13.241  15.626  1.00 27.30           C  
ATOM   1454  CD1 LEU H 196      19.478  11.778  16.048  1.00 25.98           C  
ATOM   1455  CD2 LEU H 196      19.808  14.175  16.839  1.00 26.28           C  
ATOM   1456  C   LEU H 196      22.431  14.976  13.612  1.00 30.13           C  
ATOM   1457  O   LEU H 196      22.630  14.780  12.412  1.00 29.30           O  
ATOM   1458  N   ARG H 197      23.412  15.317  14.471  1.00 29.63           N  
ATOM   1459  CA  ARG H 197      24.780  15.491  14.075  1.00 31.05           C  
ATOM   1460  CB  ARG H 197      25.327  16.899  14.353  1.00 33.02           C  
ATOM   1461  CG  ARG H 197      24.682  18.021  13.543  1.00 37.52           C  
ATOM   1462  CD  ARG H 197      25.281  19.385  13.887  1.00 42.56           C  
ATOM   1463  NE  ARG H 197      24.663  20.402  12.996  1.00 45.91           N  
ATOM   1464  CZ  ARG H 197      25.067  21.704  13.068  1.00 48.90           C  
ATOM   1465  NH1 ARG H 197      26.038  22.079  13.949  1.00 49.52           N1+
ATOM   1466  NH2 ARG H 197      24.499  22.636  12.251  1.00 48.13           N  
ATOM   1467  C   ARG H 197      25.607  14.572  14.919  1.00 30.36           C  
ATOM   1468  O   ARG H 197      25.145  14.036  15.924  1.00 29.94           O  
ATOM   1469  N   ALA H 198      26.873  14.372  14.514  1.00 31.49           N  
ATOM   1470  CA  ALA H 198      27.785  13.506  15.209  1.00 30.38           C  
ATOM   1471  CB  ALA H 198      29.164  13.418  14.535  1.00 30.13           C  
ATOM   1472  C   ALA H 198      27.996  14.044  16.590  1.00 30.30           C  
ATOM   1473  O   ALA H 198      28.118  13.287  17.552  1.00 28.99           O  
ATOM   1474  N   GLU H 199      28.025  15.383  16.710  1.00 30.02           N  
ATOM   1475  CA  GLU H 199      28.287  16.079  17.937  1.00 29.35           C  
ATOM   1476  CB  GLU H 199      28.252  17.609  17.777  1.00 29.59           C  
ATOM   1477  CG  GLU H 199      29.366  18.168  16.889  1.00 34.35           C  
ATOM   1478  CD  GLU H 199      28.976  17.961  15.431  1.00 39.81           C  
ATOM   1479  OE1 GLU H 199      28.144  18.760  14.930  1.00 42.28           O  
ATOM   1480  OE2 GLU H 199      29.505  17.007  14.800  1.00 39.32           O1-
ATOM   1481  C   GLU H 199      27.233  15.723  18.940  1.00 28.81           C  
ATOM   1482  O   GLU H 199      27.461  15.829  20.143  1.00 29.80           O  
ATOM   1483  N   ASP H 200      26.036  15.348  18.460  1.00 26.91           N  
ATOM   1484  CA  ASP H 200      24.887  15.013  19.259  1.00 25.28           C  
ATOM   1485  CB  ASP H 200      23.603  14.877  18.424  1.00 25.11           C  
ATOM   1486  CG  ASP H 200      23.225  16.255  17.897  1.00 28.28           C  
ATOM   1487  OD1 ASP H 200      23.509  17.265  18.593  1.00 27.56           O  
ATOM   1488  OD2 ASP H 200      22.649  16.315  16.778  1.00 29.13           O1-
ATOM   1489  C   ASP H 200      25.073  13.723  20.015  1.00 24.03           C  
ATOM   1490  O   ASP H 200      24.330  13.450  20.955  1.00 23.34           O  
ATOM   1491  N   THR H 201      26.013  12.854  19.601  1.00 24.39           N  
ATOM   1492  CA  THR H 201      26.165  11.583  20.265  1.00 23.61           C  
ATOM   1493  CB  THR H 201      27.332  10.794  19.751  1.00 22.94           C  
ATOM   1494  OG1 THR H 201      27.179  10.552  18.361  1.00 24.91           O  
ATOM   1495  CG2 THR H 201      27.411   9.464  20.519  1.00 21.37           C  
ATOM   1496  C   THR H 201      26.374  11.798  21.735  1.00 23.24           C  
ATOM   1497  O   THR H 201      27.249  12.562  22.139  1.00 23.74           O  
ATOM   1498  N   ALA H 202      25.546  11.137  22.580  1.00 20.67           N  
ATOM   1499  CA  ALA H 202      25.703  11.286  24.003  1.00 20.99           C  
ATOM   1500  CB  ALA H 202      25.563  12.739  24.487  1.00 20.98           C  
ATOM   1501  C   ALA H 202      24.648  10.489  24.713  1.00 20.69           C  
ATOM   1502  O   ALA H 202      23.723   9.956  24.102  1.00 21.26           O  
ATOM   1503  N   VAL H 203      24.807  10.360  26.049  1.00 20.35           N  
ATOM   1504  CA  VAL H 203      23.817   9.732  26.877  1.00 20.35           C  
ATOM   1505  CB  VAL H 203      24.374   9.189  28.162  1.00 19.82           C  
ATOM   1506  CG1 VAL H 203      23.213   8.671  29.028  1.00 21.42           C  
ATOM   1507  CG2 VAL H 203      25.432   8.121  27.825  1.00 19.18           C  
ATOM   1508  C   VAL H 203      22.851  10.819  27.223  1.00 20.54           C  
ATOM   1509  O   VAL H 203      23.260  11.914  27.601  1.00 20.68           O  
ATOM   1510  N   TYR H 204      21.536  10.552  27.106  1.00 19.95           N  
ATOM   1511  CA  TYR H 204      20.580  11.581  27.402  1.00 20.16           C  
ATOM   1512  CB  TYR H 204      19.522  11.784  26.300  1.00 21.00           C  
ATOM   1513  CG  TYR H 204      20.162  12.456  25.130  1.00 20.33           C  
ATOM   1514  CD1 TYR H 204      21.006  11.775  24.283  1.00 20.03           C  
ATOM   1515  CD2 TYR H 204      19.893  13.780  24.869  1.00 21.49           C  
ATOM   1516  CE1 TYR H 204      21.582  12.410  23.206  1.00 21.09           C  
ATOM   1517  CE2 TYR H 204      20.464  14.421  23.796  1.00 22.03           C  
ATOM   1518  CZ  TYR H 204      21.313  13.736  22.962  1.00 22.00           C  
ATOM   1519  OH  TYR H 204      21.901  14.392  21.859  1.00 22.14           O  
ATOM   1520  C   TYR H 204      19.870  11.204  28.660  1.00 21.18           C  
ATOM   1521  O   TYR H 204      19.370  10.086  28.781  1.00 22.03           O  
ATOM   1522  N   TYR H 205      19.818  12.148  29.630  1.00 20.65           N  
ATOM   1523  CA  TYR H 205      19.198  11.906  30.906  1.00 21.64           C  
ATOM   1524  CB  TYR H 205      20.018  12.334  32.140  1.00 20.91           C  
ATOM   1525  CG  TYR H 205      21.344  11.658  32.252  1.00 22.12           C  
ATOM   1526  CD1 TYR H 205      21.449  10.354  32.669  1.00 20.58           C  
ATOM   1527  CD2 TYR H 205      22.495  12.339  31.942  1.00 21.67           C  
ATOM   1528  CE1 TYR H 205      22.676   9.741  32.778  1.00 21.73           C  
ATOM   1529  CE2 TYR H 205      23.726  11.735  32.050  1.00 22.22           C  
ATOM   1530  CZ  TYR H 205      23.820  10.430  32.470  1.00 23.04           C  
ATOM   1531  OH  TYR H 205      25.079   9.803  32.585  1.00 26.27           O  
ATOM   1532  C   TYR H 205      17.993  12.789  31.012  1.00 23.24           C  
ATOM   1533  O   TYR H 205      18.015  13.943  30.588  1.00 23.62           O  
ATOM   1534  N   CYS H 206      16.889  12.246  31.562  1.00 24.18           N  
ATOM   1535  CA  CYS H 206      15.759  13.079  31.841  1.00 25.75           C  
ATOM   1536  CB  CYS H 206      14.375  12.474  31.487  1.00 27.34           C  
ATOM   1537  SG  CYS H 206      14.017  10.873  32.271  1.00 35.20           S  
ATOM   1538  C   CYS H 206      15.841  13.355  33.306  1.00 26.35           C  
ATOM   1539  O   CYS H 206      16.276  12.509  34.089  1.00 26.30           O  
ATOM   1540  N   ALA H 207      15.474  14.576  33.725  1.00 24.59           N  
ATOM   1541  CA  ALA H 207      15.617  14.866  35.117  1.00 24.96           C  
ATOM   1542  CB  ALA H 207      16.913  15.627  35.426  1.00 24.78           C  
ATOM   1543  C   ALA H 207      14.478  15.726  35.534  1.00 26.48           C  
ATOM   1544  O   ALA H 207      13.978  16.532  34.752  1.00 26.49           O  
ATOM   1545  N   ARG H 208      14.027  15.575  36.795  1.00 25.32           N  
ATOM   1546  CA  ARG H 208      12.941  16.419  37.185  1.00 25.44           C  
ATOM   1547  CB  ARG H 208      11.794  15.752  37.969  1.00 26.73           C  
ATOM   1548  CG  ARG H 208      12.160  15.264  39.365  1.00 28.51           C  
ATOM   1549  CD  ARG H 208      10.949  14.831  40.193  1.00 30.33           C  
ATOM   1550  NE  ARG H 208      11.430  14.687  41.594  1.00 28.50           N  
ATOM   1551  CZ  ARG H 208      10.563  14.389  42.602  1.00 29.33           C  
ATOM   1552  NH1 ARG H 208       9.240  14.192  42.327  1.00 30.17           N1+
ATOM   1553  NH2 ARG H 208      11.023  14.287  43.884  1.00 27.94           N  
ATOM   1554  C   ARG H 208      13.482  17.527  38.021  1.00 25.62           C  
ATOM   1555  O   ARG H 208      14.503  17.382  38.690  1.00 26.61           O  
ATOM   1556  N   ILE H 209      12.807  18.692  37.959  1.00 26.40           N  
ATOM   1557  CA  ILE H 209      13.175  19.808  38.783  1.00 27.11           C  
ATOM   1558  CB  ILE H 209      12.786  21.148  38.251  1.00 27.13           C  
ATOM   1559  CG1 ILE H 209      13.630  21.549  37.028  1.00  0.00           C  
ATOM   1560  CG2 ILE H 209      12.854  22.106  39.447  1.00  0.00           C  
ATOM   1561  CD1 ILE H 209      13.100  22.776  36.290  1.00  0.00           C  
ATOM   1562  C   ILE H 209      12.388  19.646  40.044  1.00 27.69           C  
ATOM   1563  O   ILE H 209      11.169  19.490  40.012  1.00 28.45           O  
ATOM   1564  N   LYS H 210      12.901  19.933  41.247  1.00 31.96           N  
ATOM   1565  CA  LYS H 210      11.792  20.119  42.168  1.00 31.13           C  
ATOM   1566  CB  LYS H 210      12.118  19.921  43.657  1.00 31.97           C  
ATOM   1567  CG  LYS H 210      10.899  20.151  44.553  1.00 42.09           C  
ATOM   1568  CD  LYS H 210      11.118  19.808  46.028  1.00  0.00           C  
ATOM   1569  CE  LYS H 210      10.488  20.835  46.976  1.00  0.00           C  
ATOM   1570  NZ  LYS H 210      10.494  20.333  48.371  1.00  0.00           N1+
ATOM   1571  C   LYS H 210      11.300  21.545  42.036  1.00 33.84           C  
ATOM   1572  O   LYS H 210      12.090  22.485  42.029  1.00 31.22           O  
ATOM   1573  N   LEU H 211       9.970  21.774  41.950  1.00 30.60           N  
ATOM   1574  CA  LEU H 211       9.503  23.129  41.792  1.00 32.48           C  
ATOM   1575  CB  LEU H 211       8.480  23.298  40.656  1.00 30.45           C  
ATOM   1576  CG  LEU H 211       7.984  24.746  40.494  1.00 41.49           C  
ATOM   1577  CD1 LEU H 211       9.099  25.679  39.997  1.00 32.57           C  
ATOM   1578  CD2 LEU H 211       6.730  24.803  39.610  1.00 43.58           C  
ATOM   1579  C   LEU H 211       8.843  23.552  43.066  1.00 31.79           C  
ATOM   1580  O   LEU H 211       8.433  22.735  43.890  1.00 32.22           O  
ATOM   1581  N   GLY H 212       8.759  24.873  43.288  1.00 30.94           N  
ATOM   1582  CA  GLY H 212       8.100  25.280  44.488  1.00 30.80           C  
ATOM   1583  C   GLY H 212       9.025  26.167  45.236  1.00 31.23           C  
ATOM   1584  O   GLY H 212       9.669  27.052  44.675  1.00 30.54           O  
ATOM   1585  N   THR H 213       9.078  25.983  46.560  1.00 31.47           N  
ATOM   1586  CA  THR H 213       9.972  26.807  47.297  1.00 30.72           C  
ATOM   1587  CB  THR H 213       9.842  26.664  48.784  1.00 34.18           C  
ATOM   1588  OG1 THR H 213      10.572  27.693  49.435  1.00  0.00           O  
ATOM   1589  CG2 THR H 213      10.366  25.286  49.223  1.00  0.00           C  
ATOM   1590  C   THR H 213      11.359  26.446  46.894  1.00 30.78           C  
ATOM   1591  O   THR H 213      12.193  27.335  46.729  1.00 31.22           O  
ATOM   1592  N   VAL H 214      11.652  25.135  46.716  1.00 31.44           N  
ATOM   1593  CA  VAL H 214      12.990  24.789  46.324  1.00 32.03           C  
ATOM   1594  CB  VAL H 214      13.604  23.582  47.005  1.00 33.53           C  
ATOM   1595  CG1 VAL H 214      13.491  23.724  48.536  1.00 22.57           C  
ATOM   1596  CG2 VAL H 214      13.027  22.291  46.399  1.00 32.61           C  
ATOM   1597  C   VAL H 214      12.938  24.444  44.869  1.00 33.03           C  
ATOM   1598  O   VAL H 214      11.987  23.830  44.382  1.00 33.49           O  
ATOM   1599  N   THR H 215      13.961  24.877  44.114  1.00 32.66           N  
ATOM   1600  CA  THR H 215      13.979  24.544  42.725  1.00 31.85           C  
ATOM   1601  CB  THR H 215      13.584  25.704  41.852  1.00 29.94           C  
ATOM   1602  OG1 THR H 215      13.604  25.326  40.485  1.00  0.00           O  
ATOM   1603  CG2 THR H 215      14.516  26.896  42.116  1.00  0.00           C  
ATOM   1604  C   THR H 215      15.367  24.087  42.384  1.00 32.63           C  
ATOM   1605  O   THR H 215      16.319  24.858  42.480  1.00 34.04           O  
ATOM   1606  N   THR H 216      15.517  22.791  42.030  1.00 32.53           N  
ATOM   1607  CA  THR H 216      16.801  22.238  41.668  1.00 32.59           C  
ATOM   1608  CB  THR H 216      17.697  22.078  42.851  1.00 33.77           C  
ATOM   1609  OG1 THR H 216      18.971  21.582  42.462  1.00 26.45           O  
ATOM   1610  CG2 THR H 216      16.990  21.114  43.814  1.00 25.13           C  
ATOM   1611  C   THR H 216      16.548  20.863  41.111  1.00 31.27           C  
ATOM   1612  O   THR H 216      15.508  20.279  41.410  1.00 30.65           O  
ATOM   1613  N   VAL H 217      17.489  20.286  40.314  1.00 31.70           N  
ATOM   1614  CA  VAL H 217      17.207  18.994  39.728  1.00 31.47           C  
ATOM   1615  CB  VAL H 217      17.785  18.777  38.348  1.00 28.52           C  
ATOM   1616  CG1 VAL H 217      19.324  18.755  38.393  1.00 26.02           C  
ATOM   1617  CG2 VAL H 217      17.154  17.488  37.788  1.00 33.95           C  
ATOM   1618  C   VAL H 217      17.655  17.902  40.661  1.00 31.73           C  
ATOM   1619  O   VAL H 217      18.839  17.603  40.825  1.00 31.03           O  
ATOM   1620  N   ASP H 218      16.663  17.351  41.385  1.00 32.48           N  
ATOM   1621  CA  ASP H 218      16.807  16.281  42.322  1.00 33.74           C  
ATOM   1622  CB  ASP H 218      15.750  16.344  43.453  1.00 34.78           C  
ATOM   1623  CG  ASP H 218      14.329  16.351  42.886  1.00 37.39           C  
ATOM   1624  OD1 ASP H 218      14.140  16.019  41.688  1.00 37.85           O  
ATOM   1625  OD2 ASP H 218      13.400  16.719  43.653  1.00 38.87           O1-
ATOM   1626  C   ASP H 218      16.850  14.915  41.706  1.00 33.73           C  
ATOM   1627  O   ASP H 218      17.609  14.064  42.172  1.00 34.67           O  
ATOM   1628  N   TYR H 219      16.075  14.630  40.635  1.00 26.53           N  
ATOM   1629  CA  TYR H 219      16.109  13.214  40.361  1.00 26.66           C  
ATOM   1630  CB  TYR H 219      14.761  12.537  40.660  1.00 27.31           C  
ATOM   1631  CG  TYR H 219      14.980  11.066  40.728  1.00 31.07           C  
ATOM   1632  CD1 TYR H 219      14.905  10.277  39.602  1.00 51.41           C  
ATOM   1633  CD2 TYR H 219      15.267  10.477  41.940  1.00 33.31           C  
ATOM   1634  CE1 TYR H 219      15.113   8.920  39.690  1.00 33.84           C  
ATOM   1635  CE2 TYR H 219      15.477   9.122  42.032  1.00 51.91           C  
ATOM   1636  CZ  TYR H 219      15.400   8.341  40.904  1.00 54.51           C  
ATOM   1637  OH  TYR H 219      15.612   6.950  40.991  1.00 59.57           O  
ATOM   1638  C   TYR H 219      16.450  13.007  38.915  1.00 25.76           C  
ATOM   1639  O   TYR H 219      15.983  13.738  38.044  1.00 24.99           O  
ATOM   1640  N   TRP H 220      17.276  11.980  38.620  1.00 25.50           N  
ATOM   1641  CA  TRP H 220      17.723  11.778  37.269  1.00 25.31           C  
ATOM   1642  CB  TRP H 220      19.232  12.053  37.117  1.00 24.86           C  
ATOM   1643  CG  TRP H 220      19.640  13.473  37.444  1.00 25.04           C  
ATOM   1644  CD2 TRP H 220      20.349  14.354  36.557  1.00 22.90           C  
ATOM   1645  CD1 TRP H 220      19.485  14.153  38.616  1.00 23.20           C  
ATOM   1646  NE1 TRP H 220      20.037  15.406  38.513  1.00 23.38           N  
ATOM   1647  CE2 TRP H 220      20.580  15.542  37.252  1.00 23.29           C  
ATOM   1648  CE3 TRP H 220      20.783  14.185  35.273  1.00 23.62           C  
ATOM   1649  CZ2 TRP H 220      21.251  16.581  36.673  1.00 21.74           C  
ATOM   1650  CZ3 TRP H 220      21.450  15.239  34.688  1.00 22.32           C  
ATOM   1651  CH2 TRP H 220      21.681  16.414  35.375  1.00 22.81           C  
ATOM   1652  C   TRP H 220      17.515  10.341  36.906  1.00 26.47           C  
ATOM   1653  O   TRP H 220      17.567   9.456  37.758  1.00 28.26           O  
ATOM   1654  N   GLY H 221      17.267  10.076  35.607  1.00 26.06           N  
ATOM   1655  CA  GLY H 221      17.095   8.731  35.146  1.00 25.47           C  
ATOM   1656  C   GLY H 221      18.457   8.169  34.883  1.00 27.15           C  
ATOM   1657  O   GLY H 221      19.463   8.853  35.049  1.00 26.52           O  
ATOM   1658  N   GLN H 222      18.505   6.881  34.486  1.00 27.23           N  
ATOM   1659  CA  GLN H 222      19.712   6.174  34.165  1.00 28.01           C  
ATOM   1660  CB  GLN H 222      19.482   4.670  33.958  1.00 29.00           C  
ATOM   1661  CG  GLN H 222      19.262   3.897  35.262  1.00 32.99           C  
ATOM   1662  CD  GLN H 222      17.925   4.292  35.874  1.00 38.05           C  
ATOM   1663  OE1 GLN H 222      16.870   3.847  35.427  1.00 36.30           O  
ATOM   1664  NE2 GLN H 222      17.971   5.152  36.925  1.00 37.86           N  
ATOM   1665  C   GLN H 222      20.312   6.720  32.905  1.00 27.02           C  
ATOM   1666  O   GLN H 222      21.532   6.750  32.759  1.00 27.94           O  
ATOM   1667  N   GLY H 223      19.468   7.133  31.939  1.00 26.55           N  
ATOM   1668  CA  GLY H 223      19.972   7.693  30.714  1.00 26.50           C  
ATOM   1669  C   GLY H 223      19.844   6.702  29.592  1.00 26.34           C  
ATOM   1670  O   GLY H 223      19.776   5.494  29.808  1.00 27.69           O  
ATOM   1671  N   THR H 224      19.788   7.222  28.345  1.00 24.58           N  
ATOM   1672  CA  THR H 224      19.712   6.399  27.167  1.00 24.40           C  
ATOM   1673  CB  THR H 224      18.384   6.469  26.468  1.00 25.71           C  
ATOM   1674  OG1 THR H 224      18.336   5.530  25.405  1.00 27.57           O  
ATOM   1675  CG2 THR H 224      18.170   7.897  25.935  1.00 23.88           C  
ATOM   1676  C   THR H 224      20.763   6.892  26.216  1.00 24.11           C  
ATOM   1677  O   THR H 224      20.973   8.096  26.081  1.00 23.98           O  
ATOM   1678  N   LEU H 225      21.439   5.962  25.506  1.00 22.94           N  
ATOM   1679  CA  LEU H 225      22.539   6.310  24.645  1.00 22.31           C  
ATOM   1680  CB  LEU H 225      23.596   5.196  24.557  1.00 22.75           C  
ATOM   1681  CG  LEU H 225      24.797   5.520  23.647  1.00 23.43           C  
ATOM   1682  CD1 LEU H 225      25.653   6.659  24.227  1.00 21.02           C  
ATOM   1683  CD2 LEU H 225      25.611   4.255  23.334  1.00 23.24           C  
ATOM   1684  C   LEU H 225      22.066   6.549  23.243  1.00 23.45           C  
ATOM   1685  O   LEU H 225      21.326   5.750  22.669  1.00 24.40           O  
ATOM   1686  N   VAL H 226      22.497   7.685  22.654  1.00 22.49           N  
ATOM   1687  CA  VAL H 226      22.183   7.988  21.285  1.00 22.68           C  
ATOM   1688  CB  VAL H 226      21.469   9.299  21.110  1.00 22.60           C  
ATOM   1689  CG1 VAL H 226      21.310   9.573  19.603  1.00 22.27           C  
ATOM   1690  CG2 VAL H 226      20.133   9.240  21.870  1.00 22.54           C  
ATOM   1691  C   VAL H 226      23.487   8.095  20.551  1.00 23.70           C  
ATOM   1692  O   VAL H 226      24.370   8.861  20.939  1.00 23.83           O  
ATOM   1693  N   THR H 227      23.644   7.321  19.456  1.00 23.54           N  
ATOM   1694  CA  THR H 227      24.871   7.364  18.708  1.00 23.52           C  
ATOM   1695  CB  THR H 227      25.529   6.019  18.576  1.00 24.76           C  
ATOM   1696  OG1 THR H 227      25.792   5.475  19.863  1.00 24.05           O  
ATOM   1697  CG2 THR H 227      26.843   6.184  17.793  1.00 25.81           C  
ATOM   1698  C   THR H 227      24.550   7.831  17.324  1.00 25.06           C  
ATOM   1699  O   THR H 227      23.697   7.257  16.648  1.00 25.57           O  
ATOM   1700  N   VAL H 228      25.228   8.900  16.859  1.00 24.07           N  
ATOM   1701  CA  VAL H 228      24.965   9.375  15.531  1.00 24.97           C  
ATOM   1702  CB  VAL H 228      24.747  10.858  15.477  1.00 25.91           C  
ATOM   1703  CG1 VAL H 228      24.531  11.276  14.014  1.00 25.72           C  
ATOM   1704  CG2 VAL H 228      23.577  11.208  16.413  1.00 25.09           C  
ATOM   1705  C   VAL H 228      26.172   9.074  14.705  1.00 27.85           C  
ATOM   1706  O   VAL H 228      27.219   9.698  14.880  1.00 28.02           O  
ATOM   1707  N   SER H 229      26.055   8.112  13.768  1.00 27.34           N  
ATOM   1708  CA  SER H 229      27.188   7.772  12.957  1.00 28.48           C  
ATOM   1709  CB  SER H 229      28.031   6.613  13.518  1.00 28.48           C  
ATOM   1710  OG  SER H 229      29.126   6.346  12.655  1.00 29.94           O  
ATOM   1711  C   SER H 229      26.698   7.341  11.612  1.00 30.02           C  
ATOM   1712  O   SER H 229      25.553   6.920  11.454  1.00 29.29           O  
ATOM   1713  N   SER H 230      27.581   7.440  10.602  1.00 30.68           N  
ATOM   1714  CA  SER H 230      27.239   7.070   9.261  1.00 31.96           C  
ATOM   1715  CB  SER H 230      27.824   8.034   8.214  1.00 32.31           C  
ATOM   1716  OG  SER H 230      29.244   8.018   8.270  1.00 35.22           O  
ATOM   1717  C   SER H 230      27.818   5.688   8.970  1.00 32.56           C  
ATOM   1718  O   SER H 230      28.585   5.163   9.820  1.00 33.67           O  
ATOM   1719  OXT SER H 230      27.494   5.141   7.883  1.00  0.00           O1-
TER    1720      SER H 230 
CONECT  135  649
CONECT  649  135
CONECT  952 1537
CONECT 1537  952
END
