# Supplementary material for: Fully automated antibody structure prediction using BIOVIA tools: Validation study
Source: PLoS One. 2017 May 18;12(5):e0177923. doi: 10.1371/journal.pone.0177923 (PMC5436848; doi:10.1371/journal.pone.0177923)
Supplement: S1 Dataset — Predicted structures using the Top5 framework method, Chothia CDR definition with no canonical filtering and generating 50 models. These were used in the detailed discussion of outliers and for comparison against predictions using canonical filtering. (ZIP) [file pone.0177923.s003.zip › 4NKO_AB_FV_FinalModel.pdb]

REMARK   Accelrys Discovery Studio PDB file
REMARK   Created:  2015-05-08T06:33:47Z
SSBOND   1 CYS L   23    CYS L   93                                     
SSBOND   2 CYS H  134    CYS H  208                                     
ATOM      1  N   ASP L   1      25.491  32.889  26.242  1.00 53.94           N1+
ATOM      2  CA  ASP L   1      25.381  31.826  27.263  1.00 48.78           C  
ATOM      3  CB  ASP L   1      25.781  30.459  26.678  1.00 48.66           C  
ATOM      4  CG  ASP L   1      24.733  30.036  25.659  1.00 51.43           C  
ATOM      5  OD1 ASP L   1      23.702  30.748  25.541  1.00 50.12           O  
ATOM      6  OD2 ASP L   1      24.949  28.991  24.988  1.00 51.97           O1-
ATOM      7  C   ASP L   1      26.302  32.128  28.395  1.00 46.56           C  
ATOM      8  O   ASP L   1      27.235  32.916  28.255  1.00 49.44           O  
ATOM      9  N   ILE L   2      26.053  31.493  29.553  1.00 43.69           N  
ATOM     10  CA  ILE L   2      26.860  31.715  30.716  1.00 39.96           C  
ATOM     11  CB  ILE L   2      26.089  31.596  32.001  1.00 39.88           C  
ATOM     12  CG1 ILE L   2      24.927  32.605  32.067  1.00 40.05           C  
ATOM     13  CG2 ILE L   2      27.093  31.742  33.156  1.00 39.63           C  
ATOM     14  CD1 ILE L   2      25.369  34.063  32.114  1.00 74.87           C  
ATOM     15  C   ILE L   2      27.858  30.603  30.749  1.00 39.61           C  
ATOM     16  O   ILE L   2      27.492  29.431  30.710  1.00 38.10           O  
ATOM     17  N   VAL L   3      29.158  30.937  30.811  1.00 38.79           N  
ATOM     18  CA  VAL L   3      30.135  29.889  30.845  1.00 37.68           C  
ATOM     19  CB  VAL L   3      31.408  30.231  30.127  1.00 40.24           C  
ATOM     20  CG1 VAL L   3      32.427  29.108  30.380  1.00 60.17           C  
ATOM     21  CG2 VAL L   3      31.092  30.450  28.640  1.00 53.88           C  
ATOM     22  C   VAL L   3      30.497  29.642  32.273  1.00 37.55           C  
ATOM     23  O   VAL L   3      30.739  30.578  33.031  1.00 39.04           O  
ATOM     24  N   MET L   4      30.540  28.357  32.680  1.00 34.52           N  
ATOM     25  CA  MET L   4      30.897  28.068  34.037  1.00 32.18           C  
ATOM     26  CB  MET L   4      29.949  27.070  34.725  1.00 31.66           C  
ATOM     27  CG  MET L   4      28.511  27.584  34.824  1.00 29.51           C  
ATOM     28  SD  MET L   4      28.319  29.146  35.740  1.00 30.60           S  
ATOM     29  CE  MET L   4      28.556  28.429  37.389  1.00 31.27           C  
ATOM     30  C   MET L   4      32.267  27.465  34.016  1.00 35.56           C  
ATOM     31  O   MET L   4      32.502  26.459  33.346  1.00 34.43           O  
ATOM     32  N   THR L   5      33.213  28.075  34.759  1.00 35.73           N  
ATOM     33  CA  THR L   5      34.563  27.589  34.769  1.00 34.65           C  
ATOM     34  CB  THR L   5      35.577  28.679  34.571  1.00 38.65           C  
ATOM     35  OG1 THR L   5      35.338  29.348  33.341  1.00 39.41           O  
ATOM     36  CG2 THR L   5      36.983  28.056  34.565  1.00 36.63           C  
ATOM     37  C   THR L   5      34.818  26.980  36.109  1.00 34.88           C  
ATOM     38  O   THR L   5      34.738  27.649  37.139  1.00 37.80           O  
ATOM     39  N   GLN L   6      35.157  25.678  36.121  1.00 33.03           N  
ATOM     40  CA  GLN L   6      35.355  24.997  37.364  1.00 32.75           C  
ATOM     41  CB  GLN L   6      34.488  23.727  37.439  1.00 30.04           C  
ATOM     42  CG  GLN L   6      34.385  23.074  38.816  1.00 29.30           C  
ATOM     43  CD  GLN L   6      33.347  21.963  38.701  1.00 28.32           C  
ATOM     44  OE1 GLN L   6      32.808  21.713  37.626  1.00 28.59           O  
ATOM     45  NE2 GLN L   6      33.051  21.282  39.838  1.00 28.35           N  
ATOM     46  C   GLN L   6      36.801  24.620  37.465  1.00 37.31           C  
ATOM     47  O   GLN L   6      37.377  24.058  36.534  1.00 37.47           O  
ATOM     48  N   THR L   7      37.437  24.955  38.605  1.00 40.31           N  
ATOM     49  CA  THR L   7      38.813  24.606  38.822  1.00 40.78           C  
ATOM     50  CB  THR L   7      39.745  25.783  38.829  1.00 42.58           C  
ATOM     51  OG1 THR L   7      39.328  26.729  39.801  1.00 44.67           O  
ATOM     52  CG2 THR L   7      39.777  26.422  37.432  1.00 44.06           C  
ATOM     53  C   THR L   7      38.898  23.969  40.173  1.00 39.61           C  
ATOM     54  O   THR L   7      38.131  24.329  41.066  1.00 40.80           O  
ATOM     55  N   PRO L   8      39.783  23.024  40.384  1.00 40.40           N  
ATOM     56  CA  PRO L   8      40.652  22.512  39.353  1.00 42.52           C  
ATOM     57  CD  PRO L   8      40.415  22.951  41.693  1.00 39.53           C  
ATOM     58  CB  PRO L   8      41.862  21.908  40.060  1.00 41.07           C  
ATOM     59  CG  PRO L   8      41.886  22.601  41.427  1.00 40.34           C  
ATOM     60  C   PRO L   8      39.934  21.451  38.584  1.00 39.18           C  
ATOM     61  O   PRO L   8      38.872  21.011  39.023  1.00 40.57           O  
ATOM     62  N   SER L   9      40.493  21.034  37.434  1.00 39.90           N  
ATOM     63  CA  SER L   9      39.918  19.967  36.671  1.00 39.89           C  
ATOM     64  CB  SER L   9      40.637  19.738  35.333  1.00 40.51           C  
ATOM     65  OG  SER L   9      40.530  20.897  34.521  1.00 64.61           O  
ATOM     66  C   SER L   9      40.066  18.710  37.466  1.00 37.46           C  
ATOM     67  O   SER L   9      39.148  17.897  37.548  1.00 35.33           O  
ATOM     68  N   SER L  10      41.247  18.515  38.077  1.00 38.43           N  
ATOM     69  CA  SER L  10      41.465  17.320  38.838  1.00 36.87           C  
ATOM     70  CB  SER L  10      42.538  16.411  38.218  1.00 39.14           C  
ATOM     71  OG  SER L  10      42.710  15.246  39.009  1.00 41.99           O  
ATOM     72  C   SER L  10      41.943  17.739  40.190  1.00 35.31           C  
ATOM     73  O   SER L  10      42.779  18.635  40.306  1.00 36.06           O  
ATOM     74  N   LEU L  11      41.408  17.110  41.257  1.00 32.40           N  
ATOM     75  CA  LEU L  11      41.837  17.475  42.576  1.00 33.33           C  
ATOM     76  CB  LEU L  11      40.736  18.205  43.367  1.00 29.47           C  
ATOM     77  CG  LEU L  11      41.165  18.698  44.759  1.00 34.16           C  
ATOM     78  CD1 LEU L  11      42.239  19.792  44.652  1.00 34.62           C  
ATOM     79  CD2 LEU L  11      39.953  19.143  45.591  1.00 31.76           C  
ATOM     80  C   LEU L  11      42.174  16.213  43.313  1.00 34.42           C  
ATOM     81  O   LEU L  11      41.282  15.481  43.741  1.00 34.66           O  
ATOM     82  N   PRO L  12      43.442  15.924  43.451  1.00 34.57           N  
ATOM     83  CA  PRO L  12      43.834  14.759  44.198  1.00 38.08           C  
ATOM     84  CD  PRO L  12      44.401  16.244  42.410  1.00 37.94           C  
ATOM     85  CB  PRO L  12      45.222  14.361  43.687  1.00 37.35           C  
ATOM     86  CG  PRO L  12      45.705  15.582  42.884  1.00 39.41           C  
ATOM     87  C   PRO L  12      43.771  15.052  45.661  1.00 38.50           C  
ATOM     88  O   PRO L  12      44.166  16.146  46.062  1.00 40.60           O  
ATOM     89  N   VAL L  13      43.307  14.089  46.482  1.00 36.98           N  
ATOM     90  CA  VAL L  13      43.225  14.338  47.892  1.00 37.35           C  
ATOM     91  CB  VAL L  13      41.882  14.819  48.360  1.00 34.33           C  
ATOM     92  CG1 VAL L  13      41.596  16.198  47.752  1.00 35.53           C  
ATOM     93  CG2 VAL L  13      40.838  13.751  48.001  1.00 35.04           C  
ATOM     94  C   VAL L  13      43.472  13.056  48.610  1.00 40.48           C  
ATOM     95  O   VAL L  13      43.455  11.976  48.020  1.00 42.33           O  
ATOM     96  N   SER L  14      43.728  13.167  49.926  1.00 41.33           N  
ATOM     97  CA  SER L  14      43.931  12.021  50.757  1.00 43.17           C  
ATOM     98  CB  SER L  14      45.116  12.158  51.728  1.00 46.06           C  
ATOM     99  OG  SER L  14      46.331  12.285  51.004  1.00 49.31           O  
ATOM    100  C   SER L  14      42.697  11.913  51.588  1.00 40.76           C  
ATOM    101  O   SER L  14      41.967  12.889  51.756  1.00 40.56           O  
ATOM    102  N   LEU L  15      42.420  10.712  52.125  1.00 40.64           N  
ATOM    103  CA  LEU L  15      41.219  10.539  52.883  1.00 43.27           C  
ATOM    104  CB  LEU L  15      40.979   9.081  53.314  1.00 41.16           C  
ATOM    105  CG  LEU L  15      40.837   8.097  52.137  1.00 44.68           C  
ATOM    106  CD1 LEU L  15      40.600   6.663  52.638  1.00 44.67           C  
ATOM    107  CD2 LEU L  15      39.767   8.563  51.139  1.00 42.63           C  
ATOM    108  C   LEU L  15      41.328  11.347  54.133  1.00 45.17           C  
ATOM    109  O   LEU L  15      42.352  11.334  54.815  1.00 45.31           O  
ATOM    110  N   GLY L  16      40.244  12.081  54.459  1.00 44.54           N  
ATOM    111  CA  GLY L  16      40.187  12.856  55.662  1.00 42.62           C  
ATOM    112  C   GLY L  16      40.647  14.260  55.409  1.00 44.51           C  
ATOM    113  O   GLY L  16      40.584  15.098  56.307  1.00 47.34           O  
ATOM    114  N   ASP L  17      41.124  14.566  54.187  1.00 43.42           N  
ATOM    115  CA  ASP L  17      41.576  15.905  53.923  1.00 45.61           C  
ATOM    116  CB  ASP L  17      42.564  16.015  52.747  1.00 45.39           C  
ATOM    117  CG  ASP L  17      43.902  15.421  53.166  1.00 49.91           C  
ATOM    118  OD1 ASP L  17      44.010  14.957  54.332  1.00 52.53           O  
ATOM    119  OD2 ASP L  17      44.839  15.433  52.324  1.00 53.76           O1-
ATOM    120  C   ASP L  17      40.387  16.737  53.570  1.00 46.03           C  
ATOM    121  O   ASP L  17      39.269  16.237  53.468  1.00 42.50           O  
ATOM    122  N   GLN L  18      40.596  18.058  53.405  1.00 47.22           N  
ATOM    123  CA  GLN L  18      39.492  18.873  52.999  1.00 47.08           C  
ATOM    124  CB  GLN L  18      39.357  20.214  53.743  1.00 51.39           C  
ATOM    125  CG  GLN L  18      40.502  21.194  53.502  1.00 56.44           C  
ATOM    126  CD  GLN L  18      40.152  22.472  54.247  1.00 59.23           C  
ATOM    127  OE1 GLN L  18      39.112  23.082  54.005  1.00 58.29           O  
ATOM    128  NE2 GLN L  18      41.040  22.889  55.188  1.00 61.70           N  
ATOM    129  C   GLN L  18      39.672  19.152  51.544  1.00 44.99           C  
ATOM    130  O   GLN L  18      40.795  19.179  51.041  1.00 44.05           O  
ATOM    131  N   ALA L  19      38.554  19.327  50.815  1.00 42.45           N  
ATOM    132  CA  ALA L  19      38.649  19.571  49.407  1.00 40.81           C  
ATOM    133  CB  ALA L  19      38.050  18.438  48.554  1.00 39.96           C  
ATOM    134  C   ALA L  19      37.883  20.817  49.102  1.00 40.26           C  
ATOM    135  O   ALA L  19      36.832  21.075  49.688  1.00 40.59           O  
ATOM    136  N   SER L  20      38.410  21.633  48.168  1.00 39.96           N  
ATOM    137  CA  SER L  20      37.746  22.852  47.822  1.00 39.23           C  
ATOM    138  CB  SER L  20      38.517  24.095  48.299  1.00 40.64           C  
ATOM    139  OG  SER L  20      37.822  25.279  47.940  1.00 46.37           O  
ATOM    140  C   SER L  20      37.672  22.912  46.327  1.00 38.67           C  
ATOM    141  O   SER L  20      38.682  22.755  45.641  1.00 37.75           O  
ATOM    142  N   ILE L  21      36.461  23.145  45.783  1.00 36.74           N  
ATOM    143  CA  ILE L  21      36.293  23.220  44.361  1.00 36.99           C  
ATOM    144  CB  ILE L  21      35.380  22.155  43.832  1.00 31.08           C  
ATOM    145  CG1 ILE L  21      35.972  20.768  44.141  1.00 31.01           C  
ATOM    146  CG2 ILE L  21      35.156  22.408  42.334  1.00 29.67           C  
ATOM    147  CD1 ILE L  21      34.992  19.614  43.941  1.00 29.16           C  
ATOM    148  C   ILE L  21      35.686  24.557  44.065  1.00 35.41           C  
ATOM    149  O   ILE L  21      34.779  25.004  44.765  1.00 37.54           O  
ATOM    150  N   SER L  22      36.178  25.240  43.012  1.00 34.75           N  
ATOM    151  CA  SER L  22      35.686  26.559  42.733  1.00 37.94           C  
ATOM    152  CB  SER L  22      36.792  27.622  42.626  1.00 39.03           C  
ATOM    153  OG  SER L  22      37.443  27.777  43.878  1.00 46.78           O  
ATOM    154  C   SER L  22      34.965  26.562  41.426  1.00 37.01           C  
ATOM    155  O   SER L  22      35.268  25.787  40.519  1.00 34.79           O  
ATOM    156  N   CYS L  23      33.954  27.444  41.320  1.00 37.28           N  
ATOM    157  CA  CYS L  23      33.194  27.579  40.112  1.00 37.71           C  
ATOM    158  CB  CYS L  23      31.833  26.846  40.202  1.00 37.70           C  
ATOM    159  SG  CYS L  23      30.851  26.903  38.674  1.00 37.61           S  
ATOM    160  C   CYS L  23      32.973  29.051  39.904  1.00 37.87           C  
ATOM    161  O   CYS L  23      32.556  29.759  40.822  1.00 37.75           O  
ATOM    162  N   ARG L  24      33.272  29.552  38.685  1.00 38.88           N  
ATOM    163  CA  ARG L  24      33.123  30.949  38.373  1.00 42.47           C  
ATOM    164  CB  ARG L  24      34.392  31.617  37.826  1.00 49.31           C  
ATOM    165  CG  ARG L  24      35.569  31.730  38.784  1.00 56.37           C  
ATOM    166  CD  ARG L  24      36.814  32.272  38.082  1.00 64.42           C  
ATOM    167  NE  ARG L  24      37.908  32.346  39.087  1.00 66.99           N  
ATOM    168  CZ  ARG L  24      38.226  33.538  39.666  1.00 66.50           C  
ATOM    169  NH1 ARG L  24      37.539  34.669  39.334  1.00 65.94           N1+
ATOM    170  NH2 ARG L  24      39.247  33.604  40.570  1.00 64.07           N  
ATOM    171  C   ARG L  24      32.188  31.054  37.217  1.00 42.61           C  
ATOM    172  O   ARG L  24      32.209  30.223  36.312  1.00 42.57           O  
ATOM    173  N   SER L  25      31.358  32.111  37.206  1.00 42.20           N  
ATOM    174  CA  SER L  25      30.443  32.308  36.124  1.00 40.75           C  
ATOM    175  CB  SER L  25      29.000  32.555  36.602  1.00 38.70           C  
ATOM    176  OG  SER L  25      28.968  33.610  37.551  1.00 40.54           O  
ATOM    177  C   SER L  25      30.915  33.491  35.336  1.00 43.32           C  
ATOM    178  O   SER L  25      31.492  34.434  35.876  1.00 45.22           O  
ATOM    179  N   SER L  26      30.721  33.429  33.998  1.00 60.78           N  
ATOM    180  CA  SER L  26      31.187  34.440  33.087  1.00 66.68           C  
ATOM    181  CB  SER L  26      30.925  34.089  31.611  1.00 67.04           C  
ATOM    182  OG  SER L  26      29.530  34.007  31.361  1.00 63.11           O  
ATOM    183  C   SER L  26      30.474  35.713  33.392  1.00 69.36           C  
ATOM    184  O   SER L  26      30.997  36.802  33.156  1.00 70.71           O  
ATOM    185  N   GLN L  27      29.238  35.589  33.910  1.00 65.93           N  
ATOM    186  CA  GLN L  27      28.456  36.732  34.277  1.00 64.23           C  
ATOM    187  CB  GLN L  27      27.364  37.103  33.268  1.00 64.11           C  
ATOM    188  CG  GLN L  27      27.890  37.497  31.893  1.00 68.25           C  
ATOM    189  CD  GLN L  27      26.675  37.836  31.043  1.00 70.20           C  
ATOM    190  OE1 GLN L  27      25.984  38.820  31.301  1.00 67.11           O  
ATOM    191  NE2 GLN L  27      26.394  36.998  30.011  1.00 76.31           N  
ATOM    192  C   GLN L  27      27.742  36.344  35.524  1.00 61.16           C  
ATOM    193  O   GLN L  27      27.824  35.197  35.938  1.00 57.14           O  
ATOM    194  N   SER L  28      27.007  37.281  36.152  1.00 65.54           N  
ATOM    195  CA  SER L  28      26.375  36.985  37.408  0.83 62.92           C  
ATOM    196  CB  SER L  28      25.765  38.223  38.090  0.83 66.60           C  
ATOM    197  OG  SER L  28      24.637  38.681  37.359  0.83 69.49           O  
ATOM    198  C   SER L  28      25.282  35.968  37.243  1.00 58.35           C  
ATOM    199  O   SER L  28      24.561  35.940  36.249  1.00 60.99           O  
ATOM    200  N   ILE L  29      25.222  35.050  38.227  1.00 54.92           N  
ATOM    201  CA  ILE L  29      24.277  33.989  38.440  1.00 52.89           C  
ATOM    202  CB  ILE L  29      24.809  32.908  39.336  1.00 51.68           C  
ATOM    203  CG1 ILE L  29      26.078  32.312  38.701  1.00 52.52           C  
ATOM    204  CG2 ILE L  29      23.701  31.863  39.565  1.00 54.87           C  
ATOM    205  CD1 ILE L  29      25.861  31.762  37.292  1.00 57.17           C  
ATOM    206  C   ILE L  29      23.001  34.523  39.010  1.00 55.08           C  
ATOM    207  O   ILE L  29      21.961  33.887  38.917  1.00 49.09           O  
ATOM    208  N   VAL L  30      23.053  35.661  39.716  1.00 60.66           N  
ATOM    209  CA  VAL L  30      21.886  36.165  40.385  1.00 63.47           C  
ATOM    210  CB  VAL L  30      22.138  37.455  41.121  1.00 67.01           C  
ATOM    211  CG1 VAL L  30      20.813  37.958  41.716  1.00 72.73           C  
ATOM    212  CG2 VAL L  30      23.223  37.213  42.186  1.00 65.08           C  
ATOM    213  C   VAL L  30      20.776  36.391  39.406  1.00 64.72           C  
ATOM    214  O   VAL L  30      20.993  36.674  38.229  1.00 72.25           O  
ATOM    215  N   HIS L  31      19.527  36.238  39.883  1.00 63.32           N  
ATOM    216  CA  HIS L  31      18.419  36.410  39.001  1.00 65.69           C  
ATOM    217  ND1 HIS L  31      15.372  35.684  37.592  1.00 53.83           N  
ATOM    218  CG  HIS L  31      16.596  35.085  37.788  1.00 57.61           C  
ATOM    219  CB  HIS L  31      17.442  35.222  39.023  1.00 61.22           C  
ATOM    220  NE2 HIS L  31      15.785  34.479  35.768  1.00 53.73           N  
ATOM    221  CD2 HIS L  31      16.833  34.355  36.662  1.00 55.92           C  
ATOM    222  CE1 HIS L  31      14.931  35.287  36.370  1.00 53.66           C  
ATOM    223  C   HIS L  31      17.691  37.623  39.423  1.00 70.06           C  
ATOM    224  O   HIS L  31      17.948  38.186  40.487  1.00 73.78           O  
ATOM    225  N   SER L  32      16.765  38.057  38.555  1.00 73.66           N  
ATOM    226  CA  SER L  32      15.982  39.199  38.845  1.00 74.84           C  
ATOM    227  CB  SER L  32      14.899  39.458  37.787  1.00 75.58           C  
ATOM    228  OG  SER L  32      15.505  39.740  36.536  1.00 67.73           O  
ATOM    229  C   SER L  32      15.308  38.887  40.120  1.00 73.34           C  
ATOM    230  O   SER L  32      15.329  39.707  41.022  1.00 70.69           O  
ATOM    231  N   ASN L  33      14.770  37.666  40.278  1.00 73.42           N  
ATOM    232  CA  ASN L  33      14.060  37.380  41.491  1.00 74.53           C  
ATOM    233  CB  ASN L  33      13.359  36.008  41.509  1.00 72.54           C  
ATOM    234  CG  ASN L  33      14.362  34.923  41.188  1.00 68.02           C  
ATOM    235  OD1 ASN L  33      14.940  34.906  40.105  1.00 67.05           O  
ATOM    236  ND2 ASN L  33      14.571  33.982  42.147  1.00 65.19           N  
ATOM    237  C   ASN L  33      14.985  37.536  42.660  1.00 74.94           C  
ATOM    238  O   ASN L  33      14.540  37.876  43.755  1.00 83.45           O  
ATOM    239  N   GLY L  34      16.301  37.319  42.472  1.00 70.73           N  
ATOM    240  CA  GLY L  34      17.202  37.551  43.567  1.00 71.07           C  
ATOM    241  C   GLY L  34      17.932  36.294  43.932  1.00 67.79           C  
ATOM    242  O   GLY L  34      18.982  36.348  44.573  1.00 68.54           O  
ATOM    243  N   ASN L  35      17.414  35.119  43.540  1.00 64.91           N  
ATOM    244  CA  ASN L  35      18.101  33.913  43.902  1.00 62.11           C  
ATOM    245  CB  ASN L  35      17.182  32.680  43.944  1.00 59.22           C  
ATOM    246  CG  ASN L  35      16.170  32.861  45.066  1.00 61.96           C  
ATOM    247  OD1 ASN L  35      16.516  33.277  46.171  1.00 64.30           O  
ATOM    248  ND2 ASN L  35      14.881  32.535  44.776  1.00 60.21           N  
ATOM    249  C   ASN L  35      19.149  33.612  42.874  1.00 60.24           C  
ATOM    250  O   ASN L  35      19.001  33.936  41.698  1.00 63.35           O  
ATOM    251  N   THR L  36      20.254  32.973  43.307  1.00 57.64           N  
ATOM    252  CA  THR L  36      21.260  32.540  42.383  1.00 53.76           C  
ATOM    253  CB  THR L  36      22.676  32.806  42.821  1.00 53.52           C  
ATOM    254  OG1 THR L  36      22.994  32.067  43.990  1.00 55.05           O  
ATOM    255  CG2 THR L  36      22.836  34.308  43.095  1.00 44.59           C  
ATOM    256  C   THR L  36      21.072  31.061  42.303  1.00 49.87           C  
ATOM    257  O   THR L  36      21.202  30.350  43.300  1.00 49.90           O  
ATOM    258  N   TYR L  37      20.769  30.544  41.100  1.00 47.26           N  
ATOM    259  CA  TYR L  37      20.439  29.152  41.042  1.00 43.32           C  
ATOM    260  CB  TYR L  37      19.474  28.831  39.883  1.00 43.24           C  
ATOM    261  CG  TYR L  37      18.310  29.771  39.917  1.00 44.36           C  
ATOM    262  CD1 TYR L  37      17.559  29.927  41.047  1.00 44.67           C  
ATOM    263  CD2 TYR L  37      17.926  30.483  38.808  1.00 46.18           C  
ATOM    264  CE1 TYR L  37      16.472  30.759  41.115  1.00 47.31           C  
ATOM    265  CE2 TYR L  37      16.839  31.328  38.849  1.00 47.60           C  
ATOM    266  CZ  TYR L  37      16.110  31.469  40.003  1.00 49.09           C  
ATOM    267  OH  TYR L  37      14.994  32.329  40.049  1.00 50.88           O  
ATOM    268  C   TYR L  37      21.693  28.408  40.726  1.00 39.87           C  
ATOM    269  O   TYR L  37      21.913  27.985  39.593  1.00 37.33           O  
ATOM    270  N   LEU L  38      22.544  28.191  41.741  1.00 26.08           N  
ATOM    271  CA  LEU L  38      23.761  27.480  41.479  1.00 24.29           C  
ATOM    272  CB  LEU L  38      25.010  28.118  42.101  1.00 26.78           C  
ATOM    273  CG  LEU L  38      26.285  27.318  41.787  1.00 25.74           C  
ATOM    274  CD1 LEU L  38      26.703  27.503  40.321  0.80 25.83           C  
ATOM    275  CD2 LEU L  38      27.407  27.606  42.794  1.00 26.77           C  
ATOM    276  C   LEU L  38      23.618  26.159  42.155  1.00 23.69           C  
ATOM    277  O   LEU L  38      23.197  26.090  43.310  1.00 22.43           O  
ATOM    278  N   GLU L  39      23.964  25.065  41.449  1.00 22.13           N  
ATOM    279  CA  GLU L  39      23.811  23.771  42.039  1.00 20.01           C  
ATOM    280  CB  GLU L  39      22.647  23.004  41.395  1.00 21.02           C  
ATOM    281  CG  GLU L  39      21.320  23.715  41.674  1.00 24.06           C  
ATOM    282  CD  GLU L  39      20.282  23.284  40.652  1.00 30.46           C  
ATOM    283  OE1 GLU L  39      20.522  22.268  39.950  1.00 27.60           O  
ATOM    284  OE2 GLU L  39      19.231  23.973  40.554  1.00 31.71           O1-
ATOM    285  C   GLU L  39      25.085  22.996  41.880  1.00 21.65           C  
ATOM    286  O   GLU L  39      25.901  23.282  41.003  1.00 23.61           O  
ATOM    287  N   TRP L  40      25.305  22.009  42.776  1.00 21.93           N  
ATOM    288  CA  TRP L  40      26.483  21.186  42.731  1.00 21.40           C  
ATOM    289  CB  TRP L  40      27.348  21.283  43.999  1.00 22.35           C  
ATOM    290  CG  TRP L  40      28.002  22.629  44.190  1.00 22.33           C  
ATOM    291  CD2 TRP L  40      29.241  23.012  43.575  1.00 21.47           C  
ATOM    292  CD1 TRP L  40      27.588  23.701  44.926  1.00 22.46           C  
ATOM    293  NE1 TRP L  40      28.495  24.727  44.810  1.00 23.70           N  
ATOM    294  CE2 TRP L  40      29.517  24.318  43.979  1.00 22.38           C  
ATOM    295  CE3 TRP L  40      30.079  22.333  42.738  1.00 21.88           C  
ATOM    296  CZ2 TRP L  40      30.641  24.966  43.553  1.00 25.25           C  
ATOM    297  CZ3 TRP L  40      31.212  22.990  42.312  1.00 23.10           C  
ATOM    298  CH2 TRP L  40      31.488  24.280  42.711  1.00 24.20           C  
ATOM    299  C   TRP L  40      26.042  19.761  42.612  1.00 19.45           C  
ATOM    300  O   TRP L  40      25.147  19.310  43.325  1.00 20.96           O  
ATOM    301  N   TYR L  41      26.683  19.004  41.699  1.00 18.94           N  
ATOM    302  CA  TYR L  41      26.318  17.630  41.493  1.00 19.64           C  
ATOM    303  CB  TYR L  41      25.807  17.331  40.073  1.00 19.92           C  
ATOM    304  CG  TYR L  41      24.497  18.001  39.843  1.00 20.60           C  
ATOM    305  CD1 TYR L  41      23.333  17.415  40.282  1.00 20.38           C  
ATOM    306  CD2 TYR L  41      24.424  19.201  39.178  1.00 20.57           C  
ATOM    307  CE1 TYR L  41      22.118  18.018  40.066  1.00 20.49           C  
ATOM    308  CE2 TYR L  41      23.211  19.812  38.959  1.00 21.05           C  
ATOM    309  CZ  TYR L  41      22.055  19.218  39.404  1.00 21.29           C  
ATOM    310  OH  TYR L  41      20.805  19.831  39.182  1.00 24.87           O  
ATOM    311  C   TYR L  41      27.527  16.762  41.655  1.00 18.79           C  
ATOM    312  O   TYR L  41      28.651  17.169  41.363  1.00 20.37           O  
ATOM    313  N   LEU L  42      27.315  15.527  42.156  1.00 19.29           N  
ATOM    314  CA  LEU L  42      28.379  14.569  42.269  1.00 22.21           C  
ATOM    315  CB  LEU L  42      28.584  14.029  43.697  1.00 22.41           C  
ATOM    316  CG  LEU L  42      29.610  12.880  43.783  1.00 23.61           C  
ATOM    317  CD1 LEU L  42      30.992  13.311  43.271  1.00 22.70           C  
ATOM    318  CD2 LEU L  42      29.670  12.293  45.202  1.00 25.48           C  
ATOM    319  C   LEU L  42      28.005  13.405  41.415  1.00 21.99           C  
ATOM    320  O   LEU L  42      26.921  12.842  41.558  1.00 24.90           O  
ATOM    321  N   GLN L  43      28.894  13.018  40.481  1.00 24.71           N  
ATOM    322  CA  GLN L  43      28.571  11.888  39.664  1.00 25.94           C  
ATOM    323  CB  GLN L  43      28.495  12.202  38.161  1.00 25.61           C  
ATOM    324  CG  GLN L  43      28.139  10.977  37.317  1.00 26.85           C  
ATOM    325  CD  GLN L  43      28.086  11.388  35.851  1.00 28.74           C  
ATOM    326  OE1 GLN L  43      28.633  12.418  35.458  1.00 28.98           O  
ATOM    327  NE2 GLN L  43      27.406  10.558  35.017  1.00 29.43           N  
ATOM    328  C   GLN L  43      29.641  10.865  39.839  1.00 27.33           C  
ATOM    329  O   GLN L  43      30.819  11.123  39.599  1.00 27.68           O  
ATOM    330  N   LYS L  44      29.243   9.659  40.278  1.00 29.99           N  
ATOM    331  CA  LYS L  44      30.182   8.588  40.422  1.00 34.67           C  
ATOM    332  CB  LYS L  44      29.813   7.558  41.501  1.00 34.50           C  
ATOM    333  CG  LYS L  44      29.970   8.099  42.923  1.00 36.84           C  
ATOM    334  CD  LYS L  44      29.426   7.165  44.005  1.00 41.60           C  
ATOM    335  CE  LYS L  44      29.695   7.661  45.427  1.00 43.45           C  
ATOM    336  NZ  LYS L  44      29.157   6.698  46.412  1.00 44.85           N1+
ATOM    337  C   LYS L  44      30.241   7.894  39.104  1.00 37.42           C  
ATOM    338  O   LYS L  44      29.349   8.042  38.271  1.00 38.11           O  
ATOM    339  N   PRO L  45      31.283   7.150  38.874  1.00 39.43           N  
ATOM    340  CA  PRO L  45      31.384   6.491  37.609  1.00 39.12           C  
ATOM    341  CD  PRO L  45      32.589   7.469  39.428  1.00 43.22           C  
ATOM    342  CB  PRO L  45      32.814   5.964  37.525  1.00 39.76           C  
ATOM    343  CG  PRO L  45      33.606   6.964  38.390  1.00 42.51           C  
ATOM    344  C   PRO L  45      30.322   5.457  37.450  1.00 40.33           C  
ATOM    345  O   PRO L  45      30.049   4.723  38.399  1.00 40.01           O  
ATOM    346  N   GLY L  46      29.711   5.394  36.252  1.00 39.45           N  
ATOM    347  CA  GLY L  46      28.714   4.411  35.959  1.00 39.58           C  
ATOM    348  C   GLY L  46      27.401   4.826  36.546  1.00 38.28           C  
ATOM    349  O   GLY L  46      26.450   4.048  36.538  1.00 40.02           O  
ATOM    350  N   GLN L  47      27.300   6.064  37.070  1.00 35.97           N  
ATOM    351  CA  GLN L  47      26.045   6.441  37.656  1.00 35.25           C  
ATOM    352  CB  GLN L  47      26.062   6.507  39.193  1.00 39.68           C  
ATOM    353  CG  GLN L  47      26.327   5.153  39.855  1.00 41.94           C  
ATOM    354  CD  GLN L  47      26.306   5.350  41.364  1.00 47.99           C  
ATOM    355  OE1 GLN L  47      25.265   5.651  41.945  1.00 51.03           O  
ATOM    356  NE2 GLN L  47      27.483   5.175  42.020  1.00 47.25           N  
ATOM    357  C   GLN L  47      25.669   7.798  37.162  1.00 33.69           C  
ATOM    358  O   GLN L  47      26.408   8.442  36.421  1.00 32.90           O  
ATOM    359  N   SER L  48      24.453   8.236  37.540  1.00 33.26           N  
ATOM    360  CA  SER L  48      23.945   9.522  37.168  1.00 33.18           C  
ATOM    361  CB  SER L  48      22.410   9.550  37.088  1.00 34.54           C  
ATOM    362  OG  SER L  48      21.848   9.141  38.327  1.00 38.57           O  
ATOM    363  C   SER L  48      24.387  10.521  38.193  1.00 30.84           C  
ATOM    364  O   SER L  48      24.797  10.162  39.294  1.00 31.61           O  
ATOM    365  N   PRO L  49      24.322  11.779  37.843  1.00 27.72           N  
ATOM    366  CA  PRO L  49      24.703  12.809  38.771  1.00 24.59           C  
ATOM    367  CD  PRO L  49      24.535  12.181  36.462  1.00 26.78           C  
ATOM    368  CB  PRO L  49      24.848  14.083  37.941  1.00 22.01           C  
ATOM    369  CG  PRO L  49      25.202  13.565  36.536  1.00 22.83           C  
ATOM    370  C   PRO L  49      23.672  12.906  39.850  1.00 24.04           C  
ATOM    371  O   PRO L  49      22.511  12.593  39.593  1.00 27.64           O  
ATOM    372  N   LYS L  50      24.078  13.310  41.069  1.00 25.08           N  
ATOM    373  CA  LYS L  50      23.145  13.452  42.147  1.00 25.99           C  
ATOM    374  CB  LYS L  50      23.358  12.447  43.287  1.00 28.66           C  
ATOM    375  CG  LYS L  50      23.002  11.022  42.866  1.00 34.76           C  
ATOM    376  CD  LYS L  50      23.447   9.944  43.849  1.00 41.08           C  
ATOM    377  CE  LYS L  50      23.144   8.525  43.360  1.00 45.67           C  
ATOM    378  NZ  LYS L  50      21.682   8.307  43.287  1.00 47.13           N1+
ATOM    379  C   LYS L  50      23.319  14.832  42.686  1.00 24.80           C  
ATOM    380  O   LYS L  50      24.402  15.407  42.608  1.00 24.63           O  
ATOM    381  N   LEU L  51      22.238  15.396  43.259  1.00 23.43           N  
ATOM    382  CA  LEU L  51      22.232  16.764  43.700  1.00 23.12           C  
ATOM    383  CB  LEU L  51      20.814  17.364  43.655  1.00 22.42           C  
ATOM    384  CG  LEU L  51      20.706  18.828  44.113  1.00 21.58           C  
ATOM    385  CD1 LEU L  51      21.500  19.766  43.190  1.00 20.49           C  
ATOM    386  CD2 LEU L  51      19.235  19.245  44.265  1.00 20.51           C  
ATOM    387  C   LEU L  51      22.723  16.872  45.111  1.00 22.66           C  
ATOM    388  O   LEU L  51      22.143  16.285  46.021  1.00 26.24           O  
ATOM    389  N   LEU L  52      23.907  17.501  45.291  1.00 20.75           N  
ATOM    390  CA  LEU L  52      24.458  17.806  46.583  1.00 23.88           C  
ATOM    391  CB  LEU L  52      25.988  17.915  46.525  1.00 21.15           C  
ATOM    392  CG  LEU L  52      26.664  16.601  46.094  1.00 20.19           C  
ATOM    393  CD1 LEU L  52      28.189  16.755  46.050  1.00 21.65           C  
ATOM    394  CD2 LEU L  52      26.218  15.421  46.971  1.00 18.46           C  
ATOM    395  C   LEU L  52      23.943  19.093  47.165  1.00 25.56           C  
ATOM    396  O   LEU L  52      23.426  19.128  48.283  1.00 28.63           O  
ATOM    397  N   ILE L  53      24.071  20.205  46.401  1.00 23.27           N  
ATOM    398  CA  ILE L  53      23.685  21.484  46.927  1.00 24.93           C  
ATOM    399  CB  ILE L  53      24.845  22.279  47.451  1.00 23.03           C  
ATOM    400  CG1 ILE L  53      25.453  21.540  48.657  1.00 25.46           C  
ATOM    401  CG2 ILE L  53      24.362  23.703  47.772  1.00 22.18           C  
ATOM    402  CD1 ILE L  53      26.794  22.098  49.125  1.00 24.67           C  
ATOM    403  C   ILE L  53      22.993  22.279  45.870  1.00 23.80           C  
ATOM    404  O   ILE L  53      23.392  22.278  44.706  1.00 23.52           O  
ATOM    405  N   TYR L  54      21.915  22.985  46.273  1.00 25.34           N  
ATOM    406  CA  TYR L  54      21.177  23.807  45.366  1.00 26.03           C  
ATOM    407  CB  TYR L  54      19.778  23.265  44.997  1.00 25.27           C  
ATOM    408  CG  TYR L  54      18.903  23.136  46.199  1.00 27.35           C  
ATOM    409  CD1 TYR L  54      18.178  24.206  46.659  1.00 26.66           C  
ATOM    410  CD2 TYR L  54      18.786  21.938  46.863  1.00 30.43           C  
ATOM    411  CE1 TYR L  54      17.365  24.086  47.760  1.00 28.43           C  
ATOM    412  CE2 TYR L  54      17.975  21.809  47.964  1.00 32.05           C  
ATOM    413  CZ  TYR L  54      17.260  22.886  48.417  1.00 31.34           C  
ATOM    414  OH  TYR L  54      16.426  22.758  49.547  1.00 34.85           O  
ATOM    415  C   TYR L  54      21.046  25.159  45.985  1.00 28.32           C  
ATOM    416  O   TYR L  54      21.144  25.313  47.202  1.00 31.19           O  
ATOM    417  N   LYS L  55      20.918  26.217  45.171  1.00 47.10           N  
ATOM    418  CA  LYS L  55      20.877  27.551  45.711  1.00 47.85           C  
ATOM    419  CB  LYS L  55      19.718  27.775  46.693  1.00 48.88           C  
ATOM    420  CG  LYS L  55      19.523  29.244  47.071  1.00 51.11           C  
ATOM    421  CD  LYS L  55      18.201  29.516  47.788  1.00 54.45           C  
ATOM    422  CE  LYS L  55      17.999  30.982  48.168  1.00 57.21           C  
ATOM    423  NZ  LYS L  55      19.017  31.394  49.158  1.00 51.93           N1+
ATOM    424  C   LYS L  55      22.156  27.896  46.408  1.00 47.78           C  
ATOM    425  O   LYS L  55      22.153  28.516  47.468  1.00 52.25           O  
ATOM    426  N   VAL L  56      23.277  27.438  45.827  1.00 44.27           N  
ATOM    427  CA  VAL L  56      24.643  27.728  46.173  1.00 42.66           C  
ATOM    428  CB  VAL L  56      25.050  29.178  46.034  1.00 42.97           C  
ATOM    429  CG1 VAL L  56      24.730  29.627  44.608  1.00 39.08           C  
ATOM    430  CG2 VAL L  56      24.398  30.048  47.111  1.00 41.60           C  
ATOM    431  C   VAL L  56      25.003  27.259  47.557  1.00 42.48           C  
ATOM    432  O   VAL L  56      26.183  27.033  47.819  1.00 43.60           O  
ATOM    433  N   SER L  57      24.026  26.999  48.458  1.00 44.49           N  
ATOM    434  CA  SER L  57      24.448  26.650  49.788  1.00 47.22           C  
ATOM    435  CB  SER L  57      24.620  27.881  50.697  1.00 51.67           C  
ATOM    436  OG  SER L  57      23.368  28.520  50.901  1.00 52.86           O  
ATOM    437  C   SER L  57      23.459  25.744  50.489  1.00 47.91           C  
ATOM    438  O   SER L  57      23.715  25.343  51.623  1.00 51.50           O  
ATOM    439  N   ASN L  58      22.320  25.374  49.862  1.00 33.20           N  
ATOM    440  CA  ASN L  58      21.359  24.520  50.501  1.00 33.02           C  
ATOM    441  CB  ASN L  58      19.927  24.708  49.966  1.00 33.72           C  
ATOM    442  CG  ASN L  58      19.426  26.080  50.394  1.00 33.07           C  
ATOM    443  OD1 ASN L  58      19.235  26.346  51.580  1.00 36.98           O  
ATOM    444  ND2 ASN L  58      19.210  26.984  49.401  1.00 35.04           N  
ATOM    445  C   ASN L  58      21.736  23.097  50.244  1.00 33.11           C  
ATOM    446  O   ASN L  58      22.022  22.713  49.111  1.00 34.87           O  
ATOM    447  N   ARG L  59      21.757  22.276  51.314  1.00 33.55           N  
ATOM    448  CA  ARG L  59      22.083  20.886  51.175  1.00 34.34           C  
ATOM    449  CB  ARG L  59      22.600  20.222  52.466  1.00 34.32           C  
ATOM    450  CG  ARG L  59      23.926  20.767  52.998  1.00 37.72           C  
ATOM    451  CD  ARG L  59      24.385  20.040  54.265  1.00 39.48           C  
ATOM    452  NE  ARG L  59      25.672  20.643  54.707  1.00 42.88           N  
ATOM    453  CZ  ARG L  59      25.653  21.734  55.528  1.00 44.42           C  
ATOM    454  NH1 ARG L  59      24.459  22.280  55.900  1.00 42.55           N1+
ATOM    455  NH2 ARG L  59      26.822  22.272  55.982  1.00 44.12           N  
ATOM    456  C   ARG L  59      20.826  20.156  50.821  1.00 33.96           C  
ATOM    457  O   ARG L  59      19.754  20.434  51.358  1.00 36.07           O  
ATOM    458  N   PHE L  60      20.942  19.183  49.899  1.00 32.80           N  
ATOM    459  CA  PHE L  60      19.823  18.389  49.476  1.00 34.20           C  
ATOM    460  CB  PHE L  60      20.128  17.677  48.140  1.00 31.87           C  
ATOM    461  CG  PHE L  60      18.979  16.847  47.680  1.00 32.11           C  
ATOM    462  CD1 PHE L  60      17.818  17.430  47.228  1.00 34.12           C  
ATOM    463  CD2 PHE L  60      19.085  15.475  47.657  1.00 32.22           C  
ATOM    464  CE1 PHE L  60      16.769  16.653  46.792  1.00 33.07           C  
ATOM    465  CE2 PHE L  60      18.040  14.695  47.221  1.00 30.85           C  
ATOM    466  CZ  PHE L  60      16.876  15.283  46.789  1.00 33.30           C  
ATOM    467  C   PHE L  60      19.609  17.387  50.569  1.00 35.44           C  
ATOM    468  O   PHE L  60      20.557  16.974  51.230  1.00 34.04           O  
ATOM    469  N   SER L  61      18.350  16.977  50.806  1.00 40.81           N  
ATOM    470  CA  SER L  61      18.087  16.084  51.894  1.00 43.54           C  
ATOM    471  CB  SER L  61      16.601  15.709  52.026  1.00 47.73           C  
ATOM    472  OG  SER L  61      16.413  14.827  53.121  1.00 51.63           O  
ATOM    473  C   SER L  61      18.867  14.828  51.674  1.00 44.13           C  
ATOM    474  O   SER L  61      18.903  14.283  50.572  1.00 44.01           O  
ATOM    475  N   GLY L  62      19.521  14.339  52.746  1.00 44.60           N  
ATOM    476  CA  GLY L  62      20.270  13.119  52.679  1.00 43.70           C  
ATOM    477  C   GLY L  62      21.726  13.410  52.476  1.00 42.65           C  
ATOM    478  O   GLY L  62      22.558  12.517  52.632  1.00 44.79           O  
ATOM    479  N   VAL L  63      22.081  14.662  52.122  1.00 40.60           N  
ATOM    480  CA  VAL L  63      23.465  14.992  51.903  1.00 39.86           C  
ATOM    481  CB  VAL L  63      23.655  16.237  51.080  1.00 38.88           C  
ATOM    482  CG1 VAL L  63      25.155  16.575  51.013  1.00 35.72           C  
ATOM    483  CG2 VAL L  63      23.010  16.013  49.703  1.00 36.38           C  
ATOM    484  C   VAL L  63      24.106  15.239  53.237  1.00 40.97           C  
ATOM    485  O   VAL L  63      23.526  15.899  54.097  1.00 43.54           O  
ATOM    486  N   PRO L  64      25.300  14.731  53.422  1.00 41.83           N  
ATOM    487  CA  PRO L  64      26.023  14.887  54.659  1.00 43.97           C  
ATOM    488  CD  PRO L  64      25.783  13.604  52.645  1.00 42.49           C  
ATOM    489  CB  PRO L  64      27.140  13.839  54.636  1.00 44.39           C  
ATOM    490  CG  PRO L  64      27.210  13.377  53.169  1.00 43.56           C  
ATOM    491  C   PRO L  64      26.515  16.292  54.848  1.00 43.64           C  
ATOM    492  O   PRO L  64      26.798  16.976  53.870  1.00 43.35           O  
ATOM    493  N   ASP L  65      26.679  16.704  56.118  1.00 45.58           N  
ATOM    494  CA  ASP L  65      27.034  18.030  56.547  1.00 46.14           C  
ATOM    495  CB  ASP L  65      27.095  18.148  58.074  1.00 52.59           C  
ATOM    496  CG  ASP L  65      25.695  17.898  58.601  1.00 58.00           C  
ATOM    497  OD1 ASP L  65      24.790  18.727  58.316  1.00 60.17           O  
ATOM    498  OD2 ASP L  65      25.513  16.865  59.296  1.00 61.58           O1-
ATOM    499  C   ASP L  65      28.394  18.392  56.046  1.00 43.15           C  
ATOM    500  O   ASP L  65      28.741  19.569  55.978  1.00 42.31           O  
ATOM    501  N   ARG L  66      29.210  17.385  55.708  1.00 40.86           N  
ATOM    502  CA  ARG L  66      30.569  17.593  55.305  1.00 39.21           C  
ATOM    503  CB  ARG L  66      31.252  16.280  54.906  1.00 40.90           C  
ATOM    504  CG  ARG L  66      31.279  15.265  56.045  1.00 41.97           C  
ATOM    505  CD  ARG L  66      31.881  13.920  55.642  1.00 42.65           C  
ATOM    506  NE  ARG L  66      30.939  13.289  54.676  1.00 40.50           N  
ATOM    507  CZ  ARG L  66      31.435  12.581  53.623  1.00 41.24           C  
ATOM    508  NH1 ARG L  66      32.786  12.470  53.472  1.00 41.49           N1+
ATOM    509  NH2 ARG L  66      30.591  11.992  52.727  1.00 41.54           N  
ATOM    510  C   ARG L  66      30.602  18.484  54.100  1.00 36.85           C  
ATOM    511  O   ARG L  66      31.555  19.245  53.924  1.00 36.54           O  
ATOM    512  N   PHE L  67      29.588  18.381  53.216  1.00 35.76           N  
ATOM    513  CA  PHE L  67      29.555  19.189  52.029  1.00 33.61           C  
ATOM    514  CB  PHE L  67      28.712  18.571  50.899  1.00 33.52           C  
ATOM    515  CG  PHE L  67      29.322  17.281  50.462  1.00 30.06           C  
ATOM    516  CD1 PHE L  67      30.357  17.261  49.557  1.00 28.40           C  
ATOM    517  CD2 PHE L  67      28.845  16.087  50.953  1.00 32.24           C  
ATOM    518  CE1 PHE L  67      30.912  16.069  49.151  1.00 31.39           C  
ATOM    519  CE2 PHE L  67      29.395  14.893  50.552  1.00 31.24           C  
ATOM    520  CZ  PHE L  67      30.433  14.883  49.650  1.00 30.56           C  
ATOM    521  C   PHE L  67      28.898  20.498  52.355  1.00 33.83           C  
ATOM    522  O   PHE L  67      27.841  20.536  52.985  1.00 35.48           O  
ATOM    523  N   SER L  68      29.517  21.618  51.927  1.00 32.20           N  
ATOM    524  CA  SER L  68      28.936  22.910  52.158  1.00 36.23           C  
ATOM    525  CB  SER L  68      29.531  23.651  53.367  1.00 36.97           C  
ATOM    526  OG  SER L  68      30.908  23.914  53.149  1.00 38.81           O  
ATOM    527  C   SER L  68      29.223  23.741  50.950  1.00 34.63           C  
ATOM    528  O   SER L  68      30.277  23.607  50.330  1.00 34.18           O  
ATOM    529  N   GLY L  69      28.286  24.636  50.582  1.00 32.81           N  
ATOM    530  CA  GLY L  69      28.513  25.451  49.427  1.00 32.07           C  
ATOM    531  C   GLY L  69      28.411  26.874  49.852  1.00 34.53           C  
ATOM    532  O   GLY L  69      27.714  27.204  50.811  1.00 36.09           O  
ATOM    533  N   SER L  70      29.127  27.761  49.138  1.00 34.14           N  
ATOM    534  CA  SER L  70      29.089  29.151  49.467  1.00 37.81           C  
ATOM    535  CB  SER L  70      30.063  29.540  50.594  1.00 38.36           C  
ATOM    536  OG  SER L  70      31.404  29.317  50.180  1.00 40.18           O  
ATOM    537  C   SER L  70      29.496  29.907  48.250  1.00 38.76           C  
ATOM    538  O   SER L  70      29.825  29.319  47.220  1.00 39.85           O  
ATOM    539  N   GLY L  71      29.443  31.249  48.332  1.00 39.07           N  
ATOM    540  CA  GLY L  71      29.878  32.049  47.228  1.00 42.13           C  
ATOM    541  C   GLY L  71      28.879  33.129  47.008  1.00 43.44           C  
ATOM    542  O   GLY L  71      27.821  33.161  47.634  1.00 43.91           O  
ATOM    543  N   SER L  72      29.209  34.065  46.099  1.00 45.52           N  
ATOM    544  CA  SER L  72      28.276  35.106  45.810  1.00 50.54           C  
ATOM    545  CB  SER L  72      28.436  36.346  46.705  1.00 52.29           C  
ATOM    546  OG  SER L  72      29.689  36.967  46.457  1.00 56.96           O  
ATOM    547  C   SER L  72      28.504  35.561  44.409  1.00 47.75           C  
ATOM    548  O   SER L  72      29.613  35.492  43.885  1.00 45.88           O  
ATOM    549  N   GLY L  73      27.424  36.028  43.761  1.00 50.85           N  
ATOM    550  CA  GLY L  73      27.533  36.596  42.455  1.00 52.18           C  
ATOM    551  C   GLY L  73      28.181  35.640  41.507  1.00 51.60           C  
ATOM    552  O   GLY L  73      27.548  34.713  41.008  1.00 49.80           O  
ATOM    553  N   THR L  74      29.429  35.975  41.123  1.00 50.96           N  
ATOM    554  CA  THR L  74      30.247  35.249  40.191  1.00 48.27           C  
ATOM    555  CB  THR L  74      31.250  36.131  39.508  1.00 50.75           C  
ATOM    556  OG1 THR L  74      31.807  35.453  38.395  1.00 56.38           O  
ATOM    557  CG2 THR L  74      32.359  36.506  40.503  1.00 50.49           C  
ATOM    558  C   THR L  74      30.999  34.070  40.752  1.00 46.66           C  
ATOM    559  O   THR L  74      31.233  33.107  40.025  1.00 45.28           O  
ATOM    560  N   ASP L  75      31.454  34.118  42.025  1.00 47.11           N  
ATOM    561  CA  ASP L  75      32.314  33.060  42.495  1.00 45.96           C  
ATOM    562  CB  ASP L  75      33.600  33.565  43.173  1.00 50.42           C  
ATOM    563  CG  ASP L  75      34.528  34.108  42.093  1.00 54.43           C  
ATOM    564  OD1 ASP L  75      34.240  33.878  40.888  1.00 56.09           O  
ATOM    565  OD2 ASP L  75      35.543  34.757  42.459  1.00 56.85           O1-
ATOM    566  C   ASP L  75      31.616  32.170  43.474  1.00 42.12           C  
ATOM    567  O   ASP L  75      30.938  32.634  44.389  1.00 45.63           O  
ATOM    568  N   PHE L  76      31.786  30.839  43.304  1.00 38.48           N  
ATOM    569  CA  PHE L  76      31.144  29.920  44.198  1.00 35.71           C  
ATOM    570  CB  PHE L  76      29.963  29.165  43.561  1.00 33.78           C  
ATOM    571  CG  PHE L  76      29.070  30.161  42.903  1.00 32.66           C  
ATOM    572  CD1 PHE L  76      28.297  31.035  43.627  1.00 32.63           C  
ATOM    573  CD2 PHE L  76      29.033  30.247  41.533  1.00 32.59           C  
ATOM    574  CE1 PHE L  76      27.487  31.953  43.000  1.00 33.35           C  
ATOM    575  CE2 PHE L  76      28.224  31.160  40.900  1.00 32.48           C  
ATOM    576  CZ  PHE L  76      27.443  32.019  41.631  1.00 34.85           C  
ATOM    577  C   PHE L  76      32.154  28.879  44.571  1.00 32.34           C  
ATOM    578  O   PHE L  76      33.107  28.641  43.830  1.00 32.86           O  
ATOM    579  N   THR L  77      31.984  28.243  45.751  1.00 31.93           N  
ATOM    580  CA  THR L  77      32.910  27.221  46.148  1.00 32.04           C  
ATOM    581  CB  THR L  77      33.946  27.708  47.118  1.00 32.77           C  
ATOM    582  OG1 THR L  77      34.684  28.777  46.548  1.00 35.78           O  
ATOM    583  CG2 THR L  77      34.887  26.541  47.459  1.00 33.75           C  
ATOM    584  C   THR L  77      32.160  26.118  46.831  1.00 28.53           C  
ATOM    585  O   THR L  77      31.168  26.347  47.521  1.00 31.47           O  
ATOM    586  N   LEU L  78      32.627  24.872  46.630  1.00 27.32           N  
ATOM    587  CA  LEU L  78      32.085  23.722  47.293  1.00 29.08           C  
ATOM    588  CB  LEU L  78      31.729  22.585  46.319  1.00 23.72           C  
ATOM    589  CG  LEU L  78      31.144  21.326  46.989  1.00 23.80           C  
ATOM    590  CD1 LEU L  78      29.806  21.619  47.679  1.00 22.45           C  
ATOM    591  CD2 LEU L  78      31.050  20.158  45.996  1.00 20.27           C  
ATOM    592  C   LEU L  78      33.195  23.239  48.170  1.00 31.16           C  
ATOM    593  O   LEU L  78      34.335  23.135  47.721  1.00 31.68           O  
ATOM    594  N   LYS L  79      32.913  22.956  49.457  1.00 34.22           N  
ATOM    595  CA  LYS L  79      33.972  22.511  50.318  1.00 36.97           C  
ATOM    596  CB  LYS L  79      34.280  23.489  51.466  1.00 40.72           C  
ATOM    597  CG  LYS L  79      34.811  24.843  50.990  1.00 46.81           C  
ATOM    598  CD  LYS L  79      34.796  25.916  52.076  1.00 50.33           C  
ATOM    599  CE  LYS L  79      35.324  27.272  51.608  1.00 52.84           C  
ATOM    600  NZ  LYS L  79      35.380  28.207  52.753  1.00 55.55           N1+
ATOM    601  C   LYS L  79      33.562  21.218  50.945  1.00 35.41           C  
ATOM    602  O   LYS L  79      32.411  21.046  51.346  1.00 34.19           O  
ATOM    603  N   ILE L  80      34.513  20.265  51.025  1.00 36.40           N  
ATOM    604  CA  ILE L  80      34.261  18.993  51.640  1.00 38.78           C  
ATOM    605  CB  ILE L  80      34.579  17.838  50.733  1.00 36.65           C  
ATOM    606  CG1 ILE L  80      33.784  17.957  49.421  1.00 35.26           C  
ATOM    607  CG2 ILE L  80      34.287  16.537  51.498  1.00 34.73           C  
ATOM    608  CD1 ILE L  80      34.268  17.008  48.324  1.00 34.09           C  
ATOM    609  C   ILE L  80      35.199  18.921  52.807  1.00 42.14           C  
ATOM    610  O   ILE L  80      36.413  19.021  52.640  1.00 43.24           O  
ATOM    611  N   SER L  81      34.653  18.757  54.028  1.00 43.89           N  
ATOM    612  CA  SER L  81      35.452  18.784  55.224  1.00 46.93           C  
ATOM    613  CB  SER L  81      34.609  18.627  56.498  1.00 46.11           C  
ATOM    614  OG  SER L  81      33.630  19.649  56.562  1.00 46.15           O  
ATOM    615  C   SER L  81      36.450  17.675  55.244  1.00 49.00           C  
ATOM    616  O   SER L  81      37.650  17.910  55.124  1.00 49.14           O  
ATOM    617  N   ARG L  82      35.971  16.428  55.416  1.00 48.72           N  
ATOM    618  CA  ARG L  82      36.863  15.308  55.458  1.00 50.12           C  
ATOM    619  CB  ARG L  82      36.775  14.496  56.760  1.00 54.92           C  
ATOM    620  CG  ARG L  82      37.115  15.316  58.003  1.00 63.09           C  
ATOM    621  CD  ARG L  82      37.271  14.482  59.275  1.00 68.25           C  
ATOM    622  NE  ARG L  82      36.007  13.724  59.491  1.00 74.33           N  
ATOM    623  CZ  ARG L  82      35.647  13.348  60.752  1.00 76.77           C  
ATOM    624  NH1 ARG L  82      36.395  13.746  61.823  1.00 76.61           N1+
ATOM    625  NH2 ARG L  82      34.536  12.579  60.945  1.00 77.84           N  
ATOM    626  C   ARG L  82      36.414  14.414  54.363  1.00 48.23           C  
ATOM    627  O   ARG L  82      35.307  13.882  54.394  1.00 46.70           O  
ATOM    628  N   VAL L  83      37.285  14.206  53.366  1.00 46.82           N  
ATOM    629  CA  VAL L  83      36.866  13.451  52.232  1.00 43.57           C  
ATOM    630  CB  VAL L  83      37.778  13.616  51.049  1.00 41.53           C  
ATOM    631  CG1 VAL L  83      38.895  12.564  51.112  1.00 39.37           C  
ATOM    632  CG2 VAL L  83      36.937  13.610  49.766  1.00 38.44           C  
ATOM    633  C   VAL L  83      36.821  12.006  52.606  1.00 44.89           C  
ATOM    634  O   VAL L  83      37.679  11.500  53.329  1.00 48.35           O  
ATOM    635  N   GLU L  84      35.779  11.303  52.128  1.00 43.97           N  
ATOM    636  CA  GLU L  84      35.654   9.903  52.386  1.00 46.78           C  
ATOM    637  CB  GLU L  84      34.347   9.506  53.094  1.00 48.31           C  
ATOM    638  CG  GLU L  84      34.298  10.002  54.541  1.00 51.16           C  
ATOM    639  CD  GLU L  84      32.979   9.559  55.153  1.00 53.19           C  
ATOM    640  OE1 GLU L  84      32.256   8.770  54.489  0.80 56.09           O  
ATOM    641  OE2 GLU L  84      32.678  10.001  56.293  0.80 54.34           O1-
ATOM    642  C   GLU L  84      35.700   9.233  51.053  1.00 45.24           C  
ATOM    643  O   GLU L  84      35.719   9.897  50.019  1.00 45.54           O  
ATOM    644  N   ALA L  85      35.745   7.890  51.051  1.00 43.96           N  
ATOM    645  CA  ALA L  85      35.850   7.126  49.841  1.00 43.67           C  
ATOM    646  CB  ALA L  85      35.944   5.612  50.101  1.00 43.61           C  
ATOM    647  C   ALA L  85      34.649   7.365  48.975  1.00 42.55           C  
ATOM    648  O   ALA L  85      34.765   7.444  47.753  1.00 41.47           O  
ATOM    649  N   GLU L  86      33.456   7.496  49.582  1.00 43.87           N  
ATOM    650  CA  GLU L  86      32.244   7.645  48.826  1.00 42.27           C  
ATOM    651  CB  GLU L  86      30.960   7.637  49.677  1.00 45.78           C  
ATOM    652  CG  GLU L  86      30.814   8.812  50.644  1.00 53.38           C  
ATOM    653  CD  GLU L  86      29.465   8.666  51.337  1.00 57.40           C  
ATOM    654  OE1 GLU L  86      28.757   7.667  51.040  1.00 57.69           O  
ATOM    655  OE2 GLU L  86      29.122   9.546  52.170  1.00 60.05           O1-
ATOM    656  C   GLU L  86      32.272   8.926  48.045  1.00 39.61           C  
ATOM    657  O   GLU L  86      31.568   9.059  47.049  1.00 40.38           O  
ATOM    658  N   ASP L  87      33.048   9.919  48.507  1.00 35.93           N  
ATOM    659  CA  ASP L  87      33.143  11.234  47.929  1.00 34.32           C  
ATOM    660  CB  ASP L  87      33.955  12.193  48.817  1.00 34.45           C  
ATOM    661  CG  ASP L  87      33.180  12.388  50.114  1.00 36.50           C  
ATOM    662  OD1 ASP L  87      32.017  11.910  50.189  1.00 39.81           O  
ATOM    663  OD2 ASP L  87      33.738  13.022  51.048  1.00 38.19           O1-
ATOM    664  C   ASP L  87      33.788  11.222  46.569  1.00 33.00           C  
ATOM    665  O   ASP L  87      33.616  12.164  45.796  1.00 32.36           O  
ATOM    666  N   LEU L  88      34.593  10.195  46.245  1.00 33.28           N  
ATOM    667  CA  LEU L  88      35.287  10.188  44.985  1.00 33.07           C  
ATOM    668  CB  LEU L  88      36.187   8.948  44.817  1.00 33.94           C  
ATOM    669  CG  LEU L  88      37.300   8.850  45.882  1.00 35.38           C  
ATOM    670  CD1 LEU L  88      38.169   7.601  45.680  1.00 36.41           C  
ATOM    671  CD2 LEU L  88      38.141  10.133  45.947  1.00 31.96           C  
ATOM    672  C   LEU L  88      34.289  10.203  43.864  1.00 31.95           C  
ATOM    673  O   LEU L  88      33.262   9.527  43.912  1.00 32.51           O  
ATOM    674  N   GLY L  89      34.574  11.002  42.810  1.00 30.43           N  
ATOM    675  CA  GLY L  89      33.680  11.096  41.688  1.00 27.33           C  
ATOM    676  C   GLY L  89      33.957  12.393  40.992  1.00 28.28           C  
ATOM    677  O   GLY L  89      34.980  13.032  41.226  1.00 30.97           O  
ATOM    678  N   ILE L  90      33.035  12.819  40.105  1.00 25.90           N  
ATOM    679  CA  ILE L  90      33.223  14.050  39.396  1.00 24.48           C  
ATOM    680  CB  ILE L  90      33.028  13.907  37.916  1.00 25.65           C  
ATOM    681  CG1 ILE L  90      34.035  12.892  37.349  1.00 23.12           C  
ATOM    682  CG2 ILE L  90      33.142  15.300  37.280  1.00 22.57           C  
ATOM    683  CD1 ILE L  90      33.732  12.465  35.914  1.00 36.77           C  
ATOM    684  C   ILE L  90      32.189  15.005  39.904  1.00 22.84           C  
ATOM    685  O   ILE L  90      31.010  14.667  39.988  1.00 24.51           O  
ATOM    686  N   TYR L  91      32.619  16.228  40.275  1.00 22.59           N  
ATOM    687  CA  TYR L  91      31.732  17.222  40.813  1.00 21.32           C  
ATOM    688  CB  TYR L  91      32.328  17.989  42.010  1.00 23.19           C  
ATOM    689  CG  TYR L  91      32.433  17.065  43.178  1.00 23.47           C  
ATOM    690  CD1 TYR L  91      31.379  16.933  44.052  1.00 23.02           C  
ATOM    691  CD2 TYR L  91      33.575  16.331  43.404  1.00 22.36           C  
ATOM    692  CE1 TYR L  91      31.460  16.087  45.133  1.00 23.36           C  
ATOM    693  CE2 TYR L  91      33.664  15.482  44.483  1.00 22.82           C  
ATOM    694  CZ  TYR L  91      32.605  15.360  45.351  1.00 24.11           C  
ATOM    695  OH  TYR L  91      32.690  14.491  46.460  1.00 24.94           O  
ATOM    696  C   TYR L  91      31.457  18.231  39.743  1.00 22.45           C  
ATOM    697  O   TYR L  91      32.364  18.626  39.012  1.00 23.25           O  
ATOM    698  N   TYR L  92      30.179  18.651  39.598  1.00 21.37           N  
ATOM    699  CA  TYR L  92      29.871  19.634  38.596  1.00 22.18           C  
ATOM    700  CB  TYR L  92      28.910  19.188  37.477  1.00 21.87           C  
ATOM    701  CG  TYR L  92      29.367  17.955  36.777  1.00 20.67           C  
ATOM    702  CD1 TYR L  92      30.424  17.959  35.900  1.00 20.14           C  
ATOM    703  CD2 TYR L  92      28.719  16.770  37.019  1.00 20.95           C  
ATOM    704  CE1 TYR L  92      30.819  16.804  35.266  1.00 21.26           C  
ATOM    705  CE2 TYR L  92      29.107  15.613  36.387  1.00 21.80           C  
ATOM    706  CZ  TYR L  92      30.160  15.627  35.506  1.00 21.16           C  
ATOM    707  OH  TYR L  92      30.568  14.446  34.851  1.00 29.85           O  
ATOM    708  C   TYR L  92      29.092  20.737  39.243  1.00 22.67           C  
ATOM    709  O   TYR L  92      28.267  20.497  40.122  1.00 23.58           O  
ATOM    710  N   CYS L  93      29.341  21.990  38.812  1.00 24.77           N  
ATOM    711  CA  CYS L  93      28.543  23.094  39.262  1.00 25.23           C  
ATOM    712  CB  CYS L  93      29.352  24.376  39.589  1.00 27.24           C  
ATOM    713  SG  CYS L  93      30.414  24.958  38.229  1.00 32.57           S  
ATOM    714  C   CYS L  93      27.598  23.371  38.133  1.00 24.77           C  
ATOM    715  O   CYS L  93      27.902  23.080  36.977  1.00 24.14           O  
ATOM    716  N   PHE L  94      26.398  23.901  38.445  1.00 25.22           N  
ATOM    717  CA  PHE L  94      25.408  24.124  37.431  1.00 22.47           C  
ATOM    718  CB  PHE L  94      24.368  22.985  37.463  1.00 23.14           C  
ATOM    719  CG  PHE L  94      23.191  23.236  36.587  1.00 28.29           C  
ATOM    720  CD1 PHE L  94      23.295  23.219  35.217  1.00 29.00           C  
ATOM    721  CD2 PHE L  94      21.956  23.443  37.155  1.00 27.95           C  
ATOM    722  CE1 PHE L  94      22.186  23.436  34.434  1.00 29.52           C  
ATOM    723  CE2 PHE L  94      20.844  23.657  36.380  1.00 29.60           C  
ATOM    724  CZ  PHE L  94      20.959  23.655  35.015  1.00 29.22           C  
ATOM    725  C   PHE L  94      24.737  25.434  37.705  1.00 22.51           C  
ATOM    726  O   PHE L  94      24.544  25.803  38.862  1.00 24.41           O  
ATOM    727  N   GLN L  95      24.391  26.184  36.632  1.00 24.38           N  
ATOM    728  CA  GLN L  95      23.708  27.439  36.810  1.00 26.44           C  
ATOM    729  CB  GLN L  95      24.475  28.668  36.277  1.00 25.98           C  
ATOM    730  CG  GLN L  95      24.623  28.735  34.755  1.00 27.52           C  
ATOM    731  CD  GLN L  95      23.457  29.541  34.200  1.00 29.63           C  
ATOM    732  OE1 GLN L  95      22.936  30.438  34.859  1.00 28.60           O  
ATOM    733  NE2 GLN L  95      23.030  29.207  32.952  1.00 27.36           N  
ATOM    734  C   GLN L  95      22.399  27.351  36.085  1.00 26.87           C  
ATOM    735  O   GLN L  95      22.338  27.136  34.878  1.00 26.78           O  
ATOM    736  N   GLY L  96      21.344  27.383  36.915  1.00 53.10           N  
ATOM    737  CA  GLY L  96      19.949  27.393  36.599  1.00 53.96           C  
ATOM    738  C   GLY L  96      19.462  28.758  36.211  1.00 57.42           C  
ATOM    739  O   GLY L  96      18.399  28.904  35.618  1.00 57.81           O  
ATOM    740  N   SER L  97      20.175  29.805  36.646  1.00 61.17           N  
ATOM    741  CA  SER L  97      19.713  31.155  36.572  1.00 66.57           C  
ATOM    742  CB  SER L  97      20.683  32.087  37.292  1.00 68.70           C  
ATOM    743  OG  SER L  97      20.792  31.630  38.633  1.00 68.81           O  
ATOM    744  C   SER L  97      19.438  31.670  35.193  1.00 68.36           C  
ATOM    745  O   SER L  97      18.396  32.286  34.979  1.00 71.28           O  
ATOM    746  N   LEU L  98      20.339  31.464  34.220  1.00 68.02           N  
ATOM    747  CA  LEU L  98      20.081  32.003  32.913  1.00 71.15           C  
ATOM    748  CB  LEU L  98      21.196  32.921  32.375  1.00 75.59           C  
ATOM    749  CG  LEU L  98      21.326  34.252  33.137  1.00 83.25           C  
ATOM    750  CD1 LEU L  98      20.057  35.107  32.981  1.00110.50           C  
ATOM    751  CD2 LEU L  98      21.720  34.028  34.606  1.00 84.19           C  
ATOM    752  C   LEU L  98      19.911  30.892  31.941  1.00 69.18           C  
ATOM    753  O   LEU L  98      20.367  29.771  32.165  1.00 67.74           O  
ATOM    754  N   VAL L  99      19.206  31.192  30.833  1.00 71.14           N  
ATOM    755  CA  VAL L  99      19.014  30.218  29.800  1.00 71.12           C  
ATOM    756  CB  VAL L  99      17.692  30.358  29.100  1.00 73.39           C  
ATOM    757  CG1 VAL L  99      17.628  29.351  27.940  1.00 72.84           C  
ATOM    758  CG2 VAL L  99      16.568  30.199  30.138  1.00 71.83           C  
ATOM    759  C   VAL L  99      20.072  30.495  28.785  1.00 71.29           C  
ATOM    760  O   VAL L  99      20.359  31.656  28.499  1.00 76.14           O  
ATOM    761  N   PRO L 100      20.696  29.481  28.249  1.00 66.70           N  
ATOM    762  CA  PRO L 100      20.422  28.134  28.670  1.00 59.89           C  
ATOM    763  CD  PRO L 100      21.050  29.545  26.840  1.00 67.52           C  
ATOM    764  CB  PRO L 100      20.883  27.228  27.531  1.00 59.58           C  
ATOM    765  CG  PRO L 100      20.815  28.132  26.290  1.00 65.22           C  
ATOM    766  C   PRO L 100      21.151  27.852  29.946  1.00 56.52           C  
ATOM    767  O   PRO L 100      22.112  28.559  30.247  1.00 58.03           O  
ATOM    768  N   PRO L 101      20.726  26.870  30.691  1.00 52.16           N  
ATOM    769  CA  PRO L 101      21.446  26.525  31.884  1.00 50.49           C  
ATOM    770  CD  PRO L 101      19.305  26.582  30.810  1.00 51.08           C  
ATOM    771  CB  PRO L 101      20.509  25.641  32.699  1.00 48.20           C  
ATOM    772  CG  PRO L 101      19.106  26.091  32.254  1.00 47.68           C  
ATOM    773  C   PRO L 101      22.702  25.842  31.447  1.00 49.29           C  
ATOM    774  O   PRO L 101      22.696  25.199  30.399  1.00 49.64           O  
ATOM    775  N   THR L 102      23.790  25.965  32.224  1.00 22.48           N  
ATOM    776  CA  THR L 102      25.035  25.387  31.823  1.00 25.34           C  
ATOM    777  CB  THR L 102      25.985  26.395  31.250  1.00 28.67           C  
ATOM    778  OG1 THR L 102      26.202  27.443  32.183  1.00 30.46           O  
ATOM    779  CG2 THR L 102      25.392  26.954  29.945  1.00 29.90           C  
ATOM    780  C   THR L 102      25.690  24.735  32.995  1.00 25.85           C  
ATOM    781  O   THR L 102      25.407  25.050  34.150  1.00 26.65           O  
ATOM    782  N   PHE L 103      26.596  23.782  32.699  1.00 24.34           N  
ATOM    783  CA  PHE L 103      27.310  23.059  33.709  1.00 23.44           C  
ATOM    784  CB  PHE L 103      27.280  21.526  33.538  1.00 19.32           C  
ATOM    785  CG  PHE L 103      25.920  20.972  33.801  1.00 20.75           C  
ATOM    786  CD1 PHE L 103      24.956  20.932  32.824  1.00 18.48           C  
ATOM    787  CD2 PHE L 103      25.612  20.463  35.038  1.00 19.42           C  
ATOM    788  CE1 PHE L 103      23.710  20.407  33.082  1.00 19.05           C  
ATOM    789  CE2 PHE L 103      24.371  19.938  35.301  1.00 20.87           C  
ATOM    790  CZ  PHE L 103      23.409  19.909  34.323  1.00 19.00           C  
ATOM    791  C   PHE L 103      28.753  23.419  33.579  1.00 24.95           C  
ATOM    792  O   PHE L 103      29.194  23.931  32.551  1.00 24.80           O  
ATOM    793  N   GLY L 104      29.524  23.184  34.657  1.00 23.36           N  
ATOM    794  CA  GLY L 104      30.935  23.429  34.619  1.00 25.43           C  
ATOM    795  C   GLY L 104      31.566  22.215  34.014  1.00 24.81           C  
ATOM    796  O   GLY L 104      30.913  21.193  33.820  1.00 24.68           O  
ATOM    797  N   ALA L 105      32.881  22.298  33.738  1.00 27.81           N  
ATOM    798  CA  ALA L 105      33.633  21.250  33.109  1.00 30.30           C  
ATOM    799  CB  ALA L 105      35.106  21.631  32.878  1.00 41.74           C  
ATOM    800  C   ALA L 105      33.619  20.030  33.976  1.00 28.17           C  
ATOM    801  O   ALA L 105      33.575  18.910  33.469  1.00 29.43           O  
ATOM    802  N   GLY L 106      33.668  20.213  35.310  1.00 27.41           N  
ATOM    803  CA  GLY L 106      33.676  19.080  36.194  1.00 27.09           C  
ATOM    804  C   GLY L 106      35.017  18.990  36.849  1.00 27.23           C  
ATOM    805  O   GLY L 106      36.019  19.480  36.328  1.00 29.94           O  
ATOM    806  N   THR L 107      35.054  18.378  38.051  1.00 28.80           N  
ATOM    807  CA  THR L 107      36.291  18.209  38.756  1.00 29.70           C  
ATOM    808  CB  THR L 107      36.404  19.078  39.976  1.00 30.58           C  
ATOM    809  OG1 THR L 107      36.291  20.444  39.606  1.00 28.57           O  
ATOM    810  CG2 THR L 107      37.762  18.828  40.655  1.00 29.65           C  
ATOM    811  C   THR L 107      36.361  16.785  39.202  1.00 30.57           C  
ATOM    812  O   THR L 107      35.429  16.263  39.813  1.00 29.59           O  
ATOM    813  N   LYS L 108      37.492  16.116  38.913  1.00 31.67           N  
ATOM    814  CA  LYS L 108      37.619  14.739  39.277  1.00 33.27           C  
ATOM    815  CB  LYS L 108      38.448  13.931  38.265  1.00 34.70           C  
ATOM    816  CG  LYS L 108      38.461  12.423  38.516  1.00 38.77           C  
ATOM    817  CD  LYS L 108      38.998  11.632  37.324  1.00 42.22           C  
ATOM    818  CE  LYS L 108      39.054  10.122  37.559  1.00 46.15           C  
ATOM    819  NZ  LYS L 108      37.716   9.531  37.340  1.00 45.42           N1+
ATOM    820  C   LYS L 108      38.314  14.689  40.592  1.00 33.51           C  
ATOM    821  O   LYS L 108      39.445  15.149  40.741  1.00 33.26           O  
ATOM    822  N   LEU L 109      37.632  14.120  41.596  1.00 32.57           N  
ATOM    823  CA  LEU L 109      38.216  14.042  42.894  1.00 32.59           C  
ATOM    824  CB  LEU L 109      37.155  14.281  43.985  1.00 30.81           C  
ATOM    825  CG  LEU L 109      37.708  14.554  45.391  1.00 32.28           C  
ATOM    826  CD1 LEU L 109      36.583  14.761  46.413  1.00 31.79           C  
ATOM    827  CD2 LEU L 109      38.695  13.469  45.819  0.80 31.37           C  
ATOM    828  C   LEU L 109      38.742  12.643  42.983  1.00 33.68           C  
ATOM    829  O   LEU L 109      37.977  11.682  43.059  1.00 33.06           O  
ATOM    830  N   GLU L 110      40.079  12.491  42.943  1.00 35.34           N  
ATOM    831  CA  GLU L 110      40.667  11.185  42.976  1.00 37.76           C  
ATOM    832  CB  GLU L 110      41.393  10.815  41.667  1.00 39.22           C  
ATOM    833  CG  GLU L 110      42.362  11.882  41.155  1.00 42.21           C  
ATOM    834  CD  GLU L 110      42.894  11.414  39.808  1.00 46.31           C  
ATOM    835  OE1 GLU L 110      43.526  10.326  39.773  1.00 49.34           O  
ATOM    836  OE2 GLU L 110      42.673  12.130  38.796  1.00 43.68           O1-
ATOM    837  C   GLU L 110      41.606  11.124  44.137  1.00 38.80           C  
ATOM    838  O   GLU L 110      42.032  12.149  44.665  1.00 39.11           O  
ATOM    839  N   LEU L 111      41.910   9.894  44.591  1.00 39.71           N  
ATOM    840  CA  LEU L 111      42.731   9.689  45.748  1.00 38.29           C  
ATOM    841  CB  LEU L 111      42.526   8.284  46.340  1.00 39.25           C  
ATOM    842  CG  LEU L 111      43.209   8.044  47.694  1.00 66.49           C  
ATOM    843  CD1 LEU L 111      42.605   8.939  48.788  1.00 40.24           C  
ATOM    844  CD2 LEU L 111      43.174   6.554  48.066  1.00 66.83           C  
ATOM    845  C   LEU L 111      44.173   9.850  45.369  1.00 39.39           C  
ATOM    846  O   LEU L 111      44.596   9.443  44.287  1.00 40.72           O  
ATOM    847  N   LYS L 112      44.973  10.457  46.270  1.00 38.83           N  
ATOM    848  CA  LYS L 112      46.367  10.666  46.008  1.00 40.33           C  
ATOM    849  CB  LYS L 112      47.010  11.685  46.966  1.00 41.15           C  
ATOM    850  CG  LYS L 112      46.464  13.104  46.794  1.00 41.62           C  
ATOM    851  CD  LYS L 112      46.818  14.050  47.944  1.00 42.50           C  
ATOM    852  CE  LYS L 112      48.288  14.464  47.972  1.00 46.41           C  
ATOM    853  NZ  LYS L 112      48.522  15.403  49.091  1.00 47.20           N1+
ATOM    854  C   LYS L 112      47.073   9.332  46.207  1.00 40.39           C  
ATOM    855  O   LYS L 112      47.032   8.808  47.352  1.00 41.55           O  
ATOM    856  OXT LYS L 112      47.665   8.820  45.218  1.00  0.00           O1-
TER     857      LYS L 112 
ATOM    858  N   GLN H 113       9.074   6.050  46.619  1.00 57.47           N1+
ATOM    859  CA  GLN H 113       9.991   7.183  46.350  1.00 57.20           C  
ATOM    860  CB  GLN H 113      11.461   6.760  46.433  1.00 61.77           C  
ATOM    861  CG  GLN H 113      11.952   6.333  47.808  1.00 67.46           C  
ATOM    862  CD  GLN H 113      13.432   6.040  47.629  1.00 71.26           C  
ATOM    863  OE1 GLN H 113      14.209   6.923  47.266  1.00 72.38           O  
ATOM    864  NE2 GLN H 113      13.836   4.766  47.868  1.00 91.62           N  
ATOM    865  C   GLN H 113       9.818   7.703  44.968  1.00 54.02           C  
ATOM    866  O   GLN H 113       9.124   7.107  44.146  1.00 53.57           O  
ATOM    867  N   VAL H 114      10.469   8.847  44.688  1.00 45.51           N  
ATOM    868  CA  VAL H 114      10.400   9.429  43.383  1.00 40.56           C  
ATOM    869  CB  VAL H 114      10.852  10.861  43.346  1.00 39.29           C  
ATOM    870  CG1 VAL H 114      10.902  11.331  41.884  1.00 38.00           C  
ATOM    871  CG2 VAL H 114       9.916  11.698  44.233  1.00 40.57           C  
ATOM    872  C   VAL H 114      11.330   8.651  42.526  1.00 40.52           C  
ATOM    873  O   VAL H 114      12.471   8.399  42.908  1.00 40.87           O  
ATOM    874  N   GLN H 115      10.857   8.245  41.334  1.00 38.39           N  
ATOM    875  CA  GLN H 115      11.709   7.462  40.498  1.00 39.75           C  
ATOM    876  CB  GLN H 115      11.478   5.960  40.715  1.00 43.49           C  
ATOM    877  CG  GLN H 115      12.508   5.052  40.054  1.00 49.66           C  
ATOM    878  CD  GLN H 115      12.243   3.646  40.569  1.00 54.28           C  
ATOM    879  OE1 GLN H 115      11.998   3.446  41.757  1.00 55.89           O  
ATOM    880  NE2 GLN H 115      12.282   2.644  39.652  1.00 54.95           N  
ATOM    881  C   GLN H 115      11.416   7.797  39.067  1.00 37.27           C  
ATOM    882  O   GLN H 115      10.264   7.965  38.670  1.00 37.71           O  
ATOM    883  N   LEU H 116      12.476   7.931  38.248  1.00 36.60           N  
ATOM    884  CA  LEU H 116      12.280   8.188  36.850  1.00 34.36           C  
ATOM    885  CB  LEU H 116      13.066   9.397  36.303  1.00 31.34           C  
ATOM    886  CG  LEU H 116      12.629  10.775  36.840  1.00 29.80           C  
ATOM    887  CD1 LEU H 116      11.173  11.084  36.470  1.00 29.72           C  
ATOM    888  CD2 LEU H 116      12.919  10.935  38.335  1.00 26.78           C  
ATOM    889  C   LEU H 116      12.792   6.997  36.094  1.00 35.49           C  
ATOM    890  O   LEU H 116      13.938   6.585  36.272  1.00 38.12           O  
ATOM    891  N   GLN H 117      11.955   6.404  35.218  1.00 34.35           N  
ATOM    892  CA  GLN H 117      12.437   5.279  34.466  1.00 33.66           C  
ATOM    893  CB  GLN H 117      11.543   4.030  34.547  1.00 36.48           C  
ATOM    894  CG  GLN H 117      11.567   3.392  35.936  1.00 41.49           C  
ATOM    895  CD  GLN H 117      10.695   2.148  35.922  1.00 48.87           C  
ATOM    896  OE1 GLN H 117      11.171   1.042  36.176  1.00 51.61           O  
ATOM    897  NE2 GLN H 117       9.383   2.327  35.620  1.00 48.45           N  
ATOM    898  C   GLN H 117      12.569   5.676  33.028  1.00 30.54           C  
ATOM    899  O   GLN H 117      11.623   6.148  32.401  1.00 30.99           O  
ATOM    900  N   GLN H 118      13.777   5.471  32.471  1.00 29.27           N  
ATOM    901  CA  GLN H 118      14.061   5.841  31.116  1.00 27.78           C  
ATOM    902  CB  GLN H 118      15.387   6.604  30.937  1.00 25.57           C  
ATOM    903  CG  GLN H 118      15.366   8.003  31.556  1.00 25.68           C  
ATOM    904  CD  GLN H 118      16.712   8.667  31.304  1.00 23.74           C  
ATOM    905  OE1 GLN H 118      17.494   8.885  32.227  1.00 26.22           O  
ATOM    906  NE2 GLN H 118      16.990   9.002  30.015  1.00 24.28           N  
ATOM    907  C   GLN H 118      14.124   4.612  30.267  1.00 29.06           C  
ATOM    908  O   GLN H 118      14.361   3.503  30.743  1.00 32.42           O  
ATOM    909  N   SER H 119      13.916   4.814  28.954  1.00 29.37           N  
ATOM    910  CA  SER H 119      13.839   3.763  27.983  1.00 31.63           C  
ATOM    911  CB  SER H 119      13.336   4.287  26.630  1.00 30.75           C  
ATOM    912  OG  SER H 119      13.269   3.235  25.686  1.00 35.15           O  
ATOM    913  C   SER H 119      15.194   3.158  27.798  1.00 33.80           C  
ATOM    914  O   SER H 119      16.205   3.749  28.162  1.00 33.37           O  
ATOM    915  N   GLY H 120      15.243   1.950  27.202  1.00 33.91           N  
ATOM    916  CA  GLY H 120      16.472   1.226  27.045  1.00 33.29           C  
ATOM    917  C   GLY H 120      17.327   1.883  26.008  1.00 32.55           C  
ATOM    918  O   GLY H 120      16.915   2.795  25.293  1.00 33.52           O  
ATOM    919  N   PRO H 121      18.539   1.400  25.943  1.00 33.87           N  
ATOM    920  CA  PRO H 121      19.549   1.901  25.048  1.00 34.19           C  
ATOM    921  CD  PRO H 121      18.849   0.063  26.422  1.00 36.10           C  
ATOM    922  CB  PRO H 121      20.766   1.012  25.284  1.00 34.73           C  
ATOM    923  CG  PRO H 121      20.138  -0.336  25.684  1.00 35.81           C  
ATOM    924  C   PRO H 121      19.082   1.787  23.633  1.00 35.50           C  
ATOM    925  O   PRO H 121      18.345   0.855  23.314  1.00 38.36           O  
ATOM    926  N   GLU H 122      19.496   2.728  22.762  1.00 33.56           N  
ATOM    927  CA  GLU H 122      19.067   2.629  21.402  1.00 35.73           C  
ATOM    928  CB  GLU H 122      18.066   3.716  20.994  1.00 36.75           C  
ATOM    929  CG  GLU H 122      16.735   3.539  21.718  1.00 41.84           C  
ATOM    930  CD  GLU H 122      15.752   4.552  21.177  1.00 46.68           C  
ATOM    931  OE1 GLU H 122      16.181   5.443  20.397  1.00 46.42           O  
ATOM    932  OE2 GLU H 122      14.550   4.444  21.537  1.00 49.37           O1-
ATOM    933  C   GLU H 122      20.252   2.725  20.501  1.00 37.08           C  
ATOM    934  O   GLU H 122      21.136   3.560  20.679  1.00 37.82           O  
ATOM    935  N   ASP H 123      20.299   1.823  19.505  1.00 38.89           N  
ATOM    936  CA  ASP H 123      21.341   1.841  18.524  1.00 41.46           C  
ATOM    937  CB  ASP H 123      21.978   0.459  18.293  1.00 44.63           C  
ATOM    938  CG  ASP H 123      22.682   0.020  19.572  1.00 48.93           C  
ATOM    939  OD1 ASP H 123      22.814   0.857  20.503  1.00 73.93           O  
ATOM    940  OD2 ASP H 123      23.098  -1.168  19.633  1.00 79.29           O1-
ATOM    941  C   ASP H 123      20.657   2.226  17.249  1.00 40.43           C  
ATOM    942  O   ASP H 123      19.790   1.498  16.767  1.00 43.74           O  
ATOM    943  N   VAL H 124      21.014   3.392  16.672  1.00 39.30           N  
ATOM    944  CA  VAL H 124      20.342   3.825  15.480  1.00 40.22           C  
ATOM    945  CB  VAL H 124      19.424   4.990  15.710  1.00 38.27           C  
ATOM    946  CG1 VAL H 124      18.213   4.518  16.530  1.00 36.84           C  
ATOM    947  CG2 VAL H 124      20.226   6.092  16.420  1.00 36.50           C  
ATOM    948  C   VAL H 124      21.345   4.242  14.446  1.00 42.37           C  
ATOM    949  O   VAL H 124      22.503   4.521  14.753  1.00 43.41           O  
ATOM    950  N   LYS H 125      20.904   4.256  13.167  1.00 43.35           N  
ATOM    951  CA  LYS H 125      21.728   4.652  12.057  1.00 44.53           C  
ATOM    952  CB  LYS H 125      21.247   4.155  10.682  1.00 47.63           C  
ATOM    953  CG  LYS H 125      21.259   2.638  10.529  1.00 52.04           C  
ATOM    954  CD  LYS H 125      20.169   1.954  11.347  1.00 55.67           C  
ATOM    955  CE  LYS H 125      20.278   0.434  11.330  1.00 57.98           C  
ATOM    956  NZ  LYS H 125      21.437   0.010  12.142  1.00 60.20           N1+
ATOM    957  C   LYS H 125      21.684   6.141  11.974  1.00 41.20           C  
ATOM    958  O   LYS H 125      20.783   6.786  12.507  1.00 41.98           O  
ATOM    959  N   PRO H 126      22.652   6.703  11.309  1.00 39.38           N  
ATOM    960  CA  PRO H 126      22.674   8.128  11.175  1.00 40.63           C  
ATOM    961  CD  PRO H 126      23.989   6.133  11.296  1.00 42.39           C  
ATOM    962  CB  PRO H 126      24.060   8.473  10.635  1.00 39.78           C  
ATOM    963  CG  PRO H 126      24.945   7.332  11.170  1.00 40.39           C  
ATOM    964  C   PRO H 126      21.548   8.569  10.299  1.00 41.90           C  
ATOM    965  O   PRO H 126      21.153   7.815   9.412  1.00 45.72           O  
ATOM    966  N   GLY H 127      20.999   9.774  10.550  1.00 40.69           N  
ATOM    967  CA  GLY H 127      19.945  10.301   9.733  1.00 36.65           C  
ATOM    968  C   GLY H 127      18.636   9.858  10.305  1.00 37.72           C  
ATOM    969  O   GLY H 127      17.580  10.383   9.955  1.00 37.68           O  
ATOM    970  N   ALA H 128      18.684   8.875  11.219  1.00 37.42           N  
ATOM    971  CA  ALA H 128      17.501   8.331  11.821  1.00 37.81           C  
ATOM    972  CB  ALA H 128      17.697   6.917  12.394  1.00 38.62           C  
ATOM    973  C   ALA H 128      17.072   9.214  12.948  1.00 37.36           C  
ATOM    974  O   ALA H 128      17.741  10.187  13.292  1.00 37.86           O  
ATOM    975  N   SER H 129      15.891   8.903  13.520  1.00 37.09           N  
ATOM    976  CA  SER H 129      15.371   9.642  14.634  1.00 35.39           C  
ATOM    977  CB  SER H 129      13.992  10.272  14.370  1.00 34.54           C  
ATOM    978  OG  SER H 129      14.080  11.256  13.350  1.00 40.24           O  
ATOM    979  C   SER H 129      15.183   8.672  15.757  1.00 33.83           C  
ATOM    980  O   SER H 129      15.044   7.470  15.532  1.00 33.34           O  
ATOM    981  N   VAL H 130      15.210   9.171  17.010  1.00 29.76           N  
ATOM    982  CA  VAL H 130      14.990   8.306  18.135  1.00 28.18           C  
ATOM    983  CB  VAL H 130      16.205   8.024  18.974  1.00 28.49           C  
ATOM    984  CG1 VAL H 130      17.299   7.401  18.103  1.00 26.14           C  
ATOM    985  CG2 VAL H 130      16.618   9.307  19.706  1.00 28.84           C  
ATOM    986  C   VAL H 130      14.059   9.012  19.063  1.00 25.54           C  
ATOM    987  O   VAL H 130      13.995  10.240  19.086  1.00 26.07           O  
ATOM    988  N   LYS H 131      13.297   8.236  19.854  1.00 26.76           N  
ATOM    989  CA  LYS H 131      12.402   8.824  20.804  1.00 27.10           C  
ATOM    990  CB  LYS H 131      10.929   8.670  20.389  1.00 26.26           C  
ATOM    991  CG  LYS H 131       9.940   9.496  21.213  1.00 27.22           C  
ATOM    992  CD  LYS H 131       8.559   9.589  20.560  1.00 28.87           C  
ATOM    993  CE  LYS H 131       7.551  10.408  21.368  1.00 32.33           C  
ATOM    994  NZ  LYS H 131       6.248  10.446  20.668  1.00 36.72           N1+
ATOM    995  C   LYS H 131      12.605   8.077  22.081  1.00 28.27           C  
ATOM    996  O   LYS H 131      12.398   6.867  22.137  1.00 29.35           O  
ATOM    997  N   ILE H 132      13.006   8.787  23.152  1.00 26.97           N  
ATOM    998  CA  ILE H 132      13.241   8.135  24.405  1.00 25.64           C  
ATOM    999  CB  ILE H 132      14.633   8.346  24.931  1.00 26.88           C  
ATOM   1000  CG1 ILE H 132      14.902   9.839  25.169  1.00 29.74           C  
ATOM   1001  CG2 ILE H 132      15.616   7.688  23.948  1.00 32.64           C  
ATOM   1002  CD1 ILE H 132      16.247  10.113  25.840  1.00 29.97           C  
ATOM   1003  C   ILE H 132      12.253   8.681  25.381  1.00 23.89           C  
ATOM   1004  O   ILE H 132      11.782   9.810  25.243  1.00 23.98           O  
ATOM   1005  N   SER H 133      11.879   7.858  26.380  1.00 23.41           N  
ATOM   1006  CA  SER H 133      10.868   8.282  27.299  1.00 26.15           C  
ATOM   1007  CB  SER H 133       9.597   7.417  27.231  1.00 27.09           C  
ATOM   1008  OG  SER H 133       9.898   6.076  27.587  1.00 27.33           O  
ATOM   1009  C   SER H 133      11.386   8.209  28.696  1.00 26.90           C  
ATOM   1010  O   SER H 133      12.372   7.536  28.985  1.00 28.69           O  
ATOM   1011  N   CYS H 134      10.722   8.963  29.593  1.00 25.30           N  
ATOM   1012  CA  CYS H 134      11.055   8.992  30.984  1.00 26.83           C  
ATOM   1013  CB  CYS H 134      11.750  10.325  31.362  1.00 26.08           C  
ATOM   1014  SG  CYS H 134      12.236  10.494  33.107  1.00 28.76           S  
ATOM   1015  C   CYS H 134       9.744   8.864  31.705  1.00 26.89           C  
ATOM   1016  O   CYS H 134       8.889   9.742  31.608  1.00 28.36           O  
ATOM   1017  N   LYS H 135       9.538   7.744  32.429  1.00 28.11           N  
ATOM   1018  CA  LYS H 135       8.303   7.550  33.138  1.00 29.29           C  
ATOM   1019  CB  LYS H 135       7.824   6.094  33.251  1.00 33.69           C  
ATOM   1020  CG  LYS H 135       7.099   5.539  32.029  1.00 37.79           C  
ATOM   1021  CD  LYS H 135       6.879   4.028  32.116  1.00 41.86           C  
ATOM   1022  CE  LYS H 135       6.027   3.459  30.981  1.00 43.76           C  
ATOM   1023  NZ  LYS H 135       4.604   3.805  31.192  1.00 42.86           N1+
ATOM   1024  C   LYS H 135       8.521   7.980  34.543  1.00 29.91           C  
ATOM   1025  O   LYS H 135       9.478   7.567  35.194  1.00 30.90           O  
ATOM   1026  N   ALA H 136       7.610   8.815  35.060  1.00 29.19           N  
ATOM   1027  CA  ALA H 136       7.782   9.265  36.402  1.00 29.94           C  
ATOM   1028  CB  ALA H 136       7.568  10.778  36.577  1.00 30.29           C  
ATOM   1029  C   ALA H 136       6.770   8.569  37.240  1.00 33.01           C  
ATOM   1030  O   ALA H 136       5.630   8.356  36.827  1.00 36.51           O  
ATOM   1031  N   SER H 137       7.196   8.160  38.444  1.00 35.43           N  
ATOM   1032  CA  SER H 137       6.305   7.518  39.353  1.00 36.97           C  
ATOM   1033  CB  SER H 137       6.376   5.983  39.282  1.00 38.56           C  
ATOM   1034  OG  SER H 137       7.694   5.542  39.571  1.00 41.33           O  
ATOM   1035  C   SER H 137       6.721   7.936  40.724  1.00 37.63           C  
ATOM   1036  O   SER H 137       7.855   8.363  40.934  1.00 36.06           O  
ATOM   1037  N   GLY H 138       5.764   7.883  41.678  1.00 40.11           N  
ATOM   1038  CA  GLY H 138       6.025   8.184  43.057  1.00 41.84           C  
ATOM   1039  C   GLY H 138       5.655   9.599  43.395  1.00 41.95           C  
ATOM   1040  O   GLY H 138       5.569   9.942  44.573  1.00 44.64           O  
ATOM   1041  N   TYR H 139       5.420  10.468  42.392  1.00 39.38           N  
ATOM   1042  CA  TYR H 139       5.118  11.829  42.737  1.00 39.42           C  
ATOM   1043  CB  TYR H 139       6.369  12.718  42.779  1.00 41.16           C  
ATOM   1044  CG  TYR H 139       6.960  12.812  41.412  1.00 42.65           C  
ATOM   1045  CD1 TYR H 139       7.779  11.830  40.907  1.00 42.56           C  
ATOM   1046  CD2 TYR H 139       6.697  13.905  40.626  1.00 43.30           C  
ATOM   1047  CE1 TYR H 139       8.322  11.942  39.647  1.00 40.71           C  
ATOM   1048  CE2 TYR H 139       7.234  14.027  39.367  1.00 44.23           C  
ATOM   1049  CZ  TYR H 139       8.049  13.043  38.875  1.00 44.32           C  
ATOM   1050  OH  TYR H 139       8.605  13.163  37.585  1.00 44.77           O  
ATOM   1051  C   TYR H 139       4.160  12.406  41.737  1.00 40.43           C  
ATOM   1052  O   TYR H 139       3.806  11.761  40.750  1.00 40.00           O  
ATOM   1053  N   THR H 140       3.692  13.649  41.993  1.00 39.64           N  
ATOM   1054  CA  THR H 140       2.775  14.301  41.100  1.00 40.31           C  
ATOM   1055  CB  THR H 140       2.105  15.494  41.720  1.00 40.63           C  
ATOM   1056  OG1 THR H 140       1.401  15.111  42.892  1.00 41.58           O  
ATOM   1057  CG2 THR H 140       1.135  16.104  40.693  1.00 39.13           C  
ATOM   1058  C   THR H 140       3.567  14.785  39.922  1.00 40.29           C  
ATOM   1059  O   THR H 140       4.361  15.719  40.017  1.00 40.55           O  
ATOM   1060  N   PHE H 141       3.307  14.175  38.756  1.00 39.89           N  
ATOM   1061  CA  PHE H 141       4.024  14.399  37.534  1.00 41.47           C  
ATOM   1062  CB  PHE H 141       3.470  13.496  36.412  1.00 42.51           C  
ATOM   1063  CG  PHE H 141       4.167  13.738  35.115  1.00 42.53           C  
ATOM   1064  CD1 PHE H 141       5.473  13.354  34.922  1.00 44.17           C  
ATOM   1065  CD2 PHE H 141       3.486  14.319  34.070  1.00 41.68           C  
ATOM   1066  CE1 PHE H 141       6.093  13.572  33.713  1.00 44.05           C  
ATOM   1067  CE2 PHE H 141       4.100  14.539  32.861  1.00 40.66           C  
ATOM   1068  CZ  PHE H 141       5.410  14.167  32.681  1.00 42.63           C  
ATOM   1069  C   PHE H 141       3.915  15.835  37.105  1.00 43.89           C  
ATOM   1070  O   PHE H 141       4.904  16.442  36.704  1.00 47.72           O  
ATOM   1071  N   THR H 142       2.706  16.412  37.192  1.00 43.30           N  
ATOM   1072  CA  THR H 142       2.404  17.744  36.742  1.00 46.41           C  
ATOM   1073  CB  THR H 142       0.929  18.014  36.677  1.00 46.55           C  
ATOM   1074  OG1 THR H 142       0.340  17.876  37.962  1.00 44.36           O  
ATOM   1075  CG2 THR H 142       0.292  17.024  35.684  1.00 44.23           C  
ATOM   1076  C   THR H 142       3.042  18.801  37.598  1.00 46.76           C  
ATOM   1077  O   THR H 142       3.206  19.938  37.164  1.00 46.13           O  
ATOM   1078  N   ASP H 143       3.357  18.487  38.861  1.00 45.04           N  
ATOM   1079  CA  ASP H 143       3.904  19.449  39.780  1.00 42.39           C  
ATOM   1080  CB  ASP H 143       3.973  18.937  41.228  1.00 43.84           C  
ATOM   1081  CG  ASP H 143       2.569  18.974  41.812  1.00 47.04           C  
ATOM   1082  OD1 ASP H 143       1.662  19.539  41.146  1.00 47.41           O  
ATOM   1083  OD2 ASP H 143       2.389  18.445  42.942  1.00 49.21           O1-
ATOM   1084  C   ASP H 143       5.288  19.917  39.416  1.00 41.00           C  
ATOM   1085  O   ASP H 143       5.683  20.998  39.851  1.00 39.65           O  
ATOM   1086  N   TYR H 144       6.087  19.132  38.658  1.00 39.22           N  
ATOM   1087  CA  TYR H 144       7.465  19.531  38.494  1.00 38.31           C  
ATOM   1088  CB  TYR H 144       8.411  18.496  39.113  1.00 40.14           C  
ATOM   1089  CG  TYR H 144       7.829  18.140  40.435  1.00 39.71           C  
ATOM   1090  CD1 TYR H 144       7.896  18.996  41.497  1.00 40.66           C  
ATOM   1091  CD2 TYR H 144       7.199  16.933  40.615  1.00 39.00           C  
ATOM   1092  CE1 TYR H 144       7.359  18.663  42.720  1.00 41.91           C  
ATOM   1093  CE2 TYR H 144       6.659  16.590  41.833  1.00 42.87           C  
ATOM   1094  CZ  TYR H 144       6.739  17.454  42.892  1.00 42.44           C  
ATOM   1095  OH  TYR H 144       6.188  17.103  44.143  1.00 42.45           O  
ATOM   1096  C   TYR H 144       7.844  19.569  37.034  1.00 40.52           C  
ATOM   1097  O   TYR H 144       7.232  18.893  36.211  1.00 45.00           O  
ATOM   1098  N   TYR H 145       8.884  20.376  36.693  1.00 23.74           N  
ATOM   1099  CA  TYR H 145       9.418  20.481  35.357  1.00 23.37           C  
ATOM   1100  CB  TYR H 145      10.382  21.669  35.177  1.00 21.92           C  
ATOM   1101  CG  TYR H 145       9.664  22.941  35.466  1.00 22.32           C  
ATOM   1102  CD1 TYR H 145       9.306  23.252  36.757  1.00 22.79           C  
ATOM   1103  CD2 TYR H 145       9.381  23.836  34.461  1.00 22.72           C  
ATOM   1104  CE1 TYR H 145       8.651  24.424  37.047  1.00 22.77           C  
ATOM   1105  CE2 TYR H 145       8.726  25.012  34.743  1.00 22.41           C  
ATOM   1106  CZ  TYR H 145       8.358  25.305  36.036  1.00 22.47           C  
ATOM   1107  OH  TYR H 145       7.685  26.509  36.330  1.00 24.43           O  
ATOM   1108  C   TYR H 145      10.263  19.270  35.116  1.00 22.15           C  
ATOM   1109  O   TYR H 145      10.831  18.708  36.052  1.00 22.61           O  
ATOM   1110  N   MET H 146      10.326  18.805  33.852  1.00 21.57           N  
ATOM   1111  CA  MET H 146      11.174  17.692  33.534  1.00 21.33           C  
ATOM   1112  CB  MET H 146      10.458  16.578  32.748  1.00 21.80           C  
ATOM   1113  CG  MET H 146      11.278  15.294  32.604  1.00 25.53           C  
ATOM   1114  SD  MET H 146      11.494  14.366  34.153  1.00 27.16           S  
ATOM   1115  CE  MET H 146       9.761  13.834  34.271  1.00 23.34           C  
ATOM   1116  C   MET H 146      12.273  18.238  32.673  1.00 20.86           C  
ATOM   1117  O   MET H 146      12.009  18.907  31.676  1.00 21.63           O  
ATOM   1118  N   ASN H 147      13.542  17.971  33.046  1.00 21.01           N  
ATOM   1119  CA  ASN H 147      14.670  18.485  32.317  1.00 19.05           C  
ATOM   1120  CB  ASN H 147      15.780  19.072  33.206  1.00 19.64           C  
ATOM   1121  CG  ASN H 147      15.296  20.351  33.867  1.00 18.57           C  
ATOM   1122  OD1 ASN H 147      14.755  21.244  33.219  1.00 25.24           O  
ATOM   1123  ND2 ASN H 147      15.506  20.448  35.206  1.00 26.01           N  
ATOM   1124  C   ASN H 147      15.327  17.354  31.592  1.00 17.61           C  
ATOM   1125  O   ASN H 147      15.216  16.192  31.982  1.00 19.16           O  
ATOM   1126  N   TRP H 148      16.018  17.678  30.480  1.00 17.09           N  
ATOM   1127  CA  TRP H 148      16.738  16.677  29.749  1.00 19.52           C  
ATOM   1128  CB  TRP H 148      16.155  16.410  28.354  1.00 18.31           C  
ATOM   1129  CG  TRP H 148      14.814  15.720  28.436  1.00 15.99           C  
ATOM   1130  CD2 TRP H 148      14.643  14.295  28.406  1.00 15.48           C  
ATOM   1131  CD1 TRP H 148      13.568  16.256  28.574  1.00 14.64           C  
ATOM   1132  NE1 TRP H 148      12.630  15.253  28.638  1.00 16.49           N  
ATOM   1133  CE2 TRP H 148      13.279  14.040  28.534  1.00 15.97           C  
ATOM   1134  CE3 TRP H 148      15.551  13.282  28.285  1.00 15.55           C  
ATOM   1135  CZ2 TRP H 148      12.798  12.761  28.543  1.00 15.39           C  
ATOM   1136  CZ3 TRP H 148      15.063  11.994  28.291  1.00 15.58           C  
ATOM   1137  CH2 TRP H 148      13.713  11.739  28.418  1.00 14.78           C  
ATOM   1138  C   TRP H 148      18.148  17.154  29.628  1.00 20.81           C  
ATOM   1139  O   TRP H 148      18.399  18.316  29.309  1.00 19.22           O  
ATOM   1140  N   VAL H 149      19.108  16.250  29.908  1.00 21.97           N  
ATOM   1141  CA  VAL H 149      20.498  16.596  29.881  1.00 23.72           C  
ATOM   1142  CB  VAL H 149      21.118  16.620  31.251  1.00 21.96           C  
ATOM   1143  CG1 VAL H 149      22.626  16.888  31.118  1.00 24.32           C  
ATOM   1144  CG2 VAL H 149      20.374  17.660  32.105  1.00 21.34           C  
ATOM   1145  C   VAL H 149      21.222  15.561  29.080  1.00 23.34           C  
ATOM   1146  O   VAL H 149      20.861  14.385  29.077  1.00 23.05           O  
ATOM   1147  N   LYS H 150      22.282  16.003  28.375  1.00 24.69           N  
ATOM   1148  CA  LYS H 150      23.069  15.154  27.527  1.00 23.94           C  
ATOM   1149  CB  LYS H 150      23.274  15.784  26.138  1.00 22.78           C  
ATOM   1150  CG  LYS H 150      24.145  14.983  25.172  1.00 20.66           C  
ATOM   1151  CD  LYS H 150      24.204  15.607  23.776  1.00 20.87           C  
ATOM   1152  CE  LYS H 150      25.306  15.028  22.887  1.00 28.14           C  
ATOM   1153  NZ  LYS H 150      25.448  15.839  21.658  1.00 31.93           N1+
ATOM   1154  C   LYS H 150      24.425  15.020  28.142  1.00 26.47           C  
ATOM   1155  O   LYS H 150      25.001  15.998  28.615  1.00 27.78           O  
ATOM   1156  N   GLN H 151      24.969  13.789  28.181  1.00 27.31           N  
ATOM   1157  CA  GLN H 151      26.295  13.633  28.702  1.00 31.57           C  
ATOM   1158  CB  GLN H 151      26.355  12.846  30.026  1.00 30.15           C  
ATOM   1159  CG  GLN H 151      27.775  12.686  30.577  1.00 33.03           C  
ATOM   1160  CD  GLN H 151      27.703  11.907  31.883  1.00 36.15           C  
ATOM   1161  OE1 GLN H 151      26.807  11.090  32.086  1.00 38.17           O  
ATOM   1162  NE2 GLN H 151      28.672  12.168  32.800  1.00 34.99           N  
ATOM   1163  C   GLN H 151      27.078  12.873  27.682  1.00 34.94           C  
ATOM   1164  O   GLN H 151      26.778  11.717  27.389  1.00 34.82           O  
ATOM   1165  N   SER H 152      28.108  13.519  27.103  1.00 38.11           N  
ATOM   1166  CA  SER H 152      28.913  12.865  26.114  1.00 42.43           C  
ATOM   1167  CB  SER H 152      29.636  13.841  25.177  0.80 42.08           C  
ATOM   1168  OG  SER H 152      28.683  14.559  24.410  1.00 40.72           O  
ATOM   1169  C   SER H 152      29.932  12.038  26.828  1.00 47.29           C  
ATOM   1170  O   SER H 152      30.368  12.378  27.926  1.00 49.22           O  
ATOM   1171  N   PRO H 153      30.345  10.974  26.197  1.00 51.63           N  
ATOM   1172  CA  PRO H 153      31.204  10.005  26.818  1.00 56.71           C  
ATOM   1173  CD  PRO H 153      30.479  10.962  24.750  1.00 63.93           C  
ATOM   1174  CB  PRO H 153      31.621   9.051  25.702  1.00 59.84           C  
ATOM   1175  CG  PRO H 153      31.603   9.953  24.457  1.00 61.07           C  
ATOM   1176  C   PRO H 153      32.395  10.582  27.504  1.00 58.09           C  
ATOM   1177  O   PRO H 153      33.214  11.236  26.863  1.00 55.81           O  
ATOM   1178  N   GLY H 154      32.498  10.332  28.821  1.00 59.13           N  
ATOM   1179  CA  GLY H 154      33.640  10.712  29.590  1.00 58.36           C  
ATOM   1180  C   GLY H 154      33.784  12.191  29.582  1.00 58.21           C  
ATOM   1181  O   GLY H 154      34.869  12.707  29.845  1.00 61.43           O  
ATOM   1182  N   LYS H 155      32.708  12.938  29.289  1.00 55.11           N  
ATOM   1183  CA  LYS H 155      32.963  14.340  29.282  1.00 53.68           C  
ATOM   1184  CB  LYS H 155      33.319  14.978  27.911  1.00 52.73           C  
ATOM   1185  CG  LYS H 155      32.215  15.156  26.863  1.00 55.63           C  
ATOM   1186  CD  LYS H 155      32.605  16.208  25.812  1.00 55.87           C  
ATOM   1187  CE  LYS H 155      31.495  16.598  24.830  1.00 57.24           C  
ATOM   1188  NZ  LYS H 155      31.522  15.708  23.649  1.00 54.22           N1+
ATOM   1189  C   LYS H 155      31.838  15.088  29.911  1.00 49.60           C  
ATOM   1190  O   LYS H 155      31.197  14.637  30.860  1.00 48.89           O  
ATOM   1191  N   GLY H 156      31.590  16.291  29.370  1.00 48.24           N  
ATOM   1192  CA  GLY H 156      30.706  17.237  29.963  1.00 41.98           C  
ATOM   1193  C   GLY H 156      29.260  16.921  29.813  1.00 38.77           C  
ATOM   1194  O   GLY H 156      28.836  15.991  29.129  1.00 35.83           O  
ATOM   1195  N   LEU H 157      28.470  17.757  30.514  1.00 32.72           N  
ATOM   1196  CA  LEU H 157      27.045  17.707  30.553  1.00 30.29           C  
ATOM   1197  CB  LEU H 157      26.479  17.793  31.983  1.00 25.19           C  
ATOM   1198  CG  LEU H 157      26.788  16.572  32.865  1.00 26.88           C  
ATOM   1199  CD1 LEU H 157      26.196  16.729  34.271  1.00 25.85           C  
ATOM   1200  CD2 LEU H 157      26.310  15.278  32.195  1.00 25.73           C  
ATOM   1201  C   LEU H 157      26.537  18.910  29.821  1.00 30.16           C  
ATOM   1202  O   LEU H 157      27.116  19.994  29.905  1.00 30.78           O  
ATOM   1203  N   GLU H 158      25.442  18.728  29.056  1.00 29.84           N  
ATOM   1204  CA  GLU H 158      24.838  19.812  28.336  1.00 28.36           C  
ATOM   1205  CB  GLU H 158      25.021  19.707  26.808  1.00 29.02           C  
ATOM   1206  CG  GLU H 158      26.480  19.868  26.366  1.00 30.99           C  
ATOM   1207  CD  GLU H 158      26.587  19.649  24.860  1.00 39.81           C  
ATOM   1208  OE1 GLU H 158      26.477  18.473  24.421  1.00 42.08           O  
ATOM   1209  OE2 GLU H 158      26.787  20.655  24.129  1.00 39.88           O1-
ATOM   1210  C   GLU H 158      23.371  19.762  28.628  1.00 26.05           C  
ATOM   1211  O   GLU H 158      22.789  18.687  28.768  1.00 24.63           O  
ATOM   1212  N   TRP H 159      22.734  20.946  28.729  1.00 23.47           N  
ATOM   1213  CA  TRP H 159      21.335  21.010  29.046  1.00 20.93           C  
ATOM   1214  CB  TRP H 159      20.992  22.208  29.953  1.00 20.09           C  
ATOM   1215  CG  TRP H 159      19.536  22.344  30.332  1.00 18.30           C  
ATOM   1216  CD2 TRP H 159      18.635  23.280  29.718  1.00 18.51           C  
ATOM   1217  CD1 TRP H 159      18.820  21.687  31.287  1.00 19.14           C  
ATOM   1218  NE1 TRP H 159      17.525  22.150  31.306  1.00 20.94           N  
ATOM   1219  CE2 TRP H 159      17.399  23.132  30.346  1.00 18.03           C  
ATOM   1220  CE3 TRP H 159      18.825  24.189  28.719  1.00 24.29           C  
ATOM   1221  CZ2 TRP H 159      16.325  23.897  29.979  1.00 22.41           C  
ATOM   1222  CZ3 TRP H 159      17.741  24.955  28.350  1.00 24.67           C  
ATOM   1223  CH2 TRP H 159      16.516  24.812  28.968  1.00 25.99           C  
ATOM   1224  C   TRP H 159      20.583  21.159  27.765  1.00 21.93           C  
ATOM   1225  O   TRP H 159      20.826  22.084  26.994  1.00 23.23           O  
ATOM   1226  N   ILE H 160      19.718  20.171  27.466  1.00 21.49           N  
ATOM   1227  CA  ILE H 160      18.902  20.169  26.285  1.00 20.07           C  
ATOM   1228  CB  ILE H 160      18.378  18.798  25.986  1.00 19.10           C  
ATOM   1229  CG1 ILE H 160      19.559  17.845  25.743  1.00 16.04           C  
ATOM   1230  CG2 ILE H 160      17.402  18.892  24.802  1.00 15.59           C  
ATOM   1231  CD1 ILE H 160      19.165  16.371  25.746  1.00 18.34           C  
ATOM   1232  C   ILE H 160      17.730  21.103  26.390  1.00 20.51           C  
ATOM   1233  O   ILE H 160      17.502  21.919  25.498  1.00 21.19           O  
ATOM   1234  N   GLY H 161      16.957  21.017  27.496  1.00 17.54           N  
ATOM   1235  CA  GLY H 161      15.777  21.833  27.609  1.00 16.45           C  
ATOM   1236  C   GLY H 161      14.894  21.241  28.671  1.00 17.90           C  
ATOM   1237  O   GLY H 161      15.254  20.266  29.331  1.00 18.10           O  
ATOM   1238  N   ASP H 162      13.703  21.843  28.880  1.00 18.29           N  
ATOM   1239  CA  ASP H 162      12.808  21.342  29.885  1.00 21.37           C  
ATOM   1240  CB  ASP H 162      12.943  22.054  31.251  1.00 21.09           C  
ATOM   1241  CG  ASP H 162      12.669  23.558  31.146  1.00 22.67           C  
ATOM   1242  OD1 ASP H 162      11.683  23.975  30.482  1.00 28.41           O  
ATOM   1243  OD2 ASP H 162      13.476  24.322  31.739  1.00 30.27           O1-
ATOM   1244  C   ASP H 162      11.398  21.478  29.413  1.00 21.81           C  
ATOM   1245  O   ASP H 162      11.112  22.185  28.447  1.00 24.05           O  
ATOM   1246  N   ILE H 163      10.481  20.747  30.071  1.00 22.33           N  
ATOM   1247  CA  ILE H 163       9.090  20.863  29.759  1.00 24.93           C  
ATOM   1248  CB  ILE H 163       8.573  19.743  28.902  1.00 23.53           C  
ATOM   1249  CG1 ILE H 163       7.108  20.001  28.516  1.00 23.76           C  
ATOM   1250  CG2 ILE H 163       8.825  18.410  29.624  1.00 22.98           C  
ATOM   1251  CD1 ILE H 163       6.609  19.093  27.396  1.00 24.70           C  
ATOM   1252  C   ILE H 163       8.343  20.855  31.053  1.00 25.65           C  
ATOM   1253  O   ILE H 163       8.706  20.142  31.984  1.00 26.65           O  
ATOM   1254  N   ASN H 164       7.290  21.686  31.153  1.00 27.81           N  
ATOM   1255  CA  ASN H 164       6.451  21.704  32.319  1.00 29.44           C  
ATOM   1256  CB  ASN H 164       5.957  23.125  32.664  1.00 30.89           C  
ATOM   1257  CG  ASN H 164       5.101  23.089  33.923  1.00 30.10           C  
ATOM   1258  OD1 ASN H 164       4.203  22.260  34.059  1.00 30.27           O  
ATOM   1259  ND2 ASN H 164       5.383  24.024  34.870  1.00 26.86           N  
ATOM   1260  C   ASN H 164       5.265  20.874  31.913  1.00 30.55           C  
ATOM   1261  O   ASN H 164       4.512  21.242  31.012  1.00 31.10           O  
ATOM   1262  N   PRO H 165       5.141  19.749  32.543  1.00 16.92           N  
ATOM   1263  CA  PRO H 165       4.159  18.777  32.158  1.00 19.37           C  
ATOM   1264  CD  PRO H 165       6.260  19.152  33.252  1.00 20.86           C  
ATOM   1265  CB  PRO H 165       4.453  17.546  33.010  1.00 23.42           C  
ATOM   1266  CG  PRO H 165       5.967  17.645  33.283  1.00 21.34           C  
ATOM   1267  C   PRO H 165       2.756  19.253  32.248  1.00 23.85           C  
ATOM   1268  O   PRO H 165       1.919  18.726  31.517  1.00 28.44           O  
ATOM   1269  N   ASN H 166       2.453  20.194  33.157  1.00 31.25           N  
ATOM   1270  CA  ASN H 166       1.088  20.607  33.252  1.00 35.60           C  
ATOM   1271  CB  ASN H 166       0.833  21.519  34.466  1.00 40.64           C  
ATOM   1272  CG  ASN H 166      -0.665  21.769  34.586  1.00 43.36           C  
ATOM   1273  OD1 ASN H 166      -1.152  22.858  34.284  1.00 45.16           O  
ATOM   1274  ND2 ASN H 166      -1.422  20.728  35.026  1.00 44.26           N  
ATOM   1275  C   ASN H 166       0.669  21.357  32.023  1.00 35.07           C  
ATOM   1276  O   ASN H 166      -0.258  20.952  31.323  1.00 37.81           O  
ATOM   1277  N   ASN H 167       1.346  22.488  31.747  1.00 27.35           N  
ATOM   1278  CA  ASN H 167       1.022  23.353  30.645  1.00 26.86           C  
ATOM   1279  CB  ASN H 167       1.347  24.840  30.910  1.00 35.80           C  
ATOM   1280  CG  ASN H 167       2.824  25.039  31.206  1.00 39.61           C  
ATOM   1281  OD1 ASN H 167       3.602  24.088  31.244  1.00 41.56           O  
ATOM   1282  ND2 ASN H 167       3.223  26.320  31.438  1.00 38.77           N  
ATOM   1283  C   ASN H 167       1.595  22.906  29.335  1.00 26.31           C  
ATOM   1284  O   ASN H 167       1.025  23.174  28.280  1.00 35.27           O  
ATOM   1285  N   GLY H 168       2.750  22.222  29.348  1.00 28.50           N  
ATOM   1286  CA  GLY H 168       3.357  21.852  28.105  1.00 24.40           C  
ATOM   1287  C   GLY H 168       4.305  22.948  27.732  1.00 23.52           C  
ATOM   1288  O   GLY H 168       4.841  22.951  26.625  1.00 27.90           O  
ATOM   1289  N   GLY H 169       4.535  23.919  28.645  1.00 32.24           N  
ATOM   1290  CA  GLY H 169       5.478  24.949  28.324  1.00 29.90           C  
ATOM   1291  C   GLY H 169       6.815  24.314  28.154  1.00 28.32           C  
ATOM   1292  O   GLY H 169       7.197  23.422  28.913  1.00 27.90           O  
ATOM   1293  N   THR H 170       7.576  24.781  27.147  1.00 27.34           N  
ATOM   1294  CA  THR H 170       8.860  24.200  26.912  1.00 26.64           C  
ATOM   1295  CB  THR H 170       8.921  23.350  25.676  1.00 27.09           C  
ATOM   1296  OG1 THR H 170       8.600  24.128  24.532  1.00 29.12           O  
ATOM   1297  CG2 THR H 170       7.939  22.176  25.819  1.00 24.91           C  
ATOM   1298  C   THR H 170       9.867  25.287  26.732  1.00 26.71           C  
ATOM   1299  O   THR H 170       9.535  26.436  26.431  1.00 28.12           O  
ATOM   1300  N   SER H 171      11.144  24.933  26.959  1.00 25.21           N  
ATOM   1301  CA  SER H 171      12.249  25.822  26.759  1.00 25.80           C  
ATOM   1302  CB  SER H 171      12.766  26.434  28.073  1.00 35.28           C  
ATOM   1303  OG  SER H 171      13.859  27.304  27.823  1.00 33.86           O  
ATOM   1304  C   SER H 171      13.343  24.976  26.191  1.00 25.65           C  
ATOM   1305  O   SER H 171      13.570  23.857  26.652  1.00 25.40           O  
ATOM   1306  N   TYR H 172      14.057  25.480  25.168  1.00 25.85           N  
ATOM   1307  CA  TYR H 172      15.079  24.656  24.589  1.00 26.37           C  
ATOM   1308  CB  TYR H 172      14.804  24.202  23.140  1.00 26.06           C  
ATOM   1309  CG  TYR H 172      13.618  23.300  23.051  1.00 25.76           C  
ATOM   1310  CD1 TYR H 172      13.750  21.950  23.264  1.00 24.47           C  
ATOM   1311  CD2 TYR H 172      12.372  23.797  22.747  1.00 24.81           C  
ATOM   1312  CE1 TYR H 172      12.663  21.113  23.176  1.00 27.08           C  
ATOM   1313  CE2 TYR H 172      11.281  22.965  22.656  1.00 24.31           C  
ATOM   1314  CZ  TYR H 172      11.425  21.617  22.869  1.00 25.00           C  
ATOM   1315  OH  TYR H 172      10.309  20.760  22.776  1.00 28.46           O  
ATOM   1316  C   TYR H 172      16.354  25.427  24.499  1.00 28.32           C  
ATOM   1317  O   TYR H 172      16.361  26.652  24.390  1.00 30.93           O  
ATOM   1318  N   ASN H 173      17.481  24.695  24.575  1.00 24.98           N  
ATOM   1319  CA  ASN H 173      18.770  25.275  24.362  1.00 27.46           C  
ATOM   1320  CB  ASN H 173      19.894  24.286  24.718  1.00 25.67           C  
ATOM   1321  CG  ASN H 173      21.247  24.960  24.587  1.00 27.93           C  
ATOM   1322  OD1 ASN H 173      21.402  25.946  23.869  1.00 30.58           O  
ATOM   1323  ND2 ASN H 173      22.266  24.400  25.292  1.00 26.64           N  
ATOM   1324  C   ASN H 173      18.796  25.515  22.885  1.00 29.76           C  
ATOM   1325  O   ASN H 173      18.381  24.657  22.111  1.00 30.50           O  
ATOM   1326  N   GLN H 174      19.307  26.678  22.446  1.00 33.79           N  
ATOM   1327  CA  GLN H 174      19.259  27.014  21.050  1.00 38.95           C  
ATOM   1328  CB  GLN H 174      19.833  28.409  20.736  1.00 41.97           C  
ATOM   1329  CG  GLN H 174      18.884  29.556  21.098  1.00 46.18           C  
ATOM   1330  CD  GLN H 174      18.786  29.678  22.611  1.00 50.00           C  
ATOM   1331  OE1 GLN H 174      19.718  30.128  23.274  1.00 48.97           O  
ATOM   1332  NE2 GLN H 174      17.614  29.274  23.172  1.00 38.14           N  
ATOM   1333  C   GLN H 174      20.009  25.995  20.252  1.00 39.27           C  
ATOM   1334  O   GLN H 174      19.647  25.706  19.112  1.00 40.98           O  
ATOM   1335  N   LYS H 175      21.082  25.423  20.821  1.00 37.49           N  
ATOM   1336  CA  LYS H 175      21.868  24.473  20.085  1.00 38.16           C  
ATOM   1337  CB  LYS H 175      23.040  23.907  20.907  1.00 36.79           C  
ATOM   1338  CG  LYS H 175      24.155  24.916  21.192  1.00 34.67           C  
ATOM   1339  CD  LYS H 175      25.127  24.459  22.286  1.00 36.84           C  
ATOM   1340  CE  LYS H 175      26.276  25.434  22.558  1.00 40.86           C  
ATOM   1341  NZ  LYS H 175      27.374  25.216  21.587  1.00 43.37           N1+
ATOM   1342  C   LYS H 175      21.010  23.302  19.692  1.00 36.50           C  
ATOM   1343  O   LYS H 175      21.126  22.784  18.583  1.00 38.35           O  
ATOM   1344  N   PHE H 176      20.162  22.836  20.623  1.00 34.05           N  
ATOM   1345  CA  PHE H 176      19.278  21.702  20.523  1.00 33.70           C  
ATOM   1346  CB  PHE H 176      18.934  21.093  21.892  1.00 32.39           C  
ATOM   1347  CG  PHE H 176      20.208  20.505  22.397  1.00 32.09           C  
ATOM   1348  CD1 PHE H 176      20.608  19.266  21.969  1.00 28.60           C  
ATOM   1349  CD2 PHE H 176      21.024  21.186  23.269  1.00 29.59           C  
ATOM   1350  CE1 PHE H 176      21.782  18.710  22.416  1.00 25.81           C  
ATOM   1351  CE2 PHE H 176      22.201  20.635  23.721  1.00 26.20           C  
ATOM   1352  CZ  PHE H 176      22.585  19.388  23.296  1.00 26.68           C  
ATOM   1353  C   PHE H 176      18.000  21.942  19.764  1.00 35.64           C  
ATOM   1354  O   PHE H 176      17.331  20.983  19.377  1.00 34.25           O  
ATOM   1355  N   LYS H 177      17.599  23.208  19.552  1.00 38.15           N  
ATOM   1356  CA  LYS H 177      16.288  23.532  19.043  1.00 40.47           C  
ATOM   1357  CB  LYS H 177      16.203  24.999  18.589  1.00 41.90           C  
ATOM   1358  CG  LYS H 177      15.839  26.011  19.671  1.00 47.02           C  
ATOM   1359  CD  LYS H 177      14.375  25.911  20.099  1.00 50.19           C  
ATOM   1360  CE  LYS H 177      13.908  27.079  20.967  1.00 50.58           C  
ATOM   1361  NZ  LYS H 177      12.434  27.063  21.081  1.00 54.77           N1+
ATOM   1362  C   LYS H 177      15.891  22.735  17.838  1.00 39.86           C  
ATOM   1363  O   LYS H 177      14.814  22.145  17.811  1.00 40.46           O  
ATOM   1364  N   GLY H 178      16.708  22.677  16.786  1.00 39.34           N  
ATOM   1365  CA  GLY H 178      16.183  21.986  15.646  1.00 38.51           C  
ATOM   1366  C   GLY H 178      16.007  20.519  15.910  1.00 38.35           C  
ATOM   1367  O   GLY H 178      15.011  19.914  15.518  1.00 38.59           O  
ATOM   1368  N   ARG H 179      17.011  19.918  16.563  1.00 34.69           N  
ATOM   1369  CA  ARG H 179      17.137  18.503  16.765  1.00 31.13           C  
ATOM   1370  CB  ARG H 179      18.512  18.163  17.341  1.00 31.45           C  
ATOM   1371  CG  ARG H 179      19.655  18.541  16.405  1.00 32.32           C  
ATOM   1372  CD  ARG H 179      20.996  18.608  17.127  1.00 31.51           C  
ATOM   1373  NE  ARG H 179      20.857  17.762  18.341  1.00 44.37           N  
ATOM   1374  CZ  ARG H 179      20.967  16.409  18.206  1.00 43.62           C  
ATOM   1375  NH1 ARG H 179      21.111  15.872  16.962  1.00 40.47           N1+
ATOM   1376  NH2 ARG H 179      20.925  15.590  19.295  1.00 44.44           N  
ATOM   1377  C   ARG H 179      16.133  17.895  17.696  1.00 30.14           C  
ATOM   1378  O   ARG H 179      15.608  16.815  17.419  1.00 29.55           O  
ATOM   1379  N   ALA H 180      15.834  18.556  18.828  1.00 28.47           N  
ATOM   1380  CA  ALA H 180      15.061  17.880  19.831  1.00 27.06           C  
ATOM   1381  CB  ALA H 180      15.706  17.938  21.226  1.00 24.42           C  
ATOM   1382  C   ALA H 180      13.693  18.458  19.961  1.00 27.74           C  
ATOM   1383  O   ALA H 180      13.466  19.642  19.718  1.00 28.19           O  
ATOM   1384  N   THR H 181      12.735  17.579  20.322  1.00 27.01           N  
ATOM   1385  CA  THR H 181      11.380  17.973  20.569  1.00 27.74           C  
ATOM   1386  CB  THR H 181      10.426  17.492  19.518  1.00 29.36           C  
ATOM   1387  OG1 THR H 181      10.822  17.973  18.243  1.00 34.07           O  
ATOM   1388  CG2 THR H 181       9.019  18.010  19.859  1.00 29.11           C  
ATOM   1389  C   THR H 181      10.982  17.326  21.862  1.00 27.07           C  
ATOM   1390  O   THR H 181      11.195  16.131  22.055  1.00 25.28           O  
ATOM   1391  N   LEU H 182      10.381  18.102  22.785  1.00 24.96           N  
ATOM   1392  CA  LEU H 182      10.011  17.568  24.066  1.00 25.36           C  
ATOM   1393  CB  LEU H 182      10.452  18.455  25.247  1.00 23.79           C  
ATOM   1394  CG  LEU H 182      11.975  18.627  25.369  1.00 20.77           C  
ATOM   1395  CD1 LEU H 182      12.341  19.517  26.566  1.00 19.64           C  
ATOM   1396  CD2 LEU H 182      12.690  17.268  25.392  1.00 19.71           C  
ATOM   1397  C   LEU H 182       8.518  17.497  24.139  1.00 27.18           C  
ATOM   1398  O   LEU H 182       7.826  18.466  23.832  1.00 26.79           O  
ATOM   1399  N   THR H 183       7.986  16.331  24.554  1.00 25.84           N  
ATOM   1400  CA  THR H 183       6.566  16.164  24.673  1.00 28.95           C  
ATOM   1401  CB  THR H 183       5.973  15.305  23.595  1.00 29.99           C  
ATOM   1402  OG1 THR H 183       6.610  14.035  23.580  1.00 29.53           O  
ATOM   1403  CG2 THR H 183       6.137  16.008  22.239  1.00 28.82           C  
ATOM   1404  C   THR H 183       6.288  15.480  25.974  1.00 28.39           C  
ATOM   1405  O   THR H 183       7.199  14.976  26.627  1.00 28.93           O  
ATOM   1406  N   VAL H 184       5.010  15.493  26.412  1.00 29.76           N  
ATOM   1407  CA  VAL H 184       4.646  14.782  27.605  1.00 31.21           C  
ATOM   1408  CB  VAL H 184       4.524  15.589  28.872  1.00 29.73           C  
ATOM   1409  CG1 VAL H 184       5.902  16.090  29.300  1.00 33.89           C  
ATOM   1410  CG2 VAL H 184       3.498  16.707  28.668  1.00 32.97           C  
ATOM   1411  C   VAL H 184       3.309  14.151  27.412  1.00 32.75           C  
ATOM   1412  O   VAL H 184       2.473  14.635  26.650  1.00 33.70           O  
ATOM   1413  N   ASP H 185       3.108  13.016  28.109  1.00 33.30           N  
ATOM   1414  CA  ASP H 185       1.868  12.300  28.106  1.00 36.41           C  
ATOM   1415  CB  ASP H 185       2.047  10.829  27.674  1.00 40.15           C  
ATOM   1416  CG  ASP H 185       0.703  10.209  27.311  1.00 44.91           C  
ATOM   1417  OD1 ASP H 185      -0.349  10.852  27.568  1.00 46.41           O  
ATOM   1418  OD2 ASP H 185       0.715   9.072  26.763  1.00 47.81           O1-
ATOM   1419  C   ASP H 185       1.425  12.322  29.535  1.00 36.51           C  
ATOM   1420  O   ASP H 185       1.967  11.610  30.377  1.00 37.07           O  
ATOM   1421  N   LYS H 186       0.433  13.170  29.847  1.00 37.13           N  
ATOM   1422  CA  LYS H 186      -0.009  13.354  31.197  1.00 36.91           C  
ATOM   1423  CB  LYS H 186      -1.021  14.502  31.309  1.00 39.05           C  
ATOM   1424  CG  LYS H 186      -0.390  15.844  30.930  1.00 40.31           C  
ATOM   1425  CD  LYS H 186      -1.397  16.959  30.660  1.00 41.60           C  
ATOM   1426  CE  LYS H 186      -1.832  17.703  31.921  1.00 42.51           C  
ATOM   1427  NZ  LYS H 186      -2.802  18.762  31.569  1.00 46.55           N1+
ATOM   1428  C   LYS H 186      -0.619  12.096  31.730  1.00 38.80           C  
ATOM   1429  O   LYS H 186      -0.419  11.747  32.892  1.00 39.36           O  
ATOM   1430  N   SER H 187      -1.377  11.373  30.890  1.00 38.38           N  
ATOM   1431  CA  SER H 187      -2.053  10.192  31.341  1.00 39.44           C  
ATOM   1432  CB  SER H 187      -2.847   9.516  30.214  1.00 42.16           C  
ATOM   1433  OG  SER H 187      -3.478   8.344  30.702  1.00 35.65           O  
ATOM   1434  C   SER H 187      -1.059   9.187  31.843  1.00 37.83           C  
ATOM   1435  O   SER H 187      -1.229   8.620  32.921  1.00 39.43           O  
ATOM   1436  N   SER H 188      -0.016   8.913  31.037  1.00 35.34           N  
ATOM   1437  CA  SER H 188       0.990   7.939  31.360  1.00 37.07           C  
ATOM   1438  CB  SER H 188       1.678   7.354  30.114  1.00 37.27           C  
ATOM   1439  OG  SER H 188       2.317   8.383  29.376  1.00 37.05           O  
ATOM   1440  C   SER H 188       2.045   8.489  32.274  1.00 35.24           C  
ATOM   1441  O   SER H 188       2.890   7.735  32.757  1.00 35.22           O  
ATOM   1442  N   SER H 189       2.040   9.808  32.545  1.00 34.65           N  
ATOM   1443  CA  SER H 189       3.065  10.360  33.384  1.00 33.58           C  
ATOM   1444  CB  SER H 189       3.032   9.774  34.806  1.00 32.64           C  
ATOM   1445  OG  SER H 189       4.060  10.342  35.599  1.00 33.10           O  
ATOM   1446  C   SER H 189       4.397  10.062  32.766  1.00 31.54           C  
ATOM   1447  O   SER H 189       5.325   9.611  33.437  1.00 30.71           O  
ATOM   1448  N   THR H 190       4.522  10.303  31.445  1.00 32.01           N  
ATOM   1449  CA  THR H 190       5.773  10.049  30.789  1.00 30.11           C  
ATOM   1450  CB  THR H 190       5.719   8.882  29.849  1.00 30.94           C  
ATOM   1451  OG1 THR H 190       5.323   7.711  30.546  1.00 33.47           O  
ATOM   1452  CG2 THR H 190       7.111   8.677  29.229  1.00 28.00           C  
ATOM   1453  C   THR H 190       6.150  11.252  29.980  1.00 28.79           C  
ATOM   1454  O   THR H 190       5.301  11.924  29.395  1.00 30.25           O  
ATOM   1455  N   ALA H 191       7.461  11.557  29.933  1.00 26.69           N  
ATOM   1456  CA  ALA H 191       7.938  12.655  29.144  1.00 25.04           C  
ATOM   1457  CB  ALA H 191       8.832  13.635  29.921  1.00 23.23           C  
ATOM   1458  C   ALA H 191       8.759  12.041  28.056  1.00 25.62           C  
ATOM   1459  O   ALA H 191       9.411  11.021  28.275  1.00 25.67           O  
ATOM   1460  N   TYR H 192       8.734  12.629  26.842  1.00 23.80           N  
ATOM   1461  CA  TYR H 192       9.457  12.029  25.757  1.00 24.34           C  
ATOM   1462  CB  TYR H 192       8.570  11.559  24.591  1.00 22.66           C  
ATOM   1463  CG  TYR H 192       7.558  10.575  25.067  1.00 24.80           C  
ATOM   1464  CD1 TYR H 192       7.868   9.243  25.199  1.00 26.24           C  
ATOM   1465  CD2 TYR H 192       6.288  10.988  25.386  1.00 24.73           C  
ATOM   1466  CE1 TYR H 192       6.925   8.343  25.635  1.00 28.22           C  
ATOM   1467  CE2 TYR H 192       5.341  10.093  25.821  1.00 27.08           C  
ATOM   1468  CZ  TYR H 192       5.657   8.764  25.945  1.00 28.80           C  
ATOM   1469  OH  TYR H 192       4.690   7.839  26.390  1.00 32.09           O  
ATOM   1470  C   TYR H 192      10.359  13.051  25.147  1.00 24.86           C  
ATOM   1471  O   TYR H 192      10.053  14.242  25.122  1.00 24.70           O  
ATOM   1472  N   MET H 193      11.520  12.587  24.648  1.00 25.86           N  
ATOM   1473  CA  MET H 193      12.427  13.445  23.950  1.00 26.87           C  
ATOM   1474  CB  MET H 193      13.798  13.577  24.633  1.00 24.02           C  
ATOM   1475  CG  MET H 193      14.718  14.577  23.933  1.00 22.53           C  
ATOM   1476  SD  MET H 193      16.350  14.767  24.707  1.00 24.93           S  
ATOM   1477  CE  MET H 193      16.909  13.098  24.272  1.00 17.95           C  
ATOM   1478  C   MET H 193      12.646  12.806  22.616  1.00 27.63           C  
ATOM   1479  O   MET H 193      12.902  11.606  22.531  1.00 27.90           O  
ATOM   1480  N   GLU H 194      12.530  13.587  21.528  1.00 28.02           N  
ATOM   1481  CA  GLU H 194      12.709  13.008  20.229  1.00 29.32           C  
ATOM   1482  CB  GLU H 194      11.483  13.203  19.324  1.00 31.42           C  
ATOM   1483  CG  GLU H 194      11.579  12.498  17.972  1.00 36.01           C  
ATOM   1484  CD  GLU H 194      10.294  12.794  17.216  1.00 43.86           C  
ATOM   1485  OE1 GLU H 194       9.207  12.739  17.851  1.00 40.99           O  
ATOM   1486  OE2 GLU H 194      10.381  13.087  15.993  1.00 43.92           O1-
ATOM   1487  C   GLU H 194      13.873  13.690  19.582  1.00 29.25           C  
ATOM   1488  O   GLU H 194      13.888  14.912  19.430  1.00 27.81           O  
ATOM   1489  N   LEU H 195      14.891  12.899  19.190  1.00 28.98           N  
ATOM   1490  CA  LEU H 195      16.049  13.442  18.539  1.00 29.61           C  
ATOM   1491  CB  LEU H 195      17.387  12.893  19.055  1.00 29.71           C  
ATOM   1492  CG  LEU H 195      17.795  13.398  20.443  1.00 31.87           C  
ATOM   1493  CD1 LEU H 195      19.140  12.786  20.862  1.00 33.64           C  
ATOM   1494  CD2 LEU H 195      17.800  14.936  20.490  1.00 33.90           C  
ATOM   1495  C   LEU H 195      15.999  13.031  17.107  1.00 29.76           C  
ATOM   1496  O   LEU H 195      15.892  11.845  16.797  1.00 31.69           O  
ATOM   1497  N   ARG H 196      16.111  14.007  16.191  1.00 30.61           N  
ATOM   1498  CA  ARG H 196      16.037  13.683  14.798  1.00 32.71           C  
ATOM   1499  CB  ARG H 196      14.935  14.451  14.049  1.00 35.33           C  
ATOM   1500  CG  ARG H 196      13.527  14.185  14.586  1.00 36.13           C  
ATOM   1501  CD  ARG H 196      12.420  14.824  13.747  1.00 36.40           C  
ATOM   1502  NE  ARG H 196      12.601  16.300  13.819  1.00 37.57           N  
ATOM   1503  CZ  ARG H 196      11.857  17.043  14.688  1.00 38.10           C  
ATOM   1504  NH1 ARG H 196      10.905  16.447  15.462  1.00 35.37           N1+
ATOM   1505  NH2 ARG H 196      12.060  18.390  14.774  1.00 38.59           N  
ATOM   1506  C   ARG H 196      17.334  14.067  14.155  1.00 34.30           C  
ATOM   1507  O   ARG H 196      18.116  14.834  14.716  1.00 35.40           O  
ATOM   1508  N   SER H 197      17.571  13.536  12.936  1.00 36.05           N  
ATOM   1509  CA  SER H 197      18.750  13.807  12.157  1.00 36.90           C  
ATOM   1510  CB  SER H 197      18.876  15.290  11.767  1.00 38.40           C  
ATOM   1511  OG  SER H 197      17.764  15.684  10.977  1.00 42.92           O  
ATOM   1512  C   SER H 197      19.975  13.453  12.934  1.00 38.47           C  
ATOM   1513  O   SER H 197      20.924  14.231  12.995  1.00 38.51           O  
ATOM   1514  N   LEU H 198      20.003  12.238  13.512  1.00 37.39           N  
ATOM   1515  CA  LEU H 198      21.093  11.833  14.350  1.00 37.17           C  
ATOM   1516  CB  LEU H 198      20.833  10.502  15.077  1.00 34.73           C  
ATOM   1517  CG  LEU H 198      19.634  10.547  16.044  1.00 33.02           C  
ATOM   1518  CD1 LEU H 198      19.427   9.189  16.732  1.00 32.17           C  
ATOM   1519  CD2 LEU H 198      19.759  11.703  17.049  1.00 31.61           C  
ATOM   1520  C   LEU H 198      22.364  11.683  13.574  1.00 39.64           C  
ATOM   1521  O   LEU H 198      22.379  11.246  12.425  1.00 42.40           O  
ATOM   1522  N   THR H 199      23.478  12.077  14.226  1.00 40.14           N  
ATOM   1523  CA  THR H 199      24.809  11.973  13.702  1.00 41.15           C  
ATOM   1524  CB  THR H 199      25.448  13.302  13.422  1.00 41.02           C  
ATOM   1525  OG1 THR H 199      25.613  14.031  14.630  1.00 43.07           O  
ATOM   1526  CG2 THR H 199      24.545  14.089  12.459  1.00 40.71           C  
ATOM   1527  C   THR H 199      25.596  11.328  14.801  1.00 42.66           C  
ATOM   1528  O   THR H 199      25.080  11.118  15.895  1.00 39.93           O  
ATOM   1529  N   SER H 200      26.876  11.009  14.549  1.00 43.88           N  
ATOM   1530  CA  SER H 200      27.675  10.327  15.529  1.00 44.70           C  
ATOM   1531  CB  SER H 200      29.103  10.042  15.036  1.00 47.53           C  
ATOM   1532  OG  SER H 200      29.067   9.143  13.939  1.00 52.63           O  
ATOM   1533  C   SER H 200      27.802  11.180  16.753  1.00 42.68           C  
ATOM   1534  O   SER H 200      27.956  10.667  17.860  1.00 42.26           O  
ATOM   1535  N   GLU H 201      27.713  12.509  16.588  1.00 40.85           N  
ATOM   1536  CA  GLU H 201      27.891  13.428  17.674  1.00 40.87           C  
ATOM   1537  CB  GLU H 201      27.827  14.898  17.230  1.00 42.63           C  
ATOM   1538  CG  GLU H 201      29.024  15.318  16.375  1.00 48.65           C  
ATOM   1539  CD  GLU H 201      28.836  16.780  16.005  1.00 56.10           C  
ATOM   1540  OE1 GLU H 201      28.548  17.588  16.930  1.00 58.48           O  
ATOM   1541  OE2 GLU H 201      28.969  17.109  14.799  1.00 58.95           O1-
ATOM   1542  C   GLU H 201      26.829  13.202  18.706  1.00 37.88           C  
ATOM   1543  O   GLU H 201      27.038  13.469  19.888  1.00 36.32           O  
ATOM   1544  N   ASP H 202      25.648  12.737  18.269  1.00 36.61           N  
ATOM   1545  CA  ASP H 202      24.500  12.498  19.099  1.00 32.51           C  
ATOM   1546  CB  ASP H 202      23.242  12.188  18.278  1.00 33.22           C  
ATOM   1547  CG  ASP H 202      22.856  13.472  17.562  1.00 33.92           C  
ATOM   1548  OD1 ASP H 202      23.372  14.550  17.962  1.00 33.80           O  
ATOM   1549  OD2 ASP H 202      22.041  13.397  16.606  1.00 36.38           O1-
ATOM   1550  C   ASP H 202      24.731  11.353  20.040  1.00 31.46           C  
ATOM   1551  O   ASP H 202      24.026  11.232  21.039  1.00 30.57           O  
ATOM   1552  N   SER H 203      25.661  10.434  19.729  1.00 31.31           N  
ATOM   1553  CA  SER H 203      25.845   9.318  20.616  1.00 31.73           C  
ATOM   1554  CB  SER H 203      26.963   8.366  20.159  1.00 32.61           C  
ATOM   1555  OG  SER H 203      26.661   7.842  18.876  1.00 33.30           O  
ATOM   1556  C   SER H 203      26.230   9.846  21.960  1.00 29.78           C  
ATOM   1557  O   SER H 203      27.264  10.496  22.110  1.00 30.40           O  
ATOM   1558  N   SER H 204      25.401   9.555  22.984  1.00 28.69           N  
ATOM   1559  CA  SER H 204      25.671  10.020  24.314  1.00 28.40           C  
ATOM   1560  CB  SER H 204      25.464  11.534  24.508  1.00 26.94           C  
ATOM   1561  OG  SER H 204      26.389  12.286  23.738  1.00 46.98           O  
ATOM   1562  C   SER H 204      24.671   9.381  25.219  1.00 27.42           C  
ATOM   1563  O   SER H 204      23.819   8.604  24.790  1.00 27.59           O  
ATOM   1564  N   VAL H 205      24.766   9.696  26.524  1.00 26.98           N  
ATOM   1565  CA  VAL H 205      23.800   9.187  27.442  1.00 25.19           C  
ATOM   1566  CB  VAL H 205      24.397   8.699  28.733  1.00 24.12           C  
ATOM   1567  CG1 VAL H 205      24.731   9.898  29.630  1.00 24.78           C  
ATOM   1568  CG2 VAL H 205      23.458   7.654  29.353  1.00 23.21           C  
ATOM   1569  C   VAL H 205      22.876  10.334  27.703  1.00 25.84           C  
ATOM   1570  O   VAL H 205      23.315  11.469  27.885  1.00 27.26           O  
ATOM   1571  N   TYR H 206      21.556  10.081  27.694  1.00 23.38           N  
ATOM   1572  CA  TYR H 206      20.637  11.162  27.875  1.00 21.58           C  
ATOM   1573  CB  TYR H 206      19.563  11.244  26.781  1.00 18.85           C  
ATOM   1574  CG  TYR H 206      20.239  11.607  25.505  1.00 20.91           C  
ATOM   1575  CD1 TYR H 206      20.782  10.647  24.685  1.00 22.91           C  
ATOM   1576  CD2 TYR H 206      20.330  12.926  25.131  1.00 24.23           C  
ATOM   1577  CE1 TYR H 206      21.402  11.000  23.508  1.00 23.05           C  
ATOM   1578  CE2 TYR H 206      20.948  13.285  23.961  1.00 26.20           C  
ATOM   1579  CZ  TYR H 206      21.483  12.322  23.145  1.00 24.30           C  
ATOM   1580  OH  TYR H 206      22.113  12.702  21.942  1.00 27.60           O  
ATOM   1581  C   TYR H 206      19.935  10.933  29.164  1.00 21.54           C  
ATOM   1582  O   TYR H 206      19.516   9.817  29.469  1.00 22.20           O  
ATOM   1583  N   TYR H 207      19.795  12.009  29.960  1.00 20.51           N  
ATOM   1584  CA  TYR H 207      19.181  11.882  31.243  1.00 19.96           C  
ATOM   1585  CB  TYR H 207      20.039  12.383  32.422  1.00 19.96           C  
ATOM   1586  CG  TYR H 207      21.240  11.529  32.636  1.00 18.96           C  
ATOM   1587  CD1 TYR H 207      21.150  10.344  33.329  1.00 19.71           C  
ATOM   1588  CD2 TYR H 207      22.468  11.930  32.166  1.00 18.68           C  
ATOM   1589  CE1 TYR H 207      22.265   9.566  33.538  1.00 20.77           C  
ATOM   1590  CE2 TYR H 207      23.586  11.157  32.371  1.00 20.57           C  
ATOM   1591  CZ  TYR H 207      23.485   9.971  33.056  1.00 21.58           C  
ATOM   1592  OH  TYR H 207      24.633   9.179  33.268  1.00 27.36           O  
ATOM   1593  C   TYR H 207      17.978  12.758  31.287  1.00 19.02           C  
ATOM   1594  O   TYR H 207      17.916  13.801  30.639  1.00 19.84           O  
ATOM   1595  N   CYS H 208      16.968  12.302  32.047  1.00 20.19           N  
ATOM   1596  CA  CYS H 208      15.810  13.092  32.318  1.00 21.50           C  
ATOM   1597  CB  CYS H 208      14.460  12.366  32.085  1.00 20.74           C  
ATOM   1598  SG  CYS H 208      14.248  10.853  33.072  1.00 23.83           S  
ATOM   1599  C   CYS H 208      15.929  13.399  33.773  1.00 21.13           C  
ATOM   1600  O   CYS H 208      16.443  12.583  34.535  1.00 21.95           O  
ATOM   1601  N   ALA H 209      15.509  14.603  34.201  1.00 21.17           N  
ATOM   1602  CA  ALA H 209      15.647  14.905  35.594  1.00 21.92           C  
ATOM   1603  CB  ALA H 209      16.931  15.688  35.918  1.00 23.81           C  
ATOM   1604  C   ALA H 209      14.495  15.762  35.995  1.00 21.43           C  
ATOM   1605  O   ALA H 209      13.988  16.547  35.199  1.00 22.01           O  
ATOM   1606  N   ALA H 210      14.058  15.645  37.263  1.00 21.38           N  
ATOM   1607  CA  ALA H 210      12.931  16.416  37.691  1.00 23.80           C  
ATOM   1608  CB  ALA H 210      11.932  15.610  38.538  1.00 20.40           C  
ATOM   1609  C   ALA H 210      13.419  17.553  38.533  1.00 24.85           C  
ATOM   1610  O   ALA H 210      14.371  17.413  39.302  1.00 28.24           O  
ATOM   1611  N   SER H 211      12.775  18.729  38.370  1.00 25.66           N  
ATOM   1612  CA  SER H 211      13.124  19.898  39.127  1.00 26.53           C  
ATOM   1613  CB  SER H 211      13.878  20.962  38.312  1.00 27.02           C  
ATOM   1614  OG  SER H 211      15.134  20.455  37.885  1.00 21.26           O  
ATOM   1615  C   SER H 211      11.863  20.556  39.613  1.00 29.03           C  
ATOM   1616  O   SER H 211      10.915  20.775  38.865  1.00 29.69           O  
ATOM   1617  N   SER H 212      12.050  20.426  40.950  1.00 16.05           N  
ATOM   1618  CA  SER H 212      11.396  20.575  42.200  1.00 15.52           C  
ATOM   1619  CB  SER H 212      12.155  19.846  43.320  1.00 19.80           C  
ATOM   1620  OG  SER H 212      13.429  20.448  43.491  1.00 15.63           O  
ATOM   1621  C   SER H 212      11.242  21.984  42.616  1.00 16.73           C  
ATOM   1622  O   SER H 212      11.915  22.931  42.220  1.00 16.81           O  
ATOM   1623  N   PRO H 213      10.222  21.989  43.410  1.00 19.16           N  
ATOM   1624  CA  PRO H 213       9.635  23.107  44.084  1.00 19.66           C  
ATOM   1625  CD  PRO H 213       9.316  20.867  43.369  1.00 32.89           C  
ATOM   1626  CB  PRO H 213       8.173  22.735  44.334  1.00 17.98           C  
ATOM   1627  CG  PRO H 213       8.180  21.205  44.338  1.00 15.32           C  
ATOM   1628  C   PRO H 213      10.294  23.533  45.354  1.00 20.48           C  
ATOM   1629  O   PRO H 213       9.684  24.348  46.040  1.00 21.28           O  
ATOM   1630  N   TYR H 214      11.466  23.006  45.744  1.00 20.34           N  
ATOM   1631  CA  TYR H 214      11.967  23.423  47.025  1.00 20.34           C  
ATOM   1632  CB  TYR H 214      13.263  22.718  47.427  1.00 19.08           C  
ATOM   1633  CG  TYR H 214      12.870  21.294  47.309  1.00 16.52           C  
ATOM   1634  CD1 TYR H 214      11.980  20.729  48.190  1.00 13.01           C  
ATOM   1635  CD2 TYR H 214      13.348  20.545  46.266  1.00 21.91           C  
ATOM   1636  CE1 TYR H 214      11.605  19.413  48.050  1.00 18.91           C  
ATOM   1637  CE2 TYR H 214      12.981  19.233  46.119  1.00 26.57           C  
ATOM   1638  CZ  TYR H 214      12.111  18.665  47.013  1.00 23.37           C  
ATOM   1639  OH  TYR H 214      11.741  17.314  46.845  1.00  2.52           O  
ATOM   1640  C   TYR H 214      12.180  24.900  46.988  1.00 21.13           C  
ATOM   1641  O   TYR H 214      11.841  25.599  47.943  1.00 21.14           O  
ATOM   1642  N   SER H 215      12.736  25.422  45.881  1.00 20.28           N  
ATOM   1643  CA  SER H 215      12.864  26.846  45.796  1.00 20.53           C  
ATOM   1644  CB  SER H 215      14.237  27.400  46.191  1.00 20.77           C  
ATOM   1645  OG  SER H 215      15.173  27.097  45.175  1.00 20.02           O  
ATOM   1646  C   SER H 215      12.616  27.229  44.371  1.00 20.15           C  
ATOM   1647  O   SER H 215      12.207  26.409  43.551  1.00 21.41           O  
ATOM   1648  N   MET H 216      12.848  28.517  44.054  1.00 19.72           N  
ATOM   1649  CA  MET H 216      12.619  29.076  42.753  1.00 19.59           C  
ATOM   1650  CB  MET H 216      12.828  30.599  42.719  1.00 12.61           C  
ATOM   1651  CG  MET H 216      11.789  31.363  43.542  1.00 13.76           C  
ATOM   1652  SD  MET H 216      10.081  31.183  42.940  1.00  0.00           S  
ATOM   1653  CE  MET H 216       9.326  32.247  44.205  1.00  0.00           C  
ATOM   1654  C   MET H 216      13.550  28.459  41.751  1.00 19.97           C  
ATOM   1655  O   MET H 216      13.202  28.311  40.580  1.00 19.66           O  
ATOM   1656  N   ARG H 217      14.766  28.088  42.190  1.00 20.84           N  
ATOM   1657  CA  ARG H 217      15.802  27.603  41.321  1.00 20.21           C  
ATOM   1658  CB  ARG H 217      17.073  27.183  42.046  1.00 19.13           C  
ATOM   1659  CG  ARG H 217      17.511  28.021  43.237  1.00 19.88           C  
ATOM   1660  CD  ARG H 217      18.466  27.213  44.084  1.00 17.01           C  
ATOM   1661  NE  ARG H 217      17.621  26.136  44.646  1.00  0.00           N  
ATOM   1662  CZ  ARG H 217      17.386  24.981  43.960  1.00  2.00           C  
ATOM   1663  NH1 ARG H 217      18.144  24.668  42.873  1.00  0.00           N1+
ATOM   1664  NH2 ARG H 217      16.410  24.136  44.402  1.00  0.00           N  
ATOM   1665  C   ARG H 217      15.386  26.328  40.675  1.00 19.55           C  
ATOM   1666  O   ARG H 217      14.440  25.669  41.108  1.00 18.59           O  
ATOM   1667  N   ALA H 218      16.094  25.950  39.588  1.00 17.30           N  
ATOM   1668  CA  ALA H 218      15.756  24.694  38.998  1.00 16.64           C  
ATOM   1669  CB  ALA H 218      15.839  24.701  37.461  1.00 16.97           C  
ATOM   1670  C   ALA H 218      16.725  23.666  39.485  1.00 17.48           C  
ATOM   1671  O   ALA H 218      17.619  23.247  38.747  1.00 18.69           O  
ATOM   1672  N   ALA H 219      16.546  23.211  40.746  1.00 17.11           N  
ATOM   1673  CA  ALA H 219      17.352  22.148  41.268  1.00 17.05           C  
ATOM   1674  CB  ALA H 219      17.279  21.946  42.787  1.00 17.28           C  
ATOM   1675  C   ALA H 219      16.778  20.919  40.693  1.00 17.32           C  
ATOM   1676  O   ALA H 219      15.557  20.774  40.641  1.00 18.73           O  
ATOM   1677  N   MET H 220      17.650  19.998  40.262  1.00 15.64           N  
ATOM   1678  CA  MET H 220      17.152  18.778  39.718  1.00 15.17           C  
ATOM   1679  CB  MET H 220      17.918  18.333  38.461  1.00 14.59           C  
ATOM   1680  CG  MET H 220      17.805  19.356  37.328  1.00 12.17           C  
ATOM   1681  SD  MET H 220      18.766  18.970  35.838  1.00 21.44           S  
ATOM   1682  CE  MET H 220      18.694  20.667  35.197  1.00 19.08           C  
ATOM   1683  C   MET H 220      17.358  17.757  40.785  1.00 15.66           C  
ATOM   1684  O   MET H 220      18.465  17.261  40.980  1.00 13.72           O  
ATOM   1685  N   ASP H 221      16.287  17.439  41.532  1.00 15.27           N  
ATOM   1686  CA  ASP H 221      16.403  16.528  42.635  1.00 15.18           C  
ATOM   1687  CB  ASP H 221      15.212  16.638  43.615  1.00 14.10           C  
ATOM   1688  CG  ASP H 221      13.888  16.455  42.884  1.00 17.82           C  
ATOM   1689  OD1 ASP H 221      13.907  16.271  41.638  1.00 22.39           O  
ATOM   1690  OD2 ASP H 221      12.831  16.515  43.569  1.00 22.42           O1-
ATOM   1691  C   ASP H 221      16.636  15.089  42.230  1.00 17.69           C  
ATOM   1692  O   ASP H 221      17.446  14.401  42.848  1.00 19.09           O  
ATOM   1693  N   TYR H 222      15.965  14.607  41.167  1.00 30.01           N  
ATOM   1694  CA  TYR H 222      15.914  13.221  40.808  1.00 29.86           C  
ATOM   1695  CB  TYR H 222      14.552  12.542  41.050  1.00 29.05           C  
ATOM   1696  CG  TYR H 222      14.428  12.257  42.509  1.00 35.29           C  
ATOM   1697  CD1 TYR H 222      14.036  13.226  43.404  1.00 36.36           C  
ATOM   1698  CD2 TYR H 222      14.709  10.996  42.980  1.00 38.50           C  
ATOM   1699  CE1 TYR H 222      13.931  12.937  44.746  1.00 38.57           C  
ATOM   1700  CE2 TYR H 222      14.606  10.700  44.317  1.00 40.32           C  
ATOM   1701  CZ  TYR H 222      14.215  11.672  45.203  1.00 41.78           C  
ATOM   1702  OH  TYR H 222      14.108  11.370  46.578  1.00 45.23           O  
ATOM   1703  C   TYR H 222      16.236  13.094  39.359  1.00 28.76           C  
ATOM   1704  O   TYR H 222      15.657  13.769  38.510  1.00 29.12           O  
ATOM   1705  N   TRP H 223      17.187  12.193  39.060  1.00 28.97           N  
ATOM   1706  CA  TRP H 223      17.640  11.971  37.720  1.00 27.16           C  
ATOM   1707  CB  TRP H 223      19.167  12.081  37.590  1.00 25.73           C  
ATOM   1708  CG  TRP H 223      19.707  13.474  37.801  1.00 24.84           C  
ATOM   1709  CD2 TRP H 223      20.498  14.188  36.839  1.00 23.15           C  
ATOM   1710  CD1 TRP H 223      19.607  14.281  38.896  1.00 25.06           C  
ATOM   1711  NE1 TRP H 223      20.267  15.463  38.668  1.00 23.54           N  
ATOM   1712  CE2 TRP H 223      20.827  15.419  37.409  1.00 23.51           C  
ATOM   1713  CE3 TRP H 223      20.920  13.846  35.587  1.00 21.81           C  
ATOM   1714  CZ2 TRP H 223      21.585  16.329  36.729  1.00 24.41           C  
ATOM   1715  CZ3 TRP H 223      21.682  14.768  34.903  1.00 22.67           C  
ATOM   1716  CH2 TRP H 223      22.007  15.986  35.465  1.00 24.26           C  
ATOM   1717  C   TRP H 223      17.295  10.566  37.363  1.00 28.99           C  
ATOM   1718  O   TRP H 223      17.200   9.696  38.227  1.00 28.45           O  
ATOM   1719  N   GLY H 224      17.076  10.320  36.060  1.00 30.08           N  
ATOM   1720  CA  GLY H 224      16.796   8.988  35.612  1.00 29.11           C  
ATOM   1721  C   GLY H 224      18.115   8.289  35.508  1.00 30.57           C  
ATOM   1722  O   GLY H 224      19.166   8.908  35.666  1.00 27.99           O  
ATOM   1723  N   GLN H 225      18.090   6.967  35.245  1.00 30.30           N  
ATOM   1724  CA  GLN H 225      19.299   6.200  35.120  1.00 32.99           C  
ATOM   1725  CB  GLN H 225      19.109   4.671  35.089  1.00 38.88           C  
ATOM   1726  CG  GLN H 225      18.288   4.147  33.917  1.00 43.54           C  
ATOM   1727  CD  GLN H 225      16.835   4.243  34.335  1.00 46.82           C  
ATOM   1728  OE1 GLN H 225      16.019   4.850  33.648  1.00 47.16           O  
ATOM   1729  NE2 GLN H 225      16.499   3.630  35.499  1.00 43.26           N  
ATOM   1730  C   GLN H 225      20.037   6.623  33.890  1.00 31.81           C  
ATOM   1731  O   GLN H 225      21.260   6.505  33.830  1.00 33.60           O  
ATOM   1732  N   GLY H 226      19.315   7.087  32.855  1.00 30.21           N  
ATOM   1733  CA  GLY H 226      19.969   7.540  31.662  1.00 28.29           C  
ATOM   1734  C   GLY H 226      19.732   6.545  30.574  1.00 27.80           C  
ATOM   1735  O   GLY H 226      19.534   5.356  30.821  1.00 29.97           O  
ATOM   1736  N   THR H 227      19.722   7.032  29.317  1.00 21.12           N  
ATOM   1737  CA  THR H 227      19.541   6.141  28.213  1.00 19.45           C  
ATOM   1738  CB  THR H 227      18.231   6.336  27.497  1.00 19.81           C  
ATOM   1739  OG1 THR H 227      17.930   5.197  26.708  1.00 21.91           O  
ATOM   1740  CG2 THR H 227      18.309   7.580  26.599  1.00 17.57           C  
ATOM   1741  C   THR H 227      20.677   6.384  27.268  1.00 19.49           C  
ATOM   1742  O   THR H 227      21.021   7.525  26.961  1.00 21.04           O  
ATOM   1743  N   THR H 228      21.307   5.306  26.772  1.00 19.90           N  
ATOM   1744  CA  THR H 228      22.437   5.544  25.930  1.00 20.02           C  
ATOM   1745  CB  THR H 228      23.594   4.616  26.178  1.00 20.47           C  
ATOM   1746  OG1 THR H 228      24.769   5.166  25.610  1.00 27.20           O  
ATOM   1747  CG2 THR H 228      23.305   3.244  25.548  1.00 22.73           C  
ATOM   1748  C   THR H 228      22.003   5.412  24.510  1.00 20.44           C  
ATOM   1749  O   THR H 228      21.308   4.470  24.131  1.00 21.75           O  
ATOM   1750  N   VAL H 229      22.373   6.409  23.688  1.00 19.21           N  
ATOM   1751  CA  VAL H 229      22.035   6.349  22.303  1.00 19.06           C  
ATOM   1752  CB  VAL H 229      21.288   7.566  21.832  1.00 19.05           C  
ATOM   1753  CG1 VAL H 229      21.111   7.493  20.307  1.00 16.93           C  
ATOM   1754  CG2 VAL H 229      19.952   7.637  22.594  1.00 18.76           C  
ATOM   1755  C   VAL H 229      23.327   6.272  21.568  1.00 21.42           C  
ATOM   1756  O   VAL H 229      24.193   7.137  21.706  1.00 21.44           O  
ATOM   1757  N   THR H 230      23.497   5.200  20.778  1.00 23.18           N  
ATOM   1758  CA  THR H 230      24.695   5.069  20.011  1.00 24.15           C  
ATOM   1759  CB  THR H 230      25.389   3.755  20.196  1.00 24.84           C  
ATOM   1760  OG1 THR H 230      24.508   2.695  19.867  1.00 26.80           O  
ATOM   1761  CG2 THR H 230      25.855   3.632  21.655  1.00 22.25           C  
ATOM   1762  C   THR H 230      24.295   5.169  18.582  1.00 25.61           C  
ATOM   1763  O   THR H 230      23.442   4.419  18.111  1.00 26.74           O  
ATOM   1764  N   VAL H 231      24.900   6.124  17.855  1.00 27.31           N  
ATOM   1765  CA  VAL H 231      24.565   6.267  16.472  1.00 29.92           C  
ATOM   1766  CB  VAL H 231      24.492   7.699  16.029  1.00 28.81           C  
ATOM   1767  CG1 VAL H 231      24.289   7.742  14.506  1.00 28.71           C  
ATOM   1768  CG2 VAL H 231      23.381   8.399  16.828  1.00 26.29           C  
ATOM   1769  C   VAL H 231      25.666   5.622  15.705  1.00 33.22           C  
ATOM   1770  O   VAL H 231      26.779   6.143  15.652  1.00 34.31           O  
ATOM   1771  N   SER H 232      25.379   4.463  15.080  1.00 34.17           N  
ATOM   1772  CA  SER H 232      26.412   3.789  14.351  1.00 36.61           C  
ATOM   1773  CB  SER H 232      27.032   2.607  15.115  1.00 36.47           C  
ATOM   1774  OG  SER H 232      27.686   3.073  16.285  1.00 37.57           O  
ATOM   1775  C   SER H 232      25.825   3.228  13.098  1.00 37.30           C  
ATOM   1776  O   SER H 232      24.667   2.815  13.061  1.00 36.42           O  
ATOM   1777  N   ALA H 233      26.636   3.202  12.025  1.00 38.84           N  
ATOM   1778  CA  ALA H 233      26.183   2.671  10.778  1.00 41.19           C  
ATOM   1779  CB  ALA H 233      26.713   3.453   9.564  1.00 41.24           C  
ATOM   1780  C   ALA H 233      26.738   1.253  10.689  1.00 42.76           C  
ATOM   1781  O   ALA H 233      25.998   0.344  10.226  1.00 42.81           O  
ATOM   1782  OXT ALA H 233      27.919   1.064  11.084  1.00 73.43           O1-
TER    1783      ALA H 233 
CONECT  159  713
CONECT  713  159
CONECT 1014 1598
CONECT 1598 1014
END
