# Supplementary material for: Fully automated antibody structure prediction using BIOVIA tools: Validation study
Source: PLoS One. 2017 May 18;12(5):e0177923. doi: 10.1371/journal.pone.0177923 (PMC5436848; doi:10.1371/journal.pone.0177923)
Supplement: S1 Dataset — Predicted structures using the Top5 framework method, Chothia CDR definition with no canonical filtering and generating 50 models. These were used in the detailed discussion of outliers and for comparison against predictions using canonical filtering. (ZIP) [file pone.0177923.s003.zip › 4NM4_LH_FV_FinalModel.pdb]

REMARK   Accelrys Discovery Studio PDB file
REMARK   Created:  2015-05-08T06:34:30Z
SSBOND   1 CYS L   23    CYS L   94                                     
SSBOND   2 CYS H  135    CYS H  209                                     
ATOM      1  N   ASP L   1      25.197  33.003  26.241  1.00 38.22           N1+
ATOM      2  CA  ASP L   1      24.884  32.087  27.361  1.00 37.14           C  
ATOM      3  CB  ASP L   1      24.875  30.625  26.891  1.00 38.00           C  
ATOM      4  CG  ASP L   1      23.619  30.420  26.061  1.00 38.10           C  
ATOM      5  OD1 ASP L   1      22.702  31.281  26.155  1.00 26.55           O  
ATOM      6  OD2 ASP L   1      23.556  29.398  25.330  1.00 30.06           O1-
ATOM      7  C   ASP L   1      25.901  32.233  28.435  1.00 36.13           C  
ATOM      8  O   ASP L   1      26.936  32.869  28.244  1.00 38.45           O  
ATOM      9  N   ILE L   2      25.624  31.645  29.612  1.00 38.56           N  
ATOM     10  CA  ILE L   2      26.538  31.785  30.705  1.00 36.25           C  
ATOM     11  CB  ILE L   2      25.877  31.785  32.055  1.00 36.98           C  
ATOM     12  CG1 ILE L   2      24.882  32.953  32.162  1.00 38.47           C  
ATOM     13  CG2 ILE L   2      26.978  31.818  33.127  1.00 34.89           C  
ATOM     14  CD1 ILE L   2      23.972  32.871  33.386  1.00 37.74           C  
ATOM     15  C   ILE L   2      27.469  30.620  30.675  1.00 34.04           C  
ATOM     16  O   ILE L   2      27.040  29.473  30.552  1.00 33.33           O  
ATOM     17  N   GLN L   3      28.787  30.893  30.774  1.00 32.31           N  
ATOM     18  CA  GLN L   3      29.720  29.806  30.744  1.00 30.73           C  
ATOM     19  CB  GLN L   3      30.940  30.039  29.839  1.00 31.95           C  
ATOM     20  CG  GLN L   3      31.793  28.780  29.673  1.00  0.00           C  
ATOM     21  CD  GLN L   3      30.988  27.789  28.839  1.00  0.00           C  
ATOM     22  OE1 GLN L   3      30.767  27.997  27.648  1.00  0.00           O  
ATOM     23  NE2 GLN L   3      30.524  26.685  29.485  1.00  0.00           N  
ATOM     24  C   GLN L   3      30.219  29.584  32.136  1.00 30.67           C  
ATOM     25  O   GLN L   3      30.487  30.527  32.878  1.00 30.98           O  
ATOM     26  N   MET L   4      30.353  28.302  32.528  1.00 29.42           N  
ATOM     27  CA  MET L   4      30.787  28.011  33.864  1.00 27.83           C  
ATOM     28  CB  MET L   4      29.860  27.023  34.592  1.00 25.64           C  
ATOM     29  CG  MET L   4      28.403  27.494  34.641  1.00 27.35           C  
ATOM     30  SD  MET L   4      28.143  29.112  35.430  1.00 17.16           S  
ATOM     31  CE  MET L   4      28.523  28.533  37.106  1.00 18.78           C  
ATOM     32  C   MET L   4      32.148  27.386  33.783  1.00 27.12           C  
ATOM     33  O   MET L   4      32.372  26.460  33.007  1.00 26.62           O  
ATOM     34  N   THR L   5      33.102  27.886  34.594  1.00 26.57           N  
ATOM     35  CA  THR L   5      34.442  27.372  34.562  1.00 28.92           C  
ATOM     36  CB  THR L   5      35.469  28.435  34.297  1.00 32.43           C  
ATOM     37  OG1 THR L   5      35.216  29.061  33.049  1.00 40.69           O  
ATOM     38  CG2 THR L   5      36.867  27.795  34.307  1.00 38.70           C  
ATOM     39  C   THR L   5      34.760  26.818  35.915  1.00 29.70           C  
ATOM     40  O   THR L   5      34.559  27.482  36.931  1.00 31.97           O  
ATOM     41  N   GLN L   6      35.287  25.578  35.964  1.00 27.91           N  
ATOM     42  CA  GLN L   6      35.610  25.003  37.238  1.00 27.96           C  
ATOM     43  CB  GLN L   6      34.916  23.657  37.494  1.00 25.50           C  
ATOM     44  CG  GLN L   6      33.391  23.782  37.545  1.00 26.57           C  
ATOM     45  CD  GLN L   6      32.805  22.414  37.852  1.00 26.58           C  
ATOM     46  OE1 GLN L   6      31.843  21.977  37.223  1.00 26.65           O  
ATOM     47  NE2 GLN L   6      33.395  21.722  38.861  1.00 26.31           N  
ATOM     48  C   GLN L   6      37.087  24.784  37.316  1.00 31.15           C  
ATOM     49  O   GLN L   6      37.769  24.661  36.300  1.00 31.79           O  
ATOM     50  N   SER L   7      37.622  24.783  38.555  1.00 30.32           N  
ATOM     51  CA  SER L   7      39.018  24.528  38.771  1.00 32.10           C  
ATOM     52  CB  SER L   7      39.883  25.797  38.878  1.00 33.69           C  
ATOM     53  OG  SER L   7      40.008  26.428  37.613  1.00 40.33           O  
ATOM     54  C   SER L   7      39.138  23.841  40.091  1.00 33.57           C  
ATOM     55  O   SER L   7      38.349  24.100  41.001  1.00 32.04           O  
ATOM     56  N   PRO L   8      40.092  22.963  40.248  1.00 34.14           N  
ATOM     57  CA  PRO L   8      40.990  22.562  39.196  1.00 33.84           C  
ATOM     58  CD  PRO L   8      40.657  22.725  41.566  1.00 34.98           C  
ATOM     59  CB  PRO L   8      42.269  22.093  39.891  1.00 34.77           C  
ATOM     60  CG  PRO L   8      41.824  21.757  41.323  1.00 34.65           C  
ATOM     61  C   PRO L   8      40.320  21.466  38.432  1.00 34.47           C  
ATOM     62  O   PRO L   8      39.249  21.023  38.845  1.00 34.47           O  
ATOM     63  N   ASP L   9      40.914  21.025  37.304  1.00 34.36           N  
ATOM     64  CA  ASP L   9      40.331  19.947  36.562  1.00 33.58           C  
ATOM     65  CB  ASP L   9      41.003  19.687  35.201  1.00 35.16           C  
ATOM     66  CG  ASP L   9      40.490  20.736  34.215  1.00 30.08           C  
ATOM     67  OD1 ASP L   9      39.326  21.193  34.373  1.00 34.39           O  
ATOM     68  OD2 ASP L   9      41.258  21.084  33.279  1.00 32.14           O1-
ATOM     69  C   ASP L   9      40.374  18.698  37.389  1.00 32.71           C  
ATOM     70  O   ASP L   9      39.429  17.911  37.367  1.00 33.99           O  
ATOM     71  N   SER L  10      41.470  18.462  38.140  1.00 32.10           N  
ATOM     72  CA  SER L  10      41.501  17.283  38.963  1.00 33.26           C  
ATOM     73  CB  SER L  10      42.261  16.104  38.336  1.00 36.55           C  
ATOM     74  OG  SER L  10      41.600  15.657  37.164  1.00 31.87           O  
ATOM     75  C   SER L  10      42.213  17.608  40.240  1.00 34.51           C  
ATOM     76  O   SER L  10      43.123  18.437  40.256  1.00 32.47           O  
ATOM     77  N   LEU L  11      41.799  16.979  41.363  1.00 33.92           N  
ATOM     78  CA  LEU L  11      42.536  17.208  42.573  1.00 35.46           C  
ATOM     79  CB  LEU L  11      41.956  18.260  43.543  1.00 36.44           C  
ATOM     80  CG  LEU L  11      40.689  17.848  44.312  1.00 38.31           C  
ATOM     81  CD1 LEU L  11      40.235  18.974  45.250  1.00 37.90           C  
ATOM     82  CD2 LEU L  11      39.567  17.406  43.364  1.00 39.93           C  
ATOM     83  C   LEU L  11      42.674  15.912  43.311  1.00 36.27           C  
ATOM     84  O   LEU L  11      41.736  15.120  43.384  1.00 35.66           O  
ATOM     85  N   ALA L  12      43.877  15.658  43.870  1.00 36.45           N  
ATOM     86  CA  ALA L  12      44.110  14.449  44.609  1.00 36.79           C  
ATOM     87  CB  ALA L  12      45.369  13.690  44.158  1.00 38.12           C  
ATOM     88  C   ALA L  12      44.296  14.832  46.046  1.00 38.58           C  
ATOM     89  O   ALA L  12      45.105  15.702  46.369  1.00 39.71           O  
ATOM     90  N   VAL L  13      43.555  14.173  46.960  1.00 37.32           N  
ATOM     91  CA  VAL L  13      43.629  14.563  48.339  1.00 37.72           C  
ATOM     92  CB  VAL L  13      42.436  15.380  48.747  1.00 37.16           C  
ATOM     93  CG1 VAL L  13      41.212  14.453  48.831  1.00 29.63           C  
ATOM     94  CG2 VAL L  13      42.748  16.146  50.038  1.00 28.59           C  
ATOM     95  C   VAL L  13      43.651  13.325  49.186  1.00 38.80           C  
ATOM     96  O   VAL L  13      43.120  12.286  48.798  1.00 38.49           O  
ATOM     97  N   SER L  14      44.285  13.408  50.378  1.00 38.46           N  
ATOM     98  CA  SER L  14      44.363  12.282  51.267  1.00 40.08           C  
ATOM     99  CB  SER L  14      45.500  12.384  52.296  1.00 44.10           C  
ATOM    100  OG  SER L  14      46.755  12.368  51.631  1.00 48.04           O  
ATOM    101  C   SER L  14      43.069  12.183  52.010  1.00 40.03           C  
ATOM    102  O   SER L  14      42.356  13.171  52.180  1.00 39.73           O  
ATOM    103  N   LEU L  15      42.745  10.969  52.493  1.00 41.05           N  
ATOM    104  CA  LEU L  15      41.485  10.767  53.143  1.00 41.01           C  
ATOM    105  CB  LEU L  15      41.227   9.292  53.508  1.00 41.96           C  
ATOM    106  CG  LEU L  15      39.825   9.018  54.085  1.00 41.68           C  
ATOM    107  CD1 LEU L  15      38.729   9.262  53.037  1.00 33.56           C  
ATOM    108  CD2 LEU L  15      39.744   7.612  54.700  1.00 32.38           C  
ATOM    109  C   LEU L  15      41.475  11.568  54.403  1.00 40.88           C  
ATOM    110  O   LEU L  15      42.454  11.595  55.147  1.00 41.08           O  
ATOM    111  N   GLY L  16      40.351  12.266  54.654  1.00 41.62           N  
ATOM    112  CA  GLY L  16      40.193  13.013  55.867  1.00 42.93           C  
ATOM    113  C   GLY L  16      40.577  14.446  55.663  1.00 42.92           C  
ATOM    114  O   GLY L  16      40.317  15.280  56.530  1.00 43.58           O  
ATOM    115  N   GLU L  17      41.199  14.787  54.519  1.00 42.71           N  
ATOM    116  CA  GLU L  17      41.588  16.155  54.325  1.00 44.55           C  
ATOM    117  CB  GLU L  17      42.836  16.344  53.447  1.00 45.73           C  
ATOM    118  CG  GLU L  17      44.099  15.833  54.140  1.00 51.49           C  
ATOM    119  CD  GLU L  17      45.320  16.351  53.395  1.00 58.66           C  
ATOM    120  OE1 GLU L  17      45.408  16.138  52.159  1.00 62.74           O  
ATOM    121  OE2 GLU L  17      46.187  16.972  54.066  1.00 60.66           O1-
ATOM    122  C   GLU L  17      40.449  16.930  53.737  1.00 43.50           C  
ATOM    123  O   GLU L  17      39.429  16.369  53.338  1.00 42.25           O  
ATOM    124  N   ARG L  18      40.586  18.273  53.734  1.00 43.01           N  
ATOM    125  CA  ARG L  18      39.576  19.151  53.210  1.00 42.22           C  
ATOM    126  CB  ARG L  18      39.598  20.543  53.860  1.00 44.61           C  
ATOM    127  CG  ARG L  18      38.670  21.549  53.180  1.00 45.68           C  
ATOM    128  CD  ARG L  18      38.609  22.905  53.886  1.00 51.39           C  
ATOM    129  NE  ARG L  18      37.847  22.701  55.148  1.00 55.84           N  
ATOM    130  CZ  ARG L  18      37.741  23.712  56.056  1.00 67.67           C  
ATOM    131  NH1 ARG L  18      38.350  24.911  55.825  1.00 58.44           N1+
ATOM    132  NH2 ARG L  18      37.019  23.526  57.198  1.00 56.97           N  
ATOM    133  C   ARG L  18      39.787  19.347  51.741  1.00 39.54           C  
ATOM    134  O   ARG L  18      40.916  19.470  51.272  1.00 40.45           O  
ATOM    135  N   ALA L  19      38.679  19.396  50.971  1.00 39.32           N  
ATOM    136  CA  ALA L  19      38.777  19.605  49.553  1.00 37.30           C  
ATOM    137  CB  ALA L  19      38.207  18.451  48.712  1.00 36.49           C  
ATOM    138  C   ALA L  19      37.981  20.826  49.218  1.00 37.28           C  
ATOM    139  O   ALA L  19      36.921  21.064  49.797  1.00 36.16           O  
ATOM    140  N   THR L  20      38.496  21.649  48.280  1.00 35.04           N  
ATOM    141  CA  THR L  20      37.808  22.841  47.878  1.00 36.99           C  
ATOM    142  CB  THR L  20      38.530  24.086  48.310  1.00 41.20           C  
ATOM    143  OG1 THR L  20      38.746  24.072  49.713  1.00 44.83           O  
ATOM    144  CG2 THR L  20      37.672  25.304  47.943  1.00 42.79           C  
ATOM    145  C   THR L  20      37.774  22.845  46.377  1.00 35.55           C  
ATOM    146  O   THR L  20      38.806  22.666  45.734  1.00 35.86           O  
ATOM    147  N   ILE L  21      36.581  23.050  45.777  1.00 33.87           N  
ATOM    148  CA  ILE L  21      36.461  23.072  44.344  1.00 33.54           C  
ATOM    149  CB  ILE L  21      35.579  21.982  43.809  1.00 32.48           C  
ATOM    150  CG1 ILE L  21      36.162  20.610  44.191  1.00 24.15           C  
ATOM    151  CG2 ILE L  21      35.434  22.175  42.290  1.00 16.10           C  
ATOM    152  CD1 ILE L  21      35.198  19.451  43.951  1.00 38.44           C  
ATOM    153  C   ILE L  21      35.858  24.396  43.972  1.00 34.88           C  
ATOM    154  O   ILE L  21      34.945  24.877  44.640  1.00 33.40           O  
ATOM    155  N   ASN L  22      36.356  25.015  42.880  1.00 34.71           N  
ATOM    156  CA  ASN L  22      35.938  26.343  42.509  1.00 35.95           C  
ATOM    157  CB  ASN L  22      37.115  27.267  42.148  1.00 38.78           C  
ATOM    158  CG  ASN L  22      37.999  27.452  43.371  1.00 36.50           C  
ATOM    159  OD1 ASN L  22      37.568  27.986  44.391  1.00 37.85           O  
ATOM    160  ND2 ASN L  22      39.276  26.993  43.269  1.00 36.17           N  
ATOM    161  C   ASN L  22      35.093  26.298  41.271  1.00 34.94           C  
ATOM    162  O   ASN L  22      35.268  25.444  40.405  1.00 33.16           O  
ATOM    163  N   CYS L  23      34.129  27.239  41.178  1.00 33.00           N  
ATOM    164  CA  CYS L  23      33.270  27.376  40.033  1.00 31.12           C  
ATOM    165  CB  CYS L  23      31.863  26.780  40.268  1.00 32.67           C  
ATOM    166  SG  CYS L  23      30.727  26.979  38.860  1.00 43.41           S  
ATOM    167  C   CYS L  23      33.098  28.845  39.780  1.00 33.29           C  
ATOM    168  O   CYS L  23      32.676  29.590  40.665  1.00 34.28           O  
ATOM    169  N   LYS L  24      33.414  29.303  38.551  1.00 34.00           N  
ATOM    170  CA  LYS L  24      33.305  30.703  38.246  1.00 37.18           C  
ATOM    171  CB  LYS L  24      34.665  31.308  37.847  1.00 39.77           C  
ATOM    172  CG  LYS L  24      34.697  32.833  37.755  1.00 46.95           C  
ATOM    173  CD  LYS L  24      36.118  33.401  37.718  1.00 51.79           C  
ATOM    174  CE  LYS L  24      36.174  34.926  37.576  1.00 54.14           C  
ATOM    175  NZ  LYS L  24      37.553  35.409  37.821  1.00 58.20           N1+
ATOM    176  C   LYS L  24      32.364  30.851  37.087  1.00 36.04           C  
ATOM    177  O   LYS L  24      32.440  30.107  36.112  1.00 36.23           O  
ATOM    178  N   SER L  25      31.446  31.837  37.161  1.00 34.22           N  
ATOM    179  CA  SER L  25      30.474  32.035  36.119  1.00 34.12           C  
ATOM    180  CB  SER L  25      29.036  32.150  36.651  1.00 31.84           C  
ATOM    181  OG  SER L  25      28.930  33.253  37.541  1.00 25.89           O  
ATOM    182  C   SER L  25      30.803  33.301  35.389  1.00 36.56           C  
ATOM    183  O   SER L  25      31.349  34.246  35.956  1.00 38.84           O  
ATOM    184  N   SER L  26      30.519  33.324  34.070  1.00 19.00           N  
ATOM    185  CA  SER L  26      30.841  34.416  33.189  1.00 19.53           C  
ATOM    186  CB  SER L  26      30.464  34.112  31.731  1.00 19.15           C  
ATOM    187  OG  SER L  26      30.798  35.218  30.912  1.00 18.35           O  
ATOM    188  C   SER L  26      30.071  35.626  33.596  1.00 20.57           C  
ATOM    189  O   SER L  26      30.555  36.753  33.484  1.00 21.28           O  
ATOM    190  N   GLN L  27      28.828  35.418  34.055  1.00 21.18           N  
ATOM    191  CA  GLN L  27      28.021  36.520  34.487  1.00 22.10           C  
ATOM    192  CB  GLN L  27      26.893  36.893  33.507  1.00 23.66           C  
ATOM    193  CG  GLN L  27      25.853  35.800  33.277  1.00 27.60           C  
ATOM    194  CD  GLN L  27      24.882  36.331  32.235  1.00 31.87           C  
ATOM    195  OE1 GLN L  27      23.707  36.552  32.519  1.00 32.67           O  
ATOM    196  NE2 GLN L  27      25.387  36.548  30.991  1.00 34.12           N  
ATOM    197  C   GLN L  27      27.429  36.136  35.803  1.00 21.39           C  
ATOM    198  O   GLN L  27      27.359  34.958  36.147  1.00 20.27           O  
ATOM    199  N   SER L  28      26.998  37.139  36.590  1.00 20.76           N  
ATOM    200  CA  SER L  28      26.504  36.872  37.909  1.00 20.41           C  
ATOM    201  CB  SER L  28      26.223  38.148  38.717  1.00 21.98           C  
ATOM    202  OG  SER L  28      25.734  37.810  40.006  1.00 20.51           O  
ATOM    203  C   SER L  28      25.229  36.097  37.819  1.00 19.93           C  
ATOM    204  O   SER L  28      24.407  36.336  36.935  1.00 19.97           O  
ATOM    205  N   VAL L  29      25.047  35.114  38.731  1.00 19.54           N  
ATOM    206  CA  VAL L  29      23.821  34.369  38.737  1.00 19.41           C  
ATOM    207  CB  VAL L  29      24.026  32.880  38.685  1.00 18.41           C  
ATOM    208  CG1 VAL L  29      24.680  32.534  37.335  1.00 18.15           C  
ATOM    209  CG2 VAL L  29      24.839  32.433  39.916  1.00 17.50           C  
ATOM    210  C   VAL L  29      23.120  34.684  40.019  1.00 19.70           C  
ATOM    211  O   VAL L  29      22.386  33.866  40.569  1.00 19.33           O  
ATOM    212  N   PHE L  30      23.283  35.937  40.477  1.00 19.82           N  
ATOM    213  CA  PHE L  30      22.717  36.392  41.708  1.00 22.22           C  
ATOM    214  CB  PHE L  30      23.728  37.294  42.440  1.00 21.87           C  
ATOM    215  CG  PHE L  30      23.200  37.792  43.735  1.00 22.89           C  
ATOM    216  CD1 PHE L  30      23.281  37.012  44.862  1.00 22.74           C  
ATOM    217  CD2 PHE L  30      22.651  39.051  43.829  1.00 24.68           C  
ATOM    218  CE1 PHE L  30      22.802  37.474  46.066  1.00  0.00           C  
ATOM    219  CE2 PHE L  30      22.172  39.517  45.028  1.00  0.00           C  
ATOM    220  CZ  PHE L  30      22.250  38.729  46.152  1.00  0.00           C  
ATOM    221  C   PHE L  30      21.524  37.208  41.329  1.00 23.95           C  
ATOM    222  O   PHE L  30      21.634  38.174  40.577  1.00 23.97           O  
ATOM    223  N   SER L  31      20.336  36.833  41.843  1.00 25.09           N  
ATOM    224  CA  SER L  31      19.166  37.578  41.490  1.00 26.32           C  
ATOM    225  CB  SER L  31      17.885  36.728  41.481  1.00 27.20           C  
ATOM    226  OG  SER L  31      16.764  37.524  41.127  1.00  0.00           O  
ATOM    227  C   SER L  31      19.001  38.631  42.539  1.00 28.01           C  
ATOM    228  O   SER L  31      18.912  38.340  43.728  1.00 27.78           O  
ATOM    229  N   SER L  32      18.950  39.905  42.111  1.00 28.81           N  
ATOM    230  CA  SER L  32      18.893  41.001  43.038  1.00 31.57           C  
ATOM    231  CB  SER L  32      18.994  42.373  42.348  1.00 32.55           C  
ATOM    232  OG  SER L  32      17.872  42.588  41.504  1.00 36.20           O  
ATOM    233  C   SER L  32      17.621  40.987  43.834  1.00 32.79           C  
ATOM    234  O   SER L  32      17.644  41.185  45.048  1.00 33.59           O  
ATOM    235  N   SER L  33      16.467  40.763  43.178  1.00 33.30           N  
ATOM    236  CA  SER L  33      15.220  40.846  43.890  1.00 33.99           C  
ATOM    237  CB  SER L  33      13.990  40.775  42.965  1.00 34.04           C  
ATOM    238  OG  SER L  33      13.950  39.530  42.286  1.00 36.88           O  
ATOM    239  C   SER L  33      15.098  39.758  44.914  1.00 33.15           C  
ATOM    240  O   SER L  33      14.837  40.030  46.086  1.00 33.46           O  
ATOM    241  N   THR L  34      15.265  38.495  44.475  1.00 31.16           N  
ATOM    242  CA  THR L  34      15.131  37.324  45.299  1.00 29.80           C  
ATOM    243  CB  THR L  34      15.040  36.062  44.499  1.00 30.19           C  
ATOM    244  OG1 THR L  34      14.664  34.981  45.340  1.00  0.00           O  
ATOM    245  CG2 THR L  34      16.409  35.787  43.856  1.00  0.00           C  
ATOM    246  C   THR L  34      16.305  37.181  46.228  1.00 28.52           C  
ATOM    247  O   THR L  34      16.177  36.615  47.313  1.00 28.08           O  
ATOM    248  N   ASN L  35      17.486  37.676  45.811  1.00 27.18           N  
ATOM    249  CA  ASN L  35      18.713  37.576  46.556  1.00 25.41           C  
ATOM    250  CB  ASN L  35      18.606  38.113  47.996  1.00 26.43           C  
ATOM    251  CG  ASN L  35      18.560  39.637  47.941  1.00 45.65           C  
ATOM    252  OD1 ASN L  35      19.464  40.273  47.401  1.00 40.26           O  
ATOM    253  ND2 ASN L  35      17.489  40.243  48.522  1.00 44.25           N  
ATOM    254  C   ASN L  35      19.180  36.152  46.620  1.00 24.69           C  
ATOM    255  O   ASN L  35      19.902  35.768  47.540  1.00 25.02           O  
ATOM    256  N   LYS L  36      18.818  35.332  45.615  1.00 23.36           N  
ATOM    257  CA  LYS L  36      19.273  33.974  45.630  1.00 22.39           C  
ATOM    258  CB  LYS L  36      18.145  32.934  45.493  1.00 22.67           C  
ATOM    259  CG  LYS L  36      17.209  32.897  46.704  1.00 27.02           C  
ATOM    260  CD  LYS L  36      15.997  31.983  46.524  1.00 30.84           C  
ATOM    261  CE  LYS L  36      15.069  31.940  47.736  1.00 42.29           C  
ATOM    262  NZ  LYS L  36      13.914  32.830  47.502  1.00 34.93           N1+
ATOM    263  C   LYS L  36      20.231  33.777  44.497  1.00 21.03           C  
ATOM    264  O   LYS L  36      20.168  34.464  43.479  1.00 20.95           O  
ATOM    265  N   ASN L  37      21.172  32.825  44.672  1.00 18.85           N  
ATOM    266  CA  ASN L  37      22.147  32.513  43.663  1.00 17.84           C  
ATOM    267  CB  ASN L  37      23.532  32.163  44.244  1.00 18.55           C  
ATOM    268  CG  ASN L  37      24.106  33.381  44.958  1.00 19.60           C  
ATOM    269  OD1 ASN L  37      24.549  34.339  44.325  1.00 18.96           O  
ATOM    270  ND2 ASN L  37      24.098  33.346  46.318  1.00 18.90           N  
ATOM    271  C   ASN L  37      21.659  31.263  43.003  1.00 16.86           C  
ATOM    272  O   ASN L  37      21.475  30.242  43.666  1.00 17.08           O  
ATOM    273  N   TYR L  38      21.461  31.291  41.669  1.00 16.31           N  
ATOM    274  CA  TYR L  38      20.945  30.114  41.036  1.00 16.51           C  
ATOM    275  CB  TYR L  38      20.107  30.442  39.790  1.00 18.13           C  
ATOM    276  CG  TYR L  38      18.863  31.127  40.246  1.00 18.71           C  
ATOM    277  CD1 TYR L  38      18.901  32.404  40.757  1.00 22.34           C  
ATOM    278  CD2 TYR L  38      17.648  30.490  40.143  1.00 21.19           C  
ATOM    279  CE1 TYR L  38      17.746  33.029  41.172  1.00 23.06           C  
ATOM    280  CE2 TYR L  38      16.492  31.109  40.555  1.00 22.91           C  
ATOM    281  CZ  TYR L  38      16.539  32.380  41.072  1.00 28.62           C  
ATOM    282  OH  TYR L  38      15.352  33.016  41.494  1.00 23.74           O  
ATOM    283  C   TYR L  38      22.113  29.287  40.598  1.00 16.58           C  
ATOM    284  O   TYR L  38      22.465  29.245  39.419  1.00 16.03           O  
ATOM    285  N   LEU L  39      22.735  28.585  41.568  1.00 27.61           N  
ATOM    286  CA  LEU L  39      23.849  27.733  41.271  1.00 27.10           C  
ATOM    287  CB  LEU L  39      25.182  28.302  41.779  1.00 27.38           C  
ATOM    288  CG  LEU L  39      26.390  27.437  41.390  1.00 29.29           C  
ATOM    289  CD1 LEU L  39      26.640  27.516  39.879  1.00 29.17           C  
ATOM    290  CD2 LEU L  39      27.632  27.782  42.220  1.00 30.12           C  
ATOM    291  C   LEU L  39      23.650  26.436  41.994  1.00 27.03           C  
ATOM    292  O   LEU L  39      23.179  26.431  43.132  1.00 28.22           O  
ATOM    293  N   ALA L  40      24.018  25.301  41.355  1.00 24.94           N  
ATOM    294  CA  ALA L  40      23.869  24.014  41.987  1.00 24.50           C  
ATOM    295  CB  ALA L  40      22.687  23.197  41.444  1.00 22.19           C  
ATOM    296  C   ALA L  40      25.114  23.189  41.769  1.00 24.61           C  
ATOM    297  O   ALA L  40      25.908  23.454  40.866  1.00 24.68           O  
ATOM    298  N   TRP L  41      25.324  22.166  42.634  1.00 23.08           N  
ATOM    299  CA  TRP L  41      26.468  21.295  42.516  1.00 23.04           C  
ATOM    300  CB  TRP L  41      27.437  21.386  43.706  1.00 22.14           C  
ATOM    301  CG  TRP L  41      28.161  22.708  43.800  1.00 21.59           C  
ATOM    302  CD2 TRP L  41      29.448  22.977  43.213  1.00 23.32           C  
ATOM    303  CD1 TRP L  41      27.773  23.862  44.417  1.00 23.44           C  
ATOM    304  NE1 TRP L  41      28.731  24.831  44.248  1.00 24.83           N  
ATOM    305  CE2 TRP L  41      29.768  24.301  43.514  1.00 24.26           C  
ATOM    306  CE3 TRP L  41      30.291  22.185  42.492  1.00 22.28           C  
ATOM    307  CZ2 TRP L  41      30.942  24.852  43.089  1.00 25.63           C  
ATOM    308  CZ3 TRP L  41      31.474  22.748  42.063  1.00 24.35           C  
ATOM    309  CH2 TRP L  41      31.793  24.056  42.356  1.00 26.53           C  
ATOM    310  C   TRP L  41      25.996  19.869  42.428  1.00 22.22           C  
ATOM    311  O   TRP L  41      25.044  19.468  43.096  1.00 24.20           O  
ATOM    312  N   TYR L  42      26.680  19.056  41.593  1.00 23.53           N  
ATOM    313  CA  TYR L  42      26.311  17.681  41.372  1.00 23.13           C  
ATOM    314  CB  TYR L  42      25.882  17.387  39.923  1.00 21.31           C  
ATOM    315  CG  TYR L  42      24.669  18.175  39.580  1.00 22.08           C  
ATOM    316  CD1 TYR L  42      24.764  19.505  39.243  1.00 21.42           C  
ATOM    317  CD2 TYR L  42      23.435  17.577  39.571  1.00 22.53           C  
ATOM    318  CE1 TYR L  42      23.645  20.236  38.920  1.00 22.32           C  
ATOM    319  CE2 TYR L  42      22.313  18.300  39.249  1.00 24.23           C  
ATOM    320  CZ  TYR L  42      22.413  19.630  38.927  1.00 24.94           C  
ATOM    321  OH  TYR L  42      21.248  20.358  38.603  1.00 26.33           O  
ATOM    322  C   TYR L  42      27.503  16.791  41.583  1.00 24.40           C  
ATOM    323  O   TYR L  42      28.648  17.194  41.379  1.00 24.84           O  
ATOM    324  N   GLN L  43      27.238  15.537  42.007  1.00 23.89           N  
ATOM    325  CA  GLN L  43      28.266  14.546  42.168  1.00 24.42           C  
ATOM    326  CB  GLN L  43      28.278  13.906  43.567  1.00 23.15           C  
ATOM    327  CG  GLN L  43      29.368  12.846  43.749  1.00 25.32           C  
ATOM    328  CD  GLN L  43      29.147  12.157  45.088  1.00 29.13           C  
ATOM    329  OE1 GLN L  43      28.095  11.569  45.332  1.00 30.10           O  
ATOM    330  NE2 GLN L  43      30.166  12.230  45.984  1.00 26.75           N  
ATOM    331  C   GLN L  43      27.931  13.433  41.217  1.00 25.72           C  
ATOM    332  O   GLN L  43      26.783  12.997  41.152  1.00 27.37           O  
ATOM    333  N   GLN L  44      28.919  12.949  40.432  1.00 24.45           N  
ATOM    334  CA  GLN L  44      28.625  11.866  39.537  1.00 25.12           C  
ATOM    335  CB  GLN L  44      28.566  12.270  38.054  1.00 24.02           C  
ATOM    336  CG  GLN L  44      28.190  11.110  37.129  1.00 25.67           C  
ATOM    337  CD  GLN L  44      28.162  11.630  35.700  1.00 26.90           C  
ATOM    338  OE1 GLN L  44      28.828  12.610  35.372  1.00 28.32           O  
ATOM    339  NE2 GLN L  44      27.369  10.955  34.824  1.00 24.72           N  
ATOM    340  C   GLN L  44      29.680  10.816  39.667  1.00 27.81           C  
ATOM    341  O   GLN L  44      30.875  11.098  39.594  1.00 28.53           O  
ATOM    342  N   LYS L  45      29.241   9.558  39.857  1.00 29.74           N  
ATOM    343  CA  LYS L  45      30.139   8.445  39.953  1.00 31.63           C  
ATOM    344  CB  LYS L  45      29.819   7.495  41.120  1.00 33.60           C  
ATOM    345  CG  LYS L  45      30.050   8.146  42.486  1.00 36.66           C  
ATOM    346  CD  LYS L  45      29.492   7.344  43.661  1.00 42.62           C  
ATOM    347  CE  LYS L  45      29.861   7.933  45.025  1.00 42.71           C  
ATOM    348  NZ  LYS L  45      29.264   7.118  46.106  1.00 45.69           N1+
ATOM    349  C   LYS L  45      30.011   7.697  38.665  1.00 33.61           C  
ATOM    350  O   LYS L  45      29.060   7.897  37.911  1.00 34.55           O  
ATOM    351  N   PRO L  46      30.941   6.835  38.373  1.00 36.55           N  
ATOM    352  CA  PRO L  46      30.892   6.189  37.096  1.00 37.80           C  
ATOM    353  CD  PRO L  46      32.306   6.987  38.856  1.00 36.90           C  
ATOM    354  CB  PRO L  46      32.242   5.491  36.931  1.00 38.43           C  
ATOM    355  CG  PRO L  46      33.198   6.372  37.761  1.00 38.22           C  
ATOM    356  C   PRO L  46      29.694   5.316  36.904  1.00 38.84           C  
ATOM    357  O   PRO L  46      29.336   4.570  37.812  1.00 40.19           O  
ATOM    358  N   GLY L  47      29.061   5.417  35.717  1.00 39.17           N  
ATOM    359  CA  GLY L  47      27.951   4.585  35.345  1.00 40.01           C  
ATOM    360  C   GLY L  47      26.698   5.015  36.045  1.00 40.32           C  
ATOM    361  O   GLY L  47      25.710   4.282  36.038  1.00 42.87           O  
ATOM    362  N   GLN L  48      26.681   6.211  36.664  1.00 36.77           N  
ATOM    363  CA  GLN L  48      25.484   6.595  37.362  1.00 34.83           C  
ATOM    364  CB  GLN L  48      25.651   6.635  38.890  1.00 34.97           C  
ATOM    365  CG  GLN L  48      25.901   5.263  39.518  1.00 40.44           C  
ATOM    366  CD  GLN L  48      26.094   5.468  41.013  1.00 45.18           C  
ATOM    367  OE1 GLN L  48      26.931   6.259  41.440  1.00 48.33           O  
ATOM    368  NE2 GLN L  48      25.297   4.736  41.836  1.00 49.36           N  
ATOM    369  C   GLN L  48      25.091   7.971  36.929  1.00 32.50           C  
ATOM    370  O   GLN L  48      25.877   8.716  36.350  1.00 30.53           O  
ATOM    371  N   PRO L  49      23.851   8.293  37.189  1.00 31.44           N  
ATOM    372  CA  PRO L  49      23.363   9.609  36.886  1.00 30.75           C  
ATOM    373  CD  PRO L  49      22.795   7.297  37.116  1.00 21.04           C  
ATOM    374  CB  PRO L  49      21.842   9.526  36.977  1.00 32.07           C  
ATOM    375  CG  PRO L  49      21.542   8.056  36.647  1.00 16.70           C  
ATOM    376  C   PRO L  49      23.954  10.563  37.876  1.00 30.39           C  
ATOM    377  O   PRO L  49      24.417  10.114  38.922  1.00 31.50           O  
ATOM    378  N   PRO L  50      23.975  11.830  37.580  1.00 28.39           N  
ATOM    379  CA  PRO L  50      24.505  12.768  38.529  1.00 29.36           C  
ATOM    380  CD  PRO L  50      24.159  12.272  36.207  1.00 28.59           C  
ATOM    381  CB  PRO L  50      24.699  14.068  37.754  1.00 27.07           C  
ATOM    382  CG  PRO L  50      24.931  13.597  36.307  1.00 26.63           C  
ATOM    383  C   PRO L  50      23.551  12.883  39.680  1.00 30.58           C  
ATOM    384  O   PRO L  50      22.374  12.567  39.512  1.00 31.57           O  
ATOM    385  N   LYS L  51      24.052  13.299  40.863  1.00 30.07           N  
ATOM    386  CA  LYS L  51      23.238  13.452  42.041  1.00 30.36           C  
ATOM    387  CB  LYS L  51      23.727  12.553  43.191  1.00 32.80           C  
ATOM    388  CG  LYS L  51      22.922  12.655  44.490  1.00 37.54           C  
ATOM    389  CD  LYS L  51      23.365  11.643  45.554  1.00 42.23           C  
ATOM    390  CE  LYS L  51      22.811  11.928  46.953  1.00 34.55           C  
ATOM    391  NZ  LYS L  51      23.400  10.988  47.936  1.00 36.86           N1+
ATOM    392  C   LYS L  51      23.379  14.872  42.516  1.00 27.53           C  
ATOM    393  O   LYS L  51      24.488  15.398  42.581  1.00 24.10           O  
ATOM    394  N   VAL L  52      22.254  15.531  42.884  1.00 26.83           N  
ATOM    395  CA  VAL L  52      22.311  16.909  43.316  1.00 26.41           C  
ATOM    396  CB  VAL L  52      21.014  17.647  43.192  1.00 26.70           C  
ATOM    397  CG1 VAL L  52      21.133  18.979  43.948  1.00  0.00           C  
ATOM    398  CG2 VAL L  52      20.747  17.873  41.705  1.00  0.00           C  
ATOM    399  C   VAL L  52      22.713  17.006  44.753  1.00 27.95           C  
ATOM    400  O   VAL L  52      22.087  16.407  45.625  1.00 29.53           O  
ATOM    401  N   LEU L  53      23.868  17.666  45.000  1.00 27.14           N  
ATOM    402  CA  LEU L  53      24.367  17.957  46.315  1.00 28.09           C  
ATOM    403  CB  LEU L  53      25.894  18.111  46.312  1.00 28.65           C  
ATOM    404  CG  LEU L  53      26.623  16.854  45.814  1.00 31.56           C  
ATOM    405  CD1 LEU L  53      28.146  17.053  45.826  1.00 30.96           C  
ATOM    406  CD2 LEU L  53      26.179  15.607  46.593  1.00 30.92           C  
ATOM    407  C   LEU L  53      23.834  19.228  46.918  1.00 28.14           C  
ATOM    408  O   LEU L  53      23.297  19.238  48.026  1.00 29.57           O  
ATOM    409  N   ILE L  54      23.969  20.347  46.165  1.00 29.07           N  
ATOM    410  CA  ILE L  54      23.710  21.661  46.697  1.00 30.79           C  
ATOM    411  CB  ILE L  54      24.973  22.454  46.884  1.00 29.86           C  
ATOM    412  CG1 ILE L  54      25.945  21.742  47.839  1.00 30.26           C  
ATOM    413  CG2 ILE L  54      24.584  23.864  47.353  1.00 29.60           C  
ATOM    414  CD1 ILE L  54      25.428  21.632  49.268  1.00 30.78           C  
ATOM    415  C   ILE L  54      22.928  22.451  45.695  1.00 30.59           C  
ATOM    416  O   ILE L  54      23.129  22.303  44.491  1.00 29.58           O  
ATOM    417  N   TYR L  55      22.014  23.318  46.184  1.00 28.90           N  
ATOM    418  CA  TYR L  55      21.278  24.202  45.327  1.00 28.05           C  
ATOM    419  CB  TYR L  55      19.859  23.708  44.971  1.00 27.58           C  
ATOM    420  CG  TYR L  55      19.010  23.595  46.190  1.00 30.60           C  
ATOM    421  CD1 TYR L  55      18.286  24.672  46.631  1.00 31.13           C  
ATOM    422  CD2 TYR L  55      18.920  22.414  46.888  1.00 32.87           C  
ATOM    423  CE1 TYR L  55      17.492  24.585  47.750  1.00 32.08           C  
ATOM    424  CE2 TYR L  55      18.128  22.315  48.009  1.00 33.24           C  
ATOM    425  CZ  TYR L  55      17.412  23.403  48.443  1.00 34.09           C  
ATOM    426  OH  TYR L  55      16.597  23.307  49.592  1.00 36.59           O  
ATOM    427  C   TYR L  55      21.207  25.541  46.002  1.00 30.00           C  
ATOM    428  O   TYR L  55      21.432  25.655  47.206  1.00 29.23           O  
ATOM    429  N   TRP L  56      20.891  26.619  45.248  1.00 14.14           N  
ATOM    430  CA  TRP L  56      20.848  27.962  45.783  1.00 15.56           C  
ATOM    431  CB  TRP L  56      19.848  28.195  46.936  1.00 15.48           C  
ATOM    432  CG  TRP L  56      18.379  28.189  46.574  1.00 19.10           C  
ATOM    433  CD2 TRP L  56      17.785  28.997  45.543  1.00 21.66           C  
ATOM    434  CD1 TRP L  56      17.366  27.445  47.100  1.00 22.82           C  
ATOM    435  NE1 TRP L  56      16.182  27.739  46.474  1.00 23.31           N  
ATOM    436  CE2 TRP L  56      16.424  28.693  45.511  1.00 25.44           C  
ATOM    437  CE3 TRP L  56      18.331  29.915  44.692  1.00 22.35           C  
ATOM    438  CZ2 TRP L  56      15.584  29.302  44.624  1.00 29.89           C  
ATOM    439  CZ3 TRP L  56      17.481  30.531  43.802  1.00 24.10           C  
ATOM    440  CH2 TRP L  56      16.135  30.230  43.769  1.00 33.93           C  
ATOM    441  C   TRP L  56      22.208  28.302  46.306  1.00 15.49           C  
ATOM    442  O   TRP L  56      22.367  29.114  47.218  1.00 15.57           O  
ATOM    443  N   SER L  57      23.229  27.650  45.736  1.00 15.45           N  
ATOM    444  CA  SER L  57      24.610  27.892  46.013  1.00 15.00           C  
ATOM    445  CB  SER L  57      24.993  29.377  45.910  1.00 14.68           C  
ATOM    446  OG  SER L  57      26.377  29.540  46.191  1.00  0.00           O  
ATOM    447  C   SER L  57      24.983  27.415  47.383  1.00 16.31           C  
ATOM    448  O   SER L  57      26.154  27.105  47.589  1.00 15.72           O  
ATOM    449  N   SER L  58      24.045  27.253  48.342  1.00 15.97           N  
ATOM    450  CA  SER L  58      24.553  26.872  49.635  1.00 16.73           C  
ATOM    451  CB  SER L  58      24.838  28.109  50.504  1.00 17.48           C  
ATOM    452  OG  SER L  58      25.348  27.724  51.771  1.00 23.43           O  
ATOM    453  C   SER L  58      23.571  26.006  50.385  1.00 16.53           C  
ATOM    454  O   SER L  58      23.803  25.676  51.548  1.00 16.62           O  
ATOM    455  N   THR L  59      22.474  25.557  49.747  1.00 31.69           N  
ATOM    456  CA  THR L  59      21.522  24.814  50.522  1.00 32.43           C  
ATOM    457  CB  THR L  59      20.098  25.215  50.268  1.00 32.41           C  
ATOM    458  OG1 THR L  59      19.929  26.599  50.540  1.00 25.12           O  
ATOM    459  CG2 THR L  59      19.184  24.392  51.191  1.00 25.94           C  
ATOM    460  C   THR L  59      21.689  23.369  50.171  1.00 33.18           C  
ATOM    461  O   THR L  59      21.606  22.982  49.007  1.00 31.78           O  
ATOM    462  N   ARG L  60      21.948  22.522  51.186  1.00 33.27           N  
ATOM    463  CA  ARG L  60      22.171  21.131  50.917  1.00 34.77           C  
ATOM    464  CB  ARG L  60      22.805  20.347  52.075  1.00 38.40           C  
ATOM    465  CG  ARG L  60      24.275  20.675  52.316  1.00 41.04           C  
ATOM    466  CD  ARG L  60      24.902  19.839  53.430  1.00 41.75           C  
ATOM    467  NE  ARG L  60      24.182  20.170  54.691  1.00 45.63           N  
ATOM    468  CZ  ARG L  60      24.887  20.606  55.776  1.00 48.25           C  
ATOM    469  NH1 ARG L  60      26.240  20.740  55.698  1.00 48.27           N1+
ATOM    470  NH2 ARG L  60      24.235  20.901  56.938  1.00 49.41           N  
ATOM    471  C   ARG L  60      20.872  20.461  50.630  1.00 34.61           C  
ATOM    472  O   ARG L  60      19.847  20.748  51.246  1.00 35.70           O  
ATOM    473  N   GLU L  61      20.899  19.524  49.667  1.00 34.25           N  
ATOM    474  CA  GLU L  61      19.720  18.779  49.344  1.00 35.76           C  
ATOM    475  CB  GLU L  61      19.822  17.976  48.037  1.00 34.50           C  
ATOM    476  CG  GLU L  61      18.661  16.999  47.826  1.00 36.59           C  
ATOM    477  CD  GLU L  61      17.344  17.765  47.749  1.00 40.99           C  
ATOM    478  OE1 GLU L  61      17.349  19.003  47.982  1.00 42.67           O  
ATOM    479  OE2 GLU L  61      16.306  17.112  47.463  1.00 43.19           O1-
ATOM    480  C   GLU L  61      19.504  17.819  50.470  1.00 38.16           C  
ATOM    481  O   GLU L  61      20.446  17.431  51.160  1.00 37.04           O  
ATOM    482  N   SER L  62      18.244  17.419  50.713  1.00 40.32           N  
ATOM    483  CA  SER L  62      18.041  16.514  51.802  1.00 46.10           C  
ATOM    484  CB  SER L  62      16.561  16.168  52.045  1.00 49.32           C  
ATOM    485  OG  SER L  62      15.847  17.331  52.431  1.00 41.36           O  
ATOM    486  C   SER L  62      18.769  15.245  51.472  1.00 44.21           C  
ATOM    487  O   SER L  62      18.793  14.811  50.322  1.00 41.47           O  
ATOM    488  N   GLY L  63      19.408  14.623  52.483  1.00 44.04           N  
ATOM    489  CA  GLY L  63      20.075  13.366  52.278  1.00 44.18           C  
ATOM    490  C   GLY L  63      21.564  13.541  52.147  1.00 43.35           C  
ATOM    491  O   GLY L  63      22.305  12.578  52.336  1.00 45.33           O  
ATOM    492  N   VAL L  64      22.059  14.756  51.825  1.00 40.53           N  
ATOM    493  CA  VAL L  64      23.489  14.917  51.688  1.00 38.90           C  
ATOM    494  CB  VAL L  64      23.943  16.063  50.826  1.00 37.76           C  
ATOM    495  CG1 VAL L  64      23.724  15.720  49.351  1.00 35.01           C  
ATOM    496  CG2 VAL L  64      23.184  17.321  51.266  1.00 37.36           C  
ATOM    497  C   VAL L  64      24.121  15.125  53.026  1.00 40.52           C  
ATOM    498  O   VAL L  64      23.575  15.784  53.907  1.00 39.99           O  
ATOM    499  N   PRO L  65      25.303  14.565  53.150  1.00 40.60           N  
ATOM    500  CA  PRO L  65      26.059  14.644  54.374  1.00 39.49           C  
ATOM    501  CD  PRO L  65      25.625  13.366  52.393  1.00 39.06           C  
ATOM    502  CB  PRO L  65      27.195  13.634  54.227  1.00 39.15           C  
ATOM    503  CG  PRO L  65      26.624  12.581  53.261  1.00 40.80           C  
ATOM    504  C   PRO L  65      26.531  16.039  54.645  1.00 39.01           C  
ATOM    505  O   PRO L  65      26.752  16.803  53.708  1.00 37.99           O  
ATOM    506  N   ASP L  66      26.727  16.357  55.938  1.00 39.80           N  
ATOM    507  CA  ASP L  66      27.086  17.649  56.450  1.00 39.43           C  
ATOM    508  CB  ASP L  66      27.162  17.667  57.988  1.00 41.57           C  
ATOM    509  CG  ASP L  66      25.760  17.463  58.545  1.00 40.19           C  
ATOM    510  OD1 ASP L  66      24.783  17.814  57.836  1.00 46.03           O  
ATOM    511  OD2 ASP L  66      25.650  16.951  59.693  1.00 48.54           O1-
ATOM    512  C   ASP L  66      28.435  18.052  55.940  1.00 39.33           C  
ATOM    513  O   ASP L  66      28.734  19.242  55.856  1.00 39.56           O  
ATOM    514  N   ARG L  67      29.297  17.078  55.596  1.00 37.80           N  
ATOM    515  CA  ARG L  67      30.637  17.386  55.178  1.00 37.86           C  
ATOM    516  CB  ARG L  67      31.533  16.152  54.942  1.00 38.23           C  
ATOM    517  CG  ARG L  67      31.045  15.145  53.900  1.00 37.07           C  
ATOM    518  CD  ARG L  67      31.998  13.954  53.751  1.00 37.58           C  
ATOM    519  NE  ARG L  67      31.365  12.960  52.839  1.00 36.56           N  
ATOM    520  CZ  ARG L  67      30.731  11.863  53.349  1.00 37.90           C  
ATOM    521  NH1 ARG L  67      30.700  11.660  54.698  1.00 35.59           N1+
ATOM    522  NH2 ARG L  67      30.132  10.969  52.511  1.00 38.71           N  
ATOM    523  C   ARG L  67      30.613  18.233  53.938  1.00 36.44           C  
ATOM    524  O   ARG L  67      31.560  18.982  53.697  1.00 34.95           O  
ATOM    525  N   PHE L  68      29.563  18.103  53.096  1.00 34.73           N  
ATOM    526  CA  PHE L  68      29.476  18.901  51.900  1.00 32.40           C  
ATOM    527  CB  PHE L  68      28.538  18.313  50.825  1.00 31.17           C  
ATOM    528  CG  PHE L  68      29.106  17.039  50.303  1.00 32.06           C  
ATOM    529  CD1 PHE L  68      28.875  15.846  50.949  1.00 34.61           C  
ATOM    530  CD2 PHE L  68      29.865  17.033  49.156  1.00 29.83           C  
ATOM    531  CE1 PHE L  68      29.400  14.670  50.461  1.00 33.10           C  
ATOM    532  CE2 PHE L  68      30.393  15.860  48.665  1.00 29.49           C  
ATOM    533  CZ  PHE L  68      30.162  14.674  49.318  1.00 30.67           C  
ATOM    534  C   PHE L  68      28.900  20.250  52.231  1.00 34.20           C  
ATOM    535  O   PHE L  68      27.895  20.356  52.934  1.00 36.26           O  
ATOM    536  N   SER L  69      29.526  21.333  51.714  1.00 32.32           N  
ATOM    537  CA  SER L  69      28.993  22.651  51.938  1.00 33.84           C  
ATOM    538  CB  SER L  69      29.576  23.354  53.174  1.00 36.20           C  
ATOM    539  OG  SER L  69      30.958  23.614  52.982  1.00 39.67           O  
ATOM    540  C   SER L  69      29.327  23.504  50.754  1.00 34.77           C  
ATOM    541  O   SER L  69      30.371  23.340  50.124  1.00 34.86           O  
ATOM    542  N   ALA L  70      28.439  24.462  50.419  1.00 34.84           N  
ATOM    543  CA  ALA L  70      28.730  25.295  49.293  1.00 31.61           C  
ATOM    544  CB  ALA L  70      27.816  25.015  48.093  1.00  0.00           C  
ATOM    545  C   ALA L  70      28.612  26.723  49.730  1.00 33.83           C  
ATOM    546  O   ALA L  70      27.887  27.038  50.673  1.00 34.34           O  
ATOM    547  N   SER L  71      29.376  27.623  49.075  1.00 31.76           N  
ATOM    548  CA  SER L  71      29.354  29.010  49.442  1.00 33.44           C  
ATOM    549  CB  SER L  71      30.386  29.380  50.524  1.00 35.77           C  
ATOM    550  OG  SER L  71      31.707  29.199  50.033  1.00 39.60           O  
ATOM    551  C   SER L  71      29.668  29.826  48.227  1.00 35.33           C  
ATOM    552  O   SER L  71      29.880  29.298  47.135  1.00 34.44           O  
ATOM    553  N   GLY L  72      29.697  31.164  48.394  1.00 36.02           N  
ATOM    554  CA  GLY L  72      30.016  32.021  47.289  1.00 38.42           C  
ATOM    555  C   GLY L  72      28.795  32.762  46.869  1.00 40.83           C  
ATOM    556  O   GLY L  72      27.676  32.423  47.250  1.00 42.00           O  
ATOM    557  N   SER L  73      29.002  33.837  46.086  1.00 41.47           N  
ATOM    558  CA  SER L  73      27.900  34.603  45.603  1.00 44.85           C  
ATOM    559  CB  SER L  73      27.450  35.702  46.580  1.00 47.61           C  
ATOM    560  OG  SER L  73      26.352  36.423  46.040  1.00 49.40           O  
ATOM    561  C   SER L  73      28.338  35.268  44.341  1.00 46.63           C  
ATOM    562  O   SER L  73      29.531  35.421  44.082  1.00 48.93           O  
ATOM    563  N   GLY L  74      27.364  35.677  43.511  1.00 42.97           N  
ATOM    564  CA  GLY L  74      27.679  36.377  42.305  1.00 42.42           C  
ATOM    565  C   GLY L  74      28.362  35.462  41.336  1.00 40.66           C  
ATOM    566  O   GLY L  74      27.748  34.548  40.790  1.00 38.82           O  
ATOM    567  N   THR L  75      29.614  35.823  40.989  1.00 39.20           N  
ATOM    568  CA  THR L  75      30.474  35.140  40.061  1.00 39.00           C  
ATOM    569  CB  THR L  75      31.492  36.072  39.468  1.00 41.21           C  
ATOM    570  OG1 THR L  75      32.394  36.524  40.469  1.00 43.66           O  
ATOM    571  CG2 THR L  75      30.744  37.271  38.857  1.00 41.35           C  
ATOM    572  C   THR L  75      31.231  33.955  40.610  1.00 37.53           C  
ATOM    573  O   THR L  75      31.488  33.006  39.870  1.00 38.70           O  
ATOM    574  N   ASP L  76      31.657  33.975  41.894  1.00 36.02           N  
ATOM    575  CA  ASP L  76      32.557  32.943  42.361  1.00 35.39           C  
ATOM    576  CB  ASP L  76      33.808  33.516  43.048  1.00 38.10           C  
ATOM    577  CG  ASP L  76      34.640  34.242  42.002  1.00 46.46           C  
ATOM    578  OD1 ASP L  76      34.841  33.663  40.901  1.00 50.63           O  
ATOM    579  OD2 ASP L  76      35.078  35.388  42.283  1.00 52.97           O1-
ATOM    580  C   ASP L  76      31.900  32.056  43.377  1.00 33.58           C  
ATOM    581  O   ASP L  76      31.304  32.536  44.339  1.00 34.17           O  
ATOM    582  N   PHE L  77      32.029  30.719  43.204  1.00 29.70           N  
ATOM    583  CA  PHE L  77      31.398  29.815  44.128  1.00 29.44           C  
ATOM    584  CB  PHE L  77      30.151  29.131  43.538  1.00 28.42           C  
ATOM    585  CG  PHE L  77      29.170  30.195  43.176  1.00 30.03           C  
ATOM    586  CD1 PHE L  77      29.251  30.830  41.955  1.00 30.25           C  
ATOM    587  CD2 PHE L  77      28.171  30.558  44.048  1.00 29.18           C  
ATOM    588  CE1 PHE L  77      28.350  31.812  41.612  1.00 29.72           C  
ATOM    589  CE2 PHE L  77      27.268  31.539  43.710  1.00 28.80           C  
ATOM    590  CZ  PHE L  77      27.356  32.169  42.491  1.00 30.83           C  
ATOM    591  C   PHE L  77      32.363  28.721  44.472  1.00 30.88           C  
ATOM    592  O   PHE L  77      33.307  28.461  43.725  1.00 32.65           O  
ATOM    593  N   THR L  78      32.167  28.060  45.636  1.00 29.24           N  
ATOM    594  CA  THR L  78      33.058  26.987  45.975  1.00 31.55           C  
ATOM    595  CB  THR L  78      34.170  27.419  46.884  1.00 34.39           C  
ATOM    596  OG1 THR L  78      35.231  26.481  46.832  1.00 36.20           O  
ATOM    597  CG2 THR L  78      33.630  27.512  48.319  1.00 35.12           C  
ATOM    598  C   THR L  78      32.294  25.887  46.662  1.00 31.35           C  
ATOM    599  O   THR L  78      31.340  26.129  47.402  1.00 30.98           O  
ATOM    600  N   LEU L  79      32.700  24.628  46.400  1.00 30.39           N  
ATOM    601  CA  LEU L  79      32.142  23.465  47.034  1.00 29.56           C  
ATOM    602  CB  LEU L  79      31.784  22.350  46.035  1.00 28.54           C  
ATOM    603  CG  LEU L  79      31.187  21.090  46.687  1.00 29.92           C  
ATOM    604  CD1 LEU L  79      29.842  21.391  47.361  1.00 28.27           C  
ATOM    605  CD2 LEU L  79      31.109  19.929  45.684  1.00 29.49           C  
ATOM    606  C   LEU L  79      33.222  22.940  47.924  1.00 31.91           C  
ATOM    607  O   LEU L  79      34.348  22.731  47.477  1.00 31.69           O  
ATOM    608  N   THR L  80      32.910  22.721  49.218  1.00 32.16           N  
ATOM    609  CA  THR L  80      33.927  22.278  50.127  1.00 33.33           C  
ATOM    610  CB  THR L  80      34.176  23.254  51.242  1.00 35.11           C  
ATOM    611  OG1 THR L  80      34.544  24.519  50.709  1.00 37.64           O  
ATOM    612  CG2 THR L  80      35.300  22.716  52.139  1.00 36.47           C  
ATOM    613  C   THR L  80      33.502  20.991  50.762  1.00 34.42           C  
ATOM    614  O   THR L  80      32.341  20.813  51.130  1.00 34.75           O  
ATOM    615  N   ILE L  81      34.453  20.042  50.879  1.00 32.89           N  
ATOM    616  CA  ILE L  81      34.185  18.806  51.556  1.00 33.78           C  
ATOM    617  CB  ILE L  81      34.494  17.595  50.718  1.00 34.12           C  
ATOM    618  CG1 ILE L  81      33.711  17.657  49.392  1.00 34.38           C  
ATOM    619  CG2 ILE L  81      34.151  16.345  51.545  1.00 33.66           C  
ATOM    620  CD1 ILE L  81      34.171  16.641  48.346  1.00 33.81           C  
ATOM    621  C   ILE L  81      35.100  18.826  52.748  1.00 36.23           C  
ATOM    622  O   ILE L  81      36.321  18.771  52.605  1.00 38.53           O  
ATOM    623  N   SER L  82      34.515  18.885  53.963  1.00 39.68           N  
ATOM    624  CA  SER L  82      35.270  19.091  55.171  1.00 43.95           C  
ATOM    625  CB  SER L  82      34.384  19.144  56.430  1.00 44.41           C  
ATOM    626  OG  SER L  82      33.733  17.898  56.628  1.00 47.38           O  
ATOM    627  C   SER L  82      36.295  18.022  55.372  1.00 46.30           C  
ATOM    628  O   SER L  82      37.467  18.331  55.579  1.00 48.34           O  
ATOM    629  N   SER L  83      35.878  16.741  55.345  1.00 44.14           N  
ATOM    630  CA  SER L  83      36.814  15.668  55.500  1.00 44.70           C  
ATOM    631  CB  SER L  83      36.716  14.989  56.878  1.00 47.20           C  
ATOM    632  OG  SER L  83      37.665  13.936  56.979  1.00 49.23           O  
ATOM    633  C   SER L  83      36.442  14.648  54.475  1.00 41.96           C  
ATOM    634  O   SER L  83      35.405  13.998  54.587  1.00 42.33           O  
ATOM    635  N   LEU L  84      37.308  14.447  53.463  1.00 38.24           N  
ATOM    636  CA  LEU L  84      36.949  13.549  52.406  1.00 38.03           C  
ATOM    637  CB  LEU L  84      37.844  13.589  51.151  1.00 37.60           C  
ATOM    638  CG  LEU L  84      37.644  14.822  50.250  1.00 39.58           C  
ATOM    639  CD1 LEU L  84      38.165  16.104  50.915  1.00 36.55           C  
ATOM    640  CD2 LEU L  84      38.215  14.581  48.843  1.00 37.63           C  
ATOM    641  C   LEU L  84      36.933  12.140  52.880  1.00 39.50           C  
ATOM    642  O   LEU L  84      37.723  11.721  53.725  1.00 40.83           O  
ATOM    643  N   GLN L  85      35.981  11.379  52.313  1.00 39.27           N  
ATOM    644  CA  GLN L  85      35.821   9.989  52.603  1.00 41.60           C  
ATOM    645  CB  GLN L  85      34.389   9.626  53.033  1.00 43.97           C  
ATOM    646  CG  GLN L  85      33.946  10.341  54.311  1.00 47.98           C  
ATOM    647  CD  GLN L  85      34.727   9.750  55.475  1.00 54.29           C  
ATOM    648  OE1 GLN L  85      35.184   8.610  55.415  1.00 57.90           O  
ATOM    649  NE2 GLN L  85      34.887  10.545  56.566  1.00 41.27           N  
ATOM    650  C   GLN L  85      36.104   9.276  51.319  1.00 39.67           C  
ATOM    651  O   GLN L  85      36.177   9.895  50.261  1.00 37.90           O  
ATOM    652  N   ALA L  86      36.281   7.945  51.383  1.00 39.66           N  
ATOM    653  CA  ALA L  86      36.604   7.169  50.218  1.00 38.01           C  
ATOM    654  CB  ALA L  86      36.782   5.672  50.528  1.00 38.92           C  
ATOM    655  C   ALA L  86      35.494   7.284  49.215  1.00 38.42           C  
ATOM    656  O   ALA L  86      35.741   7.362  48.013  1.00 37.78           O  
ATOM    657  N   ALA L  87      34.240   7.305  49.696  1.00 38.79           N  
ATOM    658  CA  ALA L  87      33.049   7.335  48.886  1.00 37.51           C  
ATOM    659  CB  ALA L  87      31.762   7.298  49.731  1.00 41.45           C  
ATOM    660  C   ALA L  87      33.002   8.580  48.048  1.00 34.38           C  
ATOM    661  O   ALA L  87      32.448   8.575  46.948  1.00 34.41           O  
ATOM    662  N   ASP L  88      33.569   9.683  48.565  1.00 31.77           N  
ATOM    663  CA  ASP L  88      33.529  10.997  47.986  1.00 31.71           C  
ATOM    664  CB  ASP L  88      34.154  12.064  48.902  1.00 32.81           C  
ATOM    665  CG  ASP L  88      33.225  12.219  50.097  1.00 37.13           C  
ATOM    666  OD1 ASP L  88      32.072  11.721  50.012  1.00 37.36           O  
ATOM    667  OD2 ASP L  88      33.654  12.837  51.110  1.00 39.36           O1-
ATOM    668  C   ASP L  88      34.227  11.062  46.659  1.00 31.75           C  
ATOM    669  O   ASP L  88      34.005  12.005  45.903  1.00 30.59           O  
ATOM    670  N   VAL L  89      35.140  10.126  46.336  1.00 30.79           N  
ATOM    671  CA  VAL L  89      35.794  10.275  45.063  1.00 29.90           C  
ATOM    672  CB  VAL L  89      36.893   9.286  44.794  1.00 30.11           C  
ATOM    673  CG1 VAL L  89      38.052   9.567  45.762  1.00 25.10           C  
ATOM    674  CG2 VAL L  89      36.327   7.861  44.904  1.00 26.79           C  
ATOM    675  C   VAL L  89      34.782  10.153  43.973  1.00 29.07           C  
ATOM    676  O   VAL L  89      34.003   9.202  43.925  1.00 29.56           O  
ATOM    677  N   ALA L  90      34.782  11.143  43.060  1.00 27.03           N  
ATOM    678  CA  ALA L  90      33.842  11.179  41.980  1.00 26.63           C  
ATOM    679  CB  ALA L  90      32.377  11.254  42.449  1.00 25.25           C  
ATOM    680  C   ALA L  90      34.121  12.429  41.212  1.00 25.96           C  
ATOM    681  O   ALA L  90      35.103  13.124  41.475  1.00 27.67           O  
ATOM    682  N   VAL L  91      33.275  12.721  40.203  1.00 23.53           N  
ATOM    683  CA  VAL L  91      33.422  13.932  39.450  1.00 24.20           C  
ATOM    684  CB  VAL L  91      33.193  13.755  37.980  1.00 23.91           C  
ATOM    685  CG1 VAL L  91      33.328  15.124  37.293  1.00 23.90           C  
ATOM    686  CG2 VAL L  91      34.172  12.689  37.461  1.00 23.60           C  
ATOM    687  C   VAL L  91      32.376  14.876  39.955  1.00 25.36           C  
ATOM    688  O   VAL L  91      31.264  14.461  40.278  1.00 25.46           O  
ATOM    689  N   TYR L  92      32.715  16.179  40.052  1.00 24.15           N  
ATOM    690  CA  TYR L  92      31.787  17.149  40.566  1.00 22.83           C  
ATOM    691  CB  TYR L  92      32.298  17.880  41.819  1.00 22.37           C  
ATOM    692  CG  TYR L  92      32.370  16.882  42.922  1.00 22.81           C  
ATOM    693  CD1 TYR L  92      33.485  16.097  43.104  1.00 21.61           C  
ATOM    694  CD2 TYR L  92      31.308  16.724  43.777  1.00 21.60           C  
ATOM    695  CE1 TYR L  92      33.538  15.178  44.126  1.00 21.95           C  
ATOM    696  CE2 TYR L  92      31.355  15.809  44.798  1.00 22.46           C  
ATOM    697  CZ  TYR L  92      32.468  15.033  44.975  1.00 23.65           C  
ATOM    698  OH  TYR L  92      32.504  14.095  46.026  1.00 22.87           O  
ATOM    699  C   TYR L  92      31.526  18.195  39.525  1.00 23.25           C  
ATOM    700  O   TYR L  92      32.454  18.706  38.896  1.00 23.91           O  
ATOM    701  N   TYR L  93      30.233  18.551  39.339  1.00 22.26           N  
ATOM    702  CA  TYR L  93      29.839  19.519  38.351  1.00 23.16           C  
ATOM    703  CB  TYR L  93      28.855  18.986  37.291  1.00 21.91           C  
ATOM    704  CG  TYR L  93      29.473  17.923  36.450  1.00 22.77           C  
ATOM    705  CD1 TYR L  93      30.347  18.247  35.434  1.00 23.66           C  
ATOM    706  CD2 TYR L  93      29.156  16.600  36.659  1.00 22.25           C  
ATOM    707  CE1 TYR L  93      30.905  17.265  34.652  1.00 24.75           C  
ATOM    708  CE2 TYR L  93      29.712  15.613  35.879  1.00 23.64           C  
ATOM    709  CZ  TYR L  93      30.589  15.946  34.873  1.00 24.98           C  
ATOM    710  OH  TYR L  93      31.161  14.938  34.070  1.00 25.75           O  
ATOM    711  C   TYR L  93      29.075  20.621  39.027  1.00 24.27           C  
ATOM    712  O   TYR L  93      28.360  20.413  40.004  1.00 25.08           O  
ATOM    713  N   CYS L  94      29.224  21.842  38.484  1.00 24.87           N  
ATOM    714  CA  CYS L  94      28.580  23.051  38.908  1.00 26.32           C  
ATOM    715  CB  CYS L  94      29.657  24.154  38.995  1.00 25.41           C  
ATOM    716  SG  CYS L  94      29.106  25.839  39.340  1.00 32.56           S  
ATOM    717  C   CYS L  94      27.611  23.366  37.803  1.00 27.55           C  
ATOM    718  O   CYS L  94      27.880  23.044  36.646  1.00 27.92           O  
ATOM    719  N   HIS L  95      26.449  23.971  38.133  1.00 25.58           N  
ATOM    720  CA  HIS L  95      25.436  24.229  37.146  1.00 26.10           C  
ATOM    721  ND1 HIS L  95      22.037  23.738  36.621  1.00  0.00           N  
ATOM    722  CG  HIS L  95      23.242  23.178  36.260  1.00 27.49           C  
ATOM    723  CB  HIS L  95      24.417  23.080  37.173  1.00 25.50           C  
ATOM    724  NE2 HIS L  95      21.782  22.943  34.567  1.00 32.51           N  
ATOM    725  CD2 HIS L  95      23.071  22.705  35.000  1.00  0.00           C  
ATOM    726  CE1 HIS L  95      21.198  23.568  35.572  1.00  0.00           C  
ATOM    727  C   HIS L  95      24.734  25.506  37.493  1.00 26.24           C  
ATOM    728  O   HIS L  95      24.412  25.746  38.654  1.00 27.63           O  
ATOM    729  N   GLN L  96      24.476  26.370  36.491  1.00 26.10           N  
ATOM    730  CA  GLN L  96      23.780  27.593  36.774  1.00 28.96           C  
ATOM    731  CB  GLN L  96      24.512  28.847  36.256  1.00 30.83           C  
ATOM    732  CG  GLN L  96      24.702  28.899  34.736  1.00 35.05           C  
ATOM    733  CD  GLN L  96      23.441  29.452  34.089  1.00 37.78           C  
ATOM    734  OE1 GLN L  96      22.560  29.980  34.764  1.00 38.63           O  
ATOM    735  NE2 GLN L  96      23.357  29.336  32.735  1.00 35.47           N  
ATOM    736  C   GLN L  96      22.456  27.512  36.115  1.00 28.88           C  
ATOM    737  O   GLN L  96      22.375  27.069  34.970  1.00 27.85           O  
ATOM    738  N   TYR L  97      21.386  27.940  36.828  1.00 21.73           N  
ATOM    739  CA  TYR L  97      20.073  28.022  36.252  1.00 23.20           C  
ATOM    740  CB  TYR L  97      19.114  26.961  36.839  1.00 19.86           C  
ATOM    741  CG  TYR L  97      19.350  26.837  38.311  1.00 21.93           C  
ATOM    742  CD1 TYR L  97      18.793  27.702  39.226  1.00 20.84           C  
ATOM    743  CD2 TYR L  97      20.143  25.814  38.780  1.00 22.54           C  
ATOM    744  CE1 TYR L  97      19.037  27.549  40.575  1.00 21.06           C  
ATOM    745  CE2 TYR L  97      20.389  25.653  40.124  1.00 21.82           C  
ATOM    746  CZ  TYR L  97      19.836  26.526  41.028  1.00 21.27           C  
ATOM    747  OH  TYR L  97      20.087  26.365  42.408  1.00 21.33           O  
ATOM    748  C   TYR L  97      19.516  29.410  36.409  1.00 24.13           C  
ATOM    749  O   TYR L  97      18.346  29.591  36.750  1.00 23.04           O  
ATOM    750  N   TYR L  98      20.356  30.438  36.152  1.00 23.71           N  
ATOM    751  CA  TYR L  98      19.932  31.811  36.170  1.00 27.19           C  
ATOM    752  CB  TYR L  98      21.117  32.788  36.121  1.00 25.43           C  
ATOM    753  CG  TYR L  98      20.579  34.169  35.981  1.00 13.25           C  
ATOM    754  CD1 TYR L  98      20.024  34.820  37.060  1.00  0.00           C  
ATOM    755  CD2 TYR L  98      20.644  34.815  34.769  1.00 14.04           C  
ATOM    756  CE1 TYR L  98      19.531  36.097  36.932  1.00 15.88           C  
ATOM    757  CE2 TYR L  98      20.152  36.091  34.635  1.00  0.00           C  
ATOM    758  CZ  TYR L  98      19.596  36.732  35.716  1.00  0.00           C  
ATOM    759  OH  TYR L  98      19.094  38.042  35.573  1.00  0.00           O  
ATOM    760  C   TYR L  98      19.078  32.048  34.968  1.00 28.12           C  
ATOM    761  O   TYR L  98      17.997  32.631  35.055  1.00 30.08           O  
ATOM    762  N   THR L  99      19.555  31.582  33.798  1.00 27.92           N  
ATOM    763  CA  THR L  99      18.823  31.768  32.580  1.00 28.45           C  
ATOM    764  CB  THR L  99      19.259  32.991  31.830  1.00 28.95           C  
ATOM    765  OG1 THR L  99      18.492  33.142  30.646  1.00 40.19           O  
ATOM    766  CG2 THR L  99      20.755  32.856  31.497  1.00 39.97           C  
ATOM    767  C   THR L  99      19.045  30.568  31.702  1.00 29.07           C  
ATOM    768  O   THR L  99      20.019  29.834  31.860  1.00 28.91           O  
ATOM    769  N   ALA L 100      18.114  30.313  30.763  1.00 26.28           N  
ATOM    770  CA  ALA L 100      18.279  29.201  29.868  1.00 25.57           C  
ATOM    771  CB  ALA L 100      16.964  28.734  29.219  1.00 28.28           C  
ATOM    772  C   ALA L 100      19.207  29.643  28.780  1.00 23.92           C  
ATOM    773  O   ALA L 100      19.265  30.829  28.466  1.00 26.46           O  
ATOM    774  N   PRO L 101      19.947  28.742  28.179  1.00 22.79           N  
ATOM    775  CA  PRO L 101      19.914  27.352  28.548  1.00 22.18           C  
ATOM    776  CD  PRO L 101      20.238  28.913  26.764  1.00 21.59           C  
ATOM    777  CB  PRO L 101      20.492  26.580  27.365  1.00 21.10           C  
ATOM    778  CG  PRO L 101      20.230  27.497  26.163  1.00 21.00           C  
ATOM    779  C   PRO L 101      20.686  27.101  29.799  1.00 23.04           C  
ATOM    780  O   PRO L 101      21.534  27.916  30.159  1.00 22.89           O  
ATOM    781  N   TRP L 102      20.414  25.968  30.476  1.00 20.80           N  
ATOM    782  CA  TRP L 102      21.125  25.665  31.678  1.00 20.80           C  
ATOM    783  CB  TRP L 102      20.507  24.504  32.463  1.00 17.11           C  
ATOM    784  CG  TRP L 102      19.035  24.703  32.737  1.00 16.50           C  
ATOM    785  CD2 TRP L 102      18.424  25.936  33.157  1.00 16.45           C  
ATOM    786  CD1 TRP L 102      18.018  23.811  32.567  1.00 14.64           C  
ATOM    787  NE1 TRP L 102      16.818  24.399  32.878  1.00 17.69           N  
ATOM    788  CE2 TRP L 102      17.050  25.708  33.236  1.00 16.96           C  
ATOM    789  CE3 TRP L 102      18.958  27.161  33.441  1.00 19.10           C  
ATOM    790  CZ2 TRP L 102      16.189  26.702  33.604  1.00 16.39           C  
ATOM    791  CZ3 TRP L 102      18.086  28.157  33.821  1.00 18.96           C  
ATOM    792  CH2 TRP L 102      16.727  27.933  33.902  1.00 16.10           C  
ATOM    793  C   TRP L 102      22.508  25.286  31.251  1.00 21.62           C  
ATOM    794  O   TRP L 102      22.701  24.670  30.203  1.00 23.15           O  
ATOM    795  N   THR L 103      23.518  25.665  32.055  1.00 26.15           N  
ATOM    796  CA  THR L 103      24.881  25.447  31.663  1.00 25.86           C  
ATOM    797  CB  THR L 103      25.629  26.720  31.410  1.00 26.02           C  
ATOM    798  OG1 THR L 103      24.961  27.498  30.430  1.00 25.02           O  
ATOM    799  CG2 THR L 103      27.035  26.364  30.908  1.00 25.29           C  
ATOM    800  C   THR L 103      25.593  24.749  32.781  1.00 24.55           C  
ATOM    801  O   THR L 103      25.316  24.986  33.956  1.00 25.20           O  
ATOM    802  N   PHE L 104      26.553  23.871  32.424  1.00 23.88           N  
ATOM    803  CA  PHE L 104      27.296  23.102  33.386  1.00 24.42           C  
ATOM    804  CB  PHE L 104      27.258  21.583  33.128  1.00 23.74           C  
ATOM    805  CG  PHE L 104      25.881  21.033  33.292  1.00 25.34           C  
ATOM    806  CD1 PHE L 104      24.987  21.033  32.245  1.00 25.78           C  
ATOM    807  CD2 PHE L 104      25.492  20.498  34.496  1.00 22.76           C  
ATOM    808  CE1 PHE L 104      23.722  20.514  32.408  1.00 24.74           C  
ATOM    809  CE2 PHE L 104      24.231  19.978  34.665  1.00 25.49           C  
ATOM    810  CZ  PHE L 104      23.341  19.986  33.617  1.00 24.46           C  
ATOM    811  C   PHE L 104      28.748  23.455  33.251  1.00 25.72           C  
ATOM    812  O   PHE L 104      29.188  23.970  32.225  1.00 29.18           O  
ATOM    813  N   GLY L 105      29.528  23.204  34.322  1.00 25.02           N  
ATOM    814  CA  GLY L 105      30.950  23.407  34.269  1.00 24.69           C  
ATOM    815  C   GLY L 105      31.542  22.156  33.681  1.00 25.80           C  
ATOM    816  O   GLY L 105      30.838  21.170  33.472  1.00 26.38           O  
ATOM    817  N   GLN L 106      32.866  22.164  33.412  1.00 27.02           N  
ATOM    818  CA  GLN L 106      33.561  21.051  32.811  1.00 26.44           C  
ATOM    819  CB  GLN L 106      35.051  21.299  32.519  1.00 29.81           C  
ATOM    820  CG  GLN L 106      35.359  22.498  31.628  1.00 40.65           C  
ATOM    821  CD  GLN L 106      35.733  23.639  32.559  1.00 45.65           C  
ATOM    822  OE1 GLN L 106      34.875  24.237  33.206  1.00 44.40           O  
ATOM    823  NE2 GLN L 106      37.057  23.941  32.641  1.00 44.87           N  
ATOM    824  C   GLN L 106      33.572  19.899  33.762  1.00 26.30           C  
ATOM    825  O   GLN L 106      33.565  18.741  33.347  1.00 27.50           O  
ATOM    826  N   GLY L 107      33.647  20.187  35.072  1.00 25.59           N  
ATOM    827  CA  GLY L 107      33.696  19.129  36.037  1.00 25.28           C  
ATOM    828  C   GLY L 107      35.074  19.062  36.619  1.00 27.77           C  
ATOM    829  O   GLY L 107      36.057  19.441  35.983  1.00 28.67           O  
ATOM    830  N   THR L 108      35.160  18.593  37.881  1.00 28.14           N  
ATOM    831  CA  THR L 108      36.420  18.429  38.548  1.00 26.45           C  
ATOM    832  CB  THR L 108      36.577  19.312  39.755  1.00 29.98           C  
ATOM    833  OG1 THR L 108      36.453  20.678  39.389  1.00 30.43           O  
ATOM    834  CG2 THR L 108      37.959  19.056  40.379  1.00 30.85           C  
ATOM    835  C   THR L 108      36.450  17.019  39.048  1.00 27.51           C  
ATOM    836  O   THR L 108      35.495  16.561  39.673  1.00 25.67           O  
ATOM    837  N   LYS L 109      37.549  16.287  38.789  1.00 26.11           N  
ATOM    838  CA  LYS L 109      37.612  14.926  39.231  1.00 27.43           C  
ATOM    839  CB  LYS L 109      38.361  14.000  38.258  1.00 29.93           C  
ATOM    840  CG  LYS L 109      38.255  12.520  38.624  1.00 34.32           C  
ATOM    841  CD  LYS L 109      38.770  11.581  37.533  1.00 39.06           C  
ATOM    842  CE  LYS L 109      38.658  10.102  37.905  1.00 45.68           C  
ATOM    843  NZ  LYS L 109      39.341   9.275  36.890  1.00 47.12           N1+
ATOM    844  C   LYS L 109      38.353  14.894  40.533  1.00 29.52           C  
ATOM    845  O   LYS L 109      39.410  15.508  40.680  1.00 29.73           O  
ATOM    846  N   VAL L 110      37.804  14.169  41.528  1.00 28.27           N  
ATOM    847  CA  VAL L 110      38.436  14.110  42.814  1.00 29.49           C  
ATOM    848  CB  VAL L 110      37.469  14.409  43.935  1.00 30.95           C  
ATOM    849  CG1 VAL L 110      38.205  14.327  45.284  1.00 17.57           C  
ATOM    850  CG2 VAL L 110      36.812  15.780  43.675  1.00 13.18           C  
ATOM    851  C   VAL L 110      38.956  12.713  43.013  1.00 31.72           C  
ATOM    852  O   VAL L 110      38.192  11.749  42.961  1.00 30.98           O  
ATOM    853  N   GLU L 111      40.282  12.583  43.245  1.00 31.13           N  
ATOM    854  CA  GLU L 111      40.911  11.308  43.484  1.00 33.59           C  
ATOM    855  CB  GLU L 111      42.149  11.018  42.616  1.00 35.86           C  
ATOM    856  CG  GLU L 111      41.885  10.728  41.140  1.00 42.28           C  
ATOM    857  CD  GLU L 111      43.228  10.358  40.518  1.00 51.69           C  
ATOM    858  OE1 GLU L 111      44.264  10.523  41.216  1.00 49.76           O  
ATOM    859  OE2 GLU L 111      43.238   9.903  39.343  1.00 48.25           O1-
ATOM    860  C   GLU L 111      41.452  11.332  44.884  1.00 33.73           C  
ATOM    861  O   GLU L 111      41.817  12.387  45.400  1.00 34.48           O  
ATOM    862  N   ILE L 112      41.537  10.154  45.539  1.00 31.92           N  
ATOM    863  CA  ILE L 112      42.047  10.129  46.884  1.00 32.33           C  
ATOM    864  CB  ILE L 112      41.259   9.289  47.849  1.00 31.68           C  
ATOM    865  CG1 ILE L 112      39.869   9.901  48.084  1.00 35.09           C  
ATOM    866  CG2 ILE L 112      42.084   9.149  49.138  1.00 32.34           C  
ATOM    867  CD1 ILE L 112      38.968   9.027  48.956  1.00 37.55           C  
ATOM    868  C   ILE L 112      43.437   9.591  46.862  1.00 34.30           C  
ATOM    869  O   ILE L 112      43.732   8.600  46.197  1.00 32.31           O  
ATOM    870  N   LYS L 113      44.340  10.273  47.592  1.00 34.76           N  
ATOM    871  CA  LYS L 113      45.710   9.869  47.656  1.00 36.04           C  
ATOM    872  CB  LYS L 113      46.674  11.062  47.757  1.00 38.25           C  
ATOM    873  CG  LYS L 113      48.136  10.680  47.527  1.00 43.85           C  
ATOM    874  CD  LYS L 113      49.076  11.881  47.394  1.00 49.11           C  
ATOM    875  CE  LYS L 113      48.988  12.604  46.048  1.00 52.03           C  
ATOM    876  NZ  LYS L 113      49.515  11.737  44.972  1.00 53.00           N1+
ATOM    877  C   LYS L 113      45.905   9.025  48.910  1.00 37.19           C  
ATOM    878  O   LYS L 113      44.993   9.020  49.781  1.00 40.20           O  
ATOM    879  OXT LYS L 113      46.980   8.377  49.018  1.00  0.00           O1-
TER     880      LYS L 113 
ATOM    881  N   GLN H 114       8.823   6.863  45.666  1.00 66.15           N1+
ATOM    882  CA  GLN H 114       8.548   8.296  45.445  1.00 64.85           C  
ATOM    883  CB  GLN H 114       9.540   9.157  46.244  1.00 69.71           C  
ATOM    884  CG  GLN H 114       9.380   9.002  47.756  1.00 75.75           C  
ATOM    885  CD  GLN H 114       8.044   9.619  48.147  1.00 81.12           C  
ATOM    886  OE1 GLN H 114       7.901  10.840  48.200  1.00 84.75           O  
ATOM    887  NE2 GLN H 114       7.033   8.751  48.417  1.00 80.88           N  
ATOM    888  C   GLN H 114       8.671   8.634  43.997  1.00 58.74           C  
ATOM    889  O   GLN H 114       8.172   7.914  43.133  1.00 58.49           O  
ATOM    890  N   VAL H 115       9.353   9.754  43.703  1.00 52.34           N  
ATOM    891  CA  VAL H 115       9.495  10.199  42.351  1.00 48.48           C  
ATOM    892  CB  VAL H 115      10.139  11.551  42.266  1.00 47.03           C  
ATOM    893  CG1 VAL H 115      10.263  11.957  40.791  1.00 46.45           C  
ATOM    894  CG2 VAL H 115       9.330  12.531  43.133  1.00 47.72           C  
ATOM    895  C   VAL H 115      10.375   9.227  41.632  1.00 48.28           C  
ATOM    896  O   VAL H 115      11.410   8.808  42.150  1.00 48.32           O  
ATOM    897  N   GLN H 116       9.972   8.833  40.409  1.00 47.18           N  
ATOM    898  CA  GLN H 116      10.754   7.876  39.682  1.00 44.91           C  
ATOM    899  CB  GLN H 116      10.180   6.461  39.853  1.00 47.86           C  
ATOM    900  CG  GLN H 116      10.994   5.349  39.205  1.00 54.36           C  
ATOM    901  CD  GLN H 116      10.279   4.044  39.515  1.00 57.81           C  
ATOM    902  OE1 GLN H 116       9.052   3.967  39.499  1.00 61.30           O  
ATOM    903  NE2 GLN H 116      11.074   2.984  39.821  1.00 66.35           N  
ATOM    904  C   GLN H 116      10.703   8.231  38.223  1.00 41.78           C  
ATOM    905  O   GLN H 116       9.639   8.521  37.683  1.00 43.04           O  
ATOM    906  N   LEU H 117      11.874   8.229  37.552  1.00 37.52           N  
ATOM    907  CA  LEU H 117      11.941   8.499  36.142  1.00 34.99           C  
ATOM    908  CB  LEU H 117      12.873   9.669  35.795  1.00 33.54           C  
ATOM    909  CG  LEU H 117      12.392  11.030  36.330  1.00 34.95           C  
ATOM    910  CD1 LEU H 117      13.369  12.153  35.951  1.00 33.07           C  
ATOM    911  CD2 LEU H 117      10.955  11.327  35.881  1.00 34.94           C  
ATOM    912  C   LEU H 117      12.540   7.283  35.511  1.00 34.55           C  
ATOM    913  O   LEU H 117      13.694   6.945  35.779  1.00 33.77           O  
ATOM    914  N   VAL H 118      11.775   6.586  34.645  1.00 33.65           N  
ATOM    915  CA  VAL H 118      12.294   5.399  34.029  1.00 35.63           C  
ATOM    916  CB  VAL H 118      11.425   4.198  34.242  1.00 36.96           C  
ATOM    917  CG1 VAL H 118      11.540   3.766  35.709  1.00 33.38           C  
ATOM    918  CG2 VAL H 118       9.989   4.587  33.858  1.00 34.30           C  
ATOM    919  C   VAL H 118      12.403   5.633  32.557  1.00 32.91           C  
ATOM    920  O   VAL H 118      11.441   6.029  31.903  1.00 33.81           O  
ATOM    921  N   GLN H 119      13.599   5.364  31.998  1.00 30.02           N  
ATOM    922  CA  GLN H 119      13.835   5.609  30.606  1.00 29.25           C  
ATOM    923  CB  GLN H 119      15.152   6.361  30.352  1.00 28.45           C  
ATOM    924  CG  GLN H 119      15.131   7.779  30.928  1.00 28.20           C  
ATOM    925  CD  GLN H 119      16.496   8.419  30.718  1.00 28.00           C  
ATOM    926  OE1 GLN H 119      17.087   8.968  31.647  1.00 29.04           O  
ATOM    927  NE2 GLN H 119      17.010   8.356  29.461  1.00 26.91           N  
ATOM    928  C   GLN H 119      13.871   4.312  29.857  1.00 30.12           C  
ATOM    929  O   GLN H 119      13.980   3.236  30.441  1.00 30.23           O  
ATOM    930  N   SER H 120      13.761   4.406  28.514  1.00 30.29           N  
ATOM    931  CA  SER H 120      13.758   3.268  27.635  1.00 30.51           C  
ATOM    932  CB  SER H 120      13.257   3.592  26.216  1.00 30.89           C  
ATOM    933  OG  SER H 120      14.087   4.579  25.620  1.00 31.20           O  
ATOM    934  C   SER H 120      15.155   2.733  27.530  1.00 30.08           C  
ATOM    935  O   SER H 120      16.111   3.352  27.992  1.00 28.21           O  
ATOM    936  N   GLY H 121      15.294   1.546  26.901  1.00 31.12           N  
ATOM    937  CA  GLY H 121      16.545   0.839  26.826  1.00 31.92           C  
ATOM    938  C   GLY H 121      17.466   1.441  25.807  1.00 31.17           C  
ATOM    939  O   GLY H 121      17.071   2.245  24.966  1.00 30.53           O  
ATOM    940  N   ALA H 122      18.747   1.012  25.865  1.00 29.80           N  
ATOM    941  CA  ALA H 122      19.786   1.493  24.996  1.00 29.62           C  
ATOM    942  CB  ALA H 122      21.186   0.980  25.375  1.00 28.46           C  
ATOM    943  C   ALA H 122      19.498   1.044  23.601  1.00 30.55           C  
ATOM    944  O   ALA H 122      18.862   0.013  23.386  1.00 30.60           O  
ATOM    945  N   GLU H 123      19.952   1.838  22.605  1.00 30.33           N  
ATOM    946  CA  GLU H 123      19.682   1.501  21.237  1.00 33.54           C  
ATOM    947  CB  GLU H 123      18.503   2.294  20.643  1.00 35.79           C  
ATOM    948  CG  GLU H 123      17.147   1.932  21.248  1.00 41.18           C  
ATOM    949  CD  GLU H 123      16.111   2.887  20.672  1.00 47.20           C  
ATOM    950  OE1 GLU H 123      16.520   3.896  20.043  1.00 49.14           O  
ATOM    951  OE2 GLU H 123      14.893   2.619  20.861  1.00 48.63           O1-
ATOM    952  C   GLU H 123      20.868   1.828  20.385  1.00 31.81           C  
ATOM    953  O   GLU H 123      21.685   2.687  20.713  1.00 32.62           O  
ATOM    954  N   VAL H 124      20.979   1.114  19.248  1.00 30.72           N  
ATOM    955  CA  VAL H 124      22.003   1.364  18.280  1.00 33.01           C  
ATOM    956  CB  VAL H 124      22.682   0.107  17.809  1.00 33.86           C  
ATOM    957  CG1 VAL H 124      21.656  -0.769  17.076  1.00 34.36           C  
ATOM    958  CG2 VAL H 124      23.892   0.491  16.945  1.00 32.26           C  
ATOM    959  C   VAL H 124      21.292   1.975  17.114  1.00 34.73           C  
ATOM    960  O   VAL H 124      20.201   1.537  16.753  1.00 36.92           O  
ATOM    961  N   LYS H 125      21.876   3.033  16.515  1.00 33.94           N  
ATOM    962  CA  LYS H 125      21.219   3.689  15.422  1.00 33.42           C  
ATOM    963  CB  LYS H 125      20.607   5.047  15.808  1.00 34.09           C  
ATOM    964  CG  LYS H 125      19.342   4.940  16.659  1.00 33.45           C  
ATOM    965  CD  LYS H 125      18.174   4.292  15.913  1.00 39.92           C  
ATOM    966  CE  LYS H 125      16.897   4.179  16.745  1.00 42.49           C  
ATOM    967  NZ  LYS H 125      15.756   3.816  15.874  1.00 42.23           N1+
ATOM    968  C   LYS H 125      22.221   3.962  14.349  1.00 34.27           C  
ATOM    969  O   LYS H 125      23.394   4.209  14.617  1.00 32.59           O  
ATOM    970  N   LYS H 126      21.763   3.915  13.085  1.00 34.09           N  
ATOM    971  CA  LYS H 126      22.611   4.165  11.955  1.00 35.64           C  
ATOM    972  CB  LYS H 126      22.047   3.554  10.667  1.00 39.82           C  
ATOM    973  CG  LYS H 126      21.972   2.030  10.745  1.00 44.35           C  
ATOM    974  CD  LYS H 126      20.973   1.421   9.766  1.00 51.72           C  
ATOM    975  CE  LYS H 126      19.523   1.680  10.177  1.00 51.56           C  
ATOM    976  NZ  LYS H 126      19.320   1.240  11.575  1.00 54.19           N1+
ATOM    977  C   LYS H 126      22.693   5.645  11.773  1.00 37.54           C  
ATOM    978  O   LYS H 126      21.787   6.381  12.154  1.00 36.02           O  
ATOM    979  N   PRO H 127      23.769   6.108  11.202  1.00 38.79           N  
ATOM    980  CA  PRO H 127      23.889   7.521  10.999  1.00 37.77           C  
ATOM    981  CD  PRO H 127      25.065   5.477  11.402  1.00 40.47           C  
ATOM    982  CB  PRO H 127      25.338   7.759  10.585  1.00 38.70           C  
ATOM    983  CG  PRO H 127      26.096   6.616  11.289  1.00 39.12           C  
ATOM    984  C   PRO H 127      22.863   7.993  10.021  1.00 38.11           C  
ATOM    985  O   PRO H 127      22.608   7.293   9.043  1.00 37.91           O  
ATOM    986  N   GLY H 128      22.262   9.171  10.278  1.00 37.38           N  
ATOM    987  CA  GLY H 128      21.275   9.719   9.396  1.00 38.14           C  
ATOM    988  C   GLY H 128      19.920   9.310   9.886  1.00 37.70           C  
ATOM    989  O   GLY H 128      18.909   9.882   9.485  1.00 36.93           O  
ATOM    990  N   ALA H 129      19.868   8.308  10.784  1.00 37.33           N  
ATOM    991  CA  ALA H 129      18.624   7.807  11.304  1.00 39.00           C  
ATOM    992  CB  ALA H 129      18.716   6.363  11.824  1.00 38.02           C  
ATOM    993  C   ALA H 129      18.175   8.672  12.442  1.00 37.86           C  
ATOM    994  O   ALA H 129      18.854   9.625  12.821  1.00 37.61           O  
ATOM    995  N   SER H 130      16.972   8.376  12.983  1.00 37.70           N  
ATOM    996  CA  SER H 130      16.422   9.117  14.086  1.00 34.62           C  
ATOM    997  CB  SER H 130      15.048   9.739  13.783  1.00 37.94           C  
ATOM    998  OG  SER H 130      15.153  10.674  12.721  1.00 44.17           O  
ATOM    999  C   SER H 130      16.200   8.160  15.218  1.00 35.18           C  
ATOM   1000  O   SER H 130      16.019   6.962  15.008  1.00 37.13           O  
ATOM   1001  N   VAL H 131      16.225   8.682  16.463  1.00 33.70           N  
ATOM   1002  CA  VAL H 131      16.020   7.860  17.621  1.00 33.19           C  
ATOM   1003  CB  VAL H 131      17.263   7.705  18.449  1.00 31.22           C  
ATOM   1004  CG1 VAL H 131      17.706   9.102  18.921  1.00 30.08           C  
ATOM   1005  CG2 VAL H 131      16.979   6.728  19.602  1.00 31.34           C  
ATOM   1006  C   VAL H 131      15.004   8.530  18.491  1.00 34.25           C  
ATOM   1007  O   VAL H 131      14.911   9.757  18.526  1.00 33.98           O  
ATOM   1008  N   LYS H 132      14.190   7.725  19.205  1.00 33.95           N  
ATOM   1009  CA  LYS H 132      13.220   8.289  20.098  1.00 33.62           C  
ATOM   1010  CB  LYS H 132      11.771   8.042  19.648  1.00 35.79           C  
ATOM   1011  CG  LYS H 132      10.736   8.930  20.343  1.00 38.63           C  
ATOM   1012  CD  LYS H 132       9.395   8.960  19.606  1.00 41.72           C  
ATOM   1013  CE  LYS H 132       8.387   9.953  20.186  1.00 47.60           C  
ATOM   1014  NZ  LYS H 132       7.153   9.951  19.368  1.00 52.38           N1+
ATOM   1015  C   LYS H 132      13.420   7.639  21.434  1.00 33.07           C  
ATOM   1016  O   LYS H 132      13.423   6.414  21.542  1.00 34.00           O  
ATOM   1017  N   LEU H 133      13.599   8.460  22.490  1.00 29.22           N  
ATOM   1018  CA  LEU H 133      13.835   7.961  23.816  1.00 28.94           C  
ATOM   1019  CB  LEU H 133      15.086   8.584  24.456  1.00 29.27           C  
ATOM   1020  CG  LEU H 133      16.341   8.418  23.579  1.00 39.00           C  
ATOM   1021  CD1 LEU H 133      17.587   9.011  24.257  1.00 25.33           C  
ATOM   1022  CD2 LEU H 133      16.524   6.960  23.128  1.00  0.00           C  
ATOM   1023  C   LEU H 133      12.666   8.368  24.659  1.00 30.71           C  
ATOM   1024  O   LEU H 133      12.115   9.451  24.476  1.00 30.89           O  
ATOM   1025  N   SER H 134      12.263   7.510  25.620  1.00 30.06           N  
ATOM   1026  CA  SER H 134      11.115   7.819  26.428  1.00 30.67           C  
ATOM   1027  CB  SER H 134      10.014   6.749  26.352  1.00 30.07           C  
ATOM   1028  OG  SER H 134      10.495   5.524  26.888  1.00 34.96           O  
ATOM   1029  C   SER H 134      11.516   7.907  27.870  1.00 31.96           C  
ATOM   1030  O   SER H 134      12.521   7.334  28.291  1.00 30.02           O  
ATOM   1031  N   CYS H 135      10.727   8.668  28.661  1.00 31.48           N  
ATOM   1032  CA  CYS H 135      10.979   8.819  30.067  1.00 30.27           C  
ATOM   1033  CB  CYS H 135      11.643  10.180  30.391  1.00 30.19           C  
ATOM   1034  SG  CYS H 135      12.050  10.434  32.146  1.00 38.36           S  
ATOM   1035  C   CYS H 135       9.644   8.737  30.754  1.00 32.85           C  
ATOM   1036  O   CYS H 135       8.783   9.594  30.564  1.00 33.12           O  
ATOM   1037  N   LYS H 136       9.436   7.695  31.586  1.00 34.59           N  
ATOM   1038  CA  LYS H 136       8.165   7.530  32.235  1.00 37.20           C  
ATOM   1039  CB  LYS H 136       7.739   6.058  32.348  1.00 38.70           C  
ATOM   1040  CG  LYS H 136       6.328   5.870  32.903  1.00 47.20           C  
ATOM   1041  CD  LYS H 136       5.811   4.436  32.794  1.00 62.99           C  
ATOM   1042  CE  LYS H 136       4.398   4.261  33.351  1.00 60.36           C  
ATOM   1043  NZ  LYS H 136       4.009   2.833  33.320  1.00 59.54           N1+
ATOM   1044  C   LYS H 136       8.274   8.080  33.622  1.00 40.12           C  
ATOM   1045  O   LYS H 136       9.166   7.707  34.383  1.00 40.47           O  
ATOM   1046  N   ALA H 137       7.339   8.976  33.997  1.00 39.39           N  
ATOM   1047  CA  ALA H 137       7.413   9.613  35.284  1.00 39.52           C  
ATOM   1048  CB  ALA H 137       7.194  11.135  35.221  1.00 38.60           C  
ATOM   1049  C   ALA H 137       6.354   9.057  36.177  1.00 43.15           C  
ATOM   1050  O   ALA H 137       5.253   8.733  35.732  1.00 44.42           O  
ATOM   1051  N   SER H 138       6.688   8.917  37.477  1.00 42.38           N  
ATOM   1052  CA  SER H 138       5.738   8.417  38.427  1.00 45.00           C  
ATOM   1053  CB  SER H 138       5.815   6.895  38.629  1.00 45.37           C  
ATOM   1054  OG  SER H 138       5.474   6.216  37.429  1.00 47.63           O  
ATOM   1055  C   SER H 138       6.038   9.034  39.759  1.00 47.20           C  
ATOM   1056  O   SER H 138       7.142   9.520  39.999  1.00 44.73           O  
ATOM   1057  N   GLY H 139       5.029   9.034  40.656  1.00 41.99           N  
ATOM   1058  CA  GLY H 139       5.217   9.478  42.005  1.00 43.55           C  
ATOM   1059  C   GLY H 139       4.784  10.901  42.167  1.00 45.09           C  
ATOM   1060  O   GLY H 139       4.543  11.345  43.288  1.00 45.79           O  
ATOM   1061  N   TYR H 140       4.675  11.667  41.065  1.00 44.91           N  
ATOM   1062  CA  TYR H 140       4.290  13.036  41.233  1.00 46.04           C  
ATOM   1063  CB  TYR H 140       5.492  13.990  41.356  1.00 44.71           C  
ATOM   1064  CG  TYR H 140       6.230  13.986  40.062  1.00 43.06           C  
ATOM   1065  CD1 TYR H 140       5.894  14.878  39.072  1.00 42.95           C  
ATOM   1066  CD2 TYR H 140       7.247  13.089  39.830  1.00 43.98           C  
ATOM   1067  CE1 TYR H 140       6.563  14.888  37.871  1.00 42.92           C  
ATOM   1068  CE2 TYR H 140       7.920  13.093  38.630  1.00 43.97           C  
ATOM   1069  CZ  TYR H 140       7.580  13.993  37.647  1.00 43.61           C  
ATOM   1070  OH  TYR H 140       8.271  13.998  36.415  1.00 44.79           O  
ATOM   1071  C   TYR H 140       3.458  13.459  40.061  1.00 47.61           C  
ATOM   1072  O   TYR H 140       3.313  12.726  39.084  1.00 48.04           O  
ATOM   1073  N   THR H 141       2.865  14.667  40.162  1.00 49.06           N  
ATOM   1074  CA  THR H 141       2.046  15.203  39.114  1.00 47.93           C  
ATOM   1075  CB  THR H 141       1.336  16.450  39.545  1.00 49.32           C  
ATOM   1076  OG1 THR H 141       0.546  16.178  40.691  1.00 49.79           O  
ATOM   1077  CG2 THR H 141       0.437  16.940  38.403  1.00 48.34           C  
ATOM   1078  C   THR H 141       2.950  15.547  37.971  1.00 47.37           C  
ATOM   1079  O   THR H 141       3.787  16.440  38.062  1.00 47.94           O  
ATOM   1080  N   PHE H 142       2.759  14.844  36.842  1.00 49.18           N  
ATOM   1081  CA  PHE H 142       3.555  14.926  35.651  1.00 48.03           C  
ATOM   1082  CB  PHE H 142       3.072  13.889  34.620  1.00 48.10           C  
ATOM   1083  CG  PHE H 142       3.936  13.919  33.408  1.00 48.41           C  
ATOM   1084  CD1 PHE H 142       5.147  13.269  33.400  1.00 47.89           C  
ATOM   1085  CD2 PHE H 142       3.526  14.572  32.270  1.00 48.11           C  
ATOM   1086  CE1 PHE H 142       5.944  13.284  32.280  1.00 47.83           C  
ATOM   1087  CE2 PHE H 142       4.320  14.591  31.147  1.00 47.79           C  
ATOM   1088  CZ  PHE H 142       5.532  13.948  31.149  1.00 47.79           C  
ATOM   1089  C   PHE H 142       3.464  16.293  35.040  1.00 47.50           C  
ATOM   1090  O   PHE H 142       4.465  16.860  34.606  1.00 46.52           O  
ATOM   1091  N   THR H 143       2.245  16.856  34.999  1.00 47.96           N  
ATOM   1092  CA  THR H 143       1.941  18.117  34.383  1.00 48.66           C  
ATOM   1093  CB  THR H 143       0.465  18.403  34.351  1.00 49.81           C  
ATOM   1094  OG1 THR H 143      -0.042  18.546  35.671  1.00 50.35           O  
ATOM   1095  CG2 THR H 143      -0.246  17.236  33.644  1.00 50.43           C  
ATOM   1096  C   THR H 143       2.593  19.246  35.124  1.00 48.74           C  
ATOM   1097  O   THR H 143       2.877  20.291  34.541  1.00 48.22           O  
ATOM   1098  N   ALA H 144       2.789  19.081  36.444  1.00 48.49           N  
ATOM   1099  CA  ALA H 144       3.281  20.109  37.317  1.00 48.34           C  
ATOM   1100  CB  ALA H 144       3.229  19.713  38.802  1.00 49.80           C  
ATOM   1101  C   ALA H 144       4.690  20.514  37.023  1.00 46.89           C  
ATOM   1102  O   ALA H 144       5.032  21.678  37.218  1.00 47.95           O  
ATOM   1103  N   TYR H 145       5.563  19.583  36.591  1.00 45.17           N  
ATOM   1104  CA  TYR H 145       6.939  19.948  36.470  1.00 44.12           C  
ATOM   1105  CB  TYR H 145       7.854  19.025  37.288  1.00 45.04           C  
ATOM   1106  CG  TYR H 145       7.416  19.124  38.705  1.00 47.17           C  
ATOM   1107  CD1 TYR H 145       6.253  18.516  39.117  1.00 47.42           C  
ATOM   1108  CD2 TYR H 145       8.176  19.804  39.625  1.00 47.68           C  
ATOM   1109  CE1 TYR H 145       5.838  18.595  40.425  1.00 48.78           C  
ATOM   1110  CE2 TYR H 145       7.765  19.886  40.932  1.00 49.19           C  
ATOM   1111  CZ  TYR H 145       6.596  19.288  41.337  1.00 49.60           C  
ATOM   1112  OH  TYR H 145       6.185  19.381  42.683  1.00 50.52           O  
ATOM   1113  C   TYR H 145       7.388  19.820  35.056  1.00 42.78           C  
ATOM   1114  O   TYR H 145       6.907  18.989  34.286  1.00 42.09           O  
ATOM   1115  N   SER H 146       8.325  20.705  34.678  1.00 34.77           N  
ATOM   1116  CA  SER H 146       8.907  20.620  33.374  1.00 31.40           C  
ATOM   1117  CB  SER H 146       9.686  21.881  32.966  1.00 30.25           C  
ATOM   1118  OG  SER H 146       8.803  22.989  32.866  1.00  0.00           O  
ATOM   1119  C   SER H 146       9.871  19.473  33.378  1.00 30.70           C  
ATOM   1120  O   SER H 146      10.450  19.131  34.408  1.00 28.58           O  
ATOM   1121  N   MET H 147      10.063  18.847  32.201  1.00 27.07           N  
ATOM   1122  CA  MET H 147      10.969  17.739  32.075  1.00 28.72           C  
ATOM   1123  CB  MET H 147      10.338  16.527  31.372  1.00 28.97           C  
ATOM   1124  CG  MET H 147      11.257  15.310  31.296  1.00 44.54           C  
ATOM   1125  SD  MET H 147      11.572  14.515  32.899  1.00 70.56           S  
ATOM   1126  CE  MET H 147       9.849  14.011  33.179  1.00 52.92           C  
ATOM   1127  C   MET H 147      12.103  18.202  31.214  1.00 27.81           C  
ATOM   1128  O   MET H 147      11.887  18.782  30.151  1.00 27.75           O  
ATOM   1129  N   HIS H 148      13.352  17.939  31.652  1.00 26.23           N  
ATOM   1130  CA  HIS H 148      14.506  18.402  30.929  1.00 25.28           C  
ATOM   1131  ND1 HIS H 148      14.957  21.579  32.241  1.00 26.70           N  
ATOM   1132  CG  HIS H 148      14.931  20.258  32.632  1.00 28.05           C  
ATOM   1133  CB  HIS H 148      15.516  19.121  31.842  1.00 25.38           C  
ATOM   1134  NE2 HIS H 148      13.928  21.527  34.207  1.00 31.96           N  
ATOM   1135  CD2 HIS H 148      14.296  20.246  33.837  1.00 28.83           C  
ATOM   1136  CE1 HIS H 148      14.345  22.294  33.217  1.00 30.27           C  
ATOM   1137  C   HIS H 148      15.232  17.216  30.360  1.00 26.79           C  
ATOM   1138  O   HIS H 148      15.112  16.099  30.860  1.00 25.47           O  
ATOM   1139  N   TRP H 149      15.996  17.431  29.267  1.00 23.73           N  
ATOM   1140  CA  TRP H 149      16.795  16.370  28.707  1.00 23.39           C  
ATOM   1141  CB  TRP H 149      16.389  15.985  27.274  1.00 23.89           C  
ATOM   1142  CG  TRP H 149      15.047  15.297  27.211  1.00 25.77           C  
ATOM   1143  CD2 TRP H 149      14.870  13.881  27.366  1.00 26.72           C  
ATOM   1144  CD1 TRP H 149      13.802  15.828  27.039  1.00 29.20           C  
ATOM   1145  NE1 TRP H 149      12.857  14.832  27.085  1.00 28.79           N  
ATOM   1146  CE2 TRP H 149      13.502  13.627  27.285  1.00 29.99           C  
ATOM   1147  CE3 TRP H 149      15.773  12.876  27.563  1.00 30.27           C  
ATOM   1148  CZ2 TRP H 149      13.013  12.356  27.403  1.00 30.49           C  
ATOM   1149  CZ3 TRP H 149      15.279  11.596  27.677  1.00 29.56           C  
ATOM   1150  CH2 TRP H 149      13.925  11.342  27.600  1.00 30.22           C  
ATOM   1151  C   TRP H 149      18.221  16.844  28.687  1.00 23.79           C  
ATOM   1152  O   TRP H 149      18.499  17.980  28.307  1.00 24.54           O  
ATOM   1153  N   VAL H 150      19.164  15.977  29.122  1.00 24.44           N  
ATOM   1154  CA  VAL H 150      20.561  16.319  29.177  1.00 23.78           C  
ATOM   1155  CB  VAL H 150      21.072  16.491  30.578  1.00 24.31           C  
ATOM   1156  CG1 VAL H 150      22.578  16.802  30.517  1.00 25.08           C  
ATOM   1157  CG2 VAL H 150      20.232  17.563  31.294  1.00 22.93           C  
ATOM   1158  C   VAL H 150      21.333  15.174  28.600  1.00 25.83           C  
ATOM   1159  O   VAL H 150      20.994  14.013  28.826  1.00 26.41           O  
ATOM   1160  N   ARG H 151      22.414  15.461  27.845  1.00 24.39           N  
ATOM   1161  CA  ARG H 151      23.146  14.351  27.300  1.00 24.79           C  
ATOM   1162  CB  ARG H 151      23.208  14.293  25.767  1.00 25.36           C  
ATOM   1163  CG  ARG H 151      23.976  15.436  25.108  1.00 24.13           C  
ATOM   1164  CD  ARG H 151      24.062  15.280  23.589  1.00 23.85           C  
ATOM   1165  NE  ARG H 151      24.904  16.388  23.056  1.00 29.25           N  
ATOM   1166  CZ  ARG H 151      25.111  16.493  21.712  1.00 35.27           C  
ATOM   1167  NH1 ARG H 151      24.518  15.609  20.856  1.00 30.42           N1+
ATOM   1168  NH2 ARG H 151      25.908  17.487  21.222  1.00 32.83           N  
ATOM   1169  C   ARG H 151      24.559  14.402  27.781  1.00 25.12           C  
ATOM   1170  O   ARG H 151      25.066  15.457  28.164  1.00 24.99           O  
ATOM   1171  N   GLN H 152      25.217  13.225  27.800  1.00 26.45           N  
ATOM   1172  CA  GLN H 152      26.577  13.139  28.239  1.00 28.16           C  
ATOM   1173  CB  GLN H 152      26.687  12.543  29.656  1.00 27.03           C  
ATOM   1174  CG  GLN H 152      28.117  12.427  30.186  1.00 28.56           C  
ATOM   1175  CD  GLN H 152      28.060  11.908  31.618  1.00 29.96           C  
ATOM   1176  OE1 GLN H 152      27.238  11.058  31.961  1.00 30.18           O  
ATOM   1177  NE2 GLN H 152      28.960  12.444  32.485  1.00 26.98           N  
ATOM   1178  C   GLN H 152      27.321  12.230  27.306  1.00 29.09           C  
ATOM   1179  O   GLN H 152      27.034  11.037  27.226  1.00 29.32           O  
ATOM   1180  N   ALA H 153      28.311  12.781  26.577  1.00 31.38           N  
ATOM   1181  CA  ALA H 153      29.126  11.992  25.695  1.00 34.60           C  
ATOM   1182  CB  ALA H 153      29.957  12.833  24.710  1.00 34.75           C  
ATOM   1183  C   ALA H 153      30.077  11.235  26.563  1.00 36.94           C  
ATOM   1184  O   ALA H 153      30.319  11.616  27.710  1.00 36.35           O  
ATOM   1185  N   PRO H 154      30.628  10.165  26.064  1.00 40.56           N  
ATOM   1186  CA  PRO H 154      31.507   9.389  26.885  1.00 40.95           C  
ATOM   1187  CD  PRO H 154      29.963   9.354  25.058  1.00 41.05           C  
ATOM   1188  CB  PRO H 154      31.790   8.114  26.095  1.00 42.70           C  
ATOM   1189  CG  PRO H 154      30.505   7.925  25.262  1.00 43.83           C  
ATOM   1190  C   PRO H 154      32.711  10.165  27.306  1.00 41.12           C  
ATOM   1191  O   PRO H 154      33.373  10.766  26.461  1.00 41.63           O  
ATOM   1192  N   GLY H 155      32.998  10.161  28.624  1.00 41.50           N  
ATOM   1193  CA  GLY H 155      34.156  10.800  29.175  1.00 40.65           C  
ATOM   1194  C   GLY H 155      33.995  12.285  29.086  1.00 41.13           C  
ATOM   1195  O   GLY H 155      34.954  13.025  29.299  1.00 42.43           O  
ATOM   1196  N   GLN H 156      32.772  12.767  28.798  1.00 38.55           N  
ATOM   1197  CA  GLN H 156      32.590  14.178  28.611  1.00 39.17           C  
ATOM   1198  CB  GLN H 156      31.967  14.542  27.251  1.00 41.07           C  
ATOM   1199  CG  GLN H 156      32.851  14.208  26.044  1.00 45.65           C  
ATOM   1200  CD  GLN H 156      33.907  15.294  25.899  1.00 51.65           C  
ATOM   1201  OE1 GLN H 156      33.670  16.457  26.223  1.00 58.28           O  
ATOM   1202  NE2 GLN H 156      35.108  14.905  25.396  1.00 54.83           N  
ATOM   1203  C   GLN H 156      31.663  14.703  29.664  1.00 36.86           C  
ATOM   1204  O   GLN H 156      31.194  13.971  30.535  1.00 35.96           O  
ATOM   1205  N   SER H 157      31.402  16.025  29.600  1.00 31.53           N  
ATOM   1206  CA  SER H 157      30.585  16.731  30.543  1.00 29.56           C  
ATOM   1207  CB  SER H 157      30.939  18.223  30.660  1.00 35.11           C  
ATOM   1208  OG  SER H 157      30.662  18.887  29.436  1.00  0.00           O  
ATOM   1209  C   SER H 157      29.142  16.641  30.149  1.00 30.13           C  
ATOM   1210  O   SER H 157      28.761  15.856  29.284  1.00 32.57           O  
ATOM   1211  N   LEU H 158      28.293  17.453  30.816  1.00 30.80           N  
ATOM   1212  CA  LEU H 158      26.871  17.399  30.624  1.00 27.42           C  
ATOM   1213  CB  LEU H 158      26.128  17.445  31.969  1.00 26.92           C  
ATOM   1214  CG  LEU H 158      26.498  16.271  32.898  1.00 28.22           C  
ATOM   1215  CD1 LEU H 158      25.799  16.372  34.259  1.00 26.31           C  
ATOM   1216  CD2 LEU H 158      26.228  14.925  32.218  1.00 28.02           C  
ATOM   1217  C   LEU H 158      26.418  18.575  29.804  1.00 25.90           C  
ATOM   1218  O   LEU H 158      26.870  19.699  30.013  1.00 26.81           O  
ATOM   1219  N   GLU H 159      25.513  18.336  28.825  1.00 25.25           N  
ATOM   1220  CA  GLU H 159      24.984  19.413  28.030  1.00 26.66           C  
ATOM   1221  CB  GLU H 159      25.400  19.367  26.546  1.00 26.87           C  
ATOM   1222  CG  GLU H 159      24.993  20.627  25.777  1.00 30.06           C  
ATOM   1223  CD  GLU H 159      25.601  20.587  24.381  1.00 37.00           C  
ATOM   1224  OE1 GLU H 159      26.609  19.857  24.188  1.00 40.61           O  
ATOM   1225  OE2 GLU H 159      25.068  21.298  23.488  1.00 36.76           O1-
ATOM   1226  C   GLU H 159      23.478  19.349  28.099  1.00 25.83           C  
ATOM   1227  O   GLU H 159      22.895  18.274  27.971  1.00 26.78           O  
ATOM   1228  N   TRP H 160      22.802  20.508  28.303  1.00 24.41           N  
ATOM   1229  CA  TRP H 160      21.357  20.540  28.433  1.00 24.07           C  
ATOM   1230  CB  TRP H 160      20.834  21.683  29.365  1.00 23.35           C  
ATOM   1231  CG  TRP H 160      19.343  21.767  29.733  1.00 23.39           C  
ATOM   1232  CD2 TRP H 160      18.437  22.802  29.293  1.00 24.95           C  
ATOM   1233  CD1 TRP H 160      18.611  20.978  30.581  1.00 24.03           C  
ATOM   1234  NE1 TRP H 160      17.323  21.449  30.688  1.00 24.67           N  
ATOM   1235  CE2 TRP H 160      17.201  22.571  29.903  1.00 24.39           C  
ATOM   1236  CE3 TRP H 160      18.622  23.865  28.459  1.00 24.05           C  
ATOM   1237  CZ2 TRP H 160      16.139  23.399  29.684  1.00 24.06           C  
ATOM   1238  CZ3 TRP H 160      17.544  24.691  28.231  1.00 26.27           C  
ATOM   1239  CH2 TRP H 160      16.323  24.463  28.834  1.00 26.10           C  
ATOM   1240  C   TRP H 160      20.765  20.718  27.068  1.00 25.29           C  
ATOM   1241  O   TRP H 160      21.161  21.617  26.330  1.00 25.52           O  
ATOM   1242  N   LEU H 161      19.883  19.777  26.667  1.00 24.31           N  
ATOM   1243  CA  LEU H 161      19.186  19.785  25.403  1.00 25.17           C  
ATOM   1244  CB  LEU H 161      18.584  18.414  25.043  1.00 24.39           C  
ATOM   1245  CG  LEU H 161      19.630  17.304  24.849  1.00 25.76           C  
ATOM   1246  CD1 LEU H 161      20.363  17.002  26.165  1.00 25.08           C  
ATOM   1247  CD2 LEU H 161      19.004  16.056  24.205  1.00  0.00           C  
ATOM   1248  C   LEU H 161      18.030  20.746  25.367  1.00 26.04           C  
ATOM   1249  O   LEU H 161      17.879  21.510  24.416  1.00 26.84           O  
ATOM   1250  N   GLY H 162      17.163  20.728  26.401  1.00 25.66           N  
ATOM   1251  CA  GLY H 162      15.978  21.539  26.343  1.00 26.14           C  
ATOM   1252  C   GLY H 162      14.960  20.965  27.287  1.00 25.23           C  
ATOM   1253  O   GLY H 162      15.175  19.911  27.888  1.00 25.58           O  
ATOM   1254  N   TRP H 163      13.812  21.659  27.440  1.00 24.58           N  
ATOM   1255  CA  TRP H 163      12.793  21.186  28.337  1.00 24.79           C  
ATOM   1256  CB  TRP H 163      12.670  21.975  29.660  1.00 26.03           C  
ATOM   1257  CG  TRP H 163      12.485  23.475  29.538  1.00 27.94           C  
ATOM   1258  CD2 TRP H 163      11.283  24.138  29.101  1.00 27.62           C  
ATOM   1259  CD1 TRP H 163      13.393  24.463  29.786  1.00 27.57           C  
ATOM   1260  NE1 TRP H 163      12.837  25.694  29.537  1.00 27.51           N  
ATOM   1261  CE2 TRP H 163      11.540  25.510  29.114  1.00 28.23           C  
ATOM   1262  CE3 TRP H 163      10.068  23.647  28.720  1.00 29.48           C  
ATOM   1263  CZ2 TRP H 163      10.583  26.411  28.743  1.00 30.35           C  
ATOM   1264  CZ3 TRP H 163       9.105  24.561  28.351  1.00 29.05           C  
ATOM   1265  CH2 TRP H 163       9.356  25.917  28.360  1.00 28.56           C  
ATOM   1266  C   TRP H 163      11.459  21.259  27.664  1.00 26.95           C  
ATOM   1267  O   TRP H 163      11.281  21.932  26.649  1.00 24.64           O  
ATOM   1268  N   ILE H 164      10.485  20.507  28.213  1.00 27.68           N  
ATOM   1269  CA  ILE H 164       9.142  20.557  27.720  1.00 28.13           C  
ATOM   1270  CB  ILE H 164       8.670  19.304  27.043  1.00 28.68           C  
ATOM   1271  CG1 ILE H 164       7.270  19.538  26.443  1.00 27.50           C  
ATOM   1272  CG2 ILE H 164       8.747  18.143  28.049  1.00 31.31           C  
ATOM   1273  CD1 ILE H 164       6.806  18.437  25.491  1.00 28.31           C  
ATOM   1274  C   ILE H 164       8.230  20.793  28.880  1.00 28.71           C  
ATOM   1275  O   ILE H 164       8.466  20.305  29.985  1.00 29.20           O  
ATOM   1276  N   ASN H 165       7.172  21.596  28.652  1.00 29.36           N  
ATOM   1277  CA  ASN H 165       6.190  21.812  29.673  1.00 31.59           C  
ATOM   1278  CB  ASN H 165       5.611  23.237  29.685  1.00 32.20           C  
ATOM   1279  CG  ASN H 165       4.725  23.389  30.915  1.00 37.58           C  
ATOM   1280  OD1 ASN H 165       4.058  22.448  31.343  1.00 37.02           O  
ATOM   1281  ND2 ASN H 165       4.714  24.613  31.505  1.00 38.99           N  
ATOM   1282  C   ASN H 165       5.085  20.864  29.353  1.00 32.53           C  
ATOM   1283  O   ASN H 165       4.405  21.012  28.347  1.00 33.83           O  
ATOM   1284  N   THR H 166       4.945  19.859  30.244  1.00 25.30           N  
ATOM   1285  CA  THR H 166       4.061  18.753  30.058  1.00 26.43           C  
ATOM   1286  CB  THR H 166       4.179  17.763  31.172  1.00 24.91           C  
ATOM   1287  OG1 THR H 166       3.868  18.394  32.403  1.00  0.00           O  
ATOM   1288  CG2 THR H 166       5.625  17.239  31.202  1.00  0.00           C  
ATOM   1289  C   THR H 166       2.650  19.225  29.976  1.00 28.88           C  
ATOM   1290  O   THR H 166       1.859  18.701  29.188  1.00 31.33           O  
ATOM   1291  N   ALA H 167       2.274  20.214  30.805  1.00 37.64           N  
ATOM   1292  CA  ALA H 167       0.899  20.604  30.739  1.00 38.28           C  
ATOM   1293  CB  ALA H 167       0.530  21.646  31.804  1.00 13.46           C  
ATOM   1294  C   ALA H 167       0.554  21.194  29.393  1.00 39.65           C  
ATOM   1295  O   ALA H 167      -0.419  20.783  28.761  1.00 50.57           O  
ATOM   1296  N   ILE H 168       1.329  22.204  28.941  1.00 29.32           N  
ATOM   1297  CA  ILE H 168       1.098  22.922  27.706  1.00 26.55           C  
ATOM   1298  CB  ILE H 168       1.649  24.320  27.742  1.00 36.13           C  
ATOM   1299  CG1 ILE H 168       3.167  24.327  27.977  1.00 10.09           C  
ATOM   1300  CG2 ILE H 168       0.853  25.096  28.804  1.00 10.26           C  
ATOM   1301  CD1 ILE H 168       3.753  25.736  28.002  1.00  5.77           C  
ATOM   1302  C   ILE H 168       1.549  22.228  26.448  1.00 26.65           C  
ATOM   1303  O   ILE H 168       0.848  22.231  25.438  1.00 37.61           O  
ATOM   1304  N   GLY H 169       2.741  21.611  26.465  1.00 23.51           N  
ATOM   1305  CA  GLY H 169       3.296  20.993  25.292  1.00 22.55           C  
ATOM   1306  C   GLY H 169       4.318  21.921  24.702  1.00 25.62           C  
ATOM   1307  O   GLY H 169       4.960  21.616  23.700  1.00 27.65           O  
ATOM   1308  N   ASN H 170       4.506  23.092  25.325  1.00 32.56           N  
ATOM   1309  CA  ASN H 170       5.432  24.077  24.851  1.00 31.66           C  
ATOM   1310  CB  ASN H 170       5.232  25.467  25.479  1.00 29.92           C  
ATOM   1311  CG  ASN H 170       5.992  26.487  24.641  1.00 34.29           C  
ATOM   1312  OD1 ASN H 170       6.076  26.366  23.420  1.00 35.10           O  
ATOM   1313  ND2 ASN H 170       6.562  27.523  25.313  1.00  0.00           N  
ATOM   1314  C   ASN H 170       6.814  23.607  25.176  1.00 31.70           C  
ATOM   1315  O   ASN H 170       7.029  22.896  26.158  1.00 32.21           O  
ATOM   1316  N   THR H 171       7.792  23.989  24.331  1.00 30.72           N  
ATOM   1317  CA  THR H 171       9.130  23.526  24.540  1.00 28.64           C  
ATOM   1318  CB  THR H 171       9.550  22.459  23.574  1.00 29.63           C  
ATOM   1319  OG1 THR H 171       9.417  22.936  22.244  1.00 30.32           O  
ATOM   1320  CG2 THR H 171       8.695  21.203  23.782  1.00 37.27           C  
ATOM   1321  C   THR H 171      10.104  24.641  24.346  1.00 28.06           C  
ATOM   1322  O   THR H 171       9.793  25.703  23.806  1.00 28.96           O  
ATOM   1323  N   GLN H 172      11.335  24.409  24.837  1.00 27.38           N  
ATOM   1324  CA  GLN H 172      12.410  25.329  24.637  1.00 28.17           C  
ATOM   1325  CB  GLN H 172      12.629  26.254  25.846  1.00 28.43           C  
ATOM   1326  CG  GLN H 172      13.509  27.470  25.557  1.00 34.44           C  
ATOM   1327  CD  GLN H 172      13.336  28.421  26.732  1.00 12.49           C  
ATOM   1328  OE1 GLN H 172      13.504  28.034  27.887  1.00  0.00           O  
ATOM   1329  NE2 GLN H 172      12.964  29.696  26.435  1.00  0.00           N  
ATOM   1330  C   GLN H 172      13.620  24.477  24.430  1.00 28.71           C  
ATOM   1331  O   GLN H 172      13.887  23.557  25.204  1.00 27.94           O  
ATOM   1332  N   TYR H 173      14.393  24.759  23.367  1.00 26.30           N  
ATOM   1333  CA  TYR H 173      15.505  23.910  23.058  1.00 26.31           C  
ATOM   1334  CB  TYR H 173      15.458  23.320  21.634  1.00 26.30           C  
ATOM   1335  CG  TYR H 173      14.225  22.504  21.446  1.00 27.97           C  
ATOM   1336  CD1 TYR H 173      13.061  23.094  21.012  1.00 28.24           C  
ATOM   1337  CD2 TYR H 173      14.222  21.153  21.685  1.00 26.78           C  
ATOM   1338  CE1 TYR H 173      11.917  22.353  20.829  1.00 26.81           C  
ATOM   1339  CE2 TYR H 173      13.081  20.404  21.507  1.00 28.04           C  
ATOM   1340  CZ  TYR H 173      11.923  21.006  21.073  1.00 29.39           C  
ATOM   1341  OH  TYR H 173      10.748  20.247  20.886  1.00 29.52           O  
ATOM   1342  C   TYR H 173      16.733  24.751  23.079  1.00 27.22           C  
ATOM   1343  O   TYR H 173      16.682  25.949  22.810  1.00 25.48           O  
ATOM   1344  N   SER H 174      17.879  24.140  23.430  1.00 26.67           N  
ATOM   1345  CA  SER H 174      19.093  24.886  23.354  1.00 27.24           C  
ATOM   1346  CB  SER H 174      20.308  24.172  23.966  1.00 27.77           C  
ATOM   1347  OG  SER H 174      20.568  22.970  23.262  1.00  0.00           O  
ATOM   1348  C   SER H 174      19.318  25.105  21.891  1.00 28.93           C  
ATOM   1349  O   SER H 174      18.846  24.336  21.056  1.00 28.14           O  
ATOM   1350  N   GLN H 175      20.065  26.168  21.547  1.00 28.36           N  
ATOM   1351  CA  GLN H 175      20.235  26.581  20.182  1.00 32.55           C  
ATOM   1352  CB  GLN H 175      21.139  27.815  20.056  1.00 34.19           C  
ATOM   1353  CG  GLN H 175      21.337  28.280  18.614  1.00 38.03           C  
ATOM   1354  CD  GLN H 175      22.417  29.354  18.620  1.00 46.03           C  
ATOM   1355  OE1 GLN H 175      22.710  29.957  19.651  1.00 55.71           O  
ATOM   1356  NE2 GLN H 175      23.034  29.596  17.432  1.00 61.85           N  
ATOM   1357  C   GLN H 175      20.868  25.500  19.364  1.00 33.85           C  
ATOM   1358  O   GLN H 175      20.490  25.279  18.216  1.00 35.25           O  
ATOM   1359  N   LYS H 176      21.837  24.784  19.946  1.00 34.36           N  
ATOM   1360  CA  LYS H 176      22.609  23.819  19.217  1.00 37.22           C  
ATOM   1361  CB  LYS H 176      23.634  23.144  20.141  1.00 37.51           C  
ATOM   1362  CG  LYS H 176      24.771  22.416  19.432  1.00 41.40           C  
ATOM   1363  CD  LYS H 176      25.935  22.132  20.383  1.00 42.65           C  
ATOM   1364  CE  LYS H 176      27.125  21.428  19.736  1.00 50.90           C  
ATOM   1365  NZ  LYS H 176      28.239  21.347  20.708  1.00 52.92           N1+
ATOM   1366  C   LYS H 176      21.715  22.752  18.656  1.00 36.79           C  
ATOM   1367  O   LYS H 176      21.928  22.260  17.549  1.00 38.14           O  
ATOM   1368  N   PHE H 177      20.716  22.341  19.450  1.00 34.77           N  
ATOM   1369  CA  PHE H 177      19.784  21.290  19.161  1.00 33.64           C  
ATOM   1370  CB  PHE H 177      19.142  20.740  20.444  1.00 31.77           C  
ATOM   1371  CG  PHE H 177      20.243  20.046  21.175  1.00 32.87           C  
ATOM   1372  CD1 PHE H 177      21.275  20.764  21.728  1.00 32.62           C  
ATOM   1373  CD2 PHE H 177      20.251  18.680  21.323  1.00 31.35           C  
ATOM   1374  CE1 PHE H 177      22.298  20.150  22.407  1.00 33.65           C  
ATOM   1375  CE2 PHE H 177      21.273  18.059  22.001  1.00 34.60           C  
ATOM   1376  CZ  PHE H 177      22.302  18.786  22.545  1.00 35.58           C  
ATOM   1377  C   PHE H 177      18.706  21.667  18.187  1.00 36.06           C  
ATOM   1378  O   PHE H 177      18.136  20.778  17.555  1.00 36.76           O  
ATOM   1379  N   GLN H 178      18.350  22.964  18.070  1.00 36.08           N  
ATOM   1380  CA  GLN H 178      17.215  23.301  17.256  1.00 37.88           C  
ATOM   1381  CB  GLN H 178      16.845  24.794  17.218  1.00 39.31           C  
ATOM   1382  CG  GLN H 178      16.255  25.255  18.554  1.00 41.66           C  
ATOM   1383  CD  GLN H 178      15.471  26.536  18.325  1.00 46.15           C  
ATOM   1384  OE1 GLN H 178      14.562  26.869  19.084  1.00 45.19           O  
ATOM   1385  NE2 GLN H 178      15.818  27.272  17.237  1.00 43.52           N  
ATOM   1386  C   GLN H 178      17.324  22.755  15.862  1.00 38.92           C  
ATOM   1387  O   GLN H 178      18.371  22.803  15.215  1.00 40.26           O  
ATOM   1388  N   ASP H 179      16.165  22.239  15.396  1.00 38.48           N  
ATOM   1389  CA  ASP H 179      15.881  21.553  14.164  1.00 36.30           C  
ATOM   1390  CB  ASP H 179      16.697  22.075  12.965  1.00  0.00           C  
ATOM   1391  CG  ASP H 179      16.130  23.395  12.471  1.00  0.00           C  
ATOM   1392  OD1 ASP H 179      14.993  23.750  12.888  1.00  0.00           O  
ATOM   1393  OD2 ASP H 179      16.821  24.061  11.655  1.00  0.00           O1-
ATOM   1394  C   ASP H 179      16.235  20.099  14.271  1.00 34.89           C  
ATOM   1395  O   ASP H 179      15.674  19.284  13.541  1.00 38.20           O  
ATOM   1396  N   ARG H 180      17.177  19.719  15.153  1.00 33.14           N  
ATOM   1397  CA  ARG H 180      17.490  18.327  15.304  1.00 35.25           C  
ATOM   1398  CB  ARG H 180      18.932  18.059  15.772  1.00 36.80           C  
ATOM   1399  CG  ARG H 180      19.993  18.611  14.823  1.00 40.92           C  
ATOM   1400  CD  ARG H 180      21.302  17.824  14.838  1.00 42.31           C  
ATOM   1401  NE  ARG H 180      21.732  17.647  16.252  1.00 37.64           N  
ATOM   1402  CZ  ARG H 180      22.292  16.460  16.618  1.00 34.48           C  
ATOM   1403  NH1 ARG H 180      22.424  15.468  15.691  1.00 30.94           N1+
ATOM   1404  NH2 ARG H 180      22.716  16.259  17.900  1.00 34.78           N  
ATOM   1405  C   ARG H 180      16.572  17.615  16.265  1.00 35.73           C  
ATOM   1406  O   ARG H 180      16.240  16.447  16.061  1.00 34.72           O  
ATOM   1407  N   VAL H 181      16.141  18.297  17.351  1.00 30.62           N  
ATOM   1408  CA  VAL H 181      15.449  17.610  18.410  1.00 28.79           C  
ATOM   1409  CB  VAL H 181      16.038  17.883  19.765  1.00 29.55           C  
ATOM   1410  CG1 VAL H 181      15.934  19.392  20.050  1.00 26.17           C  
ATOM   1411  CG2 VAL H 181      15.302  17.021  20.802  1.00 26.21           C  
ATOM   1412  C   VAL H 181      14.010  18.005  18.486  1.00 29.88           C  
ATOM   1413  O   VAL H 181      13.634  19.123  18.140  1.00 29.95           O  
ATOM   1414  N   THR H 182      13.162  17.046  18.928  1.00 28.94           N  
ATOM   1415  CA  THR H 182      11.759  17.286  19.106  1.00 31.22           C  
ATOM   1416  CB  THR H 182      10.918  16.634  18.044  1.00 33.36           C  
ATOM   1417  OG1 THR H 182      11.292  17.118  16.763  1.00 35.00           O  
ATOM   1418  CG2 THR H 182       9.435  16.941  18.316  1.00 33.21           C  
ATOM   1419  C   THR H 182      11.353  16.687  20.420  1.00 31.19           C  
ATOM   1420  O   THR H 182      11.612  15.513  20.684  1.00 31.68           O  
ATOM   1421  N   ILE H 183      10.681  17.480  21.279  1.00 29.22           N  
ATOM   1422  CA  ILE H 183      10.280  16.973  22.562  1.00 29.06           C  
ATOM   1423  CB  ILE H 183      10.787  17.811  23.702  1.00 28.67           C  
ATOM   1424  CG1 ILE H 183      12.321  17.898  23.649  1.00 21.25           C  
ATOM   1425  CG2 ILE H 183      10.270  17.200  25.015  1.00 16.98           C  
ATOM   1426  CD1 ILE H 183      12.899  18.992  24.548  1.00 25.01           C  
ATOM   1427  C   ILE H 183       8.781  16.989  22.611  1.00 30.59           C  
ATOM   1428  O   ILE H 183       8.145  17.978  22.249  1.00 30.21           O  
ATOM   1429  N   THR H 184       8.180  15.859  23.038  1.00 30.82           N  
ATOM   1430  CA  THR H 184       6.750  15.756  23.148  1.00 32.40           C  
ATOM   1431  CB  THR H 184       6.113  15.013  22.008  1.00 31.55           C  
ATOM   1432  OG1 THR H 184       6.615  13.686  21.939  1.00 30.65           O  
ATOM   1433  CG2 THR H 184       6.409  15.766  20.699  1.00 32.70           C  
ATOM   1434  C   THR H 184       6.431  15.010  24.410  1.00 33.93           C  
ATOM   1435  O   THR H 184       7.334  14.522  25.089  1.00 31.57           O  
ATOM   1436  N   ARG H 185       5.129  14.937  24.780  1.00 34.16           N  
ATOM   1437  CA  ARG H 185       4.771  14.219  25.973  1.00 33.48           C  
ATOM   1438  CB  ARG H 185       4.631  15.091  27.234  1.00 32.95           C  
ATOM   1439  CG  ARG H 185       3.401  16.012  27.258  1.00 34.62           C  
ATOM   1440  CD  ARG H 185       3.200  16.892  26.025  1.00 35.09           C  
ATOM   1441  NE  ARG H 185       2.005  17.752  26.282  1.00 37.01           N  
ATOM   1442  CZ  ARG H 185       0.752  17.345  25.915  1.00 38.51           C  
ATOM   1443  NH1 ARG H 185       0.570  16.145  25.296  1.00 42.67           N1+
ATOM   1444  NH2 ARG H 185      -0.322  18.152  26.165  1.00 32.60           N  
ATOM   1445  C   ARG H 185       3.402  13.626  25.781  1.00 37.86           C  
ATOM   1446  O   ARG H 185       2.600  14.117  24.985  1.00 38.85           O  
ATOM   1447  N   ASP H 186       3.121  12.524  26.508  1.00 37.59           N  
ATOM   1448  CA  ASP H 186       1.827  11.900  26.526  1.00 39.36           C  
ATOM   1449  CB  ASP H 186       1.862  10.415  26.112  1.00 41.29           C  
ATOM   1450  CG  ASP H 186       0.436   9.881  26.055  1.00 45.61           C  
ATOM   1451  OD1 ASP H 186      -0.506  10.670  26.344  1.00 47.50           O  
ATOM   1452  OD2 ASP H 186       0.268   8.678  25.725  1.00 50.58           O1-
ATOM   1453  C   ASP H 186       1.401  11.952  27.960  1.00 40.52           C  
ATOM   1454  O   ASP H 186       1.871  11.168  28.782  1.00 40.26           O  
ATOM   1455  N   THR H 187       0.503  12.892  28.301  1.00 41.43           N  
ATOM   1456  CA  THR H 187       0.122  13.093  29.668  1.00 43.86           C  
ATOM   1457  CB  THR H 187      -0.617  14.378  29.894  1.00 45.38           C  
ATOM   1458  OG1 THR H 187      -0.953  14.506  31.265  1.00 50.16           O  
ATOM   1459  CG2 THR H 187      -1.863  14.431  29.012  1.00 47.27           C  
ATOM   1460  C   THR H 187      -0.643  11.930  30.215  1.00 45.03           C  
ATOM   1461  O   THR H 187      -0.512  11.608  31.395  1.00 46.75           O  
ATOM   1462  N   SER H 188      -1.466  11.260  29.389  1.00 45.49           N  
ATOM   1463  CA  SER H 188      -2.237  10.159  29.899  1.00 48.17           C  
ATOM   1464  CB  SER H 188      -3.032   9.441  28.798  1.00 50.92           C  
ATOM   1465  OG  SER H 188      -3.875  10.364  28.127  1.00 53.03           O  
ATOM   1466  C   SER H 188      -1.279   9.148  30.446  1.00 47.16           C  
ATOM   1467  O   SER H 188      -1.468   8.624  31.542  1.00 50.14           O  
ATOM   1468  N   ALA H 189      -0.243   8.839  29.645  1.00 45.50           N  
ATOM   1469  CA  ALA H 189       0.827   7.915  29.912  1.00 43.76           C  
ATOM   1470  CB  ALA H 189       1.657   7.590  28.658  1.00 43.90           C  
ATOM   1471  C   ALA H 189       1.768   8.431  30.968  1.00 41.02           C  
ATOM   1472  O   ALA H 189       2.426   7.647  31.650  1.00 39.86           O  
ATOM   1473  N   ARG H 190       1.896   9.767  31.103  1.00 39.15           N  
ATOM   1474  CA  ARG H 190       2.856  10.351  32.005  1.00 37.70           C  
ATOM   1475  CB  ARG H 190       2.757   9.828  33.449  1.00 39.02           C  
ATOM   1476  CG  ARG H 190       1.456  10.219  34.153  1.00  0.00           C  
ATOM   1477  CD  ARG H 190       1.421   9.838  35.634  1.00  0.00           C  
ATOM   1478  NE  ARG H 190       1.604   8.362  35.729  1.00  0.00           N  
ATOM   1479  CZ  ARG H 190       0.525   7.524  35.656  1.00  0.00           C  
ATOM   1480  NH1 ARG H 190      -0.723   8.041  35.460  1.00  0.00           N1+
ATOM   1481  NH2 ARG H 190       0.696   6.178  35.781  1.00  0.00           N  
ATOM   1482  C   ARG H 190       4.232  10.057  31.492  1.00 37.91           C  
ATOM   1483  O   ARG H 190       5.156   9.797  32.263  1.00 36.74           O  
ATOM   1484  N   THR H 191       4.405  10.106  30.154  1.00 38.20           N  
ATOM   1485  CA  THR H 191       5.697   9.834  29.589  1.00 36.76           C  
ATOM   1486  CB  THR H 191       5.711   8.569  28.775  1.00 37.32           C  
ATOM   1487  OG1 THR H 191       5.313   7.466  29.575  1.00 38.43           O  
ATOM   1488  CG2 THR H 191       7.130   8.333  28.234  1.00 33.30           C  
ATOM   1489  C   THR H 191       6.106  10.967  28.683  1.00 35.86           C  
ATOM   1490  O   THR H 191       5.293  11.536  27.956  1.00 34.60           O  
ATOM   1491  N   SER H 192       7.411  11.317  28.710  1.00 33.52           N  
ATOM   1492  CA  SER H 192       7.943  12.362  27.877  1.00 31.98           C  
ATOM   1493  CB  SER H 192       8.785  13.400  28.642  1.00 29.44           C  
ATOM   1494  OG  SER H 192       9.953  12.791  29.169  1.00  0.00           O  
ATOM   1495  C   SER H 192       8.842  11.709  26.872  1.00 31.52           C  
ATOM   1496  O   SER H 192       9.419  10.654  27.139  1.00 30.73           O  
ATOM   1497  N   TYR H 193       8.964  12.316  25.671  1.00 30.00           N  
ATOM   1498  CA  TYR H 193       9.767  11.718  24.642  1.00 31.04           C  
ATOM   1499  CB  TYR H 193       8.953  11.232  23.430  1.00 30.95           C  
ATOM   1500  CG  TYR H 193       8.022  10.154  23.868  1.00 33.30           C  
ATOM   1501  CD1 TYR H 193       6.765  10.454  24.344  1.00 35.29           C  
ATOM   1502  CD2 TYR H 193       8.405   8.835  23.800  1.00 34.16           C  
ATOM   1503  CE1 TYR H 193       5.907   9.456  24.747  1.00 38.92           C  
ATOM   1504  CE2 TYR H 193       7.556   7.831  24.200  1.00 37.11           C  
ATOM   1505  CZ  TYR H 193       6.304   8.140  24.675  1.00 40.45           C  
ATOM   1506  OH  TYR H 193       5.433   7.108  25.085  1.00 43.04           O  
ATOM   1507  C   TYR H 193      10.722  12.735  24.104  1.00 32.42           C  
ATOM   1508  O   TYR H 193      10.442  13.933  24.084  1.00 33.09           O  
ATOM   1509  N   MET H 194      11.905  12.256  23.670  1.00 30.55           N  
ATOM   1510  CA  MET H 194      12.894  13.095  23.062  1.00 28.85           C  
ATOM   1511  CB  MET H 194      14.142  13.245  23.956  1.00 28.78           C  
ATOM   1512  CG  MET H 194      15.245  14.150  23.402  1.00 30.83           C  
ATOM   1513  SD  MET H 194      16.258  13.399  22.094  1.00 42.16           S  
ATOM   1514  CE  MET H 194      17.120  12.252  23.209  1.00 38.09           C  
ATOM   1515  C   MET H 194      13.283  12.408  21.792  1.00 29.53           C  
ATOM   1516  O   MET H 194      13.681  11.245  21.811  1.00 30.68           O  
ATOM   1517  N   GLU H 195      13.153  13.098  20.639  1.00 28.72           N  
ATOM   1518  CA  GLU H 195      13.513  12.462  19.404  1.00 31.27           C  
ATOM   1519  CB  GLU H 195      12.363  12.370  18.384  1.00 33.50           C  
ATOM   1520  CG  GLU H 195      12.749  11.614  17.111  1.00 41.01           C  
ATOM   1521  CD  GLU H 195      11.492  11.363  16.287  1.00 51.04           C  
ATOM   1522  OE1 GLU H 195      10.792  12.358  15.950  1.00 52.26           O  
ATOM   1523  OE2 GLU H 195      11.216  10.176  15.980  1.00 54.89           O1-
ATOM   1524  C   GLU H 195      14.621  13.254  18.790  1.00 31.45           C  
ATOM   1525  O   GLU H 195      14.538  14.477  18.676  1.00 31.92           O  
ATOM   1526  N   LEU H 196      15.702  12.561  18.384  1.00 28.69           N  
ATOM   1527  CA  LEU H 196      16.835  13.229  17.815  1.00 29.21           C  
ATOM   1528  CB  LEU H 196      18.105  12.952  18.637  1.00 29.03           C  
ATOM   1529  CG  LEU H 196      19.335  13.787  18.253  1.00 30.54           C  
ATOM   1530  CD1 LEU H 196      19.082  15.289  18.462  1.00 30.39           C  
ATOM   1531  CD2 LEU H 196      20.573  13.297  19.017  1.00 29.92           C  
ATOM   1532  C   LEU H 196      17.004  12.694  16.426  1.00 31.92           C  
ATOM   1533  O   LEU H 196      17.086  11.484  16.224  1.00 34.93           O  
ATOM   1534  N   SER H 197      17.081  13.590  15.422  1.00 32.63           N  
ATOM   1535  CA  SER H 197      17.118  13.144  14.057  1.00 35.21           C  
ATOM   1536  CB  SER H 197      16.075  13.837  13.165  1.00 37.16           C  
ATOM   1537  OG  SER H 197      16.364  15.224  13.063  1.00 41.35           O  
ATOM   1538  C   SER H 197      18.460  13.424  13.456  1.00 34.66           C  
ATOM   1539  O   SER H 197      19.284  14.136  14.025  1.00 31.72           O  
ATOM   1540  N   SER H 198      18.698  12.836  12.265  1.00 36.24           N  
ATOM   1541  CA  SER H 198      19.918  13.027  11.532  1.00 38.89           C  
ATOM   1542  CB  SER H 198      20.053  14.440  10.941  1.00 39.54           C  
ATOM   1543  OG  SER H 198      19.041  14.662   9.972  1.00 37.24           O  
ATOM   1544  C   SER H 198      21.076  12.776  12.441  1.00 37.84           C  
ATOM   1545  O   SER H 198      21.954  13.621  12.606  1.00 37.90           O  
ATOM   1546  N   LEU H 199      21.115  11.571  13.033  1.00 37.04           N  
ATOM   1547  CA  LEU H 199      22.131  11.206  13.975  1.00 35.27           C  
ATOM   1548  CB  LEU H 199      21.858   9.838  14.625  1.00 36.15           C  
ATOM   1549  CG  LEU H 199      20.616   9.826  15.536  1.00 34.56           C  
ATOM   1550  CD1 LEU H 199      20.362   8.431  16.124  1.00 32.00           C  
ATOM   1551  CD2 LEU H 199      20.734  10.894  16.634  1.00 32.75           C  
ATOM   1552  C   LEU H 199      23.468  11.123  13.310  1.00 36.50           C  
ATOM   1553  O   LEU H 199      23.595  10.744  12.146  1.00 36.96           O  
ATOM   1554  N   ARG H 200      24.515  11.505  14.070  1.00 35.13           N  
ATOM   1555  CA  ARG H 200      25.878  11.455  13.620  1.00 42.22           C  
ATOM   1556  CB  ARG H 200      26.497  12.848  13.395  1.00 44.56           C  
ATOM   1557  CG  ARG H 200      26.462  13.734  14.640  1.00 48.17           C  
ATOM   1558  CD  ARG H 200      27.072  15.124  14.439  1.00 52.48           C  
ATOM   1559  NE  ARG H 200      26.038  15.994  13.816  1.00 64.02           N  
ATOM   1560  CZ  ARG H 200      26.300  16.621  12.630  1.00 66.80           C  
ATOM   1561  NH1 ARG H 200      27.511  16.454  12.021  1.00 59.76           N1+
ATOM   1562  NH2 ARG H 200      25.352  17.419  12.058  1.00 55.73           N  
ATOM   1563  C   ARG H 200      26.650  10.755  14.699  1.00 39.78           C  
ATOM   1564  O   ARG H 200      26.145  10.546  15.799  1.00 35.11           O  
ATOM   1565  N   SER H 201      27.907  10.369  14.414  1.00 40.99           N  
ATOM   1566  CA  SER H 201      28.685   9.610  15.356  1.00 41.31           C  
ATOM   1567  CB  SER H 201      30.084   9.264  14.818  1.00 44.37           C  
ATOM   1568  OG  SER H 201      30.801   8.511  15.784  1.00 49.35           O  
ATOM   1569  C   SER H 201      28.860  10.394  16.623  1.00 40.10           C  
ATOM   1570  O   SER H 201      28.884   9.821  17.712  1.00 40.03           O  
ATOM   1571  N   GLY H 202      28.941  11.729  16.506  1.00 38.97           N  
ATOM   1572  CA  GLY H 202      29.164  12.630  17.601  1.00 38.00           C  
ATOM   1573  C   GLY H 202      28.050  12.520  18.596  1.00 37.06           C  
ATOM   1574  O   GLY H 202      28.232  12.842  19.768  1.00 38.28           O  
ATOM   1575  N   ASP H 203      26.850  12.133  18.130  1.00 34.06           N  
ATOM   1576  CA  ASP H 203      25.653  12.005  18.918  1.00 32.23           C  
ATOM   1577  CB  ASP H 203      24.397  11.798  18.061  1.00 31.97           C  
ATOM   1578  CG  ASP H 203      24.118  13.132  17.390  1.00 35.09           C  
ATOM   1579  OD1 ASP H 203      24.408  14.181  18.026  1.00 35.06           O  
ATOM   1580  OD2 ASP H 203      23.624  13.121  16.231  1.00 35.64           O1-
ATOM   1581  C   ASP H 203      25.737  10.873  19.904  1.00 31.42           C  
ATOM   1582  O   ASP H 203      24.902  10.792  20.802  1.00 29.74           O  
ATOM   1583  N   THR H 204      26.676   9.922  19.736  1.00 29.82           N  
ATOM   1584  CA  THR H 204      26.750   8.831  20.673  1.00 28.83           C  
ATOM   1585  CB  THR H 204      27.909   7.909  20.412  1.00 29.57           C  
ATOM   1586  OG1 THR H 204      27.816   7.370  19.102  1.00 30.80           O  
ATOM   1587  CG2 THR H 204      27.901   6.779  21.455  1.00 29.73           C  
ATOM   1588  C   THR H 204      26.908   9.397  22.052  1.00 28.90           C  
ATOM   1589  O   THR H 204      27.837  10.157  22.326  1.00 30.13           O  
ATOM   1590  N   ALA H 205      25.975   9.045  22.965  1.00 25.76           N  
ATOM   1591  CA  ALA H 205      26.056   9.569  24.298  1.00 25.44           C  
ATOM   1592  CB  ALA H 205      25.871  11.096  24.363  1.00 22.91           C  
ATOM   1593  C   ALA H 205      24.963   8.965  25.119  1.00 25.93           C  
ATOM   1594  O   ALA H 205      24.110   8.235  24.617  1.00 26.19           O  
ATOM   1595  N   VAL H 206      24.998   9.238  26.439  1.00 24.68           N  
ATOM   1596  CA  VAL H 206      23.958   8.782  27.309  1.00 24.61           C  
ATOM   1597  CB  VAL H 206      24.450   8.396  28.673  1.00 23.44           C  
ATOM   1598  CG1 VAL H 206      23.241   8.020  29.545  1.00 23.08           C  
ATOM   1599  CG2 VAL H 206      25.478   7.263  28.522  1.00 23.66           C  
ATOM   1600  C   VAL H 206      23.024   9.942  27.464  1.00 25.02           C  
ATOM   1601  O   VAL H 206      23.443  11.045  27.811  1.00 25.71           O  
ATOM   1602  N   TYR H 207      21.720   9.723  27.207  1.00 23.63           N  
ATOM   1603  CA  TYR H 207      20.770  10.799  27.281  1.00 22.10           C  
ATOM   1604  CB  TYR H 207      19.806  10.850  26.078  1.00 21.04           C  
ATOM   1605  CG  TYR H 207      20.578  11.203  24.845  1.00 22.48           C  
ATOM   1606  CD1 TYR H 207      21.284  10.248  24.150  1.00 22.40           C  
ATOM   1607  CD2 TYR H 207      20.587  12.496  24.371  1.00 19.53           C  
ATOM   1608  CE1 TYR H 207      21.991  10.580  23.016  1.00 22.22           C  
ATOM   1609  CE2 TYR H 207      21.291  12.834  23.238  1.00 20.54           C  
ATOM   1610  CZ  TYR H 207      21.995  11.875  22.555  1.00 22.39           C  
ATOM   1611  OH  TYR H 207      22.721  12.212  21.392  1.00 21.36           O  
ATOM   1612  C   TYR H 207      19.959  10.611  28.527  1.00 24.51           C  
ATOM   1613  O   TYR H 207      19.483   9.511  28.803  1.00 26.12           O  
ATOM   1614  N   PHE H 208      19.803  11.695  29.325  1.00 23.31           N  
ATOM   1615  CA  PHE H 208      19.084  11.594  30.568  1.00 24.21           C  
ATOM   1616  CB  PHE H 208      19.847  12.078  31.817  1.00 23.94           C  
ATOM   1617  CG  PHE H 208      21.104  11.318  32.071  1.00 23.46           C  
ATOM   1618  CD1 PHE H 208      21.081  10.061  32.626  1.00 22.50           C  
ATOM   1619  CD2 PHE H 208      22.320  11.871  31.752  1.00 25.97           C  
ATOM   1620  CE1 PHE H 208      22.250   9.375  32.863  1.00 23.99           C  
ATOM   1621  CE2 PHE H 208      23.492  11.192  31.988  1.00 27.80           C  
ATOM   1622  CZ  PHE H 208      23.459   9.938  32.546  1.00 26.61           C  
ATOM   1623  C   PHE H 208      17.904  12.517  30.543  1.00 26.49           C  
ATOM   1624  O   PHE H 208      17.934  13.583  29.929  1.00 25.55           O  
ATOM   1625  N   CYS H 209      16.813  12.106  31.221  1.00 26.33           N  
ATOM   1626  CA  CYS H 209      15.688  12.974  31.443  1.00 27.98           C  
ATOM   1627  CB  CYS H 209      14.309  12.306  31.210  1.00 30.88           C  
ATOM   1628  SG  CYS H 209      14.060  10.790  32.187  1.00 41.32           S  
ATOM   1629  C   CYS H 209      15.798  13.378  32.888  1.00 27.90           C  
ATOM   1630  O   CYS H 209      16.277  12.595  33.712  1.00 26.67           O  
ATOM   1631  N   ALA H 210      15.399  14.624  33.232  1.00 26.92           N  
ATOM   1632  CA  ALA H 210      15.533  15.051  34.599  1.00 27.96           C  
ATOM   1633  CB  ALA H 210      16.880  15.735  34.897  1.00 25.94           C  
ATOM   1634  C   ALA H 210      14.438  16.030  34.926  1.00 28.28           C  
ATOM   1635  O   ALA H 210      13.882  16.681  34.043  1.00 27.49           O  
ATOM   1636  N   ARG H 211      14.111  16.147  36.233  1.00 26.20           N  
ATOM   1637  CA  ARG H 211      13.056  16.998  36.708  1.00 27.10           C  
ATOM   1638  CB  ARG H 211      11.905  16.206  37.355  1.00 28.55           C  
ATOM   1639  CG  ARG H 211      10.688  17.064  37.704  1.00 30.86           C  
ATOM   1640  CD  ARG H 211       9.747  16.419  38.725  1.00 33.58           C  
ATOM   1641  NE  ARG H 211      10.344  16.627  40.073  1.00 38.69           N  
ATOM   1642  CZ  ARG H 211       9.563  16.613  41.194  1.00 43.93           C  
ATOM   1643  NH1 ARG H 211       8.222  16.400  41.094  1.00 42.69           N1+
ATOM   1644  NH2 ARG H 211      10.125  16.812  42.420  1.00 41.52           N  
ATOM   1645  C   ARG H 211      13.651  17.866  37.784  1.00 30.53           C  
ATOM   1646  O   ARG H 211      14.557  17.454  38.503  1.00 30.10           O  
ATOM   1647  N   GLY H 212      13.173  19.113  37.945  1.00 28.74           N  
ATOM   1648  CA  GLY H 212      13.804  19.916  38.953  1.00 28.91           C  
ATOM   1649  C   GLY H 212      13.218  19.657  40.308  1.00 31.11           C  
ATOM   1650  O   GLY H 212      12.248  18.922  40.463  1.00 30.99           O  
ATOM   1651  N   ALA H 213      13.789  20.257  41.391  1.00 20.61           N  
ATOM   1652  CA  ALA H 213      13.380  19.979  42.760  1.00 20.50           C  
ATOM   1653  CB  ALA H 213      14.281  20.586  43.851  1.00 23.02           C  
ATOM   1654  C   ALA H 213      11.964  20.375  43.045  1.00 22.23           C  
ATOM   1655  O   ALA H 213      11.286  19.708  43.828  1.00 22.76           O  
ATOM   1656  N   SER H 214      11.474  21.494  42.482  1.00 21.59           N  
ATOM   1657  CA  SER H 214      10.104  21.823  42.754  1.00 23.68           C  
ATOM   1658  CB  SER H 214       9.935  22.849  43.888  1.00 22.98           C  
ATOM   1659  OG  SER H 214      10.402  22.297  45.112  1.00  0.00           O  
ATOM   1660  C   SER H 214       9.512  22.418  41.517  1.00 23.32           C  
ATOM   1661  O   SER H 214      10.205  22.685  40.533  1.00 23.09           O  
ATOM   1662  N   TRP H 215       8.175  22.606  41.548  1.00 22.46           N  
ATOM   1663  CA  TRP H 215       7.483  23.292  40.501  1.00 22.49           C  
ATOM   1664  CB  TRP H 215       5.948  23.256  40.666  1.00 24.63           C  
ATOM   1665  CG  TRP H 215       5.152  23.951  39.580  1.00 30.20           C  
ATOM   1666  CD2 TRP H 215       3.715  24.036  39.550  1.00 24.42           C  
ATOM   1667  CD1 TRP H 215       5.598  24.601  38.468  1.00 26.12           C  
ATOM   1668  NE1 TRP H 215       4.532  25.089  37.749  1.00  0.00           N  
ATOM   1669  CE2 TRP H 215       3.368  24.749  38.403  1.00 26.04           C  
ATOM   1670  CE3 TRP H 215       2.760  23.561  40.404  1.00  0.00           C  
ATOM   1671  CZ2 TRP H 215       2.059  24.998  38.095  1.00  0.00           C  
ATOM   1672  CZ3 TRP H 215       1.440  23.814  40.092  1.00  0.00           C  
ATOM   1673  CH2 TRP H 215       1.093  24.519  38.959  1.00  0.00           C  
ATOM   1674  C   TRP H 215       7.981  24.672  40.751  1.00 22.66           C  
ATOM   1675  O   TRP H 215       8.487  24.916  41.843  1.00 24.05           O  
ATOM   1676  N   ASP H 216       7.907  25.587  39.773  1.00 23.12           N  
ATOM   1677  CA  ASP H 216       8.494  26.892  39.918  1.00 24.51           C  
ATOM   1678  CB  ASP H 216       7.760  27.917  40.830  1.00 33.98           C  
ATOM   1679  CG  ASP H 216       7.702  27.486  42.288  1.00 43.22           C  
ATOM   1680  OD1 ASP H 216       8.639  27.834  43.055  1.00 43.35           O  
ATOM   1681  OD2 ASP H 216       6.709  26.803  42.653  1.00 50.86           O1-
ATOM   1682  C   ASP H 216       9.903  26.686  40.328  1.00 26.45           C  
ATOM   1683  O   ASP H 216      10.439  27.323  41.230  1.00 27.36           O  
ATOM   1684  N   ALA H 217      10.517  25.751  39.597  1.00 24.28           N  
ATOM   1685  CA  ALA H 217      11.838  25.256  39.743  1.00 24.33           C  
ATOM   1686  CB  ALA H 217      12.100  24.182  38.669  1.00 26.65           C  
ATOM   1687  C   ALA H 217      12.822  26.348  39.502  1.00 21.28           C  
ATOM   1688  O   ALA H 217      12.539  27.361  38.859  1.00 22.62           O  
ATOM   1689  N   ARG H 218      13.983  26.201  40.159  1.00 21.31           N  
ATOM   1690  CA  ARG H 218      15.134  26.992  39.885  1.00 20.69           C  
ATOM   1691  CB  ARG H 218      16.211  26.844  40.964  1.00 22.43           C  
ATOM   1692  CG  ARG H 218      15.848  27.344  42.367  1.00 23.37           C  
ATOM   1693  CD  ARG H 218      14.857  26.450  43.124  1.00  0.00           C  
ATOM   1694  NE  ARG H 218      13.603  27.224  43.350  1.00  0.00           N  
ATOM   1695  CZ  ARG H 218      13.104  27.301  44.622  1.00 23.26           C  
ATOM   1696  NH1 ARG H 218      13.729  26.629  45.633  1.00  0.00           N1+
ATOM   1697  NH2 ARG H 218      11.991  28.043  44.890  1.00  0.00           N  
ATOM   1698  C   ARG H 218      15.716  26.470  38.586  1.00 19.83           C  
ATOM   1699  O   ARG H 218      16.222  27.235  37.769  1.00 20.18           O  
ATOM   1700  N   GLY H 219      15.619  25.142  38.326  1.00 20.49           N  
ATOM   1701  CA  GLY H 219      16.246  24.552  37.159  1.00 19.71           C  
ATOM   1702  C   GLY H 219      17.245  23.507  37.590  1.00 19.65           C  
ATOM   1703  O   GLY H 219      17.924  22.885  36.777  1.00 20.91           O  
ATOM   1704  N   TRP H 220      17.391  23.306  38.904  1.00 19.60           N  
ATOM   1705  CA  TRP H 220      18.224  22.284  39.462  1.00 19.37           C  
ATOM   1706  CB  TRP H 220      18.546  22.572  40.943  1.00 21.60           C  
ATOM   1707  CG  TRP H 220      17.430  22.755  41.971  1.00 21.30           C  
ATOM   1708  CD2 TRP H 220      16.021  23.012  41.771  1.00 20.80           C  
ATOM   1709  CD1 TRP H 220      17.607  22.720  43.322  1.00 20.41           C  
ATOM   1710  NE1 TRP H 220      16.430  22.991  43.971  1.00 23.09           N  
ATOM   1711  CE2 TRP H 220      15.444  23.165  43.030  1.00 20.88           C  
ATOM   1712  CE3 TRP H 220      15.256  23.117  40.647  1.00 20.21           C  
ATOM   1713  CZ2 TRP H 220      14.111  23.438  43.174  1.00 22.61           C  
ATOM   1714  CZ3 TRP H 220      13.925  23.380  40.789  1.00 22.34           C  
ATOM   1715  CH2 TRP H 220      13.358  23.545  42.029  1.00 23.60           C  
ATOM   1716  C   TRP H 220      17.534  20.963  39.317  1.00 19.62           C  
ATOM   1717  O   TRP H 220      16.331  20.854  39.547  1.00 19.56           O  
ATOM   1718  N   SER H 221      18.293  19.911  38.932  1.00 19.43           N  
ATOM   1719  CA  SER H 221      17.671  18.639  38.662  1.00 19.31           C  
ATOM   1720  CB  SER H 221      18.228  17.956  37.402  1.00 19.17           C  
ATOM   1721  OG  SER H 221      17.949  18.750  36.259  1.00  0.00           O  
ATOM   1722  C   SER H 221      17.896  17.686  39.789  1.00 20.30           C  
ATOM   1723  O   SER H 221      18.927  17.017  39.865  1.00 20.25           O  
ATOM   1724  N   GLY H 222      16.901  17.603  40.692  1.00 19.77           N  
ATOM   1725  CA  GLY H 222      16.913  16.697  41.806  1.00 21.70           C  
ATOM   1726  C   GLY H 222      16.732  15.284  41.340  1.00 20.40           C  
ATOM   1727  O   GLY H 222      17.360  14.371  41.876  1.00 23.24           O  
ATOM   1728  N   TYR H 223      15.852  15.060  40.336  1.00 28.17           N  
ATOM   1729  CA  TYR H 223      15.590  13.696  39.963  1.00 28.08           C  
ATOM   1730  CB  TYR H 223      14.103  13.316  40.024  1.00 29.29           C  
ATOM   1731  CG  TYR H 223      13.694  13.400  41.455  1.00 33.47           C  
ATOM   1732  CD1 TYR H 223      13.847  12.309  42.283  1.00 36.67           C  
ATOM   1733  CD2 TYR H 223      13.179  14.565  41.975  1.00 33.23           C  
ATOM   1734  CE1 TYR H 223      13.480  12.377  43.604  1.00 42.15           C  
ATOM   1735  CE2 TYR H 223      12.810  14.636  43.297  1.00 39.99           C  
ATOM   1736  CZ  TYR H 223      12.959  13.540  44.113  1.00 42.96           C  
ATOM   1737  OH  TYR H 223      12.580  13.615  45.470  1.00 39.17           O  
ATOM   1738  C   TYR H 223      16.066  13.435  38.569  1.00 30.52           C  
ATOM   1739  O   TYR H 223      15.908  14.267  37.677  1.00 31.45           O  
ATOM   1740  N   TRP H 224      16.665  12.243  38.359  1.00 28.16           N  
ATOM   1741  CA  TRP H 224      17.212  11.885  37.078  1.00 27.21           C  
ATOM   1742  CB  TRP H 224      18.750  11.818  37.080  1.00 26.44           C  
ATOM   1743  CG  TRP H 224      19.457  13.131  37.319  1.00 26.03           C  
ATOM   1744  CD2 TRP H 224      20.263  13.804  36.341  1.00 22.61           C  
ATOM   1745  CD1 TRP H 224      19.523  13.876  38.456  1.00 25.19           C  
ATOM   1746  NE1 TRP H 224      20.315  14.983  38.247  1.00 25.07           N  
ATOM   1747  CE2 TRP H 224      20.779  14.948  36.949  1.00 23.62           C  
ATOM   1748  CE3 TRP H 224      20.558  13.496  35.044  1.00 23.40           C  
ATOM   1749  CZ2 TRP H 224      21.599  15.804  36.268  1.00 24.44           C  
ATOM   1750  CZ3 TRP H 224      21.378  14.361  34.357  1.00 24.21           C  
ATOM   1751  CH2 TRP H 224      21.890  15.493  34.957  1.00 24.55           C  
ATOM   1752  C   TRP H 224      16.773  10.503  36.710  1.00 27.23           C  
ATOM   1753  O   TRP H 224      16.491   9.665  37.567  1.00 29.31           O  
ATOM   1754  N   GLY H 225      16.704  10.238  35.391  1.00 26.80           N  
ATOM   1755  CA  GLY H 225      16.424   8.916  34.919  1.00 27.09           C  
ATOM   1756  C   GLY H 225      17.733   8.186  34.960  1.00 27.79           C  
ATOM   1757  O   GLY H 225      18.769   8.762  35.287  1.00 25.12           O  
ATOM   1758  N   LYS H 226      17.698   6.880  34.641  1.00 26.83           N  
ATOM   1759  CA  LYS H 226      18.840   6.008  34.624  1.00 27.22           C  
ATOM   1760  CB  LYS H 226      18.448   4.537  34.416  1.00 27.02           C  
ATOM   1761  CG  LYS H 226      19.636   3.576  34.400  1.00 29.35           C  
ATOM   1762  CD  LYS H 226      19.231   2.100  34.463  1.00 34.95           C  
ATOM   1763  CE  LYS H 226      18.551   1.599  33.186  1.00  0.00           C  
ATOM   1764  NZ  LYS H 226      18.189   0.170  33.328  1.00  0.00           N1+
ATOM   1765  C   LYS H 226      19.749   6.396  33.498  1.00 28.82           C  
ATOM   1766  O   LYS H 226      20.955   6.164  33.554  1.00 29.70           O  
ATOM   1767  N   GLY H 227      19.176   6.948  32.412  1.00 28.51           N  
ATOM   1768  CA  GLY H 227      19.959   7.334  31.273  1.00 29.34           C  
ATOM   1769  C   GLY H 227      19.807   6.283  30.218  1.00 28.74           C  
ATOM   1770  O   GLY H 227      19.658   5.099  30.519  1.00 29.89           O  
ATOM   1771  N   THR H 228      19.836   6.706  28.937  1.00 26.20           N  
ATOM   1772  CA  THR H 228      19.716   5.778  27.850  1.00 25.66           C  
ATOM   1773  CB  THR H 228      18.507   6.029  26.993  1.00 29.65           C  
ATOM   1774  OG1 THR H 228      17.327   5.965  27.779  1.00 30.61           O  
ATOM   1775  CG2 THR H 228      18.461   4.971  25.878  1.00 29.13           C  
ATOM   1776  C   THR H 228      20.915   5.950  26.969  1.00 26.29           C  
ATOM   1777  O   THR H 228      21.183   7.041  26.468  1.00 24.96           O  
ATOM   1778  N   LEU H 229      21.665   4.858  26.733  1.00 26.39           N  
ATOM   1779  CA  LEU H 229      22.844   4.962  25.920  1.00 25.97           C  
ATOM   1780  CB  LEU H 229      23.909   3.907  26.263  1.00 27.59           C  
ATOM   1781  CG  LEU H 229      25.167   3.983  25.380  1.00 30.51           C  
ATOM   1782  CD1 LEU H 229      25.862   5.349  25.500  1.00 26.80           C  
ATOM   1783  CD2 LEU H 229      26.112   2.807  25.668  1.00 31.10           C  
ATOM   1784  C   LEU H 229      22.465   4.774  24.488  1.00 27.19           C  
ATOM   1785  O   LEU H 229      21.909   3.745  24.104  1.00 28.13           O  
ATOM   1786  N   VAL H 230      22.761   5.789  23.650  1.00 26.45           N  
ATOM   1787  CA  VAL H 230      22.462   5.693  22.251  1.00 28.02           C  
ATOM   1788  CB  VAL H 230      21.670   6.859  21.730  1.00 28.62           C  
ATOM   1789  CG1 VAL H 230      21.532   6.722  20.205  1.00 27.69           C  
ATOM   1790  CG2 VAL H 230      20.325   6.898  22.471  1.00 30.11           C  
ATOM   1791  C   VAL H 230      23.764   5.663  21.509  1.00 28.96           C  
ATOM   1792  O   VAL H 230      24.584   6.575  21.625  1.00 28.48           O  
ATOM   1793  N   THR H 231      23.972   4.601  20.705  1.00 30.33           N  
ATOM   1794  CA  THR H 231      25.198   4.470  19.969  1.00 31.13           C  
ATOM   1795  CB  THR H 231      25.818   3.108  20.093  1.00 34.57           C  
ATOM   1796  OG1 THR H 231      26.084   2.810  21.456  1.00 34.45           O  
ATOM   1797  CG2 THR H 231      27.121   3.086  19.281  1.00 33.85           C  
ATOM   1798  C   THR H 231      24.874   4.666  18.524  1.00 31.48           C  
ATOM   1799  O   THR H 231      23.932   4.073  18.001  1.00 34.40           O  
ATOM   1800  N   VAL H 232      25.653   5.519  17.832  1.00 31.02           N  
ATOM   1801  CA  VAL H 232      25.376   5.749  16.445  1.00 33.55           C  
ATOM   1802  CB  VAL H 232      25.394   7.204  16.075  1.00 32.19           C  
ATOM   1803  CG1 VAL H 232      25.136   7.331  14.566  1.00 31.67           C  
ATOM   1804  CG2 VAL H 232      24.371   7.949  16.948  1.00 30.14           C  
ATOM   1805  C   VAL H 232      26.441   5.068  15.647  1.00 36.47           C  
ATOM   1806  O   VAL H 232      27.614   5.428  15.729  1.00 37.41           O  
ATOM   1807  N   SER H 233      26.056   4.049  14.850  1.00 36.58           N  
ATOM   1808  CA  SER H 233      27.028   3.378  14.037  1.00 37.29           C  
ATOM   1809  CB  SER H 233      27.907   2.374  14.805  1.00 35.79           C  
ATOM   1810  OG  SER H 233      27.129   1.266  15.232  1.00 38.14           O  
ATOM   1811  C   SER H 233      26.298   2.596  12.994  1.00 39.70           C  
ATOM   1812  O   SER H 233      25.136   2.237  13.174  1.00 42.45           O  
ATOM   1813  N   SER H 234      26.973   2.322  11.859  1.00 39.79           N  
ATOM   1814  CA  SER H 234      26.352   1.545  10.827  1.00 41.55           C  
ATOM   1815  CB  SER H 234      26.600   2.082   9.406  1.00 44.33           C  
ATOM   1816  OG  SER H 234      25.961   3.336   9.236  1.00 48.63           O  
ATOM   1817  C   SER H 234      26.962   0.154  10.898  1.00 41.43           C  
ATOM   1818  O   SER H 234      26.507  -0.726  10.121  1.00 41.49           O  
ATOM   1819  OXT SER H 234      27.891  -0.046  11.725  1.00  0.00           O1-
TER    1820      SER H 234 
CONECT  166  716
CONECT  716  166
CONECT 1034 1628
CONECT 1628 1034
END
