# Supplementary material for: Fully automated antibody structure prediction using BIOVIA tools: Validation study
Source: PLoS One. 2017 May 18;12(5):e0177923. doi: 10.1371/journal.pone.0177923 (PMC5436848; doi:10.1371/journal.pone.0177923)
Supplement: S1 Dataset — Predicted structures using the Top5 framework method, Chothia CDR definition with no canonical filtering and generating 50 models. These were used in the detailed discussion of outliers and for comparison against predictions using canonical filtering. (ZIP) [file pone.0177923.s003.zip › 4NNP_LH_FV_FinalModel.pdb]

REMARK   Accelrys Discovery Studio PDB file
REMARK   Created:  2015-05-08T06:33:26Z
SSBOND   1 CYS L   23    CYS L   88                                     
SSBOND   2 CYS H  128    CYS H  202                                     
ATOM      1  N   ASP L   1      26.792  31.752  25.878  1.00 81.01           N1+
ATOM      2  CA  ASP L   1      25.788  31.922  26.947  1.00 77.93           C  
ATOM      3  CB  ASP L   1      24.994  30.617  27.122  1.00 79.12           C  
ATOM      4  CG  ASP L   1      23.658  30.942  27.774  1.00 82.37           C  
ATOM      5  OD1 ASP L   1      23.438  32.131  28.126  1.00 82.53           O  
ATOM      6  OD2 ASP L   1      22.835  29.999  27.920  1.00 82.79           O1-
ATOM      7  C   ASP L   1      26.550  32.220  28.196  1.00 77.86           C  
ATOM      8  O   ASP L   1      27.573  32.900  28.149  1.00 80.12           O  
ATOM      9  N   ILE L   2      26.072  31.727  29.354  1.00 74.14           N  
ATOM     10  CA  ILE L   2      26.793  31.951  30.573  1.00 74.00           C  
ATOM     11  CB  ILE L   2      25.939  31.849  31.803  1.00 68.92           C  
ATOM     12  CG1 ILE L   2      24.778  32.856  31.748  1.00 68.68           C  
ATOM     13  CG2 ILE L   2      26.857  32.032  33.024  1.00 69.15           C  
ATOM     14  CD1 ILE L   2      25.218  34.315  31.686  1.00 76.99           C  
ATOM     15  C   ILE L   2      27.805  30.854  30.653  1.00 71.02           C  
ATOM     16  O   ILE L   2      27.478  29.688  30.436  1.00 69.06           O  
ATOM     17  N   GLN L   3      29.075  31.200  30.946  1.00 72.90           N  
ATOM     18  CA  GLN L   3      30.080  30.177  30.999  1.00 69.15           C  
ATOM     19  CB  GLN L   3      31.415  30.590  30.348  1.00 72.49           C  
ATOM     20  CG  GLN L   3      31.305  31.003  28.879  1.00 72.63           C  
ATOM     21  CD  GLN L   3      31.092  29.757  28.034  1.00 76.26           C  
ATOM     22  OE1 GLN L   3      31.067  29.823  26.806  1.00 78.86           O  
ATOM     23  NE2 GLN L   3      30.937  28.585  28.706  1.00 76.93           N  
ATOM     24  C   GLN L   3      30.386  29.910  32.438  1.00 68.33           C  
ATOM     25  O   GLN L   3      30.479  30.835  33.245  1.00 68.65           O  
ATOM     26  N   MET L   4      30.528  28.620  32.801  1.00 69.21           N  
ATOM     27  CA  MET L   4      30.881  28.286  34.150  1.00 64.91           C  
ATOM     28  CB  MET L   4      29.929  27.274  34.808  1.00 64.13           C  
ATOM     29  CG  MET L   4      28.501  27.805  34.953  1.00 63.24           C  
ATOM     30  SD  MET L   4      28.355  29.309  35.967  1.00 68.50           S  
ATOM     31  CE  MET L   4      28.578  28.474  37.564  1.00 63.82           C  
ATOM     32  C   MET L   4      32.232  27.651  34.076  1.00 67.58           C  
ATOM     33  O   MET L   4      32.403  26.603  33.454  1.00 68.51           O  
ATOM     34  N   THR L   5      33.237  28.277  34.717  1.00 66.47           N  
ATOM     35  CA  THR L   5      34.569  27.751  34.651  1.00 66.68           C  
ATOM     36  CB  THR L   5      35.599  28.825  34.449  1.00 67.00           C  
ATOM     37  OG1 THR L   5      35.340  29.529  33.244  1.00 67.43           O  
ATOM     38  CG2 THR L   5      36.995  28.183  34.402  1.00 67.09           C  
ATOM     39  C   THR L   5      34.859  27.095  35.963  1.00 65.90           C  
ATOM     40  O   THR L   5      34.919  27.759  36.996  1.00 63.40           O  
ATOM     41  N   GLN L   6      35.045  25.757  35.953  1.00 62.79           N  
ATOM     42  CA  GLN L   6      35.336  25.067  37.177  1.00 65.56           C  
ATOM     43  CB  GLN L   6      34.711  23.668  37.331  1.00 63.10           C  
ATOM     44  CG  GLN L   6      33.238  23.630  37.717  1.00 60.47           C  
ATOM     45  CD  GLN L   6      32.870  22.164  37.894  1.00 61.48           C  
ATOM     46  OE1 GLN L   6      32.009  21.639  37.190  1.00 57.30           O  
ATOM     47  NE2 GLN L   6      33.544  21.482  38.857  1.00 62.84           N  
ATOM     48  C   GLN L   6      36.801  24.811  37.254  1.00 68.05           C  
ATOM     49  O   GLN L   6      37.454  24.531  36.251  1.00 68.14           O  
ATOM     50  N   SER L   7      37.355  24.913  38.476  1.00 69.67           N  
ATOM     51  CA  SER L   7      38.737  24.600  38.672  1.00 69.36           C  
ATOM     52  CB  SER L   7      39.653  25.835  38.682  1.00 70.06           C  
ATOM     53  OG  SER L   7      39.348  26.662  39.795  1.00 74.50           O  
ATOM     54  C   SER L   7      38.835  23.962  40.021  1.00 69.55           C  
ATOM     55  O   SER L   7      38.045  24.285  40.905  1.00 71.84           O  
ATOM     56  N   PRO L   8      39.745  23.044  40.234  1.00 67.89           N  
ATOM     57  CA  PRO L   8      40.623  22.542  39.212  1.00 67.91           C  
ATOM     58  CD  PRO L   8      40.322  22.898  41.561  1.00 68.10           C  
ATOM     59  CB  PRO L   8      41.875  22.038  39.931  1.00 69.02           C  
ATOM     60  CG  PRO L   8      41.432  21.853  41.390  1.00 70.05           C  
ATOM     61  C   PRO L   8      39.925  21.462  38.445  1.00 66.83           C  
ATOM     62  O   PRO L   8      38.879  20.993  38.892  1.00 67.76           O  
ATOM     63  N   SER L   9      40.479  21.074  37.278  1.00 72.07           N  
ATOM     64  CA  SER L   9      39.926  20.027  36.468  1.00 72.21           C  
ATOM     65  CB  SER L   9      40.660  19.863  35.128  1.00 68.20           C  
ATOM     66  OG  SER L   9      40.565  21.061  34.372  1.00 74.37           O  
ATOM     67  C   SER L   9      40.071  18.730  37.199  1.00 65.43           C  
ATOM     68  O   SER L   9      39.146  17.919  37.231  1.00 66.00           O  
ATOM     69  N   SER L  10      41.249  18.498  37.810  1.00 66.20           N  
ATOM     70  CA  SER L  10      41.473  17.267  38.513  1.00 69.59           C  
ATOM     71  CB  SER L  10      42.455  16.318  37.806  1.00 68.07           C  
ATOM     72  OG  SER L  10      43.755  16.884  37.794  1.00 71.31           O  
ATOM     73  C   SER L  10      42.067  17.605  39.842  1.00 66.66           C  
ATOM     74  O   SER L  10      42.617  18.689  40.026  1.00 71.67           O  
ATOM     75  N   LEU L  11      41.941  16.682  40.818  1.00 66.23           N  
ATOM     76  CA  LEU L  11      42.435  16.946  42.138  1.00 66.54           C  
ATOM     77  CB  LEU L  11      41.411  17.768  42.940  1.00 66.10           C  
ATOM     78  CG  LEU L  11      41.736  17.985  44.426  1.00 65.90           C  
ATOM     79  CD1 LEU L  11      43.048  18.756  44.629  1.00 68.00           C  
ATOM     80  CD2 LEU L  11      40.544  18.645  45.137  1.00 65.12           C  
ATOM     81  C   LEU L  11      42.645  15.637  42.843  1.00 67.81           C  
ATOM     82  O   LEU L  11      41.852  14.710  42.686  1.00 66.74           O  
ATOM     83  N   SER L  12      43.729  15.523  43.641  1.00 67.43           N  
ATOM     84  CA  SER L  12      43.956  14.313  44.382  1.00 68.37           C  
ATOM     85  CB  SER L  12      45.243  13.574  43.982  1.00 71.66           C  
ATOM     86  OG  SER L  12      46.377  14.366  44.302  1.00 71.68           O  
ATOM     87  C   SER L  12      44.088  14.686  45.827  1.00 73.23           C  
ATOM     88  O   SER L  12      44.772  15.652  46.167  1.00 70.11           O  
ATOM     89  N   ALA L  13      43.434  13.917  46.724  1.00 68.28           N  
ATOM     90  CA  ALA L  13      43.494  14.239  48.122  1.00 68.75           C  
ATOM     91  CB  ALA L  13      42.363  15.174  48.585  1.00 67.57           C  
ATOM     92  C   ALA L  13      43.376  12.969  48.907  1.00 69.01           C  
ATOM     93  O   ALA L  13      43.005  11.924  48.376  1.00 73.45           O  
ATOM     94  N   SER L  14      43.741  13.030  50.203  1.00 69.97           N  
ATOM     95  CA  SER L  14      43.672  11.888  51.068  1.00 75.69           C  
ATOM     96  CB  SER L  14      44.837  11.809  52.070  1.00 72.71           C  
ATOM     97  OG  SER L  14      46.064  11.634  51.378  1.00 60.42           O  
ATOM     98  C   SER L  14      42.404  11.970  51.857  1.00 74.71           C  
ATOM     99  O   SER L  14      41.705  12.981  51.833  1.00 69.70           O  
ATOM    100  N   VAL L  15      42.074  10.883  52.584  1.00 74.92           N  
ATOM    101  CA  VAL L  15      40.883  10.886  53.378  1.00 71.23           C  
ATOM    102  CB  VAL L  15      40.539   9.542  53.955  1.00 72.21           C  
ATOM    103  CG1 VAL L  15      39.290   9.691  54.842  1.00 72.93           C  
ATOM    104  CG2 VAL L  15      40.368   8.535  52.805  1.00 75.27           C  
ATOM    105  C   VAL L  15      41.122  11.814  54.524  1.00 75.59           C  
ATOM    106  O   VAL L  15      42.189  11.798  55.138  1.00 76.33           O  
ATOM    107  N   GLY L  16      40.120  12.662  54.829  1.00 76.17           N  
ATOM    108  CA  GLY L  16      40.222  13.574  55.931  1.00 73.25           C  
ATOM    109  C   GLY L  16      40.627  14.930  55.440  1.00 75.47           C  
ATOM    110  O   GLY L  16      40.522  15.909  56.178  1.00 76.21           O  
ATOM    111  N   ASP L  17      41.087  15.043  54.178  1.00 75.77           N  
ATOM    112  CA  ASP L  17      41.519  16.331  53.713  1.00 72.86           C  
ATOM    113  CB  ASP L  17      42.378  16.297  52.432  1.00 75.91           C  
ATOM    114  CG  ASP L  17      43.755  15.730  52.762  1.00 81.11           C  
ATOM    115  OD1 ASP L  17      43.833  14.799  53.607  1.00 82.30           O  
ATOM    116  OD2 ASP L  17      44.753  16.232  52.181  1.00 82.64           O1-
ATOM    117  C   ASP L  17      40.321  17.182  53.423  1.00 73.28           C  
ATOM    118  O   ASP L  17      39.215  16.684  53.215  1.00 70.18           O  
ATOM    119  N   ARG L  18      40.533  18.514  53.422  1.00 71.52           N  
ATOM    120  CA  ARG L  18      39.503  19.468  53.122  1.00 70.69           C  
ATOM    121  CB  ARG L  18      39.676  20.783  53.909  1.00 72.32           C  
ATOM    122  CG  ARG L  18      38.650  21.875  53.593  1.00 67.56           C  
ATOM    123  CD  ARG L  18      39.035  23.234  54.189  1.00 70.15           C  
ATOM    124  NE  ARG L  18      38.019  24.244  53.774  1.00 76.94           N  
ATOM    125  CZ  ARG L  18      36.923  24.478  54.554  1.00 79.07           C  
ATOM    126  NH1 ARG L  18      36.737  23.763  55.700  1.00 77.37           N1+
ATOM    127  NH2 ARG L  18      36.018  25.432  54.190  1.00 83.29           N  
ATOM    128  C   ARG L  18      39.663  19.786  51.670  1.00 69.21           C  
ATOM    129  O   ARG L  18      40.726  20.230  51.243  1.00 69.19           O  
ATOM    130  N   VAL L  19      38.604  19.563  50.865  1.00 67.16           N  
ATOM    131  CA  VAL L  19      38.727  19.788  49.454  1.00 68.50           C  
ATOM    132  CB  VAL L  19      38.274  18.612  48.635  1.00 66.58           C  
ATOM    133  CG1 VAL L  19      38.359  18.980  47.146  1.00 69.56           C  
ATOM    134  CG2 VAL L  19      39.123  17.387  49.015  1.00 65.68           C  
ATOM    135  C   VAL L  19      37.854  20.946  49.078  1.00 67.36           C  
ATOM    136  O   VAL L  19      36.732  21.076  49.565  1.00 67.44           O  
ATOM    137  N   THR L  20      38.370  21.839  48.204  1.00 65.21           N  
ATOM    138  CA  THR L  20      37.597  22.961  47.747  1.00 64.50           C  
ATOM    139  CB  THR L  20      38.125  24.303  48.171  1.00 65.77           C  
ATOM    140  OG1 THR L  20      39.503  24.407  47.855  1.00 76.05           O  
ATOM    141  CG2 THR L  20      37.884  24.525  49.668  1.00 66.29           C  
ATOM    142  C   THR L  20      37.575  22.971  46.251  1.00 63.11           C  
ATOM    143  O   THR L  20      38.612  22.868  45.596  1.00 64.20           O  
ATOM    144  N   ILE L  21      36.364  23.102  45.674  1.00 66.60           N  
ATOM    145  CA  ILE L  21      36.227  23.184  44.248  1.00 60.20           C  
ATOM    146  CB  ILE L  21      35.365  22.100  43.669  1.00 60.07           C  
ATOM    147  CG1 ILE L  21      36.003  20.721  43.912  1.00 60.90           C  
ATOM    148  CG2 ILE L  21      35.127  22.419  42.184  1.00 57.60           C  
ATOM    149  CD1 ILE L  21      35.071  19.550  43.602  1.00 60.64           C  
ATOM    150  C   ILE L  21      35.558  24.495  43.963  1.00 62.80           C  
ATOM    151  O   ILE L  21      34.551  24.831  44.584  1.00 60.08           O  
ATOM    152  N   THR L  22      36.104  25.275  43.005  1.00 66.75           N  
ATOM    153  CA  THR L  22      35.554  26.571  42.721  1.00 62.86           C  
ATOM    154  CB  THR L  22      36.564  27.681  42.781  1.00 64.41           C  
ATOM    155  OG1 THR L  22      37.605  27.443  41.846  1.00 96.49           O  
ATOM    156  CG2 THR L  22      37.136  27.763  44.205  1.00 71.92           C  
ATOM    157  C   THR L  22      34.979  26.578  41.338  1.00 65.66           C  
ATOM    158  O   THR L  22      35.436  25.863  40.448  1.00 66.05           O  
ATOM    159  N   CYS L  23      33.916  27.387  41.145  1.00 65.90           N  
ATOM    160  CA  CYS L  23      33.260  27.508  39.872  1.00 66.49           C  
ATOM    161  CB  CYS L  23      31.935  26.698  39.854  1.00 67.75           C  
ATOM    162  SG  CYS L  23      30.983  26.739  38.302  1.00 76.07           S  
ATOM    163  C   CYS L  23      32.977  28.974  39.681  1.00 66.43           C  
ATOM    164  O   CYS L  23      32.298  29.593  40.500  1.00 65.77           O  
ATOM    165  N   ARG L  24      33.495  29.574  38.585  1.00 68.07           N  
ATOM    166  CA  ARG L  24      33.341  30.990  38.379  1.00 68.44           C  
ATOM    167  CB  ARG L  24      34.685  31.675  38.079  1.00 73.01           C  
ATOM    168  CG  ARG L  24      34.608  33.192  37.929  1.00 79.29           C  
ATOM    169  CD  ARG L  24      35.975  33.822  37.662  1.00 77.16           C  
ATOM    170  NE  ARG L  24      36.862  33.435  38.794  1.00 81.99           N  
ATOM    171  CZ  ARG L  24      38.198  33.700  38.743  1.00 82.63           C  
ATOM    172  NH1 ARG L  24      38.725  34.355  37.667  1.00 84.10           N1+
ATOM    173  NH2 ARG L  24      39.009  33.310  39.770  1.00 82.98           N  
ATOM    174  C   ARG L  24      32.438  31.223  37.205  1.00 67.23           C  
ATOM    175  O   ARG L  24      32.668  30.697  36.117  1.00 69.50           O  
ATOM    176  N   ALA L  25      31.364  32.017  37.416  1.00 68.83           N  
ATOM    177  CA  ALA L  25      30.424  32.326  36.374  1.00 68.49           C  
ATOM    178  CB  ALA L  25      29.024  32.684  36.900  1.00 66.62           C  
ATOM    179  C   ALA L  25      30.928  33.501  35.590  1.00 69.30           C  
ATOM    180  O   ALA L  25      31.576  34.396  36.132  1.00 69.92           O  
ATOM    181  N   SER L  26      30.731  33.471  34.240  1.00 58.34           N  
ATOM    182  CA  SER L  26      31.091  34.546  33.341  1.00 59.49           C  
ATOM    183  CB  SER L  26      30.888  34.188  31.860  1.00 59.81           C  
ATOM    184  OG  SER L  26      31.731  33.107  31.500  1.00 57.07           O  
ATOM    185  C   SER L  26      30.153  35.658  33.643  1.00 60.31           C  
ATOM    186  O   SER L  26      30.544  36.815  33.795  1.00 61.22           O  
ATOM    187  N   GLN L  27      28.858  35.307  33.721  1.00 59.12           N  
ATOM    188  CA  GLN L  27      27.862  36.254  34.105  1.00 59.59           C  
ATOM    189  CB  GLN L  27      26.802  36.521  33.024  1.00 59.86           C  
ATOM    190  CG  GLN L  27      25.887  37.700  33.361  1.00 63.14           C  
ATOM    191  CD  GLN L  27      25.017  37.994  32.149  1.00 60.85           C  
ATOM    192  OE1 GLN L  27      25.287  37.521  31.046  1.00 62.21           O  
ATOM    193  NE2 GLN L  27      23.944  38.804  32.353  1.00 62.07           N  
ATOM    194  C   GLN L  27      27.205  35.630  35.290  1.00 58.18           C  
ATOM    195  O   GLN L  27      26.961  34.423  35.307  1.00 56.31           O  
ATOM    196  N   SER L  28      26.910  36.452  36.313  1.00 58.39           N  
ATOM    197  CA  SER L  28      26.411  35.971  37.569  1.00 58.36           C  
ATOM    198  CB  SER L  28      26.363  37.030  38.684  1.00 59.82           C  
ATOM    199  OG  SER L  28      27.664  37.343  39.141  1.00 59.26           O  
ATOM    200  C   SER L  28      25.004  35.509  37.459  1.00 57.15           C  
ATOM    201  O   SER L  28      24.300  35.767  36.484  1.00 56.87           O  
ATOM    202  N   VAL L  29      24.589  34.797  38.526  1.00 56.24           N  
ATOM    203  CA  VAL L  29      23.287  34.238  38.695  1.00 54.79           C  
ATOM    204  CB  VAL L  29      23.334  32.729  38.765  1.00 53.81           C  
ATOM    205  CG1 VAL L  29      24.007  32.176  37.495  1.00 52.32           C  
ATOM    206  CG2 VAL L  29      24.095  32.317  40.033  1.00 50.88           C  
ATOM    207  C   VAL L  29      22.813  34.726  40.038  1.00 55.61           C  
ATOM    208  O   VAL L  29      23.617  35.059  40.909  1.00 55.34           O  
ATOM    209  N   SER L  30      21.486  34.838  40.230  1.00 54.70           N  
ATOM    210  CA  SER L  30      20.959  35.273  41.493  1.00 55.76           C  
ATOM    211  CB  SER L  30      19.451  35.548  41.430  1.00 55.66           C  
ATOM    212  OG  SER L  30      18.767  34.381  41.005  1.00 42.25           O  
ATOM    213  C   SER L  30      21.217  34.247  42.552  1.00 54.56           C  
ATOM    214  O   SER L  30      21.704  34.567  43.626  1.00 55.56           O  
ATOM    215  N   SER L  31      20.897  32.967  42.335  1.00 52.34           N  
ATOM    216  CA  SER L  31      21.219  32.072  43.409  1.00 50.99           C  
ATOM    217  CB  SER L  31      20.140  32.026  44.504  1.00 51.58           C  
ATOM    218  OG  SER L  31      20.001  33.295  45.120  1.00 53.86           O  
ATOM    219  C   SER L  31      21.239  30.719  42.820  1.00 47.82           C  
ATOM    220  O   SER L  31      21.647  29.760  43.472  1.00 46.68           O  
ATOM    221  N   ALA L  32      20.841  30.624  41.538  1.00 45.49           N  
ATOM    222  CA  ALA L  32      20.651  29.325  40.989  1.00 44.10           C  
ATOM    223  CB  ALA L  32      19.778  29.326  39.719  1.00 43.46           C  
ATOM    224  C   ALA L  32      21.958  28.700  40.622  1.00 42.49           C  
ATOM    225  O   ALA L  32      22.288  28.593  39.442  1.00 41.01           O  
ATOM    226  N   VAL L  33      22.728  28.240  41.633  1.00 51.21           N  
ATOM    227  CA  VAL L  33      23.848  27.394  41.303  1.00 49.38           C  
ATOM    228  CB  VAL L  33      25.176  27.985  41.675  1.00 52.56           C  
ATOM    229  CG1 VAL L  33      26.263  26.920  41.463  1.00 49.24           C  
ATOM    230  CG2 VAL L  33      25.398  29.261  40.848  1.00 49.73           C  
ATOM    231  C   VAL L  33      23.722  26.120  42.087  1.00 48.13           C  
ATOM    232  O   VAL L  33      23.406  26.142  43.275  1.00 48.89           O  
ATOM    233  N   ALA L  34      23.961  24.963  41.427  1.00 46.60           N  
ATOM    234  CA  ALA L  34      23.842  23.706  42.112  1.00 47.28           C  
ATOM    235  CB  ALA L  34      22.682  22.827  41.670  1.00 46.15           C  
ATOM    236  C   ALA L  34      25.075  22.905  41.872  1.00 48.13           C  
ATOM    237  O   ALA L  34      25.819  23.149  40.926  1.00 47.12           O  
ATOM    238  N   TRP L  35      25.329  21.925  42.763  1.00 47.50           N  
ATOM    239  CA  TRP L  35      26.490  21.095  42.630  1.00 47.05           C  
ATOM    240  CB  TRP L  35      27.475  21.241  43.802  1.00 48.00           C  
ATOM    241  CG  TRP L  35      28.154  22.588  43.843  1.00 51.36           C  
ATOM    242  CD2 TRP L  35      29.404  22.876  43.196  1.00 51.65           C  
ATOM    243  CD1 TRP L  35      27.756  23.745  44.449  1.00 53.08           C  
ATOM    244  NE1 TRP L  35      28.680  24.738  44.217  1.00 48.52           N  
ATOM    245  CE2 TRP L  35      29.699  24.216  43.447  1.00 52.88           C  
ATOM    246  CE3 TRP L  35      30.235  22.090  42.450  1.00 51.56           C  
ATOM    247  CZ2 TRP L  35      30.835  24.791  42.953  1.00 51.67           C  
ATOM    248  CZ3 TRP L  35      31.381  22.673  41.958  1.00 49.58           C  
ATOM    249  CH2 TRP L  35      31.675  23.999  42.204  1.00 51.26           C  
ATOM    250  C   TRP L  35      26.046  19.665  42.569  1.00 47.01           C  
ATOM    251  O   TRP L  35      25.124  19.257  43.272  1.00 47.93           O  
ATOM    252  N   TYR L  36      26.718  18.862  41.717  1.00 46.83           N  
ATOM    253  CA  TYR L  36      26.349  17.485  41.518  1.00 46.43           C  
ATOM    254  CB  TYR L  36      25.908  17.179  40.082  1.00 43.59           C  
ATOM    255  CG  TYR L  36      24.629  17.862  39.771  1.00 43.05           C  
ATOM    256  CD1 TYR L  36      23.442  17.242  40.069  1.00 42.39           C  
ATOM    257  CD2 TYR L  36      24.612  19.105  39.183  1.00 43.21           C  
ATOM    258  CE1 TYR L  36      22.249  17.846  39.774  1.00 43.30           C  
ATOM    259  CE2 TYR L  36      23.416  19.714  38.886  1.00 44.24           C  
ATOM    260  CZ  TYR L  36      22.235  19.078  39.181  1.00 41.51           C  
ATOM    261  OH  TYR L  36      20.994  19.669  38.882  1.00 42.63           O  
ATOM    262  C   TYR L  36      27.543  16.601  41.706  1.00 46.59           C  
ATOM    263  O   TYR L  36      28.681  17.007  41.479  1.00 48.94           O  
ATOM    264  N   GLN L  37      27.290  15.345  42.136  1.00 48.71           N  
ATOM    265  CA  GLN L  37      28.345  14.376  42.253  1.00 50.04           C  
ATOM    266  CB  GLN L  37      28.452  13.750  43.654  1.00 49.48           C  
ATOM    267  CG  GLN L  37      29.577  12.719  43.771  1.00 53.99           C  
ATOM    268  CD  GLN L  37      29.492  12.082  45.151  1.00 58.17           C  
ATOM    269  OE1 GLN L  37      28.444  11.578  45.551  1.00 55.54           O  
ATOM    270  NE2 GLN L  37      30.622  12.108  45.907  1.00 61.37           N  
ATOM    271  C   GLN L  37      28.012  13.256  41.316  1.00 50.95           C  
ATOM    272  O   GLN L  37      26.897  12.741  41.325  1.00 51.32           O  
ATOM    273  N   GLN L  38      28.970  12.850  40.458  1.00 51.03           N  
ATOM    274  CA  GLN L  38      28.675  11.759  39.575  1.00 52.36           C  
ATOM    275  CB  GLN L  38      28.567  12.160  38.091  1.00 55.18           C  
ATOM    276  CG  GLN L  38      28.085  11.020  37.187  1.00 52.63           C  
ATOM    277  CD  GLN L  38      28.016  11.531  35.754  1.00 58.70           C  
ATOM    278  OE1 GLN L  38      28.811  12.375  35.344  1.00 56.41           O  
ATOM    279  NE2 GLN L  38      27.034  11.009  34.970  1.00 52.02           N  
ATOM    280  C   GLN L  38      29.757  10.735  39.703  1.00 55.08           C  
ATOM    281  O   GLN L  38      30.947  11.045  39.664  1.00 56.30           O  
ATOM    282  N   LYS L  39      29.347   9.466  39.873  1.00 60.03           N  
ATOM    283  CA  LYS L  39      30.273   8.377  39.965  1.00 60.66           C  
ATOM    284  CB  LYS L  39      29.899   7.355  41.052  1.00 60.17           C  
ATOM    285  CG  LYS L  39      30.000   7.953  42.459  1.00 60.36           C  
ATOM    286  CD  LYS L  39      29.344   7.112  43.556  1.00 64.40           C  
ATOM    287  CE  LYS L  39      29.458   7.732  44.952  1.00 65.13           C  
ATOM    288  NZ  LYS L  39      28.901   6.811  45.967  1.00 66.79           N1+
ATOM    289  C   LYS L  39      30.248   7.713  38.627  1.00 61.69           C  
ATOM    290  O   LYS L  39      29.305   7.887  37.857  1.00 64.71           O  
ATOM    291  N   PRO L  40      31.259   6.957  38.315  1.00 63.02           N  
ATOM    292  CA  PRO L  40      31.311   6.379  37.005  1.00 63.79           C  
ATOM    293  CD  PRO L  40      32.583   7.163  38.881  1.00 62.52           C  
ATOM    294  CB  PRO L  40      32.704   5.764  36.886  1.00 67.23           C  
ATOM    295  CG  PRO L  40      33.565   6.649  37.812  1.00 64.18           C  
ATOM    296  C   PRO L  40      30.180   5.439  36.742  1.00 63.42           C  
ATOM    297  O   PRO L  40      29.889   4.595  37.587  1.00 65.46           O  
ATOM    298  N   GLY L  41      29.530   5.583  35.571  1.00 63.85           N  
ATOM    299  CA  GLY L  41      28.486   4.689  35.165  1.00 63.70           C  
ATOM    300  C   GLY L  41      27.216   4.974  35.905  1.00 65.07           C  
ATOM    301  O   GLY L  41      26.295   4.160  35.873  1.00 65.65           O  
ATOM    302  N   LYS L  42      27.114   6.124  36.598  1.00 65.28           N  
ATOM    303  CA  LYS L  42      25.884   6.378  37.294  1.00 63.76           C  
ATOM    304  CB  LYS L  42      25.962   6.205  38.820  1.00 63.88           C  
ATOM    305  CG  LYS L  42      26.026   4.745  39.276  1.00 67.74           C  
ATOM    306  CD  LYS L  42      26.228   4.591  40.786  1.00 71.15           C  
ATOM    307  CE  LYS L  42      26.005   3.168  41.305  1.00 74.99           C  
ATOM    308  NZ  LYS L  42      27.287   2.433  41.355  1.00 74.81           N1+
ATOM    309  C   LYS L  42      25.437   7.779  37.028  1.00 60.68           C  
ATOM    310  O   LYS L  42      26.208   8.621  36.567  1.00 59.53           O  
ATOM    311  N   ALA L  43      24.144   8.050  37.302  1.00 57.32           N  
ATOM    312  CA  ALA L  43      23.567   9.349  37.096  1.00 55.80           C  
ATOM    313  CB  ALA L  43      22.028   9.363  37.163  1.00 56.05           C  
ATOM    314  C   ALA L  43      24.075  10.267  38.163  1.00 55.72           C  
ATOM    315  O   ALA L  43      24.446   9.833  39.252  1.00 53.83           O  
ATOM    316  N   PRO L  44      24.103  11.538  37.870  1.00 54.82           N  
ATOM    317  CA  PRO L  44      24.592  12.501  38.817  1.00 51.61           C  
ATOM    318  CD  PRO L  44      24.247  12.001  36.501  1.00 52.22           C  
ATOM    319  CB  PRO L  44      24.846  13.788  38.025  1.00 51.72           C  
ATOM    320  CG  PRO L  44      24.227  13.529  36.637  1.00 52.38           C  
ATOM    321  C   PRO L  44      23.656  12.644  39.978  1.00 51.63           C  
ATOM    322  O   PRO L  44      22.464  12.385  39.816  1.00 53.32           O  
ATOM    323  N   LYS L  45      24.189  13.020  41.163  1.00 52.83           N  
ATOM    324  CA  LYS L  45      23.388  13.193  42.340  1.00 53.47           C  
ATOM    325  CB  LYS L  45      23.842  12.327  43.526  1.00 53.78           C  
ATOM    326  CG  LYS L  45      23.619  10.833  43.292  1.00 63.74           C  
ATOM    327  CD  LYS L  45      24.366   9.926  44.269  1.00 68.72           C  
ATOM    328  CE  LYS L  45      24.127   8.437  44.012  1.00 72.26           C  
ATOM    329  NZ  LYS L  45      25.042   7.626  44.846  1.00 73.75           N1+
ATOM    330  C   LYS L  45      23.520  14.621  42.763  1.00 51.94           C  
ATOM    331  O   LYS L  45      24.590  15.215  42.642  1.00 50.03           O  
ATOM    332  N   LEU L  46      22.420  15.197  43.293  1.00 49.86           N  
ATOM    333  CA  LEU L  46      22.388  16.588  43.649  1.00 50.36           C  
ATOM    334  CB  LEU L  46      20.955  17.149  43.595  1.00 49.26           C  
ATOM    335  CG  LEU L  46      20.829  18.628  43.991  1.00 46.02           C  
ATOM    336  CD1 LEU L  46      21.575  19.548  43.012  1.00 44.56           C  
ATOM    337  CD2 LEU L  46      19.352  19.012  44.177  1.00 46.95           C  
ATOM    338  C   LEU L  46      22.881  16.752  45.056  1.00 47.85           C  
ATOM    339  O   LEU L  46      22.361  16.120  45.972  1.00 51.08           O  
ATOM    340  N   LEU L  47      24.013  17.473  45.229  1.00 48.76           N  
ATOM    341  CA  LEU L  47      24.560  17.821  46.513  1.00 49.27           C  
ATOM    342  CB  LEU L  47      26.079  18.021  46.436  1.00 49.41           C  
ATOM    343  CG  LEU L  47      26.819  16.762  45.946  1.00 48.95           C  
ATOM    344  CD1 LEU L  47      28.335  16.995  45.887  1.00 49.89           C  
ATOM    345  CD2 LEU L  47      26.435  15.526  46.776  1.00 50.28           C  
ATOM    346  C   LEU L  47      23.986  19.086  47.093  1.00 49.93           C  
ATOM    347  O   LEU L  47      23.496  19.112  48.221  1.00 48.70           O  
ATOM    348  N   ILE L  48      24.035  20.185  46.309  1.00 46.68           N  
ATOM    349  CA  ILE L  48      23.650  21.469  46.825  1.00 46.93           C  
ATOM    350  CB  ILE L  48      24.824  22.289  47.270  1.00 49.28           C  
ATOM    351  CG1 ILE L  48      25.468  21.599  48.485  1.00 48.53           C  
ATOM    352  CG2 ILE L  48      24.368  23.730  47.541  1.00 48.13           C  
ATOM    353  CD1 ILE L  48      26.771  22.231  48.953  1.00 52.85           C  
ATOM    354  C   ILE L  48      22.884  22.220  45.786  1.00 46.32           C  
ATOM    355  O   ILE L  48      23.085  22.032  44.588  1.00 48.48           O  
ATOM    356  N   TYR L  49      21.944  23.076  46.238  1.00 48.99           N  
ATOM    357  CA  TYR L  49      21.153  23.874  45.347  1.00 47.67           C  
ATOM    358  CB  TYR L  49      19.731  23.323  45.122  1.00 51.80           C  
ATOM    359  CG  TYR L  49      19.046  23.208  46.442  1.00 50.50           C  
ATOM    360  CD1 TYR L  49      19.270  22.112  47.245  1.00 51.22           C  
ATOM    361  CD2 TYR L  49      18.176  24.182  46.878  1.00 56.58           C  
ATOM    362  CE1 TYR L  49      18.644  21.986  48.462  1.00 53.21           C  
ATOM    363  CE2 TYR L  49      17.547  24.061  48.095  1.00 52.22           C  
ATOM    364  CZ  TYR L  49      17.781  22.964  48.891  1.00 52.85           C  
ATOM    365  OH  TYR L  49      17.137  22.838  50.139  1.00 54.80           O  
ATOM    366  C   TYR L  49      21.036  25.246  45.938  1.00 50.13           C  
ATOM    367  O   TYR L  49      21.264  25.446  47.129  1.00 48.37           O  
ATOM    368  N   SER L  50      20.721  26.244  45.091  1.00 43.66           N  
ATOM    369  CA  SER L  50      20.580  27.608  45.517  1.00 44.65           C  
ATOM    370  CB  SER L  50      19.389  27.851  46.463  1.00 45.17           C  
ATOM    371  OG  SER L  50      18.168  27.677  45.759  1.00 45.02           O  
ATOM    372  C   SER L  50      21.842  28.080  46.183  1.00 46.03           C  
ATOM    373  O   SER L  50      21.800  28.870  47.125  1.00 46.99           O  
ATOM    374  N   ALA L  51      22.995  27.583  45.699  1.00 45.50           N  
ATOM    375  CA  ALA L  51      24.327  27.979  46.068  1.00 46.54           C  
ATOM    376  CB  ALA L  51      24.517  29.509  46.036  1.00 46.96           C  
ATOM    377  C   ALA L  51      24.740  27.490  47.424  1.00 47.40           C  
ATOM    378  O   ALA L  51      25.903  27.131  47.603  1.00 47.49           O  
ATOM    379  N   SER L  52      23.820  27.354  48.395  1.00 48.08           N  
ATOM    380  CA  SER L  52      24.332  27.008  49.694  1.00 49.77           C  
ATOM    381  CB  SER L  52      24.453  28.234  50.609  1.00 50.50           C  
ATOM    382  OG  SER L  52      24.942  27.843  51.882  1.00 54.03           O  
ATOM    383  C   SER L  52      23.405  26.066  50.382  1.00 49.45           C  
ATOM    384  O   SER L  52      23.742  25.528  51.437  1.00 50.38           O  
ATOM    385  N   SER L  53      22.218  25.824  49.805  1.00 55.72           N  
ATOM    386  CA  SER L  53      21.317  24.953  50.509  1.00 56.76           C  
ATOM    387  CB  SER L  53      19.854  25.077  50.049  1.00 56.39           C  
ATOM    388  OG  SER L  53      19.371  26.385  50.315  1.00 57.89           O  
ATOM    389  C   SER L  53      21.744  23.539  50.297  1.00 55.15           C  
ATOM    390  O   SER L  53      22.067  23.133  49.181  1.00 56.94           O  
ATOM    391  N   LEU L  54      21.708  22.742  51.385  1.00 57.81           N  
ATOM    392  CA  LEU L  54      22.156  21.375  51.354  1.00 56.50           C  
ATOM    393  CB  LEU L  54      22.746  20.918  52.704  1.00 57.72           C  
ATOM    394  CG  LEU L  54      23.263  19.467  52.732  1.00 62.64           C  
ATOM    395  CD1 LEU L  54      24.468  19.286  51.795  1.00 62.34           C  
ATOM    396  CD2 LEU L  54      23.558  19.013  54.173  1.00 62.26           C  
ATOM    397  C   LEU L  54      20.983  20.492  51.029  1.00 57.03           C  
ATOM    398  O   LEU L  54      19.941  20.549  51.679  1.00 60.82           O  
ATOM    399  N   TYR L  55      21.151  19.644  49.995  1.00 55.73           N  
ATOM    400  CA  TYR L  55      20.178  18.701  49.519  1.00 58.54           C  
ATOM    401  CB  TYR L  55      20.676  17.915  48.295  1.00 56.78           C  
ATOM    402  CG  TYR L  55      19.612  16.957  47.895  1.00 57.14           C  
ATOM    403  CD1 TYR L  55      18.433  17.410  47.355  1.00 57.58           C  
ATOM    404  CD2 TYR L  55      19.810  15.605  48.037  1.00 53.32           C  
ATOM    405  CE1 TYR L  55      17.452  16.524  46.981  1.00 57.90           C  
ATOM    406  CE2 TYR L  55      18.834  14.713  47.665  1.00 54.31           C  
ATOM    407  CZ  TYR L  55      17.652  15.175  47.139  1.00 57.25           C  
ATOM    408  OH  TYR L  55      16.648  14.259  46.758  1.00 56.34           O  
ATOM    409  C   TYR L  55      19.877  17.751  50.630  1.00 59.11           C  
ATOM    410  O   TYR L  55      20.721  17.531  51.494  1.00 56.22           O  
ATOM    411  N   SER L  56      18.655  17.171  50.631  1.00 60.16           N  
ATOM    412  CA  SER L  56      18.167  16.379  51.726  1.00 61.93           C  
ATOM    413  CB  SER L  56      16.861  15.627  51.393  1.00 65.44           C  
ATOM    414  OG  SER L  56      17.056  14.720  50.317  1.00 70.38           O  
ATOM    415  C   SER L  56      19.179  15.384  52.211  1.00 63.74           C  
ATOM    416  O   SER L  56      19.957  15.714  53.085  1.00 63.60           O  
ATOM    417  N   GLY L  57      19.317  14.195  51.611  1.00 59.99           N  
ATOM    418  CA  GLY L  57      20.099  13.117  52.179  1.00 62.48           C  
ATOM    419  C   GLY L  57      21.561  13.428  52.400  1.00 64.05           C  
ATOM    420  O   GLY L  57      22.188  12.798  53.247  1.00 67.27           O  
ATOM    421  N   VAL L  58      22.160  14.353  51.630  1.00 62.21           N  
ATOM    422  CA  VAL L  58      23.584  14.608  51.635  1.00 63.92           C  
ATOM    423  CB  VAL L  58      23.960  15.742  50.728  1.00 61.78           C  
ATOM    424  CG1 VAL L  58      25.480  15.951  50.793  1.00 60.10           C  
ATOM    425  CG2 VAL L  58      23.422  15.433  49.320  1.00 60.09           C  
ATOM    426  C   VAL L  58      24.156  14.896  53.002  1.00 66.46           C  
ATOM    427  O   VAL L  58      23.540  15.520  53.864  1.00 66.05           O  
ATOM    428  N   PRO L  59      25.379  14.424  53.181  1.00 66.60           N  
ATOM    429  CA  PRO L  59      26.088  14.582  54.430  1.00 67.42           C  
ATOM    430  CD  PRO L  59      25.815  13.238  52.460  1.00 65.44           C  
ATOM    431  CB  PRO L  59      27.292  13.648  54.346  1.00 66.46           C  
ATOM    432  CG  PRO L  59      26.830  12.542  53.381  1.00 66.52           C  
ATOM    433  C   PRO L  59      26.463  16.012  54.680  1.00 62.26           C  
ATOM    434  O   PRO L  59      26.664  16.759  53.724  1.00 63.16           O  
ATOM    435  N   SER L  60      26.594  16.395  55.965  1.00 64.76           N  
ATOM    436  CA  SER L  60      26.840  17.749  56.370  1.00 65.24           C  
ATOM    437  CB  SER L  60      26.736  17.938  57.895  1.00 66.71           C  
ATOM    438  OG  SER L  60      27.743  17.186  58.555  1.00 64.68           O  
ATOM    439  C   SER L  60      28.205  18.195  55.945  1.00 65.37           C  
ATOM    440  O   SER L  60      28.469  19.394  55.879  1.00 65.92           O  
ATOM    441  N   ARG L  61      29.107  17.250  55.627  1.00 65.94           N  
ATOM    442  CA  ARG L  61      30.456  17.593  55.270  1.00 67.88           C  
ATOM    443  CB  ARG L  61      31.334  16.370  54.946  1.00 66.42           C  
ATOM    444  CG  ARG L  61      30.827  15.551  53.754  1.00 64.31           C  
ATOM    445  CD  ARG L  61      31.850  14.558  53.199  1.00 64.48           C  
ATOM    446  NE  ARG L  61      31.685  13.259  53.909  1.00 66.35           N  
ATOM    447  CZ  ARG L  61      30.754  12.362  53.473  1.00 70.55           C  
ATOM    448  NH1 ARG L  61      29.921  12.691  52.444  1.00 66.60           N1+
ATOM    449  NH2 ARG L  61      30.655  11.134  54.059  1.00 65.12           N  
ATOM    450  C   ARG L  61      30.430  18.457  54.043  1.00 67.39           C  
ATOM    451  O   ARG L  61      31.276  19.337  53.886  1.00 67.56           O  
ATOM    452  N   PHE L  62      29.480  18.199  53.119  1.00 64.30           N  
ATOM    453  CA  PHE L  62      29.379  18.973  51.911  1.00 61.36           C  
ATOM    454  CB  PHE L  62      28.525  18.296  50.824  1.00 57.86           C  
ATOM    455  CG  PHE L  62      29.247  17.096  50.313  1.00 61.26           C  
ATOM    456  CD1 PHE L  62      30.155  17.217  49.286  1.00 59.40           C  
ATOM    457  CD2 PHE L  62      29.014  15.850  50.852  1.00 61.33           C  
ATOM    458  CE1 PHE L  62      30.823  16.116  48.805  1.00 60.58           C  
ATOM    459  CE2 PHE L  62      29.679  14.744  50.374  1.00 62.71           C  
ATOM    460  CZ  PHE L  62      30.587  14.877  49.350  1.00 62.19           C  
ATOM    461  C   PHE L  62      28.722  20.287  52.218  1.00 62.19           C  
ATOM    462  O   PHE L  62      27.722  20.341  52.933  1.00 63.40           O  
ATOM    463  N   SER L  63      29.274  21.389  51.661  1.00 60.18           N  
ATOM    464  CA  SER L  63      28.724  22.700  51.874  1.00 60.66           C  
ATOM    465  CB  SER L  63      29.418  23.499  52.992  1.00 62.54           C  
ATOM    466  OG  SER L  63      29.263  22.859  54.248  1.00 63.88           O  
ATOM    467  C   SER L  63      28.967  23.504  50.635  1.00 63.33           C  
ATOM    468  O   SER L  63      29.869  23.207  49.854  1.00 62.75           O  
ATOM    469  N   GLY L  64      28.162  24.567  50.433  1.00 63.85           N  
ATOM    470  CA  GLY L  64      28.351  25.408  49.287  1.00 60.43           C  
ATOM    471  C   GLY L  64      28.317  26.824  49.762  1.00 62.11           C  
ATOM    472  O   GLY L  64      27.629  27.147  50.727  1.00 64.16           O  
ATOM    473  N   SER L  65      29.073  27.712  49.082  1.00 66.12           N  
ATOM    474  CA  SER L  65      29.092  29.095  49.464  1.00 67.08           C  
ATOM    475  CB  SER L  65      30.254  29.460  50.405  1.00 66.30           C  
ATOM    476  OG  SER L  65      31.499  29.190  49.778  1.00 65.35           O  
ATOM    477  C   SER L  65      29.208  29.929  48.227  1.00 64.67           C  
ATOM    478  O   SER L  65      29.564  29.434  47.159  1.00 64.18           O  
ATOM    479  N   ARG L  66      28.882  31.234  48.343  1.00 66.08           N  
ATOM    480  CA  ARG L  66      28.912  32.087  47.192  1.00 66.31           C  
ATOM    481  CB  ARG L  66      27.494  32.395  46.683  1.00 66.48           C  
ATOM    482  CG  ARG L  66      27.411  33.547  45.683  1.00 66.00           C  
ATOM    483  CD  ARG L  66      25.972  33.990  45.411  1.00 67.64           C  
ATOM    484  NE  ARG L  66      26.029  35.272  44.653  1.00 61.34           N  
ATOM    485  CZ  ARG L  66      24.894  36.008  44.474  1.00 65.26           C  
ATOM    486  NH1 ARG L  66      23.702  35.553  44.958  1.00 64.85           N1+
ATOM    487  NH2 ARG L  66      24.954  37.203  43.818  1.00 68.06           N  
ATOM    488  C   ARG L  66      29.545  33.389  47.544  1.00 69.34           C  
ATOM    489  O   ARG L  66      29.211  34.009  48.551  1.00 71.11           O  
ATOM    490  N   SER L  67      30.511  33.828  46.714  1.00 71.95           N  
ATOM    491  CA  SER L  67      31.064  35.135  46.879  1.00 74.35           C  
ATOM    492  CB  SER L  67      32.560  35.135  47.228  1.00 74.79           C  
ATOM    493  OG  SER L  67      32.764  34.555  48.509  1.00 73.58           O  
ATOM    494  C   SER L  67      30.924  35.777  45.541  1.00 74.09           C  
ATOM    495  O   SER L  67      31.729  35.537  44.642  1.00 71.10           O  
ATOM    496  N   GLY L  68      29.893  36.622  45.374  1.00 71.48           N  
ATOM    497  CA  GLY L  68      29.703  37.252  44.103  1.00 69.29           C  
ATOM    498  C   GLY L  68      29.502  36.186  43.069  1.00 76.24           C  
ATOM    499  O   GLY L  68      28.600  35.357  43.166  1.00 68.03           O  
ATOM    500  N   THR L  69      30.332  36.250  42.012  1.00 72.50           N  
ATOM    501  CA  THR L  69      30.366  35.380  40.869  1.00 68.58           C  
ATOM    502  CB  THR L  69      31.126  35.993  39.730  1.00 69.22           C  
ATOM    503  OG1 THR L  69      32.468  36.251  40.117  1.00 68.59           O  
ATOM    504  CG2 THR L  69      30.426  37.305  39.338  1.00 63.24           C  
ATOM    505  C   THR L  69      30.994  34.050  41.183  1.00 68.92           C  
ATOM    506  O   THR L  69      30.807  33.096  40.430  1.00 67.32           O  
ATOM    507  N   ASP L  70      31.826  33.964  42.242  1.00 68.47           N  
ATOM    508  CA  ASP L  70      32.523  32.735  42.526  1.00 67.23           C  
ATOM    509  CB  ASP L  70      33.892  32.953  43.198  1.00 68.21           C  
ATOM    510  CG  ASP L  70      34.840  33.557  42.173  1.00 74.06           C  
ATOM    511  OD1 ASP L  70      34.687  33.233  40.966  1.00 74.82           O  
ATOM    512  OD2 ASP L  70      35.727  34.352  42.584  1.00 79.25           O1-
ATOM    513  C   ASP L  70      31.722  31.862  43.447  1.00 66.44           C  
ATOM    514  O   ASP L  70      31.213  32.310  44.472  1.00 69.44           O  
ATOM    515  N   PHE L  71      31.606  30.563  43.092  1.00 63.45           N  
ATOM    516  CA  PHE L  71      30.870  29.624  43.892  1.00 60.86           C  
ATOM    517  CB  PHE L  71      29.704  28.965  43.137  1.00 58.00           C  
ATOM    518  CG  PHE L  71      28.731  30.034  42.776  1.00 60.70           C  
ATOM    519  CD1 PHE L  71      28.920  30.802  41.650  1.00 56.37           C  
ATOM    520  CD2 PHE L  71      27.625  30.265  43.561  1.00 57.09           C  
ATOM    521  CE1 PHE L  71      28.023  31.788  41.312  1.00 61.91           C  
ATOM    522  CE2 PHE L  71      26.725  31.249  43.227  1.00 57.30           C  
ATOM    523  CZ  PHE L  71      26.923  32.014  42.102  1.00 61.90           C  
ATOM    524  C   PHE L  71      31.811  28.523  44.274  1.00 59.62           C  
ATOM    525  O   PHE L  71      32.619  28.084  43.458  1.00 65.04           O  
ATOM    526  N   THR L  72      31.736  28.044  45.536  1.00 62.11           N  
ATOM    527  CA  THR L  72      32.638  27.005  45.942  1.00 59.84           C  
ATOM    528  CB  THR L  72      33.712  27.468  46.886  1.00 61.73           C  
ATOM    529  OG1 THR L  72      33.129  28.099  48.014  1.00 63.60           O  
ATOM    530  CG2 THR L  72      34.661  28.430  46.159  1.00 64.69           C  
ATOM    531  C   THR L  72      31.906  25.891  46.624  1.00 61.81           C  
ATOM    532  O   THR L  72      30.984  26.102  47.410  1.00 60.29           O  
ATOM    533  N   LEU L  73      32.330  24.651  46.312  1.00 59.09           N  
ATOM    534  CA  LEU L  73      31.829  23.458  46.928  1.00 58.64           C  
ATOM    535  CB  LEU L  73      31.571  22.336  45.907  1.00 59.33           C  
ATOM    536  CG  LEU L  73      31.085  21.013  46.522  1.00 57.53           C  
ATOM    537  CD1 LEU L  73      29.704  21.163  47.178  1.00 56.97           C  
ATOM    538  CD2 LEU L  73      31.137  19.875  45.493  1.00 58.55           C  
ATOM    539  C   LEU L  73      32.926  22.998  47.834  1.00 58.43           C  
ATOM    540  O   LEU L  73      34.067  22.850  47.400  1.00 63.48           O  
ATOM    541  N   THR L  74      32.618  22.768  49.125  1.00 62.09           N  
ATOM    542  CA  THR L  74      33.666  22.393  50.032  1.00 60.89           C  
ATOM    543  CB  THR L  74      33.889  23.418  51.101  1.00 64.00           C  
ATOM    544  OG1 THR L  74      34.230  24.667  50.517  1.00 64.36           O  
ATOM    545  CG2 THR L  74      35.022  22.932  52.018  1.00 64.14           C  
ATOM    546  C   THR L  74      33.303  21.118  50.724  1.00 63.53           C  
ATOM    547  O   THR L  74      32.176  20.935  51.176  1.00 64.34           O  
ATOM    548  N   ILE L  75      34.280  20.193  50.816  1.00 61.88           N  
ATOM    549  CA  ILE L  75      34.088  18.958  51.519  1.00 62.07           C  
ATOM    550  CB  ILE L  75      34.501  17.766  50.706  1.00 65.63           C  
ATOM    551  CG1 ILE L  75      33.696  17.721  49.396  1.00 61.26           C  
ATOM    552  CG2 ILE L  75      34.326  16.504  51.569  1.00 62.09           C  
ATOM    553  CD1 ILE L  75      34.247  16.733  48.369  1.00 57.76           C  
ATOM    554  C   ILE L  75      34.994  19.050  52.711  1.00 63.88           C  
ATOM    555  O   ILE L  75      36.217  19.019  52.578  1.00 66.73           O  
ATOM    556  N   SER L  76      34.406  19.164  53.918  1.00 71.16           N  
ATOM    557  CA  SER L  76      35.182  19.381  55.106  1.00 73.56           C  
ATOM    558  CB  SER L  76      34.313  19.635  56.347  1.00 72.82           C  
ATOM    559  OG  SER L  76      33.498  18.505  56.614  1.00 74.85           O  
ATOM    560  C   SER L  76      36.084  18.219  55.390  1.00 78.56           C  
ATOM    561  O   SER L  76      37.275  18.407  55.632  1.00 80.22           O  
ATOM    562  N   SER L  77      35.549  16.981  55.389  1.00 79.61           N  
ATOM    563  CA  SER L  77      36.404  15.860  55.656  1.00 78.92           C  
ATOM    564  CB  SER L  77      36.110  15.196  57.013  1.00 80.19           C  
ATOM    565  OG  SER L  77      36.981  14.095  57.228  1.00 83.85           O  
ATOM    566  C   SER L  77      36.142  14.850  54.587  1.00 77.02           C  
ATOM    567  O   SER L  77      35.101  14.197  54.570  1.00 77.77           O  
ATOM    568  N   LEU L  78      37.124  14.658  53.692  1.00 73.91           N  
ATOM    569  CA  LEU L  78      36.955  13.790  52.567  1.00 71.05           C  
ATOM    570  CB  LEU L  78      38.172  13.860  51.628  1.00 68.01           C  
ATOM    571  CG  LEU L  78      38.009  13.157  50.273  1.00 73.74           C  
ATOM    572  CD1 LEU L  78      36.943  13.853  49.412  1.00 70.16           C  
ATOM    573  CD2 LEU L  78      39.363  13.042  49.553  1.00 76.17           C  
ATOM    574  C   LEU L  78      36.796  12.384  53.073  1.00 71.90           C  
ATOM    575  O   LEU L  78      37.517  11.954  53.972  1.00 73.81           O  
ATOM    576  N   GLN L  79      35.820  11.638  52.505  1.00 67.86           N  
ATOM    577  CA  GLN L  79      35.560  10.276  52.892  1.00 69.02           C  
ATOM    578  CB  GLN L  79      34.121  10.046  53.393  1.00 74.81           C  
ATOM    579  CG  GLN L  79      33.784  10.805  54.679  1.00 57.89           C  
ATOM    580  CD  GLN L  79      34.510  10.141  55.841  1.00 60.51           C  
ATOM    581  OE1 GLN L  79      34.299   8.966  56.133  1.00 62.87           O  
ATOM    582  NE2 GLN L  79      35.393  10.915  56.527  1.00 60.36           N  
ATOM    583  C   GLN L  79      35.744   9.424  51.666  1.00 72.22           C  
ATOM    584  O   GLN L  79      35.656   9.911  50.541  1.00 70.96           O  
ATOM    585  N   PRO L  80      36.000   8.155  51.854  1.00 74.22           N  
ATOM    586  CA  PRO L  80      36.275   7.242  50.771  1.00 73.62           C  
ATOM    587  CD  PRO L  80      35.692   7.468  53.096  1.00 76.74           C  
ATOM    588  CB  PRO L  80      36.459   5.876  51.430  1.00 74.45           C  
ATOM    589  CG  PRO L  80      35.612   5.980  52.711  1.00 77.75           C  
ATOM    590  C   PRO L  80      35.195   7.222  49.725  1.00 73.65           C  
ATOM    591  O   PRO L  80      35.508   6.982  48.560  1.00 75.83           O  
ATOM    592  N   GLU L  81      33.925   7.443  50.111  1.00 71.15           N  
ATOM    593  CA  GLU L  81      32.807   7.402  49.206  1.00 70.19           C  
ATOM    594  CB  GLU L  81      31.447   7.563  49.911  1.00 72.24           C  
ATOM    595  CG  GLU L  81      31.146   6.510  50.975  1.00 71.23           C  
ATOM    596  CD  GLU L  81      31.721   7.012  52.291  1.00 78.00           C  
ATOM    597  OE1 GLU L  81      31.037   7.834  52.958  1.00 78.52           O  
ATOM    598  OE2 GLU L  81      32.853   6.590  52.643  1.00 79.31           O1-
ATOM    599  C   GLU L  81      32.886   8.560  48.260  1.00 67.67           C  
ATOM    600  O   GLU L  81      32.366   8.505  47.148  1.00 67.06           O  
ATOM    601  N   ASP L  82      33.527   9.649  48.712  1.00 65.33           N  
ATOM    602  CA  ASP L  82      33.587  10.934  48.075  1.00 64.35           C  
ATOM    603  CB  ASP L  82      34.228  11.998  48.984  1.00 64.29           C  
ATOM    604  CG  ASP L  82      33.278  12.226  50.157  1.00 67.33           C  
ATOM    605  OD1 ASP L  82      32.122  11.731  50.082  1.00 66.22           O  
ATOM    606  OD2 ASP L  82      33.695  12.897  51.138  1.00 69.37           O1-
ATOM    607  C   ASP L  82      34.303  10.943  46.753  1.00 63.23           C  
ATOM    608  O   ASP L  82      34.106  11.877  45.977  1.00 61.21           O  
ATOM    609  N   PHE L  83      35.196   9.985  46.439  1.00 61.70           N  
ATOM    610  CA  PHE L  83      35.860  10.188  45.180  1.00 61.33           C  
ATOM    611  CB  PHE L  83      37.117   9.314  44.939  0.90 64.43           C  
ATOM    612  CG  PHE L  83      36.809   7.873  44.709  1.00 68.26           C  
ATOM    613  CD1 PHE L  83      36.464   7.448  43.449  1.00 67.83           C  
ATOM    614  CD2 PHE L  83      36.895   6.942  45.721  1.00 71.69           C  
ATOM    615  CE1 PHE L  83      36.187   6.126  43.194  1.00 69.86           C  
ATOM    616  CE2 PHE L  83      36.620   5.616  45.472  1.00 69.75           C  
ATOM    617  CZ  PHE L  83      36.260   5.204  44.209  1.00 71.34           C  
ATOM    618  C   PHE L  83      34.872  10.044  44.056  1.00 61.16           C  
ATOM    619  O   PHE L  83      34.146   9.054  43.966  1.00 60.63           O  
ATOM    620  N   ALA L  84      34.823  11.062  43.164  1.00 60.46           N  
ATOM    621  CA  ALA L  84      33.891  11.098  42.068  1.00 55.88           C  
ATOM    622  CB  ALA L  84      32.424  11.181  42.521  1.00 55.41           C  
ATOM    623  C   ALA L  84      34.181  12.342  41.284  1.00 57.48           C  
ATOM    624  O   ALA L  84      35.184  13.015  41.517  1.00 56.42           O  
ATOM    625  N   THR L  85      33.322  12.656  40.292  1.00 53.57           N  
ATOM    626  CA  THR L  85      33.511  13.866  39.546  1.00 55.08           C  
ATOM    627  CB  THR L  85      33.435  13.685  38.060  1.00 54.79           C  
ATOM    628  OG1 THR L  85      33.989  14.814  37.403  1.00 54.07           O  
ATOM    629  CG2 THR L  85      31.963  13.509  37.661  1.00 52.45           C  
ATOM    630  C   THR L  85      32.417  14.800  39.975  1.00 57.00           C  
ATOM    631  O   THR L  85      31.276  14.382  40.171  1.00 52.40           O  
ATOM    632  N   TYR L  86      32.740  16.100  40.147  1.00 50.44           N  
ATOM    633  CA  TYR L  86      31.766  17.033  40.644  1.00 50.73           C  
ATOM    634  CB  TYR L  86      32.217  17.761  41.922  1.00 48.95           C  
ATOM    635  CG  TYR L  86      32.329  16.762  43.026  1.00 53.43           C  
ATOM    636  CD1 TYR L  86      33.448  15.971  43.153  1.00 51.56           C  
ATOM    637  CD2 TYR L  86      31.311  16.622  43.943  1.00 51.52           C  
ATOM    638  CE1 TYR L  86      33.549  15.055  44.174  1.00 56.91           C  
ATOM    639  CE2 TYR L  86      31.406  15.708  44.966  1.00 51.63           C  
ATOM    640  CZ  TYR L  86      32.527  14.923  45.083  1.00 52.60           C  
ATOM    641  OH  TYR L  86      32.626  13.985  46.133  1.00 55.25           O  
ATOM    642  C   TYR L  86      31.516  18.083  39.604  1.00 49.24           C  
ATOM    643  O   TYR L  86      32.432  18.513  38.906  1.00 52.11           O  
ATOM    644  N   TYR L  87      30.241  18.515  39.472  1.00 49.71           N  
ATOM    645  CA  TYR L  87      29.884  19.490  38.480  1.00 47.69           C  
ATOM    646  CB  TYR L  87      28.885  18.962  37.432  1.00 48.14           C  
ATOM    647  CG  TYR L  87      29.448  17.799  36.688  1.00 49.03           C  
ATOM    648  CD1 TYR L  87      30.264  17.984  35.598  1.00 50.16           C  
ATOM    649  CD2 TYR L  87      29.135  16.517  37.078  1.00 49.45           C  
ATOM    650  CE1 TYR L  87      30.772  16.905  34.914  1.00 51.12           C  
ATOM    651  CE2 TYR L  87      29.640  15.434  36.397  1.00 50.51           C  
ATOM    652  CZ  TYR L  87      30.461  15.628  35.313  1.00 51.10           C  
ATOM    653  OH  TYR L  87      30.981  14.519  34.613  1.00 51.94           O  
ATOM    654  C   TYR L  87      29.129  20.606  39.143  1.00 48.25           C  
ATOM    655  O   TYR L  87      28.329  20.371  40.047  1.00 47.98           O  
ATOM    656  N   CYS L  88      29.382  21.859  38.708  1.00 50.99           N  
ATOM    657  CA  CYS L  88      28.604  22.986  39.145  1.00 50.14           C  
ATOM    658  CB  CYS L  88      29.427  24.283  39.375  1.00 51.84           C  
ATOM    659  SG  CYS L  88      30.427  24.803  37.940  1.00 66.65           S  
ATOM    660  C   CYS L  88      27.620  23.229  38.044  1.00 49.20           C  
ATOM    661  O   CYS L  88      27.860  22.846  36.900  1.00 50.89           O  
ATOM    662  N   GLN L  89      26.461  23.833  38.371  1.00 49.02           N  
ATOM    663  CA  GLN L  89      25.459  24.090  37.382  1.00 48.17           C  
ATOM    664  CB  GLN L  89      24.313  23.075  37.423  1.00 47.67           C  
ATOM    665  CG  GLN L  89      23.244  23.349  36.373  1.00 51.82           C  
ATOM    666  CD  GLN L  89      22.163  22.302  36.552  1.00 51.04           C  
ATOM    667  OE1 GLN L  89      22.022  21.709  37.616  1.00 54.18           O  
ATOM    668  NE2 GLN L  89      21.374  22.061  35.480  1.00 51.61           N  
ATOM    669  C   GLN L  89      24.845  25.414  37.682  1.00 49.18           C  
ATOM    670  O   GLN L  89      24.535  25.722  38.832  1.00 53.36           O  
ATOM    671  N   GLN L  90      24.650  26.239  36.641  1.00 49.94           N  
ATOM    672  CA  GLN L  90      24.007  27.498  36.862  1.00 49.59           C  
ATOM    673  CB  GLN L  90      24.830  28.710  36.375  1.00 47.85           C  
ATOM    674  CG  GLN L  90      25.073  28.755  34.860  1.00 51.46           C  
ATOM    675  CD  GLN L  90      23.890  29.420  34.161  1.00 53.69           C  
ATOM    676  OE1 GLN L  90      23.087  30.112  34.782  1.00 53.67           O  
ATOM    677  NE2 GLN L  90      23.781  29.207  32.822  1.00 54.88           N  
ATOM    678  C   GLN L  90      22.763  27.471  36.060  1.00 47.91           C  
ATOM    679  O   GLN L  90      22.757  26.967  34.941  1.00 50.55           O  
ATOM    680  N   SER L  91      21.698  28.051  36.671  1.00 45.48           N  
ATOM    681  CA  SER L  91      20.406  28.253  36.073  1.00 50.91           C  
ATOM    682  CB  SER L  91      19.378  27.222  36.572  1.00 55.72           C  
ATOM    683  OG  SER L  91      18.099  27.490  36.022  1.00  0.00           O  
ATOM    684  C   SER L  91      19.907  29.615  36.495  1.00 50.89           C  
ATOM    685  O   SER L  91      18.829  29.734  37.078  1.00 50.13           O  
ATOM    686  N   TYR L  92      20.660  30.693  36.178  1.00 53.36           N  
ATOM    687  CA  TYR L  92      20.295  32.014  36.632  0.92 59.27           C  
ATOM    688  CB  TYR L  92      21.414  33.054  36.446  0.92 59.37           C  
ATOM    689  CG  TYR L  92      21.528  33.448  35.017  1.00 49.57           C  
ATOM    690  CD1 TYR L  92      21.947  32.538  34.079  1.00 42.42           C  
ATOM    691  CD2 TYR L  92      21.159  34.714  34.615  1.00 75.03           C  
ATOM    692  CE1 TYR L  92      22.039  32.913  32.764  1.00 58.57           C  
ATOM    693  CE2 TYR L  92      21.256  35.092  33.296  1.00 52.24           C  
ATOM    694  CZ  TYR L  92      21.705  34.185  32.366  1.00 67.05           C  
ATOM    695  OH  TYR L  92      21.816  34.547  31.006  1.00 64.75           O  
ATOM    696  C   TYR L  92      19.070  32.539  35.961  1.00 61.72           C  
ATOM    697  O   TYR L  92      18.201  33.114  36.616  1.00 67.42           O  
ATOM    698  N   TYR L  93      18.960  32.361  34.634  1.00 54.97           N  
ATOM    699  CA  TYR L  93      17.866  32.965  33.936  1.00 59.57           C  
ATOM    700  CB  TYR L  93      18.259  34.249  33.173  1.00 53.23           C  
ATOM    701  CG  TYR L  93      17.014  35.014  32.847  1.00 54.79           C  
ATOM    702  CD1 TYR L  93      16.488  35.895  33.766  1.00  0.00           C  
ATOM    703  CD2 TYR L  93      16.369  34.871  31.640  1.00  0.00           C  
ATOM    704  CE1 TYR L  93      15.346  36.613  33.495  1.00  0.00           C  
ATOM    705  CE2 TYR L  93      15.227  35.582  31.359  1.00  0.00           C  
ATOM    706  CZ  TYR L  93      14.711  36.454  32.287  1.00  0.00           C  
ATOM    707  OH  TYR L  93      13.538  37.183  31.998  1.00  0.00           O  
ATOM    708  C   TYR L  93      17.398  31.971  32.924  1.00 66.50           C  
ATOM    709  O   TYR L  93      16.856  30.917  33.253  1.00 68.25           O  
ATOM    710  N   SER L  94      17.560  32.321  31.638  1.00 68.65           N  
ATOM    711  CA  SER L  94      17.102  31.471  30.588  1.00 67.33           C  
ATOM    712  CB  SER L  94      16.775  32.221  29.286  1.00 67.48           C  
ATOM    713  OG  SER L  94      15.658  33.075  29.484  1.00 77.65           O  
ATOM    714  C   SER L  94      18.138  30.445  30.283  1.00 64.79           C  
ATOM    715  O   SER L  94      19.258  30.466  30.791  1.00 68.82           O  
ATOM    716  N   SER L  95      17.748  29.494  29.424  1.00 60.18           N  
ATOM    717  CA  SER L  95      18.594  28.413  29.034  1.00 59.67           C  
ATOM    718  CB  SER L  95      17.789  27.316  28.348  1.00 62.08           C  
ATOM    719  OG  SER L  95      16.856  26.754  29.258  1.00  0.00           O  
ATOM    720  C   SER L  95      19.604  28.941  28.072  1.00 59.64           C  
ATOM    721  O   SER L  95      19.480  30.067  27.589  1.00 56.08           O  
ATOM    722  N   PRO L  96      20.611  28.165  27.769  1.00 59.71           N  
ATOM    723  CA  PRO L  96      20.737  26.848  28.339  1.00 61.94           C  
ATOM    724  CD  PRO L  96      21.139  28.213  26.412  1.00 62.09           C  
ATOM    725  CB  PRO L  96      21.676  26.078  27.408  1.00 63.89           C  
ATOM    726  CG  PRO L  96      21.499  26.766  26.046  1.00 63.09           C  
ATOM    727  C   PRO L  96      21.219  26.860  29.751  1.00 61.24           C  
ATOM    728  O   PRO L  96      21.878  27.822  30.144  1.00 59.43           O  
ATOM    729  N   PHE L  97      20.887  25.810  30.536  1.00 59.37           N  
ATOM    730  CA  PHE L  97      21.459  25.722  31.845  1.00 54.06           C  
ATOM    731  CB  PHE L  97      20.756  24.769  32.828  1.00 51.39           C  
ATOM    732  CG  PHE L  97      19.357  25.253  32.922  1.00 60.15           C  
ATOM    733  CD1 PHE L  97      19.111  26.577  33.203  1.00 62.85           C  
ATOM    734  CD2 PHE L  97      18.300  24.387  32.763  1.00 62.09           C  
ATOM    735  CE1 PHE L  97      17.820  27.037  33.293  1.00 25.41           C  
ATOM    736  CE2 PHE L  97      17.008  24.846  32.856  1.00 59.84           C  
ATOM    737  CZ  PHE L  97      16.767  26.174  33.115  1.00 27.51           C  
ATOM    738  C   PHE L  97      22.797  25.155  31.565  1.00 53.62           C  
ATOM    739  O   PHE L  97      22.944  24.196  30.809  1.00 52.87           O  
ATOM    740  N   THR L  98      23.829  25.719  32.186  1.00 48.07           N  
ATOM    741  CA  THR L  98      25.118  25.330  31.690  1.00 48.31           C  
ATOM    742  CB  THR L  98      25.945  26.498  31.244  1.00 49.71           C  
ATOM    743  OG1 THR L  98      25.241  27.248  30.266  1.00 51.15           O  
ATOM    744  CG2 THR L  98      27.261  25.970  30.650  1.00 50.52           C  
ATOM    745  C   THR L  98      25.847  24.687  32.835  1.00 47.31           C  
ATOM    746  O   THR L  98      25.617  25.030  33.994  1.00 48.10           O  
ATOM    747  N   PHE L  99      26.757  23.734  32.533  1.00 47.04           N  
ATOM    748  CA  PHE L  99      27.483  23.031  33.558  1.00 47.65           C  
ATOM    749  CB  PHE L  99      27.476  21.496  33.428  1.00 46.71           C  
ATOM    750  CG  PHE L  99      26.128  20.939  33.707  1.00 48.46           C  
ATOM    751  CD1 PHE L  99      25.774  20.595  34.989  1.00 47.59           C  
ATOM    752  CD2 PHE L  99      25.223  20.748  32.692  1.00 45.14           C  
ATOM    753  CE1 PHE L  99      24.531  20.073  35.256  1.00 48.31           C  
ATOM    754  CE2 PHE L  99      23.981  20.224  32.958  1.00 49.59           C  
ATOM    755  CZ  PHE L  99      23.627  19.884  34.239  1.00 45.83           C  
ATOM    756  C   PHE L  99      28.930  23.374  33.447  1.00 50.44           C  
ATOM    757  O   PHE L  99      29.402  23.846  32.413  1.00 50.12           O  
ATOM    758  N   GLY L 100      29.669  23.150  34.551  1.00 50.26           N  
ATOM    759  CA  GLY L 100      31.087  23.339  34.539  1.00 49.79           C  
ATOM    760  C   GLY L 100      31.663  22.116  33.893  1.00 51.39           C  
ATOM    761  O   GLY L 100      30.962  21.131  33.668  1.00 49.55           O  
ATOM    762  N   GLN L 101      32.974  22.154  33.595  1.00 52.34           N  
ATOM    763  CA  GLN L 101      33.674  21.086  32.933  1.00 54.17           C  
ATOM    764  CB  GLN L 101      35.144  21.423  32.626  1.00 58.19           C  
ATOM    765  CG  GLN L 101      35.342  22.610  31.679  0.80 66.37           C  
ATOM    766  CD  GLN L 101      35.650  23.852  32.505  0.80 72.95           C  
ATOM    767  OE1 GLN L 101      36.736  24.419  32.406  0.80 71.00           O  
ATOM    768  NE2 GLN L 101      34.671  24.297  33.337  0.80 77.36           N  
ATOM    769  C   GLN L 101      33.690  19.873  33.812  1.00 59.47           C  
ATOM    770  O   GLN L 101      33.674  18.744  33.322  1.00 55.22           O  
ATOM    771  N   GLY L 102      33.758  20.072  35.141  1.00 56.30           N  
ATOM    772  CA  GLY L 102      33.773  18.949  36.034  1.00 52.01           C  
ATOM    773  C   GLY L 102      35.107  18.882  36.709  1.00 54.36           C  
ATOM    774  O   GLY L 102      36.120  19.325  36.169  1.00 52.68           O  
ATOM    775  N   THR L 103      35.118  18.340  37.946  1.00 52.35           N  
ATOM    776  CA  THR L 103      36.334  18.185  38.691  1.00 55.82           C  
ATOM    777  CB  THR L 103      36.377  19.029  39.932  1.00 54.78           C  
ATOM    778  OG1 THR L 103      36.232  20.400  39.597  1.00 52.82           O  
ATOM    779  CG2 THR L 103      37.723  18.798  40.642  1.00 53.99           C  
ATOM    780  C   THR L 103      36.409  16.755  39.127  1.00 58.36           C  
ATOM    781  O   THR L 103      35.536  16.260  39.839  1.00 58.22           O  
ATOM    782  N   LYS L 104      37.478  16.048  38.722  1.00 63.74           N  
ATOM    783  CA  LYS L 104      37.574  14.673  39.105  1.00 56.19           C  
ATOM    784  CB  LYS L 104      38.257  13.811  38.031  1.00 57.96           C  
ATOM    785  CG  LYS L 104      37.963  12.316  38.143  1.00 51.99           C  
ATOM    786  CD  LYS L 104      38.328  11.548  36.871  1.00 54.12           C  
ATOM    787  CE  LYS L 104      37.991  10.057  36.922  1.00 55.88           C  
ATOM    788  NZ  LYS L 104      38.379   9.414  35.646  1.00 56.55           N1+
ATOM    789  C   LYS L 104      38.386  14.625  40.361  1.00 63.39           C  
ATOM    790  O   LYS L 104      39.508  15.127  40.411  1.00 56.24           O  
ATOM    791  N   VAL L 105      37.812  14.032  41.427  1.00 55.65           N  
ATOM    792  CA  VAL L 105      38.514  13.931  42.673  1.00 56.07           C  
ATOM    793  CB  VAL L 105      37.653  14.194  43.873  1.00 56.95           C  
ATOM    794  CG1 VAL L 105      38.455  13.859  45.143  1.00 57.72           C  
ATOM    795  CG2 VAL L 105      37.171  15.654  43.807  1.00 54.47           C  
ATOM    796  C   VAL L 105      39.021  12.531  42.780  1.00 57.15           C  
ATOM    797  O   VAL L 105      38.262  11.567  42.670  1.00 57.52           O  
ATOM    798  N   GLU L 106      40.341  12.399  43.002  1.00 58.47           N  
ATOM    799  CA  GLU L 106      40.967  11.115  43.076  1.00 61.26           C  
ATOM    800  CB  GLU L 106      42.130  10.943  42.085  1.00 62.96           C  
ATOM    801  CG  GLU L 106      41.703  10.920  40.618  1.00 75.07           C  
ATOM    802  CD  GLU L 106      42.967  10.817  39.777  1.00 75.95           C  
ATOM    803  OE1 GLU L 106      43.977  11.470  40.150  1.00 78.75           O  
ATOM    804  OE2 GLU L 106      42.943  10.082  38.754  1.00 71.09           O1-
ATOM    805  C   GLU L 106      41.559  10.980  44.436  1.00 63.02           C  
ATOM    806  O   GLU L 106      41.787  11.965  45.136  1.00 60.27           O  
ATOM    807  N   ILE L 107      41.819   9.727  44.847  1.00 66.26           N  
ATOM    808  CA  ILE L 107      42.375   9.504  46.141  1.00 67.59           C  
ATOM    809  CB  ILE L 107      41.747   8.335  46.846  1.00 67.45           C  
ATOM    810  CG1 ILE L 107      41.946   7.044  46.041  1.00 70.82           C  
ATOM    811  CG2 ILE L 107      40.268   8.669  47.105  1.00 64.18           C  
ATOM    812  CD1 ILE L 107      41.480   5.797  46.786  1.00 71.11           C  
ATOM    813  C   ILE L 107      43.846   9.293  45.994  1.00 66.85           C  
ATOM    814  O   ILE L 107      44.307   8.522  45.152  1.00 64.29           O  
ATOM    815  N   LYS L 108      44.632  10.028  46.803  1.00 66.37           N  
ATOM    816  CA  LYS L 108      46.051   9.882  46.718  1.00 65.43           C  
ATOM    817  CB  LYS L 108      46.835  10.949  47.498  1.00 66.00           C  
ATOM    818  CG  LYS L 108      46.615  12.368  46.975  1.00 70.89           C  
ATOM    819  CD  LYS L 108      47.223  13.452  47.869  1.00 75.45           C  
ATOM    820  CE  LYS L 108      48.547  14.004  47.337  1.00 74.97           C  
ATOM    821  NZ  LYS L 108      49.534  12.909  47.201  1.00 73.35           N1+
ATOM    822  C   LYS L 108      46.373   8.532  47.339  1.00 63.50           C  
ATOM    823  O   LYS L 108      46.334   8.444  48.595  1.00 64.28           O  
ATOM    824  OXT LYS L 108      46.658   7.574  46.573  1.00  0.00           O1-
TER     825      LYS L 108 
ATOM    826  N   GLN H 109      10.769   7.546  41.009  1.00 64.17           N1+
ATOM    827  CA  GLN H 109      11.692   6.880  40.063  1.00 65.22           C  
ATOM    828  CB  GLN H 109      11.409   5.370  40.016  1.00 66.85           C  
ATOM    829  CG  GLN H 109      11.599   4.652  41.352  1.00 71.97           C  
ATOM    830  CD  GLN H 109      11.242   3.188  41.135  1.00 76.91           C  
ATOM    831  OE1 GLN H 109      11.964   2.449  40.470  1.00 81.66           O  
ATOM    832  NE2 GLN H 109      10.088   2.756  41.709  1.00 77.18           N  
ATOM    833  C   GLN H 109      11.491   7.397  38.677  1.00 61.56           C  
ATOM    834  O   GLN H 109      10.365   7.672  38.262  1.00 61.00           O  
ATOM    835  N   LEU H 110      12.600   7.571  37.933  1.00 60.96           N  
ATOM    836  CA  LEU H 110      12.503   7.972  36.561  1.00 56.35           C  
ATOM    837  CB  LEU H 110      13.294   9.242  36.206  1.00 55.38           C  
ATOM    838  CG  LEU H 110      12.755  10.517  36.876  1.00 56.24           C  
ATOM    839  CD1 LEU H 110      12.940  10.463  38.396  1.00 54.42           C  
ATOM    840  CD2 LEU H 110      13.357  11.782  36.248  1.00 52.78           C  
ATOM    841  C   LEU H 110      13.105   6.862  35.765  1.00 60.18           C  
ATOM    842  O   LEU H 110      14.249   6.474  35.998  1.00 57.97           O  
ATOM    843  N   VAL H 111      12.337   6.313  34.803  1.00 57.13           N  
ATOM    844  CA  VAL H 111      12.841   5.231  34.009  1.00 59.33           C  
ATOM    845  CB  VAL H 111      11.957   4.016  34.054  1.00 60.93           C  
ATOM    846  CG1 VAL H 111      12.530   2.940  33.116  1.00 62.41           C  
ATOM    847  CG2 VAL H 111      11.822   3.562  35.516  1.00 60.93           C  
ATOM    848  C   VAL H 111      12.867   5.702  32.594  1.00 60.08           C  
ATOM    849  O   VAL H 111      11.878   6.222  32.082  1.00 62.99           O  
ATOM    850  N   GLU H 112      14.011   5.505  31.913  1.00 56.33           N  
ATOM    851  CA  GLU H 112      14.160   5.988  30.571  1.00 58.97           C  
ATOM    852  CB  GLU H 112      15.469   6.758  30.397  1.00 59.27           C  
ATOM    853  CG  GLU H 112      15.538   7.969  31.321  1.00 60.93           C  
ATOM    854  CD  GLU H 112      16.981   8.423  31.352  1.00 64.50           C  
ATOM    855  OE1 GLU H 112      17.739   7.972  30.456  1.00 62.83           O  
ATOM    856  OE2 GLU H 112      17.350   9.215  32.259  1.00 64.72           O1-
ATOM    857  C   GLU H 112      14.210   4.808  29.654  1.00 58.03           C  
ATOM    858  O   GLU H 112      14.571   3.709  30.068  1.00 60.32           O  
ATOM    859  N   SER H 113      13.809   5.010  28.380  1.00 59.78           N  
ATOM    860  CA  SER H 113      13.831   3.941  27.419  1.00 61.25           C  
ATOM    861  CB  SER H 113      12.572   3.053  27.451  1.00 58.82           C  
ATOM    862  OG  SER H 113      12.433   2.421  28.713  1.00 63.00           O  
ATOM    863  C   SER H 113      13.848   4.548  26.048  1.00 58.84           C  
ATOM    864  O   SER H 113      13.704   5.760  25.889  1.00 56.18           O  
ATOM    865  N   GLY H 114      14.033   3.696  25.014  1.00 58.50           N  
ATOM    866  CA  GLY H 114      13.946   4.127  23.644  1.00 58.74           C  
ATOM    867  C   GLY H 114      15.287   4.438  23.038  1.00 61.83           C  
ATOM    868  O   GLY H 114      15.347   4.868  21.887  1.00 64.55           O  
ATOM    869  N   GLY H 115      16.400   4.239  23.769  1.00 61.25           N  
ATOM    870  CA  GLY H 115      17.690   4.535  23.202  1.00 63.02           C  
ATOM    871  C   GLY H 115      18.134   3.373  22.369  1.00 61.78           C  
ATOM    872  O   GLY H 115      17.535   2.299  22.409  1.00 59.93           O  
ATOM    873  N   GLY H 116      19.224   3.558  21.591  1.00 61.11           N  
ATOM    874  CA  GLY H 116      19.694   2.476  20.773  1.00 58.14           C  
ATOM    875  C   GLY H 116      20.580   3.021  19.695  1.00 58.27           C  
ATOM    876  O   GLY H 116      21.053   4.154  19.765  1.00 57.24           O  
ATOM    877  N   LEU H 117      20.824   2.201  18.653  1.00 58.41           N  
ATOM    878  CA  LEU H 117      21.703   2.583  17.586  1.00 58.69           C  
ATOM    879  CB  LEU H 117      22.588   1.407  17.117  1.00 60.31           C  
ATOM    880  CG  LEU H 117      23.720   1.738  16.117  1.00 61.23           C  
ATOM    881  CD1 LEU H 117      24.550   0.482  15.811  1.00 59.51           C  
ATOM    882  CD2 LEU H 117      23.203   2.388  14.827  1.00 61.66           C  
ATOM    883  C   LEU H 117      20.847   3.066  16.454  1.00 59.21           C  
ATOM    884  O   LEU H 117      19.805   2.485  16.156  1.00 58.17           O  
ATOM    885  N   VAL H 118      21.257   4.183  15.817  1.00 60.65           N  
ATOM    886  CA  VAL H 118      20.497   4.724  14.728  1.00 65.16           C  
ATOM    887  CB  VAL H 118      19.539   5.782  15.193  1.00 62.16           C  
ATOM    888  CG1 VAL H 118      20.336   6.869  15.931  1.00 61.86           C  
ATOM    889  CG2 VAL H 118      18.738   6.303  13.994  1.00 62.55           C  
ATOM    890  C   VAL H 118      21.453   5.323  13.736  1.00 59.68           C  
ATOM    891  O   VAL H 118      22.531   5.789  14.099  1.00 67.93           O  
ATOM    892  N   GLN H 119      21.080   5.320  12.441  1.00 60.66           N  
ATOM    893  CA  GLN H 119      21.949   5.857  11.434  1.00 62.02           C  
ATOM    894  CB  GLN H 119      21.639   5.355  10.019  1.00 64.74           C  
ATOM    895  CG  GLN H 119      21.871   3.853   9.893  1.00 79.49           C  
ATOM    896  CD  GLN H 119      21.558   3.441   8.468  1.00 83.36           C  
ATOM    897  OE1 GLN H 119      20.644   3.971   7.838  1.00 86.58           O  
ATOM    898  NE2 GLN H 119      22.346   2.467   7.942  1.00 70.89           N  
ATOM    899  C   GLN H 119      21.826   7.344  11.454  1.00 60.25           C  
ATOM    900  O   GLN H 119      20.854   7.898  11.964  1.00 58.76           O  
ATOM    901  N   PRO H 120      22.812   8.009  10.918  1.00 63.71           N  
ATOM    902  CA  PRO H 120      22.786   9.442  10.909  1.00 59.93           C  
ATOM    903  CD  PRO H 120      24.170   7.484  10.899  1.00 61.27           C  
ATOM    904  CB  PRO H 120      24.171   9.876  10.434  1.00 60.83           C  
ATOM    905  CG  PRO H 120      25.085   8.721  10.893  1.00 62.07           C  
ATOM    906  C   PRO H 120      21.654   9.927  10.068  1.00 61.09           C  
ATOM    907  O   PRO H 120      21.364   9.314   9.043  1.00 64.29           O  
ATOM    908  N   GLY H 121      20.997  11.021  10.498  1.00 60.23           N  
ATOM    909  CA  GLY H 121      19.890  11.565   9.771  1.00 59.44           C  
ATOM    910  C   GLY H 121      18.652  10.840  10.203  1.00 59.28           C  
ATOM    911  O   GLY H 121      17.548  11.175   9.775  1.00 59.66           O  
ATOM    912  N   GLY H 122      18.805   9.835  11.090  1.00 58.91           N  
ATOM    913  CA  GLY H 122      17.680   9.045  11.506  1.00 60.97           C  
ATOM    914  C   GLY H 122      17.007   9.709  12.666  1.00 57.83           C  
ATOM    915  O   GLY H 122      17.372  10.814  13.066  1.00 56.56           O  
ATOM    916  N   SER H 123      15.985   9.033  13.236  1.00 57.15           N  
ATOM    917  CA  SER H 123      15.269   9.601  14.341  1.00 61.52           C  
ATOM    918  CB  SER H 123      13.866  10.112  13.971  1.00 56.27           C  
ATOM    919  OG  SER H 123      13.963  11.216  13.083  1.00 65.86           O  
ATOM    920  C   SER H 123      15.085   8.558  15.403  1.00 55.84           C  
ATOM    921  O   SER H 123      15.099   7.358  15.129  1.00 57.65           O  
ATOM    922  N   LEU H 124      14.950   9.018  16.668  1.00 59.81           N  
ATOM    923  CA  LEU H 124      14.700   8.165  17.797  1.00 56.21           C  
ATOM    924  CB  LEU H 124      15.947   7.763  18.604  1.00 56.65           C  
ATOM    925  CG  LEU H 124      16.823   6.699  17.928  1.00 58.49           C  
ATOM    926  CD1 LEU H 124      18.040   6.355  18.799  1.00 59.23           C  
ATOM    927  CD2 LEU H 124      15.993   5.457  17.569  1.00 61.10           C  
ATOM    928  C   LEU H 124      13.814   8.907  18.747  1.00 55.93           C  
ATOM    929  O   LEU H 124      13.818  10.136  18.783  1.00 55.37           O  
ATOM    930  N   ARG H 125      13.016   8.163  19.539  1.00 54.77           N  
ATOM    931  CA  ARG H 125      12.138   8.790  20.485  1.00 56.71           C  
ATOM    932  CB  ARG H 125      10.658   8.480  20.192  1.00 55.56           C  
ATOM    933  CG  ARG H 125       9.650   9.246  21.049  1.00 57.02           C  
ATOM    934  CD  ARG H 125       8.200   8.899  20.705  1.00 61.72           C  
ATOM    935  NE  ARG H 125       7.319   9.742  21.558  1.00 63.89           N  
ATOM    936  CZ  ARG H 125       6.075   9.298  21.900  1.00 66.78           C  
ATOM    937  NH1 ARG H 125       5.655   8.064  21.497  1.00 70.42           N1+
ATOM    938  NH2 ARG H 125       5.253  10.088  22.651  1.00 64.90           N  
ATOM    939  C   ARG H 125      12.460   8.233  21.838  1.00 53.68           C  
ATOM    940  O   ARG H 125      12.383   7.026  22.055  1.00 53.92           O  
ATOM    941  N   LEU H 126      12.820   9.112  22.794  1.00 52.18           N  
ATOM    942  CA  LEU H 126      13.164   8.668  24.115  1.00 52.27           C  
ATOM    943  CB  LEU H 126      14.344   9.439  24.726  1.00 50.94           C  
ATOM    944  CG  LEU H 126      15.646   9.304  23.917  1.00 55.30           C  
ATOM    945  CD1 LEU H 126      16.793  10.078  24.584  1.00 54.73           C  
ATOM    946  CD2 LEU H 126      15.988   7.831  23.642  1.00 51.85           C  
ATOM    947  C   LEU H 126      11.979   8.898  24.999  1.00 50.79           C  
ATOM    948  O   LEU H 126      11.221   9.846  24.800  1.00 52.05           O  
ATOM    949  N   SER H 127      11.785   8.013  25.999  1.00 55.49           N  
ATOM    950  CA  SER H 127      10.666   8.142  26.887  1.00 55.64           C  
ATOM    951  CB  SER H 127       9.705   6.945  26.829  1.00 52.87           C  
ATOM    952  OG  SER H 127       9.207   6.782  25.511  1.00 71.62           O  
ATOM    953  C   SER H 127      11.193   8.172  28.289  1.00 56.71           C  
ATOM    954  O   SER H 127      12.183   7.516  28.602  1.00 53.70           O  
ATOM    955  N   CYS H 128      10.546   8.963  29.169  1.00 56.31           N  
ATOM    956  CA  CYS H 128      10.946   8.996  30.549  1.00 56.70           C  
ATOM    957  CB  CYS H 128      11.625  10.329  30.958  1.00 56.70           C  
ATOM    958  SG  CYS H 128      12.144  10.402  32.705  1.00 60.47           S  
ATOM    959  C   CYS H 128       9.693   8.807  31.354  1.00 56.36           C  
ATOM    960  O   CYS H 128       8.872   9.714  31.468  1.00 50.19           O  
ATOM    961  N   ALA H 129       9.521   7.604  31.946  1.00 51.75           N  
ATOM    962  CA  ALA H 129       8.322   7.324  32.684  1.00 54.55           C  
ATOM    963  CB  ALA H 129       7.903   5.844  32.644  1.00 53.38           C  
ATOM    964  C   ALA H 129       8.565   7.682  34.111  1.00 54.38           C  
ATOM    965  O   ALA H 129       9.536   7.242  34.722  1.00 59.30           O  
ATOM    966  N   ALA H 130       7.659   8.491  34.689  1.00 54.04           N  
ATOM    967  CA  ALA H 130       7.856   8.925  36.038  1.00 57.13           C  
ATOM    968  CB  ALA H 130       7.590  10.423  36.250  1.00 52.52           C  
ATOM    969  C   ALA H 130       6.927   8.169  36.925  1.00 57.57           C  
ATOM    970  O   ALA H 130       5.799   7.853  36.546  1.00 57.27           O  
ATOM    971  N   SER H 131       7.409   7.827  38.135  1.00 59.34           N  
ATOM    972  CA  SER H 131       6.580   7.124  39.063  1.00 61.67           C  
ATOM    973  CB  SER H 131       6.875   5.615  39.082  1.00 64.05           C  
ATOM    974  OG  SER H 131       6.029   4.958  40.009  1.00 68.34           O  
ATOM    975  C   SER H 131       6.881   7.668  40.425  1.00 62.81           C  
ATOM    976  O   SER H 131       8.018   8.027  40.723  1.00 64.74           O  
ATOM    977  N   GLY H 132       5.856   7.833  41.284  1.00 43.52           N  
ATOM    978  CA  GLY H 132       6.128   8.246  42.635  1.00 43.68           C  
ATOM    979  C   GLY H 132       6.060   9.737  42.824  1.00 44.10           C  
ATOM    980  O   GLY H 132       6.100  10.194  43.966  1.00 44.82           O  
ATOM    981  N   PHE H 133       5.969  10.549  41.748  1.00 43.84           N  
ATOM    982  CA  PHE H 133       5.885  11.967  41.982  1.00 43.52           C  
ATOM    983  CB  PHE H 133       7.243  12.700  41.922  1.00 42.08           C  
ATOM    984  CG  PHE H 133       7.867  12.565  40.574  1.00 42.83           C  
ATOM    985  CD1 PHE H 133       8.650  11.475  40.264  1.00 42.42           C  
ATOM    986  CD2 PHE H 133       7.681  13.547  39.627  1.00 43.08           C  
ATOM    987  CE1 PHE H 133       9.232  11.366  39.022  1.00 42.58           C  
ATOM    988  CE2 PHE H 133       8.259  13.441  38.385  1.00 42.51           C  
ATOM    989  CZ  PHE H 133       9.034  12.348  38.079  1.00 42.04           C  
ATOM    990  C   PHE H 133       4.935  12.575  40.990  1.00 44.39           C  
ATOM    991  O   PHE H 133       4.643  11.981  39.952  1.00 45.07           O  
ATOM    992  N   ASN H 134       4.415  13.788  41.295  1.00 44.49           N  
ATOM    993  CA  ASN H 134       3.450  14.387  40.417  1.00 44.56           C  
ATOM    994  CB  ASN H 134       2.583  15.492  41.053  1.00 46.74           C  
ATOM    995  CG  ASN H 134       1.488  14.856  41.900  1.00 50.80           C  
ATOM    996  OD1 ASN H 134       0.852  13.883  41.497  1.00 53.60           O  
ATOM    997  ND2 ASN H 134       1.256  15.425  43.112  1.00 52.55           N  
ATOM    998  C   ASN H 134       4.172  14.996  39.265  1.00 43.68           C  
ATOM    999  O   ASN H 134       4.927  15.957  39.405  1.00 42.25           O  
ATOM   1000  N   PHE H 135       3.924  14.408  38.083  1.00 43.09           N  
ATOM   1001  CA  PHE H 135       4.511  14.788  36.841  1.00 43.29           C  
ATOM   1002  CB  PHE H 135       4.106  13.824  35.714  1.00 44.83           C  
ATOM   1003  CG  PHE H 135       4.806  14.215  34.461  1.00 45.84           C  
ATOM   1004  CD1 PHE H 135       6.090  13.790  34.215  1.00 46.15           C  
ATOM   1005  CD2 PHE H 135       4.173  14.998  33.525  1.00 46.86           C  
ATOM   1006  CE1 PHE H 135       6.735  14.143  33.055  1.00 50.50           C  
ATOM   1007  CE2 PHE H 135       4.811  15.356  32.363  1.00 52.52           C  
ATOM   1008  CZ  PHE H 135       6.096  14.930  32.127  1.00 50.53           C  
ATOM   1009  C   PHE H 135       4.017  16.153  36.484  1.00 42.05           C  
ATOM   1010  O   PHE H 135       4.769  16.981  35.977  1.00 40.27           O  
ATOM   1011  N   SER H 136       2.721  16.413  36.735  1.00 41.16           N  
ATOM   1012  CA  SER H 136       2.109  17.659  36.380  1.00 41.51           C  
ATOM   1013  CB  SER H 136       0.607  17.690  36.712  1.00 42.00           C  
ATOM   1014  OG  SER H 136       0.427  17.618  38.119  1.00 48.43           O  
ATOM   1015  C   SER H 136       2.749  18.775  37.149  1.00 40.21           C  
ATOM   1016  O   SER H 136       2.920  19.874  36.626  1.00 41.11           O  
ATOM   1017  N   SER H 137       3.096  18.509  38.420  1.00 39.31           N  
ATOM   1018  CA  SER H 137       3.620  19.464  39.358  1.00 38.49           C  
ATOM   1019  CB  SER H 137       3.391  19.035  40.817  1.00 40.18           C  
ATOM   1020  OG  SER H 137       1.999  18.908  41.066  1.00 41.01           O  
ATOM   1021  C   SER H 137       5.100  19.730  39.219  1.00 36.83           C  
ATOM   1022  O   SER H 137       5.629  20.462  40.055  1.00 35.21           O  
ATOM   1023  N   SER H 138       5.824  19.151  38.227  1.00 35.38           N  
ATOM   1024  CA  SER H 138       7.261  19.338  38.204  1.00 33.85           C  
ATOM   1025  CB  SER H 138       8.019  18.074  38.635  1.00 34.00           C  
ATOM   1026  OG  SER H 138       7.741  17.009  37.738  1.00 38.21           O  
ATOM   1027  C   SER H 138       7.760  19.711  36.827  1.00 31.79           C  
ATOM   1028  O   SER H 138       6.971  19.760  35.883  1.00 31.95           O  
ATOM   1029  N   SER H 139       9.090  20.024  36.689  1.00 47.62           N  
ATOM   1030  CA  SER H 139       9.629  20.328  35.394  1.00 46.55           C  
ATOM   1031  CB  SER H 139      10.423  21.640  35.339  1.00 44.69           C  
ATOM   1032  OG  SER H 139      11.553  21.554  36.191  1.00 53.63           O  
ATOM   1033  C   SER H 139      10.564  19.208  35.053  1.00 46.50           C  
ATOM   1034  O   SER H 139      11.218  18.650  35.932  1.00 47.89           O  
ATOM   1035  N   ILE H 140      10.642  18.833  33.758  1.00 44.39           N  
ATOM   1036  CA  ILE H 140      11.478  17.728  33.382  1.00 45.93           C  
ATOM   1037  CB  ILE H 140      10.731  16.613  32.717  1.00 45.94           C  
ATOM   1038  CG1 ILE H 140       9.744  15.986  33.712  1.00 47.10           C  
ATOM   1039  CG2 ILE H 140      11.760  15.606  32.177  1.00 45.62           C  
ATOM   1040  CD1 ILE H 140      10.420  15.319  34.909  1.00 53.18           C  
ATOM   1041  C   ILE H 140      12.521  18.217  32.434  1.00 46.36           C  
ATOM   1042  O   ILE H 140      12.270  19.065  31.579  1.00 42.94           O  
ATOM   1043  N   HIS H 141      13.743  17.674  32.578  1.00 45.85           N  
ATOM   1044  CA  HIS H 141      14.837  18.132  31.783  1.00 43.23           C  
ATOM   1045  ND1 HIS H 141      15.541  21.242  33.177  1.00 44.08           N  
ATOM   1046  CG  HIS H 141      15.464  19.909  33.510  1.00 46.10           C  
ATOM   1047  CB  HIS H 141      15.942  18.789  32.629  1.00 42.55           C  
ATOM   1048  NE2 HIS H 141      14.625  21.148  35.200  1.00 45.03           N  
ATOM   1049  CD2 HIS H 141      14.902  19.869  34.750  1.00 44.90           C  
ATOM   1050  CE1 HIS H 141      15.026  21.938  34.221  1.00 45.75           C  
ATOM   1051  C   HIS H 141      15.482  16.943  31.159  1.00 44.02           C  
ATOM   1052  O   HIS H 141      15.394  15.827  31.668  1.00 45.78           O  
ATOM   1053  N   TRP H 142      16.124  17.165  30.000  1.00 43.23           N  
ATOM   1054  CA  TRP H 142      16.906  16.134  29.394  1.00 44.75           C  
ATOM   1055  CB  TRP H 142      16.485  15.775  27.960  1.00 42.51           C  
ATOM   1056  CG  TRP H 142      15.177  15.024  27.892  1.00 45.17           C  
ATOM   1057  CD2 TRP H 142      15.068  13.596  28.000  1.00 42.28           C  
ATOM   1058  CD1 TRP H 142      13.907  15.498  27.735  1.00 43.30           C  
ATOM   1059  NE1 TRP H 142      13.013  14.454  27.738  1.00 44.49           N  
ATOM   1060  CE2 TRP H 142      13.715  13.277  27.900  1.00 43.71           C  
ATOM   1061  CE3 TRP H 142      16.019  12.630  28.166  1.00 44.74           C  
ATOM   1062  CZ2 TRP H 142      13.289  11.981  27.965  1.00 46.19           C  
ATOM   1063  CZ3 TRP H 142      15.586  11.325  28.235  1.00 48.36           C  
ATOM   1064  CH2 TRP H 142      14.248  11.007  28.136  1.00 48.45           C  
ATOM   1065  C   TRP H 142      18.303  16.662  29.356  1.00 44.62           C  
ATOM   1066  O   TRP H 142      18.540  17.785  28.917  1.00 45.49           O  
ATOM   1067  N   VAL H 143      19.260  15.865  29.868  1.00 45.00           N  
ATOM   1068  CA  VAL H 143      20.641  16.254  29.864  1.00 44.17           C  
ATOM   1069  CB  VAL H 143      21.189  16.484  31.242  1.00 47.06           C  
ATOM   1070  CG1 VAL H 143      22.698  16.755  31.133  1.00 44.12           C  
ATOM   1071  CG2 VAL H 143      20.400  17.634  31.891  1.00 43.71           C  
ATOM   1072  C   VAL H 143      21.400  15.113  29.260  1.00 45.45           C  
ATOM   1073  O   VAL H 143      21.092  13.951  29.516  1.00 52.24           O  
ATOM   1074  N   ARG H 144      22.427  15.412  28.437  1.00 48.49           N  
ATOM   1075  CA  ARG H 144      23.145  14.343  27.799  1.00 47.64           C  
ATOM   1076  CB  ARG H 144      23.097  14.384  26.262  1.00 49.01           C  
ATOM   1077  CG  ARG H 144      23.730  15.651  25.684  1.00 51.41           C  
ATOM   1078  CD  ARG H 144      24.142  15.531  24.214  1.00 51.51           C  
ATOM   1079  NE  ARG H 144      23.057  16.097  23.367  1.00 51.98           N  
ATOM   1080  CZ  ARG H 144      23.373  16.739  22.204  1.00 53.99           C  
ATOM   1081  NH1 ARG H 144      24.677  16.992  21.890  1.00 54.49           N1+
ATOM   1082  NH2 ARG H 144      22.384  17.117  21.345  1.00 55.21           N  
ATOM   1083  C   ARG H 144      24.595  14.436  28.158  1.00 50.78           C  
ATOM   1084  O   ARG H 144      25.101  15.505  28.494  1.00 50.20           O  
ATOM   1085  N   GLN H 145      25.298  13.284  28.112  1.00 49.39           N  
ATOM   1086  CA  GLN H 145      26.701  13.258  28.409  1.00 51.59           C  
ATOM   1087  CB  GLN H 145      26.974  12.694  29.819  1.00 57.32           C  
ATOM   1088  CG  GLN H 145      28.445  12.657  30.234  1.00 53.03           C  
ATOM   1089  CD  GLN H 145      28.501  12.165  31.676  1.00 58.60           C  
ATOM   1090  OE1 GLN H 145      27.901  11.148  32.024  1.00 54.45           O  
ATOM   1091  NE2 GLN H 145      29.231  12.915  32.543  1.00 55.18           N  
ATOM   1092  C   GLN H 145      27.366  12.371  27.398  1.00 55.91           C  
ATOM   1093  O   GLN H 145      27.118  11.167  27.354  1.00 52.90           O  
ATOM   1094  N   ALA H 146      28.248  12.953  26.558  1.00 54.85           N  
ATOM   1095  CA  ALA H 146      28.940  12.193  25.554  1.00 61.87           C  
ATOM   1096  CB  ALA H 146      29.677  13.056  24.515  1.00 57.14           C  
ATOM   1097  C   ALA H 146      29.956  11.360  26.261  1.00 63.81           C  
ATOM   1098  O   ALA H 146      30.332  11.649  27.395  1.00 62.47           O  
ATOM   1099  N   PRO H 147      30.410  10.318  25.625  1.00 64.18           N  
ATOM   1100  CA  PRO H 147      31.348   9.471  26.291  1.00 66.56           C  
ATOM   1101  CD  PRO H 147      29.616   9.591  24.648  1.00 63.69           C  
ATOM   1102  CB  PRO H 147      31.523   8.256  25.385  1.00 68.50           C  
ATOM   1103  CG  PRO H 147      30.153   8.146  24.686  1.00 63.53           C  
ATOM   1104  C   PRO H 147      32.598  10.205  26.648  1.00 67.69           C  
ATOM   1105  O   PRO H 147      33.233  10.783  25.768  1.00 65.23           O  
ATOM   1106  N   GLY H 148      32.965  10.180  27.944  1.00 67.47           N  
ATOM   1107  CA  GLY H 148      34.174  10.791  28.410  1.00 68.13           C  
ATOM   1108  C   GLY H 148      34.033  12.283  28.431  1.00 66.13           C  
ATOM   1109  O   GLY H 148      35.032  12.991  28.539  1.00 67.51           O  
ATOM   1110  N   LYS H 149      32.798  12.815  28.343  1.00 64.41           N  
ATOM   1111  CA  LYS H 149      32.659  14.246  28.324  1.00 63.37           C  
ATOM   1112  CB  LYS H 149      32.022  14.786  27.033  1.00 64.29           C  
ATOM   1113  CG  LYS H 149      32.901  14.555  25.802  1.00 66.18           C  
ATOM   1114  CD  LYS H 149      34.284  15.196  25.916  1.00 69.12           C  
ATOM   1115  CE  LYS H 149      35.181  14.936  24.705  1.00 75.35           C  
ATOM   1116  NZ  LYS H 149      36.492  15.590  24.905  1.00 76.97           N1+
ATOM   1117  C   LYS H 149      31.799  14.669  29.475  1.00 61.94           C  
ATOM   1118  O   LYS H 149      31.390  13.847  30.294  1.00 61.20           O  
ATOM   1119  N   GLY H 150      31.535  15.991  29.574  1.00 60.42           N  
ATOM   1120  CA  GLY H 150      30.773  16.551  30.656  1.00 62.41           C  
ATOM   1121  C   GLY H 150      29.310  16.553  30.325  1.00 62.09           C  
ATOM   1122  O   GLY H 150      28.885  16.050  29.287  1.00 63.71           O  
ATOM   1123  N   LEU H 151      28.500  17.139  31.236  1.00 59.54           N  
ATOM   1124  CA  LEU H 151      27.070  17.188  31.106  1.00 59.07           C  
ATOM   1125  CB  LEU H 151      26.364  17.381  32.459  1.00 57.65           C  
ATOM   1126  CG  LEU H 151      26.572  16.209  33.438  1.00 56.97           C  
ATOM   1127  CD1 LEU H 151      25.856  16.463  34.773  1.00 56.23           C  
ATOM   1128  CD2 LEU H 151      26.157  14.872  32.802  1.00 55.35           C  
ATOM   1129  C   LEU H 151      26.673  18.332  30.225  1.00 53.99           C  
ATOM   1130  O   LEU H 151      27.289  19.397  30.254  1.00 55.28           O  
ATOM   1131  N   GLU H 152      25.612  18.129  29.408  1.00 52.73           N  
ATOM   1132  CA  GLU H 152      25.119  19.173  28.549  1.00 52.63           C  
ATOM   1133  CB  GLU H 152      25.523  18.983  27.073  1.00 53.49           C  
ATOM   1134  CG  GLU H 152      25.023  20.088  26.138  1.00 57.15           C  
ATOM   1135  CD  GLU H 152      25.501  19.769  24.727  1.00 62.57           C  
ATOM   1136  OE1 GLU H 152      26.198  18.734  24.553  1.00 69.20           O  
ATOM   1137  OE2 GLU H 152      25.176  20.561  23.804  1.00 65.79           O1-
ATOM   1138  C   GLU H 152      23.614  19.159  28.609  1.00 50.86           C  
ATOM   1139  O   GLU H 152      22.990  18.110  28.455  1.00 47.37           O  
ATOM   1140  N   TRP H 153      22.993  20.339  28.837  1.00 49.81           N  
ATOM   1141  CA  TRP H 153      21.557  20.466  28.901  1.00 49.19           C  
ATOM   1142  CB  TRP H 153      21.108  21.774  29.562  1.00 48.34           C  
ATOM   1143  CG  TRP H 153      19.627  22.034  29.460  1.00 53.43           C  
ATOM   1144  CD2 TRP H 153      19.046  23.015  28.587  1.00 47.93           C  
ATOM   1145  CD1 TRP H 153      18.593  21.460  30.137  1.00 48.52           C  
ATOM   1146  NE1 TRP H 153      17.408  22.024  29.749  1.00 49.26           N  
ATOM   1147  CE2 TRP H 153      17.668  22.979  28.793  1.00 49.78           C  
ATOM   1148  CE3 TRP H 153      19.615  23.877  27.694  1.00 50.65           C  
ATOM   1149  CZ2 TRP H 153      16.831  23.806  28.103  1.00 47.67           C  
ATOM   1150  CZ3 TRP H 153      18.765  24.706  26.992  1.00 49.03           C  
ATOM   1151  CH2 TRP H 153      17.400  24.667  27.192  1.00 48.76           C  
ATOM   1152  C   TRP H 153      21.000  20.519  27.508  1.00 51.32           C  
ATOM   1153  O   TRP H 153      21.437  21.340  26.704  1.00 51.00           O  
ATOM   1154  N   VAL H 154      20.120  19.556  27.147  1.00 47.84           N  
ATOM   1155  CA  VAL H 154      19.447  19.569  25.875  1.00 46.62           C  
ATOM   1156  CB  VAL H 154      19.273  18.202  25.278  1.00 46.35           C  
ATOM   1157  CG1 VAL H 154      20.664  17.623  24.997  1.00 49.20           C  
ATOM   1158  CG2 VAL H 154      18.436  17.325  26.214  1.00 46.05           C  
ATOM   1159  C   VAL H 154      18.110  20.267  25.825  1.00 48.75           C  
ATOM   1160  O   VAL H 154      17.861  21.049  24.908  1.00 47.93           O  
ATOM   1161  N   ALA H 155      17.195  19.999  26.790  1.00 45.89           N  
ATOM   1162  CA  ALA H 155      15.867  20.564  26.682  1.00 45.47           C  
ATOM   1163  CB  ALA H 155      14.990  19.864  25.629  1.00 43.92           C  
ATOM   1164  C   ALA H 155      15.136  20.465  27.997  1.00 44.37           C  
ATOM   1165  O   ALA H 155      15.547  19.735  28.897  1.00 45.20           O  
ATOM   1166  N   SER H 156      14.024  21.225  28.146  1.00 44.81           N  
ATOM   1167  CA  SER H 156      13.254  21.199  29.365  1.00 45.25           C  
ATOM   1168  CB  SER H 156      13.625  22.313  30.357  1.00 45.61           C  
ATOM   1169  OG  SER H 156      14.990  22.216  30.726  1.00 54.76           O  
ATOM   1170  C   SER H 156      11.816  21.450  29.025  1.00 45.63           C  
ATOM   1171  O   SER H 156      11.500  22.078  28.016  1.00 47.59           O  
ATOM   1172  N   ILE H 157      10.893  20.935  29.866  1.00 44.91           N  
ATOM   1173  CA  ILE H 157       9.502  21.193  29.642  1.00 45.07           C  
ATOM   1174  CB  ILE H 157       8.792  20.070  28.938  1.00 45.80           C  
ATOM   1175  CG1 ILE H 157       7.381  20.501  28.501  1.00 47.77           C  
ATOM   1176  CG2 ILE H 157       8.813  18.836  29.857  1.00 44.58           C  
ATOM   1177  CD1 ILE H 157       6.709  19.516  27.544  1.00 44.17           C  
ATOM   1178  C   ILE H 157       8.831  21.372  30.966  1.00 47.76           C  
ATOM   1179  O   ILE H 157       9.217  20.758  31.961  1.00 46.43           O  
ATOM   1180  N   TYR H 158       7.831  22.275  31.023  1.00 47.06           N  
ATOM   1181  CA  TYR H 158       7.045  22.363  32.220  1.00 47.38           C  
ATOM   1182  CB  TYR H 158       7.241  23.685  32.989  1.00 46.70           C  
ATOM   1183  CG  TYR H 158       6.653  23.519  34.353  1.00 40.67           C  
ATOM   1184  CD1 TYR H 158       7.213  22.622  35.231  1.00 41.70           C  
ATOM   1185  CD2 TYR H 158       5.578  24.265  34.777  1.00 40.17           C  
ATOM   1186  CE1 TYR H 158       6.707  22.448  36.497  1.00 41.39           C  
ATOM   1187  CE2 TYR H 158       5.068  24.098  36.045  1.00 40.05           C  
ATOM   1188  CZ  TYR H 158       5.629  23.188  36.910  1.00 41.04           C  
ATOM   1189  OH  TYR H 158       5.106  23.015  38.209  1.00 41.88           O  
ATOM   1190  C   TYR H 158       5.627  22.261  31.755  1.00 49.66           C  
ATOM   1191  O   TYR H 158       5.116  23.174  31.116  1.00 47.88           O  
ATOM   1192  N   SER H 159       4.936  21.183  32.148  1.00 34.52           N  
ATOM   1193  CA  SER H 159       3.580  20.981  31.727  1.00 32.52           C  
ATOM   1194  CB  SER H 159       3.051  19.596  32.129  1.00 35.11           C  
ATOM   1195  OG  SER H 159       3.799  18.584  31.468  1.00 61.47           O  
ATOM   1196  C   SER H 159       2.648  22.019  32.298  1.00 36.00           C  
ATOM   1197  O   SER H 159       1.740  22.491  31.615  1.00 34.76           O  
ATOM   1198  N   TYR H 160       2.836  22.420  33.566  1.00 31.38           N  
ATOM   1199  CA  TYR H 160       1.924  23.351  34.180  1.00 36.41           C  
ATOM   1200  CB  TYR H 160       2.214  23.518  35.678  1.00 34.85           C  
ATOM   1201  CG  TYR H 160       1.509  24.719  36.188  1.00 38.62           C  
ATOM   1202  CD1 TYR H 160       0.156  24.706  36.422  1.00 39.75           C  
ATOM   1203  CD2 TYR H 160       2.223  25.863  36.445  1.00 36.01           C  
ATOM   1204  CE1 TYR H 160      -0.476  25.828  36.901  1.00 37.42           C  
ATOM   1205  CE2 TYR H 160       1.595  26.987  36.924  1.00 41.76           C  
ATOM   1206  CZ  TYR H 160       0.241  26.972  37.150  1.00 39.06           C  
ATOM   1207  OH  TYR H 160      -0.408  28.125  37.640  1.00 35.54           O  
ATOM   1208  C   TYR H 160       1.970  24.676  33.480  1.00 35.68           C  
ATOM   1209  O   TYR H 160       0.933  25.296  33.238  1.00 37.43           O  
ATOM   1210  N   SER H 161       3.187  25.162  33.179  1.00 34.44           N  
ATOM   1211  CA  SER H 161       3.368  26.383  32.451  1.00 33.76           C  
ATOM   1212  CB  SER H 161       4.842  26.814  32.433  1.00 36.59           C  
ATOM   1213  OG  SER H 161       5.011  27.910  31.548  1.00 34.17           O  
ATOM   1214  C   SER H 161       2.966  26.157  31.024  1.00 35.08           C  
ATOM   1215  O   SER H 161       2.227  26.951  30.447  1.00 39.69           O  
ATOM   1216  N   GLY H 162       3.421  25.026  30.439  1.00 35.19           N  
ATOM   1217  CA  GLY H 162       3.205  24.686  29.057  1.00 37.17           C  
ATOM   1218  C   GLY H 162       4.339  25.218  28.230  1.00 39.84           C  
ATOM   1219  O   GLY H 162       4.190  25.455  27.033  1.00 41.83           O  
ATOM   1220  N   TYR H 163       5.530  25.384  28.832  1.00 53.72           N  
ATOM   1221  CA  TYR H 163       6.590  26.033  28.125  1.00 51.53           C  
ATOM   1222  CB  TYR H 163       7.156  27.254  28.872  1.00 53.01           C  
ATOM   1223  CG  TYR H 163       7.742  28.148  27.834  1.00 56.59           C  
ATOM   1224  CD1 TYR H 163       6.906  28.918  27.057  1.00 58.06           C  
ATOM   1225  CD2 TYR H 163       9.102  28.236  27.638  1.00 52.16           C  
ATOM   1226  CE1 TYR H 163       7.412  29.753  26.090  1.00 57.36           C  
ATOM   1227  CE2 TYR H 163       9.615  29.071  26.670  1.00 58.43           C  
ATOM   1228  CZ  TYR H 163       8.769  29.828  25.895  1.00 60.27           C  
ATOM   1229  OH  TYR H 163       9.293  30.682  24.901  1.00 62.97           O  
ATOM   1230  C   TYR H 163       7.685  25.029  27.908  1.00 51.11           C  
ATOM   1231  O   TYR H 163       7.882  24.120  28.714  1.00 49.10           O  
ATOM   1232  N   THR H 164       8.397  25.141  26.768  1.00 50.33           N  
ATOM   1233  CA  THR H 164       9.445  24.215  26.441  1.00 49.49           C  
ATOM   1234  CB  THR H 164       9.051  23.342  25.289  1.00 52.64           C  
ATOM   1235  OG1 THR H 164      10.082  22.421  24.979  1.00 55.71           O  
ATOM   1236  CG2 THR H 164       8.739  24.241  24.081  1.00 49.84           C  
ATOM   1237  C   THR H 164      10.663  25.000  26.053  1.00 50.59           C  
ATOM   1238  O   THR H 164      10.548  26.081  25.480  1.00 50.89           O  
ATOM   1239  N   TYR H 165      11.870  24.486  26.378  1.00 50.27           N  
ATOM   1240  CA  TYR H 165      13.084  25.182  26.032  1.00 48.65           C  
ATOM   1241  CB  TYR H 165      13.909  25.711  27.222  1.00 49.21           C  
ATOM   1242  CG  TYR H 165      13.120  26.636  28.079  1.00 51.20           C  
ATOM   1243  CD1 TYR H 165      12.955  27.959  27.744  1.00 51.74           C  
ATOM   1244  CD2 TYR H 165      12.540  26.166  29.233  1.00 52.99           C  
ATOM   1245  CE1 TYR H 165      12.226  28.797  28.553  1.00 58.10           C  
ATOM   1246  CE2 TYR H 165      11.811  26.998  30.046  1.00 53.65           C  
ATOM   1247  CZ  TYR H 165      11.654  28.317  29.707  1.00 59.88           C  
ATOM   1248  OH  TYR H 165      10.905  29.173  30.540  1.00 60.01           O  
ATOM   1249  C   TYR H 165      14.013  24.198  25.377  1.00 51.32           C  
ATOM   1250  O   TYR H 165      14.004  23.014  25.712  1.00 50.26           O  
ATOM   1251  N   TYR H 166      14.845  24.673  24.422  1.00 49.07           N  
ATOM   1252  CA  TYR H 166      15.778  23.794  23.764  1.00 53.13           C  
ATOM   1253  CB  TYR H 166      15.417  23.482  22.302  1.00 48.92           C  
ATOM   1254  CG  TYR H 166      14.090  22.810  22.242  1.00 48.70           C  
ATOM   1255  CD1 TYR H 166      12.941  23.557  22.132  1.00 48.90           C  
ATOM   1256  CD2 TYR H 166      13.991  21.440  22.290  1.00 52.19           C  
ATOM   1257  CE1 TYR H 166      11.711  22.946  22.073  1.00 50.36           C  
ATOM   1258  CE2 TYR H 166      12.764  20.823  22.233  1.00 49.77           C  
ATOM   1259  CZ  TYR H 166      11.621  21.576  22.120  1.00 50.67           C  
ATOM   1260  OH  TYR H 166      10.360  20.945  22.060  1.00 51.91           O  
ATOM   1261  C   TYR H 166      17.117  24.472  23.684  1.00 49.99           C  
ATOM   1262  O   TYR H 166      17.206  25.697  23.633  1.00 53.18           O  
ATOM   1263  N   ALA H 167      18.206  23.672  23.675  1.00 51.80           N  
ATOM   1264  CA  ALA H 167      19.532  24.199  23.508  1.00 54.94           C  
ATOM   1265  CB  ALA H 167      20.646  23.206  23.881  1.00 52.29           C  
ATOM   1266  C   ALA H 167      19.681  24.532  22.057  1.00 53.40           C  
ATOM   1267  O   ALA H 167      19.023  23.943  21.200  1.00 57.95           O  
ATOM   1268  N   ASP H 168      20.571  25.488  21.737  1.00 57.87           N  
ATOM   1269  CA  ASP H 168      20.703  25.928  20.378  1.00 58.18           C  
ATOM   1270  CB  ASP H 168      21.700  27.089  20.212  1.00 58.73           C  
ATOM   1271  CG  ASP H 168      21.031  28.349  20.747  1.00 66.78           C  
ATOM   1272  OD1 ASP H 168      19.776  28.429  20.664  1.00 64.06           O  
ATOM   1273  OD2 ASP H 168      21.760  29.249  21.245  1.00 74.91           O1-
ATOM   1274  C   ASP H 168      21.132  24.794  19.493  1.00 58.35           C  
ATOM   1275  O   ASP H 168      20.670  24.686  18.358  1.00 58.05           O  
ATOM   1276  N   SER H 169      22.011  23.901  19.981  1.00 58.15           N  
ATOM   1277  CA  SER H 169      22.518  22.855  19.132  1.00 57.28           C  
ATOM   1278  CB  SER H 169      23.576  21.984  19.834  1.00 58.06           C  
ATOM   1279  OG  SER H 169      23.002  21.298  20.936  1.00 62.64           O  
ATOM   1280  C   SER H 169      21.407  21.949  18.664  1.00 56.71           C  
ATOM   1281  O   SER H 169      21.442  21.451  17.539  1.00 57.38           O  
ATOM   1282  N   VAL H 170      20.448  21.637  19.558  1.00 55.82           N  
ATOM   1283  CA  VAL H 170      19.317  20.777  19.297  1.00 58.41           C  
ATOM   1284  CB  VAL H 170      18.806  20.073  20.519  1.00 56.03           C  
ATOM   1285  CG1 VAL H 170      19.937  19.212  21.091  1.00 55.72           C  
ATOM   1286  CG2 VAL H 170      18.254  21.099  21.510  1.00 55.27           C  
ATOM   1287  C   VAL H 170      18.143  21.453  18.637  1.00 59.03           C  
ATOM   1288  O   VAL H 170      17.301  20.776  18.049  1.00 55.03           O  
ATOM   1289  N   LYS H 171      18.015  22.788  18.767  1.00 57.22           N  
ATOM   1290  CA  LYS H 171      16.847  23.516  18.333  1.00 60.14           C  
ATOM   1291  CB  LYS H 171      17.094  25.037  18.309  1.00 59.37           C  
ATOM   1292  CG  LYS H 171      15.849  25.894  18.057  1.00 66.07           C  
ATOM   1293  CD  LYS H 171      14.981  26.111  19.296  1.00 69.90           C  
ATOM   1294  CE  LYS H 171      15.048  27.539  19.843  1.00 69.57           C  
ATOM   1295  NZ  LYS H 171      16.448  27.909  20.144  1.00 68.65           N1+
ATOM   1296  C   LYS H 171      16.430  23.127  16.943  1.00 58.16           C  
ATOM   1297  O   LYS H 171      17.232  23.124  16.012  1.00 59.09           O  
ATOM   1298  N   GLY H 172      15.132  22.768  16.798  1.00 57.69           N  
ATOM   1299  CA  GLY H 172      14.499  22.463  15.543  1.00 57.75           C  
ATOM   1300  C   GLY H 172      14.465  20.980  15.344  1.00 58.22           C  
ATOM   1301  O   GLY H 172      13.473  20.425  14.875  1.00 58.56           O  
ATOM   1302  N   ARG H 173      15.586  20.314  15.665  1.00 55.79           N  
ATOM   1303  CA  ARG H 173      15.781  18.900  15.518  1.00 55.15           C  
ATOM   1304  CB  ARG H 173      17.273  18.567  15.635  1.00 55.38           C  
ATOM   1305  CG  ARG H 173      18.087  19.361  14.610  1.00 57.00           C  
ATOM   1306  CD  ARG H 173      19.573  19.469  14.940  1.00 60.15           C  
ATOM   1307  NE  ARG H 173      20.193  18.160  14.622  1.00 56.15           N  
ATOM   1308  CZ  ARG H 173      21.055  17.583  15.505  1.00 64.46           C  
ATOM   1309  NH1 ARG H 173      21.320  18.178  16.704  1.00 55.88           N1+
ATOM   1310  NH2 ARG H 173      21.658  16.406  15.175  1.00 56.27           N  
ATOM   1311  C   ARG H 173      15.022  18.117  16.550  1.00 53.58           C  
ATOM   1312  O   ARG H 173      14.424  17.086  16.236  1.00 57.31           O  
ATOM   1313  N   PHE H 174      15.016  18.585  17.818  1.00 52.25           N  
ATOM   1314  CA  PHE H 174      14.400  17.797  18.853  1.00 57.21           C  
ATOM   1315  CB  PHE H 174      15.227  17.601  20.142  1.00 56.59           C  
ATOM   1316  CG  PHE H 174      16.509  16.906  19.846  1.00 53.61           C  
ATOM   1317  CD1 PHE H 174      16.565  15.873  18.942  1.00 59.88           C  
ATOM   1318  CD2 PHE H 174      17.652  17.241  20.534  1.00 52.45           C  
ATOM   1319  CE1 PHE H 174      17.755  15.228  18.691  1.00 57.43           C  
ATOM   1320  CE2 PHE H 174      18.841  16.595  20.289  1.00 51.22           C  
ATOM   1321  CZ  PHE H 174      18.899  15.588  19.361  1.00 55.51           C  
ATOM   1322  C   PHE H 174      13.149  18.459  19.323  1.00 55.68           C  
ATOM   1323  O   PHE H 174      12.980  19.671  19.196  1.00 55.22           O  
ATOM   1324  N   THR H 175      12.216  17.642  19.858  1.00 55.90           N  
ATOM   1325  CA  THR H 175      11.001  18.163  20.412  1.00 55.08           C  
ATOM   1326  CB  THR H 175       9.811  17.936  19.526  1.00 54.03           C  
ATOM   1327  OG1 THR H 175      10.027  18.533  18.255  1.00 54.37           O  
ATOM   1328  CG2 THR H 175       8.574  18.559  20.194  1.00 51.42           C  
ATOM   1329  C   THR H 175      10.749  17.450  21.706  1.00 50.90           C  
ATOM   1330  O   THR H 175      10.774  16.221  21.767  1.00 51.00           O  
ATOM   1331  N   ILE H 176      10.482  18.212  22.784  1.00 52.50           N  
ATOM   1332  CA  ILE H 176      10.229  17.613  24.062  1.00 51.32           C  
ATOM   1333  CB  ILE H 176      10.965  18.280  25.192  1.00 50.79           C  
ATOM   1334  CG1 ILE H 176      10.955  17.396  26.447  1.00 53.11           C  
ATOM   1335  CG2 ILE H 176      10.366  19.677  25.413  1.00 51.12           C  
ATOM   1336  CD1 ILE H 176      11.915  17.888  27.528  1.00 53.00           C  
ATOM   1337  C   ILE H 176       8.765  17.756  24.304  1.00 52.79           C  
ATOM   1338  O   ILE H 176       8.179  18.797  24.012  1.00 54.12           O  
ATOM   1339  N   SER H 177       8.122  16.681  24.794  1.00 52.07           N  
ATOM   1340  CA  SER H 177       6.709  16.738  25.032  1.00 52.41           C  
ATOM   1341  CB  SER H 177       5.878  16.172  23.869  1.00 52.30           C  
ATOM   1342  OG  SER H 177       6.206  14.807  23.658  1.00 55.97           O  
ATOM   1343  C   SER H 177       6.415  15.912  26.243  1.00 52.70           C  
ATOM   1344  O   SER H 177       7.299  15.251  26.784  1.00 53.93           O  
ATOM   1345  N   ALA H 178       5.157  15.964  26.730  1.00 56.16           N  
ATOM   1346  CA  ALA H 178       4.821  15.178  27.881  1.00 55.17           C  
ATOM   1347  CB  ALA H 178       5.029  15.923  29.209  1.00 51.99           C  
ATOM   1348  C   ALA H 178       3.375  14.796  27.816  1.00 56.71           C  
ATOM   1349  O   ALA H 178       2.529  15.568  27.365  1.00 58.19           O  
ATOM   1350  N   ASP H 179       3.068  13.564  28.273  1.00 58.68           N  
ATOM   1351  CA  ASP H 179       1.719  13.083  28.340  1.00 56.94           C  
ATOM   1352  CB  ASP H 179       1.543  11.686  27.713  1.00 58.19           C  
ATOM   1353  CG  ASP H 179       0.060  11.346  27.632  1.00 60.51           C  
ATOM   1354  OD1 ASP H 179      -0.713  11.798  28.518  1.00 62.46           O  
ATOM   1355  OD2 ASP H 179      -0.319  10.625  26.671  1.00 61.71           O1-
ATOM   1356  C   ASP H 179       1.409  12.976  29.799  1.00 58.13           C  
ATOM   1357  O   ASP H 179       1.872  12.063  30.481  1.00 58.87           O  
ATOM   1358  N   THR H 180       0.601  13.919  30.311  1.00 57.05           N  
ATOM   1359  CA  THR H 180       0.292  13.980  31.708  1.00 59.47           C  
ATOM   1360  CB  THR H 180      -0.566  15.162  32.051  1.00 62.24           C  
ATOM   1361  OG1 THR H 180       0.079  16.363  31.656  1.00 61.83           O  
ATOM   1362  CG2 THR H 180      -0.791  15.174  33.571  1.00 63.31           C  
ATOM   1363  C   THR H 180      -0.450  12.739  32.104  1.00 61.48           C  
ATOM   1364  O   THR H 180      -0.226  12.195  33.185  1.00 64.24           O  
ATOM   1365  N   SER H 181      -1.356  12.248  31.238  1.00 61.28           N  
ATOM   1366  CA  SER H 181      -2.146  11.096  31.573  1.00 62.08           C  
ATOM   1367  CB  SER H 181      -3.082  10.675  30.431  1.00 59.56           C  
ATOM   1368  OG  SER H 181      -3.982  11.730  30.132  1.00 64.34           O  
ATOM   1369  C   SER H 181      -1.236   9.934  31.840  1.00 60.82           C  
ATOM   1370  O   SER H 181      -1.417   9.201  32.811  1.00 65.15           O  
ATOM   1371  N   LYS H 182      -0.253   9.728  30.946  1.00 62.20           N  
ATOM   1372  CA  LYS H 182       0.726   8.679  31.023  1.00 61.31           C  
ATOM   1373  CB  LYS H 182       1.430   8.416  29.684  1.00 59.30           C  
ATOM   1374  CG  LYS H 182       0.500   7.711  28.694  1.00 63.66           C  
ATOM   1375  CD  LYS H 182       1.003   7.701  27.252  1.00 67.48           C  
ATOM   1376  CE  LYS H 182       0.160   6.820  26.327  1.00 69.19           C  
ATOM   1377  NZ  LYS H 182      -1.221   7.345  26.241  1.00 71.82           N1+
ATOM   1378  C   LYS H 182       1.745   8.962  32.089  1.00 56.55           C  
ATOM   1379  O   LYS H 182       2.441   8.054  32.543  1.00 55.92           O  
ATOM   1380  N   ASN H 183       1.893  10.238  32.493  1.00 55.56           N  
ATOM   1381  CA  ASN H 183       2.881  10.615  33.468  1.00 55.72           C  
ATOM   1382  CB  ASN H 183       2.702   9.918  34.833  1.00 60.46           C  
ATOM   1383  CG  ASN H 183       3.472  10.698  35.897  1.00 64.79           C  
ATOM   1384  OD1 ASN H 183       4.694  10.824  35.850  1.00 67.08           O  
ATOM   1385  ND2 ASN H 183       2.728  11.250  36.893  1.00 67.56           N  
ATOM   1386  C   ASN H 183       4.222  10.271  32.902  1.00 54.54           C  
ATOM   1387  O   ASN H 183       5.098   9.748  33.590  1.00 51.18           O  
ATOM   1388  N   THR H 184       4.405  10.565  31.599  1.00 51.86           N  
ATOM   1389  CA  THR H 184       5.651  10.283  30.948  1.00 50.82           C  
ATOM   1390  CB  THR H 184       5.560   9.108  30.020  1.00 53.45           C  
ATOM   1391  OG1 THR H 184       5.139   7.955  30.734  1.00 56.56           O  
ATOM   1392  CG2 THR H 184       6.941   8.864  29.390  1.00 52.44           C  
ATOM   1393  C   THR H 184       6.049  11.476  30.129  1.00 49.52           C  
ATOM   1394  O   THR H 184       5.202  12.247  29.678  1.00 50.40           O  
ATOM   1395  N   ALA H 185       7.371  11.657  29.923  1.00 51.34           N  
ATOM   1396  CA  ALA H 185       7.896  12.734  29.128  1.00 47.85           C  
ATOM   1397  CB  ALA H 185       8.939  13.589  29.867  1.00 54.09           C  
ATOM   1398  C   ALA H 185       8.592  12.100  27.960  1.00 48.52           C  
ATOM   1399  O   ALA H 185       9.054  10.965  28.062  1.00 50.74           O  
ATOM   1400  N   TYR H 186       8.661  12.799  26.804  1.00 48.13           N  
ATOM   1401  CA  TYR H 186       9.298  12.191  25.665  1.00 47.83           C  
ATOM   1402  CB  TYR H 186       8.334  11.796  24.530  1.00 49.26           C  
ATOM   1403  CG  TYR H 186       7.229  10.961  25.083  1.00 49.69           C  
ATOM   1404  CD1 TYR H 186       7.443   9.682  25.537  1.00 48.63           C  
ATOM   1405  CD2 TYR H 186       5.961  11.483  25.179  1.00 51.63           C  
ATOM   1406  CE1 TYR H 186       6.408   8.933  26.049  1.00 50.57           C  
ATOM   1407  CE2 TYR H 186       4.921  10.741  25.687  1.00 54.49           C  
ATOM   1408  CZ  TYR H 186       5.144   9.460  26.122  1.00 52.37           C  
ATOM   1409  OH  TYR H 186       4.082   8.692  26.646  1.00 54.99           O  
ATOM   1410  C   TYR H 186      10.246  13.171  25.044  1.00 48.38           C  
ATOM   1411  O   TYR H 186      10.101  14.385  25.194  1.00 49.53           O  
ATOM   1412  N   LEU H 187      11.276  12.647  24.344  1.00 47.63           N  
ATOM   1413  CA  LEU H 187      12.185  13.494  23.626  1.00 51.23           C  
ATOM   1414  CB  LEU H 187      13.604  13.500  24.227  1.00 49.34           C  
ATOM   1415  CG  LEU H 187      14.602  14.429  23.506  1.00 48.24           C  
ATOM   1416  CD1 LEU H 187      14.189  15.903  23.648  1.00 46.49           C  
ATOM   1417  CD2 LEU H 187      16.046  14.171  23.971  1.00 49.45           C  
ATOM   1418  C   LEU H 187      12.274  12.941  22.235  1.00 54.24           C  
ATOM   1419  O   LEU H 187      12.829  11.864  22.026  1.00 50.53           O  
ATOM   1420  N   GLN H 188      11.726  13.670  21.241  1.00 50.40           N  
ATOM   1421  CA  GLN H 188      11.778  13.225  19.876  1.00 51.97           C  
ATOM   1422  CB  GLN H 188      10.598  13.735  19.029  1.00 52.81           C  
ATOM   1423  CG  GLN H 188      10.663  13.339  17.552  1.00 56.43           C  
ATOM   1424  CD  GLN H 188      10.403  11.846  17.430  1.00 59.41           C  
ATOM   1425  OE1 GLN H 188       9.580  11.286  18.152  1.00 56.43           O  
ATOM   1426  NE2 GLN H 188      11.130  11.181  16.493  1.00 58.60           N  
ATOM   1427  C   GLN H 188      13.035  13.780  19.289  1.00 52.39           C  
ATOM   1428  O   GLN H 188      13.267  14.986  19.328  1.00 52.97           O  
ATOM   1429  N   MET H 189      13.889  12.898  18.731  1.00 53.38           N  
ATOM   1430  CA  MET H 189      15.137  13.354  18.194  1.00 54.63           C  
ATOM   1431  CB  MET H 189      16.348  12.641  18.819  1.00 54.93           C  
ATOM   1432  CG  MET H 189      16.483  12.883  20.325  1.00 55.67           C  
ATOM   1433  SD  MET H 189      17.918  12.078  21.099  1.00 59.94           S  
ATOM   1434  CE  MET H 189      17.353  10.374  20.839  1.00 69.28           C  
ATOM   1435  C   MET H 189      15.157  13.057  16.729  1.00 55.73           C  
ATOM   1436  O   MET H 189      15.050  11.904  16.315  1.00 55.91           O  
ATOM   1437  N   ASN H 190      15.324  14.107  15.901  1.00 55.90           N  
ATOM   1438  CA  ASN H 190      15.324  13.940  14.475  1.00 56.29           C  
ATOM   1439  CB  ASN H 190      14.242  14.779  13.770  1.00 56.54           C  
ATOM   1440  CG  ASN H 190      12.875  14.291  14.230  1.00 57.28           C  
ATOM   1441  OD1 ASN H 190      12.578  13.098  14.187  1.00 58.35           O  
ATOM   1442  ND2 ASN H 190      12.019  15.242  14.692  1.00 57.98           N  
ATOM   1443  C   ASN H 190      16.642  14.431  13.956  1.00 56.82           C  
ATOM   1444  O   ASN H 190      17.357  15.161  14.640  1.00 56.65           O  
ATOM   1445  N   SER H 191      16.999  14.018  12.721  1.00 57.88           N  
ATOM   1446  CA  SER H 191      18.206  14.464  12.078  1.00 58.15           C  
ATOM   1447  CB  SER H 191      18.170  15.954  11.691  1.00 66.37           C  
ATOM   1448  OG  SER H 191      17.152  16.187  10.728  1.00 60.29           O  
ATOM   1449  C   SER H 191      19.378  14.257  12.985  1.00 57.30           C  
ATOM   1450  O   SER H 191      20.188  15.162  13.180  1.00 61.92           O  
ATOM   1451  N   LEU H 192      19.516  13.041  13.541  1.00 56.35           N  
ATOM   1452  CA  LEU H 192      20.577  12.749  14.463  1.00 57.01           C  
ATOM   1453  CB  LEU H 192      20.412  11.380  15.144  1.00 56.42           C  
ATOM   1454  CG  LEU H 192      19.229  11.329  16.128  1.00 58.91           C  
ATOM   1455  CD1 LEU H 192      19.079   9.935  16.752  1.00 54.75           C  
ATOM   1456  CD2 LEU H 192      19.365  12.424  17.199  1.00 55.76           C  
ATOM   1457  C   LEU H 192      21.903  12.748  13.767  1.00 58.14           C  
ATOM   1458  O   LEU H 192      22.022  12.343  12.610  1.00 60.29           O  
ATOM   1459  N   ARG H 193      22.940  13.222  14.492  1.00 59.78           N  
ATOM   1460  CA  ARG H 193      24.288  13.274  13.997  0.90 60.51           C  
ATOM   1461  CB  ARG H 193      24.890  14.687  13.914  0.90 67.38           C  
ATOM   1462  CG  ARG H 193      24.218  15.617  12.908  0.90 69.63           C  
ATOM   1463  CD  ARG H 193      25.041  16.874  12.621  0.90 69.60           C  
ATOM   1464  NE  ARG H 193      25.169  17.640  13.894  0.90 67.62           N  
ATOM   1465  CZ  ARG H 193      24.295  18.648  14.174  0.90 68.19           C  
ATOM   1466  NH1 ARG H 193      23.300  18.948  13.290  0.90 70.00           N1+
ATOM   1467  NH2 ARG H 193      24.418  19.361  15.331  0.90 66.30           N  
ATOM   1468  C   ARG H 193      25.153  12.553  14.981  1.00 61.00           C  
ATOM   1469  O   ARG H 193      24.725  12.219  16.083  1.00 60.00           O  
ATOM   1470  N   ALA H 194      26.418  12.317  14.592  1.00 61.62           N  
ATOM   1471  CA  ALA H 194      27.375  11.612  15.396  1.00 62.38           C  
ATOM   1472  CB  ALA H 194      28.744  11.475  14.707  1.00 63.11           C  
ATOM   1473  C   ALA H 194      27.583  12.375  16.666  1.00 61.90           C  
ATOM   1474  O   ALA H 194      27.770  11.785  17.728  1.00 61.71           O  
ATOM   1475  N   GLU H 195      27.541  13.718  16.587  1.00 66.60           N  
ATOM   1476  CA  GLU H 195      27.771  14.563  17.725  1.00 62.08           C  
ATOM   1477  CB  GLU H 195      27.639  16.068  17.420  1.00 63.84           C  
ATOM   1478  CG  GLU H 195      28.820  16.670  16.655  1.00 72.89           C  
ATOM   1479  CD  GLU H 195      28.628  16.461  15.162  1.00 74.49           C  
ATOM   1480  OE1 GLU H 195      27.577  15.892  14.767  1.00 75.27           O  
ATOM   1481  OE2 GLU H 195      29.534  16.873  14.390  1.00 76.84           O1-
ATOM   1482  C   GLU H 195      26.755  14.248  18.779  1.00 64.53           C  
ATOM   1483  O   GLU H 195      27.023  14.398  19.969  1.00 60.01           O  
ATOM   1484  N   ASP H 196      25.550  13.828  18.360  1.00 61.21           N  
ATOM   1485  CA  ASP H 196      24.451  13.512  19.231  1.00 58.14           C  
ATOM   1486  CB  ASP H 196      23.139  13.250  18.479  1.00 56.54           C  
ATOM   1487  CG  ASP H 196      22.631  14.582  17.956  1.00 56.82           C  
ATOM   1488  OD1 ASP H 196      23.121  15.643  18.431  1.00 55.23           O  
ATOM   1489  OD2 ASP H 196      21.731  14.554  17.077  1.00 55.05           O1-
ATOM   1490  C   ASP H 196      24.727  12.294  20.067  1.00 57.70           C  
ATOM   1491  O   ASP H 196      24.034  12.060  21.055  1.00 54.04           O  
ATOM   1492  N   THR H 197      25.686  11.435  19.678  1.00 55.41           N  
ATOM   1493  CA  THR H 197      25.912  10.232  20.439  1.00 55.29           C  
ATOM   1494  CB  THR H 197      27.059   9.416  19.915  1.00 56.65           C  
ATOM   1495  OG1 THR H 197      26.819   9.050  18.563  1.00 57.13           O  
ATOM   1496  CG2 THR H 197      27.222   8.157  20.783  1.00 56.55           C  
ATOM   1497  C   THR H 197      26.211  10.582  21.867  1.00 55.31           C  
ATOM   1498  O   THR H 197      27.110  11.372  22.151  1.00 63.71           O  
ATOM   1499  N   ALA H 198      25.445   9.995  22.816  1.00 49.00           N  
ATOM   1500  CA  ALA H 198      25.680  10.283  24.205  1.00 49.57           C  
ATOM   1501  CB  ALA H 198      25.492  11.768  24.560  1.00 49.99           C  
ATOM   1502  C   ALA H 198      24.706   9.511  25.040  1.00 48.36           C  
ATOM   1503  O   ALA H 198      23.833   8.814  24.524  1.00 50.21           O  
ATOM   1504  N   VAL H 199      24.877   9.587  26.376  1.00 46.92           N  
ATOM   1505  CA  VAL H 199      23.948   8.977  27.278  1.00 49.26           C  
ATOM   1506  CB  VAL H 199      24.570   8.524  28.567  1.00 47.28           C  
ATOM   1507  CG1 VAL H 199      23.457   7.997  29.490  1.00 46.81           C  
ATOM   1508  CG2 VAL H 199      25.657   7.482  28.246  1.00 47.67           C  
ATOM   1509  C   VAL H 199      22.960  10.050  27.604  1.00 48.71           C  
ATOM   1510  O   VAL H 199      23.343  11.155  27.987  1.00 48.46           O  
ATOM   1511  N   TYR H 200      21.654   9.753  27.473  1.00 47.73           N  
ATOM   1512  CA  TYR H 200      20.667  10.769  27.699  1.00 48.59           C  
ATOM   1513  CB  TYR H 200      19.601  10.854  26.591  1.00 49.51           C  
ATOM   1514  CG  TYR H 200      20.200  11.490  25.380  1.00 48.92           C  
ATOM   1515  CD1 TYR H 200      21.080  10.810  24.568  1.00 47.77           C  
ATOM   1516  CD2 TYR H 200      19.855  12.781  25.046  1.00 48.06           C  
ATOM   1517  CE1 TYR H 200      21.613  11.416  23.453  1.00 47.38           C  
ATOM   1518  CE2 TYR H 200      20.383  13.391  23.934  1.00 51.40           C  
ATOM   1519  CZ  TYR H 200      21.265  12.707  23.134  1.00 47.01           C  
ATOM   1520  OH  TYR H 200      21.810  13.328  21.992  1.00 48.83           O  
ATOM   1521  C   TYR H 200      19.958  10.488  28.983  1.00 49.62           C  
ATOM   1522  O   TYR H 200      19.409   9.404  29.186  1.00 48.25           O  
ATOM   1523  N   TYR H 201      19.947  11.493  29.883  1.00 46.01           N  
ATOM   1524  CA  TYR H 201      19.324  11.338  31.166  1.00 49.28           C  
ATOM   1525  CB  TYR H 201      20.187  11.791  32.360  1.00 45.09           C  
ATOM   1526  CG  TYR H 201      21.456  11.015  32.474  1.00 46.87           C  
ATOM   1527  CD1 TYR H 201      21.499   9.829  33.170  1.00 47.51           C  
ATOM   1528  CD2 TYR H 201      22.612  11.483  31.893  1.00 44.99           C  
ATOM   1529  CE1 TYR H 201      22.671   9.122  33.281  1.00 47.35           C  
ATOM   1530  CE2 TYR H 201      23.789  10.780  32.001  1.00 49.40           C  
ATOM   1531  CZ  TYR H 201      23.821   9.598  32.700  1.00 48.07           C  
ATOM   1532  OH  TYR H 201      25.028   8.876  32.813  1.00 52.10           O  
ATOM   1533  C   TYR H 201      18.151  12.267  31.229  1.00 49.07           C  
ATOM   1534  O   TYR H 201      18.186  13.373  30.690  1.00 48.57           O  
ATOM   1535  N   CYS H 202      17.054  11.809  31.865  1.00 51.26           N  
ATOM   1536  CA  CYS H 202      15.957  12.687  32.143  1.00 49.68           C  
ATOM   1537  CB  CYS H 202      14.551  12.104  31.842  1.00 48.94           C  
ATOM   1538  SG  CYS H 202      14.182  10.529  32.675  1.00 60.58           S  
ATOM   1539  C   CYS H 202      16.068  12.993  33.606  1.00 50.98           C  
ATOM   1540  O   CYS H 202      16.402  12.119  34.407  1.00 52.39           O  
ATOM   1541  N   ALA H 203      15.836  14.266  33.983  1.00 50.95           N  
ATOM   1542  CA  ALA H 203      15.950  14.673  35.355  1.00 49.73           C  
ATOM   1543  CB  ALA H 203      17.204  15.513  35.647  1.00 46.42           C  
ATOM   1544  C   ALA H 203      14.764  15.523  35.669  1.00 50.02           C  
ATOM   1545  O   ALA H 203      14.138  16.091  34.778  1.00 47.34           O  
ATOM   1546  N   ARG H 204      14.434  15.632  36.969  1.00 50.33           N  
ATOM   1547  CA  ARG H 204      13.255  16.322  37.405  1.00 48.74           C  
ATOM   1548  CB  ARG H 204      12.319  15.314  38.087  1.00 53.31           C  
ATOM   1549  CG  ARG H 204      11.183  15.884  38.918  1.00 54.87           C  
ATOM   1550  CD  ARG H 204      11.249  15.406  40.368  1.00 58.21           C  
ATOM   1551  NE  ARG H 204      10.046  15.939  41.058  1.00 60.25           N  
ATOM   1552  CZ  ARG H 204       9.724  15.516  42.314  1.00 63.05           C  
ATOM   1553  NH1 ARG H 204      10.550  14.663  42.984  1.00 63.42           N1+
ATOM   1554  NH2 ARG H 204       8.559  15.933  42.887  1.00 69.84           N  
ATOM   1555  C   ARG H 204      13.613  17.420  38.372  1.00 47.95           C  
ATOM   1556  O   ARG H 204      14.626  17.360  39.064  1.00 48.70           O  
ATOM   1557  N   GLN H 205      12.779  18.487  38.389  1.00 48.24           N  
ATOM   1558  CA  GLN H 205      12.914  19.624  39.264  1.00 45.77           C  
ATOM   1559  CB  GLN H 205      13.216  20.907  38.471  1.00 46.59           C  
ATOM   1560  CG  GLN H 205      13.379  22.175  39.302  1.00 41.81           C  
ATOM   1561  CD  GLN H 205      13.412  23.335  38.316  1.00 41.96           C  
ATOM   1562  OE1 GLN H 205      12.861  24.403  38.572  1.00 59.19           O  
ATOM   1563  NE2 GLN H 205      14.068  23.117  37.146  1.00 61.43           N  
ATOM   1564  C   GLN H 205      11.557  19.816  39.899  1.00 45.90           C  
ATOM   1565  O   GLN H 205      10.596  20.166  39.220  1.00 45.78           O  
ATOM   1566  N   SER H 206      12.066  20.206  41.071  1.00 46.78           N  
ATOM   1567  CA  SER H 206      11.572  20.640  42.292  1.00 30.47           C  
ATOM   1568  CB  SER H 206      12.677  20.954  43.316  1.00 50.33           C  
ATOM   1569  OG  SER H 206      13.401  19.776  43.633  1.00  0.00           O  
ATOM   1570  C   SER H 206      10.905  21.891  41.994  1.00 45.19           C  
ATOM   1571  O   SER H 206      11.339  22.659  41.136  1.00 49.72           O  
ATOM   1572  N   SER H 207       9.825  22.107  42.739  1.00 41.81           N  
ATOM   1573  CA  SER H 207       9.067  23.280  42.564  1.00 34.13           C  
ATOM   1574  CB  SER H 207       7.690  23.226  43.240  1.00  0.00           C  
ATOM   1575  OG  SER H 207       6.899  22.210  42.640  1.00  0.00           O  
ATOM   1576  C   SER H 207       9.851  24.335  43.230  1.00 54.75           C  
ATOM   1577  O   SER H 207      11.080  24.272  43.314  1.00 59.22           O  
ATOM   1578  N   ALA H 208       9.149  25.380  43.665  1.00 49.88           N  
ATOM   1579  CA  ALA H 208       9.878  26.378  44.355  1.00 31.56           C  
ATOM   1580  CB  ALA H 208       9.239  27.773  44.276  1.00 45.92           C  
ATOM   1581  C   ALA H 208       9.893  25.951  45.778  1.00 53.42           C  
ATOM   1582  O   ALA H 208       8.861  25.655  46.375  1.00 60.07           O  
ATOM   1583  N   GLU H 209      11.105  25.866  46.343  1.00 53.50           N  
ATOM   1584  CA  GLU H 209      11.262  25.489  47.710  1.00 35.26           C  
ATOM   1585  CB  GLU H 209      12.553  24.697  47.949  1.00 54.74           C  
ATOM   1586  CG  GLU H 209      12.545  23.394  47.151  1.00 52.55           C  
ATOM   1587  CD  GLU H 209      13.834  22.635  47.410  1.00 86.59           C  
ATOM   1588  OE1 GLU H 209      14.609  23.043  48.315  1.00  0.00           O  
ATOM   1589  OE2 GLU H 209      14.057  21.624  46.692  1.00  0.00           O1-
ATOM   1590  C   GLU H 209      11.294  26.758  48.500  1.00 59.41           C  
ATOM   1591  O   GLU H 209      11.381  27.850  47.943  1.00 61.24           O  
ATOM   1592  N   ILE H 210      11.206  26.635  49.835  1.00 61.17           N  
ATOM   1593  CA  ILE H 210      11.179  27.760  50.723  1.00 43.50           C  
ATOM   1594  CB  ILE H 210      10.953  27.406  52.155  1.00 27.19           C  
ATOM   1595  CG1 ILE H 210      12.071  26.498  52.694  1.00  0.00           C  
ATOM   1596  CG2 ILE H 210       9.537  26.814  52.275  1.00  0.00           C  
ATOM   1597  CD1 ILE H 210      12.133  25.122  52.026  1.00  0.00           C  
ATOM   1598  C   ILE H 210      12.453  28.529  50.645  1.00 73.10           C  
ATOM   1599  O   ILE H 210      12.464  29.742  50.853  1.00 69.67           O  
ATOM   1600  N   GLU H 211      13.575  27.841  50.391  1.00 83.66           N  
ATOM   1601  CA  GLU H 211      14.838  28.514  50.336  1.00 58.12           C  
ATOM   1602  CB  GLU H 211      16.018  27.569  50.032  1.00 88.28           C  
ATOM   1603  CG  GLU H 211      16.454  26.702  51.218  1.00 89.24           C  
ATOM   1604  CD  GLU H 211      15.400  25.629  51.474  1.00146.32           C  
ATOM   1605  OE1 GLU H 211      14.669  25.260  50.515  1.00143.18           O  
ATOM   1606  OE2 GLU H 211      15.321  25.164  52.645  1.00150.36           O1-
ATOM   1607  C   GLU H 211      14.799  29.554  49.250  1.00 88.40           C  
ATOM   1608  O   GLU H 211      15.409  30.612  49.389  1.00 91.96           O  
ATOM   1609  N   SER H 212      14.070  29.279  48.149  1.00 86.10           N  
ATOM   1610  CA  SER H 212      14.047  30.122  46.980  1.00 55.08           C  
ATOM   1611  CB  SER H 212      13.186  29.547  45.847  1.00 77.70           C  
ATOM   1612  OG  SER H 212      13.145  30.467  44.767  1.00  0.00           O  
ATOM   1613  C   SER H 212      13.542  31.509  47.226  1.00 84.22           C  
ATOM   1614  O   SER H 212      12.589  31.741  47.969  1.00 91.28           O  
ATOM   1615  N   TRP H 213      14.284  32.476  46.644  1.00 82.39           N  
ATOM   1616  CA  TRP H 213      14.011  33.885  46.633  1.00 54.34           C  
ATOM   1617  CB  TRP H 213      15.298  34.700  46.446  1.00135.19           C  
ATOM   1618  CG  TRP H 213      16.282  34.494  47.570  1.00147.44           C  
ATOM   1619  CD2 TRP H 213      16.177  35.111  48.862  1.00151.44           C  
ATOM   1620  CD1 TRP H 213      17.398  33.709  47.605  1.00155.27           C  
ATOM   1621  NE1 TRP H 213      17.999  33.802  48.838  1.00  0.00           N  
ATOM   1622  CE2 TRP H 213      17.257  34.659  49.623  1.00156.55           C  
ATOM   1623  CE3 TRP H 213      15.256  35.980  49.376  1.00  0.00           C  
ATOM   1624  CZ2 TRP H 213      17.433  35.071  50.915  1.00  0.00           C  
ATOM   1625  CZ3 TRP H 213      15.439  36.394  50.679  1.00  0.00           C  
ATOM   1626  CH2 TRP H 213      16.506  35.948  51.432  1.00  0.00           C  
ATOM   1627  C   TRP H 213      13.025  34.328  45.576  1.00 73.69           C  
ATOM   1628  O   TRP H 213      12.137  35.129  45.864  1.00 78.50           O  
ATOM   1629  N   TYR H 214      13.160  33.846  44.312  1.00 65.03           N  
ATOM   1630  CA  TYR H 214      12.348  34.443  43.278  1.00 44.48           C  
ATOM   1631  CB  TYR H 214      13.019  35.659  42.626  1.00 70.93           C  
ATOM   1632  CG  TYR H 214      13.230  36.701  43.674  1.00 81.56           C  
ATOM   1633  CD1 TYR H 214      12.174  37.457  44.137  1.00  0.00           C  
ATOM   1634  CD2 TYR H 214      14.488  36.931  44.183  1.00  0.00           C  
ATOM   1635  CE1 TYR H 214      12.366  38.423  45.098  1.00  0.00           C  
ATOM   1636  CE2 TYR H 214      14.685  37.895  45.144  1.00  0.00           C  
ATOM   1637  CZ  TYR H 214      13.625  38.641  45.606  1.00 37.13           C  
ATOM   1638  OH  TYR H 214      13.831  39.629  46.592  1.00  0.00           O  
ATOM   1639  C   TYR H 214      12.000  33.485  42.173  1.00 63.22           C  
ATOM   1640  O   TYR H 214      12.337  32.304  42.217  1.00 59.72           O  
ATOM   1641  N   TYR H 215      11.305  34.014  41.133  1.00 56.66           N  
ATOM   1642  CA  TYR H 215      10.800  33.247  40.022  1.00 36.33           C  
ATOM   1643  CB  TYR H 215       9.706  33.981  39.220  1.00 84.41           C  
ATOM   1644  CG  TYR H 215       9.086  33.005  38.278  1.00  0.00           C  
ATOM   1645  CD1 TYR H 215       8.131  32.130  38.741  1.00 90.36           C  
ATOM   1646  CD2 TYR H 215       9.437  32.971  36.946  1.00  0.00           C  
ATOM   1647  CE1 TYR H 215       7.543  31.218  37.898  1.00  0.00           C  
ATOM   1648  CE2 TYR H 215       8.853  32.060  36.097  1.00  0.00           C  
ATOM   1649  CZ  TYR H 215       7.907  31.183  36.573  1.00  0.00           C  
ATOM   1650  OH  TYR H 215       7.302  30.245  35.710  1.00  0.00           O  
ATOM   1651  C   TYR H 215      11.921  32.907  39.088  1.00 53.27           C  
ATOM   1652  O   TYR H 215      12.719  33.760  38.691  1.00 53.46           O  
ATOM   1653  N   TYR H 216      11.957  31.619  38.694  1.00 50.73           N  
ATOM   1654  CA  TYR H 216      13.015  31.028  37.929  1.00 34.41           C  
ATOM   1655  CB  TYR H 216      13.690  29.910  38.765  1.00 48.37           C  
ATOM   1656  CG  TYR H 216      12.628  28.853  38.955  1.00 49.58           C  
ATOM   1657  CD1 TYR H 216      11.639  28.987  39.896  1.00 52.90           C  
ATOM   1658  CD2 TYR H 216      12.565  27.736  38.156  1.00 51.44           C  
ATOM   1659  CE1 TYR H 216      10.659  28.030  40.037  1.00 10.85           C  
ATOM   1660  CE2 TYR H 216      11.591  26.781  38.283  1.00 12.66           C  
ATOM   1661  CZ  TYR H 216      10.626  26.922  39.234  1.00  9.60           C  
ATOM   1662  OH  TYR H 216       9.615  25.950  39.384  1.00  0.00           O  
ATOM   1663  C   TYR H 216      12.428  30.287  36.758  1.00 50.62           C  
ATOM   1664  O   TYR H 216      11.284  29.834  36.804  1.00 55.85           O  
ATOM   1665  N   SER H 217      13.216  30.145  35.670  1.00 45.90           N  
ATOM   1666  CA  SER H 217      12.826  29.278  34.595  1.00 30.97           C  
ATOM   1667  CB  SER H 217      13.709  29.449  33.348  1.00 48.57           C  
ATOM   1668  OG  SER H 217      13.550  30.754  32.811  1.00  0.00           O  
ATOM   1669  C   SER H 217      12.993  27.859  35.077  1.00 49.87           C  
ATOM   1670  O   SER H 217      12.158  26.992  34.819  1.00 52.72           O  
ATOM   1671  N   GLY H 218      14.104  27.586  35.795  1.00 50.94           N  
ATOM   1672  CA  GLY H 218      14.374  26.275  36.323  1.00 32.26           C  
ATOM   1673  C   GLY H 218      15.157  26.470  37.586  1.00 46.94           C  
ATOM   1674  O   GLY H 218      15.674  27.551  37.848  1.00 50.69           O  
ATOM   1675  N   GLU H 219      15.238  25.435  38.434  1.00 44.02           N  
ATOM   1676  CA  GLU H 219      15.932  25.578  39.667  1.00 30.11           C  
ATOM   1677  CB  GLU H 219      14.980  25.823  40.845  1.00 42.06           C  
ATOM   1678  CG  GLU H 219      14.312  27.197  40.745  1.00 44.90           C  
ATOM   1679  CD  GLU H 219      13.395  27.379  41.943  1.00 17.30           C  
ATOM   1680  OE1 GLU H 219      13.030  26.356  42.582  1.00 15.55           O  
ATOM   1681  OE2 GLU H 219      13.045  28.554  42.235  1.00 15.46           O1-
ATOM   1682  C   GLU H 219      16.719  24.335  39.915  1.00 48.76           C  
ATOM   1683  O   GLU H 219      17.063  24.022  41.055  1.00 50.63           O  
ATOM   1684  N   ALA H 220      17.028  23.603  38.828  1.00 49.26           N  
ATOM   1685  CA  ALA H 220      17.880  22.449  38.878  1.00 30.58           C  
ATOM   1686  CB  ALA H 220      19.057  22.565  39.864  1.00  0.00           C  
ATOM   1687  C   ALA H 220      17.121  21.200  39.182  1.00 44.45           C  
ATOM   1688  O   ALA H 220      16.037  21.221  39.765  1.00 48.65           O  
ATOM   1689  N   MET H 221      17.734  20.073  38.761  1.00 43.71           N  
ATOM   1690  CA  MET H 221      17.238  18.732  38.871  1.00 31.28           C  
ATOM   1691  CB  MET H 221      17.901  17.802  37.843  1.00 44.95           C  
ATOM   1692  CG  MET H 221      17.746  18.299  36.404  1.00 43.40           C  
ATOM   1693  SD  MET H 221      18.736  19.768  35.988  1.00  0.00           S  
ATOM   1694  CE  MET H 221      20.351  18.938  36.009  1.00  0.00           C  
ATOM   1695  C   MET H 221      17.572  18.184  40.234  1.00 49.29           C  
ATOM   1696  O   MET H 221      18.554  18.597  40.854  1.00 54.12           O  
ATOM   1697  N   ASP H 222      16.732  17.246  40.742  1.00 45.69           N  
ATOM   1698  CA  ASP H 222      16.984  16.590  42.003  1.00 31.01           C  
ATOM   1699  CB  ASP H 222      15.903  16.874  43.075  1.00 48.31           C  
ATOM   1700  CG  ASP H 222      14.522  16.385  42.637  1.00 55.17           C  
ATOM   1701  OD1 ASP H 222      14.266  16.308  41.405  1.00 57.67           O  
ATOM   1702  OD2 ASP H 222      13.697  16.096  43.546  1.00 54.76           O1-
ATOM   1703  C   ASP H 222      17.084  15.090  41.793  1.00 51.90           C  
ATOM   1704  O   ASP H 222      17.998  14.448  42.306  1.00 62.73           O  
ATOM   1705  N   TYR H 223      16.149  14.498  41.012  1.00 50.15           N  
ATOM   1706  CA  TYR H 223      16.115  13.093  40.694  1.00 50.09           C  
ATOM   1707  CB  TYR H 223      14.735  12.434  40.895  1.00 52.70           C  
ATOM   1708  CG  TYR H 223      14.432  12.365  42.355  1.00 53.73           C  
ATOM   1709  CD1 TYR H 223      13.804  13.403  43.001  1.00 56.06           C  
ATOM   1710  CD2 TYR H 223      14.779  11.251  43.084  1.00 54.74           C  
ATOM   1711  CE1 TYR H 223      13.529  13.330  44.348  1.00 58.53           C  
ATOM   1712  CE2 TYR H 223      14.508  11.168  44.430  1.00 55.90           C  
ATOM   1713  CZ  TYR H 223      13.879  12.210  45.066  1.00 59.75           C  
ATOM   1714  OH  TYR H 223      13.599  12.132  46.448  1.00 63.74           O  
ATOM   1715  C   TYR H 223      16.490  12.891  39.258  1.00 53.74           C  
ATOM   1716  O   TYR H 223      16.073  13.646  38.382  1.00 50.54           O  
ATOM   1717  N   TRP H 224      17.287  11.834  38.988  1.00 52.17           N  
ATOM   1718  CA  TRP H 224      17.760  11.563  37.658  1.00 48.07           C  
ATOM   1719  CB  TRP H 224      19.287  11.698  37.534  1.00 46.40           C  
ATOM   1720  CG  TRP H 224      19.805  13.099  37.731  1.00 46.19           C  
ATOM   1721  CD2 TRP H 224      20.483  13.866  36.722  1.00 44.68           C  
ATOM   1722  CD1 TRP H 224      19.777  13.876  38.852  1.00 44.75           C  
ATOM   1723  NE1 TRP H 224      20.383  15.082  38.604  1.00 54.85           N  
ATOM   1724  CE2 TRP H 224      20.826  15.089  37.298  1.00 44.53           C  
ATOM   1725  CE3 TRP H 224      20.801  13.571  35.428  1.00 44.61           C  
ATOM   1726  CZ2 TRP H 224      21.492  16.042  36.580  1.00 47.22           C  
ATOM   1727  CZ3 TRP H 224      21.468  14.537  34.707  1.00 45.31           C  
ATOM   1728  CH2 TRP H 224      21.806  15.749  35.271  1.00 43.89           C  
ATOM   1729  C   TRP H 224      17.456  10.140  37.306  1.00 50.49           C  
ATOM   1730  O   TRP H 224      17.357   9.273  38.171  1.00 53.09           O  
ATOM   1731  N   GLY H 225      17.287   9.872  35.995  1.00 51.23           N  
ATOM   1732  CA  GLY H 225      17.059   8.532  35.535  1.00 53.03           C  
ATOM   1733  C   GLY H 225      18.402   7.886  35.365  1.00 50.60           C  
ATOM   1734  O   GLY H 225      19.433   8.544  35.471  1.00 50.85           O  
ATOM   1735  N   GLN H 226      18.410   6.568  35.078  1.00 52.57           N  
ATOM   1736  CA  GLN H 226      19.615   5.798  34.916  1.00 54.39           C  
ATOM   1737  CB  GLN H 226      19.359   4.301  34.668  1.00 56.03           C  
ATOM   1738  CG  GLN H 226      18.457   3.629  35.699  1.00 66.86           C  
ATOM   1739  CD  GLN H 226      17.047   3.651  35.128  1.00 68.57           C  
ATOM   1740  OE1 GLN H 226      16.103   4.101  35.776  1.00 65.68           O  
ATOM   1741  NE2 GLN H 226      16.897   3.140  33.877  1.00 68.00           N  
ATOM   1742  C   GLN H 226      20.330   6.274  33.693  1.00 54.55           C  
ATOM   1743  O   GLN H 226      21.560   6.280  33.646  1.00 55.00           O  
ATOM   1744  N   GLY H 227      19.567   6.643  32.649  1.00 54.76           N  
ATOM   1745  CA  GLY H 227      20.155   7.121  31.430  1.00 54.45           C  
ATOM   1746  C   GLY H 227      20.057   6.052  30.386  1.00 56.83           C  
ATOM   1747  O   GLY H 227      20.107   4.859  30.682  1.00 53.86           O  
ATOM   1748  N   THR H 228      19.911   6.477  29.114  1.00 57.89           N  
ATOM   1749  CA  THR H 228      19.819   5.565  28.010  1.00 59.34           C  
ATOM   1750  CB  THR H 228      18.480   5.629  27.330  1.00 62.86           C  
ATOM   1751  OG1 THR H 228      18.347   4.584  26.380  1.00 63.83           O  
ATOM   1752  CG2 THR H 228      18.326   7.000  26.658  1.00 54.81           C  
ATOM   1753  C   THR H 228      20.882   5.961  27.027  1.00 57.43           C  
ATOM   1754  O   THR H 228      21.130   7.147  26.818  1.00 54.85           O  
ATOM   1755  N   LEU H 229      21.542   4.973  26.388  1.00 57.41           N  
ATOM   1756  CA  LEU H 229      22.635   5.306  25.518  1.00 52.45           C  
ATOM   1757  CB  LEU H 229      23.764   4.252  25.552  1.00 53.13           C  
ATOM   1758  CG  LEU H 229      25.115   4.675  24.925  1.00 57.09           C  
ATOM   1759  CD1 LEU H 229      26.128   3.526  24.989  1.00 53.45           C  
ATOM   1760  CD2 LEU H 229      24.983   5.237  23.505  1.00 53.35           C  
ATOM   1761  C   LEU H 229      22.118   5.394  24.114  1.00 54.26           C  
ATOM   1762  O   LEU H 229      21.435   4.496  23.625  1.00 51.89           O  
ATOM   1763  N   VAL H 230      22.435   6.512  23.430  1.00 51.03           N  
ATOM   1764  CA  VAL H 230      22.053   6.673  22.056  1.00 51.87           C  
ATOM   1765  CB  VAL H 230      21.293   7.941  21.785  1.00 51.88           C  
ATOM   1766  CG1 VAL H 230      21.028   8.044  20.274  1.00 52.28           C  
ATOM   1767  CG2 VAL H 230      20.013   7.944  22.637  1.00 52.38           C  
ATOM   1768  C   VAL H 230      23.322   6.733  21.262  1.00 56.19           C  
ATOM   1769  O   VAL H 230      24.189   7.569  21.520  1.00 54.56           O  
ATOM   1770  N   THR H 231      23.464   5.834  20.267  1.00 54.68           N  
ATOM   1771  CA  THR H 231      24.657   5.822  19.470  1.00 53.10           C  
ATOM   1772  CB  THR H 231      25.363   4.495  19.471  1.00 54.07           C  
ATOM   1773  OG1 THR H 231      25.727   4.128  20.792  1.00 55.80           O  
ATOM   1774  CG2 THR H 231      26.617   4.597  18.587  1.00 55.86           C  
ATOM   1775  C   THR H 231      24.260   6.087  18.055  1.00 54.24           C  
ATOM   1776  O   THR H 231      23.434   5.373  17.493  1.00 54.66           O  
ATOM   1777  N   VAL H 232      24.847   7.130  17.435  1.00 56.72           N  
ATOM   1778  CA  VAL H 232      24.504   7.405  16.071  1.00 55.73           C  
ATOM   1779  CB  VAL H 232      24.270   8.859  15.792  1.00 57.48           C  
ATOM   1780  CG1 VAL H 232      24.011   9.030  14.285  1.00 55.90           C  
ATOM   1781  CG2 VAL H 232      23.118   9.351  16.683  1.00 54.90           C  
ATOM   1782  C   VAL H 232      25.657   6.976  15.225  1.00 63.45           C  
ATOM   1783  O   VAL H 232      26.711   7.613  15.224  1.00 61.81           O  
ATOM   1784  N   SER H 233      25.478   5.880  14.461  1.00 58.84           N  
ATOM   1785  CA  SER H 233      26.542   5.397  13.633  1.00 63.40           C  
ATOM   1786  CB  SER H 233      27.362   4.269  14.281  1.00 64.76           C  
ATOM   1787  OG  SER H 233      28.393   3.844  13.402  1.00 64.72           O  
ATOM   1788  C   SER H 233      25.942   4.836  12.382  1.00 64.03           C  
ATOM   1789  O   SER H 233      24.785   4.418  12.366  1.00 64.65           O  
ATOM   1790  N   SER H 234      26.735   4.816  11.294  1.00 66.34           N  
ATOM   1791  CA  SER H 234      26.253   4.315  10.041  1.00 67.89           C  
ATOM   1792  CB  SER H 234      27.102   4.774   8.843  1.00 66.52           C  
ATOM   1793  OG  SER H 234      28.420   4.258   8.948  1.00 74.11           O  
ATOM   1794  C   SER H 234      26.287   2.794  10.086  1.00 65.66           C  
ATOM   1795  O   SER H 234      27.406   2.224  10.183  1.00 67.19           O  
ATOM   1796  OXT SER H 234      25.188   2.183  10.014  1.00  0.00           O1-
TER    1797      SER H 234 
CONECT  162  659
CONECT  659  162
CONECT  958 1538
CONECT 1538  958
END
