# Supplementary material for: Fully automated antibody structure prediction using BIOVIA tools: Validation study
Source: PLoS One. 2017 May 18;12(5):e0177923. doi: 10.1371/journal.pone.0177923 (PMC5436848; doi:10.1371/journal.pone.0177923)
Supplement: S1 Dataset — Predicted structures using the Top5 framework method, Chothia CDR definition with no canonical filtering and generating 50 models. These were used in the detailed discussion of outliers and for comparison against predictions using canonical filtering. (ZIP) [file pone.0177923.s003.zip › 4NP4_LH_FV_FinalModel.pdb]

REMARK   Accelrys Discovery Studio PDB file
REMARK   Created:  2015-05-08T06:29:56Z
SSBOND   1 CYS L   23    CYS L   89                                     
SSBOND   2 CYS H  130    CYS H  204                                     
ATOM      1  N   GLU L   1      25.805  31.478  25.947  1.00 55.48           N1+
ATOM      2  CA  GLU L   1      25.126  31.652  27.246  1.00 51.13           C  
ATOM      3  CB  GLU L   1      24.454  30.349  27.715  1.00 50.29           C  
ATOM      4  CG  GLU L   1      23.373  29.798  26.787  1.00 56.40           C  
ATOM      5  CD  GLU L   1      24.036  28.812  25.837  1.00 59.44           C  
ATOM      6  OE1 GLU L   1      25.292  28.833  25.743  1.00 58.22           O  
ATOM      7  OE2 GLU L   1      23.297  28.021  25.194  1.00 59.06           O1-
ATOM      8  C   GLU L   1      26.144  31.970  28.281  1.00 45.63           C  
ATOM      9  O   GLU L   1      27.173  32.581  28.002  1.00 47.97           O  
ATOM     10  N   ILE L   2      25.858  31.535  29.521  1.00 35.40           N  
ATOM     11  CA  ILE L   2      26.742  31.743  30.623  1.00 33.14           C  
ATOM     12  CB  ILE L   2      26.042  31.751  31.951  1.00 33.71           C  
ATOM     13  CG1 ILE L   2      25.030  32.905  32.034  1.00 35.84           C  
ATOM     14  CG2 ILE L   2      27.118  31.787  33.049  1.00 33.59           C  
ATOM     15  CD1 ILE L   2      25.671  34.284  31.956  1.00 33.29           C  
ATOM     16  C   ILE L   2      27.673  30.576  30.638  1.00 33.57           C  
ATOM     17  O   ILE L   2      27.242  29.422  30.614  1.00 35.43           O  
ATOM     18  N   VAL L   3      28.989  30.853  30.668  1.00 29.09           N  
ATOM     19  CA  VAL L   3      29.923  29.771  30.672  1.00 30.14           C  
ATOM     20  CB  VAL L   3      31.146  30.032  29.843  1.00 33.97           C  
ATOM     21  CG1 VAL L   3      32.094  28.830  29.987  1.00 29.22           C  
ATOM     22  CG2 VAL L   3      30.705  30.306  28.395  1.00 29.53           C  
ATOM     23  C   VAL L   3      30.372  29.560  32.080  1.00 31.62           C  
ATOM     24  O   VAL L   3      30.693  30.507  32.796  1.00 29.71           O  
ATOM     25  N   LEU L   4      30.384  28.287  32.519  1.00 26.42           N  
ATOM     26  CA  LEU L   4      30.806  27.974  33.854  1.00 26.11           C  
ATOM     27  CB  LEU L   4      29.888  26.969  34.571  1.00 25.25           C  
ATOM     28  CG  LEU L   4      28.445  27.458  34.782  1.00 28.02           C  
ATOM     29  CD1 LEU L   4      27.603  26.395  35.507  1.00 27.57           C  
ATOM     30  CD2 LEU L   4      28.410  28.827  35.482  1.00 33.37           C  
ATOM     31  C   LEU L   4      32.144  27.313  33.735  1.00 28.86           C  
ATOM     32  O   LEU L   4      32.306  26.368  32.964  1.00 29.42           O  
ATOM     33  N   THR L   5      33.142  27.801  34.498  1.00 26.67           N  
ATOM     34  CA  THR L   5      34.448  27.213  34.428  1.00 27.05           C  
ATOM     35  CB  THR L   5      35.510  28.188  34.012  1.00 30.31           C  
ATOM     36  OG1 THR L   5      35.188  28.751  32.749  1.00 35.57           O  
ATOM     37  CG2 THR L   5      36.857  27.449  33.926  1.00 32.83           C  
ATOM     38  C   THR L   5      34.804  26.719  35.794  1.00 26.60           C  
ATOM     39  O   THR L   5      34.754  27.465  36.772  1.00 29.12           O  
ATOM     40  N   GLN L   6      35.191  25.432  35.900  1.00 23.28           N  
ATOM     41  CA  GLN L   6      35.529  24.912  37.192  1.00 23.20           C  
ATOM     42  CB  GLN L   6      34.840  23.581  37.536  1.00 25.69           C  
ATOM     43  CG  GLN L   6      33.328  23.725  37.725  1.00 24.98           C  
ATOM     44  CD  GLN L   6      32.758  22.368  38.111  1.00 23.57           C  
ATOM     45  OE1 GLN L   6      31.999  21.757  37.360  1.00 26.51           O  
ATOM     46  NE2 GLN L   6      33.134  21.880  39.322  1.00 22.14           N  
ATOM     47  C   GLN L   6      37.010  24.715  37.267  1.00 27.16           C  
ATOM     48  O   GLN L   6      37.700  24.602  36.257  1.00 28.00           O  
ATOM     49  N   SER L   7      37.551  24.738  38.499  0.90 25.41           N  
ATOM     50  CA  SER L   7      38.953  24.502  38.682  0.90 29.42           C  
ATOM     51  CB  SER L   7      39.788  25.796  38.701  0.90 36.45           C  
ATOM     52  OG  SER L   7      39.371  26.636  39.767  0.90 42.81           O  
ATOM     53  C   SER L   7      39.113  23.848  40.017  0.90 29.03           C  
ATOM     54  O   SER L   7      38.343  24.128  40.936  0.90 28.28           O  
ATOM     55  N   PRO L   8      40.065  22.965  40.167  1.00 27.03           N  
ATOM     56  CA  PRO L   8      40.928  22.532  39.102  1.00 28.43           C  
ATOM     57  CD  PRO L   8      40.647  22.717  41.478  1.00 27.54           C  
ATOM     58  CB  PRO L   8      42.200  22.013  39.771  1.00 27.53           C  
ATOM     59  CG  PRO L   8      41.771  21.704  41.216  1.00 28.12           C  
ATOM     60  C   PRO L   8      40.202  21.465  38.344  1.00 27.65           C  
ATOM     61  O   PRO L   8      39.129  21.054  38.783  1.00 28.59           O  
ATOM     62  N   GLY L   9      40.746  21.029  37.191  1.00 25.54           N  
ATOM     63  CA  GLY L   9      40.132  19.979  36.435  1.00 27.64           C  
ATOM     64  C   GLY L   9      40.172  18.723  37.246  1.00 24.98           C  
ATOM     65  O   GLY L   9      39.215  17.951  37.258  1.00 24.19           O  
ATOM     66  N   THR L  10      41.307  18.462  37.924  1.00 23.79           N  
ATOM     67  CA  THR L  10      41.411  17.277  38.729  1.00 23.72           C  
ATOM     68  CB  THR L  10      42.185  16.173  38.066  1.00 27.74           C  
ATOM     69  OG1 THR L  10      41.569  15.802  36.840  1.00 28.10           O  
ATOM     70  CG2 THR L  10      42.250  14.967  39.016  1.00 19.26           C  
ATOM     71  C   THR L  10      42.168  17.635  39.967  1.00 25.16           C  
ATOM     72  O   THR L  10      43.023  18.519  39.953  1.00 25.56           O  
ATOM     73  N   LEU L  11      41.852  16.964  41.091  1.00 21.71           N  
ATOM     74  CA  LEU L  11      42.596  17.210  42.290  1.00 22.41           C  
ATOM     75  CB  LEU L  11      41.931  18.228  43.238  1.00 25.07           C  
ATOM     76  CG  LEU L  11      40.486  17.904  43.655  1.00 26.52           C  
ATOM     77  CD1 LEU L  11      40.412  16.679  44.575  1.00 27.18           C  
ATOM     78  CD2 LEU L  11      39.801  19.140  44.261  1.00 28.51           C  
ATOM     79  C   LEU L  11      42.769  15.907  42.999  1.00 26.07           C  
ATOM     80  O   LEU L  11      41.901  15.037  42.947  1.00 25.04           O  
ATOM     81  N   SER L  12      43.919  15.732  43.677  1.00 22.83           N  
ATOM     82  CA  SER L  12      44.156  14.511  44.386  1.00 22.16           C  
ATOM     83  CB  SER L  12      45.502  13.863  44.026  1.00 23.50           C  
ATOM     84  OG  SER L  12      45.509  13.495  42.655  1.00 29.03           O  
ATOM     85  C   SER L  12      44.181  14.853  45.840  1.00 22.93           C  
ATOM     86  O   SER L  12      44.884  15.772  46.259  1.00 26.08           O  
ATOM     87  N   LEU L  13      43.387  14.122  46.651  1.00 21.88           N  
ATOM     88  CA  LEU L  13      43.342  14.407  48.057  1.00 22.84           C  
ATOM     89  CB  LEU L  13      42.144  15.284  48.458  1.00 23.34           C  
ATOM     90  CG  LEU L  13      42.230  16.707  47.873  1.00 43.19           C  
ATOM     91  CD1 LEU L  13      41.026  17.564  48.289  1.00 44.21           C  
ATOM     92  CD2 LEU L  13      43.574  17.371  48.219  1.00 44.39           C  
ATOM     93  C   LEU L  13      43.260  13.116  48.804  1.00 23.09           C  
ATOM     94  O   LEU L  13      42.945  12.071  48.241  1.00 24.19           O  
ATOM     95  N   SER L  14      43.578  13.160  50.113  1.00 22.70           N  
ATOM     96  CA  SER L  14      43.528  11.972  50.914  1.00 24.21           C  
ATOM     97  CB  SER L  14      44.723  11.815  51.867  1.00 28.25           C  
ATOM     98  OG  SER L  14      45.919  11.649  51.120  1.00 34.22           O  
ATOM     99  C   SER L  14      42.293  12.039  51.747  1.00 24.60           C  
ATOM    100  O   SER L  14      41.693  13.098  51.920  1.00 24.35           O  
ATOM    101  N   PRO L  15      41.887  10.914  52.263  1.00 24.48           N  
ATOM    102  CA  PRO L  15      40.707  10.912  53.070  1.00 24.18           C  
ATOM    103  CD  PRO L  15      42.087   9.644  51.584  1.00 30.48           C  
ATOM    104  CB  PRO L  15      40.344   9.445  53.275  1.00 26.05           C  
ATOM    105  CG  PRO L  15      40.898   8.763  52.009  1.00 33.36           C  
ATOM    106  C   PRO L  15      40.955  11.682  54.321  1.00 24.87           C  
ATOM    107  O   PRO L  15      42.056  11.608  54.866  1.00 25.04           O  
ATOM    108  N   GLY L  16      39.939  12.431  54.783  1.00 22.63           N  
ATOM    109  CA  GLY L  16      40.062  13.198  55.983  1.00 23.02           C  
ATOM    110  C   GLY L  16      40.447  14.608  55.646  1.00 24.53           C  
ATOM    111  O   GLY L  16      40.381  15.485  56.507  1.00 25.93           O  
ATOM    112  N   GLU L  17      40.849  14.882  54.389  1.00 24.00           N  
ATOM    113  CA  GLU L  17      41.273  16.217  54.065  1.00 23.05           C  
ATOM    114  CB  GLU L  17      42.327  16.298  52.952  1.00 23.98           C  
ATOM    115  CG  GLU L  17      43.696  15.775  53.385  1.00 28.86           C  
ATOM    116  CD  GLU L  17      44.694  16.194  52.321  1.00 51.71           C  
ATOM    117  OE1 GLU L  17      44.339  16.132  51.114  1.00 59.10           O  
ATOM    118  OE2 GLU L  17      45.827  16.589  52.701  1.00 47.03           O1-
ATOM    119  C   GLU L  17      40.108  17.067  53.666  1.00 25.15           C  
ATOM    120  O   GLU L  17      39.012  16.576  53.402  1.00 25.83           O  
ATOM    121  N   ARG L  18      40.334  18.398  53.648  1.00 25.60           N  
ATOM    122  CA  ARG L  18      39.328  19.352  53.272  1.00 24.04           C  
ATOM    123  CB  ARG L  18      39.441  20.664  54.072  1.00 26.76           C  
ATOM    124  CG  ARG L  18      38.411  21.751  53.742  1.00 28.98           C  
ATOM    125  CD  ARG L  18      38.714  23.066  54.471  1.00 37.23           C  
ATOM    126  NE  ARG L  18      37.692  24.079  54.083  1.00 49.41           N  
ATOM    127  CZ  ARG L  18      36.553  24.234  54.821  1.00 57.53           C  
ATOM    128  NH1 ARG L  18      36.322  23.431  55.900  1.00 55.84           N1+
ATOM    129  NH2 ARG L  18      35.653  25.204  54.487  1.00 54.86           N  
ATOM    130  C   ARG L  18      39.579  19.670  51.830  1.00 26.78           C  
ATOM    131  O   ARG L  18      40.698  20.012  51.456  1.00 31.67           O  
ATOM    132  N   ALA L  19      38.537  19.552  50.979  1.00 24.10           N  
ATOM    133  CA  ALA L  19      38.730  19.797  49.579  1.00 23.91           C  
ATOM    134  CB  ALA L  19      38.294  18.626  48.687  1.00 24.19           C  
ATOM    135  C   ALA L  19      37.895  20.969  49.180  1.00 25.81           C  
ATOM    136  O   ALA L  19      36.763  21.124  49.637  1.00 25.16           O  
ATOM    137  N   THR L  20      38.455  21.835  48.311  1.00 23.82           N  
ATOM    138  CA  THR L  20      37.725  22.982  47.863  1.00 24.76           C  
ATOM    139  CB  THR L  20      38.339  24.275  48.310  1.00 31.14           C  
ATOM    140  OG1 THR L  20      38.435  24.309  49.725  1.00 38.45           O  
ATOM    141  CG2 THR L  20      37.453  25.432  47.826  1.00 35.71           C  
ATOM    142  C   THR L  20      37.734  22.976  46.363  1.00 27.88           C  
ATOM    143  O   THR L  20      38.789  22.879  45.738  1.00 27.57           O  
ATOM    144  N   LEU L  21      36.536  23.073  45.749  1.00 22.93           N  
ATOM    145  CA  LEU L  21      36.427  23.108  44.317  1.00 21.05           C  
ATOM    146  CB  LEU L  21      35.484  22.033  43.746  1.00 23.82           C  
ATOM    147  CG  LEU L  21      35.921  20.585  44.045  1.00 23.15           C  
ATOM    148  CD1 LEU L  21      35.891  20.294  45.553  1.00 30.20           C  
ATOM    149  CD2 LEU L  21      35.097  19.570  43.235  1.00 22.45           C  
ATOM    150  C   LEU L  21      35.818  24.433  43.969  1.00 24.66           C  
ATOM    151  O   LEU L  21      34.920  24.902  44.666  1.00 24.90           O  
ATOM    152  N   SER L  22      36.281  25.069  42.871  1.00 23.94           N  
ATOM    153  CA  SER L  22      35.762  26.367  42.526  1.00 24.76           C  
ATOM    154  CB  SER L  22      36.829  27.453  42.304  1.00 30.39           C  
ATOM    155  OG  SER L  22      37.407  27.856  43.533  1.00 34.83           O  
ATOM    156  C   SER L  22      34.997  26.305  41.240  1.00 26.06           C  
ATOM    157  O   SER L  22      35.263  25.474  40.371  1.00 23.72           O  
ATOM    158  N   CYS L  23      33.998  27.205  41.111  0.90 24.59           N  
ATOM    159  CA  CYS L  23      33.200  27.331  39.921  0.90 25.06           C  
ATOM    160  CB  CYS L  23      31.788  26.700  40.064  0.90 28.76           C  
ATOM    161  SG  CYS L  23      30.733  26.829  38.582  0.90 45.27           S  
ATOM    162  C   CYS L  23      33.057  28.801  39.653  0.90 28.15           C  
ATOM    163  O   CYS L  23      32.622  29.562  40.518  0.90 29.21           O  
ATOM    164  N   ARG L  24      33.435  29.244  38.435  1.00 25.32           N  
ATOM    165  CA  ARG L  24      33.366  30.642  38.114  1.00 27.69           C  
ATOM    166  CB  ARG L  24      34.731  31.226  37.714  1.00 32.62           C  
ATOM    167  CG  ARG L  24      34.706  32.722  37.406  1.00 44.86           C  
ATOM    168  CD  ARG L  24      36.087  33.294  37.086  1.00 55.73           C  
ATOM    169  NE  ARG L  24      36.511  32.719  35.779  1.00 65.56           N  
ATOM    170  CZ  ARG L  24      37.200  31.542  35.742  1.00 73.20           C  
ATOM    171  NH1 ARG L  24      37.527  30.907  36.905  1.00 70.41           N1+
ATOM    172  NH2 ARG L  24      37.561  30.999  34.545  1.00 72.99           N  
ATOM    173  C   ARG L  24      32.428  30.807  36.958  1.00 29.72           C  
ATOM    174  O   ARG L  24      32.393  29.983  36.048  1.00 30.34           O  
ATOM    175  N   ALA L  25      31.629  31.896  36.979  1.00 26.48           N  
ATOM    176  CA  ALA L  25      30.677  32.155  35.937  1.00 26.61           C  
ATOM    177  CB  ALA L  25      29.283  32.538  36.463  1.00 27.78           C  
ATOM    178  C   ALA L  25      31.188  33.311  35.133  1.00 29.27           C  
ATOM    179  O   ALA L  25      31.803  34.235  35.661  1.00 33.20           O  
ATOM    180  N   SER L  26      30.965  33.287  33.805  1.00 40.71           N  
ATOM    181  CA  SER L  26      31.434  34.340  32.942  1.00 41.25           C  
ATOM    182  CB  SER L  26      31.209  34.029  31.453  1.00 40.11           C  
ATOM    183  OG  SER L  26      29.821  33.920  31.178  1.00 42.18           O  
ATOM    184  C   SER L  26      30.696  35.602  33.266  1.00 42.16           C  
ATOM    185  O   SER L  26      31.219  36.700  33.068  1.00 42.48           O  
ATOM    186  N   GLN L  27      29.448  35.473  33.756  1.00 40.96           N  
ATOM    187  CA  GLN L  27      28.647  36.612  34.110  1.00 43.60           C  
ATOM    188  CB  GLN L  27      27.456  36.839  33.167  1.00 45.89           C  
ATOM    189  CG  GLN L  27      27.866  37.173  31.732  1.00 47.73           C  
ATOM    190  CD  GLN L  27      26.601  37.265  30.893  1.00 50.91           C  
ATOM    191  OE1 GLN L  27      25.502  36.988  31.372  1.00 55.76           O  
ATOM    192  NE2 GLN L  27      26.756  37.653  29.599  1.00 52.49           N  
ATOM    193  C   GLN L  27      28.069  36.314  35.456  1.00 45.74           C  
ATOM    194  O   GLN L  27      28.155  35.187  35.939  1.00 41.22           O  
ATOM    195  N   SER L  28      27.458  37.325  36.102  1.00 43.73           N  
ATOM    196  CA  SER L  28      26.930  37.135  37.420  1.00 46.50           C  
ATOM    197  CB  SER L  28      26.476  38.447  38.083  1.00 52.19           C  
ATOM    198  OG  SER L  28      26.057  38.204  39.416  1.00 56.92           O  
ATOM    199  C   SER L  28      25.752  36.209  37.341  1.00 44.45           C  
ATOM    200  O   SER L  28      24.956  36.268  36.405  1.00 43.47           O  
ATOM    201  N   VAL L  29      25.634  35.318  38.348  1.00 42.47           N  
ATOM    202  CA  VAL L  29      24.571  34.355  38.436  1.00 39.36           C  
ATOM    203  CB  VAL L  29      25.062  32.939  38.608  1.00 38.68           C  
ATOM    204  CG1 VAL L  29      23.860  32.004  38.817  1.00 39.87           C  
ATOM    205  CG2 VAL L  29      25.944  32.562  37.410  1.00 38.87           C  
ATOM    206  C   VAL L  29      23.834  34.675  39.694  1.00 41.62           C  
ATOM    207  O   VAL L  29      24.445  35.064  40.687  1.00 42.23           O  
ATOM    208  N   SER L  30      22.494  34.549  39.695  1.00 41.19           N  
ATOM    209  CA  SER L  30      21.821  34.777  40.940  1.00 45.26           C  
ATOM    210  CB  SER L  30      20.288  34.824  40.836  1.00 49.00           C  
ATOM    211  OG  SER L  30      19.726  35.054  42.119  1.00 53.42           O  
ATOM    212  C   SER L  30      22.194  33.620  41.815  1.00 42.08           C  
ATOM    213  O   SER L  30      22.288  32.487  41.346  1.00 40.73           O  
ATOM    214  N   SER L  31      22.408  33.874  43.118  1.00 40.05           N  
ATOM    215  CA  SER L  31      22.866  32.838  44.005  1.00 40.71           C  
ATOM    216  CB  SER L  31      23.177  33.351  45.419  1.00 42.95           C  
ATOM    217  OG  SER L  31      24.321  34.192  45.383  1.00 49.22           O  
ATOM    218  C   SER L  31      21.816  31.788  44.116  1.00 38.73           C  
ATOM    219  O   SER L  31      22.114  30.599  44.214  1.00 37.98           O  
ATOM    220  N   SER L  32      20.541  32.196  44.034  1.00 39.85           N  
ATOM    221  CA  SER L  32      19.491  31.246  44.213  1.00 40.85           C  
ATOM    222  CB  SER L  32      18.090  31.870  44.100  1.00 44.21           C  
ATOM    223  OG  SER L  32      17.858  32.746  45.193  1.00 48.55           O  
ATOM    224  C   SER L  32      19.616  30.194  43.160  1.00 37.96           C  
ATOM    225  O   SER L  32      19.000  29.136  43.278  1.00 36.32           O  
ATOM    226  N   TYR L  33      20.398  30.450  42.088  1.00 36.21           N  
ATOM    227  CA  TYR L  33      20.433  29.464  41.054  1.00 34.45           C  
ATOM    228  CB  TYR L  33      19.987  30.106  39.724  1.00 35.70           C  
ATOM    229  CG  TYR L  33      18.687  30.823  39.962  1.00 39.77           C  
ATOM    230  CD1 TYR L  33      18.670  32.064  40.553  1.00 42.27           C  
ATOM    231  CD2 TYR L  33      17.480  30.285  39.589  1.00 43.79           C  
ATOM    232  CE1 TYR L  33      17.491  32.739  40.779  1.00 46.44           C  
ATOM    233  CE2 TYR L  33      16.296  30.949  39.809  1.00 46.21           C  
ATOM    234  CZ  TYR L  33      16.294  32.182  40.409  1.00 48.14           C  
ATOM    235  OH  TYR L  33      15.079  32.861  40.636  1.00 48.95           O  
ATOM    236  C   TYR L  33      21.831  28.880  40.824  1.00 34.32           C  
ATOM    237  O   TYR L  33      22.260  28.854  39.670  1.00 31.58           O  
ATOM    238  N   LEU L  34      22.575  28.348  41.843  1.00 22.83           N  
ATOM    239  CA  LEU L  34      23.843  27.742  41.504  1.00 21.70           C  
ATOM    240  CB  LEU L  34      25.072  28.518  42.032  1.00 23.93           C  
ATOM    241  CG  LEU L  34      26.441  27.981  41.553  1.00 29.35           C  
ATOM    242  CD1 LEU L  34      26.739  26.583  42.111  1.00 29.99           C  
ATOM    243  CD2 LEU L  34      26.571  28.045  40.021  1.00 25.66           C  
ATOM    244  C   LEU L  34      23.782  26.403  42.181  1.00 22.58           C  
ATOM    245  O   LEU L  34      23.572  26.348  43.391  1.00 23.95           O  
ATOM    246  N   ALA L  35      23.945  25.287  41.433  1.00 21.83           N  
ATOM    247  CA  ALA L  35      23.798  23.985  42.040  1.00 20.89           C  
ATOM    248  CB  ALA L  35      22.593  23.198  41.502  1.00 21.97           C  
ATOM    249  C   ALA L  35      25.017  23.143  41.783  1.00 21.73           C  
ATOM    250  O   ALA L  35      25.758  23.367  40.828  1.00 21.44           O  
ATOM    251  N   TRP L  36      25.259  22.146  42.667  1.00 19.09           N  
ATOM    252  CA  TRP L  36      26.399  21.274  42.534  1.00 18.75           C  
ATOM    253  CB  TRP L  36      27.370  21.396  43.722  1.00 19.25           C  
ATOM    254  CG  TRP L  36      27.951  22.784  43.891  1.00 19.46           C  
ATOM    255  CD2 TRP L  36      29.204  23.229  43.342  1.00 19.94           C  
ATOM    256  CD1 TRP L  36      27.436  23.846  44.578  1.00 22.65           C  
ATOM    257  NE1 TRP L  36      28.289  24.918  44.498  1.00 22.12           N  
ATOM    258  CE2 TRP L  36      29.381  24.554  43.742  1.00 20.17           C  
ATOM    259  CE3 TRP L  36      30.132  22.587  42.575  1.00 21.38           C  
ATOM    260  CZ2 TRP L  36      30.492  25.257  43.375  1.00 21.46           C  
ATOM    261  CZ3 TRP L  36      31.252  23.302  42.205  1.00 21.52           C  
ATOM    262  CH2 TRP L  36      31.428  24.612  42.599  1.00 22.00           C  
ATOM    263  C   TRP L  36      25.916  19.845  42.480  1.00 20.62           C  
ATOM    264  O   TRP L  36      24.991  19.466  43.200  1.00 19.34           O  
ATOM    265  N   TYR L  37      26.550  19.010  41.620  1.00 17.53           N  
ATOM    266  CA  TYR L  37      26.151  17.632  41.450  1.00 17.05           C  
ATOM    267  CB  TYR L  37      25.556  17.318  40.061  1.00 17.78           C  
ATOM    268  CG  TYR L  37      24.305  18.106  39.876  1.00 18.92           C  
ATOM    269  CD1 TYR L  37      24.357  19.388  39.384  1.00 19.79           C  
ATOM    270  CD2 TYR L  37      23.080  17.567  40.192  1.00 18.25           C  
ATOM    271  CE1 TYR L  37      23.205  20.118  39.210  1.00 20.98           C  
ATOM    272  CE2 TYR L  37      21.924  18.292  40.020  1.00 18.50           C  
ATOM    273  CZ  TYR L  37      21.987  19.572  39.529  1.00 21.70           C  
ATOM    274  OH  TYR L  37      20.807  20.326  39.349  1.00 22.54           O  
ATOM    275  C   TYR L  37      27.366  16.751  41.572  1.00 19.24           C  
ATOM    276  O   TYR L  37      28.491  17.172  41.306  1.00 19.87           O  
ATOM    277  N   GLN L  38      27.151  15.485  41.995  1.00 17.70           N  
ATOM    278  CA  GLN L  38      28.206  14.510  42.130  1.00 18.74           C  
ATOM    279  CB  GLN L  38      28.246  13.874  43.531  1.00 19.39           C  
ATOM    280  CG  GLN L  38      29.335  12.816  43.719  1.00 20.76           C  
ATOM    281  CD  GLN L  38      29.051  12.080  45.024  1.00 25.95           C  
ATOM    282  OE1 GLN L  38      28.080  11.333  45.131  1.00 26.45           O  
ATOM    283  NE2 GLN L  38      29.920  12.295  46.048  1.00 21.50           N  
ATOM    284  C   GLN L  38      27.903  13.388  41.174  1.00 19.73           C  
ATOM    285  O   GLN L  38      26.745  13.007  41.013  1.00 20.32           O  
ATOM    286  N   GLN L  39      28.932  12.835  40.493  1.00 17.56           N  
ATOM    287  CA  GLN L  39      28.673  11.727  39.610  1.00 18.73           C  
ATOM    288  CB  GLN L  39      28.503  12.128  38.129  1.00 19.03           C  
ATOM    289  CG  GLN L  39      28.166  10.943  37.217  1.00 18.51           C  
ATOM    290  CD  GLN L  39      27.995  11.444  35.786  1.00 22.75           C  
ATOM    291  OE1 GLN L  39      28.725  12.319  35.322  1.00 24.45           O  
ATOM    292  NE2 GLN L  39      27.000  10.868  35.060  1.00 20.11           N  
ATOM    293  C   GLN L  39      29.809  10.752  39.689  1.00 18.58           C  
ATOM    294  O   GLN L  39      30.978  11.135  39.699  1.00 19.34           O  
ATOM    295  N   LYS L  40      29.471   9.447  39.743  1.00 21.71           N  
ATOM    296  CA  LYS L  40      30.440   8.389  39.790  1.00 22.69           C  
ATOM    297  CB  LYS L  40      30.150   7.354  40.885  1.00 25.90           C  
ATOM    298  CG  LYS L  40      30.240   7.948  42.290  1.00 28.73           C  
ATOM    299  CD  LYS L  40      29.612   7.073  43.372  1.00 35.30           C  
ATOM    300  CE  LYS L  40      29.704   7.679  44.773  1.00 37.09           C  
ATOM    301  NZ  LYS L  40      29.038   6.793  45.755  1.00 38.55           N1+
ATOM    302  C   LYS L  40      30.359   7.700  38.467  1.00 28.43           C  
ATOM    303  O   LYS L  40      29.381   7.853  37.737  1.00 26.83           O  
ATOM    304  N   PRO L  41      31.357   6.941  38.121  1.00 26.71           N  
ATOM    305  CA  PRO L  41      31.322   6.335  36.822  1.00 28.70           C  
ATOM    306  CD  PRO L  41      32.715   7.241  38.542  1.00 27.90           C  
ATOM    307  CB  PRO L  41      32.725   5.782  36.587  1.00 32.09           C  
ATOM    308  CG  PRO L  41      33.617   6.744  37.398  1.00 30.77           C  
ATOM    309  C   PRO L  41      30.197   5.365  36.627  1.00 30.40           C  
ATOM    310  O   PRO L  41      29.981   4.503  37.477  1.00 32.28           O  
ATOM    311  N   GLY L  42      29.466   5.511  35.501  1.00 33.29           N  
ATOM    312  CA  GLY L  42      28.403   4.625  35.115  1.00 37.88           C  
ATOM    313  C   GLY L  42      27.125   4.982  35.816  1.00 39.89           C  
ATOM    314  O   GLY L  42      26.080   4.397  35.527  1.00 39.07           O  
ATOM    315  N   GLN L  43      27.156   5.971  36.731  1.00 31.31           N  
ATOM    316  CA  GLN L  43      25.970   6.251  37.493  1.00 27.37           C  
ATOM    317  CB  GLN L  43      26.209   6.165  39.011  1.00 29.93           C  
ATOM    318  CG  GLN L  43      26.597   4.757  39.475  1.00 39.15           C  
ATOM    319  CD  GLN L  43      26.901   4.810  40.965  1.00 46.08           C  
ATOM    320  OE1 GLN L  43      27.551   5.739  41.440  1.00 47.68           O  
ATOM    321  NE2 GLN L  43      26.418   3.795  41.729  1.00 36.25           N  
ATOM    322  C   GLN L  43      25.474   7.626  37.172  1.00 25.32           C  
ATOM    323  O   GLN L  43      26.192   8.453  36.613  1.00 26.36           O  
ATOM    324  N   ALA L  44      24.191   7.885  37.502  1.00 23.87           N  
ATOM    325  CA  ALA L  44      23.581   9.162  37.265  1.00 23.83           C  
ATOM    326  CB  ALA L  44      22.047   9.141  37.363  1.00 24.63           C  
ATOM    327  C   ALA L  44      24.091  10.135  38.287  1.00 23.02           C  
ATOM    328  O   ALA L  44      24.561   9.757  39.358  1.00 23.20           O  
ATOM    329  N   PRO L  45      24.007  11.394  37.949  1.00 20.90           N  
ATOM    330  CA  PRO L  45      24.449  12.438  38.836  1.00 20.65           C  
ATOM    331  CD  PRO L  45      24.077  11.793  36.552  1.00 22.16           C  
ATOM    332  CB  PRO L  45      24.504  13.707  37.984  1.00 21.80           C  
ATOM    333  CG  PRO L  45      24.729  13.184  36.554  1.00 21.53           C  
ATOM    334  C   PRO L  45      23.515  12.547  40.003  1.00 22.97           C  
ATOM    335  O   PRO L  45      22.380  12.078  39.915  1.00 23.44           O  
ATOM    336  N   ARG L  46      23.994  13.133  41.120  1.00 20.79           N  
ATOM    337  CA  ARG L  46      23.197  13.328  42.297  1.00 22.88           C  
ATOM    338  CB  ARG L  46      23.693  12.493  43.492  1.00 27.70           C  
ATOM    339  CG  ARG L  46      22.984  12.796  44.813  1.00 38.34           C  
ATOM    340  CD  ARG L  46      23.528  11.989  45.995  1.00 46.20           C  
ATOM    341  NE  ARG L  46      22.821  12.457  47.220  1.00 48.88           N  
ATOM    342  CZ  ARG L  46      23.240  12.045  48.451  1.00 52.18           C  
ATOM    343  NH1 ARG L  46      24.301  11.191  48.562  1.00 35.28           N1+
ATOM    344  NH2 ARG L  46      22.603  12.488  49.573  1.00 50.97           N  
ATOM    345  C   ARG L  46      23.345  14.773  42.689  1.00 19.15           C  
ATOM    346  O   ARG L  46      24.420  15.352  42.548  1.00 20.04           O  
ATOM    347  N   LEU L  47      22.259  15.391  43.204  1.00 18.58           N  
ATOM    348  CA  LEU L  47      22.277  16.786  43.576  1.00 18.00           C  
ATOM    349  CB  LEU L  47      20.877  17.432  43.524  1.00 18.64           C  
ATOM    350  CG  LEU L  47      20.828  18.918  43.935  1.00 19.09           C  
ATOM    351  CD1 LEU L  47      21.636  19.803  42.976  1.00 20.03           C  
ATOM    352  CD2 LEU L  47      19.375  19.400  44.094  1.00 20.80           C  
ATOM    353  C   LEU L  47      22.771  16.932  44.990  1.00 20.84           C  
ATOM    354  O   LEU L  47      22.219  16.330  45.910  1.00 21.44           O  
ATOM    355  N   LEU L  48      23.929  17.611  45.173  1.00 19.32           N  
ATOM    356  CA  LEU L  48      24.457  17.922  46.479  1.00 19.69           C  
ATOM    357  CB  LEU L  48      25.984  18.071  46.440  1.00 19.73           C  
ATOM    358  CG  LEU L  48      26.694  16.773  46.019  1.00 21.00           C  
ATOM    359  CD1 LEU L  48      28.217  16.961  45.995  1.00 23.72           C  
ATOM    360  CD2 LEU L  48      26.262  15.584  46.895  1.00 23.46           C  
ATOM    361  C   LEU L  48      23.904  19.179  47.109  1.00 22.06           C  
ATOM    362  O   LEU L  48      23.383  19.159  48.224  1.00 23.56           O  
ATOM    363  N   ILE L  49      24.017  20.327  46.402  1.00 20.80           N  
ATOM    364  CA  ILE L  49      23.591  21.596  46.937  1.00 21.14           C  
ATOM    365  CB  ILE L  49      24.635  22.431  47.631  1.00 23.77           C  
ATOM    366  CG1 ILE L  49      25.873  22.616  46.757  1.00 24.86           C  
ATOM    367  CG2 ILE L  49      24.919  21.834  49.008  1.00 22.47           C  
ATOM    368  CD1 ILE L  49      26.655  21.317  46.582  1.00 30.03           C  
ATOM    369  C   ILE L  49      22.980  22.426  45.868  1.00 21.85           C  
ATOM    370  O   ILE L  49      23.326  22.297  44.696  1.00 21.98           O  
ATOM    371  N   TYR L  50      22.020  23.285  46.273  1.00 21.04           N  
ATOM    372  CA  TYR L  50      21.348  24.176  45.374  1.00 22.93           C  
ATOM    373  CB  TYR L  50      19.911  23.748  45.011  1.00 22.48           C  
ATOM    374  CG  TYR L  50      19.074  23.626  46.241  1.00 23.82           C  
ATOM    375  CD1 TYR L  50      18.589  24.737  46.890  1.00 25.97           C  
ATOM    376  CD2 TYR L  50      18.744  22.388  46.734  1.00 25.62           C  
ATOM    377  CE1 TYR L  50      17.810  24.618  48.016  1.00 28.61           C  
ATOM    378  CE2 TYR L  50      17.963  22.259  47.859  1.00 27.65           C  
ATOM    379  CZ  TYR L  50      17.494  23.375  48.506  1.00 31.00           C  
ATOM    380  OH  TYR L  50      16.692  23.247  49.661  1.00 30.55           O  
ATOM    381  C   TYR L  50      21.291  25.521  46.028  1.00 22.22           C  
ATOM    382  O   TYR L  50      21.497  25.649  47.235  1.00 21.65           O  
ATOM    383  N   GLY L  51      20.977  26.588  45.281  1.00 37.20           N  
ATOM    384  CA  GLY L  51      20.812  27.838  45.972  1.00 37.79           C  
ATOM    385  C   GLY L  51      22.148  28.243  46.509  1.00 39.04           C  
ATOM    386  O   GLY L  51      22.248  29.026  47.453  1.00 38.88           O  
ATOM    387  N   ALA L  52      23.204  27.654  45.928  1.00 41.15           N  
ATOM    388  CA  ALA L  52      24.577  27.964  46.197  1.00 40.64           C  
ATOM    389  CB  ALA L  52      24.881  29.469  46.084  1.00 33.39           C  
ATOM    390  C   ALA L  52      25.001  27.505  47.558  1.00 41.83           C  
ATOM    391  O   ALA L  52      26.189  27.255  47.761  1.00 41.47           O  
ATOM    392  N   SER L  53      24.065  27.305  48.510  1.00 41.33           N  
ATOM    393  CA  SER L  53      24.561  26.933  49.805  1.00 44.29           C  
ATOM    394  CB  SER L  53      24.712  28.137  50.747  1.00 45.81           C  
ATOM    395  OG  SER L  53      25.638  29.071  50.214  1.00 49.51           O  
ATOM    396  C   SER L  53      23.595  26.018  50.486  1.00 44.75           C  
ATOM    397  O   SER L  53      23.833  25.629  51.627  1.00 46.88           O  
ATOM    398  N   SER L  54      22.504  25.610  49.814  1.00 22.01           N  
ATOM    399  CA  SER L  54      21.549  24.815  50.539  1.00 22.17           C  
ATOM    400  CB  SER L  54      20.089  25.076  50.134  1.00 23.77           C  
ATOM    401  OG  SER L  54      19.705  26.393  50.503  1.00 28.99           O  
ATOM    402  C   SER L  54      21.822  23.378  50.254  1.00 25.67           C  
ATOM    403  O   SER L  54      22.019  22.983  49.108  1.00 23.21           O  
ATOM    404  N   ARG L  55      21.853  22.543  51.307  1.00 24.97           N  
ATOM    405  CA  ARG L  55      22.114  21.155  51.075  1.00 22.23           C  
ATOM    406  CB  ARG L  55      22.825  20.447  52.238  1.00 25.20           C  
ATOM    407  CG  ARG L  55      24.346  20.633  52.211  1.00 28.91           C  
ATOM    408  CD  ARG L  55      25.031  20.271  53.527  1.00 24.12           C  
ATOM    409  NE  ARG L  55      24.855  21.438  54.437  1.00 26.89           N  
ATOM    410  CZ  ARG L  55      24.267  21.283  55.658  1.00 29.61           C  
ATOM    411  NH1 ARG L  55      23.787  20.062  56.037  1.00 25.85           N1+
ATOM    412  NH2 ARG L  55      24.145  22.353  56.494  1.00 25.17           N  
ATOM    413  C   ARG L  55      20.830  20.457  50.758  1.00 23.35           C  
ATOM    414  O   ARG L  55      19.780  20.742  51.334  1.00 23.62           O  
ATOM    415  N   ALA L  56      20.895  19.523  49.789  0.90 24.17           N  
ATOM    416  CA  ALA L  56      19.754  18.745  49.411  0.90 24.03           C  
ATOM    417  CB  ALA L  56      19.950  17.951  48.108  0.90 24.89           C  
ATOM    418  C   ALA L  56      19.501  17.761  50.505  0.90 25.98           C  
ATOM    419  O   ALA L  56      20.392  17.453  51.296  0.90 24.94           O  
ATOM    420  N   THR L  57      18.261  17.245  50.589  0.90 27.75           N  
ATOM    421  CA  THR L  57      17.962  16.334  51.658  0.90 30.33           C  
ATOM    422  CB  THR L  57      16.512  15.959  51.740  0.90 36.02           C  
ATOM    423  OG1 THR L  57      16.109  15.319  50.538  0.75 30.80           O  
ATOM    424  CG2 THR L  57      15.681  17.228  51.976  0.75 27.12           C  
ATOM    425  C   THR L  57      18.726  15.069  51.444  0.90 29.64           C  
ATOM    426  O   THR L  57      18.828  14.565  50.327  0.90 30.25           O  
ATOM    427  N   GLY L  58      19.305  14.534  52.538  0.90 30.37           N  
ATOM    428  CA  GLY L  58      19.990  13.275  52.485  0.90 31.02           C  
ATOM    429  C   GLY L  58      21.462  13.466  52.270  0.90 32.79           C  
ATOM    430  O   GLY L  58      22.227  12.510  52.393  0.90 33.55           O  
ATOM    431  N   ILE L  59      21.904  14.700  51.953  1.00 28.71           N  
ATOM    432  CA  ILE L  59      23.306  14.944  51.720  1.00 25.17           C  
ATOM    433  CB  ILE L  59      23.589  16.135  50.839  1.00 25.82           C  
ATOM    434  CG1 ILE L  59      23.173  15.862  49.386  1.00 24.46           C  
ATOM    435  CG2 ILE L  59      25.081  16.483  50.974  1.00 26.26           C  
ATOM    436  CD1 ILE L  59      21.676  15.667  49.189  1.00 19.58           C  
ATOM    437  C   ILE L  59      23.980  15.185  53.039  1.00 25.40           C  
ATOM    438  O   ILE L  59      23.448  15.877  53.904  1.00 28.03           O  
ATOM    439  N   PRO L  60      25.150  14.615  53.209  1.00 26.45           N  
ATOM    440  CA  PRO L  60      25.877  14.766  54.444  1.00 27.78           C  
ATOM    441  CD  PRO L  60      25.509  13.390  52.512  1.00 27.30           C  
ATOM    442  CB  PRO L  60      27.045  13.788  54.355  1.00 30.10           C  
ATOM    443  CG  PRO L  60      26.525  12.679  53.423  1.00 30.65           C  
ATOM    444  C   PRO L  60      26.304  16.187  54.660  1.00 26.12           C  
ATOM    445  O   PRO L  60      26.567  16.896  53.691  1.00 24.93           O  
ATOM    446  N   ASP L  61      26.417  16.599  55.937  1.00 26.08           N  
ATOM    447  CA  ASP L  61      26.725  17.937  56.363  1.00 24.66           C  
ATOM    448  CB  ASP L  61      26.581  18.133  57.886  1.00 29.35           C  
ATOM    449  CG  ASP L  61      27.523  17.189  58.626  1.00 41.19           C  
ATOM    450  OD1 ASP L  61      28.152  16.324  57.959  1.00 43.64           O  
ATOM    451  OD2 ASP L  61      27.617  17.313  59.876  1.00 44.68           O1-
ATOM    452  C   ASP L  61      28.108  18.339  55.946  1.00 25.62           C  
ATOM    453  O   ASP L  61      28.415  19.528  55.876  1.00 27.55           O  
ATOM    454  N   ARG L  62      28.986  17.364  55.670  1.00 24.99           N  
ATOM    455  CA  ARG L  62      30.351  17.652  55.329  1.00 24.28           C  
ATOM    456  CB  ARG L  62      31.231  16.395  55.170  1.00 24.84           C  
ATOM    457  CG  ARG L  62      30.790  15.390  54.102  1.00 25.29           C  
ATOM    458  CD  ARG L  62      31.739  14.188  54.018  1.00 23.03           C  
ATOM    459  NE  ARG L  62      31.270  13.272  52.937  1.00 22.81           N  
ATOM    460  CZ  ARG L  62      30.548  12.151  53.231  1.00 28.39           C  
ATOM    461  NH1 ARG L  62      30.200  11.875  54.521  1.00 24.81           N1+
ATOM    462  NH2 ARG L  62      30.195  11.291  52.231  1.00 24.09           N  
ATOM    463  C   ARG L  62      30.406  18.479  54.077  1.00 23.57           C  
ATOM    464  O   ARG L  62      31.384  19.195  53.857  1.00 23.82           O  
ATOM    465  N   PHE L  63      29.387  18.367  53.196  1.00 22.81           N  
ATOM    466  CA  PHE L  63      29.372  19.156  51.991  1.00 22.00           C  
ATOM    467  CB  PHE L  63      28.505  18.566  50.865  1.00 21.24           C  
ATOM    468  CG  PHE L  63      29.127  17.314  50.350  1.00 21.67           C  
ATOM    469  CD1 PHE L  63      30.073  17.368  49.355  1.00 22.23           C  
ATOM    470  CD2 PHE L  63      28.760  16.087  50.851  1.00 23.96           C  
ATOM    471  CE1 PHE L  63      30.648  16.219  48.867  1.00 21.08           C  
ATOM    472  CE2 PHE L  63      29.331  14.935  50.368  1.00 25.99           C  
ATOM    473  CZ  PHE L  63      30.278  14.997  49.375  1.00 23.13           C  
ATOM    474  C   PHE L  63      28.772  20.500  52.283  1.00 23.83           C  
ATOM    475  O   PHE L  63      27.731  20.601  52.931  1.00 25.19           O  
ATOM    476  N   SER L  64      29.425  21.580  51.797  1.00 20.75           N  
ATOM    477  CA  SER L  64      28.902  22.904  51.983  1.00 23.37           C  
ATOM    478  CB  SER L  64      29.519  23.644  53.183  1.00 26.74           C  
ATOM    479  OG  SER L  64      30.915  23.817  52.988  1.00 30.96           O  
ATOM    480  C   SER L  64      29.203  23.700  50.749  1.00 24.23           C  
ATOM    481  O   SER L  64      30.144  23.400  50.017  1.00 25.79           O  
ATOM    482  N   GLY L  65      28.396  24.748  50.484  1.00 22.85           N  
ATOM    483  CA  GLY L  65      28.614  25.548  49.310  1.00 24.55           C  
ATOM    484  C   GLY L  65      28.555  26.984  49.714  1.00 25.35           C  
ATOM    485  O   GLY L  65      27.900  27.336  50.693  1.00 25.27           O  
ATOM    486  N   SER L  66      29.252  27.855  48.955  0.90 22.91           N  
ATOM    487  CA  SER L  66      29.229  29.251  49.275  0.90 25.37           C  
ATOM    488  CB  SER L  66      30.285  29.660  50.317  0.90 30.74           C  
ATOM    489  OG  SER L  66      31.592  29.441  49.806  0.90 35.79           O  
ATOM    490  C   SER L  66      29.512  30.031  48.032  0.90 27.59           C  
ATOM    491  O   SER L  66      29.689  29.473  46.948  0.90 27.55           O  
ATOM    492  N   GLY L  67      29.538  31.373  48.172  1.00 27.62           N  
ATOM    493  CA  GLY L  67      29.863  32.221  47.061  1.00 28.94           C  
ATOM    494  C   GLY L  67      28.640  32.888  46.517  1.00 30.98           C  
ATOM    495  O   GLY L  67      27.506  32.486  46.777  1.00 29.36           O  
ATOM    496  N   SER L  68      28.885  33.975  45.752  1.00 31.08           N  
ATOM    497  CA  SER L  68      27.863  34.734  45.093  1.00 33.04           C  
ATOM    498  CB  SER L  68      27.226  35.817  45.982  1.00 39.80           C  
ATOM    499  OG  SER L  68      28.193  36.797  46.332  1.00 47.13           O  
ATOM    500  C   SER L  68      28.513  35.436  43.940  1.00 37.15           C  
ATOM    501  O   SER L  68      29.737  35.505  43.846  1.00 40.63           O  
ATOM    502  N   GLY L  69      27.695  35.990  43.023  1.00 32.06           N  
ATOM    503  CA  GLY L  69      28.227  36.687  41.890  1.00 33.61           C  
ATOM    504  C   GLY L  69      28.796  35.690  40.934  1.00 32.28           C  
ATOM    505  O   GLY L  69      28.091  34.819  40.425  1.00 31.01           O  
ATOM    506  N   THR L  70      30.066  35.915  40.552  1.00 30.85           N  
ATOM    507  CA  THR L  70      30.805  35.065  39.666  1.00 29.73           C  
ATOM    508  CB  THR L  70      31.870  35.807  38.915  1.00 37.66           C  
ATOM    509  OG1 THR L  70      32.822  36.357  39.813  1.00 38.37           O  
ATOM    510  CG2 THR L  70      31.193  36.924  38.102  1.00 37.64           C  
ATOM    511  C   THR L  70      31.444  33.875  40.333  1.00 30.79           C  
ATOM    512  O   THR L  70      31.604  32.841  39.688  1.00 30.79           O  
ATOM    513  N   ASP L  71      31.859  33.984  41.618  1.00 27.48           N  
ATOM    514  CA  ASP L  71      32.665  32.946  42.217  1.00 28.38           C  
ATOM    515  CB  ASP L  71      33.891  33.512  42.948  1.00 33.84           C  
ATOM    516  CG  ASP L  71      34.812  34.129  41.905  1.00 48.74           C  
ATOM    517  OD1 ASP L  71      34.630  33.836  40.694  1.00 59.14           O  
ATOM    518  OD2 ASP L  71      35.715  34.908  42.314  1.00 64.51           O1-
ATOM    519  C   ASP L  71      31.909  32.118  43.217  1.00 28.15           C  
ATOM    520  O   ASP L  71      31.239  32.640  44.107  1.00 28.07           O  
ATOM    521  N   PHE L  72      32.034  30.777  43.099  1.00 24.63           N  
ATOM    522  CA  PHE L  72      31.356  29.885  43.999  1.00 23.90           C  
ATOM    523  CB  PHE L  72      30.103  29.241  43.377  1.00 23.66           C  
ATOM    524  CG  PHE L  72      29.105  30.328  43.153  1.00 23.73           C  
ATOM    525  CD1 PHE L  72      29.181  31.135  42.039  1.00 25.17           C  
ATOM    526  CD2 PHE L  72      28.087  30.542  44.056  1.00 25.51           C  
ATOM    527  CE1 PHE L  72      28.265  32.140  41.830  1.00 26.33           C  
ATOM    528  CE2 PHE L  72      27.169  31.545  43.852  1.00 26.51           C  
ATOM    529  CZ  PHE L  72      27.255  32.346  42.738  1.00 28.50           C  
ATOM    530  C   PHE L  72      32.297  28.774  44.365  1.00 26.58           C  
ATOM    531  O   PHE L  72      33.199  28.433  43.600  1.00 25.23           O  
ATOM    532  N   THR L  73      32.120  28.189  45.572  1.00 23.25           N  
ATOM    533  CA  THR L  73      32.963  27.106  45.992  0.73 22.62           C  
ATOM    534  CB  THR L  73      33.986  27.482  47.025  0.73 26.59           C  
ATOM    535  OG1 THR L  73      33.358  28.169  48.094  0.73 28.53           O  
ATOM    536  CG2 THR L  73      35.093  28.331  46.399  0.73 25.19           C  
ATOM    537  C   THR L  73      32.149  26.017  46.607  1.00 25.15           C  
ATOM    538  O   THR L  73      31.109  26.252  47.222  1.00 24.48           O  
ATOM    539  N   LEU L  74      32.625  24.771  46.420  1.00 21.25           N  
ATOM    540  CA  LEU L  74      32.048  23.621  47.044  1.00 20.83           C  
ATOM    541  CB  LEU L  74      31.689  22.502  46.056  1.00 19.05           C  
ATOM    542  CG  LEU L  74      31.081  21.257  46.725  1.00 21.39           C  
ATOM    543  CD1 LEU L  74      29.759  21.586  47.438  1.00 25.23           C  
ATOM    544  CD2 LEU L  74      30.952  20.105  45.716  1.00 24.35           C  
ATOM    545  C   LEU L  74      33.115  23.108  47.952  1.00 22.63           C  
ATOM    546  O   LEU L  74      34.254  22.910  47.530  1.00 22.54           O  
ATOM    547  N   THR L  75      32.785  22.900  49.240  1.00 21.16           N  
ATOM    548  CA  THR L  75      33.800  22.456  50.148  1.00 22.39           C  
ATOM    549  CB  THR L  75      34.031  23.418  51.273  1.00 27.14           C  
ATOM    550  OG1 THR L  75      34.376  24.695  50.757  1.00 29.96           O  
ATOM    551  CG2 THR L  75      35.171  22.877  52.152  1.00 26.47           C  
ATOM    552  C   THR L  75      33.373  21.158  50.754  1.00 25.25           C  
ATOM    553  O   THR L  75      32.212  20.978  51.116  1.00 25.59           O  
ATOM    554  N   ILE L  76      34.320  20.204  50.848  1.00 23.49           N  
ATOM    555  CA  ILE L  76      34.067  18.940  51.479  1.00 23.35           C  
ATOM    556  CB  ILE L  76      34.428  17.774  50.602  1.00 22.96           C  
ATOM    557  CG1 ILE L  76      33.666  17.861  49.268  1.00 24.82           C  
ATOM    558  CG2 ILE L  76      34.131  16.481  51.378  1.00 28.04           C  
ATOM    559  CD1 ILE L  76      34.173  16.890  48.200  1.00 25.76           C  
ATOM    560  C   ILE L  76      34.973  18.939  52.678  1.00 27.81           C  
ATOM    561  O   ILE L  76      36.195  18.904  52.542  1.00 29.06           O  
ATOM    562  N   SER L  77      34.381  18.960  53.889  0.90 26.19           N  
ATOM    563  CA  SER L  77      35.095  19.148  55.128  0.56 29.09           C  
ATOM    564  CB  SER L  77      34.162  19.078  56.345  0.56 30.58           C  
ATOM    565  OG  SER L  77      33.111  20.022  56.213  0.56 32.43           O  
ATOM    566  C   SER L  77      36.137  18.108  55.357  0.90 29.57           C  
ATOM    567  O   SER L  77      37.316  18.431  55.488  0.90 37.60           O  
ATOM    568  N   ARG L  78      35.708  16.838  55.472  0.90 29.09           N  
ATOM    569  CA  ARG L  78      36.602  15.743  55.686  0.78 29.84           C  
ATOM    570  CB  ARG L  78      36.450  15.125  57.084  0.78 32.85           C  
ATOM    571  CG  ARG L  78      37.321  13.894  57.332  1.00  0.00           C  
ATOM    572  CD  ARG L  78      37.286  13.423  58.787  1.00  0.00           C  
ATOM    573  NE  ARG L  78      37.959  14.470  59.609  1.00  0.00           N  
ATOM    574  CZ  ARG L  78      37.988  14.364  60.971  1.00  0.00           C  
ATOM    575  NH1 ARG L  78      37.381  13.309  61.587  1.00  0.00           N1+
ATOM    576  NH2 ARG L  78      38.617  15.317  61.719  1.00  0.00           N  
ATOM    577  C   ARG L  78      36.206  14.721  54.677  0.90 28.91           C  
ATOM    578  O   ARG L  78      35.150  14.101  54.786  0.90 29.89           O  
ATOM    579  N   LEU L  79      37.081  14.504  53.682  1.00 24.01           N  
ATOM    580  CA  LEU L  79      36.791  13.613  52.599  1.00 23.86           C  
ATOM    581  CB  LEU L  79      37.932  13.492  51.566  1.00 25.47           C  
ATOM    582  CG  LEU L  79      38.105  14.657  50.578  1.00 26.21           C  
ATOM    583  CD1 LEU L  79      39.387  14.491  49.752  1.00 28.34           C  
ATOM    584  CD2 LEU L  79      36.891  14.778  49.647  1.00 28.64           C  
ATOM    585  C   LEU L  79      36.608  12.229  53.116  1.00 26.23           C  
ATOM    586  O   LEU L  79      37.346  11.767  53.985  1.00 27.27           O  
ATOM    587  N   GLU L  80      35.597  11.533  52.559  1.00 23.47           N  
ATOM    588  CA  GLU L  80      35.334  10.164  52.892  1.00 24.89           C  
ATOM    589  CB  GLU L  80      33.879   9.899  53.302  1.00 25.59           C  
ATOM    590  CG  GLU L  80      33.455  10.689  54.541  1.00 28.89           C  
ATOM    591  CD  GLU L  80      34.336  10.276  55.713  1.00 37.97           C  
ATOM    592  OE1 GLU L  80      34.872   9.136  55.688  1.00 43.71           O  
ATOM    593  OE2 GLU L  80      34.481  11.101  56.655  1.00 58.94           O1-
ATOM    594  C   GLU L  80      35.597   9.394  51.633  1.00 24.30           C  
ATOM    595  O   GLU L  80      35.663   9.975  50.551  1.00 25.36           O  
ATOM    596  N   PRO L  81      35.765   8.103  51.730  0.90 25.69           N  
ATOM    597  CA  PRO L  81      36.085   7.311  50.570  0.90 26.66           C  
ATOM    598  CD  PRO L  81      36.236   7.490  52.962  1.00 29.32           C  
ATOM    599  CB  PRO L  81      36.393   5.914  51.108  0.90 29.58           C  
ATOM    600  CG  PRO L  81      36.930   6.188  52.528  1.00 35.13           C  
ATOM    601  C   PRO L  81      35.032   7.346  49.506  0.90 28.68           C  
ATOM    602  O   PRO L  81      35.361   7.191  48.332  0.90 28.79           O  
ATOM    603  N   GLU L  82      33.761   7.528  49.896  1.00 25.90           N  
ATOM    604  CA  GLU L  82      32.658   7.569  48.984  1.00 26.87           C  
ATOM    605  CB  GLU L  82      31.287   7.416  49.679  1.00 28.49           C  
ATOM    606  CG  GLU L  82      31.060   8.328  50.886  1.00 33.80           C  
ATOM    607  CD  GLU L  82      31.473   7.574  52.148  1.00 45.71           C  
ATOM    608  OE1 GLU L  82      32.548   6.918  52.133  1.00 37.30           O  
ATOM    609  OE2 GLU L  82      30.709   7.638  53.148  1.00 48.35           O1-
ATOM    610  C   GLU L  82      32.692   8.828  48.162  1.00 26.37           C  
ATOM    611  O   GLU L  82      32.099   8.880  47.086  1.00 26.62           O  
ATOM    612  N   ASP L  83      33.353   9.883  48.678  1.00 22.77           N  
ATOM    613  CA  ASP L  83      33.436  11.201  48.099  1.00 21.00           C  
ATOM    614  CB  ASP L  83      34.065  12.231  49.050  1.00 20.67           C  
ATOM    615  CG  ASP L  83      33.078  12.491  50.177  1.00 23.21           C  
ATOM    616  OD1 ASP L  83      31.904  12.047  50.061  1.00 24.51           O  
ATOM    617  OD2 ASP L  83      33.488  13.145  51.174  1.00 21.89           O1-
ATOM    618  C   ASP L  83      34.220  11.254  46.817  1.00 20.81           C  
ATOM    619  O   ASP L  83      34.063  12.205  46.052  1.00 21.18           O  
ATOM    620  N   PHE L  84      35.142  10.307  46.561  1.00 20.87           N  
ATOM    621  CA  PHE L  84      35.888  10.426  45.338  1.00 20.08           C  
ATOM    622  CB  PHE L  84      37.023   9.398  45.224  1.00 19.53           C  
ATOM    623  CG  PHE L  84      37.975   9.754  46.311  1.00 19.29           C  
ATOM    624  CD1 PHE L  84      38.941  10.713  46.111  1.00 20.32           C  
ATOM    625  CD2 PHE L  84      37.891   9.137  47.537  1.00 22.98           C  
ATOM    626  CE1 PHE L  84      39.815  11.048  47.117  1.00 22.12           C  
ATOM    627  CE2 PHE L  84      38.762   9.468  48.546  1.00 25.37           C  
ATOM    628  CZ  PHE L  84      39.727  10.423  48.336  1.00 23.19           C  
ATOM    629  C   PHE L  84      34.939  10.251  44.196  1.00 21.74           C  
ATOM    630  O   PHE L  84      34.259   9.231  44.086  1.00 23.51           O  
ATOM    631  N   ALA L  85      34.880  11.265  43.305  1.00 19.63           N  
ATOM    632  CA  ALA L  85      33.972  11.249  42.192  1.00 19.00           C  
ATOM    633  CB  ALA L  85      32.490  11.207  42.604  1.00 19.55           C  
ATOM    634  C   ALA L  85      34.181  12.523  41.432  1.00 20.06           C  
ATOM    635  O   ALA L  85      35.110  13.279  41.714  1.00 20.63           O  
ATOM    636  N   VAL L  86      33.335  12.769  40.409  1.00 18.47           N  
ATOM    637  CA  VAL L  86      33.432  13.978  39.639  1.00 16.95           C  
ATOM    638  CB  VAL L  86      33.232  13.764  38.165  1.00 18.86           C  
ATOM    639  CG1 VAL L  86      33.255  15.130  37.460  1.00 21.21           C  
ATOM    640  CG2 VAL L  86      34.299  12.779  37.658  1.00 20.45           C  
ATOM    641  C   VAL L  86      32.333  14.886  40.109  1.00 19.02           C  
ATOM    642  O   VAL L  86      31.238  14.425  40.429  1.00 20.47           O  
ATOM    643  N   TYR L  87      32.607  16.210  40.177  1.00 17.45           N  
ATOM    644  CA  TYR L  87      31.634  17.165  40.642  1.00 17.95           C  
ATOM    645  CB  TYR L  87      32.092  17.954  41.882  1.00 18.54           C  
ATOM    646  CG  TYR L  87      32.211  16.991  43.010  1.00 19.44           C  
ATOM    647  CD1 TYR L  87      33.338  16.215  43.147  1.00 20.44           C  
ATOM    648  CD2 TYR L  87      31.198  16.869  43.933  1.00 18.23           C  
ATOM    649  CE1 TYR L  87      33.451  15.325  44.188  1.00 19.60           C  
ATOM    650  CE2 TYR L  87      31.306  15.980  44.976  1.00 18.12           C  
ATOM    651  CZ  TYR L  87      32.434  15.204  45.104  1.00 19.85           C  
ATOM    652  OH  TYR L  87      32.546  14.292  46.172  1.00 20.56           O  
ATOM    653  C   TYR L  87      31.400  18.184  39.565  1.00 21.31           C  
ATOM    654  O   TYR L  87      32.342  18.634  38.915  1.00 21.16           O  
ATOM    655  N   TYR L  88      30.120  18.575  39.359  1.00 18.35           N  
ATOM    656  CA  TYR L  88      29.762  19.540  38.350  1.00 19.50           C  
ATOM    657  CB  TYR L  88      28.813  18.992  37.267  1.00 20.03           C  
ATOM    658  CG  TYR L  88      29.489  17.969  36.423  1.00 19.33           C  
ATOM    659  CD1 TYR L  88      30.240  18.355  35.338  1.00 20.51           C  
ATOM    660  CD2 TYR L  88      29.356  16.629  36.706  1.00 21.07           C  
ATOM    661  CE1 TYR L  88      30.858  17.416  34.550  1.00 20.24           C  
ATOM    662  CE2 TYR L  88      29.974  15.684  35.921  1.00 19.83           C  
ATOM    663  CZ  TYR L  88      30.726  16.080  34.842  1.00 22.22           C  
ATOM    664  OH  TYR L  88      31.360  15.113  34.035  1.00 23.51           O  
ATOM    665  C   TYR L  88      28.957  20.636  38.986  1.00 21.32           C  
ATOM    666  O   TYR L  88      28.127  20.377  39.857  1.00 21.03           O  
ATOM    667  N   CYS L  89      29.186  21.899  38.558  1.00 20.85           N  
ATOM    668  CA  CYS L  89      28.373  23.001  39.003  1.00 21.02           C  
ATOM    669  CB  CYS L  89      29.160  24.293  39.360  1.00 23.07           C  
ATOM    670  SG  CYS L  89      30.264  24.911  38.049  1.00 27.55           S  
ATOM    671  C   CYS L  89      27.412  23.286  37.886  1.00 22.91           C  
ATOM    672  O   CYS L  89      27.661  22.919  36.739  1.00 23.03           O  
ATOM    673  N   GLN L  90      26.250  23.892  38.214  1.00 20.85           N  
ATOM    674  CA  GLN L  90      25.261  24.214  37.222  1.00 20.50           C  
ATOM    675  CB  GLN L  90      24.047  23.284  37.229  1.00 23.12           C  
ATOM    676  CG  GLN L  90      22.996  23.736  36.216  1.00 26.16           C  
ATOM    677  CD  GLN L  90      21.629  23.335  36.741  1.00 32.71           C  
ATOM    678  OE1 GLN L  90      21.505  22.470  37.608  1.00 31.68           O  
ATOM    679  NE2 GLN L  90      20.570  24.009  36.218  1.00 30.50           N  
ATOM    680  C   GLN L  90      24.661  25.533  37.584  1.00 21.74           C  
ATOM    681  O   GLN L  90      24.348  25.782  38.745  1.00 22.87           O  
ATOM    682  N   GLN L  91      24.444  26.409  36.585  1.00 21.27           N  
ATOM    683  CA  GLN L  91      23.827  27.668  36.883  1.00 20.86           C  
ATOM    684  CB  GLN L  91      24.605  28.887  36.340  1.00 23.08           C  
ATOM    685  CG  GLN L  91      24.772  28.936  34.818  1.00 27.92           C  
ATOM    686  CD  GLN L  91      23.673  29.794  34.206  1.00 33.80           C  
ATOM    687  OE1 GLN L  91      22.952  30.506  34.901  1.00 34.14           O  
ATOM    688  NE2 GLN L  91      23.552  29.736  32.853  1.00 32.02           N  
ATOM    689  C   GLN L  91      22.441  27.672  36.339  1.00 24.31           C  
ATOM    690  O   GLN L  91      22.185  27.165  35.244  1.00 23.95           O  
ATOM    691  N   TYR L  92      21.417  27.927  37.154  1.00 22.82           N  
ATOM    692  CA  TYR L  92      20.064  27.994  36.667  1.00 26.35           C  
ATOM    693  CB  TYR L  92      19.089  27.026  37.349  1.00 25.53           C  
ATOM    694  CG  TYR L  92      19.231  26.934  38.826  1.00 25.67           C  
ATOM    695  CD1 TYR L  92      20.319  26.312  39.392  1.00 27.40           C  
ATOM    696  CD2 TYR L  92      18.266  27.454  39.648  1.00 24.97           C  
ATOM    697  CE1 TYR L  92      20.437  26.214  40.759  1.00 29.78           C  
ATOM    698  CE2 TYR L  92      18.374  27.362  41.015  1.00 26.80           C  
ATOM    699  CZ  TYR L  92      19.461  26.738  41.571  1.00 33.58           C  
ATOM    700  OH  TYR L  92      19.575  26.643  42.973  1.00 33.47           O  
ATOM    701  C   TYR L  92      19.544  29.366  36.365  1.00 28.68           C  
ATOM    702  O   TYR L  92      18.457  29.505  35.815  1.00 29.83           O  
ATOM    703  N   GLY L  93      20.243  30.420  36.819  1.00 29.25           N  
ATOM    704  CA  GLY L  93      19.748  31.766  36.738  1.00 30.58           C  
ATOM    705  C   GLY L  93      19.418  32.184  35.338  1.00 33.55           C  
ATOM    706  O   GLY L  93      18.444  32.913  35.150  1.00 33.77           O  
ATOM    707  N   SER L  94      20.208  31.783  34.320  1.00 30.40           N  
ATOM    708  CA  SER L  94      19.902  32.239  32.990  1.00 35.28           C  
ATOM    709  CB  SER L  94      20.984  33.181  32.431  1.00 35.46           C  
ATOM    710  OG  SER L  94      20.637  33.606  31.123  1.00 47.95           O  
ATOM    711  C   SER L  94      19.805  31.046  32.079  1.00 35.62           C  
ATOM    712  O   SER L  94      20.232  29.948  32.432  1.00 31.42           O  
ATOM    713  N   SER L  95      19.217  31.232  30.875  1.00 34.90           N  
ATOM    714  CA  SER L  95      19.079  30.149  29.938  1.00 36.66           C  
ATOM    715  CB  SER L  95      17.662  30.019  29.352  1.00 37.94           C  
ATOM    716  OG  SER L  95      17.339  31.176  28.593  1.00 47.74           O  
ATOM    717  C   SER L  95      20.005  30.437  28.799  1.00 35.69           C  
ATOM    718  O   SER L  95      20.200  31.596  28.438  1.00 36.53           O  
ATOM    719  N   THR L  96      20.623  29.398  28.194  1.00 36.18           N  
ATOM    720  CA  THR L  96      20.444  28.013  28.534  1.00 35.00           C  
ATOM    721  CB  THR L  96      21.159  27.072  27.599  1.00 36.91           C  
ATOM    722  OG1 THR L  96      20.774  25.729  27.840  1.00  0.00           O  
ATOM    723  CG2 THR L  96      22.664  27.170  27.878  1.00  0.00           C  
ATOM    724  C   THR L  96      21.081  27.766  29.858  1.00 30.22           C  
ATOM    725  O   THR L  96      21.993  28.477  30.276  1.00 29.23           O  
ATOM    726  N   TRP L  97      20.582  26.732  30.562  1.00 26.58           N  
ATOM    727  CA  TRP L  97      21.166  26.343  31.807  1.00 25.21           C  
ATOM    728  CB  TRP L  97      20.176  25.524  32.640  1.00 24.56           C  
ATOM    729  CG  TRP L  97      19.036  26.445  33.013  1.00 27.65           C  
ATOM    730  CD2 TRP L  97      17.647  26.218  32.720  1.00 30.81           C  
ATOM    731  CD1 TRP L  97      19.110  27.688  33.569  1.00 29.45           C  
ATOM    732  NE1 TRP L  97      17.859  28.246  33.647  1.00 28.40           N  
ATOM    733  CE2 TRP L  97      16.948  27.358  33.126  1.00 32.08           C  
ATOM    734  CE3 TRP L  97      17.009  25.160  32.144  1.00 37.73           C  
ATOM    735  CZ2 TRP L  97      15.595  27.455  32.966  1.00 46.68           C  
ATOM    736  CZ3 TRP L  97      15.644  25.260  31.992  1.00 42.54           C  
ATOM    737  CH2 TRP L  97      14.949  26.383  32.395  1.00 48.20           C  
ATOM    738  C   TRP L  97      22.398  25.589  31.424  1.00 24.77           C  
ATOM    739  O   TRP L  97      22.394  24.825  30.461  1.00 26.12           O  
ATOM    740  N   THR L  98      23.500  25.805  32.165  1.00 21.98           N  
ATOM    741  CA  THR L  98      24.776  25.345  31.708  1.00 22.78           C  
ATOM    742  CB  THR L  98      25.635  26.441  31.149  1.00 28.07           C  
ATOM    743  OG1 THR L  98      25.861  27.438  32.135  1.00 29.56           O  
ATOM    744  CG2 THR L  98      24.925  27.052  29.932  1.00 29.96           C  
ATOM    745  C   THR L  98      25.511  24.725  32.853  1.00 23.81           C  
ATOM    746  O   THR L  98      25.327  25.114  34.005  1.00 22.78           O  
ATOM    747  N   PHE L  99      26.380  23.737  32.546  1.00 21.41           N  
ATOM    748  CA  PHE L  99      27.125  23.036  33.553  1.00 20.57           C  
ATOM    749  CB  PHE L  99      27.058  21.498  33.441  1.00 19.82           C  
ATOM    750  CG  PHE L  99      25.684  20.972  33.689  1.00 21.06           C  
ATOM    751  CD1 PHE L  99      24.762  20.908  32.672  1.00 23.87           C  
ATOM    752  CD2 PHE L  99      25.317  20.518  34.935  1.00 21.64           C  
ATOM    753  CE1 PHE L  99      23.498  20.411  32.897  1.00 23.71           C  
ATOM    754  CE2 PHE L  99      24.055  20.019  35.165  1.00 21.71           C  
ATOM    755  CZ  PHE L  99      23.139  19.964  34.144  1.00 22.72           C  
ATOM    756  C   PHE L  99      28.582  23.341  33.366  1.00 21.52           C  
ATOM    757  O   PHE L  99      29.030  23.703  32.278  1.00 23.43           O  
ATOM    758  N   GLY L 100      29.362  23.210  34.458  1.00 20.59           N  
ATOM    759  CA  GLY L 100      30.787  23.372  34.383  1.00 21.07           C  
ATOM    760  C   GLY L 100      31.313  22.098  33.780  1.00 23.54           C  
ATOM    761  O   GLY L 100      30.569  21.132  33.626  1.00 21.39           O  
ATOM    762  N   GLN L 101      32.616  22.067  33.414  1.00 22.86           N  
ATOM    763  CA  GLN L 101      33.221  20.928  32.764  1.00 22.90           C  
ATOM    764  CB  GLN L 101      34.600  21.182  32.114  1.00 26.24           C  
ATOM    765  CG  GLN L 101      35.765  21.355  33.083  1.00 36.00           C  
ATOM    766  CD  GLN L 101      35.632  22.686  33.787  1.00 45.86           C  
ATOM    767  OE1 GLN L 101      34.978  23.610  33.305  1.00 39.80           O  
ATOM    768  NE2 GLN L 101      36.282  22.782  34.973  1.00 41.86           N  
ATOM    769  C   GLN L 101      33.369  19.779  33.718  1.00 22.91           C  
ATOM    770  O   GLN L 101      33.461  18.628  33.296  1.00 24.35           O  
ATOM    771  N   GLY L 102      33.479  20.055  35.031  1.00 21.08           N  
ATOM    772  CA  GLY L 102      33.589  18.983  35.984  1.00 21.52           C  
ATOM    773  C   GLY L 102      34.964  18.970  36.572  1.00 23.17           C  
ATOM    774  O   GLY L 102      35.941  19.357  35.932  1.00 22.90           O  
ATOM    775  N   THR L 103      35.048  18.536  37.848  1.00 20.88           N  
ATOM    776  CA  THR L 103      36.297  18.416  38.540  1.00 20.37           C  
ATOM    777  CB  THR L 103      36.426  19.374  39.687  1.00 21.80           C  
ATOM    778  OG1 THR L 103      36.268  20.710  39.230  1.00 24.60           O  
ATOM    779  CG2 THR L 103      37.814  19.193  40.324  1.00 21.34           C  
ATOM    780  C   THR L 103      36.343  17.028  39.104  1.00 20.33           C  
ATOM    781  O   THR L 103      35.422  16.595  39.795  1.00 20.82           O  
ATOM    782  N   LYS L 104      37.435  16.289  38.828  1.00 19.01           N  
ATOM    783  CA  LYS L 104      37.524  14.939  39.305  1.00 19.53           C  
ATOM    784  CB  LYS L 104      38.228  13.992  38.315  1.00 20.59           C  
ATOM    785  CG  LYS L 104      38.197  12.520  38.730  1.00 20.82           C  
ATOM    786  CD  LYS L 104      38.613  11.564  37.610  1.00 24.63           C  
ATOM    787  CE  LYS L 104      38.541  10.087  38.003  1.00 31.92           C  
ATOM    788  NZ  LYS L 104      38.911   9.239  36.849  1.00 33.80           N1+
ATOM    789  C   LYS L 104      38.321  14.937  40.570  1.00 20.75           C  
ATOM    790  O   LYS L 104      39.429  15.469  40.625  1.00 22.89           O  
ATOM    791  N   VAL L 105      37.756  14.334  41.636  1.00 20.24           N  
ATOM    792  CA  VAL L 105      38.453  14.247  42.887  1.00 18.76           C  
ATOM    793  CB  VAL L 105      37.550  14.440  44.074  1.00 21.12           C  
ATOM    794  CG1 VAL L 105      38.373  14.271  45.364  1.00 22.83           C  
ATOM    795  CG2 VAL L 105      36.870  15.813  43.944  1.00 25.17           C  
ATOM    796  C   VAL L 105      39.013  12.859  42.953  1.00 19.47           C  
ATOM    797  O   VAL L 105      38.265  11.882  42.988  1.00 20.68           O  
ATOM    798  N   GLU L 106      40.359  12.751  42.986  1.00 20.23           N  
ATOM    799  CA  GLU L 106      41.029  11.479  42.964  1.00 19.36           C  
ATOM    800  CB  GLU L 106      42.141  11.368  41.902  1.00 22.01           C  
ATOM    801  CG  GLU L 106      41.641  11.325  40.459  1.00 26.85           C  
ATOM    802  CD  GLU L 106      42.859  11.216  39.550  1.00 36.48           C  
ATOM    803  OE1 GLU L 106      43.993  11.097  40.088  1.00 33.51           O  
ATOM    804  OE2 GLU L 106      42.671  11.255  38.304  1.00 37.38           O1-
ATOM    805  C   GLU L 106      41.702  11.253  44.280  1.00 21.45           C  
ATOM    806  O   GLU L 106      41.866  12.172  45.081  1.00 22.02           O  
ATOM    807  N   ILE L 107      42.117   9.991  44.520  1.00 21.76           N  
ATOM    808  CA  ILE L 107      42.709   9.610  45.770  1.00 21.19           C  
ATOM    809  CB  ILE L 107      42.456   8.172  46.116  1.00 23.82           C  
ATOM    810  CG1 ILE L 107      40.946   7.882  46.147  1.00 26.68           C  
ATOM    811  CG2 ILE L 107      43.164   7.872  47.448  1.00 25.79           C  
ATOM    812  CD1 ILE L 107      40.619   6.391  46.128  1.00 34.72           C  
ATOM    813  C   ILE L 107      44.189   9.769  45.677  1.00 22.86           C  
ATOM    814  O   ILE L 107      44.839   9.235  44.780  1.00 23.14           O  
ATOM    815  N   LYS L 108      44.762  10.523  46.631  1.00 22.56           N  
ATOM    816  CA  LYS L 108      46.178  10.704  46.647  1.00 21.86           C  
ATOM    817  CB  LYS L 108      46.627  11.860  47.550  1.00 25.50           C  
ATOM    818  CG  LYS L 108      48.139  12.067  47.539  1.00 28.81           C  
ATOM    819  CD  LYS L 108      48.564  13.381  48.187  1.00 35.14           C  
ATOM    820  CE  LYS L 108      48.447  13.365  49.711  1.00 43.44           C  
ATOM    821  NZ  LYS L 108      49.629  12.696  50.299  1.00 49.28           N1+
ATOM    822  C   LYS L 108      46.760   9.424  47.228  1.00 24.38           C  
ATOM    823  O   LYS L 108      46.515   9.172  48.436  1.00 25.64           O  
ATOM    824  OXT LYS L 108      47.449   8.682  46.480  1.00  0.00           O1-
TER     825      LYS L 108 
ATOM    826  N   GLU H 109       8.433   6.530  46.797  1.00 51.87           N1+
ATOM    827  CA  GLU H 109       9.698   7.190  46.409  1.00 51.30           C  
ATOM    828  CB  GLU H 109      10.848   6.168  46.412  1.00 55.25           C  
ATOM    829  CG  GLU H 109      12.230   6.774  46.164  1.00 64.92           C  
ATOM    830  CD  GLU H 109      13.240   5.637  46.199  1.00 75.83           C  
ATOM    831  OE1 GLU H 109      12.829   4.476  45.932  1.00 76.17           O  
ATOM    832  OE2 GLU H 109      14.435   5.913  46.490  1.00 80.39           O1-
ATOM    833  C   GLU H 109       9.571   7.752  45.034  1.00 44.98           C  
ATOM    834  O   GLU H 109       8.905   7.175  44.177  1.00 44.53           O  
ATOM    835  N   VAL H 110      10.198   8.917  44.787  1.00 39.18           N  
ATOM    836  CA  VAL H 110      10.086   9.457  43.471  1.00 35.76           C  
ATOM    837  CB  VAL H 110      10.389  10.916  43.383  1.00 35.77           C  
ATOM    838  CG1 VAL H 110      10.217  11.334  41.913  1.00 35.06           C  
ATOM    839  CG2 VAL H 110       9.484  11.675  44.369  1.00 39.30           C  
ATOM    840  C   VAL H 110      11.080   8.742  42.616  1.00 38.93           C  
ATOM    841  O   VAL H 110      12.233   8.566  43.011  1.00 37.32           O  
ATOM    842  N   GLN H 111      10.652   8.291  41.420  1.00 37.32           N  
ATOM    843  CA  GLN H 111      11.562   7.586  40.566  1.00 35.76           C  
ATOM    844  CB  GLN H 111      11.433   6.052  40.621  1.00 42.30           C  
ATOM    845  CG  GLN H 111      12.015   5.412  41.877  1.00 48.54           C  
ATOM    846  CD  GLN H 111      11.766   3.913  41.799  1.00 57.93           C  
ATOM    847  OE1 GLN H 111      10.624   3.459  41.832  1.00 62.16           O  
ATOM    848  NE2 GLN H 111      12.861   3.114  41.692  1.00 55.53           N  
ATOM    849  C   GLN H 111      11.314   7.946  39.140  1.00 34.69           C  
ATOM    850  O   GLN H 111      10.188   8.217  38.724  1.00 31.33           O  
ATOM    851  N   LEU H 112      12.411   7.972  38.363  1.00 28.06           N  
ATOM    852  CA  LEU H 112      12.357   8.168  36.949  1.00 25.58           C  
ATOM    853  CB  LEU H 112      13.135   9.413  36.488  1.00 26.47           C  
ATOM    854  CG  LEU H 112      12.497  10.742  36.941  1.00 30.59           C  
ATOM    855  CD1 LEU H 112      13.316  11.950  36.464  1.00 31.15           C  
ATOM    856  CD2 LEU H 112      11.033  10.835  36.483  1.00 31.69           C  
ATOM    857  C   LEU H 112      13.019   6.957  36.360  1.00 28.22           C  
ATOM    858  O   LEU H 112      14.167   6.653  36.682  1.00 28.81           O  
ATOM    859  N   VAL H 113      12.294   6.220  35.493  1.00 27.07           N  
ATOM    860  CA  VAL H 113      12.845   5.035  34.897  1.00 25.96           C  
ATOM    861  CB  VAL H 113      12.000   3.815  35.130  1.00 29.22           C  
ATOM    862  CG1 VAL H 113      12.633   2.616  34.405  1.00 29.13           C  
ATOM    863  CG2 VAL H 113      11.840   3.620  36.646  1.00 32.05           C  
ATOM    864  C   VAL H 113      12.902   5.259  33.418  1.00 25.19           C  
ATOM    865  O   VAL H 113      11.904   5.614  32.793  1.00 28.31           O  
ATOM    866  N   GLN H 114      14.090   5.040  32.818  1.00 23.39           N  
ATOM    867  CA  GLN H 114      14.262   5.268  31.412  1.00 23.05           C  
ATOM    868  CB  GLN H 114      15.558   6.016  31.057  1.00 21.74           C  
ATOM    869  CG  GLN H 114      15.594   7.446  31.596  1.00 21.32           C  
ATOM    870  CD  GLN H 114      16.833   8.126  31.034  1.00 24.51           C  
ATOM    871  OE1 GLN H 114      17.809   8.361  31.744  1.00 24.01           O  
ATOM    872  NE2 GLN H 114      16.797   8.448  29.712  1.00 24.64           N  
ATOM    873  C   GLN H 114      14.275   3.967  30.671  1.00 25.15           C  
ATOM    874  O   GLN H 114      14.433   2.894  31.253  1.00 26.07           O  
ATOM    875  N   SER H 115      14.097   4.051  29.337  1.00 23.09           N  
ATOM    876  CA  SER H 115      14.056   2.895  28.486  1.00 24.82           C  
ATOM    877  CB  SER H 115      13.484   3.194  27.087  1.00 27.35           C  
ATOM    878  OG  SER H 115      14.268   4.176  26.427  1.00 28.16           O  
ATOM    879  C   SER H 115      15.444   2.328  28.345  1.00 25.75           C  
ATOM    880  O   SER H 115      16.427   2.943  28.753  1.00 24.46           O  
ATOM    881  N   GLY H 116      15.545   1.120  27.747  1.00 26.69           N  
ATOM    882  CA  GLY H 116      16.776   0.378  27.667  1.00 25.94           C  
ATOM    883  C   GLY H 116      17.706   0.925  26.627  1.00 25.67           C  
ATOM    884  O   GLY H 116      17.353   1.782  25.818  1.00 27.45           O  
ATOM    885  N   ALA H 117      18.940   0.378  26.624  1.00 25.68           N  
ATOM    886  CA  ALA H 117      20.002   0.800  25.755  1.00 25.31           C  
ATOM    887  CB  ALA H 117      21.328   0.059  26.003  1.00 26.46           C  
ATOM    888  C   ALA H 117      19.606   0.577  24.332  1.00 27.10           C  
ATOM    889  O   ALA H 117      18.850  -0.340  24.011  1.00 28.79           O  
ATOM    890  N   GLU H 118      20.114   1.452  23.439  1.00 23.94           N  
ATOM    891  CA  GLU H 118      19.745   1.374  22.058  1.00 26.36           C  
ATOM    892  CB  GLU H 118      18.980   2.626  21.596  1.00 29.12           C  
ATOM    893  CG  GLU H 118      17.703   2.919  22.388  1.00 33.52           C  
ATOM    894  CD  GLU H 118      16.572   2.066  21.840  1.00 42.41           C  
ATOM    895  OE1 GLU H 118      16.868   0.982  21.269  1.00 37.57           O  
ATOM    896  OE2 GLU H 118      15.396   2.491  21.983  1.00 42.58           O1-
ATOM    897  C   GLU H 118      20.985   1.328  21.215  1.00 25.96           C  
ATOM    898  O   GLU H 118      21.958   2.036  21.470  1.00 26.34           O  
ATOM    899  N   VAL H 119      20.976   0.462  20.182  1.00 25.49           N  
ATOM    900  CA  VAL H 119      22.049   0.431  19.232  1.00 23.36           C  
ATOM    901  CB  VAL H 119      22.757  -0.897  19.157  1.00 25.08           C  
ATOM    902  CG1 VAL H 119      21.777  -1.995  18.716  1.00 26.38           C  
ATOM    903  CG2 VAL H 119      23.971  -0.738  18.234  1.00 25.07           C  
ATOM    904  C   VAL H 119      21.406   0.743  17.915  1.00 24.63           C  
ATOM    905  O   VAL H 119      20.475   0.064  17.486  1.00 26.55           O  
ATOM    906  N   LYS H 120      21.870   1.806  17.227  1.00 25.24           N  
ATOM    907  CA  LYS H 120      21.172   2.170  16.027  1.00 26.14           C  
ATOM    908  CB  LYS H 120      20.286   3.415  16.218  1.00 26.79           C  
ATOM    909  CG  LYS H 120      19.302   3.304  17.390  1.00 31.13           C  
ATOM    910  CD  LYS H 120      18.247   2.205  17.246  1.00 33.35           C  
ATOM    911  CE  LYS H 120      16.999   2.649  16.478  1.00 36.43           C  
ATOM    912  NZ  LYS H 120      15.962   1.594  16.531  1.00 39.36           N1+
ATOM    913  C   LYS H 120      22.165   2.503  14.956  1.00 25.53           C  
ATOM    914  O   LYS H 120      23.364   2.614  15.207  1.00 26.89           O  
ATOM    915  N   LYS H 121      21.668   2.654  13.710  1.00 27.10           N  
ATOM    916  CA  LYS H 121      22.496   3.022  12.599  1.00 28.52           C  
ATOM    917  CB  LYS H 121      22.267   2.158  11.350  1.00 33.48           C  
ATOM    918  CG  LYS H 121      22.708   0.707  11.542  1.00 40.30           C  
ATOM    919  CD  LYS H 121      22.211  -0.229  10.442  1.00 45.63           C  
ATOM    920  CE  LYS H 121      22.631  -1.685  10.637  1.00 47.44           C  
ATOM    921  NZ  LYS H 121      22.053  -2.522   9.561  1.00 52.27           N1+
ATOM    922  C   LYS H 121      22.144   4.432  12.245  1.00 29.53           C  
ATOM    923  O   LYS H 121      21.052   4.904  12.552  1.00 31.50           O  
ATOM    924  N   SER H 122      23.072   5.154  11.588  1.00 30.16           N  
ATOM    925  CA  SER H 122      22.800   6.526  11.277  1.00 31.34           C  
ATOM    926  CB  SER H 122      24.000   7.280  10.671  1.00 34.49           C  
ATOM    927  OG  SER H 122      24.338   6.737   9.404  1.00  0.00           O  
ATOM    928  C   SER H 122      21.669   6.592  10.301  1.00 33.76           C  
ATOM    929  O   SER H 122      21.529   5.738   9.428  1.00 33.05           O  
ATOM    930  N   GLY H 123      20.818   7.629  10.454  1.00 31.39           N  
ATOM    931  CA  GLY H 123      19.713   7.851   9.566  1.00 34.04           C  
ATOM    932  C   GLY H 123      18.460   7.274  10.152  1.00 34.93           C  
ATOM    933  O   GLY H 123      17.362   7.585   9.693  1.00 35.30           O  
ATOM    934  N   GLU H 124      18.578   6.416  11.184  1.00 30.36           N  
ATOM    935  CA  GLU H 124      17.402   5.826  11.763  1.00 28.81           C  
ATOM    936  CB  GLU H 124      17.663   4.474  12.450  1.00 29.33           C  
ATOM    937  CG  GLU H 124      18.013   3.366  11.453  1.00 32.28           C  
ATOM    938  CD  GLU H 124      18.283   2.082  12.222  1.00 38.45           C  
ATOM    939  OE1 GLU H 124      18.458   2.160  13.468  1.00 35.09           O  
ATOM    940  OE2 GLU H 124      18.328   1.005  11.572  1.00 47.37           O1-
ATOM    941  C   GLU H 124      16.816   6.767  12.773  1.00 31.49           C  
ATOM    942  O   GLU H 124      17.503   7.632  13.313  1.00 30.93           O  
ATOM    943  N   SER H 125      15.494   6.633  13.017  1.00 32.45           N  
ATOM    944  CA  SER H 125      14.802   7.445  13.982  0.84 30.37           C  
ATOM    945  CB  SER H 125      13.317   7.656  13.637  0.84 31.75           C  
ATOM    946  OG  SER H 125      12.638   6.409  13.605  0.84 37.05           O  
ATOM    947  C   SER H 125      14.879   6.763  15.316  1.00 30.04           C  
ATOM    948  O   SER H 125      15.157   5.563  15.385  1.00 30.06           O  
ATOM    949  N   LEU H 126      14.663   7.510  16.419  1.00 28.12           N  
ATOM    950  CA  LEU H 126      14.724   6.899  17.719  1.00 25.70           C  
ATOM    951  CB  LEU H 126      16.160   6.812  18.269  1.00 26.83           C  
ATOM    952  CG  LEU H 126      16.270   6.168  19.662  1.00 28.52           C  
ATOM    953  CD1 LEU H 126      15.733   4.729  19.659  1.00 30.36           C  
ATOM    954  CD2 LEU H 126      17.709   6.262  20.200  1.00 27.13           C  
ATOM    955  C   LEU H 126      13.920   7.705  18.689  1.00 28.69           C  
ATOM    956  O   LEU H 126      13.949   8.937  18.663  1.00 28.72           O  
ATOM    957  N   LYS H 127      13.167   7.020  19.575  1.00 26.52           N  
ATOM    958  CA  LYS H 127      12.397   7.680  20.590  1.00 26.90           C  
ATOM    959  CB  LYS H 127      10.881   7.546  20.355  1.00 28.02           C  
ATOM    960  CG  LYS H 127      10.002   8.390  21.279  1.00 32.20           C  
ATOM    961  CD  LYS H 127       8.540   8.447  20.820  1.00 35.66           C  
ATOM    962  CE  LYS H 127       7.665   9.392  21.647  1.00 42.60           C  
ATOM    963  NZ  LYS H 127       6.295   9.438  21.086  1.00 47.38           N1+
ATOM    964  C   LYS H 127      12.721   6.973  21.874  1.00 30.97           C  
ATOM    965  O   LYS H 127      12.579   5.755  21.963  1.00 32.66           O  
ATOM    966  N   ILE H 128      13.164   7.719  22.909  1.00 27.03           N  
ATOM    967  CA  ILE H 128      13.498   7.116  24.175  1.00 25.63           C  
ATOM    968  CB  ILE H 128      14.914   7.354  24.629  1.00 24.82           C  
ATOM    969  CG1 ILE H 128      15.191   8.850  24.855  1.00 23.54           C  
ATOM    970  CG2 ILE H 128      15.853   6.690  23.610  1.00 25.90           C  
ATOM    971  CD1 ILE H 128      16.514   9.111  25.577  1.00 27.45           C  
ATOM    972  C   ILE H 128      12.579   7.705  25.201  1.00 28.34           C  
ATOM    973  O   ILE H 128      12.085   8.819  25.032  1.00 28.18           O  
ATOM    974  N   SER H 129      12.309   6.959  26.297  1.00 26.29           N  
ATOM    975  CA  SER H 129      11.317   7.421  27.230  1.00 26.04           C  
ATOM    976  CB  SER H 129      10.068   6.525  27.250  1.00 28.04           C  
ATOM    977  OG  SER H 129      10.418   5.209  27.658  1.00 30.15           O  
ATOM    978  C   SER H 129      11.830   7.492  28.638  1.00 26.68           C  
ATOM    979  O   SER H 129      12.848   6.899  28.992  1.00 25.91           O  
ATOM    980  N   CYS H 130      11.101   8.274  29.468  0.86 27.42           N  
ATOM    981  CA  CYS H 130      11.391   8.468  30.862  0.86 29.18           C  
ATOM    982  CB  CYS H 130      12.093   9.818  31.122  0.86 27.37           C  
ATOM    983  SG  CYS H 130      12.468  10.135  32.871  0.86 31.49           S  
ATOM    984  C   CYS H 130      10.075   8.474  31.590  0.86 30.61           C  
ATOM    985  O   CYS H 130       9.259   9.373  31.391  0.86 30.04           O  
ATOM    986  N   LYS H 131       9.827   7.474  32.467  1.00 27.96           N  
ATOM    987  CA  LYS H 131       8.557   7.449  33.143  1.00 31.19           C  
ATOM    988  CB  LYS H 131       7.839   6.089  33.134  1.00 36.36           C  
ATOM    989  CG  LYS H 131       6.496   6.166  33.864  1.00 42.23           C  
ATOM    990  CD  LYS H 131       5.554   5.001  33.579  1.00 47.49           C  
ATOM    991  CE  LYS H 131       4.187   5.156  34.247  1.00 53.51           C  
ATOM    992  NZ  LYS H 131       3.313   4.020  33.881  1.00 56.68           N1+
ATOM    993  C   LYS H 131       8.752   7.836  34.573  1.00 30.04           C  
ATOM    994  O   LYS H 131       9.693   7.391  35.225  1.00 29.54           O  
ATOM    995  N   GLY H 132       7.841   8.675  35.108  1.00 29.21           N  
ATOM    996  CA  GLY H 132       7.986   9.125  36.463  1.00 28.96           C  
ATOM    997  C   GLY H 132       6.929   8.499  37.313  1.00 33.44           C  
ATOM    998  O   GLY H 132       5.818   8.232  36.855  1.00 35.15           O  
ATOM    999  N   SER H 133       7.268   8.254  38.595  1.00 31.43           N  
ATOM   1000  CA  SER H 133       6.326   7.672  39.506  1.00 33.61           C  
ATOM   1001  CB  SER H 133       6.391   6.135  39.543  1.00 35.98           C  
ATOM   1002  OG  SER H 133       7.661   5.709  40.015  1.00 37.92           O  
ATOM   1003  C   SER H 133       6.665   8.154  40.881  1.00 35.10           C  
ATOM   1004  O   SER H 133       7.778   8.613  41.132  1.00 35.09           O  
ATOM   1005  N   GLY H 134       5.651   8.161  41.781  1.00 40.68           N  
ATOM   1006  CA  GLY H 134       5.821   8.558  43.153  1.00 42.20           C  
ATOM   1007  C   GLY H 134       5.424   9.994  43.378  1.00 44.55           C  
ATOM   1008  O   GLY H 134       5.310  10.421  44.527  1.00 46.51           O  
ATOM   1009  N   TYR H 135       5.198  10.787  42.307  1.00 41.14           N  
ATOM   1010  CA  TYR H 135       4.873  12.175  42.514  1.00 40.00           C  
ATOM   1011  CB  TYR H 135       6.111  13.085  42.495  1.00 39.21           C  
ATOM   1012  CG  TYR H 135       6.699  13.090  41.126  1.00 37.94           C  
ATOM   1013  CD1 TYR H 135       7.556  12.096  40.711  1.00 37.11           C  
ATOM   1014  CD2 TYR H 135       6.388  14.100  40.247  1.00 37.21           C  
ATOM   1015  CE1 TYR H 135       8.096  12.116  39.446  1.00 35.13           C  
ATOM   1016  CE2 TYR H 135       6.926  14.126  38.981  1.00 35.57           C  
ATOM   1017  CZ  TYR H 135       7.785  13.133  38.578  1.00 37.95           C  
ATOM   1018  OH  TYR H 135       8.341  13.153  37.282  1.00 36.32           O  
ATOM   1019  C   TYR H 135       3.918  12.642  41.447  1.00 42.24           C  
ATOM   1020  O   TYR H 135       3.482  11.859  40.605  1.00 42.38           O  
ATOM   1021  N   SER H 136       3.544  13.947  41.486  1.00 41.00           N  
ATOM   1022  CA  SER H 136       2.635  14.508  40.516  1.00 41.91           C  
ATOM   1023  CB  SER H 136       1.877  15.744  41.036  1.00 45.45           C  
ATOM   1024  OG  SER H 136       1.017  16.259  40.032  1.00 51.99           O  
ATOM   1025  C   SER H 136       3.441  14.944  39.326  1.00 41.53           C  
ATOM   1026  O   SER H 136       4.148  15.950  39.361  1.00 41.15           O  
ATOM   1027  N   PHE H 137       3.287  14.205  38.212  1.00 38.88           N  
ATOM   1028  CA  PHE H 137       4.077  14.357  37.020  1.00 37.20           C  
ATOM   1029  CB  PHE H 137       3.736  13.278  35.975  1.00 37.61           C  
ATOM   1030  CG  PHE H 137       4.686  13.386  34.832  1.00 35.95           C  
ATOM   1031  CD1 PHE H 137       5.982  12.947  34.962  1.00 34.89           C  
ATOM   1032  CD2 PHE H 137       4.281  13.904  33.623  1.00 35.61           C  
ATOM   1033  CE1 PHE H 137       6.866  13.033  33.914  1.00 35.41           C  
ATOM   1034  CE2 PHE H 137       5.161  13.993  32.569  1.00 35.41           C  
ATOM   1035  CZ  PHE H 137       6.457  13.560  32.712  1.00 34.21           C  
ATOM   1036  C   PHE H 137       3.893  15.707  36.382  1.00 38.53           C  
ATOM   1037  O   PHE H 137       4.867  16.344  35.985  1.00 38.19           O  
ATOM   1038  N   THR H 138       2.643  16.188  36.278  1.00 39.29           N  
ATOM   1039  CA  THR H 138       2.321  17.428  35.622  1.00 38.67           C  
ATOM   1040  CB  THR H 138       0.840  17.644  35.473  1.00 42.43           C  
ATOM   1041  OG1 THR H 138       0.216  17.672  36.749  1.00 41.80           O  
ATOM   1042  CG2 THR H 138       0.256  16.512  34.611  1.00 40.77           C  
ATOM   1043  C   THR H 138       2.897  18.598  36.369  1.00 40.57           C  
ATOM   1044  O   THR H 138       3.053  19.683  35.813  1.00 44.44           O  
ATOM   1045  N   SER H 139       3.134  18.432  37.679  1.00 36.21           N  
ATOM   1046  CA  SER H 139       3.610  19.477  38.547  1.00 37.26           C  
ATOM   1047  CB  SER H 139       3.379  19.143  40.032  1.00 40.82           C  
ATOM   1048  OG  SER H 139       1.988  19.033  40.294  1.00 43.28           O  
ATOM   1049  C   SER H 139       5.072  19.811  38.389  1.00 37.39           C  
ATOM   1050  O   SER H 139       5.498  20.867  38.857  1.00 39.26           O  
ATOM   1051  N   TYR H 140       5.894  18.947  37.760  1.00 34.24           N  
ATOM   1052  CA  TYR H 140       7.307  19.230  37.732  1.00 32.23           C  
ATOM   1053  CB  TYR H 140       8.130  18.215  38.544  1.00 32.92           C  
ATOM   1054  CG  TYR H 140       7.816  18.402  39.988  1.00 35.93           C  
ATOM   1055  CD1 TYR H 140       8.532  19.308  40.732  1.00 35.64           C  
ATOM   1056  CD2 TYR H 140       6.816  17.684  40.601  1.00 36.08           C  
ATOM   1057  CE1 TYR H 140       8.259  19.496  42.065  1.00 35.92           C  
ATOM   1058  CE2 TYR H 140       6.537  17.868  41.936  1.00 37.48           C  
ATOM   1059  CZ  TYR H 140       7.261  18.777  42.670  1.00 39.84           C  
ATOM   1060  OH  TYR H 140       6.981  18.971  44.040  1.00 44.30           O  
ATOM   1061  C   TYR H 140       7.812  19.162  36.322  1.00 33.78           C  
ATOM   1062  O   TYR H 140       7.296  18.434  35.481  1.00 35.97           O  
ATOM   1063  N   TRP H 141       8.869  19.940  36.035  1.00 25.91           N  
ATOM   1064  CA  TRP H 141       9.460  19.988  34.727  1.00 24.22           C  
ATOM   1065  CB  TRP H 141      10.343  21.238  34.540  1.00 24.01           C  
ATOM   1066  CG  TRP H 141       9.629  22.564  34.690  1.00 24.97           C  
ATOM   1067  CD2 TRP H 141       9.435  23.516  33.630  1.00 27.33           C  
ATOM   1068  CD1 TRP H 141       9.099  23.129  35.814  1.00 26.29           C  
ATOM   1069  NE1 TRP H 141       8.582  24.368  35.520  1.00 29.02           N  
ATOM   1070  CE2 TRP H 141       8.783  24.619  34.180  1.00 30.17           C  
ATOM   1071  CE3 TRP H 141       9.775  23.475  32.308  1.00 30.59           C  
ATOM   1072  CZ2 TRP H 141       8.464  25.704  33.413  1.00 33.00           C  
ATOM   1073  CZ3 TRP H 141       9.444  24.568  31.537  1.00 33.38           C  
ATOM   1074  CH2 TRP H 141       8.802  25.660  32.079  1.00 31.21           C  
ATOM   1075  C   TRP H 141      10.381  18.803  34.602  1.00 24.83           C  
ATOM   1076  O   TRP H 141      10.863  18.277  35.604  1.00 24.17           O  
ATOM   1077  N   ILE H 142      10.624  18.333  33.357  0.90 22.31           N  
ATOM   1078  CA  ILE H 142      11.531  17.244  33.103  0.90 22.48           C  
ATOM   1079  CB  ILE H 142      10.904  16.082  32.375  0.90 24.81           C  
ATOM   1080  CG1 ILE H 142       9.807  15.401  33.215  0.90 27.62           C  
ATOM   1081  CG2 ILE H 142      12.031  15.120  31.963  0.90 25.18           C  
ATOM   1082  CD1 ILE H 142      10.329  14.701  34.467  0.88 29.06           C  
ATOM   1083  C   ILE H 142      12.580  17.781  32.177  0.90 24.73           C  
ATOM   1084  O   ILE H 142      12.264  18.415  31.172  0.90 25.10           O  
ATOM   1085  N   GLY H 143      13.868  17.544  32.494  1.00 23.58           N  
ATOM   1086  CA  GLY H 143      14.916  18.017  31.641  1.00 22.61           C  
ATOM   1087  C   GLY H 143      15.622  16.833  31.057  1.00 25.55           C  
ATOM   1088  O   GLY H 143      15.548  15.724  31.587  1.00 22.57           O  
ATOM   1089  N   TRP H 144      16.317  17.047  29.919  1.00 20.69           N  
ATOM   1090  CA  TRP H 144      17.066  15.988  29.304  1.00 20.66           C  
ATOM   1091  CB  TRP H 144      16.609  15.667  27.871  1.00 21.87           C  
ATOM   1092  CG  TRP H 144      15.227  15.065  27.806  1.00 21.79           C  
ATOM   1093  CD2 TRP H 144      14.953  13.674  28.025  1.00 20.94           C  
ATOM   1094  CD1 TRP H 144      14.025  15.661  27.563  1.00 25.49           C  
ATOM   1095  NE1 TRP H 144      13.019  14.727  27.612  1.00 25.90           N  
ATOM   1096  CE2 TRP H 144      13.576  13.498  27.896  1.00 25.30           C  
ATOM   1097  CE3 TRP H 144      15.782  12.629  28.309  1.00 22.91           C  
ATOM   1098  CZ2 TRP H 144      13.004  12.269  28.055  1.00 25.53           C  
ATOM   1099  CZ3 TRP H 144      15.204  11.389  28.466  1.00 23.90           C  
ATOM   1100  CH2 TRP H 144      13.842  11.214  28.341  1.00 24.19           C  
ATOM   1101  C   TRP H 144      18.491  16.443  29.247  1.00 22.56           C  
ATOM   1102  O   TRP H 144      18.763  17.601  28.930  1.00 22.97           O  
ATOM   1103  N   VAL H 145      19.440  15.537  29.568  1.00 19.44           N  
ATOM   1104  CA  VAL H 145      20.830  15.897  29.592  1.00 19.72           C  
ATOM   1105  CB  VAL H 145      21.401  15.902  30.979  1.00 21.57           C  
ATOM   1106  CG1 VAL H 145      22.906  16.190  30.891  1.00 22.18           C  
ATOM   1107  CG2 VAL H 145      20.616  16.911  31.833  1.00 23.04           C  
ATOM   1108  C   VAL H 145      21.598  14.878  28.805  1.00 22.04           C  
ATOM   1109  O   VAL H 145      21.303  13.684  28.848  1.00 23.67           O  
ATOM   1110  N   ARG H 146      22.634  15.338  28.066  1.00 21.19           N  
ATOM   1111  CA  ARG H 146      23.410  14.445  27.249  1.00 20.37           C  
ATOM   1112  CB  ARG H 146      23.546  14.922  25.790  1.00 19.70           C  
ATOM   1113  CG  ARG H 146      24.376  13.993  24.899  1.00 20.87           C  
ATOM   1114  CD  ARG H 146      24.467  14.451  23.441  1.00 24.10           C  
ATOM   1115  NE  ARG H 146      25.515  15.506  23.347  1.00 26.70           N  
ATOM   1116  CZ  ARG H 146      25.534  16.338  22.265  1.00 35.77           C  
ATOM   1117  NH1 ARG H 146      24.559  16.240  21.319  1.00 34.38           N1+
ATOM   1118  NH2 ARG H 146      26.520  17.269  22.119  1.00 29.52           N  
ATOM   1119  C   ARG H 146      24.795  14.362  27.807  1.00 22.38           C  
ATOM   1120  O   ARG H 146      25.361  15.359  28.251  1.00 22.81           O  
ATOM   1121  N   GLN H 147      25.365  13.139  27.828  1.00 20.26           N  
ATOM   1122  CA  GLN H 147      26.715  12.971  28.282  1.00 20.59           C  
ATOM   1123  CB  GLN H 147      26.793  12.268  29.648  1.00 20.65           C  
ATOM   1124  CG  GLN H 147      28.203  12.150  30.221  1.00 21.96           C  
ATOM   1125  CD  GLN H 147      28.053  11.622  31.640  1.00 22.59           C  
ATOM   1126  OE1 GLN H 147      27.503  10.544  31.864  1.00 21.79           O  
ATOM   1127  NE2 GLN H 147      28.540  12.417  32.630  1.00 20.97           N  
ATOM   1128  C   GLN H 147      27.409  12.112  27.272  1.00 21.93           C  
ATOM   1129  O   GLN H 147      27.176  10.907  27.198  1.00 21.36           O  
ATOM   1130  N   MET H 148      28.302  12.726  26.473  1.00 22.95           N  
ATOM   1131  CA  MET H 148      29.014  12.032  25.439  1.00 25.01           C  
ATOM   1132  CB  MET H 148      29.613  13.000  24.407  1.00 28.06           C  
ATOM   1133  CG  MET H 148      28.527  13.748  23.627  1.00 30.35           C  
ATOM   1134  SD  MET H 148      29.123  15.136  22.619  1.00 39.58           S  
ATOM   1135  CE  MET H 148      30.055  14.074  21.487  1.00 36.80           C  
ATOM   1136  C   MET H 148      30.100  11.253  26.101  1.00 27.01           C  
ATOM   1137  O   MET H 148      30.444  11.521  27.251  1.00 27.23           O  
ATOM   1138  N   PRO H 149      30.656  10.284  25.430  1.00 26.79           N  
ATOM   1139  CA  PRO H 149      31.654   9.497  26.087  1.00 29.38           C  
ATOM   1140  CD  PRO H 149      29.949   9.527  24.410  1.00 30.27           C  
ATOM   1141  CB  PRO H 149      31.960   8.342  25.142  1.00 31.95           C  
ATOM   1142  CG  PRO H 149      30.624   8.139  24.398  1.00 32.18           C  
ATOM   1143  C   PRO H 149      32.837  10.313  26.497  1.00 28.66           C  
ATOM   1144  O   PRO H 149      33.372  11.057  25.677  1.00 28.81           O  
ATOM   1145  N   GLY H 150      33.247  10.177  27.776  1.00 29.40           N  
ATOM   1146  CA  GLY H 150      34.402  10.844  28.303  1.00 29.60           C  
ATOM   1147  C   GLY H 150      34.147  12.318  28.379  1.00 33.98           C  
ATOM   1148  O   GLY H 150      35.090  13.108  28.420  1.00 34.62           O  
ATOM   1149  N   LYS H 151      32.866  12.731  28.420  1.00 27.91           N  
ATOM   1150  CA  LYS H 151      32.570  14.137  28.438  1.00 26.22           C  
ATOM   1151  CB  LYS H 151      31.762  14.605  27.212  1.00 27.71           C  
ATOM   1152  CG  LYS H 151      32.552  14.561  25.903  1.00 33.64           C  
ATOM   1153  CD  LYS H 151      33.761  15.495  25.902  1.00 40.90           C  
ATOM   1154  CE  LYS H 151      34.561  15.448  24.602  1.00 49.89           C  
ATOM   1155  NZ  LYS H 151      35.638  16.460  24.647  1.00 54.49           N1+
ATOM   1156  C   LYS H 151      31.741  14.458  29.643  1.00 26.82           C  
ATOM   1157  O   LYS H 151      31.386  13.585  30.434  1.00 26.15           O  
ATOM   1158  N   GLY H 152      31.437  15.762  29.807  1.00 24.89           N  
ATOM   1159  CA  GLY H 152      30.670  16.247  30.915  1.00 24.84           C  
ATOM   1160  C   GLY H 152      29.220  16.241  30.544  1.00 26.84           C  
ATOM   1161  O   GLY H 152      28.819  15.641  29.549  1.00 24.17           O  
ATOM   1162  N   LEU H 153      28.399  16.935  31.361  1.00 23.18           N  
ATOM   1163  CA  LEU H 153      26.972  16.988  31.202  1.00 21.20           C  
ATOM   1164  CB  LEU H 153      26.241  17.181  32.539  1.00 20.40           C  
ATOM   1165  CG  LEU H 153      26.467  16.033  33.536  1.00 21.27           C  
ATOM   1166  CD1 LEU H 153      25.710  16.293  34.845  1.00 21.79           C  
ATOM   1167  CD2 LEU H 153      26.120  14.669  32.914  1.00 23.31           C  
ATOM   1168  C   LEU H 153      26.604  18.160  30.342  1.00 25.55           C  
ATOM   1169  O   LEU H 153      27.202  19.231  30.448  1.00 26.70           O  
ATOM   1170  N   GLU H 154      25.594  17.966  29.462  1.00 22.63           N  
ATOM   1171  CA  GLU H 154      25.120  19.004  28.587  1.00 22.80           C  
ATOM   1172  CB  GLU H 154      25.385  18.699  27.103  1.00 24.94           C  
ATOM   1173  CG  GLU H 154      26.866  18.689  26.720  1.00 31.22           C  
ATOM   1174  CD  GLU H 154      26.974  18.100  25.321  1.00 34.41           C  
ATOM   1175  OE1 GLU H 154      27.035  16.849  25.211  1.00 30.20           O  
ATOM   1176  OE2 GLU H 154      26.994  18.895  24.340  1.00 34.79           O1-
ATOM   1177  C   GLU H 154      23.632  19.085  28.747  1.00 22.96           C  
ATOM   1178  O   GLU H 154      22.935  18.072  28.724  1.00 24.06           O  
ATOM   1179  N   TRP H 155      23.111  20.317  28.884  1.00 23.20           N  
ATOM   1180  CA  TRP H 155      21.711  20.559  29.089  1.00 23.69           C  
ATOM   1181  CB  TRP H 155      21.529  21.888  29.831  1.00 22.01           C  
ATOM   1182  CG  TRP H 155      20.091  22.208  30.025  1.00 25.25           C  
ATOM   1183  CD2 TRP H 155      19.235  21.265  30.652  1.00 26.16           C  
ATOM   1184  CD1 TRP H 155      19.311  23.247  29.615  1.00 27.63           C  
ATOM   1185  NE1 TRP H 155      18.007  23.013  29.972  1.00 28.54           N  
ATOM   1186  CE2 TRP H 155      17.952  21.791  30.605  1.00 29.71           C  
ATOM   1187  CE3 TRP H 155      19.505  20.050  31.204  1.00 28.97           C  
ATOM   1188  CZ2 TRP H 155      16.910  21.102  31.124  1.00 31.40           C  
ATOM   1189  CZ3 TRP H 155      18.449  19.361  31.743  1.00 31.69           C  
ATOM   1190  CH2 TRP H 155      17.179  19.887  31.700  1.00 31.88           C  
ATOM   1191  C   TRP H 155      21.053  20.668  27.743  1.00 25.37           C  
ATOM   1192  O   TRP H 155      21.408  21.539  26.959  1.00 26.13           O  
ATOM   1193  N   MET H 156      20.189  19.687  27.393  1.00 21.74           N  
ATOM   1194  CA  MET H 156      19.442  19.648  26.158  1.00 21.96           C  
ATOM   1195  CB  MET H 156      18.995  18.215  25.826  1.00 22.86           C  
ATOM   1196  CG  MET H 156      20.178  17.264  25.631  1.00 21.92           C  
ATOM   1197  SD  MET H 156      19.719  15.516  25.447  1.00 24.71           S  
ATOM   1198  CE  MET H 156      18.967  15.732  23.809  1.00 25.27           C  
ATOM   1199  C   MET H 156      18.220  20.527  26.120  1.00 24.37           C  
ATOM   1200  O   MET H 156      18.021  21.274  25.163  1.00 24.66           O  
ATOM   1201  N   GLY H 157      17.371  20.476  27.171  1.00 23.76           N  
ATOM   1202  CA  GLY H 157      16.122  21.197  27.137  1.00 24.06           C  
ATOM   1203  C   GLY H 157      15.194  20.645  28.183  1.00 27.01           C  
ATOM   1204  O   GLY H 157      15.489  19.638  28.827  1.00 24.83           O  
ATOM   1205  N   ILE H 158      14.021  21.301  28.346  1.00 25.51           N  
ATOM   1206  CA  ILE H 158      13.055  20.976  29.370  1.00 24.38           C  
ATOM   1207  CB  ILE H 158      12.917  22.041  30.423  1.00 24.81           C  
ATOM   1208  CG1 ILE H 158      12.496  23.361  29.757  1.00 35.92           C  
ATOM   1209  CG2 ILE H 158      14.186  22.151  31.266  1.00 36.70           C  
ATOM   1210  CD1 ILE H 158      12.284  24.503  30.749  1.00 28.41           C  
ATOM   1211  C   ILE H 158      11.689  20.924  28.776  1.00 27.02           C  
ATOM   1212  O   ILE H 158      11.432  21.439  27.688  1.00 27.89           O  
ATOM   1213  N   PHE H 159      10.775  20.265  29.510  1.00 24.49           N  
ATOM   1214  CA  PHE H 159       9.400  20.149  29.133  1.00 26.21           C  
ATOM   1215  CB  PHE H 159       9.126  18.734  28.598  1.00 27.30           C  
ATOM   1216  CG  PHE H 159       7.775  18.608  27.992  1.00  0.00           C  
ATOM   1217  CD1 PHE H 159       6.678  18.280  28.756  1.00  0.00           C  
ATOM   1218  CD2 PHE H 159       7.619  18.810  26.642  1.00 32.03           C  
ATOM   1219  CE1 PHE H 159       5.439  18.156  28.170  1.00  0.00           C  
ATOM   1220  CE2 PHE H 159       6.385  18.686  26.054  1.00  0.00           C  
ATOM   1221  CZ  PHE H 159       5.293  18.357  26.818  1.00  0.00           C  
ATOM   1222  C   PHE H 159       8.607  20.302  30.397  1.00 27.58           C  
ATOM   1223  O   PHE H 159       8.974  19.740  31.427  1.00 26.52           O  
ATOM   1224  N   TYR H 160       7.504  21.078  30.364  1.00 25.81           N  
ATOM   1225  CA  TYR H 160       6.659  21.138  31.529  1.00 26.67           C  
ATOM   1226  CB  TYR H 160       6.205  22.567  31.888  1.00 28.98           C  
ATOM   1227  CG  TYR H 160       5.511  22.552  33.214  1.00 32.24           C  
ATOM   1228  CD1 TYR H 160       6.239  22.483  34.382  1.00 21.08           C  
ATOM   1229  CD2 TYR H 160       4.140  22.627  33.302  1.00 20.85           C  
ATOM   1230  CE1 TYR H 160       5.619  22.473  35.610  1.00 20.88           C  
ATOM   1231  CE2 TYR H 160       3.510  22.618  34.526  1.00 21.55           C  
ATOM   1232  CZ  TYR H 160       4.250  22.540  35.682  1.00 23.42           C  
ATOM   1233  OH  TYR H 160       3.609  22.529  36.940  1.00 24.92           O  
ATOM   1234  C   TYR H 160       5.466  20.336  31.106  1.00 30.60           C  
ATOM   1235  O   TYR H 160       4.705  20.750  30.237  1.00 31.59           O  
ATOM   1236  N   PRO H 161       5.285  19.145  31.654  1.00 29.28           N  
ATOM   1237  CA  PRO H 161       4.248  18.237  31.204  1.00 29.75           C  
ATOM   1238  CD  PRO H 161       6.426  18.422  32.190  1.00 29.33           C  
ATOM   1239  CB  PRO H 161       4.565  16.895  31.851  1.00 29.97           C  
ATOM   1240  CG  PRO H 161       6.094  16.930  32.018  1.00 29.62           C  
ATOM   1241  C   PRO H 161       2.838  18.677  31.393  1.00 30.27           C  
ATOM   1242  O   PRO H 161       1.957  18.123  30.736  1.00 30.86           O  
ATOM   1243  N   GLY H 162       2.567  19.613  32.314  1.00 30.77           N  
ATOM   1244  CA  GLY H 162       1.193  19.978  32.467  1.00 30.95           C  
ATOM   1245  C   GLY H 162       0.716  20.644  31.211  1.00 31.14           C  
ATOM   1246  O   GLY H 162      -0.313  20.258  30.657  1.00 31.38           O  
ATOM   1247  N   ASP H 163       1.438  21.703  30.786  1.00 30.95           N  
ATOM   1248  CA  ASP H 163       1.195  22.523  29.623  1.00 30.94           C  
ATOM   1249  CB  ASP H 163       1.562  23.999  29.855  1.00 30.96           C  
ATOM   1250  CG  ASP H 163       3.016  24.111  30.279  1.00 32.07           C  
ATOM   1251  OD1 ASP H 163       3.790  23.146  30.046  1.00 31.81           O  
ATOM   1252  OD2 ASP H 163       3.369  25.173  30.858  1.00 32.72           O1-
ATOM   1253  C   ASP H 163       1.813  22.017  28.345  1.00 31.08           C  
ATOM   1254  O   ASP H 163       1.344  22.349  27.258  1.00 31.41           O  
ATOM   1255  N   SER H 164       2.880  21.200  28.435  1.00 30.89           N  
ATOM   1256  CA  SER H 164       3.606  20.718  27.288  1.00 31.04           C  
ATOM   1257  CB  SER H 164       2.653  20.179  26.202  1.00 31.70           C  
ATOM   1258  OG  SER H 164       3.371  19.692  25.079  1.00 31.75           O  
ATOM   1259  C   SER H 164       4.492  21.785  26.682  1.00 31.07           C  
ATOM   1260  O   SER H 164       4.944  21.673  25.544  1.00 31.72           O  
ATOM   1261  N   SER H 165       4.809  22.849  27.441  1.00 33.22           N  
ATOM   1262  CA  SER H 165       5.705  23.858  26.961  1.00 31.04           C  
ATOM   1263  CB  SER H 165       5.721  25.129  27.827  1.00 30.40           C  
ATOM   1264  OG  SER H 165       6.163  24.820  29.140  1.00  0.00           O  
ATOM   1265  C   SER H 165       7.085  23.286  26.956  1.00 31.24           C  
ATOM   1266  O   SER H 165       7.460  22.521  27.845  1.00 29.74           O  
ATOM   1267  N   THR H 166       7.888  23.650  25.937  1.00 29.48           N  
ATOM   1268  CA  THR H 166       9.210  23.111  25.869  1.00 29.32           C  
ATOM   1269  CB  THR H 166       9.404  22.160  24.725  1.00 33.49           C  
ATOM   1270  OG1 THR H 166       9.231  22.843  23.493  1.00 34.34           O  
ATOM   1271  CG2 THR H 166       8.381  21.019  24.843  1.00 34.17           C  
ATOM   1272  C   THR H 166      10.174  24.230  25.643  1.00 31.13           C  
ATOM   1273  O   THR H 166       9.833  25.268  25.077  1.00 32.27           O  
ATOM   1274  N   ARG H 167      11.416  24.028  26.119  1.00 29.18           N  
ATOM   1275  CA  ARG H 167      12.477  24.964  25.915  1.00 30.53           C  
ATOM   1276  CB  ARG H 167      12.900  25.702  27.194  1.00 32.60           C  
ATOM   1277  CG  ARG H 167      14.039  26.691  26.950  1.00 37.04           C  
ATOM   1278  CD  ARG H 167      14.812  27.074  28.210  1.00 30.10           C  
ATOM   1279  NE  ARG H 167      15.902  26.069  28.379  1.00 29.69           N  
ATOM   1280  CZ  ARG H 167      17.144  26.287  27.853  1.00 37.83           C  
ATOM   1281  NH1 ARG H 167      17.419  27.448  27.189  1.00 28.33           N1+
ATOM   1282  NH2 ARG H 167      18.125  25.353  28.028  1.00 30.15           N  
ATOM   1283  C   ARG H 167      13.668  24.148  25.522  1.00 30.75           C  
ATOM   1284  O   ARG H 167      13.940  23.109  26.122  1.00 29.85           O  
ATOM   1285  N   TYR H 168      14.425  24.600  24.506  1.00 27.24           N  
ATOM   1286  CA  TYR H 168      15.563  23.832  24.094  1.00 26.89           C  
ATOM   1287  CB  TYR H 168      15.487  23.321  22.639  1.00 27.00           C  
ATOM   1288  CG  TYR H 168      14.335  22.381  22.476  1.00 26.96           C  
ATOM   1289  CD1 TYR H 168      14.491  21.031  22.685  1.00 28.71           C  
ATOM   1290  CD2 TYR H 168      13.092  22.849  22.110  1.00 28.90           C  
ATOM   1291  CE1 TYR H 168      13.432  20.165  22.531  1.00 28.97           C  
ATOM   1292  CE2 TYR H 168      12.030  21.988  21.953  1.00 31.45           C  
ATOM   1293  CZ  TYR H 168      12.197  20.643  22.165  1.00 31.85           C  
ATOM   1294  OH  TYR H 168      11.111  19.753  22.007  1.00 30.58           O  
ATOM   1295  C   TYR H 168      16.766  24.719  24.162  1.00 28.89           C  
ATOM   1296  O   TYR H 168      16.670  25.934  24.001  1.00 32.31           O  
ATOM   1297  N   SER H 169      17.944  24.123  24.440  1.00 27.42           N  
ATOM   1298  CA  SER H 169      19.151  24.894  24.446  1.00 29.62           C  
ATOM   1299  CB  SER H 169      20.378  24.096  24.894  1.00 27.62           C  
ATOM   1300  OG  SER H 169      20.203  23.686  26.236  1.00 26.94           O  
ATOM   1301  C   SER H 169      19.367  25.267  23.019  1.00 34.05           C  
ATOM   1302  O   SER H 169      18.822  24.625  22.124  1.00 32.54           O  
ATOM   1303  N   PRO H 170      20.127  26.290  22.765  1.00 40.15           N  
ATOM   1304  CA  PRO H 170      20.312  26.696  21.405  1.00 41.69           C  
ATOM   1305  CD  PRO H 170      20.217  27.420  23.670  1.00 43.01           C  
ATOM   1306  CB  PRO H 170      20.969  28.080  21.454  1.00 44.01           C  
ATOM   1307  CG  PRO H 170      21.218  28.340  22.956  1.00 46.04           C  
ATOM   1308  C   PRO H 170      20.994  25.670  20.556  1.00 40.79           C  
ATOM   1309  O   PRO H 170      20.681  25.592  19.370  1.00 42.29           O  
ATOM   1310  N   SER H 171      21.912  24.868  21.123  1.00 39.54           N  
ATOM   1311  CA  SER H 171      22.611  23.895  20.336  1.00 39.51           C  
ATOM   1312  CB  SER H 171      23.749  23.213  21.117  1.00 43.33           C  
ATOM   1313  OG  SER H 171      23.225  22.497  22.226  1.00 59.32           O  
ATOM   1314  C   SER H 171      21.653  22.835  19.877  1.00 35.65           C  
ATOM   1315  O   SER H 171      21.724  22.371  18.741  1.00 38.02           O  
ATOM   1316  N   PHE H 172      20.747  22.411  20.777  1.00 31.77           N  
ATOM   1317  CA  PHE H 172      19.787  21.361  20.574  1.00 30.03           C  
ATOM   1318  CB  PHE H 172      19.309  20.707  21.883  1.00 28.20           C  
ATOM   1319  CG  PHE H 172      20.495  19.962  22.401  1.00 28.43           C  
ATOM   1320  CD1 PHE H 172      20.925  18.826  21.758  1.00 29.11           C  
ATOM   1321  CD2 PHE H 172      21.213  20.403  23.487  1.00 27.80           C  
ATOM   1322  CE1 PHE H 172      22.023  18.131  22.209  1.00 29.85           C  
ATOM   1323  CE2 PHE H 172      22.312  19.709  23.944  1.00 29.13           C  
ATOM   1324  CZ  PHE H 172      22.721  18.565  23.308  1.00 29.69           C  
ATOM   1325  C   PHE H 172      18.602  21.745  19.740  1.00 31.60           C  
ATOM   1326  O   PHE H 172      17.965  20.870  19.156  1.00 31.93           O  
ATOM   1327  N   GLN H 173      18.223  23.037  19.703  1.00 33.02           N  
ATOM   1328  CA  GLN H 173      17.025  23.413  18.998  1.00 34.62           C  
ATOM   1329  CB  GLN H 173      16.783  24.933  18.960  1.00 39.32           C  
ATOM   1330  CG  GLN H 173      15.571  25.349  18.118  1.00 40.64           C  
ATOM   1331  CD  GLN H 173      14.287  24.979  18.847  1.00 45.20           C  
ATOM   1332  OE1 GLN H 173      14.280  24.779  20.060  1.00 46.19           O  
ATOM   1333  NE2 GLN H 173      13.163  24.890  18.085  1.00 43.63           N  
ATOM   1334  C   GLN H 173      17.046  22.919  17.582  1.00 37.94           C  
ATOM   1335  O   GLN H 173      17.993  23.147  16.829  1.00 39.79           O  
ATOM   1336  N   GLY H 174      15.972  22.192  17.206  1.00 36.06           N  
ATOM   1337  CA  GLY H 174      15.764  21.709  15.870  1.00 34.76           C  
ATOM   1338  C   GLY H 174      16.414  20.371  15.720  1.00 37.56           C  
ATOM   1339  O   GLY H 174      16.122  19.636  14.779  1.00 38.96           O  
ATOM   1340  N   GLN H 175      17.357  20.055  16.621  1.00 33.26           N  
ATOM   1341  CA  GLN H 175      18.089  18.822  16.594  1.00 32.76           C  
ATOM   1342  CB  GLN H 175      19.335  18.891  17.490  1.00 34.58           C  
ATOM   1343  CG  GLN H 175      20.225  20.084  17.142  1.00 40.30           C  
ATOM   1344  CD  GLN H 175      20.558  19.984  15.661  1.00 47.79           C  
ATOM   1345  OE1 GLN H 175      21.199  19.033  15.220  1.00 49.26           O  
ATOM   1346  NE2 GLN H 175      20.103  20.987  14.865  1.00 50.70           N  
ATOM   1347  C   GLN H 175      17.255  17.673  17.076  1.00 34.27           C  
ATOM   1348  O   GLN H 175      17.314  16.581  16.512  1.00 36.47           O  
ATOM   1349  N   VAL H 176      16.458  17.894  18.142  0.90 32.99           N  
ATOM   1350  CA  VAL H 176      15.754  16.819  18.783  0.90 31.99           C  
ATOM   1351  CB  VAL H 176      16.493  16.355  20.005  0.90 34.18           C  
ATOM   1352  CG1 VAL H 176      16.487  17.504  21.026  0.90 31.84           C  
ATOM   1353  CG2 VAL H 176      15.881  15.051  20.529  0.90 35.52           C  
ATOM   1354  C   VAL H 176      14.409  17.324  19.219  0.90 33.70           C  
ATOM   1355  O   VAL H 176      14.170  18.531  19.251  0.90 31.81           O  
ATOM   1356  N   THR H 177      13.484  16.395  19.545  1.00 28.99           N  
ATOM   1357  CA  THR H 177      12.163  16.781  19.960  1.00 27.46           C  
ATOM   1358  CB  THR H 177      11.085  16.220  19.079  1.00 31.73           C  
ATOM   1359  OG1 THR H 177      11.288  16.626  17.733  1.00 34.61           O  
ATOM   1360  CG2 THR H 177       9.721  16.722  19.585  1.00 31.18           C  
ATOM   1361  C   THR H 177      11.912  16.221  21.326  1.00 29.54           C  
ATOM   1362  O   THR H 177      12.148  15.039  21.577  1.00 29.39           O  
ATOM   1363  N   ILE H 178      11.414  17.070  22.248  1.00 26.89           N  
ATOM   1364  CA  ILE H 178      11.090  16.629  23.574  1.00 26.42           C  
ATOM   1365  CB  ILE H 178      11.678  17.488  24.656  1.00 26.84           C  
ATOM   1366  CG1 ILE H 178      13.214  17.413  24.617  1.00 28.22           C  
ATOM   1367  CG2 ILE H 178      11.077  17.055  26.002  1.00 27.43           C  
ATOM   1368  CD1 ILE H 178      13.893  18.436  25.526  1.00 29.93           C  
ATOM   1369  C   ILE H 178       9.600  16.706  23.688  1.00 29.51           C  
ATOM   1370  O   ILE H 178       8.990  17.702  23.302  1.00 29.42           O  
ATOM   1371  N   SER H 179       8.968  15.630  24.199  1.00 27.08           N  
ATOM   1372  CA  SER H 179       7.537  15.611  24.299  1.00 29.29           C  
ATOM   1373  CB  SER H 179       6.864  14.876  23.124  1.00 31.49           C  
ATOM   1374  OG  SER H 179       7.279  13.519  23.090  1.00 31.57           O  
ATOM   1375  C   SER H 179       7.157  14.907  25.561  1.00 28.39           C  
ATOM   1376  O   SER H 179       8.010  14.390  26.281  1.00 28.86           O  
ATOM   1377  N   ALA H 180       5.847  14.908  25.883  1.00 30.34           N  
ATOM   1378  CA  ALA H 180       5.409  14.257  27.082  1.00 31.09           C  
ATOM   1379  CB  ALA H 180       5.403  15.187  28.308  1.00 32.54           C  
ATOM   1380  C   ALA H 180       4.001  13.777  26.899  1.00 36.55           C  
ATOM   1381  O   ALA H 180       3.222  14.352  26.141  1.00 36.74           O  
ATOM   1382  N   ASP H 181       3.663  12.674  27.599  1.00 35.19           N  
ATOM   1383  CA  ASP H 181       2.337  12.123  27.618  1.00 37.39           C  
ATOM   1384  CB  ASP H 181       2.298  10.677  27.101  1.00 38.97           C  
ATOM   1385  CG  ASP H 181       0.853  10.211  27.035  1.00 46.30           C  
ATOM   1386  OD1 ASP H 181      -0.050  11.001  27.421  1.00 48.04           O  
ATOM   1387  OD2 ASP H 181       0.635   9.052  26.594  1.00 48.98           O1-
ATOM   1388  C   ASP H 181       1.962  12.088  29.068  1.00 35.91           C  
ATOM   1389  O   ASP H 181       2.326  11.155  29.781  1.00 34.76           O  
ATOM   1390  N   LYS H 182       1.209  13.099  29.543  1.00 38.57           N  
ATOM   1391  CA  LYS H 182       0.909  13.189  30.944  1.00 42.31           C  
ATOM   1392  CB  LYS H 182       0.218  14.492  31.406  1.00 46.12           C  
ATOM   1393  CG  LYS H 182      -1.047  14.907  30.652  1.00 52.65           C  
ATOM   1394  CD  LYS H 182      -0.784  15.611  29.322  1.00 56.13           C  
ATOM   1395  CE  LYS H 182      -0.700  17.132  29.478  1.00 60.33           C  
ATOM   1396  NZ  LYS H 182      -0.588  17.777  28.154  1.00 65.02           N1+
ATOM   1397  C   LYS H 182       0.075  12.036  31.401  1.00 42.13           C  
ATOM   1398  O   LYS H 182       0.177  11.625  32.554  1.00 39.28           O  
ATOM   1399  N   SER H 183      -0.784  11.481  30.528  1.00 44.79           N  
ATOM   1400  CA  SER H 183      -1.649  10.413  30.947  1.00 47.18           C  
ATOM   1401  CB  SER H 183      -2.453   9.825  29.779  1.00 46.42           C  
ATOM   1402  OG  SER H 183      -3.179  10.856  29.129  1.00 45.51           O  
ATOM   1403  C   SER H 183      -0.803   9.298  31.491  1.00 47.37           C  
ATOM   1404  O   SER H 183      -1.110   8.741  32.544  1.00 48.97           O  
ATOM   1405  N   VAL H 184       0.254   8.934  30.735  1.00 39.05           N  
ATOM   1406  CA  VAL H 184       1.231   7.909  31.012  1.00 38.56           C  
ATOM   1407  CB  VAL H 184       1.910   7.388  29.775  1.00 41.78           C  
ATOM   1408  CG1 VAL H 184       2.836   8.481  29.219  1.00 43.51           C  
ATOM   1409  CG2 VAL H 184       2.621   6.066  30.115  1.00 52.73           C  
ATOM   1410  C   VAL H 184       2.287   8.357  31.997  1.00 36.10           C  
ATOM   1411  O   VAL H 184       3.054   7.533  32.492  1.00 37.08           O  
ATOM   1412  N   ASN H 185       2.414   9.674  32.264  1.00 35.31           N  
ATOM   1413  CA  ASN H 185       3.457  10.172  33.125  1.00 32.43           C  
ATOM   1414  CB  ASN H 185       3.427   9.607  34.561  1.00 33.92           C  
ATOM   1415  CG  ASN H 185       2.272  10.244  35.326  1.00 20.46           C  
ATOM   1416  OD1 ASN H 185       1.594  11.138  34.822  1.00 23.52           O  
ATOM   1417  ND2 ASN H 185       2.045   9.782  36.587  1.00 30.69           N  
ATOM   1418  C   ASN H 185       4.781   9.836  32.510  1.00 31.87           C  
ATOM   1419  O   ASN H 185       5.713   9.405  33.189  1.00 30.43           O  
ATOM   1420  N   THR H 186       4.895  10.040  31.181  1.00 30.07           N  
ATOM   1421  CA  THR H 186       6.121   9.727  30.510  1.00 28.46           C  
ATOM   1422  CB  THR H 186       5.987   8.534  29.610  1.00 31.00           C  
ATOM   1423  OG1 THR H 186       5.565   7.411  30.370  1.00 34.97           O  
ATOM   1424  CG2 THR H 186       7.344   8.241  28.947  1.00 30.38           C  
ATOM   1425  C   THR H 186       6.554  10.902  29.681  1.00 30.33           C  
ATOM   1426  O   THR H 186       5.733  11.636  29.133  1.00 32.51           O  
ATOM   1427  N   ALA H 187       7.886  11.108  29.592  1.00 27.24           N  
ATOM   1428  CA  ALA H 187       8.466  12.162  28.807  1.00 26.31           C  
ATOM   1429  CB  ALA H 187       9.360  13.111  29.623  1.00 27.00           C  
ATOM   1430  C   ALA H 187       9.329  11.490  27.785  1.00 27.12           C  
ATOM   1431  O   ALA H 187       9.843  10.397  28.025  1.00 28.21           O  
ATOM   1432  N   TYR H 188       9.496  12.116  26.598  1.00 25.06           N  
ATOM   1433  CA  TYR H 188      10.255  11.447  25.577  1.00 23.58           C  
ATOM   1434  CB  TYR H 188       9.413  10.940  24.390  1.00 26.12           C  
ATOM   1435  CG  TYR H 188       8.333  10.024  24.862  1.00 27.32           C  
ATOM   1436  CD1 TYR H 188       8.590   8.706  25.156  1.00 29.50           C  
ATOM   1437  CD2 TYR H 188       7.052  10.496  25.025  1.00 30.34           C  
ATOM   1438  CE1 TYR H 188       7.582   7.872  25.584  1.00 32.98           C  
ATOM   1439  CE2 TYR H 188       6.041   9.670  25.451  1.00 33.76           C  
ATOM   1440  CZ  TYR H 188       6.302   8.352  25.730  1.00 35.50           C  
ATOM   1441  OH  TYR H 188       5.260   7.506  26.165  1.00 43.54           O  
ATOM   1442  C   TYR H 188      11.266  12.379  24.969  1.00 26.90           C  
ATOM   1443  O   TYR H 188      11.162  13.601  25.064  1.00 27.05           O  
ATOM   1444  N   LEU H 189      12.306  11.775  24.353  1.00 24.62           N  
ATOM   1445  CA  LEU H 189      13.335  12.467  23.628  1.00 25.39           C  
ATOM   1446  CB  LEU H 189      14.698  12.348  24.337  1.00 24.84           C  
ATOM   1447  CG  LEU H 189      15.873  13.066  23.652  1.00 27.37           C  
ATOM   1448  CD1 LEU H 189      15.668  14.588  23.627  1.00 29.42           C  
ATOM   1449  CD2 LEU H 189      17.205  12.673  24.314  1.00 24.96           C  
ATOM   1450  C   LEU H 189      13.397  11.757  22.303  1.00 28.40           C  
ATOM   1451  O   LEU H 189      13.490  10.530  22.268  1.00 29.80           O  
ATOM   1452  N   GLN H 190      13.342  12.492  21.167  1.00 26.73           N  
ATOM   1453  CA  GLN H 190      13.247  11.783  19.915  1.00 29.37           C  
ATOM   1454  CB  GLN H 190      11.785  11.737  19.427  1.00 36.08           C  
ATOM   1455  CG  GLN H 190      11.509  10.825  18.236  1.00 47.52           C  
ATOM   1456  CD  GLN H 190      10.014  10.886  17.939  1.00 53.42           C  
ATOM   1457  OE1 GLN H 190       9.274  11.659  18.547  1.00 51.64           O  
ATOM   1458  NE2 GLN H 190       9.549  10.038  16.985  1.00 55.02           N  
ATOM   1459  C   GLN H 190      14.079  12.440  18.850  1.00 31.83           C  
ATOM   1460  O   GLN H 190      14.248  13.658  18.828  1.00 29.42           O  
ATOM   1461  N   TRP H 191      14.622  11.617  17.922  1.00 27.33           N  
ATOM   1462  CA  TRP H 191      15.431  12.099  16.834  1.00 27.81           C  
ATOM   1463  CB  TRP H 191      16.864  11.548  16.850  1.00 23.83           C  
ATOM   1464  CG  TRP H 191      17.729  11.996  17.999  1.00 24.69           C  
ATOM   1465  CD2 TRP H 191      17.763  11.347  19.279  1.00 25.73           C  
ATOM   1466  CD1 TRP H 191      18.621  13.024  18.062  1.00 30.11           C  
ATOM   1467  NE1 TRP H 191      19.215  13.054  19.300  1.00 29.80           N  
ATOM   1468  CE2 TRP H 191      18.694  12.029  20.060  1.00 27.61           C  
ATOM   1469  CE3 TRP H 191      17.075  10.272  19.764  1.00 23.87           C  
ATOM   1470  CZ2 TRP H 191      18.956  11.644  21.343  1.00 26.12           C  
ATOM   1471  CZ3 TRP H 191      17.340   9.887  21.059  1.00 23.83           C  
ATOM   1472  CH2 TRP H 191      18.264  10.560  21.834  1.00 25.83           C  
ATOM   1473  C   TRP H 191      14.849  11.571  15.559  1.00 31.38           C  
ATOM   1474  O   TRP H 191      14.463  10.407  15.483  1.00 32.04           O  
ATOM   1475  N   SER H 192      14.738  12.436  14.530  1.00 31.27           N  
ATOM   1476  CA  SER H 192      14.254  12.025  13.242  1.00 31.83           C  
ATOM   1477  CB  SER H 192      13.914  13.218  12.333  1.00 37.33           C  
ATOM   1478  OG  SER H 192      15.067  14.019  12.122  1.00 44.75           O  
ATOM   1479  C   SER H 192      15.300  11.203  12.550  1.00 34.63           C  
ATOM   1480  O   SER H 192      15.007  10.129  12.024  1.00 36.87           O  
ATOM   1481  N   SER H 193      16.554  11.694  12.520  1.00 33.08           N  
ATOM   1482  CA  SER H 193      17.594  10.958  11.858  1.00 33.49           C  
ATOM   1483  CB  SER H 193      17.961  11.541  10.480  1.00 36.32           C  
ATOM   1484  OG  SER H 193      18.988  10.773   9.870  1.00 41.06           O  
ATOM   1485  C   SER H 193      18.818  11.030  12.719  1.00 32.20           C  
ATOM   1486  O   SER H 193      19.363  12.107  12.954  1.00 32.95           O  
ATOM   1487  N   LEU H 194      19.299   9.861  13.183  1.00 27.84           N  
ATOM   1488  CA  LEU H 194      20.420   9.764  14.082  1.00 29.74           C  
ATOM   1489  CB  LEU H 194      20.509   8.399  14.792  1.00 28.59           C  
ATOM   1490  CG  LEU H 194      19.373   8.123  15.793  1.00 29.15           C  
ATOM   1491  CD1 LEU H 194      19.539   6.745  16.453  1.00 29.94           C  
ATOM   1492  CD2 LEU H 194      19.269   9.248  16.837  1.00 26.60           C  
ATOM   1493  C   LEU H 194      21.710   9.939  13.349  1.00 29.72           C  
ATOM   1494  O   LEU H 194      21.822   9.640  12.162  1.00 30.72           O  
ATOM   1495  N   LYS H 195      22.723  10.462  14.074  1.00 27.70           N  
ATOM   1496  CA  LYS H 195      24.053  10.622  13.560  1.00 30.49           C  
ATOM   1497  CB  LYS H 195      24.574  12.073  13.554  1.00 33.17           C  
ATOM   1498  CG  LYS H 195      23.790  13.065  12.690  1.00 38.56           C  
ATOM   1499  CD  LYS H 195      22.449  13.498  13.286  1.00 45.87           C  
ATOM   1500  CE  LYS H 195      21.841  14.728  12.605  1.00 50.16           C  
ATOM   1501  NZ  LYS H 195      21.296  14.365  11.280  1.00 55.07           N1+
ATOM   1502  C   LYS H 195      24.946   9.899  14.521  1.00 29.97           C  
ATOM   1503  O   LYS H 195      24.564   9.635  15.657  1.00 27.72           O  
ATOM   1504  N   ALA H 196      26.177   9.571  14.088  1.00 29.11           N  
ATOM   1505  CA  ALA H 196      27.122   8.887  14.925  1.00 29.13           C  
ATOM   1506  CB  ALA H 196      28.460   8.614  14.218  1.00 29.63           C  
ATOM   1507  C   ALA H 196      27.413   9.761  16.109  1.00 27.74           C  
ATOM   1508  O   ALA H 196      27.628   9.270  17.217  1.00 26.89           O  
ATOM   1509  N   SER H 197      27.423  11.088  15.892  1.00 28.44           N  
ATOM   1510  CA  SER H 197      27.755  12.054  16.900  1.00 29.14           C  
ATOM   1511  CB  SER H 197      27.749  13.496  16.360  1.00 31.59           C  
ATOM   1512  OG  SER H 197      26.447  13.854  15.920  1.00 33.94           O  
ATOM   1513  C   SER H 197      26.770  11.992  18.029  1.00 30.87           C  
ATOM   1514  O   SER H 197      27.046  12.494  19.117  1.00 30.98           O  
ATOM   1515  N   ASP H 198      25.590  11.397  17.789  1.00 26.18           N  
ATOM   1516  CA  ASP H 198      24.538  11.259  18.760  1.00 24.13           C  
ATOM   1517  CB  ASP H 198      23.211  10.777  18.149  1.00 25.07           C  
ATOM   1518  CG  ASP H 198      22.600  11.944  17.387  1.00 29.73           C  
ATOM   1519  OD1 ASP H 198      22.951  13.111  17.709  1.00 29.28           O  
ATOM   1520  OD2 ASP H 198      21.772  11.685  16.475  1.00 29.06           O1-
ATOM   1521  C   ASP H 198      24.922  10.287  19.839  1.00 24.61           C  
ATOM   1522  O   ASP H 198      24.269  10.235  20.878  1.00 24.98           O  
ATOM   1523  N   THR H 199      25.940   9.435  19.609  1.00 24.31           N  
ATOM   1524  CA  THR H 199      26.294   8.453  20.600  1.00 23.56           C  
ATOM   1525  CB  THR H 199      27.511   7.656  20.236  1.00 21.81           C  
ATOM   1526  OG1 THR H 199      27.289   6.970  19.013  1.00 23.59           O  
ATOM   1527  CG2 THR H 199      27.812   6.655  21.366  1.00 21.84           C  
ATOM   1528  C   THR H 199      26.566   9.120  21.913  1.00 25.50           C  
ATOM   1529  O   THR H 199      27.409  10.012  22.016  1.00 26.04           O  
ATOM   1530  N   ALA H 200      25.836   8.690  22.966  1.00 20.69           N  
ATOM   1531  CA  ALA H 200      26.041   9.256  24.267  1.00 19.97           C  
ATOM   1532  CB  ALA H 200      25.807  10.774  24.323  1.00 20.75           C  
ATOM   1533  C   ALA H 200      25.066   8.640  25.213  1.00 21.60           C  
ATOM   1534  O   ALA H 200      24.191   7.870  24.819  1.00 21.69           O  
ATOM   1535  N   MET H 201      25.236   8.936  26.518  1.00 20.44           N  
ATOM   1536  CA  MET H 201      24.254   8.496  27.458  1.00 20.38           C  
ATOM   1537  CB  MET H 201      24.800   8.063  28.827  1.00 21.20           C  
ATOM   1538  CG  MET H 201      23.685   7.559  29.746  1.00 23.55           C  
ATOM   1539  SD  MET H 201      24.236   6.481  31.096  1.00 32.71           S  
ATOM   1540  CE  MET H 201      24.269   4.968  30.094  1.00 28.74           C  
ATOM   1541  C   MET H 201      23.325   9.650  27.639  1.00 19.85           C  
ATOM   1542  O   MET H 201      23.757  10.803  27.655  1.00 22.26           O  
ATOM   1543  N   TYR H 202      22.011   9.367  27.749  1.00 20.32           N  
ATOM   1544  CA  TYR H 202      21.046  10.418  27.890  1.00 19.16           C  
ATOM   1545  CB  TYR H 202      19.995  10.452  26.761  1.00 20.44           C  
ATOM   1546  CG  TYR H 202      20.689  10.852  25.500  1.00 22.87           C  
ATOM   1547  CD1 TYR H 202      21.271   9.916  24.674  1.00 21.95           C  
ATOM   1548  CD2 TYR H 202      20.760  12.178  25.143  1.00 22.99           C  
ATOM   1549  CE1 TYR H 202      21.912  10.298  23.518  1.00 22.07           C  
ATOM   1550  CE2 TYR H 202      21.399  12.565  23.990  1.00 22.40           C  
ATOM   1551  CZ  TYR H 202      21.977  11.626  23.172  1.00 24.58           C  
ATOM   1552  OH  TYR H 202      22.634  12.024  21.989  1.00 24.47           O  
ATOM   1553  C   TYR H 202      20.321  10.222  29.183  1.00 21.79           C  
ATOM   1554  O   TYR H 202      19.882   9.116  29.503  1.00 22.93           O  
ATOM   1555  N   TYR H 203      20.179  11.315  29.962  1.00 19.10           N  
ATOM   1556  CA  TYR H 203      19.515  11.239  31.230  1.00 18.55           C  
ATOM   1557  CB  TYR H 203      20.352  11.731  32.427  1.00 18.53           C  
ATOM   1558  CG  TYR H 203      21.479  10.800  32.709  1.00 18.40           C  
ATOM   1559  CD1 TYR H 203      21.267   9.643  33.423  1.00 20.24           C  
ATOM   1560  CD2 TYR H 203      22.751  11.098  32.280  1.00 19.57           C  
ATOM   1561  CE1 TYR H 203      22.309   8.789  33.693  1.00 19.75           C  
ATOM   1562  CE2 TYR H 203      23.798  10.249  32.547  1.00 19.86           C  
ATOM   1563  CZ  TYR H 203      23.576   9.093  33.251  1.00 22.71           C  
ATOM   1564  OH  TYR H 203      24.651   8.223  33.524  1.00 24.51           O  
ATOM   1565  C   TYR H 203      18.334  12.153  31.210  1.00 21.55           C  
ATOM   1566  O   TYR H 203      18.350  13.208  30.575  1.00 22.31           O  
ATOM   1567  N   CYS H 204      17.254  11.725  31.892  0.86 20.86           N  
ATOM   1568  CA  CYS H 204      16.120  12.570  32.116  0.86 21.61           C  
ATOM   1569  CB  CYS H 204      14.753  11.892  31.864  0.86 25.64           C  
ATOM   1570  SG  CYS H 204      14.477  10.444  32.925  0.86 29.02           S  
ATOM   1571  C   CYS H 204      16.210  12.920  33.569  0.86 23.70           C  
ATOM   1572  O   CYS H 204      16.722  12.134  34.366  0.86 22.38           O  
ATOM   1573  N   ALA H 205      15.765  14.132  33.953  1.00 21.03           N  
ATOM   1574  CA  ALA H 205      15.873  14.504  35.335  1.00 20.05           C  
ATOM   1575  CB  ALA H 205      17.130  15.333  35.649  1.00 21.76           C  
ATOM   1576  C   ALA H 205      14.698  15.342  35.692  1.00 22.42           C  
ATOM   1577  O   ALA H 205      14.181  16.105  34.876  1.00 22.50           O  
ATOM   1578  N   ARG H 206      14.246  15.198  36.949  1.00 21.23           N  
ATOM   1579  CA  ARG H 206      13.122  15.934  37.426  1.00 21.72           C  
ATOM   1580  CB  ARG H 206      12.419  15.257  38.608  1.00 23.82           C  
ATOM   1581  CG  ARG H 206      11.070  15.883  38.939  1.00 27.43           C  
ATOM   1582  CD  ARG H 206      10.317  15.121  40.024  1.00 30.95           C  
ATOM   1583  NE  ARG H 206      10.603  15.780  41.327  1.00 28.97           N  
ATOM   1584  CZ  ARG H 206       9.868  15.404  42.411  1.00 36.06           C  
ATOM   1585  NH1 ARG H 206       8.974  14.386  42.289  1.00 28.15           N1+
ATOM   1586  NH2 ARG H 206       9.989  16.045  43.605  1.00 34.09           N  
ATOM   1587  C   ARG H 206      13.616  17.258  37.871  1.00 23.67           C  
ATOM   1588  O   ARG H 206      14.684  17.394  38.467  1.00 24.15           O  
ATOM   1589  N   ARG H 207      12.804  18.278  37.588  1.00 22.43           N  
ATOM   1590  CA  ARG H 207      13.156  19.612  37.896  1.00 24.40           C  
ATOM   1591  CB  ARG H 207      13.053  20.508  36.656  1.00 25.65           C  
ATOM   1592  CG  ARG H 207      13.926  20.002  35.505  1.00 29.74           C  
ATOM   1593  CD  ARG H 207      13.512  20.524  34.127  1.00 33.65           C  
ATOM   1594  NE  ARG H 207      13.355  21.999  34.236  1.00  0.00           N  
ATOM   1595  CZ  ARG H 207      14.449  22.811  34.169  1.00  0.00           C  
ATOM   1596  NH1 ARG H 207      15.697  22.278  34.024  1.00  0.00           N1+
ATOM   1597  NH2 ARG H 207      14.293  24.163  34.257  1.00  0.00           N  
ATOM   1598  C   ARG H 207      12.158  20.083  38.879  1.00 26.11           C  
ATOM   1599  O   ARG H 207      11.169  19.446  39.220  1.00 25.30           O  
ATOM   1600  N   ARG H 208      12.731  20.968  39.725  1.00 37.21           N  
ATOM   1601  CA  ARG H 208      12.038  21.362  40.906  1.00 39.70           C  
ATOM   1602  CB  ARG H 208      12.895  21.294  42.184  1.00 36.42           C  
ATOM   1603  CG  ARG H 208      14.132  22.192  42.168  1.00 42.78           C  
ATOM   1604  CD  ARG H 208      15.200  21.761  43.180  1.00 62.86           C  
ATOM   1605  NE  ARG H 208      14.615  21.876  44.545  1.00 69.18           N  
ATOM   1606  CZ  ARG H 208      15.095  22.806  45.421  1.00 74.89           C  
ATOM   1607  NH1 ARG H 208      16.138  23.609  45.058  1.00 74.53           N1+
ATOM   1608  NH2 ARG H 208      14.538  22.925  46.661  1.00 77.97           N  
ATOM   1609  C   ARG H 208      11.641  22.749  40.678  1.00 40.03           C  
ATOM   1610  O   ARG H 208      12.386  23.531  40.097  1.00 40.32           O  
ATOM   1611  N   ASN H 209      10.419  23.072  41.106  1.00 39.15           N  
ATOM   1612  CA  ASN H 209       9.949  24.399  40.925  1.00 39.89           C  
ATOM   1613  CB  ASN H 209       8.418  24.485  40.932  1.00 40.80           C  
ATOM   1614  CG  ASN H 209       7.947  23.651  39.749  1.00 41.75           C  
ATOM   1615  OD1 ASN H 209       8.174  24.002  38.592  1.00  0.00           O  
ATOM   1616  ND2 ASN H 209       7.295  22.496  40.046  1.00  0.00           N  
ATOM   1617  C   ASN H 209      10.492  25.204  42.054  1.00 41.08           C  
ATOM   1618  O   ASN H 209      10.877  24.659  43.088  1.00 41.15           O  
ATOM   1619  N   TRP H 210      10.537  26.535  41.863  1.00 42.10           N  
ATOM   1620  CA  TRP H 210      11.025  27.444  42.857  1.00 43.74           C  
ATOM   1621  CB  TRP H 210      10.500  27.094  44.262  1.00 33.08           C  
ATOM   1622  CG  TRP H 210      11.160  27.837  45.387  1.00 26.96           C  
ATOM   1623  CD2 TRP H 210      12.381  27.395  45.993  1.00 23.47           C  
ATOM   1624  CD1 TRP H 210      10.803  28.991  46.020  1.00 25.17           C  
ATOM   1625  NE1 TRP H 210      11.735  29.300  46.986  1.00 23.08           N  
ATOM   1626  CE2 TRP H 210      12.712  28.325  46.978  1.00 22.70           C  
ATOM   1627  CE3 TRP H 210      13.165  26.306  45.739  1.00 16.21           C  
ATOM   1628  CZ2 TRP H 210      13.843  28.178  47.729  1.00 14.13           C  
ATOM   1629  CZ3 TRP H 210      14.300  26.157  46.503  1.00 10.37           C  
ATOM   1630  CH2 TRP H 210      14.630  27.077  47.477  1.00 12.64           C  
ATOM   1631  C   TRP H 210      12.522  27.447  42.860  1.00 46.52           C  
ATOM   1632  O   TRP H 210      13.157  28.268  43.519  1.00 47.77           O  
ATOM   1633  N   GLY H 211      13.133  26.561  42.069  1.00 44.62           N  
ATOM   1634  CA  GLY H 211      14.560  26.539  41.961  1.00 43.30           C  
ATOM   1635  C   GLY H 211      14.791  25.913  40.632  1.00 42.26           C  
ATOM   1636  O   GLY H 211      13.836  25.578  39.941  1.00 43.96           O  
ATOM   1637  N   ASN H 212      16.042  25.797  40.170  1.00 40.79           N  
ATOM   1638  CA  ASN H 212      16.163  25.027  38.973  1.00 39.36           C  
ATOM   1639  CB  ASN H 212      16.440  25.837  37.702  1.00 36.87           C  
ATOM   1640  CG  ASN H 212      15.251  26.744  37.423  1.00 47.84           C  
ATOM   1641  OD1 ASN H 212      14.104  26.301  37.393  1.00  0.00           O  
ATOM   1642  ND2 ASN H 212      15.530  28.059  37.222  1.00  0.00           N  
ATOM   1643  C   ASN H 212      17.291  24.090  39.219  1.00 37.96           C  
ATOM   1644  O   ASN H 212      18.429  24.316  38.820  1.00 36.77           O  
ATOM   1645  N   ALA H 213      16.987  22.990  39.915  1.00 35.17           N  
ATOM   1646  CA  ALA H 213      17.987  22.012  40.186  1.00 32.41           C  
ATOM   1647  CB  ALA H 213      18.344  21.911  41.677  1.00 32.76           C  
ATOM   1648  C   ALA H 213      17.355  20.732  39.781  1.00 32.84           C  
ATOM   1649  O   ALA H 213      16.129  20.627  39.776  1.00 32.98           O  
ATOM   1650  N   PHE H 214      18.166  19.734  39.392  1.00 29.29           N  
ATOM   1651  CA  PHE H 214      17.531  18.513  39.014  1.00 28.85           C  
ATOM   1652  CB  PHE H 214      18.219  17.815  37.815  1.00 31.01           C  
ATOM   1653  CG  PHE H 214      18.172  18.745  36.629  1.00 33.51           C  
ATOM   1654  CD1 PHE H 214      17.010  18.929  35.908  1.00 34.86           C  
ATOM   1655  CD2 PHE H 214      19.283  19.462  36.238  1.00 33.92           C  
ATOM   1656  CE1 PHE H 214      16.959  19.788  34.826  1.00 45.25           C  
ATOM   1657  CE2 PHE H 214      19.243  20.320  35.158  1.00 43.43           C  
ATOM   1658  CZ  PHE H 214      18.080  20.487  34.443  1.00 45.51           C  
ATOM   1659  C   PHE H 214      17.565  17.633  40.233  1.00 31.29           C  
ATOM   1660  O   PHE H 214      18.627  17.200  40.675  1.00 31.05           O  
ATOM   1661  N   ASP H 215      16.376  17.394  40.832  1.00 33.86           N  
ATOM   1662  CA  ASP H 215      16.209  16.646  42.056  1.00 35.02           C  
ATOM   1663  CB  ASP H 215      14.734  16.551  42.505  1.00 36.46           C  
ATOM   1664  CG  ASP H 215      14.171  17.887  42.960  1.00 40.72           C  
ATOM   1665  OD1 ASP H 215      14.973  18.804  43.267  1.00 43.27           O  
ATOM   1666  OD2 ASP H 215      12.916  17.999  43.019  1.00 43.03           O1-
ATOM   1667  C   ASP H 215      16.565  15.192  41.919  1.00 34.44           C  
ATOM   1668  O   ASP H 215      17.360  14.651  42.685  1.00 32.63           O  
ATOM   1669  N   ILE H 216      15.962  14.548  40.904  1.00 24.18           N  
ATOM   1670  CA  ILE H 216      15.850  13.134  40.712  1.00 23.35           C  
ATOM   1671  CB  ILE H 216      14.425  12.707  40.864  1.00 27.85           C  
ATOM   1672  CG1 ILE H 216      13.919  13.172  42.241  1.00 15.38           C  
ATOM   1673  CG2 ILE H 216      14.334  11.190  40.646  1.00 14.95           C  
ATOM   1674  CD1 ILE H 216      12.404  13.248  42.343  1.00 25.00           C  
ATOM   1675  C   ILE H 216      16.279  12.837  39.313  1.00 22.63           C  
ATOM   1676  O   ILE H 216      15.875  13.529  38.380  1.00 24.32           O  
ATOM   1677  N   TRP H 217      17.098  11.782  39.127  1.00 22.72           N  
ATOM   1678  CA  TRP H 217      17.596  11.496  37.812  1.00 22.73           C  
ATOM   1679  CB  TRP H 217      19.131  11.573  37.726  1.00 23.27           C  
ATOM   1680  CG  TRP H 217      19.719  12.953  37.912  1.00 20.24           C  
ATOM   1681  CD2 TRP H 217      20.331  13.717  36.861  1.00 20.87           C  
ATOM   1682  CD1 TRP H 217      19.841  13.700  39.049  1.00 21.54           C  
ATOM   1683  NE1 TRP H 217      20.484  14.883  38.769  1.00 21.55           N  
ATOM   1684  CE2 TRP H 217      20.794  14.904  37.425  1.00 20.83           C  
ATOM   1685  CE3 TRP H 217      20.499  13.446  35.534  1.00 20.78           C  
ATOM   1686  CZ2 TRP H 217      21.437  15.842  36.666  1.00 19.80           C  
ATOM   1687  CZ3 TRP H 217      21.140  14.395  34.769  1.00 20.95           C  
ATOM   1688  CH2 TRP H 217      21.599  15.570  35.325  1.00 20.73           C  
ATOM   1689  C   TRP H 217      17.236  10.094  37.438  1.00 25.92           C  
ATOM   1690  O   TRP H 217      17.113   9.210  38.285  1.00 26.13           O  
ATOM   1691  N   GLY H 218      17.050   9.866  36.123  1.00 21.49           N  
ATOM   1692  CA  GLY H 218      16.787   8.546  35.633  1.00 22.89           C  
ATOM   1693  C   GLY H 218      18.109   7.837  35.619  1.00 23.73           C  
ATOM   1694  O   GLY H 218      19.153   8.447  35.842  1.00 23.55           O  
ATOM   1695  N   GLN H 219      18.090   6.513  35.367  1.00 21.83           N  
ATOM   1696  CA  GLN H 219      19.277   5.698  35.358  1.00 23.92           C  
ATOM   1697  CB  GLN H 219      19.022   4.172  35.361  1.00 23.89           C  
ATOM   1698  CG  GLN H 219      18.379   3.595  34.099  1.00 24.51           C  
ATOM   1699  CD  GLN H 219      16.871   3.770  34.186  1.00 29.45           C  
ATOM   1700  OE1 GLN H 219      16.363   4.515  35.021  1.00 30.47           O  
ATOM   1701  NE2 GLN H 219      16.132   3.050  33.300  1.00 25.06           N  
ATOM   1702  C   GLN H 219      20.137   6.038  34.176  1.00 24.59           C  
ATOM   1703  O   GLN H 219      21.346   5.816  34.200  1.00 25.92           O  
ATOM   1704  N   GLY H 220      19.533   6.532  33.082  1.00 21.81           N  
ATOM   1705  CA  GLY H 220      20.288   6.872  31.909  1.00 20.60           C  
ATOM   1706  C   GLY H 220      20.013   5.834  30.871  1.00 24.06           C  
ATOM   1707  O   GLY H 220      19.768   4.670  31.187  1.00 24.63           O  
ATOM   1708  N   THR H 221      20.020   6.262  29.592  1.00 21.70           N  
ATOM   1709  CA  THR H 221      19.848   5.371  28.482  1.00 21.40           C  
ATOM   1710  CB  THR H 221      18.623   5.660  27.663  1.00 23.15           C  
ATOM   1711  OG1 THR H 221      17.457   5.501  28.456  1.00 24.08           O  
ATOM   1712  CG2 THR H 221      18.587   4.709  26.453  1.00 20.39           C  
ATOM   1713  C   THR H 221      21.037   5.556  27.596  1.00 23.08           C  
ATOM   1714  O   THR H 221      21.337   6.669  27.163  1.00 22.37           O  
ATOM   1715  N   MET H 222      21.750   4.457  27.293  1.00 22.91           N  
ATOM   1716  CA  MET H 222      22.914   4.585  26.467  1.00 23.21           C  
ATOM   1717  CB  MET H 222      24.021   3.565  26.783  1.00 23.24           C  
ATOM   1718  CG  MET H 222      25.276   3.793  25.942  1.00 30.63           C  
ATOM   1719  SD  MET H 222      26.145   5.344  26.327  1.00 22.31           S  
ATOM   1720  CE  MET H 222      27.118   5.348  24.794  1.00 22.22           C  
ATOM   1721  C   MET H 222      22.499   4.391  25.048  1.00 23.91           C  
ATOM   1722  O   MET H 222      21.837   3.412  24.704  1.00 25.94           O  
ATOM   1723  N   VAL H 223      22.867   5.358  24.184  1.00 20.91           N  
ATOM   1724  CA  VAL H 223      22.530   5.269  22.795  1.00 22.41           C  
ATOM   1725  CB  VAL H 223      21.733   6.453  22.312  1.00 23.41           C  
ATOM   1726  CG1 VAL H 223      21.491   6.315  20.800  1.00 24.26           C  
ATOM   1727  CG2 VAL H 223      20.439   6.546  23.140  1.00 23.47           C  
ATOM   1728  C   VAL H 223      23.808   5.230  22.013  1.00 24.55           C  
ATOM   1729  O   VAL H 223      24.654   6.116  22.133  1.00 22.93           O  
ATOM   1730  N   THR H 224      23.981   4.178  21.189  1.00 22.40           N  
ATOM   1731  CA  THR H 224      25.154   4.081  20.368  1.00 22.08           C  
ATOM   1732  CB  THR H 224      25.933   2.820  20.575  1.00 25.66           C  
ATOM   1733  OG1 THR H 224      25.090   1.700  20.366  1.00 30.62           O  
ATOM   1734  CG2 THR H 224      26.505   2.802  21.999  1.00 23.69           C  
ATOM   1735  C   THR H 224      24.704   4.091  18.943  1.00 24.46           C  
ATOM   1736  O   THR H 224      23.812   3.335  18.558  1.00 24.48           O  
ATOM   1737  N   VAL H 225      25.305   4.974  18.124  1.00 22.05           N  
ATOM   1738  CA  VAL H 225      24.939   5.023  16.739  1.00 21.41           C  
ATOM   1739  CB  VAL H 225      24.431   6.367  16.297  1.00 22.92           C  
ATOM   1740  CG1 VAL H 225      24.111   6.308  14.793  1.00 24.96           C  
ATOM   1741  CG2 VAL H 225      23.227   6.751  17.173  1.00 23.21           C  
ATOM   1742  C   VAL H 225      26.170   4.733  15.942  1.00 23.68           C  
ATOM   1743  O   VAL H 225      27.191   5.406  16.095  1.00 24.41           O  
ATOM   1744  N   SER H 226      26.104   3.712  15.064  1.00 23.24           N  
ATOM   1745  CA  SER H 226      27.242   3.396  14.251  1.00 23.69           C  
ATOM   1746  CB  SER H 226      28.240   2.428  14.909  1.00 25.63           C  
ATOM   1747  OG  SER H 226      29.318   2.166  14.021  1.00 27.81           O  
ATOM   1748  C   SER H 226      26.767   2.735  12.996  1.00 26.94           C  
ATOM   1749  O   SER H 226      25.674   2.172  12.939  1.00 26.26           O  
ATOM   1750  N   SER H 227      27.604   2.797  11.943  0.90 24.25           N  
ATOM   1751  CA  SER H 227      27.273   2.202  10.684  0.90 27.69           C  
ATOM   1752  CB  SER H 227      27.644   3.091   9.486  0.90 30.66           C  
ATOM   1753  OG  SER H 227      29.047   3.310   9.456  0.90 36.98           O  
ATOM   1754  C   SER H 227      28.066   0.910  10.552  0.90 28.89           C  
ATOM   1755  O   SER H 227      27.448  -0.123  10.181  0.90 28.50           O  
ATOM   1756  OXT SER H 227      29.299   0.939  10.807  1.00  0.00           O1-
TER    1757      SER H 227 
CONECT  161  670
CONECT  670  161
CONECT  983 1570
CONECT 1570  983
END
