# Supplementary material for: Fully automated antibody structure prediction using BIOVIA tools: Validation study
Source: PLoS One. 2017 May 18;12(5):e0177923. doi: 10.1371/journal.pone.0177923 (PMC5436848; doi:10.1371/journal.pone.0177923)
Supplement: S1 Dataset — Predicted structures using the Top5 framework method, Chothia CDR definition with no canonical filtering and generating 50 models. These were used in the detailed discussion of outliers and for comparison against predictions using canonical filtering. (ZIP) [file pone.0177923.s003.zip › 4NPY_LH_FV_FinalModel.pdb]

REMARK   Accelrys Discovery Studio PDB file
REMARK   Created:  2015-05-08T06:39:16Z
SSBOND   1 CYS L   22    CYS L   87                                     
SSBOND   2 CYS H  132    CYS H  205                                     
ATOM      1  N   SER L   1      24.997  34.151  26.560  1.00 32.12           N1+
ATOM      2  CA  SER L   1      25.123  32.859  27.259  1.00 32.12           C  
ATOM      3  CB  SER L   1      25.794  31.817  26.348  1.00 32.15           C  
ATOM      4  OG  SER L   1      24.979  31.563  25.215  1.00 33.02           O  
ATOM      5  C   SER L   1      25.954  33.017  28.482  1.00 31.72           C  
ATOM      6  O   SER L   1      26.276  34.115  28.945  1.00 31.77           O  
ATOM      7  N   TYR L   2      26.301  31.876  29.074  1.00 50.31           N  
ATOM      8  CA  TYR L   2      27.060  31.997  30.267  1.00 49.14           C  
ATOM      9  CB  TYR L   2      26.151  31.813  31.496  1.00 46.36           C  
ATOM     10  CG  TYR L   2      26.829  32.275  32.736  1.00 48.90           C  
ATOM     11  CD1 TYR L   2      27.036  33.620  32.947  1.00 49.22           C  
ATOM     12  CD2 TYR L   2      27.218  31.380  33.703  1.00 48.70           C  
ATOM     13  CE1 TYR L   2      27.648  34.065  34.094  1.00 48.98           C  
ATOM     14  CE2 TYR L   2      27.831  31.820  34.851  1.00 48.56           C  
ATOM     15  CZ  TYR L   2      28.049  33.163  35.048  1.00 47.86           C  
ATOM     16  OH  TYR L   2      28.678  33.611  36.228  1.00 46.75           O  
ATOM     17  C   TYR L   2      28.063  30.892  30.218  1.00 50.74           C  
ATOM     18  O   TYR L   2      27.761  29.804  29.732  1.00 52.05           O  
ATOM     19  N   VAL L   3      29.294  31.141  30.701  1.00 51.91           N  
ATOM     20  CA  VAL L   3      30.271  30.092  30.669  1.00 53.16           C  
ATOM     21  CB  VAL L   3      31.535  30.474  29.959  1.00 51.37           C  
ATOM     22  CG1 VAL L   3      32.533  29.311  30.089  1.00 46.64           C  
ATOM     23  CG2 VAL L   3      31.194  30.850  28.506  1.00 43.84           C  
ATOM     24  C   VAL L   3      30.645  29.768  32.080  1.00 46.86           C  
ATOM     25  O   VAL L   3      30.866  30.664  32.894  1.00 47.59           O  
ATOM     26  N   LEU L   4      30.714  28.461  32.408  1.00 44.04           N  
ATOM     27  CA  LEU L   4      31.085  28.074  33.744  1.00 40.87           C  
ATOM     28  CB  LEU L   4      30.093  27.098  34.398  1.00 38.19           C  
ATOM     29  CG  LEU L   4      28.687  27.686  34.628  1.00 38.44           C  
ATOM     30  CD1 LEU L   4      27.755  26.658  35.288  1.00 33.86           C  
ATOM     31  CD2 LEU L   4      28.752  29.007  35.412  1.00 35.92           C  
ATOM     32  C   LEU L   4      32.404  27.376  33.645  1.00 41.29           C  
ATOM     33  O   LEU L   4      32.556  26.425  32.880  1.00 45.15           O  
ATOM     34  N   THR L   5      33.396  27.824  34.442  1.00 39.86           N  
ATOM     35  CA  THR L   5      34.705  27.247  34.341  1.00 38.74           C  
ATOM     36  CB  THR L   5      35.788  28.273  34.167  1.00 44.83           C  
ATOM     37  OG1 THR L   5      35.554  29.039  32.996  1.00 53.00           O  
ATOM     38  CG2 THR L   5      37.145  27.559  34.066  1.00 44.58           C  
ATOM     39  C   THR L   5      35.018  26.487  35.590  1.00 36.29           C  
ATOM     40  O   THR L   5      34.934  27.018  36.697  1.00 38.49           O  
ATOM     41  N   GLN L   6      35.394  25.201  35.429  1.00 37.71           N  
ATOM     42  CA  GLN L   6      35.763  24.387  36.552  1.00 36.76           C  
ATOM     43  CB  GLN L   6      34.806  23.219  36.830  1.00 32.40           C  
ATOM     44  CG  GLN L   6      33.406  23.636  37.268  1.00 33.49           C  
ATOM     45  CD  GLN L   6      32.638  22.352  37.545  1.00 32.24           C  
ATOM     46  OE1 GLN L   6      31.800  21.929  36.751  1.00 32.64           O  
ATOM     47  NE2 GLN L   6      32.946  21.702  38.699  1.00 31.00           N  
ATOM     48  C   GLN L   6      37.092  23.759  36.263  1.00 38.68           C  
ATOM     49  O   GLN L   6      37.429  23.487  35.112  1.00 40.08           O  
ATOM     50  N   PRO L   7      37.862  23.533  37.295  1.00 39.54           N  
ATOM     51  CA  PRO L   7      39.131  22.880  37.119  1.00 40.51           C  
ATOM     52  CD  PRO L   7      37.861  24.417  38.449  1.00 45.07           C  
ATOM     53  CB  PRO L   7      39.899  23.090  38.421  1.00 41.59           C  
ATOM     54  CG  PRO L   7      39.301  24.387  38.991  1.00 45.85           C  
ATOM     55  C   PRO L   7      38.893  21.438  36.803  1.00 42.14           C  
ATOM     56  O   PRO L   7      37.970  20.850  37.359  1.00 40.65           O  
ATOM     57  N   PRO L   8      39.678  20.872  35.936  1.00 39.68           N  
ATOM     58  CA  PRO L   8      39.558  19.497  35.542  1.00 38.64           C  
ATOM     59  CD  PRO L   8      40.923  21.478  35.496  1.00 44.77           C  
ATOM     60  CB  PRO L   8      40.643  19.290  34.488  1.00 41.95           C  
ATOM     61  CG  PRO L   8      41.723  20.316  34.884  1.00 43.89           C  
ATOM     62  C   PRO L   8      39.737  18.547  36.688  1.00 38.46           C  
ATOM     63  O   PRO L   8      39.093  17.498  36.681  1.00 39.58           O  
ATOM     64  N   SER L   9      40.608  18.855  37.673  1.00 37.40           N  
ATOM     65  CA  SER L   9      40.804  17.869  38.700  1.00 40.41           C  
ATOM     66  CB  SER L   9      41.863  16.815  38.331  1.00 42.58           C  
ATOM     67  OG  SER L   9      43.136  17.430  38.192  1.00 47.62           O  
ATOM     68  C   SER L   9      41.253  18.511  39.977  1.00 40.00           C  
ATOM     69  O   SER L   9      41.806  19.610  39.984  1.00 41.83           O  
ATOM     70  N   VAL L  10      40.993  17.814  41.105  1.00 38.49           N  
ATOM     71  CA  VAL L  10      41.391  18.253  42.415  1.00 40.74           C  
ATOM     72  CB  VAL L  10      40.253  18.836  43.202  1.00 39.15           C  
ATOM     73  CG1 VAL L  10      40.732  19.109  44.639  1.00 37.02           C  
ATOM     74  CG2 VAL L  10      39.731  20.081  42.464  1.00 38.03           C  
ATOM     75  C   VAL L  10      41.837  17.030  43.164  1.00 43.88           C  
ATOM     76  O   VAL L  10      41.204  15.980  43.077  1.00 43.03           O  
ATOM     77  N   SER L  11      42.940  17.134  43.934  1.00 44.94           N  
ATOM     78  CA  SER L  11      43.405  15.986  44.666  1.00 45.76           C  
ATOM     79  CB  SER L  11      44.777  15.470  44.194  1.00 48.60           C  
ATOM     80  OG  SER L  11      44.695  14.999  42.857  1.00 52.89           O  
ATOM     81  C   SER L  11      43.558  16.371  46.106  1.00 45.27           C  
ATOM     82  O   SER L  11      43.991  17.479  46.420  1.00 48.70           O  
ATOM     83  N   VAL L  12      43.192  15.449  47.026  1.00 43.66           N  
ATOM     84  CA  VAL L  12      43.320  15.720  48.433  1.00 44.93           C  
ATOM     85  CB  VAL L  12      42.073  16.299  49.040  1.00 44.75           C  
ATOM     86  CG1 VAL L  12      41.826  17.687  48.427  1.00 45.93           C  
ATOM     87  CG2 VAL L  12      40.911  15.317  48.811  1.00 42.67           C  
ATOM     88  C   VAL L  12      43.602  14.435  49.153  1.00 44.95           C  
ATOM     89  O   VAL L  12      43.293  13.349  48.665  1.00 45.58           O  
ATOM     90  N   ALA L  13      44.243  14.539  50.337  1.00 44.11           N  
ATOM     91  CA  ALA L  13      44.503  13.400  51.172  1.00 45.53           C  
ATOM     92  CB  ALA L  13      45.709  13.585  52.112  1.00 46.73           C  
ATOM     93  C   ALA L  13      43.284  13.184  52.015  1.00 44.73           C  
ATOM     94  O   ALA L  13      42.458  14.081  52.171  1.00 44.86           O  
ATOM     95  N   PRO L  14      43.142  12.011  52.569  1.00 44.34           N  
ATOM     96  CA  PRO L  14      41.978  11.733  53.364  1.00 44.68           C  
ATOM     97  CD  PRO L  14      43.669  10.810  51.942  1.00 46.04           C  
ATOM     98  CB  PRO L  14      42.007  10.229  53.623  1.00 46.62           C  
ATOM     99  CG  PRO L  14      42.738   9.669  52.390  1.00 44.38           C  
ATOM    100  C   PRO L  14      41.929  12.565  54.604  1.00 46.62           C  
ATOM    101  O   PRO L  14      42.974  12.816  55.202  1.00 46.76           O  
ATOM    102  N   GLY L  15      40.717  13.012  54.990  1.00 44.99           N  
ATOM    103  CA  GLY L  15      40.526  13.773  56.190  1.00 45.07           C  
ATOM    104  C   GLY L  15      40.690  15.227  55.880  1.00 42.82           C  
ATOM    105  O   GLY L  15      40.316  16.083  56.680  1.00 44.51           O  
ATOM    106  N   GLN L  16      41.244  15.552  54.698  1.00 41.31           N  
ATOM    107  CA  GLN L  16      41.460  16.930  54.364  1.00 42.01           C  
ATOM    108  CB  GLN L  16      42.600  17.173  53.361  1.00 44.14           C  
ATOM    109  CG  GLN L  16      43.984  16.839  53.917  1.00 51.31           C  
ATOM    110  CD  GLN L  16      45.014  17.266  52.880  1.00 57.57           C  
ATOM    111  OE1 GLN L  16      44.923  18.352  52.310  1.00 58.61           O  
ATOM    112  NE2 GLN L  16      46.022  16.390  52.624  1.00 58.30           N  
ATOM    113  C   GLN L  16      40.209  17.488  53.770  1.00 40.59           C  
ATOM    114  O   GLN L  16      39.226  16.778  53.573  1.00 41.15           O  
ATOM    115  N   THR L  17      40.222  18.809  53.491  1.00 38.26           N  
ATOM    116  CA  THR L  17      39.074  19.470  52.942  1.00 36.20           C  
ATOM    117  CB  THR L  17      38.803  20.802  53.579  1.00 36.15           C  
ATOM    118  OG1 THR L  17      38.592  20.649  54.975  1.00 36.24           O  
ATOM    119  CG2 THR L  17      37.563  21.423  52.917  1.00 34.88           C  
ATOM    120  C   THR L  17      39.327  19.734  51.491  1.00 37.64           C  
ATOM    121  O   THR L  17      40.384  20.235  51.111  1.00 39.53           O  
ATOM    122  N   ALA L  18      38.340  19.399  50.634  1.00 35.14           N  
ATOM    123  CA  ALA L  18      38.498  19.615  49.224  1.00 33.44           C  
ATOM    124  CB  ALA L  18      38.114  18.394  48.371  1.00 34.27           C  
ATOM    125  C   ALA L  18      37.601  20.745  48.824  1.00 34.59           C  
ATOM    126  O   ALA L  18      36.494  20.893  49.340  1.00 35.98           O  
ATOM    127  N   ARG L  19      38.084  21.602  47.899  1.00 35.41           N  
ATOM    128  CA  ARG L  19      37.279  22.707  47.465  1.00 33.33           C  
ATOM    129  CB  ARG L  19      37.870  24.071  47.854  1.00 32.11           C  
ATOM    130  CG  ARG L  19      37.991  24.256  49.368  1.00 35.04           C  
ATOM    131  CD  ARG L  19      38.726  25.537  49.770  1.00 36.76           C  
ATOM    132  NE  ARG L  19      38.976  25.464  51.237  1.00 44.04           N  
ATOM    133  CZ  ARG L  19      40.041  24.748  51.699  1.00 45.67           C  
ATOM    134  NH1 ARG L  19      40.803  24.030  50.824  1.00 44.15           N1+
ATOM    135  NH2 ARG L  19      40.340  24.745  53.031  1.00 47.80           N  
ATOM    136  C   ARG L  19      37.205  22.667  45.969  1.00 36.29           C  
ATOM    137  O   ARG L  19      38.230  22.633  45.291  1.00 39.72           O  
ATOM    138  N   ILE L  20      35.973  22.672  45.416  1.00 32.74           N  
ATOM    139  CA  ILE L  20      35.814  22.692  43.988  1.00 31.56           C  
ATOM    140  CB  ILE L  20      34.899  21.634  43.420  1.00 32.74           C  
ATOM    141  CG1 ILE L  20      35.443  20.207  43.630  1.00 30.50           C  
ATOM    142  CG2 ILE L  20      34.684  21.976  41.936  1.00 34.17           C  
ATOM    143  CD1 ILE L  20      35.198  19.629  45.020  1.00 37.20           C  
ATOM    144  C   ILE L  20      35.190  24.010  43.648  1.00 32.34           C  
ATOM    145  O   ILE L  20      34.180  24.395  44.237  1.00 33.07           O  
ATOM    146  N   THR L  21      35.776  24.735  42.673  1.00 32.22           N  
ATOM    147  CA  THR L  21      35.298  26.053  42.360  1.00 32.73           C  
ATOM    148  CB  THR L  21      36.395  27.080  42.286  1.00 33.25           C  
ATOM    149  OG1 THR L  21      37.320  26.742  41.263  1.00 33.87           O  
ATOM    150  CG2 THR L  21      37.113  27.142  43.644  1.00 33.10           C  
ATOM    151  C   THR L  21      34.607  26.059  41.031  1.00 33.99           C  
ATOM    152  O   THR L  21      34.907  25.259  40.147  1.00 34.68           O  
ATOM    153  N   CYS L  22      33.617  26.967  40.887  1.00 35.23           N  
ATOM    154  CA  CYS L  22      32.908  27.156  39.652  1.00 35.34           C  
ATOM    155  CB  CYS L  22      31.437  26.683  39.731  1.00 33.86           C  
ATOM    156  SG  CYS L  22      30.531  26.760  38.154  1.00 42.64           S  
ATOM    157  C   CYS L  22      32.948  28.630  39.386  1.00 35.83           C  
ATOM    158  O   CYS L  22      32.377  29.425  40.133  1.00 38.81           O  
ATOM    159  N   GLY L  23      33.622  29.040  38.292  1.00 37.55           N  
ATOM    160  CA  GLY L  23      33.791  30.446  38.056  1.00 38.96           C  
ATOM    161  C   GLY L  23      32.901  30.885  36.943  1.00 41.24           C  
ATOM    162  O   GLY L  23      32.660  30.152  35.986  1.00 42.91           O  
ATOM    163  N   GLY L  24      32.390  32.119  37.052  1.00 39.48           N  
ATOM    164  CA  GLY L  24      31.532  32.677  36.055  1.00 41.27           C  
ATOM    165  C   GLY L  24      31.444  34.131  36.381  1.00 43.40           C  
ATOM    166  O   GLY L  24      31.631  34.526  37.530  1.00 44.73           O  
ATOM    167  N   ASN L  25      31.151  34.980  35.377  1.00 49.71           N  
ATOM    168  CA  ASN L  25      31.118  36.372  35.704  1.00 53.34           C  
ATOM    169  CB  ASN L  25      31.244  37.315  34.495  1.00 54.02           C  
ATOM    170  CG  ASN L  25      31.722  38.665  35.015  1.00 57.93           C  
ATOM    171  OD1 ASN L  25      31.137  39.242  35.928  1.00 62.19           O  
ATOM    172  ND2 ASN L  25      32.840  39.171  34.429  1.00 57.57           N  
ATOM    173  C   ASN L  25      29.827  36.649  36.408  1.00 51.00           C  
ATOM    174  O   ASN L  25      28.752  36.269  35.945  1.00 49.17           O  
ATOM    175  N   ASN L  26      29.921  37.334  37.566  1.00 47.66           N  
ATOM    176  CA  ASN L  26      28.779  37.677  38.364  1.00 48.22           C  
ATOM    177  CB  ASN L  26      27.867  38.734  37.719  1.00 48.58           C  
ATOM    178  CG  ASN L  26      28.507  40.088  37.983  1.00 49.67           C  
ATOM    179  OD1 ASN L  26      28.803  40.427  39.128  1.00 52.24           O  
ATOM    180  ND2 ASN L  26      28.735  40.881  36.903  1.00 47.63           N  
ATOM    181  C   ASN L  26      27.964  36.456  38.663  1.00 44.38           C  
ATOM    182  O   ASN L  26      26.738  36.501  38.678  1.00 45.35           O  
ATOM    183  N   ILE L  27      28.650  35.337  38.952  1.00 38.71           N  
ATOM    184  CA  ILE L  27      28.031  34.088  39.293  1.00 38.53           C  
ATOM    185  CB  ILE L  27      29.004  32.953  39.439  1.00 35.30           C  
ATOM    186  CG1 ILE L  27      28.234  31.624  39.513  1.00 35.17           C  
ATOM    187  CG2 ILE L  27      29.910  33.224  40.653  1.00 31.70           C  
ATOM    188  CD1 ILE L  27      29.124  30.389  39.404  1.00 35.09           C  
ATOM    189  C   ILE L  27      27.301  34.240  40.595  1.00 39.30           C  
ATOM    190  O   ILE L  27      26.312  33.554  40.851  1.00 39.17           O  
ATOM    191  N   GLY L  28      27.801  35.126  41.473  1.00 39.16           N  
ATOM    192  CA  GLY L  28      27.257  35.330  42.787  1.00 37.59           C  
ATOM    193  C   GLY L  28      25.823  35.740  42.675  1.00 39.45           C  
ATOM    194  O   GLY L  28      25.031  35.514  43.589  1.00 41.21           O  
ATOM    195  N   SER L  29      25.477  36.431  41.579  1.00 39.24           N  
ATOM    196  CA  SER L  29      24.150  36.915  41.335  1.00 42.33           C  
ATOM    197  CB  SER L  29      24.107  37.906  40.159  1.00 47.43           C  
ATOM    198  OG  SER L  29      24.926  39.032  40.440  1.00 50.37           O  
ATOM    199  C   SER L  29      23.221  35.786  40.990  1.00 41.72           C  
ATOM    200  O   SER L  29      22.005  35.976  40.953  1.00 44.10           O  
ATOM    201  N   LYS L  30      23.753  34.582  40.710  1.00 40.32           N  
ATOM    202  CA  LYS L  30      22.888  33.528  40.264  1.00 41.67           C  
ATOM    203  CB  LYS L  30      23.330  32.906  38.931  1.00 40.42           C  
ATOM    204  CG  LYS L  30      23.205  33.861  37.746  1.00 41.64           C  
ATOM    205  CD  LYS L  30      23.910  33.362  36.484  1.00 43.58           C  
ATOM    206  CE  LYS L  30      23.600  34.189  35.233  1.00 44.96           C  
ATOM    207  NZ  LYS L  30      24.398  35.432  35.226  1.00 45.50           N1+
ATOM    208  C   LYS L  30      22.824  32.412  41.258  1.00 40.00           C  
ATOM    209  O   LYS L  30      23.536  32.401  42.260  1.00 39.82           O  
ATOM    210  N   SER L  31      21.917  31.444  40.996  1.00 41.67           N  
ATOM    211  CA  SER L  31      21.766  30.310  41.861  1.00 39.75           C  
ATOM    212  CB  SER L  31      20.315  29.807  41.985  1.00 34.56           C  
ATOM    213  OG  SER L  31      19.511  30.762  42.664  1.00 39.45           O  
ATOM    214  C   SER L  31      22.572  29.193  41.277  1.00 40.88           C  
ATOM    215  O   SER L  31      22.425  28.841  40.106  1.00 37.25           O  
ATOM    216  N   VAL L  32      23.442  28.582  42.103  1.00 28.65           N  
ATOM    217  CA  VAL L  32      24.325  27.560  41.605  1.00 26.46           C  
ATOM    218  CB  VAL L  32      25.769  27.801  41.947  1.00 28.19           C  
ATOM    219  CG1 VAL L  32      26.608  26.610  41.450  1.00 26.42           C  
ATOM    220  CG2 VAL L  32      26.194  29.148  41.340  1.00 27.52           C  
ATOM    221  C   VAL L  32      23.945  26.246  42.212  1.00 27.92           C  
ATOM    222  O   VAL L  32      23.632  26.160  43.400  1.00 26.60           O  
ATOM    223  N   HIS L  33      23.968  25.175  41.390  1.00 27.66           N  
ATOM    224  CA  HIS L  33      23.595  23.874  41.870  1.00 24.93           C  
ATOM    225  ND1 HIS L  33      20.592  24.878  42.156  1.00 36.36           N  
ATOM    226  CG  HIS L  33      21.293  24.403  41.069  1.00 26.78           C  
ATOM    227  CB  HIS L  33      22.356  23.342  41.136  1.00 22.96           C  
ATOM    228  NE2 HIS L  33      19.883  26.031  40.390  1.00 25.83           N  
ATOM    229  CD2 HIS L  33      20.846  25.117  40.000  1.00 32.82           C  
ATOM    230  CE1 HIS L  33      19.765  25.849  41.693  1.00 32.35           C  
ATOM    231  C   HIS L  33      24.754  22.953  41.620  1.00 24.28           C  
ATOM    232  O   HIS L  33      25.516  23.146  40.672  1.00 26.30           O  
ATOM    233  N   TRP L  34      24.935  21.925  42.478  1.00 21.36           N  
ATOM    234  CA  TRP L  34      26.064  21.046  42.328  1.00 24.02           C  
ATOM    235  CB  TRP L  34      27.035  21.114  43.519  1.00 22.55           C  
ATOM    236  CG  TRP L  34      27.733  22.444  43.674  1.00 26.40           C  
ATOM    237  CD2 TRP L  34      28.996  22.760  43.073  1.00 28.62           C  
ATOM    238  CD1 TRP L  34      27.351  23.551  44.376  1.00 26.27           C  
ATOM    239  NE1 TRP L  34      28.299  24.538  44.248  1.00 27.13           N  
ATOM    240  CE2 TRP L  34      29.319  24.064  43.447  1.00 30.42           C  
ATOM    241  CE3 TRP L  34      29.821  22.024  42.268  1.00 26.32           C  
ATOM    242  CZ2 TRP L  34      30.474  24.655  43.020  1.00 31.17           C  
ATOM    243  CZ3 TRP L  34      30.987  22.620  41.845  1.00 28.10           C  
ATOM    244  CH2 TRP L  34      31.307  23.910  42.215  1.00 30.51           C  
ATOM    245  C   TRP L  34      25.590  19.626  42.225  1.00 23.86           C  
ATOM    246  O   TRP L  34      24.626  19.228  42.878  1.00 23.04           O  
ATOM    247  N   TYR L  35      26.279  18.819  41.385  1.00 23.13           N  
ATOM    248  CA  TYR L  35      25.909  17.442  41.202  1.00 21.47           C  
ATOM    249  CB  TYR L  35      25.386  17.134  39.787  1.00 22.05           C  
ATOM    250  CG  TYR L  35      24.173  17.962  39.528  1.00 21.86           C  
ATOM    251  CD1 TYR L  35      24.289  19.245  39.039  1.00 21.05           C  
ATOM    252  CD2 TYR L  35      22.915  17.462  39.774  1.00 20.69           C  
ATOM    253  CE1 TYR L  35      23.170  20.008  38.798  1.00 24.66           C  
ATOM    254  CE2 TYR L  35      21.793  18.221  39.536  1.00 20.56           C  
ATOM    255  CZ  TYR L  35      21.919  19.498  39.044  1.00 22.93           C  
ATOM    256  OH  TYR L  35      20.772  20.283  38.796  1.00 21.66           O  
ATOM    257  C   TYR L  35      27.128  16.583  41.392  1.00 24.68           C  
ATOM    258  O   TYR L  35      28.237  16.954  41.012  1.00 24.60           O  
ATOM    259  N   GLN L  36      26.944  15.394  42.003  1.00 22.50           N  
ATOM    260  CA  GLN L  36      28.033  14.476  42.191  1.00 23.87           C  
ATOM    261  CB  GLN L  36      28.154  13.962  43.634  1.00 24.59           C  
ATOM    262  CG  GLN L  36      29.311  12.978  43.832  1.00 23.31           C  
ATOM    263  CD  GLN L  36      29.175  12.345  45.211  1.00 29.03           C  
ATOM    264  OE1 GLN L  36      28.104  11.876  45.592  1.00 33.51           O  
ATOM    265  NE2 GLN L  36      30.298  12.330  45.980  1.00 29.62           N  
ATOM    266  C   GLN L  36      27.755  13.278  41.340  1.00 25.88           C  
ATOM    267  O   GLN L  36      26.640  12.760  41.342  1.00 26.28           O  
ATOM    268  N   GLN L  37      28.760  12.813  40.566  1.00 24.39           N  
ATOM    269  CA  GLN L  37      28.553  11.636  39.771  1.00 23.96           C  
ATOM    270  CB  GLN L  37      28.541  11.920  38.252  1.00 25.78           C  
ATOM    271  CG  GLN L  37      28.240  10.696  37.381  1.00 26.00           C  
ATOM    272  CD  GLN L  37      28.273  11.150  35.927  1.00 29.53           C  
ATOM    273  OE1 GLN L  37      28.898  12.156  35.593  1.00 28.84           O  
ATOM    274  NE2 GLN L  37      27.584  10.392  35.030  1.00 24.15           N  
ATOM    275  C   GLN L  37      29.680  10.690  40.029  1.00 27.24           C  
ATOM    276  O   GLN L  37      30.837  10.985  39.728  1.00 27.84           O  
ATOM    277  N   LYS L  38      29.366   9.510  40.604  1.00 28.37           N  
ATOM    278  CA  LYS L  38      30.387   8.533  40.845  1.00 32.92           C  
ATOM    279  CB  LYS L  38      30.108   7.592  42.032  1.00 32.19           C  
ATOM    280  CG  LYS L  38      30.254   8.295  43.381  1.00 31.40           C  
ATOM    281  CD  LYS L  38      29.805   7.440  44.567  1.00 34.64           C  
ATOM    282  CE  LYS L  38      30.107   8.070  45.926  1.00 38.07           C  
ATOM    283  NZ  LYS L  38      29.641   7.176  47.008  1.00 39.48           N1+
ATOM    284  C   LYS L  38      30.518   7.724  39.609  1.00 33.65           C  
ATOM    285  O   LYS L  38      29.655   7.739  38.735  1.00 34.11           O  
ATOM    286  N   PRO L  39      31.605   7.020  39.499  1.00 34.50           N  
ATOM    287  CA  PRO L  39      31.834   6.279  38.310  1.00 34.73           C  
ATOM    288  CD  PRO L  39      32.834   7.344  40.190  1.00 32.52           C  
ATOM    289  CB  PRO L  39      33.289   5.782  38.383  1.00 32.88           C  
ATOM    290  CG  PRO L  39      33.757   6.179  39.801  1.00 34.42           C  
ATOM    291  C   PRO L  39      30.801   5.224  38.068  1.00 35.90           C  
ATOM    292  O   PRO L  39      30.551   4.413  38.958  1.00 33.15           O  
ATOM    293  N   GLY L  40      30.190   5.234  36.864  1.00 32.54           N  
ATOM    294  CA  GLY L  40      29.202   4.275  36.465  1.00 33.19           C  
ATOM    295  C   GLY L  40      27.870   4.544  37.092  1.00 36.84           C  
ATOM    296  O   GLY L  40      26.994   3.680  37.080  1.00 37.92           O  
ATOM    297  N   GLN L  41      27.643   5.747  37.660  1.00 35.67           N  
ATOM    298  CA  GLN L  41      26.364   5.989  38.276  1.00 33.50           C  
ATOM    299  CB  GLN L  41      26.429   6.214  39.800  1.00 35.24           C  
ATOM    300  CG  GLN L  41      26.773   4.978  40.626  1.00 42.16           C  
ATOM    301  CD  GLN L  41      26.781   5.414  42.086  1.00 48.64           C  
ATOM    302  OE1 GLN L  41      26.562   6.584  42.398  1.00 50.79           O  
ATOM    303  NE2 GLN L  41      27.035   4.451  43.011  1.00 47.20           N  
ATOM    304  C   GLN L  41      25.759   7.239  37.716  1.00 30.86           C  
ATOM    305  O   GLN L  41      26.411   8.003  37.005  1.00 29.73           O  
ATOM    306  N   ALA L  42      24.453   7.447  38.004  1.00 29.69           N  
ATOM    307  CA  ALA L  42      23.762   8.635  37.584  1.00 27.50           C  
ATOM    308  CB  ALA L  42      22.228   8.501  37.598  1.00 26.53           C  
ATOM    309  C   ALA L  42      24.135   9.737  38.536  1.00 27.73           C  
ATOM    310  O   ALA L  42      24.539   9.472  39.664  1.00 28.78           O  
ATOM    311  N   PRO L  43      24.022  10.975  38.102  1.00 25.01           N  
ATOM    312  CA  PRO L  43      24.390  12.091  38.937  1.00 25.22           C  
ATOM    313  CD  PRO L  43      24.193  11.279  36.690  1.00 22.70           C  
ATOM    314  CB  PRO L  43      24.502  13.296  38.007  1.00 22.19           C  
ATOM    315  CG  PRO L  43      24.841  12.674  36.642  1.00 25.08           C  
ATOM    316  C   PRO L  43      23.408  12.293  40.043  1.00 26.20           C  
ATOM    317  O   PRO L  43      22.256  11.886  39.907  1.00 27.98           O  
ATOM    318  N   VAL L  44      23.853  12.917  41.150  1.00 26.30           N  
ATOM    319  CA  VAL L  44      23.002  13.134  42.279  1.00 25.04           C  
ATOM    320  CB  VAL L  44      23.432  12.299  43.452  1.00 27.49           C  
ATOM    321  CG1 VAL L  44      24.838  12.739  43.895  1.00 31.38           C  
ATOM    322  CG2 VAL L  44      22.361  12.385  44.543  1.00 28.73           C  
ATOM    323  C   VAL L  44      23.108  14.585  42.651  1.00 22.28           C  
ATOM    324  O   VAL L  44      24.173  15.185  42.534  1.00 23.46           O  
ATOM    325  N   LEU L  45      21.992  15.188  43.107  1.00 22.99           N  
ATOM    326  CA  LEU L  45      21.981  16.585  43.460  1.00 21.52           C  
ATOM    327  CB  LEU L  45      20.555  17.174  43.418  1.00 20.06           C  
ATOM    328  CG  LEU L  45      20.442  18.649  43.840  1.00 23.21           C  
ATOM    329  CD1 LEU L  45      21.202  19.569  42.875  1.00 20.97           C  
ATOM    330  CD2 LEU L  45      18.972  19.062  44.024  1.00 21.26           C  
ATOM    331  C   LEU L  45      22.491  16.728  44.864  1.00 25.06           C  
ATOM    332  O   LEU L  45      21.875  16.228  45.803  1.00 21.81           O  
ATOM    333  N   VAL L  46      23.709  17.298  45.017  1.00 22.17           N  
ATOM    334  CA  VAL L  46      24.317  17.584  46.293  1.00 25.61           C  
ATOM    335  CB  VAL L  46      25.816  17.475  46.277  1.00 25.33           C  
ATOM    336  CG1 VAL L  46      26.186  15.995  46.087  1.00 24.47           C  
ATOM    337  CG2 VAL L  46      26.371  18.387  45.174  1.00 27.76           C  
ATOM    338  C   VAL L  46      23.938  18.919  46.874  1.00 22.56           C  
ATOM    339  O   VAL L  46      23.809  19.047  48.091  1.00 26.86           O  
ATOM    340  N   VAL L  47      23.812  19.971  46.033  1.00 22.55           N  
ATOM    341  CA  VAL L  47      23.507  21.269  46.569  1.00 23.23           C  
ATOM    342  CB  VAL L  47      24.729  22.107  46.821  1.00 25.24           C  
ATOM    343  CG1 VAL L  47      24.273  23.501  47.283  1.00 26.16           C  
ATOM    344  CG2 VAL L  47      25.638  21.382  47.827  1.00 25.83           C  
ATOM    345  C   VAL L  47      22.676  22.016  45.573  1.00 25.05           C  
ATOM    346  O   VAL L  47      22.893  21.913  44.367  1.00 25.25           O  
ATOM    347  N   TYR L  48      21.680  22.787  46.056  1.00 23.58           N  
ATOM    348  CA  TYR L  48      20.910  23.585  45.150  1.00 24.93           C  
ATOM    349  CB  TYR L  48      19.533  22.994  44.760  1.00 27.03           C  
ATOM    350  CG  TYR L  48      18.673  22.768  45.954  1.00 33.12           C  
ATOM    351  CD1 TYR L  48      18.901  21.692  46.767  1.00 31.03           C  
ATOM    352  CD2 TYR L  48      17.644  23.617  46.276  1.00 33.72           C  
ATOM    353  CE1 TYR L  48      18.124  21.458  47.872  1.00 34.69           C  
ATOM    354  CE2 TYR L  48      16.857  23.390  47.382  1.00 34.99           C  
ATOM    355  CZ  TYR L  48      17.096  22.306  48.186  1.00 37.13           C  
ATOM    356  OH  TYR L  48      16.300  22.061  49.323  1.00 37.67           O  
ATOM    357  C   TYR L  48      20.769  24.957  45.731  1.00 27.37           C  
ATOM    358  O   TYR L  48      20.855  25.149  46.942  1.00 29.13           O  
ATOM    359  N   ASP L  49      20.580  25.982  44.884  1.00 36.71           N  
ATOM    360  CA  ASP L  49      20.449  27.324  45.386  1.00 35.52           C  
ATOM    361  CB  ASP L  49      19.192  27.535  46.247  1.00 35.92           C  
ATOM    362  CG  ASP L  49      17.973  27.602  45.340  1.00 42.39           C  
ATOM    363  OD1 ASP L  49      18.111  28.149  44.213  1.00 43.73           O  
ATOM    364  OD2 ASP L  49      16.890  27.111  45.756  1.00 46.36           O1-
ATOM    365  C   ASP L  49      21.636  27.734  46.218  1.00 36.22           C  
ATOM    366  O   ASP L  49      21.488  28.288  47.305  1.00 34.81           O  
ATOM    367  N   ASP L  50      22.849  27.446  45.712  1.00 31.47           N  
ATOM    368  CA  ASP L  50      24.114  27.875  46.251  1.00 32.66           C  
ATOM    369  CB  ASP L  50      24.096  29.361  46.663  1.00 35.60           C  
ATOM    370  CG  ASP L  50      23.946  30.239  45.432  1.00 37.58           C  
ATOM    371  OD1 ASP L  50      24.237  29.738  44.314  1.00 34.07           O  
ATOM    372  OD2 ASP L  50      23.542  31.420  45.593  1.00 39.19           O1-
ATOM    373  C   ASP L  50      24.490  27.137  47.503  1.00 35.85           C  
ATOM    374  O   ASP L  50      25.661  26.794  47.673  1.00 34.33           O  
ATOM    375  N   SER L  51      23.529  26.770  48.374  1.00 36.55           N  
ATOM    376  CA  SER L  51      24.023  26.219  49.607  1.00 36.40           C  
ATOM    377  CB  SER L  51      24.317  27.312  50.644  1.00 36.98           C  
ATOM    378  OG  SER L  51      25.195  28.286  50.101  1.00 38.95           O  
ATOM    379  C   SER L  51      22.993  25.344  50.252  1.00 34.52           C  
ATOM    380  O   SER L  51      23.193  24.907  51.386  1.00 37.29           O  
ATOM    381  N   ASP L  52      21.874  25.055  49.560  1.00 26.49           N  
ATOM    382  CA  ASP L  52      20.858  24.251  50.190  1.00 25.02           C  
ATOM    383  CB  ASP L  52      19.455  24.411  49.582  1.00 27.54           C  
ATOM    384  CG  ASP L  52      18.906  25.772  49.975  1.00 33.84           C  
ATOM    385  OD1 ASP L  52      19.540  26.452  50.826  1.00 47.96           O  
ATOM    386  OD2 ASP L  52      17.833  26.144  49.430  1.00 38.68           O1-
ATOM    387  C   ASP L  52      21.226  22.810  50.022  1.00 28.48           C  
ATOM    388  O   ASP L  52      21.579  22.371  48.929  1.00 29.50           O  
ATOM    389  N   ARG L  53      21.149  22.020  51.113  1.00 26.55           N  
ATOM    390  CA  ARG L  53      21.486  20.628  50.992  1.00 25.49           C  
ATOM    391  CB  ARG L  53      22.240  20.037  52.197  1.00 28.13           C  
ATOM    392  CG  ARG L  53      23.747  20.283  52.175  1.00 32.54           C  
ATOM    393  CD  ARG L  53      24.483  19.688  53.379  1.00 32.74           C  
ATOM    394  NE  ARG L  53      24.179  20.539  54.567  1.00 33.85           N  
ATOM    395  CZ  ARG L  53      23.927  19.971  55.782  1.00 34.37           C  
ATOM    396  NH1 ARG L  53      23.883  18.613  55.910  1.00 33.39           N1+
ATOM    397  NH2 ARG L  53      23.714  20.762  56.874  1.00 35.56           N  
ATOM    398  C   ARG L  53      20.238  19.820  50.835  1.00 28.24           C  
ATOM    399  O   ARG L  53      19.237  20.018  51.520  1.00 27.24           O  
ATOM    400  N   PRO L  54      20.307  18.908  49.905  1.00 27.38           N  
ATOM    401  CA  PRO L  54      19.216  18.004  49.678  1.00 27.81           C  
ATOM    402  CD  PRO L  54      21.056  19.166  48.688  1.00 31.30           C  
ATOM    403  CB  PRO L  54      19.488  17.351  48.325  1.00 25.56           C  
ATOM    404  CG  PRO L  54      20.326  18.399  47.575  1.00 25.84           C  
ATOM    405  C   PRO L  54      19.222  17.036  50.815  1.00 29.51           C  
ATOM    406  O   PRO L  54      20.254  16.893  51.472  1.00 29.36           O  
ATOM    407  N   SER L  55      18.088  16.367  51.087  1.00 29.77           N  
ATOM    408  CA  SER L  55      18.106  15.452  52.184  1.00 31.06           C  
ATOM    409  CB  SER L  55      16.722  14.899  52.566  1.00 32.81           C  
ATOM    410  OG  SER L  55      15.915  15.935  53.103  1.00 41.57           O  
ATOM    411  C   SER L  55      18.976  14.302  51.801  1.00 31.00           C  
ATOM    412  O   SER L  55      19.016  13.893  50.642  1.00 31.74           O  
ATOM    413  N   GLY L  56      19.711  13.756  52.787  1.00 29.78           N  
ATOM    414  CA  GLY L  56      20.539  12.613  52.542  1.00 29.78           C  
ATOM    415  C   GLY L  56      21.951  13.048  52.311  1.00 33.25           C  
ATOM    416  O   GLY L  56      22.857  12.216  52.275  1.00 35.09           O  
ATOM    417  N   ILE L  57      22.187  14.364  52.164  1.00 31.82           N  
ATOM    418  CA  ILE L  57      23.526  14.820  51.921  1.00 32.57           C  
ATOM    419  CB  ILE L  57      23.574  16.020  51.015  1.00 30.92           C  
ATOM    420  CG1 ILE L  57      22.972  15.685  49.640  1.00 30.47           C  
ATOM    421  CG2 ILE L  57      25.033  16.497  50.934  1.00 29.06           C  
ATOM    422  CD1 ILE L  57      23.723  14.579  48.901  1.00 27.27           C  
ATOM    423  C   ILE L  57      24.122  15.208  53.241  1.00 31.59           C  
ATOM    424  O   ILE L  57      23.507  15.933  54.022  1.00 32.80           O  
ATOM    425  N   PRO L  58      25.313  14.734  53.509  1.00 31.35           N  
ATOM    426  CA  PRO L  58      25.991  14.984  54.757  1.00 31.32           C  
ATOM    427  CD  PRO L  58      25.861  13.588  52.807  1.00 30.71           C  
ATOM    428  CB  PRO L  58      27.171  14.007  54.800  1.00 31.25           C  
ATOM    429  CG  PRO L  58      27.287  13.462  53.363  1.00 30.37           C  
ATOM    430  C   PRO L  58      26.380  16.425  54.917  1.00 32.38           C  
ATOM    431  O   PRO L  58      26.614  17.104  53.920  1.00 30.32           O  
ATOM    432  N   GLU L  59      26.475  16.901  56.175  1.00 31.77           N  
ATOM    433  CA  GLU L  59      26.758  18.281  56.456  1.00 33.75           C  
ATOM    434  CB  GLU L  59      26.651  18.698  57.934  1.00 35.84           C  
ATOM    435  CG  GLU L  59      27.761  18.171  58.839  1.00 43.21           C  
ATOM    436  CD  GLU L  59      27.690  18.979  60.129  1.00 52.78           C  
ATOM    437  OE1 GLU L  59      27.449  20.213  60.035  1.00 51.18           O  
ATOM    438  OE2 GLU L  59      27.869  18.377  61.220  1.00 55.65           O1-
ATOM    439  C   GLU L  59      28.134  18.617  55.987  1.00 33.72           C  
ATOM    440  O   GLU L  59      28.453  19.787  55.775  1.00 37.54           O  
ATOM    441  N   ARG L  60      29.003  17.605  55.833  1.00 32.95           N  
ATOM    442  CA  ARG L  60      30.354  17.876  55.439  1.00 29.84           C  
ATOM    443  CB  ARG L  60      31.314  16.666  55.516  1.00 33.92           C  
ATOM    444  CG  ARG L  60      30.956  15.405  54.732  1.00 40.24           C  
ATOM    445  CD  ARG L  60      31.945  14.271  55.026  1.00 42.39           C  
ATOM    446  NE  ARG L  60      31.448  13.023  54.389  1.00 40.43           N  
ATOM    447  CZ  ARG L  60      31.759  12.750  53.090  1.00 38.07           C  
ATOM    448  NH1 ARG L  60      32.455  13.660  52.352  1.00 36.03           N1+
ATOM    449  NH2 ARG L  60      31.386  11.561  52.532  1.00 38.84           N  
ATOM    450  C   ARG L  60      30.374  18.540  54.091  1.00 27.72           C  
ATOM    451  O   ARG L  60      31.354  19.206  53.755  1.00 27.83           O  
ATOM    452  N   PHE L  61      29.321  18.345  53.263  1.00 30.93           N  
ATOM    453  CA  PHE L  61      29.248  19.027  51.996  1.00 30.02           C  
ATOM    454  CB  PHE L  61      28.376  18.307  50.949  1.00 30.28           C  
ATOM    455  CG  PHE L  61      29.076  17.068  50.512  1.00 32.20           C  
ATOM    456  CD1 PHE L  61      30.110  17.142  49.613  1.00 31.65           C  
ATOM    457  CD2 PHE L  61      28.699  15.828  50.975  1.00 32.36           C  
ATOM    458  CE1 PHE L  61      30.767  16.011  49.195  1.00 32.34           C  
ATOM    459  CE2 PHE L  61      29.354  14.691  50.559  1.00 32.94           C  
ATOM    460  CZ  PHE L  61      30.392  14.778  49.665  1.00 32.91           C  
ATOM    461  C   PHE L  61      28.624  20.375  52.218  1.00 29.86           C  
ATOM    462  O   PHE L  61      27.556  20.487  52.820  1.00 29.29           O  
ATOM    463  N   SER L  62      29.281  21.453  51.724  1.00 27.32           N  
ATOM    464  CA  SER L  62      28.759  22.773  51.931  1.00 29.00           C  
ATOM    465  CB  SER L  62      29.482  23.513  53.068  1.00 29.79           C  
ATOM    466  OG  SER L  62      28.942  24.815  53.237  1.00 35.45           O  
ATOM    467  C   SER L  62      28.963  23.570  50.673  1.00 29.56           C  
ATOM    468  O   SER L  62      29.972  23.414  49.987  1.00 27.97           O  
ATOM    469  N   GLY L  63      28.005  24.468  50.352  1.00 27.20           N  
ATOM    470  CA  GLY L  63      28.132  25.245  49.151  1.00 26.51           C  
ATOM    471  C   GLY L  63      28.102  26.698  49.510  1.00 31.09           C  
ATOM    472  O   GLY L  63      27.480  27.102  50.492  1.00 30.78           O  
ATOM    473  N   SER L  64      28.795  27.524  48.699  1.00 29.07           N  
ATOM    474  CA  SER L  64      28.826  28.944  48.916  1.00 30.77           C  
ATOM    475  CB  SER L  64      30.033  29.402  49.754  1.00 30.48           C  
ATOM    476  OG  SER L  64      31.244  29.102  49.076  1.00 37.44           O  
ATOM    477  C   SER L  64      28.933  29.600  47.572  1.00 32.77           C  
ATOM    478  O   SER L  64      29.410  28.993  46.614  1.00 32.74           O  
ATOM    479  N   ASN L  65      28.459  30.858  47.454  1.00 35.50           N  
ATOM    480  CA  ASN L  65      28.544  31.525  46.183  1.00 36.33           C  
ATOM    481  CB  ASN L  65      27.240  31.409  45.373  1.00 33.56           C  
ATOM    482  CG  ASN L  65      27.501  31.849  43.941  1.00 40.84           C  
ATOM    483  OD1 ASN L  65      28.628  32.187  43.576  1.00 44.56           O  
ATOM    484  ND2 ASN L  65      26.429  31.852  43.104  1.00 36.02           N  
ATOM    485  C   ASN L  65      28.791  32.983  46.422  1.00 39.28           C  
ATOM    486  O   ASN L  65      28.052  33.629  47.163  1.00 41.51           O  
ATOM    487  N   SER L  66      29.845  33.551  45.801  1.00 42.10           N  
ATOM    488  CA  SER L  66      30.057  34.959  45.978  1.00 45.46           C  
ATOM    489  CB  SER L  66      30.829  35.308  47.262  1.00 45.24           C  
ATOM    490  OG  SER L  66      30.997  36.715  47.360  1.00 49.25           O  
ATOM    491  C   SER L  66      30.858  35.489  44.832  1.00 43.32           C  
ATOM    492  O   SER L  66      31.847  34.890  44.414  1.00 45.19           O  
ATOM    493  N   GLY L  67      30.439  36.651  44.298  1.00 43.49           N  
ATOM    494  CA  GLY L  67      31.175  37.314  43.263  1.00 44.40           C  
ATOM    495  C   GLY L  67      31.297  36.445  42.052  1.00 42.62           C  
ATOM    496  O   GLY L  67      30.313  36.043  41.436  1.00 44.03           O  
ATOM    497  N   ASN L  68      32.559  36.236  41.644  1.00 44.72           N  
ATOM    498  CA  ASN L  68      33.008  35.499  40.497  1.00 45.69           C  
ATOM    499  CB  ASN L  68      34.466  35.839  40.158  1.00 45.05           C  
ATOM    500  CG  ASN L  68      34.539  37.339  39.916  1.00 52.37           C  
ATOM    501  OD1 ASN L  68      33.668  37.923  39.273  1.00 51.02           O  
ATOM    502  ND2 ASN L  68      35.604  37.988  40.460  1.00 53.90           N  
ATOM    503  C   ASN L  68      32.946  34.015  40.691  1.00 44.88           C  
ATOM    504  O   ASN L  68      32.898  33.276  39.708  1.00 46.16           O  
ATOM    505  N   THR L  69      33.027  33.512  41.938  1.00 42.50           N  
ATOM    506  CA  THR L  69      33.113  32.082  42.046  1.00 41.16           C  
ATOM    507  CB  THR L  69      34.486  31.610  42.432  1.00 43.91           C  
ATOM    508  OG1 THR L  69      34.890  32.237  43.640  1.00 49.69           O  
ATOM    509  CG2 THR L  69      35.478  31.926  41.303  1.00 45.62           C  
ATOM    510  C   THR L  69      32.162  31.524  43.059  1.00 39.10           C  
ATOM    511  O   THR L  69      31.782  32.183  44.025  1.00 37.96           O  
ATOM    512  N   ALA L  70      31.752  30.256  42.826  1.00 37.31           N  
ATOM    513  CA  ALA L  70      30.922  29.499  43.719  1.00 33.46           C  
ATOM    514  CB  ALA L  70      29.660  28.918  43.059  1.00 30.66           C  
ATOM    515  C   ALA L  70      31.775  28.341  44.120  1.00 33.84           C  
ATOM    516  O   ALA L  70      32.572  27.861  43.314  1.00 35.26           O  
ATOM    517  N   THR L  71      31.666  27.867  45.381  1.00 32.95           N  
ATOM    518  CA  THR L  71      32.554  26.805  45.750  1.00 31.24           C  
ATOM    519  CB  THR L  71      33.668  27.243  46.655  1.00 31.72           C  
ATOM    520  OG1 THR L  71      34.428  28.268  46.034  1.00 35.40           O  
ATOM    521  CG2 THR L  71      34.566  26.030  46.952  1.00 30.55           C  
ATOM    522  C   THR L  71      31.813  25.721  46.466  1.00 29.73           C  
ATOM    523  O   THR L  71      30.919  25.973  47.270  1.00 33.12           O  
ATOM    524  N   LEU L  72      32.187  24.465  46.162  1.00 31.21           N  
ATOM    525  CA  LEU L  72      31.649  23.334  46.852  1.00 29.76           C  
ATOM    526  CB  LEU L  72      31.270  22.172  45.913  1.00 27.67           C  
ATOM    527  CG  LEU L  72      30.684  20.944  46.638  1.00 28.97           C  
ATOM    528  CD1 LEU L  72      29.372  21.276  47.363  1.00 29.07           C  
ATOM    529  CD2 LEU L  72      30.539  19.758  45.671  1.00 27.23           C  
ATOM    530  C   LEU L  72      32.744  22.863  47.752  1.00 28.92           C  
ATOM    531  O   LEU L  72      33.835  22.525  47.295  1.00 30.21           O  
ATOM    532  N   THR L  73      32.485  22.835  49.077  1.00 29.29           N  
ATOM    533  CA  THR L  73      33.523  22.463  49.995  1.00 29.57           C  
ATOM    534  CB  THR L  73      33.707  23.454  51.108  1.00 30.18           C  
ATOM    535  OG1 THR L  73      34.026  24.733  50.580  1.00 31.73           O  
ATOM    536  CG2 THR L  73      34.844  22.964  52.020  1.00 29.94           C  
ATOM    537  C   THR L  73      33.167  21.151  50.617  1.00 30.24           C  
ATOM    538  O   THR L  73      32.046  20.953  51.083  1.00 30.98           O  
ATOM    539  N   ILE L  74      34.132  20.205  50.619  1.00 34.14           N  
ATOM    540  CA  ILE L  74      33.908  18.911  51.196  1.00 26.96           C  
ATOM    541  CB  ILE L  74      34.124  17.812  50.201  1.00 29.75           C  
ATOM    542  CG1 ILE L  74      33.219  18.016  48.977  1.00 29.21           C  
ATOM    543  CG2 ILE L  74      33.908  16.464  50.908  1.00 29.31           C  
ATOM    544  CD1 ILE L  74      33.623  17.155  47.782  1.00 27.72           C  
ATOM    545  C   ILE L  74      34.938  18.711  52.269  1.00 26.85           C  
ATOM    546  O   ILE L  74      36.126  18.578  51.975  1.00 30.23           O  
ATOM    547  N   SER L  75      34.516  18.681  53.548  1.00 38.39           N  
ATOM    548  CA  SER L  75      35.465  18.465  54.607  1.00 37.26           C  
ATOM    549  CB  SER L  75      35.106  19.189  55.917  1.00 36.11           C  
ATOM    550  OG  SER L  75      33.893  18.674  56.445  1.00 37.87           O  
ATOM    551  C   SER L  75      35.507  16.995  54.902  1.00 38.29           C  
ATOM    552  O   SER L  75      34.629  16.248  54.478  1.00 36.38           O  
ATOM    553  N   ARG L  76      36.549  16.546  55.634  1.00 37.42           N  
ATOM    554  CA  ARG L  76      36.648  15.167  56.036  1.00 38.56           C  
ATOM    555  CB  ARG L  76      35.539  14.757  57.023  1.00 51.84           C  
ATOM    556  CG  ARG L  76      35.634  15.429  58.394  1.00 51.63           C  
ATOM    557  CD  ARG L  76      34.430  15.144  59.295  1.00 61.08           C  
ATOM    558  NE  ARG L  76      33.283  15.934  58.763  1.00 76.20           N  
ATOM    559  CZ  ARG L  76      32.012  15.444  58.840  1.00 82.10           C  
ATOM    560  NH1 ARG L  76      31.778  14.208  59.369  1.00 77.07           N1+
ATOM    561  NH2 ARG L  76      30.969  16.194  58.379  1.00 85.88           N  
ATOM    562  C   ARG L  76      36.510  14.285  54.836  1.00 36.06           C  
ATOM    563  O   ARG L  76      35.752  13.317  54.855  1.00 35.81           O  
ATOM    564  N   VAL L  77      37.270  14.575  53.768  1.00 36.25           N  
ATOM    565  CA  VAL L  77      37.142  13.826  52.550  1.00 38.04           C  
ATOM    566  CB  VAL L  77      38.025  14.346  51.451  1.00 37.45           C  
ATOM    567  CG1 VAL L  77      37.925  13.398  50.243  1.00 38.55           C  
ATOM    568  CG2 VAL L  77      37.621  15.797  51.142  1.00 35.48           C  
ATOM    569  C   VAL L  77      37.504  12.393  52.776  1.00 41.29           C  
ATOM    570  O   VAL L  77      38.476  12.070  53.457  1.00 42.00           O  
ATOM    571  N   GLU L  78      36.696  11.487  52.190  1.00 40.56           N  
ATOM    572  CA  GLU L  78      36.947  10.080  52.287  1.00 41.13           C  
ATOM    573  CB  GLU L  78      35.946   9.329  53.185  1.00 40.82           C  
ATOM    574  CG  GLU L  78      34.476   9.605  52.881  1.00 42.35           C  
ATOM    575  CD  GLU L  78      33.667   9.033  54.034  1.00 47.24           C  
ATOM    576  OE1 GLU L  78      34.268   8.773  55.110  1.00 49.55           O  
ATOM    577  OE2 GLU L  78      32.434   8.851  53.855  1.00 50.29           O1-
ATOM    578  C   GLU L  78      36.967   9.514  50.897  1.00 42.37           C  
ATOM    579  O   GLU L  78      36.657  10.204  49.927  1.00 39.74           O  
ATOM    580  N   ALA L  79      37.352   8.229  50.771  1.00 40.87           N  
ATOM    581  CA  ALA L  79      37.550   7.577  49.504  1.00 38.10           C  
ATOM    582  CB  ALA L  79      37.993   6.110  49.657  1.00 38.62           C  
ATOM    583  C   ALA L  79      36.280   7.578  48.709  1.00 38.08           C  
ATOM    584  O   ALA L  79      36.306   7.724  47.487  1.00 39.67           O  
ATOM    585  N   GLY L  80      35.133   7.423  49.387  1.00 37.17           N  
ATOM    586  CA  GLY L  80      33.842   7.320  48.764  1.00 37.60           C  
ATOM    587  C   GLY L  80      33.538   8.561  47.983  1.00 40.00           C  
ATOM    588  O   GLY L  80      32.759   8.523  47.034  1.00 38.75           O  
ATOM    589  N   ASP L  81      34.110   9.697  48.415  1.00 37.92           N  
ATOM    590  CA  ASP L  81      33.893  11.000  47.851  1.00 38.25           C  
ATOM    591  CB  ASP L  81      34.596  12.106  48.650  1.00 36.44           C  
ATOM    592  CG  ASP L  81      33.884  12.207  49.987  1.00 37.06           C  
ATOM    593  OD1 ASP L  81      32.703  11.774  50.065  1.00 39.07           O  
ATOM    594  OD2 ASP L  81      34.514  12.717  50.950  1.00 39.24           O1-
ATOM    595  C   ASP L  81      34.403  11.093  46.443  1.00 39.32           C  
ATOM    596  O   ASP L  81      33.991  11.994  45.713  1.00 38.46           O  
ATOM    597  N   GLU L  82      35.355  10.230  46.030  1.00 34.78           N  
ATOM    598  CA  GLU L  82      35.872  10.364  44.695  1.00 36.32           C  
ATOM    599  CB  GLU L  82      36.923   9.317  44.295  1.00 37.56           C  
ATOM    600  CG  GLU L  82      38.304   9.568  44.901  1.00 41.51           C  
ATOM    601  CD  GLU L  82      39.267   8.568  44.280  1.00 44.18           C  
ATOM    602  OE1 GLU L  82      38.772   7.595  43.653  1.00 46.19           O  
ATOM    603  OE2 GLU L  82      40.505   8.759  44.414  1.00 43.79           O1-
ATOM    604  C   GLU L  82      34.755  10.299  43.704  1.00 35.62           C  
ATOM    605  O   GLU L  82      33.940   9.376  43.709  1.00 37.09           O  
ATOM    606  N   ALA L  83      34.701  11.319  42.821  1.00 31.07           N  
ATOM    607  CA  ALA L  83      33.662  11.393  41.837  1.00 31.41           C  
ATOM    608  CB  ALA L  83      32.256  11.503  42.451  1.00 28.35           C  
ATOM    609  C   ALA L  83      33.886  12.636  41.031  1.00 31.71           C  
ATOM    610  O   ALA L  83      34.824  13.395  41.279  1.00 32.87           O  
ATOM    611  N   ASP L  84      33.041  12.850  40.002  1.00 30.21           N  
ATOM    612  CA  ASP L  84      33.107  14.047  39.215  1.00 29.18           C  
ATOM    613  CB  ASP L  84      32.814  13.821  37.722  1.00 29.86           C  
ATOM    614  CG  ASP L  84      34.003  13.086  37.118  1.00 34.38           C  
ATOM    615  OD1 ASP L  84      35.157  13.424  37.496  1.00 33.61           O  
ATOM    616  OD2 ASP L  84      33.777  12.174  36.279  1.00 37.63           O1-
ATOM    617  C   ASP L  84      32.061  14.972  39.762  1.00 29.47           C  
ATOM    618  O   ASP L  84      30.948  14.545  40.063  1.00 29.93           O  
ATOM    619  N   TYR L  85      32.398  16.269  39.930  1.00 28.02           N  
ATOM    620  CA  TYR L  85      31.443  17.196  40.472  1.00 27.79           C  
ATOM    621  CB  TYR L  85      31.940  17.934  41.730  1.00 26.55           C  
ATOM    622  CG  TYR L  85      32.100  16.951  42.843  1.00 28.81           C  
ATOM    623  CD1 TYR L  85      33.262  16.235  42.999  1.00 27.37           C  
ATOM    624  CD2 TYR L  85      31.084  16.744  43.745  1.00 28.45           C  
ATOM    625  CE1 TYR L  85      33.404  15.333  44.028  1.00 28.00           C  
ATOM    626  CE2 TYR L  85      31.220  15.844  44.774  1.00 29.44           C  
ATOM    627  CZ  TYR L  85      32.382  15.133  44.921  1.00 27.87           C  
ATOM    628  OH  TYR L  85      32.527  14.207  45.975  1.00 27.94           O  
ATOM    629  C   TYR L  85      31.162  18.241  39.432  1.00 29.17           C  
ATOM    630  O   TYR L  85      32.086  18.828  38.870  1.00 31.45           O  
ATOM    631  N   TYR L  86      29.864  18.509  39.160  1.00 27.71           N  
ATOM    632  CA  TYR L  86      29.496  19.461  38.143  1.00 27.23           C  
ATOM    633  CB  TYR L  86      28.566  18.894  37.047  1.00 24.98           C  
ATOM    634  CG  TYR L  86      29.251  17.828  36.260  1.00 28.93           C  
ATOM    635  CD1 TYR L  86      29.185  16.512  36.652  1.00 30.20           C  
ATOM    636  CD2 TYR L  86      29.951  18.143  35.119  1.00 29.75           C  
ATOM    637  CE1 TYR L  86      29.812  15.529  35.921  1.00 30.79           C  
ATOM    638  CE2 TYR L  86      30.579  17.166  34.384  1.00 30.07           C  
ATOM    639  CZ  TYR L  86      30.511  15.855  34.784  1.00 30.05           C  
ATOM    640  OH  TYR L  86      31.155  14.852  34.030  1.00 31.97           O  
ATOM    641  C   TYR L  86      28.710  20.585  38.755  1.00 28.62           C  
ATOM    642  O   TYR L  86      27.814  20.362  39.568  1.00 29.05           O  
ATOM    643  N   CYS L  87      29.045  21.841  38.379  1.00 28.73           N  
ATOM    644  CA  CYS L  87      28.266  22.970  38.812  1.00 29.44           C  
ATOM    645  CB  CYS L  87      29.090  24.244  39.110  1.00 31.08           C  
ATOM    646  SG  CYS L  87      30.094  24.820  37.706  1.00 38.91           S  
ATOM    647  C   CYS L  87      27.291  23.266  37.708  1.00 29.66           C  
ATOM    648  O   CYS L  87      27.544  22.934  36.549  1.00 28.79           O  
ATOM    649  N   GLN L  88      26.130  23.878  38.043  1.00 27.26           N  
ATOM    650  CA  GLN L  88      25.120  24.130  37.048  1.00 25.94           C  
ATOM    651  CB  GLN L  88      24.100  22.977  36.953  1.00 25.51           C  
ATOM    652  CG  GLN L  88      22.952  23.198  35.967  1.00 23.99           C  
ATOM    653  CD  GLN L  88      21.721  23.615  36.763  1.00 26.38           C  
ATOM    654  OE1 GLN L  88      21.478  23.108  37.856  1.00 24.92           O  
ATOM    655  NE2 GLN L  88      20.917  24.556  36.200  1.00 25.38           N  
ATOM    656  C   GLN L  88      24.374  25.387  37.389  1.00 28.07           C  
ATOM    657  O   GLN L  88      24.150  25.695  38.559  1.00 28.46           O  
ATOM    658  N   VAL L  89      23.970  26.155  36.353  1.00 27.73           N  
ATOM    659  CA  VAL L  89      23.238  27.371  36.570  1.00 26.37           C  
ATOM    660  CB  VAL L  89      24.120  28.586  36.553  1.00 30.24           C  
ATOM    661  CG1 VAL L  89      24.773  28.705  35.167  1.00 36.67           C  
ATOM    662  CG2 VAL L  89      23.292  29.813  36.962  1.00 34.21           C  
ATOM    663  C   VAL L  89      22.213  27.513  35.480  1.00 30.50           C  
ATOM    664  O   VAL L  89      22.312  26.881  34.428  1.00 32.03           O  
ATOM    665  N   TRP L  90      21.108  28.237  35.737  1.00 30.70           N  
ATOM    666  CA  TRP L  90      20.167  28.430  34.667  1.00 32.46           C  
ATOM    667  CB  TRP L  90      18.818  27.705  34.869  1.00 26.99           C  
ATOM    668  CG  TRP L  90      17.716  28.065  33.891  1.00 31.95           C  
ATOM    669  CD2 TRP L  90      17.659  27.724  32.495  1.00 26.29           C  
ATOM    670  CD1 TRP L  90      16.603  28.806  34.138  1.00 32.52           C  
ATOM    671  NE1 TRP L  90      15.858  28.951  32.994  1.00 31.50           N  
ATOM    672  CE2 TRP L  90      16.498  28.292  31.971  1.00 29.47           C  
ATOM    673  CE3 TRP L  90      18.513  27.022  31.703  1.00 28.79           C  
ATOM    674  CZ2 TRP L  90      16.177  28.163  30.651  1.00 28.74           C  
ATOM    675  CZ3 TRP L  90      18.174  26.864  30.378  1.00 25.98           C  
ATOM    676  CH2 TRP L  90      17.027  27.426  29.860  1.00 33.88           C  
ATOM    677  C   TRP L  90      19.959  29.900  34.549  1.00 30.61           C  
ATOM    678  O   TRP L  90      19.371  30.535  35.424  1.00 33.48           O  
ATOM    679  N   ASP L  91      20.464  30.484  33.448  1.00 31.96           N  
ATOM    680  CA  ASP L  91      20.350  31.903  33.272  1.00 33.05           C  
ATOM    681  CB  ASP L  91      21.608  32.547  32.661  1.00 39.30           C  
ATOM    682  CG  ASP L  91      21.517  34.061  32.802  1.00 46.14           C  
ATOM    683  OD1 ASP L  91      20.521  34.541  33.407  1.00 49.96           O  
ATOM    684  OD2 ASP L  91      22.444  34.756  32.305  1.00 42.27           O1-
ATOM    685  C   ASP L  91      19.194  32.152  32.347  1.00 36.79           C  
ATOM    686  O   ASP L  91      19.233  31.841  31.160  1.00 37.16           O  
ATOM    687  N   SER L  92      18.110  32.741  32.869  1.00 36.72           N  
ATOM    688  CA  SER L  92      16.943  32.931  32.058  1.00 38.85           C  
ATOM    689  CB  SER L  92      15.762  33.560  32.813  1.00 38.45           C  
ATOM    690  OG  SER L  92      15.220  32.629  33.734  1.00 38.89           O  
ATOM    691  C   SER L  92      17.236  33.843  30.914  1.00 40.59           C  
ATOM    692  O   SER L  92      16.719  33.650  29.816  1.00 41.83           O  
ATOM    693  N   ARG L  93      18.075  34.871  31.117  1.00 38.83           N  
ATOM    694  CA  ARG L  93      18.238  35.760  30.009  1.00 41.77           C  
ATOM    695  CB  ARG L  93      18.299  37.240  30.428  1.00 38.65           C  
ATOM    696  CG  ARG L  93      19.425  37.566  31.408  1.00 24.98           C  
ATOM    697  CD  ARG L  93      19.429  39.028  31.846  1.00 28.90           C  
ATOM    698  NE  ARG L  93      20.590  39.227  32.757  1.00 29.37           N  
ATOM    699  CZ  ARG L  93      21.166  40.461  32.841  1.00 27.56           C  
ATOM    700  NH1 ARG L  93      20.668  41.495  32.100  1.00 23.99           N1+
ATOM    701  NH2 ARG L  93      22.237  40.663  33.662  1.00 33.42           N  
ATOM    702  C   ARG L  93      19.478  35.408  29.258  1.00 46.61           C  
ATOM    703  O   ARG L  93      20.549  35.969  29.484  1.00 50.64           O  
ATOM    704  N   GLY L  94      19.335  34.473  28.300  1.00 46.09           N  
ATOM    705  CA  GLY L  94      20.421  34.069  27.459  1.00 41.74           C  
ATOM    706  C   GLY L  94      19.844  33.096  26.489  1.00 44.06           C  
ATOM    707  O   GLY L  94      18.819  32.480  26.781  1.00 42.78           O  
ATOM    708  N   PRO L  95      20.459  32.932  25.343  1.00 46.63           N  
ATOM    709  CA  PRO L  95      20.007  31.918  24.434  1.00 47.96           C  
ATOM    710  CD  PRO L  95      21.198  33.989  24.675  1.00 26.38           C  
ATOM    711  CB  PRO L  95      20.876  32.072  23.191  1.00 53.66           C  
ATOM    712  CG  PRO L  95      21.230  33.574  23.192  1.00 59.25           C  
ATOM    713  C   PRO L  95      20.302  30.735  25.271  1.00 41.36           C  
ATOM    714  O   PRO L  95      21.449  30.690  25.712  1.00 38.70           O  
ATOM    715  N   THR L  96      19.357  29.761  25.377  1.00 39.95           N  
ATOM    716  CA  THR L  96      19.292  28.738  26.394  1.00 40.99           C  
ATOM    717  CB  THR L  96      19.184  27.326  25.942  1.00 48.37           C  
ATOM    718  OG1 THR L  96      17.899  27.130  25.389  1.00 29.58           O  
ATOM    719  CG2 THR L  96      19.400  26.402  27.157  1.00 34.51           C  
ATOM    720  C   THR L  96      20.383  28.828  27.346  1.00 39.33           C  
ATOM    721  O   THR L  96      21.484  28.317  27.155  1.00 31.15           O  
ATOM    722  N   ASN L  97      20.103  29.543  28.429  1.00 41.30           N  
ATOM    723  CA  ASN L  97      21.201  29.537  29.290  1.00 28.26           C  
ATOM    724  CB  ASN L  97      21.502  30.825  30.056  1.00 27.86           C  
ATOM    725  CG  ASN L  97      22.867  30.602  30.693  0.67 31.98           C  
ATOM    726  OD1 ASN L  97      23.899  30.869  30.076  1.00 20.44           O  
ATOM    727  ND2 ASN L  97      22.887  30.082  31.948  1.00 17.26           N  
ATOM    728  C   ASN L  97      20.979  28.446  30.273  1.00 28.11           C  
ATOM    729  O   ASN L  97      20.684  28.682  31.442  1.00 30.41           O  
ATOM    730  N   TRP L  98      21.104  27.200  29.795  1.00 33.11           N  
ATOM    731  CA  TRP L  98      21.117  26.095  30.687  1.00 30.59           C  
ATOM    732  CB  TRP L  98      20.428  24.831  30.162  1.00 28.05           C  
ATOM    733  CG  TRP L  98      20.463  23.777  31.225  1.00 33.38           C  
ATOM    734  CD2 TRP L  98      19.410  23.570  32.174  1.00 32.42           C  
ATOM    735  CD1 TRP L  98      21.458  22.905  31.550  1.00 30.82           C  
ATOM    736  NE1 TRP L  98      21.097  22.175  32.656  1.00 35.80           N  
ATOM    737  CE2 TRP L  98      19.839  22.582  33.051  1.00 32.77           C  
ATOM    738  CE3 TRP L  98      18.193  24.169  32.312  1.00 36.07           C  
ATOM    739  CZ2 TRP L  98      19.053  22.183  34.090  1.00 38.04           C  
ATOM    740  CZ3 TRP L  98      17.398  23.755  33.350  1.00 36.31           C  
ATOM    741  CH2 TRP L  98      17.820  22.780  34.228  1.00 38.38           C  
ATOM    742  C   TRP L  98      22.562  25.812  30.669  1.00 32.29           C  
ATOM    743  O   TRP L  98      23.121  25.614  29.591  1.00 36.56           O  
ATOM    744  N   VAL L  99      23.240  25.828  31.826  1.00 29.72           N  
ATOM    745  CA  VAL L  99      24.642  25.668  31.595  1.00 29.32           C  
ATOM    746  CB  VAL L  99      25.399  26.960  31.684  1.00 30.95           C  
ATOM    747  CG1 VAL L  99      26.896  26.673  31.482  1.00 34.85           C  
ATOM    748  CG2 VAL L  99      24.806  27.943  30.659  1.00 35.60           C  
ATOM    749  C   VAL L  99      25.216  24.748  32.625  1.00 30.89           C  
ATOM    750  O   VAL L  99      24.909  24.849  33.813  1.00 29.71           O  
ATOM    751  N   PHE L 100      26.072  23.807  32.174  1.00 33.00           N  
ATOM    752  CA  PHE L 100      26.776  22.946  33.082  1.00 29.96           C  
ATOM    753  CB  PHE L 100      26.737  21.431  32.799  1.00 30.52           C  
ATOM    754  CG  PHE L 100      25.486  20.798  33.301  1.00 29.74           C  
ATOM    755  CD1 PHE L 100      25.290  20.642  34.649  1.00 28.84           C  
ATOM    756  CD2 PHE L 100      24.506  20.362  32.446  1.00 26.62           C  
ATOM    757  CE1 PHE L 100      24.147  20.056  35.140  1.00 29.11           C  
ATOM    758  CE2 PHE L 100      23.361  19.774  32.935  1.00 24.66           C  
ATOM    759  CZ  PHE L 100      23.174  19.616  34.283  1.00 25.35           C  
ATOM    760  C   PHE L 100      28.228  23.281  32.981  1.00 31.17           C  
ATOM    761  O   PHE L 100      28.701  23.769  31.954  1.00 33.51           O  
ATOM    762  N   GLY L 101      28.972  23.046  34.077  1.00 30.19           N  
ATOM    763  CA  GLY L 101      30.390  23.245  34.059  1.00 30.39           C  
ATOM    764  C   GLY L 101      30.980  22.004  33.456  1.00 33.35           C  
ATOM    765  O   GLY L 101      30.290  21.007  33.260  1.00 31.58           O  
ATOM    766  N   GLY L 102      32.295  22.044  33.162  1.00 34.40           N  
ATOM    767  CA  GLY L 102      33.010  20.957  32.549  1.00 31.30           C  
ATOM    768  C   GLY L 102      33.040  19.768  33.459  1.00 33.21           C  
ATOM    769  O   GLY L 102      33.070  18.628  32.998  1.00 35.61           O  
ATOM    770  N   GLY L 103      33.091  20.004  34.784  1.00 32.72           N  
ATOM    771  CA  GLY L 103      33.137  18.921  35.728  1.00 32.22           C  
ATOM    772  C   GLY L 103      34.518  18.855  36.305  1.00 32.39           C  
ATOM    773  O   GLY L 103      35.509  19.098  35.617  1.00 33.01           O  
ATOM    774  N   THR L 104      34.612  18.520  37.611  1.00 33.24           N  
ATOM    775  CA  THR L 104      35.890  18.426  38.262  1.00 30.06           C  
ATOM    776  CB  THR L 104      36.054  19.411  39.391  1.00 31.90           C  
ATOM    777  OG1 THR L 104      35.911  20.740  38.911  1.00 31.51           O  
ATOM    778  CG2 THR L 104      37.442  19.220  40.026  1.00 31.37           C  
ATOM    779  C   THR L 104      36.018  17.052  38.849  1.00 32.85           C  
ATOM    780  O   THR L 104      35.141  16.589  39.576  1.00 33.20           O  
ATOM    781  N   LYS L 105      37.135  16.354  38.554  1.00 36.82           N  
ATOM    782  CA  LYS L 105      37.287  15.037  39.099  1.00 36.78           C  
ATOM    783  CB  LYS L 105      38.017  14.044  38.179  1.00 38.60           C  
ATOM    784  CG  LYS L 105      38.146  12.648  38.794  1.00 38.29           C  
ATOM    785  CD  LYS L 105      38.407  11.549  37.765  1.00 44.54           C  
ATOM    786  CE  LYS L 105      39.402  11.959  36.680  1.00 53.52           C  
ATOM    787  NZ  LYS L 105      39.460  10.915  35.633  1.00 58.42           N1+
ATOM    788  C   LYS L 105      38.046  15.137  40.383  1.00 38.22           C  
ATOM    789  O   LYS L 105      39.115  15.741  40.455  1.00 40.10           O  
ATOM    790  N   LEU L 106      37.486  14.520  41.439  1.00 35.62           N  
ATOM    791  CA  LEU L 106      38.048  14.554  42.759  1.00 36.89           C  
ATOM    792  CB  LEU L 106      36.936  14.574  43.830  1.00 35.03           C  
ATOM    793  CG  LEU L 106      37.350  14.879  45.285  1.00 39.35           C  
ATOM    794  CD1 LEU L 106      38.432  13.927  45.802  1.00 40.61           C  
ATOM    795  CD2 LEU L 106      37.684  16.363  45.481  1.00 40.03           C  
ATOM    796  C   LEU L 106      38.797  13.268  42.947  1.00 40.66           C  
ATOM    797  O   LEU L 106      38.228  12.186  42.810  1.00 40.46           O  
ATOM    798  N   THR L 107      40.106  13.352  43.267  1.00 40.55           N  
ATOM    799  CA  THR L 107      40.882  12.162  43.479  1.00 41.06           C  
ATOM    800  CB  THR L 107      42.087  12.087  42.583  1.00 45.21           C  
ATOM    801  OG1 THR L 107      41.690  12.132  41.222  1.00 48.84           O  
ATOM    802  CG2 THR L 107      42.838  10.776  42.865  1.00 45.20           C  
ATOM    803  C   THR L 107      41.378  12.182  44.894  1.00 40.48           C  
ATOM    804  O   THR L 107      41.890  13.196  45.369  1.00 37.29           O  
ATOM    805  N   VAL L 108      41.231  11.049  45.613  1.00 38.54           N  
ATOM    806  CA  VAL L 108      41.682  10.979  46.976  1.00 41.11           C  
ATOM    807  CB  VAL L 108      40.725  10.242  47.870  1.00 41.32           C  
ATOM    808  CG1 VAL L 108      41.349  10.104  49.267  1.00 41.47           C  
ATOM    809  CG2 VAL L 108      39.372  10.978  47.854  1.00 43.87           C  
ATOM    810  C   VAL L 108      42.980  10.233  46.984  1.00 44.54           C  
ATOM    811  O   VAL L 108      43.032   9.043  46.676  1.00 41.39           O  
ATOM    812  N   LEU L 109      44.073  10.928  47.357  1.00 46.93           N  
ATOM    813  CA  LEU L 109      45.386  10.357  47.359  1.00 49.51           C  
ATOM    814  CB  LEU L 109      46.499  11.413  47.258  1.00 52.27           C  
ATOM    815  CG  LEU L 109      46.508  12.151  45.906  1.00 52.88           C  
ATOM    816  CD1 LEU L 109      47.628  13.198  45.852  1.00 56.72           C  
ATOM    817  CD2 LEU L 109      46.590  11.162  44.731  1.00 52.66           C  
ATOM    818  C   LEU L 109      45.598   9.582  48.622  1.00 48.26           C  
ATOM    819  O   LEU L 109      44.874   9.746  49.601  1.00 47.06           O  
ATOM    820  N   GLY L 110      46.603   8.682  48.607  1.00 48.06           N  
ATOM    821  CA  GLY L 110      46.929   7.907  49.766  1.00 45.07           C  
ATOM    822  C   GLY L 110      45.901   6.791  49.886  1.00 44.94           C  
ATOM    823  O   GLY L 110      45.938   6.067  50.917  1.00 44.13           O  
ATOM    824  OXT GLY L 110      45.068   6.649  48.950  1.00  0.00           O1-
TER     825      GLY L 110 
HETATM  826  N   UNK H 111       9.728   8.762  46.989  1.00 49.41           N  
HETATM  827  CA  UNK H 111       9.635   7.449  46.310  1.00 47.96           C  
HETATM  828  C   UNK H 111       9.456   7.633  44.840  1.00 42.09           C  
HETATM  829  O   UNK H 111       9.120   6.692  44.125  1.00 40.45           O  
ATOM    830  N   VAL H 112       9.681   8.867  44.352  1.00 41.73           N  
ATOM    831  CA  VAL H 112       9.536   9.114  42.950  1.00 37.38           C  
ATOM    832  CB  VAL H 112       9.586  10.571  42.597  1.00 37.86           C  
ATOM    833  CG1 VAL H 112       9.608  10.717  41.065  1.00 43.10           C  
ATOM    834  CG2 VAL H 112       8.394  11.270  43.274  1.00 48.84           C  
ATOM    835  C   VAL H 112      10.673   8.451  42.264  1.00 35.92           C  
ATOM    836  O   VAL H 112      11.827   8.586  42.666  1.00 38.19           O  
ATOM    837  N   GLN H 113      10.363   7.700  41.199  1.00 36.02           N  
ATOM    838  CA  GLN H 113      11.412   7.026  40.497  1.00 36.74           C  
ATOM    839  CB  GLN H 113      11.495   5.536  40.847  1.00 41.39           C  
ATOM    840  CG  GLN H 113      10.219   4.766  40.532  1.00 49.59           C  
ATOM    841  CD  GLN H 113      10.462   3.321  40.936  1.00 57.27           C  
ATOM    842  OE1 GLN H 113      11.330   3.024  41.754  1.00 58.94           O  
ATOM    843  NE2 GLN H 113       9.668   2.393  40.342  1.00 59.05           N  
ATOM    844  C   GLN H 113      11.180   7.201  39.032  1.00 34.25           C  
ATOM    845  O   GLN H 113      10.042   7.242  38.566  1.00 32.92           O  
ATOM    846  N   LEU H 114      12.283   7.336  38.268  1.00 29.86           N  
ATOM    847  CA  LEU H 114      12.208   7.551  36.854  1.00 28.59           C  
ATOM    848  CB  LEU H 114      12.934   8.826  36.405  1.00 31.41           C  
ATOM    849  CG  LEU H 114      12.363  10.104  37.040  1.00 32.66           C  
ATOM    850  CD1 LEU H 114      13.121  11.353  36.564  1.00 30.60           C  
ATOM    851  CD2 LEU H 114      10.850  10.199  36.820  1.00 27.69           C  
ATOM    852  C   LEU H 114      12.917   6.422  36.174  1.00 29.56           C  
ATOM    853  O   LEU H 114      13.990   6.009  36.606  1.00 27.46           O  
ATOM    854  N   GLN H 115      12.330   5.890  35.080  1.00 28.99           N  
ATOM    855  CA  GLN H 115      12.977   4.810  34.393  1.00 29.11           C  
ATOM    856  CB  GLN H 115      12.263   3.461  34.591  1.00 30.48           C  
ATOM    857  CG  GLN H 115      12.953   2.293  33.889  1.00 33.65           C  
ATOM    858  CD  GLN H 115      14.233   1.994  34.655  1.00 41.82           C  
ATOM    859  OE1 GLN H 115      14.234   1.932  35.882  1.00 45.73           O  
ATOM    860  NE2 GLN H 115      15.359   1.813  33.915  1.00 35.62           N  
ATOM    861  C   GLN H 115      12.948   5.102  32.927  1.00 28.40           C  
ATOM    862  O   GLN H 115      11.881   5.235  32.333  1.00 28.78           O  
ATOM    863  N   GLU H 116      14.136   5.216  32.300  1.00 27.94           N  
ATOM    864  CA  GLU H 116      14.158   5.466  30.891  1.00 27.93           C  
ATOM    865  CB  GLU H 116      15.304   6.387  30.429  1.00 27.59           C  
ATOM    866  CG  GLU H 116      16.658   6.112  31.082  1.00 26.25           C  
ATOM    867  CD  GLU H 116      16.685   6.809  32.437  1.00 28.55           C  
ATOM    868  OE1 GLU H 116      17.057   8.013  32.476  1.00 30.49           O  
ATOM    869  OE2 GLU H 116      16.334   6.148  33.449  1.00 28.36           O1-
ATOM    870  C   GLU H 116      14.168   4.171  30.145  1.00 28.95           C  
ATOM    871  O   GLU H 116      14.685   3.160  30.619  1.00 29.64           O  
ATOM    872  N   SER H 117      13.536   4.174  28.954  1.00 27.89           N  
ATOM    873  CA  SER H 117      13.528   3.007  28.123  1.00 31.70           C  
ATOM    874  CB  SER H 117      12.148   2.339  27.996  1.00 31.85           C  
ATOM    875  OG  SER H 117      11.235   3.212  27.347  1.00 40.78           O  
ATOM    876  C   SER H 117      13.938   3.458  26.760  1.00 34.65           C  
ATOM    877  O   SER H 117      13.455   4.476  26.266  1.00 29.99           O  
ATOM    878  N   GLY H 118      14.842   2.695  26.111  1.00 36.93           N  
ATOM    879  CA  GLY H 118      15.323   3.093  24.819  1.00 36.13           C  
ATOM    880  C   GLY H 118      15.723   1.871  24.040  1.00 38.00           C  
ATOM    881  O   GLY H 118      15.881   0.785  24.593  1.00 42.27           O  
ATOM    882  N   PRO H 119      15.850   2.038  22.745  1.00 36.41           N  
ATOM    883  CA  PRO H 119      16.224   1.004  21.807  1.00 37.84           C  
ATOM    884  CD  PRO H 119      15.573   3.308  22.098  1.00 36.19           C  
ATOM    885  CB  PRO H 119      16.034   1.624  20.422  1.00 36.87           C  
ATOM    886  CG  PRO H 119      16.122   3.141  20.672  1.00 37.20           C  
ATOM    887  C   PRO H 119      17.609   0.456  21.993  1.00 41.38           C  
ATOM    888  O   PRO H 119      17.824  -0.721  21.707  1.00 39.68           O  
ATOM    889  N   GLY H 120      18.574   1.294  22.405  1.00 40.09           N  
ATOM    890  CA  GLY H 120      19.918   0.856  22.648  1.00 36.84           C  
ATOM    891  C   GLY H 120      20.753   1.056  21.414  1.00 35.26           C  
ATOM    892  O   GLY H 120      21.929   1.399  21.507  1.00 39.67           O  
ATOM    893  N   LEU H 121      20.163   0.861  20.221  1.00 34.33           N  
ATOM    894  CA  LEU H 121      20.941   0.998  19.021  1.00 34.30           C  
ATOM    895  CB  LEU H 121      21.302  -0.359  18.391  1.00 33.76           C  
ATOM    896  CG  LEU H 121      22.142  -0.254  17.104  1.00 38.87           C  
ATOM    897  CD1 LEU H 121      23.540   0.313  17.384  1.00 39.03           C  
ATOM    898  CD2 LEU H 121      22.168  -1.595  16.352  1.00 39.36           C  
ATOM    899  C   LEU H 121      20.135   1.757  18.016  1.00 33.46           C  
ATOM    900  O   LEU H 121      18.962   1.456  17.800  1.00 37.55           O  
ATOM    901  N   VAL H 122      20.747   2.778  17.379  1.00 30.58           N  
ATOM    902  CA  VAL H 122      20.058   3.535  16.369  1.00 31.54           C  
ATOM    903  CB  VAL H 122      19.704   4.925  16.817  1.00 33.68           C  
ATOM    904  CG1 VAL H 122      19.020   5.659  15.653  1.00 32.14           C  
ATOM    905  CG2 VAL H 122      18.844   4.834  18.088  1.00 34.44           C  
ATOM    906  C   VAL H 122      20.984   3.687  15.199  1.00 32.97           C  
ATOM    907  O   VAL H 122      22.167   3.974  15.366  1.00 35.02           O  
ATOM    908  N   LYS H 123      20.462   3.501  13.969  1.00 35.34           N  
ATOM    909  CA  LYS H 123      21.286   3.651  12.800  1.00 39.14           C  
ATOM    910  CB  LYS H 123      20.714   3.018  11.522  1.00 35.29           C  
ATOM    911  CG  LYS H 123      20.779   1.490  11.503  0.80 41.35           C  
ATOM    912  CD  LYS H 123      20.068   0.872  10.298  0.80 46.86           C  
ATOM    913  CE  LYS H 123      20.290  -0.635  10.160  0.80 50.30           C  
ATOM    914  NZ  LYS H 123      19.769  -1.104   8.856  0.80 51.85           N1+
ATOM    915  C   LYS H 123      21.448   5.111  12.543  1.00 38.66           C  
ATOM    916  O   LYS H 123      20.617   5.926  12.942  1.00 38.48           O  
ATOM    917  N   PRO H 124      22.506   5.465  11.876  1.00 35.91           N  
ATOM    918  CA  PRO H 124      22.738   6.855  11.621  1.00 37.69           C  
ATOM    919  CD  PRO H 124      23.750   4.719  11.978  1.00 36.24           C  
ATOM    920  CB  PRO H 124      24.160   6.945  11.076  1.00 35.10           C  
ATOM    921  CG  PRO H 124      24.868   5.752  11.745  1.00 38.05           C  
ATOM    922  C   PRO H 124      21.686   7.439  10.738  1.00 37.85           C  
ATOM    923  O   PRO H 124      21.174   6.743   9.863  1.00 36.02           O  
ATOM    924  N   SER H 125      21.371   8.730  10.960  1.00 36.98           N  
ATOM    925  CA  SER H 125      20.393   9.459  10.205  1.00 34.11           C  
ATOM    926  CB  SER H 125      20.577   9.280   8.693  1.00 37.86           C  
ATOM    927  OG  SER H 125      21.880   9.698   8.320  1.00 43.47           O  
ATOM    928  C   SER H 125      19.003   9.010  10.548  1.00 36.26           C  
ATOM    929  O   SER H 125      18.041   9.479   9.941  1.00 39.98           O  
ATOM    930  N   GLU H 126      18.837   8.116  11.544  1.00 33.92           N  
ATOM    931  CA  GLU H 126      17.505   7.723  11.922  1.00 37.80           C  
ATOM    932  CB  GLU H 126      17.320   6.229  12.255  1.00 37.96           C  
ATOM    933  CG  GLU H 126      17.394   5.317  11.027  0.80 41.93           C  
ATOM    934  CD  GLU H 126      16.861   3.944  11.415  0.80 47.97           C  
ATOM    935  OE1 GLU H 126      16.217   3.840  12.493  0.80 50.20           O  
ATOM    936  OE2 GLU H 126      17.082   2.981  10.633  0.80 53.01           O1-
ATOM    937  C   GLU H 126      17.129   8.508  13.138  1.00 34.44           C  
ATOM    938  O   GLU H 126      17.909   9.325  13.624  1.00 31.05           O  
ATOM    939  N   THR H 127      15.897   8.300  13.651  1.00 34.09           N  
ATOM    940  CA  THR H 127      15.473   9.055  14.796  1.00 32.64           C  
ATOM    941  CB  THR H 127      14.075   9.595  14.693  1.00 36.05           C  
ATOM    942  OG1 THR H 127      13.963  10.455  13.570  1.00 35.57           O  
ATOM    943  CG2 THR H 127      13.750  10.366  15.985  1.00 31.54           C  
ATOM    944  C   THR H 127      15.514   8.200  16.026  1.00 33.18           C  
ATOM    945  O   THR H 127      15.058   7.057  16.037  1.00 34.19           O  
ATOM    946  N   LEU H 128      16.080   8.770  17.108  1.00 32.05           N  
ATOM    947  CA  LEU H 128      16.182   8.131  18.387  1.00 30.69           C  
ATOM    948  CB  LEU H 128      17.361   8.680  19.212  1.00 28.30           C  
ATOM    949  CG  LEU H 128      17.446   8.150  20.653  1.00 29.98           C  
ATOM    950  CD1 LEU H 128      17.722   6.640  20.686  1.00 29.57           C  
ATOM    951  CD2 LEU H 128      18.452   8.966  21.482  1.00 27.33           C  
ATOM    952  C   LEU H 128      14.931   8.436  19.158  1.00 30.98           C  
ATOM    953  O   LEU H 128      14.484   9.582  19.211  1.00 31.84           O  
ATOM    954  N   SER H 129      14.316   7.400  19.770  1.00 30.68           N  
ATOM    955  CA  SER H 129      13.131   7.630  20.552  1.00 28.39           C  
ATOM    956  CB  SER H 129      11.860   6.978  19.971  1.00 31.31           C  
ATOM    957  OG  SER H 129      11.491   7.616  18.757  1.00 42.41           O  
ATOM    958  C   SER H 129      13.344   7.042  21.914  1.00 29.51           C  
ATOM    959  O   SER H 129      13.750   5.890  22.052  1.00 29.59           O  
ATOM    960  N   LEU H 130      13.068   7.840  22.968  1.00 26.26           N  
ATOM    961  CA  LEU H 130      13.237   7.382  24.320  1.00 26.97           C  
ATOM    962  CB  LEU H 130      14.388   8.072  25.069  1.00 25.18           C  
ATOM    963  CG  LEU H 130      15.784   7.810  24.480  1.00 25.26           C  
ATOM    964  CD1 LEU H 130      16.865   8.534  25.300  1.00 24.69           C  
ATOM    965  CD2 LEU H 130      16.059   6.306  24.327  1.00 28.35           C  
ATOM    966  C   LEU H 130      12.000   7.722  25.090  1.00 26.89           C  
ATOM    967  O   LEU H 130      11.277   8.655  24.747  1.00 26.19           O  
ATOM    968  N   THR H 131      11.713   6.946  26.156  1.00 26.23           N  
ATOM    969  CA  THR H 131      10.583   7.258  26.984  1.00 28.56           C  
ATOM    970  CB  THR H 131       9.454   6.285  26.848  1.00 32.31           C  
ATOM    971  OG1 THR H 131       9.015   6.226  25.500  1.00 35.71           O  
ATOM    972  CG2 THR H 131       8.304   6.752  27.753  1.00 34.59           C  
ATOM    973  C   THR H 131      11.032   7.195  28.408  1.00 28.98           C  
ATOM    974  O   THR H 131      11.917   6.418  28.758  1.00 30.90           O  
ATOM    975  N   CYS H 132      10.442   8.043  29.277  1.00 29.66           N  
ATOM    976  CA  CYS H 132      10.769   8.000  30.673  1.00 30.87           C  
ATOM    977  CB  CYS H 132      11.473   9.276  31.185  1.00 32.74           C  
ATOM    978  SG  CYS H 132      11.902   9.238  32.956  1.00 30.98           S  
ATOM    979  C   CYS H 132       9.481   7.804  31.417  1.00 30.46           C  
ATOM    980  O   CYS H 132       8.547   8.594  31.291  1.00 30.38           O  
ATOM    981  N   THR H 133       9.411   6.725  32.220  1.00 30.01           N  
ATOM    982  CA  THR H 133       8.215   6.402  32.943  1.00 29.43           C  
ATOM    983  CB  THR H 133       7.937   4.927  32.979  1.00 30.98           C  
ATOM    984  OG1 THR H 133       7.800   4.421  31.659  1.00 36.74           O  
ATOM    985  CG2 THR H 133       6.650   4.682  33.782  1.00 37.99           C  
ATOM    986  C   THR H 133       8.414   6.838  34.358  1.00 28.77           C  
ATOM    987  O   THR H 133       9.425   6.517  34.983  1.00 27.34           O  
ATOM    988  N   VAL H 134       7.433   7.585  34.899  1.00 30.50           N  
ATOM    989  CA  VAL H 134       7.540   8.102  36.233  1.00 28.61           C  
ATOM    990  CB  VAL H 134       7.108   9.540  36.312  1.00 33.23           C  
ATOM    991  CG1 VAL H 134       7.134  10.011  37.771  1.00 31.88           C  
ATOM    992  CG2 VAL H 134       8.013  10.361  35.383  1.00 34.84           C  
ATOM    993  C   VAL H 134       6.632   7.309  37.117  1.00 30.03           C  
ATOM    994  O   VAL H 134       5.488   7.020  36.759  1.00 32.14           O  
ATOM    995  N   SER H 135       7.138   6.924  38.306  1.00 31.08           N  
ATOM    996  CA  SER H 135       6.340   6.160  39.218  1.00 34.99           C  
ATOM    997  CB  SER H 135       6.737   4.674  39.261  1.00 36.20           C  
ATOM    998  OG  SER H 135       5.911   3.972  40.174  1.00 38.90           O  
ATOM    999  C   SER H 135       6.554   6.714  40.589  1.00 36.94           C  
ATOM   1000  O   SER H 135       7.577   7.340  40.866  1.00 35.62           O  
ATOM   1001  N   GLY H 136       5.579   6.487  41.490  1.00 46.03           N  
ATOM   1002  CA  GLY H 136       5.708   6.932  42.844  1.00 43.27           C  
ATOM   1003  C   GLY H 136       5.557   8.412  42.850  1.00 49.45           C  
ATOM   1004  O   GLY H 136       6.027   9.085  43.767  1.00 52.56           O  
ATOM   1005  N   GLY H 137       4.894   8.959  41.814  1.00 44.80           N  
ATOM   1006  CA  GLY H 137       4.720  10.378  41.748  1.00 43.21           C  
ATOM   1007  C   GLY H 137       3.957  10.687  40.501  1.00 46.34           C  
ATOM   1008  O   GLY H 137       3.632   9.794  39.715  1.00 48.61           O  
ATOM   1009  N   SER H 138       3.655  11.983  40.283  1.00 45.71           N  
ATOM   1010  CA  SER H 138       2.894  12.364  39.129  1.00 45.22           C  
ATOM   1011  CB  SER H 138       1.557  13.044  39.472  1.00 47.27           C  
ATOM   1012  OG  SER H 138       0.872  13.389  38.278  1.00 50.21           O  
ATOM   1013  C   SER H 138       3.687  13.339  38.323  1.00 47.38           C  
ATOM   1014  O   SER H 138       4.526  14.076  38.840  1.00 47.04           O  
ATOM   1015  N   ILE H 139       3.456  13.325  37.002  1.00 49.44           N  
ATOM   1016  CA  ILE H 139       4.126  14.198  36.091  1.00 46.54           C  
ATOM   1017  CB  ILE H 139       3.902  13.809  34.667  1.00 55.19           C  
ATOM   1018  CG1 ILE H 139       5.011  14.391  33.787  1.00 56.85           C  
ATOM   1019  CG2 ILE H 139       2.490  14.254  34.264  1.00 53.74           C  
ATOM   1020  CD1 ILE H 139       5.114  13.712  32.426  1.00 58.18           C  
ATOM   1021  C   ILE H 139       3.650  15.604  36.318  1.00 45.86           C  
ATOM   1022  O   ILE H 139       4.419  16.555  36.197  1.00 44.38           O  
ATOM   1023  N   SER H 140       2.356  15.766  36.661  1.00 49.31           N  
ATOM   1024  CA  SER H 140       1.731  17.056  36.775  1.00 51.70           C  
ATOM   1025  CB  SER H 140       0.273  16.984  37.261  1.00 56.10           C  
ATOM   1026  OG  SER H 140      -0.515  16.243  36.341  1.00 62.73           O  
ATOM   1027  C   SER H 140       2.462  17.953  37.729  1.00 50.10           C  
ATOM   1028  O   SER H 140       3.040  17.513  38.723  1.00 47.35           O  
ATOM   1029  N   SER H 141       2.419  19.263  37.403  1.00 50.18           N  
ATOM   1030  CA  SER H 141       2.972  20.358  38.150  1.00 47.51           C  
ATOM   1031  CB  SER H 141       2.365  20.492  39.553  1.00 53.11           C  
ATOM   1032  OG  SER H 141       0.982  20.796  39.449  1.00 60.93           O  
ATOM   1033  C   SER H 141       4.466  20.252  38.275  1.00 45.81           C  
ATOM   1034  O   SER H 141       5.049  20.847  39.180  1.00 53.66           O  
ATOM   1035  N   TYR H 142       5.142  19.533  37.354  1.00 39.98           N  
ATOM   1036  CA  TYR H 142       6.577  19.447  37.443  1.00 35.01           C  
ATOM   1037  CB  TYR H 142       7.095  18.099  37.980  1.00 32.95           C  
ATOM   1038  CG  TYR H 142       6.814  18.035  39.442  1.00 36.68           C  
ATOM   1039  CD1 TYR H 142       7.613  18.736  40.316  1.00 41.53           C  
ATOM   1040  CD2 TYR H 142       5.782  17.274  39.942  1.00 38.71           C  
ATOM   1041  CE1 TYR H 142       7.383  18.690  41.670  1.00 41.74           C  
ATOM   1042  CE2 TYR H 142       5.546  17.225  41.297  1.00 47.19           C  
ATOM   1043  CZ  TYR H 142       6.347  17.935  42.163  1.00 47.38           C  
ATOM   1044  OH  TYR H 142       6.112  17.888  43.554  1.00 48.40           O  
ATOM   1045  C   TYR H 142       7.183  19.628  36.084  1.00 31.80           C  
ATOM   1046  O   TYR H 142       6.496  19.542  35.068  1.00 31.14           O  
ATOM   1047  N   TYR H 143       8.510  19.906  36.045  1.00 25.28           N  
ATOM   1048  CA  TYR H 143       9.201  20.049  34.798  1.00 24.72           C  
ATOM   1049  CB  TYR H 143      10.216  21.205  34.727  1.00 25.09           C  
ATOM   1050  CG  TYR H 143       9.508  22.505  34.550  1.00 25.72           C  
ATOM   1051  CD1 TYR H 143       8.983  23.185  35.623  1.00 29.21           C  
ATOM   1052  CD2 TYR H 143       9.380  23.050  33.293  1.00 25.23           C  
ATOM   1053  CE1 TYR H 143       8.339  24.388  35.442  1.00 30.53           C  
ATOM   1054  CE2 TYR H 143       8.738  24.252  33.105  1.00 27.71           C  
ATOM   1055  CZ  TYR H 143       8.216  24.924  34.183  1.00 32.92           C  
ATOM   1056  OH  TYR H 143       7.556  26.158  33.996  1.00 34.14           O  
ATOM   1057  C   TYR H 143       9.991  18.793  34.639  1.00 23.93           C  
ATOM   1058  O   TYR H 143      10.410  18.194  35.628  1.00 23.51           O  
ATOM   1059  N   TRP H 144      10.163  18.323  33.386  1.00 24.61           N  
ATOM   1060  CA  TRP H 144      10.888  17.100  33.205  1.00 22.85           C  
ATOM   1061  CB  TRP H 144       9.965  15.936  32.815  1.00 24.19           C  
ATOM   1062  CG  TRP H 144       8.926  15.705  33.887  1.00 26.19           C  
ATOM   1063  CD2 TRP H 144       9.132  14.937  35.086  1.00 26.21           C  
ATOM   1064  CD1 TRP H 144       7.656  16.198  33.959  1.00 24.60           C  
ATOM   1065  NE1 TRP H 144       7.059  15.792  35.127  1.00 25.62           N  
ATOM   1066  CE2 TRP H 144       7.955  15.016  35.831  1.00 27.09           C  
ATOM   1067  CE3 TRP H 144      10.212  14.232  35.533  1.00 25.11           C  
ATOM   1068  CZ2 TRP H 144       7.840  14.388  37.038  1.00 24.43           C  
ATOM   1069  CZ3 TRP H 144      10.091  13.595  36.750  1.00 25.82           C  
ATOM   1070  CH2 TRP H 144       8.928  13.672  37.486  1.00 27.07           C  
ATOM   1071  C   TRP H 144      11.919  17.316  32.137  1.00 22.41           C  
ATOM   1072  O   TRP H 144      11.625  17.857  31.071  1.00 23.08           O  
ATOM   1073  N   SER H 145      13.166  16.865  32.390  1.00 21.58           N  
ATOM   1074  CA  SER H 145      14.225  17.174  31.473  1.00 21.34           C  
ATOM   1075  CB  SER H 145      15.318  18.073  32.077  1.00 19.95           C  
ATOM   1076  OG  SER H 145      14.798  19.354  32.398  1.00 25.03           O  
ATOM   1077  C   SER H 145      14.936  15.943  31.013  1.00 23.16           C  
ATOM   1078  O   SER H 145      14.890  14.886  31.641  1.00 22.38           O  
ATOM   1079  N   TRP H 146      15.604  16.082  29.847  1.00 22.04           N  
ATOM   1080  CA  TRP H 146      16.439  15.047  29.320  1.00 22.92           C  
ATOM   1081  CB  TRP H 146      16.055  14.592  27.899  1.00 23.69           C  
ATOM   1082  CG  TRP H 146      14.755  13.822  27.843  1.00 24.17           C  
ATOM   1083  CD2 TRP H 146      14.651  12.405  28.039  1.00 22.55           C  
ATOM   1084  CD1 TRP H 146      13.485  14.276  27.623  1.00 20.63           C  
ATOM   1085  NE1 TRP H 146      12.599  13.227  27.670  1.00 23.24           N  
ATOM   1086  CE2 TRP H 146      13.302  12.067  27.926  1.00 23.29           C  
ATOM   1087  CE3 TRP H 146      15.603  11.458  28.296  1.00 23.20           C  
ATOM   1088  CZ2 TRP H 146      12.883  10.776  28.069  1.00 22.38           C  
ATOM   1089  CZ3 TRP H 146      15.178  10.156  28.436  1.00 23.12           C  
ATOM   1090  CH2 TRP H 146      13.843   9.821  28.325  1.00 22.98           C  
ATOM   1091  C   TRP H 146      17.838  15.594  29.292  1.00 23.12           C  
ATOM   1092  O   TRP H 146      18.060  16.749  28.924  1.00 23.60           O  
ATOM   1093  N   ILE H 147      18.812  14.769  29.728  1.00 21.94           N  
ATOM   1094  CA  ILE H 147      20.203  15.135  29.774  1.00 23.27           C  
ATOM   1095  CB  ILE H 147      20.753  15.269  31.171  1.00 23.06           C  
ATOM   1096  CG1 ILE H 147      19.992  16.343  31.960  1.00 24.67           C  
ATOM   1097  CG2 ILE H 147      22.262  15.536  31.083  1.00 24.37           C  
ATOM   1098  CD1 ILE H 147      18.593  15.902  32.371  1.00 26.32           C  
ATOM   1099  C   ILE H 147      20.963  13.999  29.163  1.00 23.37           C  
ATOM   1100  O   ILE H 147      20.514  12.855  29.213  1.00 23.63           O  
ATOM   1101  N   ARG H 148      22.134  14.284  28.555  1.00 22.07           N  
ATOM   1102  CA  ARG H 148      22.897  13.216  27.965  1.00 24.17           C  
ATOM   1103  CB  ARG H 148      22.895  13.231  26.429  1.00 22.73           C  
ATOM   1104  CG  ARG H 148      23.479  14.531  25.876  1.00 26.79           C  
ATOM   1105  CD  ARG H 148      24.075  14.411  24.473  1.00 23.33           C  
ATOM   1106  NE  ARG H 148      22.959  14.314  23.500  1.00 27.82           N  
ATOM   1107  CZ  ARG H 148      23.053  14.928  22.286  1.00 29.36           C  
ATOM   1108  NH1 ARG H 148      24.123  15.724  21.998  1.00 31.06           N1+
ATOM   1109  NH2 ARG H 148      22.071  14.734  21.358  1.00 25.29           N  
ATOM   1110  C   ARG H 148      24.336  13.374  28.344  1.00 23.73           C  
ATOM   1111  O   ARG H 148      24.784  14.459  28.712  1.00 24.51           O  
ATOM   1112  N   GLN H 149      25.101  12.264  28.282  1.00 25.68           N  
ATOM   1113  CA  GLN H 149      26.504  12.337  28.566  1.00 27.48           C  
ATOM   1114  CB  GLN H 149      26.831  11.954  30.021  1.00 24.62           C  
ATOM   1115  CG  GLN H 149      28.314  12.042  30.382  1.00 28.99           C  
ATOM   1116  CD  GLN H 149      28.459  11.685  31.855  1.00 30.73           C  
ATOM   1117  OE1 GLN H 149      27.519  11.204  32.485  1.00 31.60           O  
ATOM   1118  NE2 GLN H 149      29.672  11.933  32.422  1.00 30.30           N  
ATOM   1119  C   GLN H 149      27.219  11.384  27.653  1.00 27.88           C  
ATOM   1120  O   GLN H 149      27.050  10.170  27.747  1.00 31.40           O  
ATOM   1121  N   PRO H 150      28.028  11.917  26.774  1.00 29.90           N  
ATOM   1122  CA  PRO H 150      28.798  11.095  25.876  1.00 32.87           C  
ATOM   1123  CD  PRO H 150      27.726  13.211  26.191  1.00 29.72           C  
ATOM   1124  CB  PRO H 150      29.256  12.022  24.743  1.00 35.37           C  
ATOM   1125  CG  PRO H 150      28.878  13.443  25.207  1.00 31.53           C  
ATOM   1126  C   PRO H 150      29.889  10.435  26.656  1.00 35.98           C  
ATOM   1127  O   PRO H 150      30.216  10.928  27.733  1.00 35.09           O  
ATOM   1128  N   PRO H 151      30.454   9.363  26.176  1.00 40.36           N  
ATOM   1129  CA  PRO H 151      31.434   8.679  26.968  1.00 41.93           C  
ATOM   1130  CD  PRO H 151      29.755   8.462  25.274  1.00 40.20           C  
ATOM   1131  CB  PRO H 151      31.719   7.373  26.229  1.00 42.90           C  
ATOM   1132  CG  PRO H 151      30.384   7.077  25.514  1.00 41.30           C  
ATOM   1133  C   PRO H 151      32.632   9.514  27.279  1.00 42.34           C  
ATOM   1134  O   PRO H 151      33.223  10.096  26.372  1.00 43.33           O  
ATOM   1135  N   GLY H 152      32.996   9.579  28.574  1.00 43.53           N  
ATOM   1136  CA  GLY H 152      34.166  10.283  29.004  1.00 43.74           C  
ATOM   1137  C   GLY H 152      33.942  11.758  28.896  1.00 43.27           C  
ATOM   1138  O   GLY H 152      34.894  12.534  28.974  1.00 44.30           O  
ATOM   1139  N   LYS H 153      32.684  12.201  28.728  1.00 37.93           N  
ATOM   1140  CA  LYS H 153      32.486  13.614  28.575  1.00 40.21           C  
ATOM   1141  CB  LYS H 153      31.889  14.010  27.216  1.00 43.35           C  
ATOM   1142  CG  LYS H 153      32.855  13.737  26.063  0.80 49.16           C  
ATOM   1143  CD  LYS H 153      32.212  13.819  24.682  0.80 52.55           C  
ATOM   1144  CE  LYS H 153      32.067  15.250  24.166  0.80 55.86           C  
ATOM   1145  NZ  LYS H 153      31.478  15.239  22.810  0.80 57.74           N1+
ATOM   1146  C   LYS H 153      31.575  14.106  29.656  1.00 37.89           C  
ATOM   1147  O   LYS H 153      31.147  13.348  30.523  1.00 35.90           O  
ATOM   1148  N   GLY H 154      31.289  15.424  29.633  1.00 36.38           N  
ATOM   1149  CA  GLY H 154      30.488  16.044  30.652  1.00 31.38           C  
ATOM   1150  C   GLY H 154      29.032  15.935  30.321  1.00 29.42           C  
ATOM   1151  O   GLY H 154      28.640  15.373  29.300  1.00 32.02           O  
ATOM   1152  N   LEU H 155      28.194  16.489  31.219  1.00 28.16           N  
ATOM   1153  CA  LEU H 155      26.766  16.479  31.103  1.00 27.12           C  
ATOM   1154  CB  LEU H 155      26.066  16.752  32.444  1.00 23.86           C  
ATOM   1155  CG  LEU H 155      26.341  15.683  33.517  1.00 25.73           C  
ATOM   1156  CD1 LEU H 155      25.617  16.023  34.828  1.00 24.92           C  
ATOM   1157  CD2 LEU H 155      26.007  14.274  33.006  1.00 25.55           C  
ATOM   1158  C   LEU H 155      26.339  17.554  30.153  1.00 27.91           C  
ATOM   1159  O   LEU H 155      26.929  18.633  30.118  1.00 29.92           O  
ATOM   1160  N   GLU H 156      25.292  17.266  29.347  1.00 27.06           N  
ATOM   1161  CA  GLU H 156      24.767  18.244  28.434  1.00 26.34           C  
ATOM   1162  CB  GLU H 156      25.130  17.977  26.963  1.00 26.38           C  
ATOM   1163  CG  GLU H 156      24.738  19.124  26.031  1.00 33.11           C  
ATOM   1164  CD  GLU H 156      25.205  18.775  24.626  1.00 39.36           C  
ATOM   1165  OE1 GLU H 156      25.540  17.583  24.393  1.00 38.80           O  
ATOM   1166  OE2 GLU H 156      25.230  19.697  23.767  1.00 41.56           O1-
ATOM   1167  C   GLU H 156      23.272  18.211  28.547  1.00 25.63           C  
ATOM   1168  O   GLU H 156      22.657  17.149  28.493  1.00 25.62           O  
ATOM   1169  N   TRP H 157      22.644  19.394  28.703  1.00 23.19           N  
ATOM   1170  CA  TRP H 157      21.218  19.490  28.873  1.00 23.26           C  
ATOM   1171  CB  TRP H 157      20.839  20.763  29.650  1.00 25.05           C  
ATOM   1172  CG  TRP H 157      19.366  21.020  29.830  1.00 26.13           C  
ATOM   1173  CD2 TRP H 157      18.655  22.039  29.113  1.00 26.63           C  
ATOM   1174  CD1 TRP H 157      18.467  20.439  30.674  1.00 25.66           C  
ATOM   1175  NE1 TRP H 157      17.237  21.034  30.530  1.00 27.65           N  
ATOM   1176  CE2 TRP H 157      17.340  22.023  29.573  1.00 27.05           C  
ATOM   1177  CE3 TRP H 157      19.069  22.922  28.157  1.00 27.23           C  
ATOM   1178  CZ2 TRP H 157      16.412  22.894  29.079  1.00 27.23           C  
ATOM   1179  CZ3 TRP H 157      18.130  23.796  27.657  1.00 30.11           C  
ATOM   1180  CH2 TRP H 157      16.827  23.782  28.109  1.00 29.72           C  
ATOM   1181  C   TRP H 157      20.569  19.529  27.521  1.00 23.77           C  
ATOM   1182  O   TRP H 157      20.984  20.298  26.658  1.00 23.65           O  
ATOM   1183  N   ILE H 158      19.616  18.603  27.270  1.00 21.72           N  
ATOM   1184  CA  ILE H 158      18.856  18.539  26.047  1.00 22.12           C  
ATOM   1185  CB  ILE H 158      18.334  17.156  25.791  1.00 22.69           C  
ATOM   1186  CG1 ILE H 158      19.515  16.171  25.708  1.00 23.77           C  
ATOM   1187  CG2 ILE H 158      17.474  17.194  24.515  1.00 23.13           C  
ATOM   1188  CD1 ILE H 158      19.106  14.700  25.764  1.00 24.16           C  
ATOM   1189  C   ILE H 158      17.688  19.491  26.012  1.00 23.63           C  
ATOM   1190  O   ILE H 158      17.535  20.263  25.065  1.00 24.09           O  
ATOM   1191  N   GLY H 159      16.829  19.460  27.058  1.00 22.14           N  
ATOM   1192  CA  GLY H 159      15.652  20.294  27.068  1.00 23.85           C  
ATOM   1193  C   GLY H 159      14.731  19.858  28.170  1.00 25.15           C  
ATOM   1194  O   GLY H 159      14.945  18.826  28.804  1.00 23.14           O  
ATOM   1195  N   TYR H 160      13.669  20.655  28.432  1.00 24.51           N  
ATOM   1196  CA  TYR H 160      12.727  20.273  29.449  1.00 24.27           C  
ATOM   1197  CB  TYR H 160      12.855  21.016  30.802  1.00 22.38           C  
ATOM   1198  CG  TYR H 160      12.509  22.467  30.700  1.00 27.90           C  
ATOM   1199  CD1 TYR H 160      11.199  22.877  30.603  1.00 31.37           C  
ATOM   1200  CD2 TYR H 160      13.495  23.427  30.749  1.00 28.69           C  
ATOM   1201  CE1 TYR H 160      10.876  24.209  30.521  1.00 39.78           C  
ATOM   1202  CE2 TYR H 160      13.179  24.765  30.668  1.00 36.51           C  
ATOM   1203  CZ  TYR H 160      11.867  25.157  30.550  1.00 40.81           C  
ATOM   1204  OH  TYR H 160      11.527  26.524  30.468  1.00 42.79           O  
ATOM   1205  C   TYR H 160      11.340  20.471  28.928  1.00 23.74           C  
ATOM   1206  O   TYR H 160      11.126  21.099  27.891  1.00 24.03           O  
ATOM   1207  N   ILE H 161      10.355  19.863  29.617  1.00 24.19           N  
ATOM   1208  CA  ILE H 161       8.986  20.047  29.241  1.00 25.49           C  
ATOM   1209  CB  ILE H 161       8.430  18.884  28.466  1.00 24.69           C  
ATOM   1210  CG1 ILE H 161       7.045  19.220  27.887  1.00 22.86           C  
ATOM   1211  CG2 ILE H 161       8.461  17.646  29.378  1.00 23.31           C  
ATOM   1212  CD1 ILE H 161       6.559  18.218  26.838  1.00 25.60           C  
ATOM   1213  C   ILE H 161       8.182  20.203  30.490  1.00 25.90           C  
ATOM   1214  O   ILE H 161       8.349  19.456  31.451  1.00 24.61           O  
ATOM   1215  N   TYR H 162       7.282  21.202  30.496  1.00 26.55           N  
ATOM   1216  CA  TYR H 162       6.392  21.447  31.590  1.00 28.31           C  
ATOM   1217  CB  TYR H 162       5.898  22.909  31.634  1.00 36.12           C  
ATOM   1218  CG  TYR H 162       5.171  23.160  32.913  1.00 33.99           C  
ATOM   1219  CD1 TYR H 162       5.807  22.977  34.117  1.00 35.82           C  
ATOM   1220  CD2 TYR H 162       3.879  23.634  32.915  1.00 33.11           C  
ATOM   1221  CE1 TYR H 162       5.156  23.219  35.305  1.00 35.43           C  
ATOM   1222  CE2 TYR H 162       3.220  23.880  34.099  1.00 33.07           C  
ATOM   1223  CZ  TYR H 162       3.859  23.668  35.297  1.00 35.26           C  
ATOM   1224  OH  TYR H 162       3.186  23.920  36.512  1.00 38.50           O  
ATOM   1225  C   TYR H 162       5.250  20.502  31.363  1.00 31.18           C  
ATOM   1226  O   TYR H 162       4.985  20.102  30.230  1.00 34.77           O  
ATOM   1227  N   TYR H 163       4.539  20.104  32.430  1.00 40.37           N  
ATOM   1228  CA  TYR H 163       3.492  19.131  32.284  1.00 41.30           C  
ATOM   1229  CB  TYR H 163       2.750  18.793  33.597  1.00 41.14           C  
ATOM   1230  CG  TYR H 163       1.698  19.810  33.897  1.00 46.95           C  
ATOM   1231  CD1 TYR H 163       1.976  20.947  34.617  1.00 49.04           C  
ATOM   1232  CD2 TYR H 163       0.415  19.607  33.445  1.00 48.21           C  
ATOM   1233  CE1 TYR H 163       0.985  21.863  34.883  1.00 46.41           C  
ATOM   1234  CE2 TYR H 163      -0.581  20.517  33.707  1.00 45.24           C  
ATOM   1235  CZ  TYR H 163      -0.296  21.651  34.430  1.00 50.53           C  
ATOM   1236  OH  TYR H 163      -1.312  22.591  34.704  1.00 53.35           O  
ATOM   1237  C   TYR H 163       2.484  19.676  31.314  1.00 43.28           C  
ATOM   1238  O   TYR H 163       1.839  18.921  30.586  1.00 45.63           O  
ATOM   1239  N   SER H 164       2.297  21.009  31.309  1.00 46.79           N  
ATOM   1240  CA  SER H 164       1.335  21.660  30.459  1.00 46.89           C  
ATOM   1241  CB  SER H 164       1.221  23.169  30.727  1.00 48.93           C  
ATOM   1242  OG  SER H 164       2.444  23.819  30.414  1.00 48.66           O  
ATOM   1243  C   SER H 164       1.691  21.478  29.012  1.00 47.21           C  
ATOM   1244  O   SER H 164       0.813  21.543  28.149  1.00 44.03           O  
ATOM   1245  N   GLY H 165       2.973  21.221  28.692  1.00 43.20           N  
ATOM   1246  CA  GLY H 165       3.292  21.032  27.306  1.00 40.57           C  
ATOM   1247  C   GLY H 165       4.318  22.021  26.846  1.00 42.67           C  
ATOM   1248  O   GLY H 165       4.913  21.829  25.787  1.00 41.95           O  
ATOM   1249  N   SER H 166       4.579  23.091  27.621  1.00 32.15           N  
ATOM   1250  CA  SER H 166       5.541  24.064  27.175  1.00 29.87           C  
ATOM   1251  CB  SER H 166       5.640  25.300  28.091  1.00 30.67           C  
ATOM   1252  OG  SER H 166       4.406  26.004  28.109  1.00 34.60           O  
ATOM   1253  C   SER H 166       6.887  23.402  27.143  1.00 29.21           C  
ATOM   1254  O   SER H 166       7.197  22.562  27.989  1.00 27.87           O  
ATOM   1255  N   THR H 167       7.731  23.766  26.152  1.00 27.81           N  
ATOM   1256  CA  THR H 167       9.013  23.128  26.034  1.00 25.37           C  
ATOM   1257  CB  THR H 167       9.144  22.256  24.816  1.00 27.20           C  
ATOM   1258  OG1 THR H 167       8.971  23.033  23.640  1.00 28.54           O  
ATOM   1259  CG2 THR H 167       8.091  21.138  24.872  1.00 25.39           C  
ATOM   1260  C   THR H 167      10.089  24.164  25.928  1.00 27.26           C  
ATOM   1261  O   THR H 167       9.828  25.325  25.621  1.00 26.85           O  
ATOM   1262  N   ASN H 168      11.339  23.751  26.240  1.00 26.96           N  
ATOM   1263  CA  ASN H 168      12.500  24.589  26.109  1.00 27.13           C  
ATOM   1264  CB  ASN H 168      12.883  25.307  27.416  1.00 27.74           C  
ATOM   1265  CG  ASN H 168      13.854  26.434  27.089  1.00 37.29           C  
ATOM   1266  OD1 ASN H 168      14.422  26.489  26.000  1.00 38.88           O  
ATOM   1267  ND2 ASN H 168      14.058  27.363  28.059  1.00 48.77           N  
ATOM   1268  C   ASN H 168      13.630  23.676  25.728  1.00 24.98           C  
ATOM   1269  O   ASN H 168      13.755  22.579  26.274  1.00 26.13           O  
ATOM   1270  N   TYR H 169      14.501  24.095  24.782  1.00 26.36           N  
ATOM   1271  CA  TYR H 169      15.523  23.177  24.346  1.00 26.70           C  
ATOM   1272  CB  TYR H 169      15.315  22.634  22.920  1.00 26.03           C  
ATOM   1273  CG  TYR H 169      14.032  21.885  22.818  1.00 28.90           C  
ATOM   1274  CD1 TYR H 169      13.907  20.616  23.331  1.00 26.43           C  
ATOM   1275  CD2 TYR H 169      12.954  22.453  22.179  1.00 28.27           C  
ATOM   1276  CE1 TYR H 169      12.720  19.933  23.216  1.00 25.86           C  
ATOM   1277  CE2 TYR H 169      11.763  21.773  22.062  1.00 27.86           C  
ATOM   1278  CZ  TYR H 169      11.645  20.510  22.584  1.00 26.92           C  
ATOM   1279  OH  TYR H 169      10.429  19.802  22.472  1.00 26.71           O  
ATOM   1280  C   TYR H 169      16.862  23.846  24.279  1.00 26.75           C  
ATOM   1281  O   TYR H 169      16.977  25.069  24.197  1.00 26.26           O  
ATOM   1282  N   ASN H 170      17.925  23.015  24.323  1.00 26.94           N  
ATOM   1283  CA  ASN H 170      19.271  23.470  24.127  1.00 28.33           C  
ATOM   1284  CB  ASN H 170      20.294  22.338  24.352  1.00 29.85           C  
ATOM   1285  CG  ASN H 170      21.718  22.872  24.279  1.00 37.44           C  
ATOM   1286  OD1 ASN H 170      22.037  23.733  23.462  1.00 39.15           O  
ATOM   1287  ND2 ASN H 170      22.607  22.330  25.154  1.00 35.80           N  
ATOM   1288  C   ASN H 170      19.332  23.870  22.681  1.00 31.31           C  
ATOM   1289  O   ASN H 170      19.034  23.076  21.790  1.00 32.09           O  
ATOM   1290  N   PRO H 171      19.716  25.090  22.430  1.00 33.52           N  
ATOM   1291  CA  PRO H 171      19.741  25.666  21.113  1.00 35.84           C  
ATOM   1292  CD  PRO H 171      20.294  25.958  23.440  1.00 32.88           C  
ATOM   1293  CB  PRO H 171      20.189  27.115  21.313  1.00 37.07           C  
ATOM   1294  CG  PRO H 171      20.971  27.081  22.638  1.00 39.51           C  
ATOM   1295  C   PRO H 171      20.600  24.924  20.141  1.00 38.57           C  
ATOM   1296  O   PRO H 171      20.300  24.963  18.949  1.00 42.11           O  
ATOM   1297  N   SER H 172      21.677  24.259  20.591  1.00 38.21           N  
ATOM   1298  CA  SER H 172      22.512  23.607  19.628  1.00 39.38           C  
ATOM   1299  CB  SER H 172      23.773  22.975  20.244  1.00 42.85           C  
ATOM   1300  OG  SER H 172      23.427  21.902  21.106  1.00 47.51           O  
ATOM   1301  C   SER H 172      21.722  22.515  18.962  1.00 39.34           C  
ATOM   1302  O   SER H 172      21.801  22.320  17.753  1.00 39.40           O  
ATOM   1303  N   LEU H 173      20.991  21.751  19.788  1.00 35.31           N  
ATOM   1304  CA  LEU H 173      20.157  20.606  19.508  1.00 35.39           C  
ATOM   1305  CB  LEU H 173      19.950  19.770  20.777  1.00 38.39           C  
ATOM   1306  CG  LEU H 173      21.266  19.251  21.370  1.00 40.77           C  
ATOM   1307  CD1 LEU H 173      21.014  18.422  22.633  1.00 38.79           C  
ATOM   1308  CD2 LEU H 173      22.097  18.498  20.318  1.00 35.65           C  
ATOM   1309  C   LEU H 173      18.777  20.905  18.971  1.00 36.50           C  
ATOM   1310  O   LEU H 173      18.128  20.019  18.421  1.00 35.50           O  
ATOM   1311  N   LYS H 174      18.276  22.140  19.133  1.00 36.86           N  
ATOM   1312  CA  LYS H 174      16.873  22.444  19.002  1.00 37.71           C  
ATOM   1313  CB  LYS H 174      16.612  23.959  19.113  1.00 38.90           C  
ATOM   1314  CG  LYS H 174      15.201  24.330  19.582  1.00 39.61           C  
ATOM   1315  CD  LYS H 174      14.071  23.813  18.693  1.00 41.51           C  
ATOM   1316  CE  LYS H 174      12.675  24.098  19.248  1.00 44.21           C  
ATOM   1317  NZ  LYS H 174      11.666  23.310  18.507  1.00 44.80           N1+
ATOM   1318  C   LYS H 174      16.234  21.960  17.726  1.00 38.76           C  
ATOM   1319  O   LYS H 174      15.113  21.456  17.766  1.00 38.77           O  
ATOM   1320  N   SER H 175      16.882  22.076  16.557  1.00 34.32           N  
ATOM   1321  CA  SER H 175      16.171  21.692  15.365  1.00 37.29           C  
ATOM   1322  CB  SER H 175      16.992  21.922  14.082  1.00 42.37           C  
ATOM   1323  OG  SER H 175      18.155  21.106  14.090  1.00 50.35           O  
ATOM   1324  C   SER H 175      15.775  20.239  15.398  1.00 35.44           C  
ATOM   1325  O   SER H 175      14.662  19.885  15.010  1.00 35.92           O  
ATOM   1326  N   ARG H 176      16.698  19.363  15.828  1.00 33.05           N  
ATOM   1327  CA  ARG H 176      16.546  17.932  15.851  1.00 32.47           C  
ATOM   1328  CB  ARG H 176      17.897  17.214  15.980  1.00 31.88           C  
ATOM   1329  CG  ARG H 176      18.831  17.495  14.803  1.00 36.44           C  
ATOM   1330  CD  ARG H 176      20.119  16.673  14.844  1.00 33.20           C  
ATOM   1331  NE  ARG H 176      20.909  17.132  16.019  1.00 34.07           N  
ATOM   1332  CZ  ARG H 176      21.545  16.212  16.800  1.00 32.83           C  
ATOM   1333  NH1 ARG H 176      21.420  14.882  16.515  1.00 29.81           N1+
ATOM   1334  NH2 ARG H 176      22.301  16.614  17.863  1.00 31.93           N  
ATOM   1335  C   ARG H 176      15.649  17.406  16.947  1.00 29.73           C  
ATOM   1336  O   ARG H 176      15.047  16.343  16.785  1.00 31.81           O  
ATOM   1337  N   VAL H 177      15.570  18.106  18.098  1.00 29.26           N  
ATOM   1338  CA  VAL H 177      14.952  17.570  19.286  1.00 29.53           C  
ATOM   1339  CB  VAL H 177      15.625  18.065  20.533  1.00 30.24           C  
ATOM   1340  CG1 VAL H 177      14.857  17.554  21.754  1.00 37.29           C  
ATOM   1341  CG2 VAL H 177      17.090  17.618  20.522  1.00 33.07           C  
ATOM   1342  C   VAL H 177      13.496  17.901  19.441  1.00 30.80           C  
ATOM   1343  O   VAL H 177      13.046  19.001  19.126  1.00 28.68           O  
ATOM   1344  N   THR H 178      12.726  16.909  19.954  1.00 29.06           N  
ATOM   1345  CA  THR H 178      11.334  17.079  20.268  1.00 28.10           C  
ATOM   1346  CB  THR H 178      10.417  16.459  19.254  1.00 32.10           C  
ATOM   1347  OG1 THR H 178      10.655  17.021  17.971  1.00 41.02           O  
ATOM   1348  CG2 THR H 178       8.960  16.703  19.680  1.00 32.69           C  
ATOM   1349  C   THR H 178      11.069  16.376  21.571  1.00 28.10           C  
ATOM   1350  O   THR H 178      11.431  15.212  21.742  1.00 27.54           O  
ATOM   1351  N   ILE H 179      10.424  17.068  22.534  1.00 27.46           N  
ATOM   1352  CA  ILE H 179      10.084  16.446  23.787  1.00 25.83           C  
ATOM   1353  CB  ILE H 179      10.692  17.102  24.996  1.00 24.02           C  
ATOM   1354  CG1 ILE H 179      12.227  17.028  24.948  1.00 22.83           C  
ATOM   1355  CG2 ILE H 179      10.091  16.433  26.245  1.00 23.90           C  
ATOM   1356  CD1 ILE H 179      12.916  17.862  26.029  1.00 21.78           C  
ATOM   1357  C   ILE H 179       8.599  16.560  23.934  1.00 28.96           C  
ATOM   1358  O   ILE H 179       8.023  17.604  23.632  1.00 27.41           O  
ATOM   1359  N   SER H 180       7.941  15.475  24.394  1.00 25.72           N  
ATOM   1360  CA  SER H 180       6.512  15.485  24.537  1.00 29.69           C  
ATOM   1361  CB  SER H 180       5.796  14.697  23.426  1.00 33.49           C  
ATOM   1362  OG  SER H 180       6.217  13.341  23.445  1.00 44.95           O  
ATOM   1363  C   SER H 180       6.153  14.856  25.851  1.00 30.87           C  
ATOM   1364  O   SER H 180       6.963  14.158  26.461  1.00 28.84           O  
ATOM   1365  N   VAL H 181       4.918  15.113  26.337  1.00 31.11           N  
ATOM   1366  CA  VAL H 181       4.512  14.562  27.601  1.00 32.83           C  
ATOM   1367  CB  VAL H 181       4.391  15.582  28.694  1.00 36.34           C  
ATOM   1368  CG1 VAL H 181       5.783  16.176  28.966  1.00 47.23           C  
ATOM   1369  CG2 VAL H 181       3.340  16.625  28.277  1.00 35.56           C  
ATOM   1370  C   VAL H 181       3.171  13.921  27.469  1.00 35.14           C  
ATOM   1371  O   VAL H 181       2.318  14.384  26.712  1.00 32.57           O  
ATOM   1372  N   ASP H 182       2.969  12.809  28.205  1.00 33.85           N  
ATOM   1373  CA  ASP H 182       1.702  12.138  28.201  1.00 34.76           C  
ATOM   1374  CB  ASP H 182       1.754  10.743  27.554  1.00 38.02           C  
ATOM   1375  CG  ASP H 182       0.319  10.303  27.307  1.00 45.91           C  
ATOM   1376  OD1 ASP H 182      -0.597  10.901  27.932  1.00 45.77           O  
ATOM   1377  OD2 ASP H 182       0.116   9.367  26.488  1.00 48.65           O1-
ATOM   1378  C   ASP H 182       1.295  11.978  29.633  1.00 38.12           C  
ATOM   1379  O   ASP H 182       1.784  11.100  30.341  1.00 39.15           O  
ATOM   1380  N   THR H 183       0.376  12.845  30.092  1.00 39.97           N  
ATOM   1381  CA  THR H 183      -0.065  12.847  31.456  1.00 42.00           C  
ATOM   1382  CB  THR H 183      -0.987  13.990  31.751  1.00 44.82           C  
ATOM   1383  OG1 THR H 183      -0.360  15.222  31.427  1.00 49.71           O  
ATOM   1384  CG2 THR H 183      -1.315  13.962  33.250  1.00 44.52           C  
ATOM   1385  C   THR H 183      -0.807  11.574  31.750  1.00 41.96           C  
ATOM   1386  O   THR H 183      -0.698  11.026  32.845  1.00 40.70           O  
ATOM   1387  N   SER H 184      -1.600  11.071  30.782  1.00 42.60           N  
ATOM   1388  CA  SER H 184      -2.394   9.891  31.006  1.00 44.58           C  
ATOM   1389  CB  SER H 184      -3.277   9.528  29.797  1.00 47.65           C  
ATOM   1390  OG  SER H 184      -2.471   9.200  28.674  1.00 51.02           O  
ATOM   1391  C   SER H 184      -1.498   8.718  31.291  1.00 42.52           C  
ATOM   1392  O   SER H 184      -1.824   7.866  32.118  1.00 44.48           O  
ATOM   1393  N   LYS H 185      -0.382   8.620  30.546  1.00 40.11           N  
ATOM   1394  CA  LYS H 185       0.636   7.609  30.676  1.00 40.09           C  
ATOM   1395  CB  LYS H 185       1.552   7.514  29.445  1.00 40.61           C  
ATOM   1396  CG  LYS H 185       0.860   6.979  28.190  0.80 46.88           C  
ATOM   1397  CD  LYS H 185       1.691   7.163  26.918  0.80 50.83           C  
ATOM   1398  CE  LYS H 185       3.042   6.445  26.950  0.75 63.64           C  
ATOM   1399  NZ  LYS H 185       3.742   6.629  25.655  0.75 65.38           N1+
ATOM   1400  C   LYS H 185       1.523   7.871  31.860  1.00 39.47           C  
ATOM   1401  O   LYS H 185       2.128   6.948  32.406  1.00 38.42           O  
ATOM   1402  N   ASN H 186       1.650   9.144  32.280  1.00 38.50           N  
ATOM   1403  CA  ASN H 186       2.558   9.486  33.338  1.00 34.30           C  
ATOM   1404  CB  ASN H 186       2.354   8.608  34.586  1.00 36.05           C  
ATOM   1405  CG  ASN H 186       2.980   9.311  35.778  1.00 39.92           C  
ATOM   1406  OD1 ASN H 186       3.597  10.365  35.642  1.00 47.43           O  
ATOM   1407  ND2 ASN H 186       2.819   8.711  36.987  1.00 43.28           N  
ATOM   1408  C   ASN H 186       3.961   9.291  32.834  1.00 33.65           C  
ATOM   1409  O   ASN H 186       4.852   8.877  33.575  1.00 31.76           O  
ATOM   1410  N   GLN H 187       4.193   9.598  31.539  1.00 33.00           N  
ATOM   1411  CA  GLN H 187       5.504   9.444  30.976  1.00 31.15           C  
ATOM   1412  CB  GLN H 187       5.632   8.155  30.145  1.00 36.30           C  
ATOM   1413  CG  GLN H 187       5.418   6.891  30.987  1.00 43.10           C  
ATOM   1414  CD  GLN H 187       5.452   5.669  30.077  1.00 46.75           C  
ATOM   1415  OE1 GLN H 187       6.265   5.585  29.161  1.00 47.75           O  
ATOM   1416  NE2 GLN H 187       4.542   4.690  30.324  1.00 47.62           N  
ATOM   1417  C   GLN H 187       5.783  10.610  30.070  1.00 30.85           C  
ATOM   1418  O   GLN H 187       4.872  11.337  29.678  1.00 33.42           O  
ATOM   1419  N   PHE H 188       7.079  10.842  29.762  1.00 28.39           N  
ATOM   1420  CA  PHE H 188       7.453  11.863  28.823  1.00 27.48           C  
ATOM   1421  CB  PHE H 188       7.950  13.178  29.463  1.00 24.49           C  
ATOM   1422  CG  PHE H 188       9.136  12.948  30.335  1.00 24.78           C  
ATOM   1423  CD1 PHE H 188       8.998  12.389  31.585  1.00 26.71           C  
ATOM   1424  CD2 PHE H 188      10.387  13.329  29.912  1.00 23.98           C  
ATOM   1425  CE1 PHE H 188      10.097  12.193  32.389  1.00 24.85           C  
ATOM   1426  CE2 PHE H 188      11.488  13.137  30.711  1.00 24.24           C  
ATOM   1427  CZ  PHE H 188      11.345  12.564  31.951  1.00 27.20           C  
ATOM   1428  C   PHE H 188       8.478  11.270  27.896  1.00 27.36           C  
ATOM   1429  O   PHE H 188       9.161  10.312  28.261  1.00 26.34           O  
ATOM   1430  N   SER H 189       8.601  11.813  26.663  1.00 25.21           N  
ATOM   1431  CA  SER H 189       9.448  11.176  25.691  1.00 26.15           C  
ATOM   1432  CB  SER H 189       8.664  10.516  24.541  1.00 27.84           C  
ATOM   1433  OG  SER H 189       7.800   9.506  25.040  1.00 36.09           O  
ATOM   1434  C   SER H 189      10.372  12.155  25.034  1.00 27.90           C  
ATOM   1435  O   SER H 189      10.214  13.371  25.129  1.00 27.48           O  
ATOM   1436  N   LEU H 190      11.398  11.603  24.354  1.00 28.74           N  
ATOM   1437  CA  LEU H 190      12.376  12.376  23.642  1.00 24.37           C  
ATOM   1438  CB  LEU H 190      13.781  12.284  24.262  1.00 26.20           C  
ATOM   1439  CG  LEU H 190      14.862  13.100  23.524  1.00 25.38           C  
ATOM   1440  CD1 LEU H 190      14.619  14.611  23.651  1.00 26.27           C  
ATOM   1441  CD2 LEU H 190      16.274  12.679  23.961  1.00 28.43           C  
ATOM   1442  C   LEU H 190      12.493  11.828  22.254  1.00 27.99           C  
ATOM   1443  O   LEU H 190      12.478  10.615  22.052  1.00 27.85           O  
ATOM   1444  N   LYS H 191      12.586  12.723  21.250  1.00 27.27           N  
ATOM   1445  CA  LYS H 191      12.826  12.277  19.908  1.00 28.59           C  
ATOM   1446  CB  LYS H 191      11.612  12.359  18.970  1.00 31.26           C  
ATOM   1447  CG  LYS H 191      10.650  11.193  19.193  1.00 36.47           C  
ATOM   1448  CD  LYS H 191       9.315  11.309  18.458  1.00 40.72           C  
ATOM   1449  CE  LYS H 191       8.471  10.039  18.579  1.00 46.25           C  
ATOM   1450  NZ  LYS H 191       7.193  10.203  17.853  1.00 49.93           N1+
ATOM   1451  C   LYS H 191      13.927  13.111  19.343  1.00 29.18           C  
ATOM   1452  O   LYS H 191      13.875  14.340  19.373  1.00 30.51           O  
ATOM   1453  N   LEU H 192      14.973  12.442  18.824  1.00 28.45           N  
ATOM   1454  CA  LEU H 192      16.101  13.138  18.277  1.00 26.87           C  
ATOM   1455  CB  LEU H 192      17.387  12.797  19.045  1.00 28.56           C  
ATOM   1456  CG  LEU H 192      18.617  13.614  18.635  1.00 35.93           C  
ATOM   1457  CD1 LEU H 192      18.456  15.085  19.038  1.00 29.99           C  
ATOM   1458  CD2 LEU H 192      19.905  12.992  19.187  1.00 33.07           C  
ATOM   1459  C   LEU H 192      16.262  12.650  16.865  1.00 31.10           C  
ATOM   1460  O   LEU H 192      16.499  11.464  16.642  1.00 31.30           O  
ATOM   1461  N   SER H 193      16.141  13.553  15.868  1.00 30.99           N  
ATOM   1462  CA  SER H 193      16.223  13.127  14.494  1.00 31.47           C  
ATOM   1463  CB  SER H 193      15.298  13.912  13.551  1.00 34.54           C  
ATOM   1464  OG  SER H 193      15.666  15.283  13.543  1.00 44.61           O  
ATOM   1465  C   SER H 193      17.623  13.261  13.965  1.00 32.65           C  
ATOM   1466  O   SER H 193      18.489  13.873  14.586  1.00 31.53           O  
ATOM   1467  N   SER H 194      17.862  12.648  12.783  1.00 32.15           N  
ATOM   1468  CA  SER H 194      19.104  12.714  12.055  1.00 35.74           C  
ATOM   1469  CB  SER H 194      19.313  14.043  11.298  1.00 39.11           C  
ATOM   1470  OG  SER H 194      19.407  15.136  12.199  1.00 48.00           O  
ATOM   1471  C   SER H 194      20.264  12.477  12.971  1.00 34.25           C  
ATOM   1472  O   SER H 194      21.177  13.296  13.054  1.00 33.88           O  
ATOM   1473  N   VAL H 195      20.274  11.318  13.659  1.00 32.85           N  
ATOM   1474  CA  VAL H 195      21.305  11.026  14.615  1.00 31.83           C  
ATOM   1475  CB  VAL H 195      21.002   9.858  15.511  1.00 40.10           C  
ATOM   1476  CG1 VAL H 195      19.783  10.190  16.380  1.00 40.18           C  
ATOM   1477  CG2 VAL H 195      20.819   8.607  14.640  1.00 39.33           C  
ATOM   1478  C   VAL H 195      22.605  10.728  13.947  1.00 32.91           C  
ATOM   1479  O   VAL H 195      22.666  10.249  12.815  1.00 33.11           O  
ATOM   1480  N   THR H 196      23.699  11.044  14.667  1.00 34.48           N  
ATOM   1481  CA  THR H 196      25.031  10.804  14.205  1.00 33.68           C  
ATOM   1482  CB  THR H 196      25.699  12.061  13.712  1.00 37.18           C  
ATOM   1483  OG1 THR H 196      27.009  11.792  13.245  1.00 37.41           O  
ATOM   1484  CG2 THR H 196      25.727  13.103  14.837  1.00 37.94           C  
ATOM   1485  C   THR H 196      25.800  10.221  15.361  1.00 37.78           C  
ATOM   1486  O   THR H 196      25.251  10.009  16.441  1.00 36.20           O  
ATOM   1487  N   ALA H 197      27.099   9.945  15.151  1.00 36.69           N  
ATOM   1488  CA  ALA H 197      27.984   9.340  16.115  1.00 35.76           C  
ATOM   1489  CB  ALA H 197      29.410   9.158  15.572  1.00 37.46           C  
ATOM   1490  C   ALA H 197      28.079  10.221  17.322  1.00 35.21           C  
ATOM   1491  O   ALA H 197      28.289   9.746  18.437  1.00 38.94           O  
ATOM   1492  N   ALA H 198      27.959  11.541  17.120  1.00 35.19           N  
ATOM   1493  CA  ALA H 198      28.071  12.508  18.176  1.00 36.53           C  
ATOM   1494  CB  ALA H 198      27.890  13.953  17.682  1.00 38.07           C  
ATOM   1495  C   ALA H 198      27.009  12.246  19.200  1.00 35.14           C  
ATOM   1496  O   ALA H 198      27.190  12.556  20.376  1.00 37.12           O  
ATOM   1497  N   ASP H 199      25.852  11.729  18.754  1.00 32.81           N  
ATOM   1498  CA  ASP H 199      24.691  11.446  19.556  1.00 30.25           C  
ATOM   1499  CB  ASP H 199      23.438  11.203  18.704  1.00 30.14           C  
ATOM   1500  CG  ASP H 199      23.101  12.541  18.064  1.00 34.13           C  
ATOM   1501  OD1 ASP H 199      23.286  13.586  18.746  1.00 31.99           O  
ATOM   1502  OD2 ASP H 199      22.674  12.539  16.880  1.00 33.81           O1-
ATOM   1503  C   ASP H 199      24.879  10.277  20.485  1.00 29.49           C  
ATOM   1504  O   ASP H 199      24.059  10.084  21.381  1.00 28.29           O  
ATOM   1505  N   THR H 200      25.887   9.411  20.268  1.00 30.88           N  
ATOM   1506  CA  THR H 200      26.056   8.289  21.158  1.00 28.60           C  
ATOM   1507  CB  THR H 200      27.219   7.409  20.795  1.00 30.40           C  
ATOM   1508  OG1 THR H 200      27.060   6.896  19.481  1.00 37.51           O  
ATOM   1509  CG2 THR H 200      27.300   6.252  21.803  1.00 31.18           C  
ATOM   1510  C   THR H 200      26.305   8.805  22.545  1.00 28.05           C  
ATOM   1511  O   THR H 200      27.173   9.651  22.756  1.00 30.58           O  
ATOM   1512  N   ALA H 201      25.533   8.307  23.537  1.00 26.18           N  
ATOM   1513  CA  ALA H 201      25.730   8.769  24.883  1.00 27.55           C  
ATOM   1514  CB  ALA H 201      25.511  10.284  25.041  1.00 23.62           C  
ATOM   1515  C   ALA H 201      24.742   8.089  25.778  1.00 27.50           C  
ATOM   1516  O   ALA H 201      23.864   7.359  25.318  1.00 24.38           O  
ATOM   1517  N   VAL H 202      24.907   8.275  27.105  1.00 24.39           N  
ATOM   1518  CA  VAL H 202      23.942   7.781  28.039  1.00 25.54           C  
ATOM   1519  CB  VAL H 202      24.508   7.523  29.409  1.00 27.29           C  
ATOM   1520  CG1 VAL H 202      23.360   7.103  30.340  1.00 23.31           C  
ATOM   1521  CG2 VAL H 202      25.626   6.472  29.296  1.00 25.43           C  
ATOM   1522  C   VAL H 202      22.925   8.875  28.153  1.00 25.07           C  
ATOM   1523  O   VAL H 202      23.285  10.047  28.267  1.00 26.23           O  
ATOM   1524  N   TYR H 203      21.623   8.530  28.126  1.00 24.21           N  
ATOM   1525  CA  TYR H 203      20.605   9.542  28.188  1.00 22.75           C  
ATOM   1526  CB  TYR H 203      19.560   9.438  27.058  1.00 23.38           C  
ATOM   1527  CG  TYR H 203      20.166   9.905  25.773  1.00 25.58           C  
ATOM   1528  CD1 TYR H 203      21.056   9.123  25.074  1.00 25.49           C  
ATOM   1529  CD2 TYR H 203      19.822  11.134  25.252  1.00 23.07           C  
ATOM   1530  CE1 TYR H 203      21.602   9.564  23.889  1.00 23.41           C  
ATOM   1531  CE2 TYR H 203      20.363  11.580  24.068  1.00 22.17           C  
ATOM   1532  CZ  TYR H 203      21.258  10.794  23.383  1.00 26.44           C  
ATOM   1533  OH  TYR H 203      21.818  11.242  22.167  1.00 27.22           O  
ATOM   1534  C   TYR H 203      19.873   9.405  29.487  1.00 25.58           C  
ATOM   1535  O   TYR H 203      19.437   8.315  29.855  1.00 25.43           O  
ATOM   1536  N   TYR H 204      19.705  10.532  30.215  1.00 24.31           N  
ATOM   1537  CA  TYR H 204      19.071  10.464  31.502  1.00 23.12           C  
ATOM   1538  CB  TYR H 204      19.879  11.089  32.660  1.00 21.51           C  
ATOM   1539  CG  TYR H 204      21.242  10.496  32.817  1.00 22.12           C  
ATOM   1540  CD1 TYR H 204      21.439   9.303  33.468  1.00 25.79           C  
ATOM   1541  CD2 TYR H 204      22.339  11.146  32.306  1.00 23.09           C  
ATOM   1542  CE1 TYR H 204      22.701   8.774  33.615  1.00 24.86           C  
ATOM   1543  CE2 TYR H 204      23.604  10.622  32.450  1.00 26.93           C  
ATOM   1544  CZ  TYR H 204      23.792   9.432  33.107  1.00 28.56           C  
ATOM   1545  OH  TYR H 204      25.085   8.889  33.258  1.00 32.06           O  
ATOM   1546  C   TYR H 204      17.827  11.300  31.479  1.00 23.68           C  
ATOM   1547  O   TYR H 204      17.762  12.327  30.805  1.00 22.86           O  
ATOM   1548  N   CYS H 205      16.785  10.850  32.209  1.00 23.14           N  
ATOM   1549  CA  CYS H 205      15.623  11.669  32.390  1.00 23.68           C  
ATOM   1550  CB  CYS H 205      14.263  10.982  32.096  1.00 23.84           C  
ATOM   1551  SG  CYS H 205      13.932   9.458  33.032  1.00 31.37           S  
ATOM   1552  C   CYS H 205      15.667  12.116  33.821  1.00 25.93           C  
ATOM   1553  O   CYS H 205      16.179  11.402  34.683  1.00 26.58           O  
ATOM   1554  N   ALA H 206      15.182  13.342  34.113  1.00 22.14           N  
ATOM   1555  CA  ALA H 206      15.258  13.802  35.473  1.00 24.21           C  
ATOM   1556  CB  ALA H 206      16.558  14.564  35.786  1.00 20.94           C  
ATOM   1557  C   ALA H 206      14.125  14.739  35.753  1.00 24.85           C  
ATOM   1558  O   ALA H 206      13.640  15.437  34.864  1.00 23.91           O  
ATOM   1559  N   ARG H 207      13.668  14.759  37.024  1.00 24.05           N  
ATOM   1560  CA  ARG H 207      12.635  15.666  37.443  1.00 23.59           C  
ATOM   1561  CB  ARG H 207      12.008  15.343  38.811  1.00 23.86           C  
ATOM   1562  CG  ARG H 207      10.926  16.358  39.202  1.00 25.83           C  
ATOM   1563  CD  ARG H 207      10.725  16.548  40.711  1.00 29.92           C  
ATOM   1564  NE  ARG H 207       9.878  15.443  41.239  1.00 32.43           N  
ATOM   1565  CZ  ARG H 207       9.538  15.437  42.562  1.00 32.19           C  
ATOM   1566  NH1 ARG H 207      10.000  16.416  43.393  1.00 29.74           N1+
ATOM   1567  NH2 ARG H 207       8.734  14.452  43.056  1.00 36.91           N  
ATOM   1568  C   ARG H 207      13.295  16.990  37.616  1.00 25.21           C  
ATOM   1569  O   ARG H 207      14.394  17.076  38.166  1.00 22.47           O  
ATOM   1570  N   THR H 208      12.626  18.068  37.171  1.00 24.92           N  
ATOM   1571  CA  THR H 208      13.243  19.355  37.264  1.00 22.71           C  
ATOM   1572  CB  THR H 208      13.418  20.011  35.926  1.00 23.42           C  
ATOM   1573  OG1 THR H 208      14.197  19.185  35.073  1.00 32.31           O  
ATOM   1574  CG2 THR H 208      14.119  21.364  36.127  1.00 23.99           C  
ATOM   1575  C   THR H 208      12.389  20.237  38.110  1.00 24.91           C  
ATOM   1576  O   THR H 208      11.170  20.301  37.945  1.00 25.29           O  
ATOM   1577  N   LEU H 209      13.031  20.945  39.058  1.00 20.09           N  
ATOM   1578  CA  LEU H 209      12.336  21.852  39.927  1.00 18.70           C  
ATOM   1579  CB  LEU H 209      12.595  21.600  41.429  1.00 19.55           C  
ATOM   1580  CG  LEU H 209      12.086  20.234  41.939  1.00 29.11           C  
ATOM   1581  CD1 LEU H 209      12.383  20.035  43.434  1.00 28.43           C  
ATOM   1582  CD2 LEU H 209      10.597  20.034  41.618  1.00 22.47           C  
ATOM   1583  C   LEU H 209      12.815  23.230  39.587  1.00 26.43           C  
ATOM   1584  O   LEU H 209      13.927  23.402  39.089  1.00 25.78           O  
ATOM   1585  N   HIS H 210      11.973  24.259  39.813  1.00 24.56           N  
ATOM   1586  CA  HIS H 210      12.407  25.583  39.464  1.00 24.03           C  
ATOM   1587  ND1 HIS H 210       9.657  27.638  39.180  1.00 52.69           N  
ATOM   1588  CG  HIS H 210      10.154  26.450  38.691  1.00 46.90           C  
ATOM   1589  CB  HIS H 210      11.589  26.227  38.331  1.00 33.87           C  
ATOM   1590  NE2 HIS H 210       7.941  26.225  39.080  1.00 55.05           N  
ATOM   1591  CD2 HIS H 210       9.093  25.600  38.637  1.00 50.19           C  
ATOM   1592  CE1 HIS H 210       8.332  27.448  39.395  1.00 56.04           C  
ATOM   1593  C   HIS H 210      12.310  26.493  40.649  1.00 28.78           C  
ATOM   1594  O   HIS H 210      11.573  26.236  41.601  1.00 27.40           O  
ATOM   1595  N   GLY H 211      13.092  27.592  40.600  1.00 26.82           N  
ATOM   1596  CA  GLY H 211      13.089  28.587  41.633  1.00 23.39           C  
ATOM   1597  C   GLY H 211      13.166  29.912  40.947  1.00 21.97           C  
ATOM   1598  O   GLY H 211      13.642  30.009  39.817  1.00 20.88           O  
ATOM   1599  N   ARG H 212      12.690  30.979  41.614  1.00 26.28           N  
ATOM   1600  CA  ARG H 212      12.705  32.268  40.989  1.00 28.39           C  
ATOM   1601  CB  ARG H 212      11.291  32.856  40.827  1.00 29.90           C  
ATOM   1602  CG  ARG H 212      10.452  32.092  39.798  1.00 37.69           C  
ATOM   1603  CD  ARG H 212       8.941  32.274  39.951  1.00 40.71           C  
ATOM   1604  NE  ARG H 212       8.647  33.732  39.985  1.00 46.75           N  
ATOM   1605  CZ  ARG H 212       7.402  34.176  39.639  1.00 52.42           C  
ATOM   1606  NH1 ARG H 212       6.470  33.301  39.163  1.00 53.71           N1+
ATOM   1607  NH2 ARG H 212       7.088  35.497  39.777  1.00 55.02           N  
ATOM   1608  C   ARG H 212      13.494  33.183  41.861  1.00 29.66           C  
ATOM   1609  O   ARG H 212      13.307  33.214  43.076  1.00 26.73           O  
ATOM   1610  N   ARG H 213      14.429  33.945  41.264  1.00 27.15           N  
ATOM   1611  CA  ARG H 213      15.120  34.875  42.098  1.00 26.36           C  
ATOM   1612  CB  ARG H 213      16.638  34.944  41.885  1.00 32.43           C  
ATOM   1613  CG  ARG H 213      17.286  35.884  42.905  1.00 31.25           C  
ATOM   1614  CD  ARG H 213      18.799  35.744  43.042  1.00 37.25           C  
ATOM   1615  NE  ARG H 213      19.196  36.579  44.209  1.00 37.92           N  
ATOM   1616  CZ  ARG H 213      19.491  37.900  44.036  1.00 36.52           C  
ATOM   1617  NH1 ARG H 213      19.519  38.438  42.781  1.00 28.63           N1+
ATOM   1618  NH2 ARG H 213      19.759  38.689  45.116  1.00 32.18           N  
ATOM   1619  C   ARG H 213      14.555  36.218  41.787  1.00 27.47           C  
ATOM   1620  O   ARG H 213      14.605  36.681  40.646  1.00 27.59           O  
ATOM   1621  N   ILE H 214      13.975  36.878  42.807  1.00 31.01           N  
ATOM   1622  CA  ILE H 214      13.357  38.146  42.559  1.00 29.31           C  
ATOM   1623  CB  ILE H 214      11.928  38.169  43.025  1.00 31.89           C  
ATOM   1624  CG1 ILE H 214      11.117  37.094  42.283  1.00 32.81           C  
ATOM   1625  CG2 ILE H 214      11.370  39.591  42.844  1.00 29.14           C  
ATOM   1626  CD1 ILE H 214       9.758  36.805  42.913  1.00 32.53           C  
ATOM   1627  C   ILE H 214      14.104  39.201  43.313  1.00 32.12           C  
ATOM   1628  O   ILE H 214      13.951  39.337  44.526  1.00 31.58           O  
ATOM   1629  N   TYR H 215      15.008  39.917  42.617  1.00 30.55           N  
ATOM   1630  CA  TYR H 215      15.700  41.018  43.219  1.00 32.51           C  
ATOM   1631  CB  TYR H 215      17.089  41.275  42.608  1.00 30.57           C  
ATOM   1632  CG  TYR H 215      17.042  41.114  41.126  1.00 37.67           C  
ATOM   1633  CD1 TYR H 215      17.283  39.879  40.563  1.00 33.81           C  
ATOM   1634  CD2 TYR H 215      16.768  42.174  40.296  1.00 40.08           C  
ATOM   1635  CE1 TYR H 215      17.253  39.701  39.200  1.00 35.40           C  
ATOM   1636  CE2 TYR H 215      16.738  41.999  38.933  1.00 38.71           C  
ATOM   1637  CZ  TYR H 215      16.980  40.767  38.380  1.00 39.57           C  
ATOM   1638  OH  TYR H 215      16.945  40.600  36.980  1.00 41.49           O  
ATOM   1639  C   TYR H 215      14.884  42.278  43.283  1.00 35.75           C  
ATOM   1640  O   TYR H 215      14.863  42.944  44.317  1.00 37.44           O  
ATOM   1641  N   GLY H 216      14.180  42.641  42.187  1.00 34.06           N  
ATOM   1642  CA  GLY H 216      13.475  43.899  42.146  1.00 35.79           C  
ATOM   1643  C   GLY H 216      11.992  43.697  42.104  1.00 38.86           C  
ATOM   1644  O   GLY H 216      11.445  42.762  42.686  1.00 36.64           O  
ATOM   1645  N   ILE H 217      11.307  44.622  41.397  1.00 39.13           N  
ATOM   1646  CA  ILE H 217       9.879  44.628  41.264  1.00 40.91           C  
ATOM   1647  CB  ILE H 217       9.349  45.977  40.891  1.00 46.25           C  
ATOM   1648  CG1 ILE H 217       9.765  47.016  41.945  1.00 49.06           C  
ATOM   1649  CG2 ILE H 217       7.827  45.855  40.707  1.00 46.55           C  
ATOM   1650  CD1 ILE H 217       9.583  48.462  41.488  1.00 55.31           C  
ATOM   1651  C   ILE H 217       9.529  43.680  40.162  1.00 40.41           C  
ATOM   1652  O   ILE H 217      10.136  43.706  39.093  1.00 33.28           O  
ATOM   1653  N   VAL H 218       8.527  42.814  40.410  1.00 38.76           N  
ATOM   1654  CA  VAL H 218       8.136  41.787  39.484  1.00 41.12           C  
ATOM   1655  CB  VAL H 218       7.042  40.915  40.025  1.00 43.79           C  
ATOM   1656  CG1 VAL H 218       6.596  39.946  38.919  1.00 39.93           C  
ATOM   1657  CG2 VAL H 218       7.566  40.211  41.288  1.00 35.71           C  
ATOM   1658  C   VAL H 218       7.641  42.399  38.209  1.00 43.22           C  
ATOM   1659  O   VAL H 218       7.964  41.924  37.121  1.00 45.75           O  
ATOM   1660  N   ALA H 219       6.855  43.488  38.315  1.00 36.85           N  
ATOM   1661  CA  ALA H 219       6.267  44.144  37.178  1.00 35.61           C  
ATOM   1662  CB  ALA H 219       5.399  45.355  37.565  1.00 35.12           C  
ATOM   1663  C   ALA H 219       7.367  44.634  36.289  1.00 40.28           C  
ATOM   1664  O   ALA H 219       7.226  44.672  35.065  1.00 41.53           O  
ATOM   1665  N   PHE H 220       8.483  45.047  36.913  1.00 40.61           N  
ATOM   1666  CA  PHE H 220       9.671  45.545  36.280  1.00 36.49           C  
ATOM   1667  CB  PHE H 220      10.650  46.202  37.269  1.00 39.79           C  
ATOM   1668  CG  PHE H 220      10.017  47.515  37.583  1.00 48.06           C  
ATOM   1669  CD1 PHE H 220       8.890  47.576  38.370  1.00 45.33           C  
ATOM   1670  CD2 PHE H 220      10.545  48.682  37.086  1.00 49.94           C  
ATOM   1671  CE1 PHE H 220       8.300  48.786  38.655  1.00 38.10           C  
ATOM   1672  CE2 PHE H 220       9.958  49.894  37.369  1.00 40.92           C  
ATOM   1673  CZ  PHE H 220       8.833  49.948  38.155  1.00 32.15           C  
ATOM   1674  C   PHE H 220      10.328  44.431  35.522  1.00 39.34           C  
ATOM   1675  O   PHE H 220      11.149  44.671  34.639  1.00 37.61           O  
ATOM   1676  N   LYS H 221       9.997  43.171  35.866  1.00 37.70           N  
ATOM   1677  CA  LYS H 221      10.587  42.042  35.205  1.00 38.02           C  
ATOM   1678  CB  LYS H 221      10.601  42.168  33.668  1.00 40.10           C  
ATOM   1679  CG  LYS H 221       9.217  42.119  33.018  1.00 48.98           C  
ATOM   1680  CD  LYS H 221       9.205  42.639  31.579  1.00 62.86           C  
ATOM   1681  CE  LYS H 221       9.999  41.776  30.598  1.00 66.24           C  
ATOM   1682  NZ  LYS H 221       9.937  42.369  29.243  1.00 64.68           N1+
ATOM   1683  C   LYS H 221      12.000  41.922  35.663  1.00 34.77           C  
ATOM   1684  O   LYS H 221      12.879  41.490  34.918  1.00 35.10           O  
ATOM   1685  N   GLU H 222      12.249  42.308  36.927  1.00 35.24           N  
ATOM   1686  CA  GLU H 222      13.565  42.158  37.465  1.00 34.10           C  
ATOM   1687  CB  GLU H 222      13.933  43.314  38.412  1.00 35.25           C  
ATOM   1688  CG  GLU H 222      14.008  44.661  37.685  1.00 46.35           C  
ATOM   1689  CD  GLU H 222      14.080  45.779  38.715  1.00 58.36           C  
ATOM   1690  OE1 GLU H 222      13.260  45.758  39.671  1.00 64.09           O  
ATOM   1691  OE2 GLU H 222      14.948  46.677  38.554  1.00 59.17           O1-
ATOM   1692  C   GLU H 222      13.573  40.879  38.243  1.00 34.02           C  
ATOM   1693  O   GLU H 222      13.589  40.885  39.475  1.00 31.12           O  
ATOM   1694  N   TRP H 223      13.560  39.737  37.527  1.00 28.83           N  
ATOM   1695  CA  TRP H 223      13.613  38.454  38.170  1.00 31.39           C  
ATOM   1696  CB  TRP H 223      12.309  38.071  38.905  1.00 26.49           C  
ATOM   1697  CG  TRP H 223      11.089  37.934  38.020  1.00 28.64           C  
ATOM   1698  CD2 TRP H 223      10.640  36.699  37.438  1.00 29.08           C  
ATOM   1699  CD1 TRP H 223      10.201  38.890  37.624  1.00 27.67           C  
ATOM   1700  NE1 TRP H 223       9.234  38.331  36.823  1.00 31.81           N  
ATOM   1701  CE2 TRP H 223       9.490  36.983  36.701  1.00 30.93           C  
ATOM   1702  CE3 TRP H 223      11.145  35.431  37.510  1.00 32.08           C  
ATOM   1703  CZ2 TRP H 223       8.827  36.002  36.021  1.00 32.37           C  
ATOM   1704  CZ3 TRP H 223      10.471  34.443  36.825  1.00 33.50           C  
ATOM   1705  CH2 TRP H 223       9.335  34.724  36.093  1.00 37.15           C  
ATOM   1706  C   TRP H 223      13.858  37.430  37.100  1.00 29.35           C  
ATOM   1707  O   TRP H 223      13.626  37.694  35.921  1.00 31.62           O  
ATOM   1708  N   PHE H 224      14.365  36.233  37.476  1.00 25.15           N  
ATOM   1709  CA  PHE H 224      14.581  35.212  36.485  1.00 23.81           C  
ATOM   1710  CB  PHE H 224      15.994  35.238  35.871  1.00 25.62           C  
ATOM   1711  CG  PHE H 224      16.984  34.930  36.940  1.00 24.58           C  
ATOM   1712  CD1 PHE H 224      17.307  33.628  37.239  1.00 19.93           C  
ATOM   1713  CD2 PHE H 224      17.601  35.938  37.642  1.00 26.74           C  
ATOM   1714  CE1 PHE H 224      18.223  33.335  38.222  1.00 23.91           C  
ATOM   1715  CE2 PHE H 224      18.518  35.650  38.626  1.00 26.26           C  
ATOM   1716  CZ  PHE H 224      18.832  34.347  38.921  1.00 23.67           C  
ATOM   1717  C   PHE H 224      14.368  33.873  37.128  1.00 23.51           C  
ATOM   1718  O   PHE H 224      14.506  33.725  38.342  1.00 27.79           O  
ATOM   1719  N   THR H 225      14.023  32.844  36.324  1.00 22.62           N  
ATOM   1720  CA  THR H 225      13.772  31.563  36.919  1.00 22.44           C  
ATOM   1721  CB  THR H 225      12.486  30.936  36.466  1.00 30.05           C  
ATOM   1722  OG1 THR H 225      12.120  29.887  37.347  1.00 41.86           O  
ATOM   1723  CG2 THR H 225      12.658  30.392  35.042  1.00 25.37           C  
ATOM   1724  C   THR H 225      14.925  30.669  36.585  1.00 23.29           C  
ATOM   1725  O   THR H 225      15.596  30.883  35.583  1.00 25.28           O  
ATOM   1726  N   TYR H 226      15.229  29.682  37.457  1.00 19.51           N  
ATOM   1727  CA  TYR H 226      16.325  28.779  37.216  1.00 25.80           C  
ATOM   1728  CB  TYR H 226      17.536  29.038  38.130  1.00 18.66           C  
ATOM   1729  CG  TYR H 226      17.041  29.004  39.536  1.00 18.78           C  
ATOM   1730  CD1 TYR H 226      16.585  30.157  40.135  1.00 20.84           C  
ATOM   1731  CD2 TYR H 226      17.014  27.834  40.258  1.00 17.93           C  
ATOM   1732  CE1 TYR H 226      16.120  30.150  41.429  1.00 20.94           C  
ATOM   1733  CE2 TYR H 226      16.550  27.817  41.554  1.00 21.12           C  
ATOM   1734  CZ  TYR H 226      16.102  28.977  42.143  1.00 24.34           C  
ATOM   1735  OH  TYR H 226      15.625  28.970  43.472  1.00 27.47           O  
ATOM   1736  C   TYR H 226      15.854  27.379  37.486  1.00 25.82           C  
ATOM   1737  O   TYR H 226      14.915  27.190  38.255  1.00 27.78           O  
ATOM   1738  N   TYR H 227      16.502  26.361  36.863  1.00 24.63           N  
ATOM   1739  CA  TYR H 227      16.062  24.994  37.016  1.00 20.81           C  
ATOM   1740  CB  TYR H 227      15.691  24.316  35.679  1.00 17.75           C  
ATOM   1741  CG  TYR H 227      14.531  25.009  35.060  1.00 21.40           C  
ATOM   1742  CD1 TYR H 227      13.259  24.782  35.535  1.00 24.43           C  
ATOM   1743  CD2 TYR H 227      14.713  25.867  33.999  1.00 22.59           C  
ATOM   1744  CE1 TYR H 227      12.180  25.415  34.968  1.00 27.01           C  
ATOM   1745  CE2 TYR H 227      13.634  26.500  33.430  1.00 22.76           C  
ATOM   1746  CZ  TYR H 227      12.369  26.276  33.916  1.00 24.37           C  
ATOM   1747  OH  TYR H 227      11.265  26.928  33.330  1.00  0.00           O  
ATOM   1748  C   TYR H 227      17.174  24.132  37.565  1.00 22.69           C  
ATOM   1749  O   TYR H 227      18.346  24.342  37.259  1.00 23.78           O  
ATOM   1750  N   TYR H 228      16.825  23.141  38.424  1.00 19.08           N  
ATOM   1751  CA  TYR H 228      17.779  22.188  38.948  1.00 20.69           C  
ATOM   1752  CB  TYR H 228      18.347  22.563  40.332  1.00 20.94           C  
ATOM   1753  CG  TYR H 228      17.242  22.847  41.290  1.00 24.62           C  
ATOM   1754  CD1 TYR H 228      16.574  24.048  41.243  1.00 27.23           C  
ATOM   1755  CD2 TYR H 228      16.894  21.931  42.255  1.00 23.05           C  
ATOM   1756  CE1 TYR H 228      15.561  24.327  42.129  1.00 30.42           C  
ATOM   1757  CE2 TYR H 228      15.882  22.202  43.145  1.00 28.00           C  
ATOM   1758  CZ  TYR H 228      15.213  23.400  43.082  1.00 32.88           C  
ATOM   1759  OH  TYR H 228      14.176  23.682  43.995  1.00 32.01           O  
ATOM   1760  C   TYR H 228      17.146  20.811  38.975  1.00 25.70           C  
ATOM   1761  O   TYR H 228      15.926  20.697  39.048  1.00 22.12           O  
ATOM   1762  N   MET H 229      17.961  19.721  38.924  1.00 22.94           N  
ATOM   1763  CA  MET H 229      17.426  18.378  38.790  1.00 22.27           C  
ATOM   1764  CB  MET H 229      18.225  17.542  37.777  1.00 25.23           C  
ATOM   1765  CG  MET H 229      18.493  18.256  36.451  1.00 33.16           C  
ATOM   1766  SD  MET H 229      17.028  18.767  35.516  1.00 46.56           S  
ATOM   1767  CE  MET H 229      17.967  19.454  34.127  1.00 38.25           C  
ATOM   1768  C   MET H 229      17.525  17.610  40.088  1.00 26.79           C  
ATOM   1769  O   MET H 229      18.612  17.197  40.485  1.00 27.81           O  
ATOM   1770  N   ASP H 230      16.383  17.417  40.792  1.00 21.91           N  
ATOM   1771  CA  ASP H 230      16.329  16.685  42.035  1.00 23.87           C  
ATOM   1772  CB  ASP H 230      15.110  17.053  42.911  1.00 27.88           C  
ATOM   1773  CG  ASP H 230      13.811  16.715  42.196  1.00 38.11           C  
ATOM   1774  OD1 ASP H 230      13.805  16.689  40.938  1.00 37.41           O  
ATOM   1775  OD2 ASP H 230      12.796  16.489  42.907  1.00 39.39           O1-
ATOM   1776  C   ASP H 230      16.380  15.183  41.879  1.00 25.17           C  
ATOM   1777  O   ASP H 230      17.136  14.538  42.608  1.00 29.16           O  
ATOM   1778  N   VAL H 231      15.602  14.567  40.946  1.00 28.75           N  
ATOM   1779  CA  VAL H 231      15.662  13.128  40.918  1.00 29.71           C  
ATOM   1780  CB  VAL H 231      14.357  12.481  41.280  1.00 29.45           C  
ATOM   1781  CG1 VAL H 231      13.325  12.818  40.193  1.00 37.38           C  
ATOM   1782  CG2 VAL H 231      14.585  10.975  41.486  1.00 33.36           C  
ATOM   1783  C   VAL H 231      16.010  12.715  39.521  1.00 29.88           C  
ATOM   1784  O   VAL H 231      15.497  13.280  38.557  1.00 28.68           O  
ATOM   1785  N   TRP H 232      16.873  11.688  39.379  1.00 28.64           N  
ATOM   1786  CA  TRP H 232      17.364  11.301  38.084  1.00 23.93           C  
ATOM   1787  CB  TRP H 232      18.901  11.402  38.000  1.00 21.98           C  
ATOM   1788  CG  TRP H 232      19.483  12.796  38.122  1.00 26.03           C  
ATOM   1789  CD2 TRP H 232      20.256  13.442  37.094  1.00 27.53           C  
ATOM   1790  CD1 TRP H 232      19.452  13.660  39.178  1.00 23.17           C  
ATOM   1791  NE1 TRP H 232      20.140  14.809  38.868  1.00 24.58           N  
ATOM   1792  CE2 TRP H 232      20.643  14.686  37.591  1.00 25.08           C  
ATOM   1793  CE3 TRP H 232      20.616  13.027  35.845  1.00 26.15           C  
ATOM   1794  CZ2 TRP H 232      21.399  15.541  36.839  1.00 24.26           C  
ATOM   1795  CZ3 TRP H 232      21.374  13.894  35.087  1.00 25.84           C  
ATOM   1796  CH2 TRP H 232      21.755  15.127  35.575  1.00 27.15           C  
ATOM   1797  C   TRP H 232      17.042   9.855  37.853  1.00 26.43           C  
ATOM   1798  O   TRP H 232      16.874   9.082  38.793  1.00 31.90           O  
ATOM   1799  N   GLY H 233      16.932   9.467  36.565  1.00 32.21           N  
ATOM   1800  CA  GLY H 233      16.713   8.096  36.205  1.00 27.35           C  
ATOM   1801  C   GLY H 233      18.061   7.440  36.188  1.00 30.85           C  
ATOM   1802  O   GLY H 233      19.082   8.081  36.432  1.00 29.06           O  
ATOM   1803  N   LYS H 234      18.080   6.121  35.927  1.00 28.17           N  
ATOM   1804  CA  LYS H 234      19.275   5.325  35.887  1.00 31.14           C  
ATOM   1805  CB  LYS H 234      18.963   3.822  35.899  1.00 33.39           C  
ATOM   1806  CG  LYS H 234      18.069   3.437  37.081  0.80 37.67           C  
ATOM   1807  CD  LYS H 234      18.603   3.912  38.434  0.80 42.80           C  
ATOM   1808  CE  LYS H 234      17.685   3.590  39.620  0.50 50.01           C  
ATOM   1809  NZ  LYS H 234      16.388   4.293  39.481  0.50 55.61           N1+
ATOM   1810  C   LYS H 234      20.090   5.652  34.668  1.00 30.33           C  
ATOM   1811  O   LYS H 234      21.316   5.552  34.688  1.00 30.73           O  
ATOM   1812  N   GLY H 235      19.423   6.017  33.555  1.00 27.28           N  
ATOM   1813  CA  GLY H 235      20.105   6.338  32.330  1.00 26.66           C  
ATOM   1814  C   GLY H 235      19.978   5.174  31.394  1.00 30.56           C  
ATOM   1815  O   GLY H 235      19.854   4.027  31.820  1.00 29.95           O  
ATOM   1816  N   THR H 236      19.992   5.460  30.073  1.00 28.23           N  
ATOM   1817  CA  THR H 236      19.897   4.446  29.054  1.00 27.78           C  
ATOM   1818  CB  THR H 236      18.643   4.562  28.227  1.00 28.43           C  
ATOM   1819  OG1 THR H 236      17.492   4.421  29.039  1.00 35.45           O  
ATOM   1820  CG2 THR H 236      18.639   3.473  27.150  1.00 29.81           C  
ATOM   1821  C   THR H 236      21.031   4.677  28.105  1.00 26.29           C  
ATOM   1822  O   THR H 236      21.262   5.807  27.677  1.00 24.82           O  
ATOM   1823  N   THR H 237      21.758   3.606  27.725  1.00 27.34           N  
ATOM   1824  CA  THR H 237      22.878   3.790  26.847  1.00 27.04           C  
ATOM   1825  CB  THR H 237      23.954   2.760  27.020  1.00 29.88           C  
ATOM   1826  OG1 THR H 237      24.414   2.760  28.363  1.00 52.11           O  
ATOM   1827  CG2 THR H 237      25.118   3.101  26.073  1.00 31.31           C  
ATOM   1828  C   THR H 237      22.400   3.705  25.435  1.00 28.35           C  
ATOM   1829  O   THR H 237      21.688   2.778  25.056  1.00 27.25           O  
ATOM   1830  N   VAL H 238      22.785   4.702  24.616  1.00 26.96           N  
ATOM   1831  CA  VAL H 238      22.387   4.686  23.240  1.00 28.88           C  
ATOM   1832  CB  VAL H 238      21.536   5.865  22.853  1.00 28.85           C  
ATOM   1833  CG1 VAL H 238      21.255   5.793  21.342  1.00 30.76           C  
ATOM   1834  CG2 VAL H 238      20.268   5.867  23.725  1.00 27.41           C  
ATOM   1835  C   VAL H 238      23.624   4.721  22.396  1.00 28.38           C  
ATOM   1836  O   VAL H 238      24.516   5.546  22.600  1.00 28.34           O  
ATOM   1837  N   THR H 239      23.702   3.803  21.414  1.00 28.93           N  
ATOM   1838  CA  THR H 239      24.834   3.769  20.536  1.00 31.18           C  
ATOM   1839  CB  THR H 239      25.554   2.451  20.546  1.00 33.29           C  
ATOM   1840  OG1 THR H 239      26.021   2.150  21.852  1.00 38.41           O  
ATOM   1841  CG2 THR H 239      26.735   2.527  19.562  1.00 32.10           C  
ATOM   1842  C   THR H 239      24.323   3.965  19.146  1.00 33.47           C  
ATOM   1843  O   THR H 239      23.330   3.357  18.750  1.00 29.92           O  
ATOM   1844  N   VAL H 240      24.971   4.847  18.363  1.00 31.91           N  
ATOM   1845  CA  VAL H 240      24.533   4.990  17.006  1.00 30.76           C  
ATOM   1846  CB  VAL H 240      24.263   6.406  16.581  1.00 32.83           C  
ATOM   1847  CG1 VAL H 240      22.985   6.884  17.286  1.00 31.86           C  
ATOM   1848  CG2 VAL H 240      25.485   7.271  16.921  1.00 30.61           C  
ATOM   1849  C   VAL H 240      25.579   4.396  16.124  1.00 33.65           C  
ATOM   1850  O   VAL H 240      26.732   4.828  16.123  1.00 35.13           O  
ATOM   1851  N   SER H 241      25.196   3.355  15.359  1.00 30.55           N  
ATOM   1852  CA  SER H 241      26.144   2.729  14.485  1.00 32.31           C  
ATOM   1853  CB  SER H 241      27.061   1.713  15.188  1.00 33.89           C  
ATOM   1854  OG  SER H 241      26.312   0.585  15.617  1.00 35.88           O  
ATOM   1855  C   SER H 241      25.389   1.991  13.425  1.00 34.49           C  
ATOM   1856  O   SER H 241      24.187   1.761  13.544  1.00 33.44           O  
ATOM   1857  N   SER H 242      26.095   1.619  12.337  1.00 34.97           N  
ATOM   1858  CA  SER H 242      25.488   0.879  11.271  1.00 36.79           C  
ATOM   1859  CB  SER H 242      25.812   1.434   9.871  1.00 38.95           C  
ATOM   1860  OG  SER H 242      25.227   2.717   9.704  1.00 49.94           O  
ATOM   1861  C   SER H 242      26.055  -0.535  11.332  1.00 39.68           C  
ATOM   1862  O   SER H 242      25.242  -1.492  11.432  1.00 40.65           O  
ATOM   1863  OXT SER H 242      27.305  -0.677  11.273  1.00  0.00           O  
TER    1864      SER H 242 
CONECT  156  646
CONECT  646  156
CONECT  826  827
CONECT  827  826  828
CONECT  828  827  829
CONECT  829  828
CONECT  978 1551
CONECT 1551  978
END
