# Supplementary material for: Fully automated antibody structure prediction using BIOVIA tools: Validation study
Source: PLoS One. 2017 May 18;12(5):e0177923. doi: 10.1371/journal.pone.0177923 (PMC5436848; doi:10.1371/journal.pone.0177923)
Supplement: S1 Dataset — Predicted structures using the Top5 framework method, Chothia CDR definition with no canonical filtering and generating 50 models. These were used in the detailed discussion of outliers and for comparison against predictions using canonical filtering. (ZIP) [file pone.0177923.s003.zip › 4NRX_BA_FV_FinalModel.pdb]

REMARK   Accelrys Discovery Studio PDB file
REMARK   Created:  2015-05-08T06:40:48Z
SSBOND   1 CYS L   23    CYS L   88                                     
SSBOND   2 CYS H  129    CYS H  203                                     
ATOM      1  N   ASP L   1      24.208  31.011  27.486  1.00 75.06           N1+
ATOM      2  CA  ASP L   1      25.382  31.778  27.037  1.00 71.55           C  
ATOM      3  CB  ASP L   1      24.905  33.129  26.481  1.00 72.00           C  
ATOM      4  CG  ASP L   1      26.048  33.814  25.744  1.00 75.30           C  
ATOM      5  OD1 ASP L   1      27.117  33.175  25.556  1.00 79.49           O  
ATOM      6  OD2 ASP L   1      25.861  34.998  25.357  1.00 77.98           O1-
ATOM      7  C   ASP L   1      26.299  32.040  28.191  1.00 64.78           C  
ATOM      8  O   ASP L   1      27.320  32.707  28.041  1.00 68.99           O  
ATOM      9  N   ILE L   2      25.969  31.495  29.379  1.00 52.06           N  
ATOM     10  CA  ILE L   2      26.807  31.726  30.517  1.00 48.51           C  
ATOM     11  CB  ILE L   2      26.049  31.776  31.812  1.00 47.92           C  
ATOM     12  CG1 ILE L   2      25.032  32.929  31.790  1.00 49.39           C  
ATOM     13  CG2 ILE L   2      27.061  31.865  32.965  1.00 48.15           C  
ATOM     14  CD1 ILE L   2      24.024  32.875  32.939  1.00 50.34           C  
ATOM     15  C   ILE L   2      27.747  30.571  30.604  1.00 46.63           C  
ATOM     16  O   ILE L   2      27.330  29.419  30.712  1.00 47.91           O  
ATOM     17  N   GLN L   3      29.061  30.848  30.560  1.00 43.89           N  
ATOM     18  CA  GLN L   3      29.977  29.749  30.585  1.00 45.26           C  
ATOM     19  CB  GLN L   3      31.164  29.913  29.625  1.00 51.14           C  
ATOM     20  CG  GLN L   3      30.707  29.945  28.166  1.00 65.25           C  
ATOM     21  CD  GLN L   3      31.923  30.107  27.273  1.00 74.50           C  
ATOM     22  OE1 GLN L   3      33.041  29.747  27.638  1.00 78.10           O  
ATOM     23  NE2 GLN L   3      31.694  30.683  26.065  1.00 76.54           N  
ATOM     24  C   GLN L   3      30.482  29.570  31.977  1.00 44.78           C  
ATOM     25  O   GLN L   3      30.831  30.530  32.663  1.00 42.08           O  
ATOM     26  N   LEU L   4      30.502  28.305  32.439  1.00 39.43           N  
ATOM     27  CA  LEU L   4      30.975  28.013  33.759  1.00 39.36           C  
ATOM     28  CB  LEU L   4      30.057  27.080  34.567  1.00 38.52           C  
ATOM     29  CG  LEU L   4      28.713  27.716  34.959  1.00 41.81           C  
ATOM     30  CD1 LEU L   4      28.903  28.848  35.980  1.00  0.00           C  
ATOM     31  CD2 LEU L   4      27.938  28.172  33.716  1.00  0.00           C  
ATOM     32  C   LEU L   4      32.296  27.325  33.647  1.00 41.21           C  
ATOM     33  O   LEU L   4      32.462  26.387  32.869  1.00 41.62           O  
ATOM     34  N   THR L   5      33.286  27.797  34.429  1.00 38.53           N  
ATOM     35  CA  THR L   5      34.576  27.173  34.417  1.00 38.65           C  
ATOM     36  CB  THR L   5      35.696  28.068  33.983  1.00 42.78           C  
ATOM     37  OG1 THR L   5      35.724  29.226  34.801  1.00 49.93           O  
ATOM     38  CG2 THR L   5      35.517  28.443  32.506  1.00 48.15           C  
ATOM     39  C   THR L   5      34.903  26.740  35.808  1.00 36.99           C  
ATOM     40  O   THR L   5      34.846  27.530  36.751  1.00 37.75           O  
ATOM     41  N   GLN L   6      35.278  25.455  35.960  1.00 33.80           N  
ATOM     42  CA  GLN L   6      35.616  24.938  37.254  1.00 33.84           C  
ATOM     43  CB  GLN L   6      35.037  23.546  37.565  1.00 37.17           C  
ATOM     44  CG  GLN L   6      33.520  23.485  37.729  1.00 35.67           C  
ATOM     45  CD  GLN L   6      33.167  22.041  38.049  1.00 28.82           C  
ATOM     46  OE1 GLN L   6      32.250  21.468  37.463  1.00 33.16           O  
ATOM     47  NE2 GLN L   6      33.909  21.433  39.013  1.00 28.20           N  
ATOM     48  C   GLN L   6      37.096  24.754  37.312  1.00 35.38           C  
ATOM     49  O   GLN L   6      37.754  24.552  36.293  1.00 35.70           O  
ATOM     50  N   SER L   7      37.658  24.861  38.531  1.00 32.40           N  
ATOM     51  CA  SER L   7      39.053  24.604  38.717  1.00 38.71           C  
ATOM     52  CB  SER L   7      39.919  25.876  38.721  1.00 48.42           C  
ATOM     53  OG  SER L   7      39.592  26.689  39.837  1.00 55.28           O  
ATOM     54  C   SER L   7      39.184  23.946  40.053  1.00 36.87           C  
ATOM     55  O   SER L   7      38.406  24.237  40.961  1.00 37.25           O  
ATOM     56  N   PRO L   8      40.110  23.037  40.217  1.00 33.75           N  
ATOM     57  CA  PRO L   8      40.986  22.573  39.175  1.00 34.50           C  
ATOM     58  CD  PRO L   8      40.637  22.747  41.540  1.00 32.40           C  
ATOM     59  CB  PRO L   8      42.200  21.966  39.880  1.00 31.08           C  
ATOM     60  CG  PRO L   8      41.705  21.670  41.305  1.00 31.22           C  
ATOM     61  C   PRO L   8      40.233  21.553  38.386  1.00 33.72           C  
ATOM     62  O   PRO L   8      39.108  21.230  38.759  1.00 35.65           O  
ATOM     63  N   SER L   9      40.803  21.068  37.268  1.00 31.95           N  
ATOM     64  CA  SER L   9      40.165  20.029  36.508  1.00 35.88           C  
ATOM     65  CB  SER L   9      40.883  19.726  35.181  1.00 42.63           C  
ATOM     66  OG  SER L   9      40.796  20.846  34.313  1.00 55.01           O  
ATOM     67  C   SER L   9      40.187  18.773  37.325  1.00 30.35           C  
ATOM     68  O   SER L   9      39.228  18.003  37.324  1.00 29.71           O  
ATOM     69  N   SER L  10      41.301  18.523  38.040  1.00 28.35           N  
ATOM     70  CA  SER L  10      41.378  17.337  38.846  1.00 28.73           C  
ATOM     71  CB  SER L  10      41.975  16.129  38.101  1.00 32.80           C  
ATOM     72  OG  SER L  10      43.305  16.409  37.692  1.00 35.60           O  
ATOM     73  C   SER L  10      42.259  17.622  40.023  1.00 28.57           C  
ATOM     74  O   SER L  10      43.081  18.536  39.993  1.00 30.11           O  
ATOM     75  N   LEU L  11      42.079  16.855  41.120  1.00 25.51           N  
ATOM     76  CA  LEU L  11      42.903  17.045  42.279  1.00 26.71           C  
ATOM     77  CB  LEU L  11      42.346  18.119  43.232  1.00 30.48           C  
ATOM     78  CG  LEU L  11      40.894  17.876  43.696  1.00 31.01           C  
ATOM     79  CD1 LEU L  11      40.795  16.725  44.714  1.00 30.34           C  
ATOM     80  CD2 LEU L  11      40.243  19.181  44.187  1.00 33.13           C  
ATOM     81  C   LEU L  11      42.985  15.741  43.010  1.00 29.73           C  
ATOM     82  O   LEU L  11      42.095  14.900  42.894  1.00 27.84           O  
ATOM     83  N   SER L  12      44.075  15.535  43.776  1.00 25.04           N  
ATOM     84  CA  SER L  12      44.216  14.319  44.523  1.00 24.36           C  
ATOM     85  CB  SER L  12      45.574  13.625  44.325  1.00 26.90           C  
ATOM     86  OG  SER L  12      45.713  13.202  42.977  1.00 34.36           O  
ATOM     87  C   SER L  12      44.115  14.682  45.969  1.00 23.58           C  
ATOM     88  O   SER L  12      44.685  15.681  46.406  1.00 28.75           O  
ATOM     89  N   ALA L  13      43.379  13.866  46.751  1.00 22.31           N  
ATOM     90  CA  ALA L  13      43.199  14.171  48.142  1.00 23.09           C  
ATOM     91  CB  ALA L  13      41.876  14.896  48.441  1.00 23.49           C  
ATOM     92  C   ALA L  13      43.176  12.890  48.917  1.00 22.71           C  
ATOM     93  O   ALA L  13      43.035  11.806  48.356  1.00 23.62           O  
ATOM     94  N   SER L  14      43.327  12.996  50.253  1.00 22.20           N  
ATOM     95  CA  SER L  14      43.334  11.831  51.088  1.00 23.53           C  
ATOM     96  CB  SER L  14      44.546  11.761  52.029  1.00 26.15           C  
ATOM     97  OG  SER L  14      45.744  11.674  51.273  1.00 32.55           O  
ATOM     98  C   SER L  14      42.116  11.899  51.948  1.00 23.44           C  
ATOM     99  O   SER L  14      41.546  12.970  52.150  1.00 24.54           O  
ATOM    100  N   VAL L  15      41.668  10.741  52.473  1.00 23.67           N  
ATOM    101  CA  VAL L  15      40.495  10.781  53.292  1.00 24.43           C  
ATOM    102  CB  VAL L  15      39.980   9.438  53.737  1.00 25.58           C  
ATOM    103  CG1 VAL L  15      39.496   8.665  52.501  1.00 25.28           C  
ATOM    104  CG2 VAL L  15      41.073   8.712  54.535  1.00 25.87           C  
ATOM    105  C   VAL L  15      40.814  11.591  54.504  1.00 23.33           C  
ATOM    106  O   VAL L  15      41.888  11.464  55.089  1.00 23.41           O  
ATOM    107  N   GLY L  16      39.861  12.462  54.894  1.00 21.99           N  
ATOM    108  CA  GLY L  16      40.017  13.299  56.049  1.00 22.76           C  
ATOM    109  C   GLY L  16      40.420  14.682  55.629  1.00 24.92           C  
ATOM    110  O   GLY L  16      40.434  15.602  56.445  1.00 24.59           O  
ATOM    111  N   ASP L  17      40.752  14.878  54.340  1.00 23.36           N  
ATOM    112  CA  ASP L  17      41.185  16.180  53.912  1.00 23.18           C  
ATOM    113  CB  ASP L  17      41.967  16.169  52.585  1.00 22.95           C  
ATOM    114  CG  ASP L  17      43.353  15.582  52.819  1.00 29.22           C  
ATOM    115  OD1 ASP L  17      43.707  15.310  53.998  1.00 29.12           O  
ATOM    116  OD2 ASP L  17      44.081  15.406  51.806  1.00 28.92           O1-
ATOM    117  C   ASP L  17      40.001  17.073  53.706  1.00 25.76           C  
ATOM    118  O   ASP L  17      38.867  16.619  53.570  1.00 25.43           O  
ATOM    119  N   ARG L  18      40.256  18.399  53.703  1.00 26.93           N  
ATOM    120  CA  ARG L  18      39.239  19.364  53.409  1.00 26.33           C  
ATOM    121  CB  ARG L  18      39.340  20.639  54.266  1.00 31.94           C  
ATOM    122  CG  ARG L  18      38.270  21.692  53.961  1.00 33.86           C  
ATOM    123  CD  ARG L  18      38.410  22.956  54.814  1.00 44.46           C  
ATOM    124  NE  ARG L  18      37.495  23.990  54.251  1.00 56.93           N  
ATOM    125  CZ  ARG L  18      37.857  25.304  54.320  1.00 64.26           C  
ATOM    126  NH1 ARG L  18      39.039  25.645  54.910  1.00 64.63           N1+
ATOM    127  NH2 ARG L  18      37.057  26.271  53.785  1.00 65.22           N  
ATOM    128  C   ARG L  18      39.490  19.747  51.987  1.00 28.63           C  
ATOM    129  O   ARG L  18      40.572  20.224  51.649  1.00 35.21           O  
ATOM    130  N   VAL L  19      38.493  19.539  51.105  1.00 27.31           N  
ATOM    131  CA  VAL L  19      38.732  19.798  49.715  1.00 26.42           C  
ATOM    132  CB  VAL L  19      38.424  18.616  48.844  1.00 28.45           C  
ATOM    133  CG1 VAL L  19      38.546  19.037  47.372  1.00 31.16           C  
ATOM    134  CG2 VAL L  19      39.363  17.465  49.242  1.00 31.70           C  
ATOM    135  C   VAL L  19      37.865  20.925  49.257  1.00 29.18           C  
ATOM    136  O   VAL L  19      36.703  21.033  49.648  1.00 27.89           O  
ATOM    137  N   THR L  20      38.433  21.813  48.414  1.00 27.87           N  
ATOM    138  CA  THR L  20      37.676  22.914  47.888  1.00 28.78           C  
ATOM    139  CB  THR L  20      38.148  24.261  48.351  1.00 37.48           C  
ATOM    140  OG1 THR L  20      39.519  24.442  48.028  1.00 45.87           O  
ATOM    141  CG2 THR L  20      37.927  24.381  49.865  1.00 40.62           C  
ATOM    142  C   THR L  20      37.775  22.908  46.396  1.00 32.54           C  
ATOM    143  O   THR L  20      38.850  22.728  45.825  1.00 33.60           O  
ATOM    144  N   ILE L  21      36.623  23.105  45.723  1.00 27.65           N  
ATOM    145  CA  ILE L  21      36.580  23.154  44.290  1.00 26.00           C  
ATOM    146  CB  ILE L  21      35.754  22.052  43.693  1.00 32.14           C  
ATOM    147  CG1 ILE L  21      36.318  20.682  44.098  1.00 35.06           C  
ATOM    148  CG2 ILE L  21      35.703  22.271  42.173  1.00 35.14           C  
ATOM    149  CD1 ILE L  21      35.352  19.526  43.842  1.00 36.93           C  
ATOM    150  C   ILE L  21      35.910  24.452  43.951  1.00 29.35           C  
ATOM    151  O   ILE L  21      34.948  24.842  44.612  1.00 30.90           O  
ATOM    152  N   THR L  22      36.392  25.168  42.913  1.00 30.69           N  
ATOM    153  CA  THR L  22      35.810  26.455  42.640  1.00 33.93           C  
ATOM    154  CB  THR L  22      36.808  27.575  42.633  1.00 40.59           C  
ATOM    155  OG1 THR L  22      37.733  27.405  41.570  1.00 49.05           O  
ATOM    156  CG2 THR L  22      37.539  27.592  43.988  1.00 38.81           C  
ATOM    157  C   THR L  22      35.133  26.446  41.302  1.00 34.28           C  
ATOM    158  O   THR L  22      35.480  25.670  40.413  1.00 31.81           O  
ATOM    159  N   CYS L  23      34.111  27.315  41.148  1.00 34.01           N  
ATOM    160  CA  CYS L  23      33.367  27.420  39.922  1.00 36.23           C  
ATOM    161  CB  CYS L  23      31.979  26.731  40.045  1.00 40.06           C  
ATOM    162  SG  CYS L  23      30.951  26.728  38.538  1.00 70.48           S  
ATOM    163  C   CYS L  23      33.193  28.888  39.638  1.00 40.34           C  
ATOM    164  O   CYS L  23      32.786  29.649  40.516  1.00 40.89           O  
ATOM    165  N   ARG L  24      33.537  29.349  38.414  1.00 38.31           N  
ATOM    166  CA  ARG L  24      33.308  30.746  38.156  1.00 42.60           C  
ATOM    167  CB  ARG L  24      34.562  31.630  38.038  1.00 51.73           C  
ATOM    168  CG  ARG L  24      35.540  31.288  36.920  1.00 66.27           C  
ATOM    169  CD  ARG L  24      36.848  32.058  37.097  1.00 77.44           C  
ATOM    170  NE  ARG L  24      37.178  31.958  38.546  1.00 86.26           N  
ATOM    171  CZ  ARG L  24      38.266  32.591  39.074  1.00 90.83           C  
ATOM    172  NH1 ARG L  24      39.116  33.297  38.273  1.00 91.11           N1+
ATOM    173  NH2 ARG L  24      38.497  32.527  40.417  1.00 91.63           N  
ATOM    174  C   ARG L  24      32.468  30.895  36.928  1.00 44.46           C  
ATOM    175  O   ARG L  24      32.564  30.112  35.984  1.00 44.56           O  
ATOM    176  N   ALA L  25      31.603  31.930  36.934  1.00 42.84           N  
ATOM    177  CA  ALA L  25      30.682  32.156  35.861  1.00 42.98           C  
ATOM    178  CB  ALA L  25      29.251  32.458  36.340  1.00 43.60           C  
ATOM    179  C   ALA L  25      31.155  33.332  35.068  1.00 44.99           C  
ATOM    180  O   ALA L  25      31.834  34.221  35.580  1.00 49.39           O  
ATOM    181  N   SER L  26      30.797  33.307  33.774  1.00 35.86           N  
ATOM    182  CA  SER L  26      31.092  34.361  32.857  1.00 36.15           C  
ATOM    183  CB  SER L  26      30.740  33.991  31.407  1.00 35.72           C  
ATOM    184  OG  SER L  26      29.347  33.734  31.295  1.00 34.76           O  
ATOM    185  C   SER L  26      30.271  35.549  33.241  1.00 36.60           C  
ATOM    186  O   SER L  26      30.701  36.686  33.053  1.00 36.61           O  
ATOM    187  N   GLN L  27      29.053  35.321  33.783  1.00 36.79           N  
ATOM    188  CA  GLN L  27      28.243  36.444  34.167  1.00 37.01           C  
ATOM    189  CB  GLN L  27      27.117  36.798  33.178  1.00 37.53           C  
ATOM    190  CG  GLN L  27      26.044  35.733  32.988  1.00 38.42           C  
ATOM    191  CD  GLN L  27      25.042  36.296  31.989  1.00 40.30           C  
ATOM    192  OE1 GLN L  27      25.288  37.319  31.352  1.00 39.38           O  
ATOM    193  NE2 GLN L  27      23.875  35.613  31.853  1.00 41.41           N  
ATOM    194  C   GLN L  27      27.674  36.216  35.535  1.00 36.96           C  
ATOM    195  O   GLN L  27      27.681  35.098  36.045  1.00 36.85           O  
ATOM    196  N   SER L  28      27.190  37.306  36.173  1.00 35.73           N  
ATOM    197  CA  SER L  28      26.694  37.271  37.523  1.00 36.02           C  
ATOM    198  CB  SER L  28      26.399  38.670  38.089  1.00 36.61           C  
ATOM    199  OG  SER L  28      25.916  38.565  39.420  1.00 36.74           O  
ATOM    200  C   SER L  28      25.417  36.491  37.599  1.00 35.33           C  
ATOM    201  O   SER L  28      24.394  36.865  37.029  1.00 35.25           O  
ATOM    202  N   ILE L  29      25.507  35.333  38.274  1.00 34.04           N  
ATOM    203  CA  ILE L  29      24.468  34.399  38.615  1.00 33.03           C  
ATOM    204  CB  ILE L  29      24.899  32.963  38.573  1.00 32.80           C  
ATOM    205  CG1 ILE L  29      26.040  32.658  39.548  1.00 32.02           C  
ATOM    206  CG2 ILE L  29      25.238  32.660  37.102  1.00 31.24           C  
ATOM    207  CD1 ILE L  29      26.328  31.162  39.645  1.00 30.15           C  
ATOM    208  C   ILE L  29      23.701  34.736  39.862  1.00 32.47           C  
ATOM    209  O   ILE L  29      22.688  34.099  40.150  1.00 30.68           O  
ATOM    210  N   GLY L  30      24.235  35.622  40.728  1.00 33.35           N  
ATOM    211  CA  GLY L  30      23.530  35.908  41.948  1.00 34.09           C  
ATOM    212  C   GLY L  30      23.822  34.784  42.884  1.00 34.40           C  
ATOM    213  O   GLY L  30      24.895  34.746  43.482  1.00 34.71           O  
ATOM    214  N   SER L  31      22.853  33.877  43.107  1.00 34.03           N  
ATOM    215  CA  SER L  31      23.162  32.736  43.918  1.00 33.39           C  
ATOM    216  CB  SER L  31      22.561  32.828  45.327  1.00 32.84           C  
ATOM    217  OG  SER L  31      21.143  32.833  45.254  1.00 34.37           O  
ATOM    218  C   SER L  31      22.564  31.522  43.267  1.00 33.05           C  
ATOM    219  O   SER L  31      22.348  30.509  43.928  1.00 33.33           O  
ATOM    220  N   TYR L  32      22.349  31.551  41.934  1.00 32.66           N  
ATOM    221  CA  TYR L  32      21.699  30.416  41.330  1.00 32.22           C  
ATOM    222  CB  TYR L  32      20.813  30.771  40.117  1.00 32.59           C  
ATOM    223  CG  TYR L  32      19.524  31.337  40.606  1.00 32.05           C  
ATOM    224  CD1 TYR L  32      19.405  32.665  40.948  1.00 32.03           C  
ATOM    225  CD2 TYR L  32      18.420  30.523  40.712  1.00 31.59           C  
ATOM    226  CE1 TYR L  32      18.206  33.166  41.396  1.00 30.36           C  
ATOM    227  CE2 TYR L  32      17.218  31.015  41.160  1.00 31.56           C  
ATOM    228  CZ  TYR L  32      17.111  32.341  41.504  1.00 31.90           C  
ATOM    229  OH  TYR L  32      15.883  32.861  41.965  1.00 31.45           O  
ATOM    230  C   TYR L  32      22.724  29.432  40.826  1.00 32.55           C  
ATOM    231  O   TYR L  32      22.975  29.377  39.621  1.00 31.58           O  
ATOM    232  N   LEU L  33      23.295  28.586  41.728  1.00 35.01           N  
ATOM    233  CA  LEU L  33      24.296  27.633  41.330  1.00 31.62           C  
ATOM    234  CB  LEU L  33      25.724  28.075  41.696  1.00 35.35           C  
ATOM    235  CG  LEU L  33      26.814  27.071  41.286  1.00 39.40           C  
ATOM    236  CD1 LEU L  33      26.916  26.931  39.761  1.00 37.78           C  
ATOM    237  CD2 LEU L  33      28.159  27.400  41.947  1.00 37.63           C  
ATOM    238  C   LEU L  33      24.026  26.357  42.061  1.00 31.44           C  
ATOM    239  O   LEU L  33      23.676  26.372  43.239  1.00 32.49           O  
ATOM    240  N   ASN L  34      24.170  25.205  41.375  1.00 31.98           N  
ATOM    241  CA  ASN L  34      23.956  23.959  42.051  1.00 30.74           C  
ATOM    242  CB  ASN L  34      22.651  23.276  41.604  1.00 31.06           C  
ATOM    243  CG  ASN L  34      21.474  24.156  42.009  1.00  0.00           C  
ATOM    244  OD1 ASN L  34      21.577  24.978  42.919  1.00  0.00           O  
ATOM    245  ND2 ASN L  34      20.320  23.978  41.310  1.00  0.00           N  
ATOM    246  C   ASN L  34      25.171  23.090  41.813  1.00 30.19           C  
ATOM    247  O   ASN L  34      25.955  23.348  40.901  1.00 29.10           O  
ATOM    248  N   TRP L  35      25.412  22.087  42.690  1.00 28.98           N  
ATOM    249  CA  TRP L  35      26.532  21.193  42.527  1.00 27.68           C  
ATOM    250  CB  TRP L  35      27.515  21.260  43.711  1.00 27.88           C  
ATOM    251  CG  TRP L  35      28.205  22.595  43.880  1.00 28.33           C  
ATOM    252  CD2 TRP L  35      29.472  22.938  43.296  1.00 28.41           C  
ATOM    253  CD1 TRP L  35      27.803  23.687  44.595  1.00 31.43           C  
ATOM    254  NE1 TRP L  35      28.736  24.689  44.489  1.00 30.37           N  
ATOM    255  CE2 TRP L  35      29.771  24.241  43.694  1.00 28.51           C  
ATOM    256  CE3 TRP L  35      30.318  22.225  42.497  1.00 29.38           C  
ATOM    257  CZ2 TRP L  35      30.926  24.854  43.298  1.00 29.61           C  
ATOM    258  CZ3 TRP L  35      31.482  22.846  42.098  1.00 28.84           C  
ATOM    259  CH2 TRP L  35      31.780  24.135  42.491  1.00 29.94           C  
ATOM    260  C   TRP L  35      26.051  19.763  42.440  1.00 28.99           C  
ATOM    261  O   TRP L  35      25.124  19.374  43.148  1.00 28.90           O  
ATOM    262  N   TYR L  36      26.723  18.938  41.595  1.00 25.45           N  
ATOM    263  CA  TYR L  36      26.398  17.547  41.338  1.00 24.04           C  
ATOM    264  CB  TYR L  36      26.488  17.077  39.890  1.00 23.01           C  
ATOM    265  CG  TYR L  36      25.549  17.734  39.002  1.00 24.51           C  
ATOM    266  CD1 TYR L  36      25.695  19.065  38.735  1.00 25.15           C  
ATOM    267  CD2 TYR L  36      24.596  16.965  38.389  1.00 24.47           C  
ATOM    268  CE1 TYR L  36      24.804  19.642  37.886  1.00 27.76           C  
ATOM    269  CE2 TYR L  36      23.707  17.555  37.546  1.00 26.90           C  
ATOM    270  CZ  TYR L  36      23.815  18.900  37.311  1.00 29.37           C  
ATOM    271  OH  TYR L  36      22.890  19.512  36.448  1.00 29.66           O  
ATOM    272  C   TYR L  36      27.569  16.697  41.680  1.00 24.39           C  
ATOM    273  O   TYR L  36      28.717  17.121  41.574  1.00 24.89           O  
ATOM    274  N   GLN L  37      27.277  15.425  42.010  1.00 22.70           N  
ATOM    275  CA  GLN L  37      28.306  14.436  42.160  1.00 23.52           C  
ATOM    276  CB  GLN L  37      28.350  13.758  43.541  1.00 23.47           C  
ATOM    277  CG  GLN L  37      29.461  12.706  43.654  1.00 24.91           C  
ATOM    278  CD  GLN L  37      29.276  11.923  44.948  1.00 29.20           C  
ATOM    279  OE1 GLN L  37      28.402  11.064  45.052  1.00 30.27           O  
ATOM    280  NE2 GLN L  37      30.129  12.223  45.964  1.00 24.71           N  
ATOM    281  C   GLN L  37      27.985  13.337  41.184  1.00 24.05           C  
ATOM    282  O   GLN L  37      26.823  12.955  41.039  1.00 26.05           O  
ATOM    283  N   GLN L  38      29.002  12.812  40.464  1.00 20.83           N  
ATOM    284  CA  GLN L  38      28.748  11.717  39.564  1.00 22.25           C  
ATOM    285  CB  GLN L  38      28.652  12.125  38.079  1.00 23.45           C  
ATOM    286  CG  GLN L  38      28.370  10.929  37.163  1.00 24.38           C  
ATOM    287  CD  GLN L  38      28.266  11.401  35.718  1.00 28.29           C  
ATOM    288  OE1 GLN L  38      29.113  12.139  35.226  1.00 29.69           O  
ATOM    289  NE2 GLN L  38      27.189  10.956  35.013  1.00 25.80           N  
ATOM    290  C   GLN L  38      29.873  10.731  39.670  1.00 21.55           C  
ATOM    291  O   GLN L  38      31.043  11.109  39.733  1.00 23.27           O  
ATOM    292  N   LYS L  39      29.532   9.425  39.699  1.00 26.02           N  
ATOM    293  CA  LYS L  39      30.517   8.380  39.738  1.00 26.02           C  
ATOM    294  CB  LYS L  39      30.296   7.361  40.869  1.00 29.85           C  
ATOM    295  CG  LYS L  39      30.616   7.965  42.241  1.00 30.72           C  
ATOM    296  CD  LYS L  39      30.183   7.120  43.441  1.00 35.17           C  
ATOM    297  CE  LYS L  39      30.557   7.752  44.785  1.00 34.90           C  
ATOM    298  NZ  LYS L  39      30.069   6.907  45.897  1.00 36.68           N1+
ATOM    299  C   LYS L  39      30.458   7.687  38.413  1.00 33.06           C  
ATOM    300  O   LYS L  39      29.484   7.825  37.673  1.00 31.84           O  
ATOM    301  N   PRO L  40      31.476   6.948  38.075  1.00 31.43           N  
ATOM    302  CA  PRO L  40      31.476   6.360  36.771  1.00 33.45           C  
ATOM    303  CD  PRO L  40      32.826   7.254  38.522  1.00 30.58           C  
ATOM    304  CB  PRO L  40      32.877   5.801  36.561  1.00 36.91           C  
ATOM    305  CG  PRO L  40      33.752   6.757  37.396  1.00 34.27           C  
ATOM    306  C   PRO L  40      30.367   5.395  36.544  1.00 35.93           C  
ATOM    307  O   PRO L  40      30.120   4.535  37.388  1.00 37.82           O  
ATOM    308  N   GLY L  41      29.683   5.543  35.393  1.00 40.56           N  
ATOM    309  CA  GLY L  41      28.642   4.649  34.991  1.00 46.58           C  
ATOM    310  C   GLY L  41      27.357   5.010  35.670  1.00 46.89           C  
ATOM    311  O   GLY L  41      26.325   4.398  35.396  1.00 45.93           O  
ATOM    312  N   LYS L  42      27.358   6.027  36.556  1.00 37.96           N  
ATOM    313  CA  LYS L  42      26.126   6.283  37.245  0.90 33.04           C  
ATOM    314  CB  LYS L  42      26.212   6.079  38.762  0.90 35.98           C  
ATOM    315  CG  LYS L  42      26.469   4.610  39.103  0.90 45.35           C  
ATOM    316  CD  LYS L  42      26.689   4.341  40.589  0.90 50.30           C  
ATOM    317  CE  LYS L  42      25.395   4.353  41.407  0.90 54.65           C  
ATOM    318  NZ  LYS L  42      24.494   3.267  40.959  0.90 58.95           N1+
ATOM    319  C   LYS L  42      25.643   7.672  36.970  1.00 30.62           C  
ATOM    320  O   LYS L  42      26.368   8.511  36.439  1.00 31.08           O  
ATOM    321  N   ALA L  43      24.358   7.920  37.306  1.00 27.59           N  
ATOM    322  CA  ALA L  43      23.722   9.189  37.092  1.00 28.43           C  
ATOM    323  CB  ALA L  43      22.187   9.132  37.190  1.00 29.56           C  
ATOM    324  C   ALA L  43      24.213  10.153  38.129  1.00 27.56           C  
ATOM    325  O   ALA L  43      24.648   9.763  39.212  1.00 28.89           O  
ATOM    326  N   PRO L  44      24.159  11.417  37.792  1.00 27.54           N  
ATOM    327  CA  PRO L  44      24.586  12.451  38.698  1.00 27.21           C  
ATOM    328  CD  PRO L  44      24.386  11.796  36.406  1.00 28.99           C  
ATOM    329  CB  PRO L  44      24.705  13.719  37.856  1.00 27.58           C  
ATOM    330  CG  PRO L  44      25.038  13.188  36.452  1.00 26.62           C  
ATOM    331  C   PRO L  44      23.637  12.595  39.840  1.00 29.36           C  
ATOM    332  O   PRO L  44      22.499  12.142  39.723  1.00 31.42           O  
ATOM    333  N   LYS L  45      24.102  13.188  40.963  1.00 28.49           N  
ATOM    334  CA  LYS L  45      23.261  13.382  42.109  1.00 31.25           C  
ATOM    335  CB  LYS L  45      23.632  12.512  43.319  1.00 37.51           C  
ATOM    336  CG  LYS L  45      25.030  12.823  43.852  1.00 48.27           C  
ATOM    337  CD  LYS L  45      25.270  12.369  45.291  1.00 53.52           C  
ATOM    338  CE  LYS L  45      24.544  11.082  45.672  1.00 57.86           C  
ATOM    339  NZ  LYS L  45      24.858  10.733  47.074  1.00 58.92           N1+
ATOM    340  C   LYS L  45      23.393  14.797  42.582  1.00 25.72           C  
ATOM    341  O   LYS L  45      24.475  15.379  42.549  1.00 25.59           O  
ATOM    342  N   LEU L  46      22.266  15.378  43.044  1.00 26.60           N  
ATOM    343  CA  LEU L  46      22.217  16.719  43.559  1.00 25.94           C  
ATOM    344  CB  LEU L  46      20.802  17.282  43.618  1.00 26.62           C  
ATOM    345  CG  LEU L  46      20.704  18.603  44.389  1.00 26.51           C  
ATOM    346  CD1 LEU L  46      21.888  19.543  44.102  1.00 27.10           C  
ATOM    347  CD2 LEU L  46      19.354  19.269  44.080  1.00 29.34           C  
ATOM    348  C   LEU L  46      22.772  16.827  44.937  1.00 27.29           C  
ATOM    349  O   LEU L  46      22.309  16.144  45.848  1.00 29.17           O  
ATOM    350  N   LEU L  47      23.879  17.591  45.081  1.00 25.46           N  
ATOM    351  CA  LEU L  47      24.447  17.921  46.361  1.00 27.29           C  
ATOM    352  CB  LEU L  47      25.974  18.064  46.268  1.00 27.32           C  
ATOM    353  CG  LEU L  47      26.664  16.774  45.791  1.00 26.27           C  
ATOM    354  CD1 LEU L  47      28.185  16.946  45.700  1.00 25.58           C  
ATOM    355  CD2 LEU L  47      26.258  15.571  46.653  1.00 28.07           C  
ATOM    356  C   LEU L  47      23.924  19.184  46.998  1.00 30.22           C  
ATOM    357  O   LEU L  47      23.455  19.176  48.136  1.00 32.01           O  
ATOM    358  N   ILE L  48      23.989  20.312  46.248  1.00 30.00           N  
ATOM    359  CA  ILE L  48      23.707  21.606  46.809  1.00 30.59           C  
ATOM    360  CB  ILE L  48      24.952  22.309  47.286  1.00 33.05           C  
ATOM    361  CG1 ILE L  48      25.568  21.497  48.439  1.00 32.93           C  
ATOM    362  CG2 ILE L  48      24.615  23.758  47.671  1.00 31.33           C  
ATOM    363  CD1 ILE L  48      26.900  22.041  48.952  1.00 37.84           C  
ATOM    364  C   ILE L  48      23.001  22.455  45.803  1.00 32.05           C  
ATOM    365  O   ILE L  48      23.194  22.303  44.598  1.00 31.41           O  
ATOM    366  N   TYR L  49      22.169  23.387  46.317  1.00 31.08           N  
ATOM    367  CA  TYR L  49      21.285  24.199  45.541  1.00 34.68           C  
ATOM    368  CB  TYR L  49      19.854  23.927  45.984  1.00 34.23           C  
ATOM    369  CG  TYR L  49      19.071  24.060  44.770  1.00 37.15           C  
ATOM    370  CD1 TYR L  49      18.827  25.261  44.158  1.00 39.74           C  
ATOM    371  CD2 TYR L  49      18.634  22.888  44.247  1.00 40.43           C  
ATOM    372  CE1 TYR L  49      18.104  25.281  42.992  1.00 43.17           C  
ATOM    373  CE2 TYR L  49      17.920  22.919  43.101  1.00 43.78           C  
ATOM    374  CZ  TYR L  49      17.655  24.096  42.466  1.00 46.66           C  
ATOM    375  OH  TYR L  49      16.918  24.057  41.270  1.00 46.61           O  
ATOM    376  C   TYR L  49      21.432  25.615  46.015  1.00 34.07           C  
ATOM    377  O   TYR L  49      21.751  25.848  47.177  1.00 34.43           O  
ATOM    378  N   ALA L  50      21.123  26.598  45.142  1.00 51.63           N  
ATOM    379  CA  ALA L  50      21.110  27.981  45.535  1.00 48.64           C  
ATOM    380  CB  ALA L  50      19.964  28.334  46.499  1.00 43.86           C  
ATOM    381  C   ALA L  50      22.407  28.282  46.210  1.00 48.07           C  
ATOM    382  O   ALA L  50      22.459  28.983  47.221  1.00 49.87           O  
ATOM    383  N   ALA L  51      23.464  27.630  45.703  1.00 45.55           N  
ATOM    384  CA  ALA L  51      24.832  27.841  46.069  1.00 49.40           C  
ATOM    385  CB  ALA L  51      25.240  29.320  45.965  1.00 49.29           C  
ATOM    386  C   ALA L  51      25.173  27.365  47.452  1.00 48.12           C  
ATOM    387  O   ALA L  51      26.337  27.056  47.702  1.00 44.94           O  
ATOM    388  N   SER L  52      24.204  27.205  48.379  1.00 46.45           N  
ATOM    389  CA  SER L  52      24.659  26.846  49.698  1.00 51.19           C  
ATOM    390  CB  SER L  52      24.831  28.067  50.618  1.00 53.54           C  
ATOM    391  OG  SER L  52      23.576  28.687  50.856  1.00 56.43           O  
ATOM    392  C   SER L  52      23.659  25.957  50.356  1.00 50.16           C  
ATOM    393  O   SER L  52      23.901  25.441  51.445  1.00 49.73           O  
ATOM    394  N   THR L  53      22.518  25.730  49.689  1.00 33.76           N  
ATOM    395  CA  THR L  53      21.447  24.973  50.282  1.00 35.34           C  
ATOM    396  CB  THR L  53      20.133  25.150  49.563  1.00 37.44           C  
ATOM    397  OG1 THR L  53      19.735  26.512  49.592  1.00  0.00           O  
ATOM    398  CG2 THR L  53      19.074  24.274  50.258  1.00  0.00           C  
ATOM    399  C   THR L  53      21.798  23.527  50.142  1.00 37.50           C  
ATOM    400  O   THR L  53      22.147  23.072  49.056  1.00 33.46           O  
ATOM    401  N   LEU L  54      21.698  22.755  51.242  1.00 35.96           N  
ATOM    402  CA  LEU L  54      22.070  21.369  51.171  1.00 33.82           C  
ATOM    403  CB  LEU L  54      22.647  20.840  52.498  1.00 38.22           C  
ATOM    404  CG  LEU L  54      23.207  19.407  52.431  1.00 41.56           C  
ATOM    405  CD1 LEU L  54      24.437  19.333  51.513  1.00 37.66           C  
ATOM    406  CD2 LEU L  54      23.486  18.852  53.836  1.00 41.79           C  
ATOM    407  C   LEU L  54      20.845  20.576  50.830  1.00 35.02           C  
ATOM    408  O   LEU L  54      19.809  20.695  51.483  1.00 35.86           O  
ATOM    409  N   GLN L  55      20.940  19.735  49.778  1.00 35.98           N  
ATOM    410  CA  GLN L  55      19.823  18.939  49.352  1.00 35.24           C  
ATOM    411  CB  GLN L  55      20.055  18.224  48.012  1.00 35.14           C  
ATOM    412  CG  GLN L  55      18.861  17.377  47.569  1.00 35.81           C  
ATOM    413  CD  GLN L  55      17.669  18.305  47.383  1.00 40.95           C  
ATOM    414  OE1 GLN L  55      17.792  19.399  46.833  1.00 40.69           O  
ATOM    415  NE2 GLN L  55      16.480  17.862  47.873  1.00 42.64           N  
ATOM    416  C   GLN L  55      19.574  17.907  50.400  1.00 36.54           C  
ATOM    417  O   GLN L  55      20.502  17.389  51.022  1.00 35.34           O  
ATOM    418  N   SER L  56      18.294  17.572  50.633  1.00 40.76           N  
ATOM    419  CA  SER L  56      18.047  16.659  51.705  1.00 43.84           C  
ATOM    420  CB  SER L  56      16.566  16.544  52.104  1.00 51.66           C  
ATOM    421  OG  SER L  56      15.791  16.114  51.000  1.00 57.66           O  
ATOM    422  C   SER L  56      18.610  15.313  51.376  1.00 39.59           C  
ATOM    423  O   SER L  56      18.592  14.872  50.228  1.00 40.62           O  
ATOM    424  N   GLY L  57      19.154  14.642  52.412  1.00 39.76           N  
ATOM    425  CA  GLY L  57      19.708  13.324  52.293  1.00 40.71           C  
ATOM    426  C   GLY L  57      21.196  13.407  52.097  1.00 41.50           C  
ATOM    427  O   GLY L  57      21.892  12.403  52.239  1.00 42.08           O  
ATOM    428  N   VAL L  58      21.732  14.603  51.770  1.00 37.76           N  
ATOM    429  CA  VAL L  58      23.150  14.722  51.539  1.00 33.89           C  
ATOM    430  CB  VAL L  58      23.499  15.806  50.558  1.00 33.46           C  
ATOM    431  CG1 VAL L  58      25.028  15.863  50.392  1.00 31.13           C  
ATOM    432  CG2 VAL L  58      22.740  15.532  49.247  1.00 33.21           C  
ATOM    433  C   VAL L  58      23.847  15.014  52.839  1.00 32.96           C  
ATOM    434  O   VAL L  58      23.325  15.735  53.689  1.00 35.48           O  
ATOM    435  N   PRO L  59      25.034  14.473  53.002  1.00 33.10           N  
ATOM    436  CA  PRO L  59      25.790  14.647  54.220  1.00 33.67           C  
ATOM    437  CD  PRO L  59      25.400  13.250  52.306  1.00 31.26           C  
ATOM    438  CB  PRO L  59      26.967  13.679  54.117  1.00 35.64           C  
ATOM    439  CG  PRO L  59      26.440  12.557  53.205  1.00 34.73           C  
ATOM    440  C   PRO L  59      26.205  16.074  54.407  1.00 32.47           C  
ATOM    441  O   PRO L  59      26.493  16.752  53.424  1.00 30.23           O  
ATOM    442  N   SER L  60      26.272  16.530  55.674  1.00 31.83           N  
ATOM    443  CA  SER L  60      26.562  17.892  56.035  1.00 31.36           C  
ATOM    444  CB  SER L  60      26.348  18.166  57.532  1.00 38.50           C  
ATOM    445  OG  SER L  60      26.651  19.522  57.819  1.00 45.54           O  
ATOM    446  C   SER L  60      27.987  18.235  55.726  1.00 31.66           C  
ATOM    447  O   SER L  60      28.366  19.405  55.761  1.00 33.09           O  
ATOM    448  N   ARG L  61      28.823  17.230  55.416  1.00 31.25           N  
ATOM    449  CA  ARG L  61      30.210  17.494  55.147  1.00 28.92           C  
ATOM    450  CB  ARG L  61      31.062  16.244  54.854  1.00 30.11           C  
ATOM    451  CG  ARG L  61      30.632  15.479  53.603  1.00 29.26           C  
ATOM    452  CD  ARG L  61      31.481  14.238  53.312  1.00 28.32           C  
ATOM    453  NE  ARG L  61      31.031  13.167  54.242  1.00 26.93           N  
ATOM    454  CZ  ARG L  61      30.699  11.931  53.767  1.00 29.93           C  
ATOM    455  NH1 ARG L  61      30.832  11.636  52.440  1.00 27.46           N1+
ATOM    456  NH2 ARG L  61      30.218  10.993  54.633  1.00 28.47           N  
ATOM    457  C   ARG L  61      30.289  18.368  53.936  1.00 27.47           C  
ATOM    458  O   ARG L  61      31.265  19.099  53.761  1.00 27.67           O  
ATOM    459  N   PHE L  62      29.286  18.270  53.037  1.00 27.42           N  
ATOM    460  CA  PHE L  62      29.269  19.080  51.850  1.00 28.80           C  
ATOM    461  CB  PHE L  62      28.401  18.504  50.715  1.00 27.52           C  
ATOM    462  CG  PHE L  62      29.061  17.301  50.138  1.00 27.77           C  
ATOM    463  CD1 PHE L  62      29.955  17.438  49.102  1.00 27.66           C  
ATOM    464  CD2 PHE L  62      28.785  16.040  50.619  1.00 29.92           C  
ATOM    465  CE1 PHE L  62      30.571  16.339  48.554  1.00 25.57           C  
ATOM    466  CE2 PHE L  62      29.400  14.937  50.075  1.00 30.94           C  
ATOM    467  CZ  PHE L  62      30.293  15.084  49.040  1.00 26.76           C  
ATOM    468  C   PHE L  62      28.678  20.423  52.166  1.00 30.37           C  
ATOM    469  O   PHE L  62      27.629  20.522  52.802  1.00 32.69           O  
ATOM    470  N   SER L  63      29.353  21.503  51.712  1.00 27.76           N  
ATOM    471  CA  SER L  63      28.879  22.847  51.912  1.00 31.84           C  
ATOM    472  CB  SER L  63      29.582  23.611  53.049  1.00 34.95           C  
ATOM    473  OG  SER L  63      29.265  23.052  54.313  1.00 36.47           O  
ATOM    474  C   SER L  63      29.209  23.630  50.681  1.00 32.61           C  
ATOM    475  O   SER L  63      30.150  23.301  49.958  1.00 33.83           O  
ATOM    476  N   GLY L  64      28.440  24.708  50.423  1.00 32.34           N  
ATOM    477  CA  GLY L  64      28.702  25.529  49.276  1.00 33.77           C  
ATOM    478  C   GLY L  64      28.665  26.960  49.716  1.00 34.35           C  
ATOM    479  O   GLY L  64      28.021  27.304  50.707  1.00 34.38           O  
ATOM    480  N   SER L  65      29.374  27.838  48.977  1.00 32.66           N  
ATOM    481  CA  SER L  65      29.380  29.230  49.326  1.00 36.89           C  
ATOM    482  CB  SER L  65      30.490  29.606  50.322  1.00 43.39           C  
ATOM    483  OG  SER L  65      31.764  29.407  49.728  1.00 45.75           O  
ATOM    484  C   SER L  65      29.617  30.026  48.078  1.00 37.76           C  
ATOM    485  O   SER L  65      29.951  29.475  47.029  1.00 37.21           O  
ATOM    486  N   GLY L  66      29.445  31.363  48.168  1.00 38.48           N  
ATOM    487  CA  GLY L  66      29.709  32.217  47.044  1.00 39.72           C  
ATOM    488  C   GLY L  66      28.443  32.798  46.500  1.00 43.48           C  
ATOM    489  O   GLY L  66      27.338  32.359  46.814  1.00 42.31           O  
ATOM    490  N   SER L  67      28.599  33.862  45.684  1.00 44.30           N  
ATOM    491  CA  SER L  67      27.505  34.516  45.033  1.00 48.70           C  
ATOM    492  CB  SER L  67      26.778  35.545  45.916  1.00 56.61           C  
ATOM    493  OG  SER L  67      27.649  36.622  46.224  1.00 62.27           O  
ATOM    494  C   SER L  67      28.099  35.258  43.879  1.00 52.86           C  
ATOM    495  O   SER L  67      29.311  35.463  43.814  1.00 57.52           O  
ATOM    496  N   GLY L  68      27.252  35.692  42.930  1.00 47.44           N  
ATOM    497  CA  GLY L  68      27.768  36.425  41.816  1.00 48.78           C  
ATOM    498  C   GLY L  68      28.497  35.490  40.897  1.00 45.99           C  
ATOM    499  O   GLY L  68      27.909  34.576  40.323  1.00 43.76           O  
ATOM    500  N   THR L  69      29.774  35.821  40.623  1.00 46.25           N  
ATOM    501  CA  THR L  69      30.657  35.093  39.751  1.00 44.71           C  
ATOM    502  CB  THR L  69      31.741  35.964  39.196  1.00 52.73           C  
ATOM    503  OG1 THR L  69      31.188  37.106  38.562  1.00 52.84           O  
ATOM    504  CG2 THR L  69      32.502  35.136  38.157  1.00 53.69           C  
ATOM    505  C   THR L  69      31.369  33.921  40.379  1.00 44.55           C  
ATOM    506  O   THR L  69      31.679  32.953  39.685  1.00 45.07           O  
ATOM    507  N   ASP L  70      31.714  33.986  41.685  1.00 42.18           N  
ATOM    508  CA  ASP L  70      32.592  32.966  42.210  1.00 43.72           C  
ATOM    509  CB  ASP L  70      33.869  33.538  42.842  1.00 51.64           C  
ATOM    510  CG  ASP L  70      34.714  34.102  41.712  1.00 65.36           C  
ATOM    511  OD1 ASP L  70      34.669  33.519  40.597  1.00 66.85           O  
ATOM    512  OD2 ASP L  70      35.409  35.127  41.946  1.00 71.60           O1-
ATOM    513  C   ASP L  70      31.929  32.112  43.247  1.00 41.90           C  
ATOM    514  O   ASP L  70      31.300  32.612  44.178  1.00 41.74           O  
ATOM    515  N   PHE L  71      32.091  30.774  43.115  1.00 37.11           N  
ATOM    516  CA  PHE L  71      31.459  29.872  44.038  1.00 35.14           C  
ATOM    517  CB  PHE L  71      30.229  29.175  43.436  1.00 32.86           C  
ATOM    518  CG  PHE L  71      29.243  30.234  43.090  1.00 34.41           C  
ATOM    519  CD1 PHE L  71      29.381  30.958  41.928  1.00 35.42           C  
ATOM    520  CD2 PHE L  71      28.179  30.502  43.921  1.00 35.61           C  
ATOM    521  CE1 PHE L  71      28.473  31.937  41.600  1.00 36.56           C  
ATOM    522  CE2 PHE L  71      27.269  31.481  43.597  1.00 36.66           C  
ATOM    523  CZ  PHE L  71      27.413  32.201  42.435  1.00 39.45           C  
ATOM    524  C   PHE L  71      32.425  28.787  44.407  1.00 36.39           C  
ATOM    525  O   PHE L  71      33.350  28.480  43.656  1.00 34.00           O  
ATOM    526  N   THR L  72      32.229  28.182  45.600  1.00 32.84           N  
ATOM    527  CA  THR L  72      33.105  27.132  46.026  0.73 31.46           C  
ATOM    528  CB  THR L  72      34.060  27.572  47.094  0.73 35.51           C  
ATOM    529  OG1 THR L  72      34.815  28.688  46.648  0.73 37.37           O  
ATOM    530  CG2 THR L  72      35.000  26.404  47.429  0.73 33.66           C  
ATOM    531  C   THR L  72      32.287  26.021  46.612  1.00 33.14           C  
ATOM    532  O   THR L  72      31.252  26.249  47.238  1.00 34.27           O  
ATOM    533  N   LEU L  73      32.745  24.772  46.392  1.00 28.09           N  
ATOM    534  CA  LEU L  73      32.158  23.602  46.978  1.00 27.26           C  
ATOM    535  CB  LEU L  73      31.917  22.480  45.953  1.00 23.96           C  
ATOM    536  CG  LEU L  73      31.328  21.198  46.564  1.00 25.62           C  
ATOM    537  CD1 LEU L  73      29.936  21.451  47.156  1.00 28.89           C  
ATOM    538  CD2 LEU L  73      31.350  20.036  45.557  1.00 27.54           C  
ATOM    539  C   LEU L  73      33.192  23.106  47.938  1.00 27.57           C  
ATOM    540  O   LEU L  73      34.348  22.921  47.558  1.00 26.56           O  
ATOM    541  N   THR L  74      32.817  22.896  49.215  1.00 25.94           N  
ATOM    542  CA  THR L  74      33.792  22.451  50.169  1.00 26.62           C  
ATOM    543  CB  THR L  74      33.931  23.376  51.341  1.00 31.55           C  
ATOM    544  OG1 THR L  74      34.307  24.674  50.905  1.00 33.97           O  
ATOM    545  CG2 THR L  74      34.985  22.808  52.306  1.00 31.03           C  
ATOM    546  C   THR L  74      33.357  21.140  50.725  1.00 28.78           C  
ATOM    547  O   THR L  74      32.199  20.963  51.101  1.00 29.21           O  
ATOM    548  N   ILE L  75      34.290  20.169  50.775  1.00 25.87           N  
ATOM    549  CA  ILE L  75      33.961  18.920  51.384  1.00 27.11           C  
ATOM    550  CB  ILE L  75      34.229  17.723  50.523  1.00 25.46           C  
ATOM    551  CG1 ILE L  75      33.537  17.863  49.156  1.00 29.89           C  
ATOM    552  CG2 ILE L  75      33.730  16.502  51.315  1.00 28.80           C  
ATOM    553  CD1 ILE L  75      33.996  16.836  48.119  1.00 30.94           C  
ATOM    554  C   ILE L  75      34.855  18.811  52.569  1.00 31.49           C  
ATOM    555  O   ILE L  75      36.075  18.718  52.438  1.00 32.92           O  
ATOM    556  N   SER L  76      34.268  18.856  53.775  1.00 30.29           N  
ATOM    557  CA  SER L  76      35.076  18.726  54.942  0.55 35.08           C  
ATOM    558  CB  SER L  76      34.419  19.319  56.196  0.55 35.53           C  
ATOM    559  OG  SER L  76      35.263  19.134  57.321  0.55 36.89           O  
ATOM    560  C   SER L  76      35.236  17.262  55.171  1.00 36.38           C  
ATOM    561  O   SER L  76      34.325  16.484  54.894  1.00 47.56           O  
ATOM    562  N   SER L  77      36.406  16.856  55.693  1.00 33.20           N  
ATOM    563  CA  SER L  77      36.688  15.490  56.033  0.88 32.30           C  
ATOM    564  CB  SER L  77      36.020  15.052  57.348  0.88 37.40           C  
ATOM    565  OG  SER L  77      36.328  13.695  57.628  0.88 47.39           O  
ATOM    566  C   SER L  77      36.254  14.551  54.944  1.00 29.92           C  
ATOM    567  O   SER L  77      35.283  13.814  55.112  1.00 30.89           O  
ATOM    568  N   LEU L  78      36.974  14.539  53.802  1.00 23.65           N  
ATOM    569  CA  LEU L  78      36.597  13.690  52.703  1.00 22.40           C  
ATOM    570  CB  LEU L  78      37.573  13.651  51.514  1.00 25.19           C  
ATOM    571  CG  LEU L  78      37.558  14.875  50.597  1.00 26.17           C  
ATOM    572  CD1 LEU L  78      38.442  14.631  49.372  1.00 27.61           C  
ATOM    573  CD2 LEU L  78      36.137  15.259  50.190  1.00 28.26           C  
ATOM    574  C   LEU L  78      36.528  12.270  53.149  1.00 24.38           C  
ATOM    575  O   LEU L  78      37.345  11.801  53.940  1.00 26.32           O  
ATOM    576  N   GLN L  79      35.521  11.551  52.617  1.00 23.35           N  
ATOM    577  CA  GLN L  79      35.335  10.164  52.924  1.00 25.72           C  
ATOM    578  CB  GLN L  79      33.918   9.840  53.420  1.00 27.83           C  
ATOM    579  CG  GLN L  79      33.577  10.543  54.735  1.00 30.24           C  
ATOM    580  CD  GLN L  79      34.584  10.091  55.785  1.00 37.94           C  
ATOM    581  OE1 GLN L  79      35.002  10.874  56.634  1.00 44.39           O  
ATOM    582  NE2 GLN L  79      34.983   8.792  55.733  1.00 33.88           N  
ATOM    583  C   GLN L  79      35.578   9.402  51.657  1.00 23.57           C  
ATOM    584  O   GLN L  79      35.591   9.968  50.565  1.00 24.95           O  
ATOM    585  N   PRO L  80      35.783   8.117  51.775  1.00 25.97           N  
ATOM    586  CA  PRO L  80      36.093   7.272  50.654  1.00 27.93           C  
ATOM    587  CD  PRO L  80      36.001   7.461  53.053  1.00 26.94           C  
ATOM    588  CB  PRO L  80      36.428   5.900  51.247  1.00 31.90           C  
ATOM    589  CG  PRO L  80      35.932   5.965  52.705  1.00 32.24           C  
ATOM    590  C   PRO L  80      35.008   7.267  49.621  1.00 30.21           C  
ATOM    591  O   PRO L  80      35.304   7.025  48.452  1.00 30.68           O  
ATOM    592  N   GLU L  81      33.754   7.525  50.025  1.00 28.31           N  
ATOM    593  CA  GLU L  81      32.615   7.541  49.149  1.00 29.17           C  
ATOM    594  CB  GLU L  81      31.293   7.776  49.902  1.00 31.72           C  
ATOM    595  CG  GLU L  81      30.948   6.722  50.957  1.00 37.10           C  
ATOM    596  CD  GLU L  81      31.581   7.125  52.284  1.00 49.36           C  
ATOM    597  OE1 GLU L  81      32.827   7.007  52.421  1.00 40.07           O  
ATOM    598  OE2 GLU L  81      30.815   7.557  53.188  1.00 55.26           O1-
ATOM    599  C   GLU L  81      32.742   8.704  48.210  1.00 28.27           C  
ATOM    600  O   GLU L  81      32.206   8.679  47.104  1.00 28.93           O  
ATOM    601  N   ASP L  82      33.424   9.767  48.676  1.00 23.66           N  
ATOM    602  CA  ASP L  82      33.559  11.058  48.053  1.00 21.31           C  
ATOM    603  CB  ASP L  82      34.196  12.100  48.992  1.00 20.38           C  
ATOM    604  CG  ASP L  82      33.211  12.386  50.118  1.00 26.02           C  
ATOM    605  OD1 ASP L  82      32.043  11.926  50.006  1.00 28.10           O  
ATOM    606  OD2 ASP L  82      33.610  13.061  51.105  1.00 24.70           O1-
ATOM    607  C   ASP L  82      34.357  11.065  46.777  1.00 22.35           C  
ATOM    608  O   ASP L  82      34.225  12.012  46.003  1.00 23.44           O  
ATOM    609  N   SER L  83      35.265  10.098  46.533  1.00 22.44           N  
ATOM    610  CA  SER L  83      35.999  10.184  45.296  1.00 23.04           C  
ATOM    611  CB  SER L  83      37.013   9.045  45.092  1.00 20.76           C  
ATOM    612  OG  SER L  83      38.048   9.132  46.059  1.00  0.00           O  
ATOM    613  C   SER L  83      35.004  10.109  44.183  1.00 24.69           C  
ATOM    614  O   SER L  83      34.217   9.167  44.106  1.00 25.00           O  
ATOM    615  N   ALA L  84      35.030  11.108  43.275  1.00 22.59           N  
ATOM    616  CA  ALA L  84      34.067  11.146  42.212  1.00 23.15           C  
ATOM    617  CB  ALA L  84      32.612  11.192  42.708  1.00 20.65           C  
ATOM    618  C   ALA L  84      34.308  12.408  41.446  1.00 22.51           C  
ATOM    619  O   ALA L  84      35.279  13.122  41.696  1.00 23.63           O  
ATOM    620  N   THR L  85      33.435  12.698  40.460  1.00 21.25           N  
ATOM    621  CA  THR L  85      33.571  13.908  39.703  1.00 20.08           C  
ATOM    622  CB  THR L  85      33.462  13.693  38.224  1.00 21.68           C  
ATOM    623  OG1 THR L  85      34.455  12.773  37.794  1.00 22.61           O  
ATOM    624  CG2 THR L  85      33.656  15.044  37.517  1.00 22.93           C  
ATOM    625  C   THR L  85      32.453  14.814  40.126  1.00 23.14           C  
ATOM    626  O   THR L  85      31.342  14.352  40.388  1.00 25.07           O  
ATOM    627  N   TYR L  86      32.727  16.135  40.216  1.00 21.43           N  
ATOM    628  CA  TYR L  86      31.735  17.073  40.670  1.00 22.03           C  
ATOM    629  CB  TYR L  86      32.137  17.801  41.966  1.00 22.33           C  
ATOM    630  CG  TYR L  86      32.182  16.780  43.053  1.00 23.45           C  
ATOM    631  CD1 TYR L  86      33.295  15.991  43.235  1.00 24.47           C  
ATOM    632  CD2 TYR L  86      31.103  16.614  43.889  1.00 20.12           C  
ATOM    633  CE1 TYR L  86      33.333  15.049  44.237  1.00 22.50           C  
ATOM    634  CE2 TYR L  86      31.136  15.674  44.891  1.00 20.52           C  
ATOM    635  CZ  TYR L  86      32.250  14.890  45.067  1.00 21.26           C  
ATOM    636  OH  TYR L  86      32.275  13.927  46.098  1.00 23.02           O  
ATOM    637  C   TYR L  86      31.523  18.114  39.611  1.00 26.29           C  
ATOM    638  O   TYR L  86      32.474  18.581  38.985  1.00 26.17           O  
ATOM    639  N   TYR L  87      30.245  18.495  39.384  1.00 24.14           N  
ATOM    640  CA  TYR L  87      29.917  19.454  38.364  1.00 26.98           C  
ATOM    641  CB  TYR L  87      29.030  18.889  37.237  1.00 27.11           C  
ATOM    642  CG  TYR L  87      29.718  17.792  36.491  1.00 27.20           C  
ATOM    643  CD1 TYR L  87      30.599  18.071  35.470  1.00 28.26           C  
ATOM    644  CD2 TYR L  87      29.463  16.477  36.805  1.00 29.17           C  
ATOM    645  CE1 TYR L  87      31.220  17.054  34.780  1.00 26.90           C  
ATOM    646  CE2 TYR L  87      30.080  15.457  36.120  1.00 27.19           C  
ATOM    647  CZ  TYR L  87      30.961  15.744  35.106  1.00 28.97           C  
ATOM    648  OH  TYR L  87      31.592  14.694  34.405  1.00 29.00           O  
ATOM    649  C   TYR L  87      29.100  20.556  38.974  1.00 27.53           C  
ATOM    650  O   TYR L  87      28.240  20.314  39.818  1.00 27.03           O  
ATOM    651  N   CYS L  88      29.365  21.812  38.558  1.00 27.63           N  
ATOM    652  CA  CYS L  88      28.551  22.919  38.973  1.00 27.70           C  
ATOM    653  CB  CYS L  88      29.358  24.191  39.374  1.00 30.18           C  
ATOM    654  SG  CYS L  88      30.553  24.761  38.117  1.00 37.69           S  
ATOM    655  C   CYS L  88      27.665  23.240  37.807  1.00 30.50           C  
ATOM    656  O   CYS L  88      27.962  22.876  36.671  1.00 29.37           O  
ATOM    657  N   GLN L  89      26.501  23.867  38.063  1.00 30.41           N  
ATOM    658  CA  GLN L  89      25.635  24.251  36.985  1.00 30.37           C  
ATOM    659  CB  GLN L  89      24.668  23.193  36.438  1.00 33.86           C  
ATOM    660  CG  GLN L  89      23.617  23.781  35.499  1.00 39.19           C  
ATOM    661  CD  GLN L  89      22.295  23.108  35.826  1.00 43.46           C  
ATOM    662  OE1 GLN L  89      22.258  22.009  36.372  1.00 41.52           O  
ATOM    663  NE2 GLN L  89      21.172  23.811  35.522  1.00 43.32           N  
ATOM    664  C   GLN L  89      24.886  25.476  37.404  1.00 30.97           C  
ATOM    665  O   GLN L  89      24.512  25.660  38.562  1.00 30.87           O  
ATOM    666  N   GLN L  90      24.683  26.387  36.442  1.00 32.46           N  
ATOM    667  CA  GLN L  90      23.999  27.597  36.764  1.00 31.88           C  
ATOM    668  CB  GLN L  90      24.614  28.834  36.084  1.00 34.40           C  
ATOM    669  CG  GLN L  90      24.626  28.779  34.553  1.00 37.45           C  
ATOM    670  CD  GLN L  90      23.297  29.284  34.012  1.00 41.43           C  
ATOM    671  OE1 GLN L  90      22.495  29.869  34.737  1.00 41.25           O  
ATOM    672  NE2 GLN L  90      23.064  29.065  32.689  1.00 40.28           N  
ATOM    673  C   GLN L  90      22.572  27.460  36.355  1.00 37.25           C  
ATOM    674  O   GLN L  90      22.245  26.801  35.369  1.00 34.72           O  
ATOM    675  N   SER L  91      21.580  27.742  37.244  1.00 28.55           N  
ATOM    676  CA  SER L  91      20.155  27.568  36.939  1.00 29.26           C  
ATOM    677  CB  SER L  91      19.326  27.158  38.167  1.00 30.08           C  
ATOM    678  OG  SER L  91      19.765  25.903  38.662  1.00 28.08           O  
ATOM    679  C   SER L  91      19.584  28.869  36.481  1.00 30.85           C  
ATOM    680  O   SER L  91      18.399  28.989  36.156  1.00 31.18           O  
ATOM    681  N   TYR L  92      20.454  29.880  36.467  1.00 30.98           N  
ATOM    682  CA  TYR L  92      20.101  31.252  36.308  1.00 32.27           C  
ATOM    683  CB  TYR L  92      21.389  32.092  36.262  1.00 32.64           C  
ATOM    684  CG  TYR L  92      21.086  33.545  36.225  1.00 33.46           C  
ATOM    685  CD1 TYR L  92      20.912  34.244  37.396  1.00 34.34           C  
ATOM    686  CD2 TYR L  92      20.995  34.211  35.025  1.00 34.30           C  
ATOM    687  CE1 TYR L  92      20.639  35.591  37.372  1.00 34.61           C  
ATOM    688  CE2 TYR L  92      20.722  35.558  34.994  1.00 34.86           C  
ATOM    689  CZ  TYR L  92      20.544  36.248  36.170  1.00 34.95           C  
ATOM    690  OH  TYR L  92      20.263  37.630  36.144  1.00 36.82           O  
ATOM    691  C   TYR L  92      19.356  31.478  35.036  1.00 32.94           C  
ATOM    692  O   TYR L  92      18.268  32.057  35.046  1.00 32.72           O  
ATOM    693  N   SER L  93      19.892  31.003  33.901  1.00 33.48           N  
ATOM    694  CA  SER L  93      19.223  31.288  32.669  1.00 33.87           C  
ATOM    695  CB  SER L  93      19.948  32.354  31.827  1.00 34.06           C  
ATOM    696  OG  SER L  93      19.245  32.591  30.617  1.00 41.21           O  
ATOM    697  C   SER L  93      19.196  30.040  31.861  1.00 34.83           C  
ATOM    698  O   SER L  93      19.841  29.048  32.196  1.00 34.32           O  
ATOM    699  N   THR L  94      18.410  30.066  30.771  1.00 34.61           N  
ATOM    700  CA  THR L  94      18.317  28.940  29.897  1.00 33.97           C  
ATOM    701  CB  THR L  94      16.901  28.636  29.490  1.00 34.68           C  
ATOM    702  OG1 THR L  94      16.101  28.373  30.633  1.00 36.46           O  
ATOM    703  CG2 THR L  94      16.894  27.420  28.552  1.00 33.68           C  
ATOM    704  C   THR L  94      19.063  29.331  28.662  1.00 33.30           C  
ATOM    705  O   THR L  94      19.005  30.482  28.232  1.00 34.12           O  
ATOM    706  N   PRO L  95      19.785  28.409  28.088  1.00 31.84           N  
ATOM    707  CA  PRO L  95      19.866  27.072  28.602  1.00 32.41           C  
ATOM    708  CD  PRO L  95      20.094  28.469  26.671  1.00 31.19           C  
ATOM    709  CB  PRO L  95      20.360  26.199  27.449  1.00 32.92           C  
ATOM    710  CG  PRO L  95      20.918  27.198  26.422  1.00 33.08           C  
ATOM    711  C   PRO L  95      20.734  26.999  29.810  1.00 32.68           C  
ATOM    712  O   PRO L  95      21.596  27.857  29.992  1.00 31.06           O  
ATOM    713  N   PHE L  96      20.506  25.975  30.651  1.00 32.80           N  
ATOM    714  CA  PHE L  96      21.296  25.780  31.824  1.00 32.79           C  
ATOM    715  CB  PHE L  96      20.691  24.755  32.789  1.00 32.75           C  
ATOM    716  CG  PHE L  96      19.426  25.377  33.248  1.00 34.71           C  
ATOM    717  CD1 PHE L  96      18.311  25.338  32.444  1.00  0.00           C  
ATOM    718  CD2 PHE L  96      19.357  25.994  34.473  1.00  0.00           C  
ATOM    719  CE1 PHE L  96      17.135  25.917  32.850  1.00  0.00           C  
ATOM    720  CE2 PHE L  96      18.183  26.574  34.885  1.00  0.00           C  
ATOM    721  CZ  PHE L  96      17.077  26.534  34.073  1.00 43.12           C  
ATOM    722  C   PHE L  96      22.599  25.252  31.362  1.00 32.18           C  
ATOM    723  O   PHE L  96      22.668  24.489  30.398  1.00 31.69           O  
ATOM    724  N   THR L  97      23.677  25.663  32.040  1.00 33.58           N  
ATOM    725  CA  THR L  97      24.969  25.218  31.604  1.00 34.29           C  
ATOM    726  CB  THR L  97      25.795  26.329  31.027  1.00 38.02           C  
ATOM    727  OG1 THR L  97      25.923  27.389  31.963  1.00 39.28           O  
ATOM    728  CG2 THR L  97      25.109  26.835  29.748  1.00 40.66           C  
ATOM    729  C   THR L  97      25.712  24.603  32.754  1.00 35.10           C  
ATOM    730  O   THR L  97      25.507  24.965  33.912  1.00 34.84           O  
ATOM    731  N   PHE L  98      26.620  23.650  32.441  1.00 31.18           N  
ATOM    732  CA  PHE L  98      27.365  22.929  33.441  1.00 29.43           C  
ATOM    733  CB  PHE L  98      27.456  21.412  33.199  1.00 28.80           C  
ATOM    734  CG  PHE L  98      26.127  20.762  33.075  1.00 29.84           C  
ATOM    735  CD1 PHE L  98      25.510  20.698  31.847  1.00 33.03           C  
ATOM    736  CD2 PHE L  98      25.515  20.200  34.169  1.00 29.47           C  
ATOM    737  CE1 PHE L  98      24.288  20.084  31.715  1.00 32.72           C  
ATOM    738  CE2 PHE L  98      24.295  19.586  34.042  1.00 28.94           C  
ATOM    739  CZ  PHE L  98      23.679  19.530  32.814  1.00 32.18           C  
ATOM    740  C   PHE L  98      28.812  23.300  33.309  1.00 29.65           C  
ATOM    741  O   PHE L  98      29.278  23.688  32.239  1.00 33.35           O  
ATOM    742  N   GLY L  99      29.563  23.174  34.421  1.00 28.15           N  
ATOM    743  CA  GLY L  99      30.987  23.359  34.376  1.00 28.40           C  
ATOM    744  C   GLY L  99      31.547  22.088  33.799  1.00 29.74           C  
ATOM    745  O   GLY L  99      30.834  21.099  33.639  1.00 27.81           O  
ATOM    746  N   PRO L 100      32.808  22.117  33.462  1.00 28.78           N  
ATOM    747  CA  PRO L 100      33.476  20.975  32.879  1.00 29.99           C  
ATOM    748  CD  PRO L 100      33.372  23.370  32.985  1.00 51.31           C  
ATOM    749  CB  PRO L 100      34.778  21.514  32.295  1.00 37.34           C  
ATOM    750  CG  PRO L 100      34.449  22.979  31.961  1.00 45.82           C  
ATOM    751  C   PRO L 100      33.690  19.816  33.809  1.00 29.02           C  
ATOM    752  O   PRO L 100      33.994  18.729  33.318  1.00 29.49           O  
ATOM    753  N   GLY L 101      33.600  20.021  35.136  1.00 27.77           N  
ATOM    754  CA  GLY L 101      33.739  18.928  36.058  1.00 26.86           C  
ATOM    755  C   GLY L 101      35.100  18.924  36.680  1.00 29.96           C  
ATOM    756  O   GLY L 101      36.094  19.318  36.069  1.00 30.49           O  
ATOM    757  N   THR L 102      35.158  18.469  37.948  1.00 26.61           N  
ATOM    758  CA  THR L 102      36.415  18.341  38.622  1.00 24.99           C  
ATOM    759  CB  THR L 102      36.602  19.337  39.736  1.00 24.99           C  
ATOM    760  OG1 THR L 102      37.963  19.374  40.117  1.00 30.01           O  
ATOM    761  CG2 THR L 102      35.750  18.951  40.951  1.00 24.78           C  
ATOM    762  C   THR L 102      36.468  16.947  39.167  1.00 24.40           C  
ATOM    763  O   THR L 102      35.530  16.480  39.811  1.00 24.64           O  
ATOM    764  N   LYS L 103      37.572  16.224  38.912  1.00 21.33           N  
ATOM    765  CA  LYS L 103      37.636  14.868  39.372  1.00 22.99           C  
ATOM    766  CB  LYS L 103      38.302  13.915  38.366  1.00 24.57           C  
ATOM    767  CG  LYS L 103      38.359  12.469  38.858  1.00 24.98           C  
ATOM    768  CD  LYS L 103      38.711  11.455  37.769  1.00 29.08           C  
ATOM    769  CE  LYS L 103      38.966  10.044  38.305  1.00 33.58           C  
ATOM    770  NZ  LYS L 103      37.734   9.504  38.923  1.00 35.36           N1+
ATOM    771  C   LYS L 103      38.438  14.828  40.634  1.00 22.53           C  
ATOM    772  O   LYS L 103      39.549  15.352  40.697  1.00 25.29           O  
ATOM    773  N   VAL L 104      37.876  14.200  41.685  1.00 20.37           N  
ATOM    774  CA  VAL L 104      38.578  14.090  42.932  1.00 18.60           C  
ATOM    775  CB  VAL L 104      37.673  14.266  44.119  1.00 21.70           C  
ATOM    776  CG1 VAL L 104      38.476  14.033  45.408  1.00 21.89           C  
ATOM    777  CG2 VAL L 104      37.028  15.659  44.034  1.00 22.63           C  
ATOM    778  C   VAL L 104      39.158  12.709  42.987  1.00 19.03           C  
ATOM    779  O   VAL L 104      38.425  11.721  43.042  1.00 20.39           O  
ATOM    780  N   ASP L 105      40.505  12.613  42.982  1.00 20.71           N  
ATOM    781  CA  ASP L 105      41.178  11.342  42.947  1.00 19.02           C  
ATOM    782  CB  ASP L 105      42.264  11.262  41.859  1.00 23.90           C  
ATOM    783  CG  ASP L 105      41.573  11.335  40.502  1.00 29.21           C  
ATOM    784  OD1 ASP L 105      40.315  11.288  40.476  1.00  0.00           O  
ATOM    785  OD2 ASP L 105      42.296  11.443  39.475  1.00  0.00           O1-
ATOM    786  C   ASP L 105      41.840  11.080  44.268  1.00 20.53           C  
ATOM    787  O   ASP L 105      41.925  11.956  45.125  1.00 22.64           O  
ATOM    788  N   ILE L 106      42.335   9.835  44.450  1.00 21.87           N  
ATOM    789  CA  ILE L 106      42.932   9.416  45.688  1.00 21.46           C  
ATOM    790  CB  ILE L 106      42.774   7.943  45.933  1.00 23.94           C  
ATOM    791  CG1 ILE L 106      41.280   7.587  46.007  1.00 25.81           C  
ATOM    792  CG2 ILE L 106      43.562   7.566  47.198  1.00 25.13           C  
ATOM    793  CD1 ILE L 106      41.009   6.086  45.940  1.00 31.32           C  
ATOM    794  C   ILE L 106      44.399   9.707  45.664  1.00 24.92           C  
ATOM    795  O   ILE L 106      45.115   9.327  44.739  1.00 24.96           O  
ATOM    796  N   ARG L 107      44.876  10.399  46.717  1.00 23.45           N  
ATOM    797  CA  ARG L 107      46.257  10.754  46.842  1.00 21.68           C  
ATOM    798  CB  ARG L 107      46.450  12.006  47.709  1.00 28.32           C  
ATOM    799  CG  ARG L 107      47.899  12.464  47.868  1.00 30.71           C  
ATOM    800  CD  ARG L 107      48.047  13.582  48.901  1.00 39.53           C  
ATOM    801  NE  ARG L 107      49.486  13.959  48.972  1.00  0.00           N  
ATOM    802  CZ  ARG L 107      49.977  14.934  48.153  1.00  0.00           C  
ATOM    803  NH1 ARG L 107      49.147  15.551  47.262  1.00  0.00           N1+
ATOM    804  NH2 ARG L 107      51.289  15.303  48.231  1.00  0.00           N  
ATOM    805  C   ARG L 107      46.949   9.597  47.552  1.00 24.78           C  
ATOM    806  O   ARG L 107      46.233   8.678  48.033  1.00 25.67           O  
ATOM    807  OXT ARG L 107      48.206   9.625  47.627  1.00  0.00           O1-
TER     808      ARG L 107 
ATOM    809  N   GLN H 108       8.931   5.798  45.721  1.00 69.11           N1+
ATOM    810  CA  GLN H 108       9.667   7.079  45.612  1.00 69.09           C  
ATOM    811  CB  GLN H 108      11.147   6.900  45.967  1.00 74.64           C  
ATOM    812  CG  GLN H 108      11.398   6.568  47.431  1.00 85.78           C  
ATOM    813  CD  GLN H 108      12.904   6.428  47.593  1.00 93.30           C  
ATOM    814  OE1 GLN H 108      13.504   5.461  47.132  1.00 95.50           O  
ATOM    815  NE2 GLN H 108      13.535   7.433  48.262  1.00  0.00           N  
ATOM    816  C   GLN H 108       9.637   7.586  44.217  1.00 61.10           C  
ATOM    817  O   GLN H 108       9.052   6.972  43.326  1.00 60.69           O  
ATOM    818  N   VAL H 109      10.279   8.745  44.000  1.00 54.87           N  
ATOM    819  CA  VAL H 109      10.325   9.290  42.683  1.00 49.18           C  
ATOM    820  CB  VAL H 109      10.804  10.713  42.651  1.00 46.03           C  
ATOM    821  CG1 VAL H 109      10.960  11.152  41.186  1.00 45.04           C  
ATOM    822  CG2 VAL H 109       9.824  11.579  43.461  1.00 50.59           C  
ATOM    823  C   VAL H 109      11.295   8.464  41.902  1.00 51.80           C  
ATOM    824  O   VAL H 109      12.398   8.181  42.368  1.00 49.00           O  
ATOM    825  N   GLN H 110      10.896   8.037  40.687  1.00 51.90           N  
ATOM    826  CA  GLN H 110      11.781   7.234  39.897  1.00 50.96           C  
ATOM    827  CB  GLN H 110      11.529   5.718  40.011  1.00 59.43           C  
ATOM    828  CG  GLN H 110      12.007   5.092  41.322  1.00 67.58           C  
ATOM    829  CD  GLN H 110      11.691   3.604  41.278  1.00 73.81           C  
ATOM    830  OE1 GLN H 110      10.534   3.198  41.375  1.00 78.62           O  
ATOM    831  NE2 GLN H 110      12.749   2.762  41.129  1.00 71.28           N  
ATOM    832  C   GLN H 110      11.615   7.574  38.451  1.00 49.39           C  
ATOM    833  O   GLN H 110      10.506   7.781  37.958  1.00 45.78           O  
ATOM    834  N   LEU H 111      12.754   7.648  37.738  1.00 42.62           N  
ATOM    835  CA  LEU H 111      12.750   7.857  36.321  1.00 39.11           C  
ATOM    836  CB  LEU H 111      13.524   9.117  35.894  1.00 39.22           C  
ATOM    837  CG  LEU H 111      12.912  10.433  36.406  1.00 44.70           C  
ATOM    838  CD1 LEU H 111      13.733  11.647  35.942  1.00 44.25           C  
ATOM    839  CD2 LEU H 111      11.431  10.548  36.011  1.00 45.65           C  
ATOM    840  C   LEU H 111      13.479   6.680  35.748  1.00 40.67           C  
ATOM    841  O   LEU H 111      14.622   6.421  36.122  1.00 40.48           O  
ATOM    842  N   VAL H 112      12.832   5.922  34.838  1.00 41.71           N  
ATOM    843  CA  VAL H 112      13.487   4.781  34.255  1.00 40.84           C  
ATOM    844  CB  VAL H 112      12.772   3.486  34.503  1.00 44.38           C  
ATOM    845  CG1 VAL H 112      13.513   2.366  33.753  1.00 42.25           C  
ATOM    846  CG2 VAL H 112      12.674   3.264  36.022  1.00 46.91           C  
ATOM    847  C   VAL H 112      13.527   4.988  32.774  1.00 39.19           C  
ATOM    848  O   VAL H 112      12.522   5.326  32.152  1.00 42.02           O  
ATOM    849  N   GLN H 113      14.706   4.760  32.166  1.00 36.34           N  
ATOM    850  CA  GLN H 113      14.876   5.011  30.764  1.00 35.49           C  
ATOM    851  CB  GLN H 113      16.125   5.856  30.454  1.00 32.18           C  
ATOM    852  CG  GLN H 113      16.057   7.255  31.076  1.00 34.30           C  
ATOM    853  CD  GLN H 113      17.335   8.014  30.753  1.00 34.01           C  
ATOM    854  OE1 GLN H 113      17.942   8.627  31.631  1.00 30.79           O  
ATOM    855  NE2 GLN H 113      17.751   7.990  29.460  1.00 34.03           N  
ATOM    856  C   GLN H 113      14.984   3.713  30.021  1.00 38.45           C  
ATOM    857  O   GLN H 113      15.222   2.654  30.602  1.00 39.52           O  
ATOM    858  N   SER H 114      14.793   3.787  28.688  1.00 35.61           N  
ATOM    859  CA  SER H 114      14.829   2.642  27.824  1.00 36.19           C  
ATOM    860  CB  SER H 114      14.300   2.940  26.408  1.00 39.50           C  
ATOM    861  OG  SER H 114      15.047   3.990  25.813  1.00 38.40           O  
ATOM    862  C   SER H 114      16.239   2.140  27.728  1.00 35.78           C  
ATOM    863  O   SER H 114      17.182   2.795  28.169  1.00 32.59           O  
ATOM    864  N   GLY H 115      16.404   0.938  27.136  1.00 36.93           N  
ATOM    865  CA  GLY H 115      17.668   0.254  27.092  1.00 34.88           C  
ATOM    866  C   GLY H 115      18.592   0.850  26.077  1.00 34.91           C  
ATOM    867  O   GLY H 115      18.210   1.688  25.262  1.00 37.69           O  
ATOM    868  N   ALA H 116      19.857   0.375  26.107  1.00 33.18           N  
ATOM    869  CA  ALA H 116      20.913   0.855  25.259  1.00 33.63           C  
ATOM    870  CB  ALA H 116      22.277   0.201  25.540  1.00 33.23           C  
ATOM    871  C   ALA H 116      20.571   0.578  23.833  1.00 36.54           C  
ATOM    872  O   ALA H 116      19.887  -0.395  23.516  1.00 38.90           O  
ATOM    873  N   GLU H 117      21.048   1.461  22.930  1.00 32.81           N  
ATOM    874  CA  GLU H 117      20.729   1.333  21.538  1.00 35.98           C  
ATOM    875  CB  GLU H 117      19.873   2.506  21.030  1.00 40.21           C  
ATOM    876  CG  GLU H 117      18.533   2.659  21.750  1.00 45.61           C  
ATOM    877  CD  GLU H 117      17.551   1.658  21.164  1.00 53.87           C  
ATOM    878  OE1 GLU H 117      17.934   0.946  20.198  1.00 52.02           O  
ATOM    879  OE2 GLU H 117      16.398   1.598  21.670  1.00 55.62           O1-
ATOM    880  C   GLU H 117      21.996   1.376  20.740  1.00 34.46           C  
ATOM    881  O   GLU H 117      22.925   2.115  21.062  1.00 33.44           O  
ATOM    882  N   VAL H 118      22.063   0.547  19.678  1.00 35.59           N  
ATOM    883  CA  VAL H 118      23.164   0.578  18.755  1.00 32.46           C  
ATOM    884  CB  VAL H 118      23.891  -0.729  18.646  1.00 33.37           C  
ATOM    885  CG1 VAL H 118      24.983  -0.602  17.568  1.00 33.57           C  
ATOM    886  CG2 VAL H 118      24.429  -1.102  20.039  1.00 31.78           C  
ATOM    887  C   VAL H 118      22.533   0.859  17.427  1.00 32.55           C  
ATOM    888  O   VAL H 118      21.660   0.113  16.985  1.00 34.14           O  
ATOM    889  N   LYS H 119      22.959   1.943  16.745  1.00 33.73           N  
ATOM    890  CA  LYS H 119      22.284   2.286  15.524  1.00 34.66           C  
ATOM    891  CB  LYS H 119      21.328   3.479  15.697  1.00 37.88           C  
ATOM    892  CG  LYS H 119      20.305   3.283  16.823  1.00 43.64           C  
ATOM    893  CD  LYS H 119      19.380   2.075  16.651  1.00 44.35           C  
ATOM    894  CE  LYS H 119      18.081   2.405  15.912  1.00 49.75           C  
ATOM    895  NZ  LYS H 119      17.230   1.198  15.797  1.00 52.07           N1+
ATOM    896  C   LYS H 119      23.287   2.677  14.481  1.00 35.07           C  
ATOM    897  O   LYS H 119      24.465   2.884  14.768  1.00 36.25           O  
ATOM    898  N   LYS H 120      22.818   2.763  13.217  1.00 37.28           N  
ATOM    899  CA  LYS H 120      23.634   3.169  12.106  1.00 37.57           C  
ATOM    900  CB  LYS H 120      23.313   2.443  10.789  1.00 43.49           C  
ATOM    901  CG  LYS H 120      23.530   0.932  10.800  1.00 48.78           C  
ATOM    902  CD  LYS H 120      22.944   0.265   9.556  1.00 52.49           C  
ATOM    903  CE  LYS H 120      23.109  -1.254   9.511  1.00 55.20           C  
ATOM    904  NZ  LYS H 120      22.454  -1.791   8.298  1.00 60.21           N1+
ATOM    905  C   LYS H 120      23.298   4.601  11.839  1.00 36.72           C  
ATOM    906  O   LYS H 120      22.228   5.080  12.213  1.00 40.45           O  
ATOM    907  N   PRO H 121      24.185   5.306  11.193  1.00 38.57           N  
ATOM    908  CA  PRO H 121      23.904   6.683  10.909  1.00 40.30           C  
ATOM    909  CD  PRO H 121      25.610   5.059  11.339  1.00 40.69           C  
ATOM    910  CB  PRO H 121      25.221   7.290  10.437  1.00 42.52           C  
ATOM    911  CG  PRO H 121      26.285   6.431  11.147  1.00 41.47           C  
ATOM    912  C   PRO H 121      22.793   6.798   9.917  1.00 45.45           C  
ATOM    913  O   PRO H 121      22.710   5.967   9.015  1.00 44.30           O  
ATOM    914  N   GLY H 122      21.931   7.820  10.071  1.00 44.08           N  
ATOM    915  CA  GLY H 122      20.864   8.043   9.141  1.00 47.10           C  
ATOM    916  C   GLY H 122      19.596   7.441   9.661  1.00 45.77           C  
ATOM    917  O   GLY H 122      18.516   7.761   9.168  1.00 46.45           O  
ATOM    918  N   GLU H 123      19.674   6.549  10.667  1.00 42.64           N  
ATOM    919  CA  GLU H 123      18.439   5.982  11.126  1.00 42.86           C  
ATOM    920  CB  GLU H 123      18.513   4.491  11.511  1.00 44.44           C  
ATOM    921  CG  GLU H 123      19.610   4.091  12.493  1.00 47.77           C  
ATOM    922  CD  GLU H 123      19.675   2.570  12.429  1.00 52.95           C  
ATOM    923  OE1 GLU H 123      19.365   2.020  11.338  1.00 61.13           O  
ATOM    924  OE2 GLU H 123      20.035   1.939  13.458  1.00 50.12           O1-
ATOM    925  C   GLU H 123      17.839   6.814  12.217  1.00 45.31           C  
ATOM    926  O   GLU H 123      18.508   7.646  12.830  1.00 43.74           O  
ATOM    927  N   SER H 124      16.517   6.643  12.431  1.00 46.85           N  
ATOM    928  CA  SER H 124      15.785   7.393  13.417  0.84 44.88           C  
ATOM    929  CB  SER H 124      14.288   7.524  13.092  0.84 46.05           C  
ATOM    930  OG  SER H 124      14.103   8.220  11.868  0.84 50.79           O  
ATOM    931  C   SER H 124      15.871   6.688  14.733  1.00 42.68           C  
ATOM    932  O   SER H 124      16.145   5.491  14.794  1.00 41.06           O  
ATOM    933  N   LEU H 125      15.640   7.432  15.836  1.00 40.99           N  
ATOM    934  CA  LEU H 125      15.698   6.829  17.135  1.00 37.84           C  
ATOM    935  CB  LEU H 125      17.120   6.833  17.729  1.00 37.17           C  
ATOM    936  CG  LEU H 125      17.224   6.234  19.145  1.00 38.20           C  
ATOM    937  CD1 LEU H 125      16.818   4.752  19.172  1.00 41.42           C  
ATOM    938  CD2 LEU H 125      18.621   6.475  19.742  1.00 35.16           C  
ATOM    939  C   LEU H 125      14.826   7.605  18.071  1.00 42.39           C  
ATOM    940  O   LEU H 125      14.787   8.834  18.026  1.00 44.42           O  
ATOM    941  N   LYS H 126      14.083   6.887  18.937  1.00 39.75           N  
ATOM    942  CA  LYS H 126      13.284   7.526  19.939  1.00 40.93           C  
ATOM    943  CB  LYS H 126      11.772   7.377  19.705  1.00 41.07           C  
ATOM    944  CG  LYS H 126      10.919   8.279  20.598  1.00 45.49           C  
ATOM    945  CD  LYS H 126       9.461   8.375  20.145  1.00 48.15           C  
ATOM    946  CE  LYS H 126       8.652   9.427  20.908  1.00 55.07           C  
ATOM    947  NZ  LYS H 126       7.265   9.474  20.393  1.00 56.11           N1+
ATOM    948  C   LYS H 126      13.601   6.810  21.217  1.00 42.85           C  
ATOM    949  O   LYS H 126      13.486   5.588  21.287  1.00 45.47           O  
ATOM    950  N   ILE H 127      14.002   7.557  22.264  1.00 37.94           N  
ATOM    951  CA  ILE H 127      14.339   6.961  23.529  1.00 36.29           C  
ATOM    952  CB  ILE H 127      15.728   7.292  24.002  1.00 36.75           C  
ATOM    953  CG1 ILE H 127      15.891   8.804  24.230  1.00 36.03           C  
ATOM    954  CG2 ILE H 127      16.728   6.705  22.990  1.00 34.64           C  
ATOM    955  CD1 ILE H 127      17.177   9.169  24.970  1.00 37.81           C  
ATOM    956  C   ILE H 127      13.361   7.497  24.530  1.00 40.02           C  
ATOM    957  O   ILE H 127      12.811   8.582  24.341  1.00 38.00           O  
ATOM    958  N   SER H 128      13.100   6.740  25.620  1.00 39.30           N  
ATOM    959  CA  SER H 128      12.049   7.150  26.510  1.00 39.58           C  
ATOM    960  CB  SER H 128      10.845   6.192  26.463  1.00 42.76           C  
ATOM    961  OG  SER H 128      11.251   4.894  26.872  1.00 44.58           O  
ATOM    962  C   SER H 128      12.503   7.216  27.941  1.00 37.61           C  
ATOM    963  O   SER H 128      13.530   6.658  28.325  1.00 35.46           O  
ATOM    964  N   CYS H 129      11.720   7.958  28.758  1.00 40.51           N  
ATOM    965  CA  CYS H 129      11.950   8.126  30.166  1.00 40.58           C  
ATOM    966  CB  CYS H 129      12.580   9.497  30.488  1.00 36.13           C  
ATOM    967  SG  CYS H 129      12.896   9.774  32.255  1.00 45.69           S  
ATOM    968  C   CYS H 129      10.604   8.061  30.834  1.00 43.41           C  
ATOM    969  O   CYS H 129       9.743   8.901  30.581  1.00 43.66           O  
ATOM    970  N   LYS H 130      10.391   7.063  31.720  1.00 41.11           N  
ATOM    971  CA  LYS H 130       9.123   6.872  32.379  1.00 47.06           C  
ATOM    972  CB  LYS H 130       8.701   5.392  32.419  1.00 54.88           C  
ATOM    973  CG  LYS H 130       7.373   5.123  33.128  1.00 63.14           C  
ATOM    974  CD  LYS H 130       6.145   5.641  32.382  1.00 68.56           C  
ATOM    975  CE  LYS H 130       5.595   4.648  31.359  1.00 74.63           C  
ATOM    976  NZ  LYS H 130       4.908   3.535  32.047  1.00 73.45           N1+
ATOM    977  C   LYS H 130       9.249   7.327  33.798  1.00 44.19           C  
ATOM    978  O   LYS H 130      10.179   6.949  34.507  1.00 42.12           O  
ATOM    979  N   VAL H 131       8.284   8.140  34.264  1.00 44.91           N  
ATOM    980  CA  VAL H 131       8.359   8.669  35.594  1.00 44.28           C  
ATOM    981  CB  VAL H 131       7.995  10.116  35.651  1.00  0.00           C  
ATOM    982  CG1 VAL H 131       8.852  10.857  34.611  1.00  0.00           C  
ATOM    983  CG2 VAL H 131       6.475  10.258  35.467  1.00  0.00           C  
ATOM    984  C   VAL H 131       7.343   7.958  36.425  1.00 48.43           C  
ATOM    985  O   VAL H 131       6.288   7.563  35.929  1.00 51.20           O  
ATOM    986  N   SER H 132       7.660   7.749  37.719  1.00 48.01           N  
ATOM    987  CA  SER H 132       6.718   7.098  38.578  1.00 52.07           C  
ATOM    988  CB  SER H 132       6.868   5.568  38.579  1.00 53.62           C  
ATOM    989  OG  SER H 132       8.170   5.211  39.016  1.00 51.35           O  
ATOM    990  C   SER H 132       6.945   7.583  39.974  1.00 52.04           C  
ATOM    991  O   SER H 132       8.025   8.065  40.312  1.00 50.70           O  
ATOM    992  N   GLY H 133       5.869   7.600  40.796  1.00 28.09           N  
ATOM    993  CA  GLY H 133       5.971   8.019  42.169  1.00 29.05           C  
ATOM    994  C   GLY H 133       5.548   9.454  42.380  1.00 30.94           C  
ATOM    995  O   GLY H 133       5.392   9.875  43.526  1.00 32.31           O  
ATOM    996  N   TYR H 134       5.350  10.261  41.316  1.00 28.49           N  
ATOM    997  CA  TYR H 134       4.988  11.636  41.556  1.00 27.81           C  
ATOM    998  CB  TYR H 134       6.206  12.578  41.601  1.00 26.98           C  
ATOM    999  CG  TYR H 134       6.823  12.683  40.247  1.00 25.77           C  
ATOM   1000  CD1 TYR H 134       7.735  11.757  39.797  1.00 26.01           C  
ATOM   1001  CD2 TYR H 134       6.478  13.723  39.419  1.00 27.06           C  
ATOM   1002  CE1 TYR H 134       8.294  11.876  38.543  1.00 25.60           C  
ATOM   1003  CE2 TYR H 134       7.034  13.848  38.167  1.00 25.91           C  
ATOM   1004  CZ  TYR H 134       7.945  12.924  37.724  1.00 28.21           C  
ATOM   1005  OH  TYR H 134       8.513  13.054  36.439  1.00 26.87           O  
ATOM   1006  C   TYR H 134       4.057  12.103  40.470  1.00 29.48           C  
ATOM   1007  O   TYR H 134       3.662  11.327  39.600  1.00 29.15           O  
ATOM   1008  N   ASN H 135       3.654  13.396  40.519  1.00 28.50           N  
ATOM   1009  CA  ASN H 135       2.755  13.957  39.540  1.00 28.59           C  
ATOM   1010  CB  ASN H 135       1.970  15.178  40.059  1.00 30.05           C  
ATOM   1011  CG  ASN H 135       1.034  14.721  41.171  1.00 17.23           C  
ATOM   1012  OD1 ASN H 135       1.425  14.641  42.334  1.00 17.98           O  
ATOM   1013  ND2 ASN H 135      -0.241  14.417  40.807  1.00 21.31           N  
ATOM   1014  C   ASN H 135       3.569  14.421  38.363  1.00 28.53           C  
ATOM   1015  O   ASN H 135       4.223  15.462  38.404  1.00 29.02           O  
ATOM   1016  N   PHE H 136       3.486  13.665  37.252  1.00 26.32           N  
ATOM   1017  CA  PHE H 136       4.265  13.840  36.052  1.00 25.37           C  
ATOM   1018  CB  PHE H 136       3.943  12.732  35.027  1.00 25.30           C  
ATOM   1019  CG  PHE H 136       4.741  12.909  33.780  1.00 25.24           C  
ATOM   1020  CD1 PHE H 136       6.085  12.623  33.761  1.00 24.78           C  
ATOM   1021  CD2 PHE H 136       4.134  13.332  32.617  1.00 25.00           C  
ATOM   1022  CE1 PHE H 136       6.820  12.773  32.610  1.00 24.50           C  
ATOM   1023  CE2 PHE H 136       4.863  13.484  31.463  1.00 26.28           C  
ATOM   1024  CZ  PHE H 136       6.208  13.207  31.459  1.00 24.48           C  
ATOM   1025  C   PHE H 136       4.025  15.169  35.385  1.00 28.24           C  
ATOM   1026  O   PHE H 136       4.968  15.851  34.988  1.00 28.56           O  
ATOM   1027  N   ALA H 137       2.754  15.578  35.243  1.00 26.80           N  
ATOM   1028  CA  ALA H 137       2.389  16.784  34.551  1.00 26.89           C  
ATOM   1029  CB  ALA H 137       0.868  16.972  34.453  1.00 28.70           C  
ATOM   1030  C   ALA H 137       2.944  17.976  35.262  1.00 29.07           C  
ATOM   1031  O   ALA H 137       3.188  19.013  34.653  1.00 30.05           O  
ATOM   1032  N   SER H 138       3.070  17.881  36.593  1.00 27.25           N  
ATOM   1033  CA  SER H 138       3.484  18.973  37.432  1.00 27.57           C  
ATOM   1034  CB  SER H 138       3.156  18.724  38.914  1.00 29.17           C  
ATOM   1035  OG  SER H 138       1.752  18.627  39.093  1.00 43.28           O  
ATOM   1036  C   SER H 138       4.946  19.295  37.360  1.00 28.65           C  
ATOM   1037  O   SER H 138       5.333  20.392  37.760  1.00 29.66           O  
ATOM   1038  N   GLU H 139       5.803  18.377  36.874  1.00 25.91           N  
ATOM   1039  CA  GLU H 139       7.217  18.617  36.949  1.00 24.76           C  
ATOM   1040  CB  GLU H 139       7.957  17.451  37.636  1.00 24.29           C  
ATOM   1041  CG  GLU H 139       7.414  17.071  39.021  1.00 34.46           C  
ATOM   1042  CD  GLU H 139       8.276  17.700  40.103  1.00  0.00           C  
ATOM   1043  OE1 GLU H 139       9.151  18.533  39.758  1.00  0.00           O  
ATOM   1044  OE2 GLU H 139       8.074  17.346  41.296  1.00  0.00           O1-
ATOM   1045  C   GLU H 139       7.746  18.651  35.558  1.00 26.05           C  
ATOM   1046  O   GLU H 139       7.252  18.015  34.635  1.00 26.59           O  
ATOM   1047  N   TRP H 140       8.803  19.423  35.360  1.00 42.59           N  
ATOM   1048  CA  TRP H 140       9.382  19.529  34.047  1.00 39.13           C  
ATOM   1049  CB  TRP H 140      10.123  20.856  33.811  1.00 38.53           C  
ATOM   1050  CG  TRP H 140       9.271  22.084  33.985  1.00 41.66           C  
ATOM   1051  CD2 TRP H 140       9.451  23.323  33.281  1.00 45.39           C  
ATOM   1052  CD1 TRP H 140       8.199  22.258  34.806  1.00 45.40           C  
ATOM   1053  NE1 TRP H 140       7.690  23.523  34.654  1.00 48.93           N  
ATOM   1054  CE2 TRP H 140       8.450  24.192  33.720  1.00 50.04           C  
ATOM   1055  CE3 TRP H 140      10.368  23.702  32.342  1.00 48.67           C  
ATOM   1056  CZ2 TRP H 140       8.349  25.459  33.224  1.00 53.11           C  
ATOM   1057  CZ3 TRP H 140      10.268  24.984  31.850  1.00 51.67           C  
ATOM   1058  CH2 TRP H 140       9.278  25.844  32.282  1.00 50.90           C  
ATOM   1059  C   TRP H 140      10.410  18.442  33.928  1.00 40.04           C  
ATOM   1060  O   TRP H 140      10.908  17.944  34.937  1.00 38.00           O  
ATOM   1061  N   ILE H 141      10.734  18.028  32.683  1.00 38.13           N  
ATOM   1062  CA  ILE H 141      11.716  16.998  32.461  1.00 37.15           C  
ATOM   1063  CB  ILE H 141      11.164  15.807  31.732  1.00 37.86           C  
ATOM   1064  CG1 ILE H 141      10.084  15.102  32.569  1.00 40.43           C  
ATOM   1065  CG2 ILE H 141      12.344  14.897  31.356  1.00 37.77           C  
ATOM   1066  CD1 ILE H 141      10.620  14.489  33.862  1.00 42.19           C  
ATOM   1067  C   ILE H 141      12.788  17.561  31.578  1.00 38.08           C  
ATOM   1068  O   ILE H 141      12.496  18.161  30.546  1.00 40.09           O  
ATOM   1069  N   GLY H 142      14.071  17.380  31.956  1.00 34.55           N  
ATOM   1070  CA  GLY H 142      15.135  17.882  31.130  1.00 33.61           C  
ATOM   1071  C   GLY H 142      15.898  16.710  30.588  1.00 37.95           C  
ATOM   1072  O   GLY H 142      15.844  15.610  31.138  1.00 33.90           O  
ATOM   1073  N   TRP H 143      16.623  16.922  29.469  1.00 33.93           N  
ATOM   1074  CA  TRP H 143      17.434  15.882  28.897  1.00 33.30           C  
ATOM   1075  CB  TRP H 143      17.034  15.509  27.457  1.00 34.89           C  
ATOM   1076  CG  TRP H 143      15.699  14.805  27.366  1.00 35.26           C  
ATOM   1077  CD2 TRP H 143      15.540  13.386  27.516  1.00 33.29           C  
ATOM   1078  CD1 TRP H 143      14.451  15.315  27.154  1.00 39.16           C  
ATOM   1079  NE1 TRP H 143      13.522  14.301  27.164  1.00 39.57           N  
ATOM   1080  CE2 TRP H 143      14.178  13.108  27.386  1.00 37.83           C  
ATOM   1081  CE3 TRP H 143      16.454  12.396  27.743  1.00 34.73           C  
ATOM   1082  CZ2 TRP H 143      13.709  11.829  27.485  1.00 37.11           C  
ATOM   1083  CZ3 TRP H 143      15.978  11.108  27.842  1.00 35.90           C  
ATOM   1084  CH2 TRP H 143      14.632  10.832  27.716  1.00 35.11           C  
ATOM   1085  C   TRP H 143      18.848  16.380  28.880  1.00 34.55           C  
ATOM   1086  O   TRP H 143      19.102  17.543  28.570  1.00 34.86           O  
ATOM   1087  N   VAL H 144      19.808  15.498  29.232  1.00 30.89           N  
ATOM   1088  CA  VAL H 144      21.190  15.890  29.288  1.00 30.19           C  
ATOM   1089  CB  VAL H 144      21.730  15.919  30.687  1.00 29.90           C  
ATOM   1090  CG1 VAL H 144      23.223  16.275  30.625  1.00 28.80           C  
ATOM   1091  CG2 VAL H 144      20.885  16.897  31.521  1.00 30.37           C  
ATOM   1092  C   VAL H 144      22.013  14.893  28.523  1.00 31.17           C  
ATOM   1093  O   VAL H 144      21.743  13.693  28.552  1.00 30.76           O  
ATOM   1094  N   ARG H 145      23.066  15.377  27.828  1.00 30.21           N  
ATOM   1095  CA  ARG H 145      23.889  14.506  27.032  1.00 28.78           C  
ATOM   1096  CB  ARG H 145      24.035  14.979  25.573  1.00 28.99           C  
ATOM   1097  CG  ARG H 145      24.911  14.066  24.712  1.00 31.75           C  
ATOM   1098  CD  ARG H 145      24.978  14.494  23.245  1.00 34.96           C  
ATOM   1099  NE  ARG H 145      25.753  15.764  23.179  1.00 36.08           N  
ATOM   1100  CZ  ARG H 145      25.891  16.412  21.986  1.00 43.42           C  
ATOM   1101  NH1 ARG H 145      25.297  15.906  20.866  1.00 40.19           N1+
ATOM   1102  NH2 ARG H 145      26.626  17.560  21.914  1.00 43.16           N  
ATOM   1103  C   ARG H 145      25.264  14.449  27.615  1.00 29.99           C  
ATOM   1104  O   ARG H 145      25.813  15.456  28.056  1.00 32.47           O  
ATOM   1105  N   GLN H 146      25.849  13.233  27.654  1.00 27.22           N  
ATOM   1106  CA  GLN H 146      27.190  13.084  28.141  1.00 27.30           C  
ATOM   1107  CB  GLN H 146      27.260  12.379  29.508  1.00 26.12           C  
ATOM   1108  CG  GLN H 146      28.675  12.272  30.078  1.00 26.71           C  
ATOM   1109  CD  GLN H 146      28.584  11.621  31.451  1.00 27.56           C  
ATOM   1110  OE1 GLN H 146      28.153  10.478  31.591  1.00 28.08           O  
ATOM   1111  NE2 GLN H 146      28.994  12.383  32.500  1.00 27.44           N  
ATOM   1112  C   GLN H 146      27.927  12.243  27.147  1.00 26.89           C  
ATOM   1113  O   GLN H 146      27.693  11.041  27.042  1.00 25.18           O  
ATOM   1114  N   MET H 147      28.856  12.862  26.393  1.00 30.02           N  
ATOM   1115  CA  MET H 147      29.609  12.135  25.411  1.00 32.30           C  
ATOM   1116  CB  MET H 147      30.278  13.035  24.356  1.00 35.91           C  
ATOM   1117  CG  MET H 147      29.260  13.743  23.457  1.00 39.92           C  
ATOM   1118  SD  MET H 147      29.974  14.828  22.185  1.00 50.25           S  
ATOM   1119  CE  MET H 147      30.429  16.153  23.341  1.00 50.05           C  
ATOM   1120  C   MET H 147      30.663  11.361  26.132  1.00 33.55           C  
ATOM   1121  O   MET H 147      30.972  11.638  27.290  1.00 33.91           O  
ATOM   1122  N   PRO H 148      31.227  10.381  25.486  1.00 35.28           N  
ATOM   1123  CA  PRO H 148      32.191   9.577  26.173  1.00 38.52           C  
ATOM   1124  CD  PRO H 148      30.524   9.629  24.459  1.00 38.63           C  
ATOM   1125  CB  PRO H 148      32.480   8.399  25.248  1.00 40.65           C  
ATOM   1126  CG  PRO H 148      31.146   8.220  24.495  1.00 39.41           C  
ATOM   1127  C   PRO H 148      33.380  10.359  26.623  1.00 36.06           C  
ATOM   1128  O   PRO H 148      33.993  11.054  25.815  1.00 36.82           O  
ATOM   1129  N   GLY H 149      33.719  10.242  27.922  1.00 36.60           N  
ATOM   1130  CA  GLY H 149      34.864  10.896  28.481  1.00 36.40           C  
ATOM   1131  C   GLY H 149      34.611  12.368  28.575  1.00 41.11           C  
ATOM   1132  O   GLY H 149      35.553  13.157  28.645  1.00 40.60           O  
ATOM   1133  N   LYS H 150      33.335  12.792  28.598  1.00 34.99           N  
ATOM   1134  CA  LYS H 150      33.117  14.208  28.627  1.00 34.79           C  
ATOM   1135  CB  LYS H 150      32.632  14.747  27.277  1.00 36.78           C  
ATOM   1136  CG  LYS H 150      33.772  14.625  26.266  1.00 43.90           C  
ATOM   1137  CD  LYS H 150      33.380  14.708  24.797  1.00 49.51           C  
ATOM   1138  CE  LYS H 150      34.595  14.514  23.888  1.00 58.72           C  
ATOM   1139  NZ  LYS H 150      34.159  14.318  22.492  1.00 63.12           N1+
ATOM   1140  C   LYS H 150      32.151  14.562  29.713  1.00 33.90           C  
ATOM   1141  O   LYS H 150      31.694  13.704  30.468  1.00 32.57           O  
ATOM   1142  N   GLY H 151      31.844  15.871  29.831  1.00 32.69           N  
ATOM   1143  CA  GLY H 151      31.008  16.372  30.884  1.00 33.13           C  
ATOM   1144  C   GLY H 151      29.568  16.332  30.476  1.00 36.63           C  
ATOM   1145  O   GLY H 151      29.202  15.733  29.466  1.00 34.13           O  
ATOM   1146  N   LEU H 152      28.715  17.002  31.283  1.00 33.07           N  
ATOM   1147  CA  LEU H 152      27.289  17.005  31.083  1.00 30.21           C  
ATOM   1148  CB  LEU H 152      26.521  17.089  32.411  1.00 28.51           C  
ATOM   1149  CG  LEU H 152      26.801  15.911  33.361  1.00 28.16           C  
ATOM   1150  CD1 LEU H 152      26.007  16.057  34.667  1.00 28.38           C  
ATOM   1151  CD2 LEU H 152      26.565  14.559  32.667  1.00 30.15           C  
ATOM   1152  C   LEU H 152      26.907  18.194  30.254  1.00 34.20           C  
ATOM   1153  O   LEU H 152      27.471  19.279  30.404  1.00 36.26           O  
ATOM   1154  N   GLU H 153      25.942  18.001  29.328  1.00 31.34           N  
ATOM   1155  CA  GLU H 153      25.477  19.061  28.476  1.00 32.67           C  
ATOM   1156  CB  GLU H 153      25.818  18.830  26.989  1.00 35.95           C  
ATOM   1157  CG  GLU H 153      27.315  18.848  26.664  1.00 43.06           C  
ATOM   1158  CD  GLU H 153      27.475  18.421  25.208  1.00 44.47           C  
ATOM   1159  OE1 GLU H 153      27.522  17.186  24.958  1.00 41.04           O  
ATOM   1160  OE2 GLU H 153      27.543  19.319  24.328  1.00 45.31           O1-
ATOM   1161  C   GLU H 153      23.978  19.091  28.563  1.00 33.51           C  
ATOM   1162  O   GLU H 153      23.318  18.066  28.413  1.00 33.67           O  
ATOM   1163  N   TRP H 154      23.401  20.286  28.798  1.00 33.89           N  
ATOM   1164  CA  TRP H 154      21.974  20.445  28.901  1.00 34.08           C  
ATOM   1165  CB  TRP H 154      21.622  21.694  29.719  1.00 31.72           C  
ATOM   1166  CG  TRP H 154      20.191  22.148  29.652  1.00 36.02           C  
ATOM   1167  CD2 TRP H 154      19.097  21.371  30.135  1.00 37.22           C  
ATOM   1168  CD1 TRP H 154      19.660  23.291  29.134  1.00 38.27           C  
ATOM   1169  NE1 TRP H 154      18.296  23.291  29.305  1.00 39.97           N  
ATOM   1170  CE2 TRP H 154      17.937  22.111  29.915  1.00 42.20           C  
ATOM   1171  CE3 TRP H 154      19.069  20.137  30.706  1.00 39.92           C  
ATOM   1172  CZ2 TRP H 154      16.716  21.624  30.277  1.00 45.00           C  
ATOM   1173  CZ3 TRP H 154      17.841  19.651  31.084  1.00 44.20           C  
ATOM   1174  CH2 TRP H 154      16.690  20.383  30.876  1.00 45.86           C  
ATOM   1175  C   TRP H 154      21.400  20.605  27.524  1.00 36.29           C  
ATOM   1176  O   TRP H 154      21.762  21.530  26.802  1.00 37.58           O  
ATOM   1177  N   MET H 155      20.584  19.619  27.088  1.00 32.78           N  
ATOM   1178  CA  MET H 155      19.910  19.608  25.816  1.00 33.68           C  
ATOM   1179  CB  MET H 155      19.518  18.180  25.406  1.00 32.91           C  
ATOM   1180  CG  MET H 155      20.740  17.278  25.216  1.00 31.70           C  
ATOM   1181  SD  MET H 155      20.373  15.550  24.788  1.00 36.52           S  
ATOM   1182  CE  MET H 155      19.782  15.917  23.112  1.00 39.12           C  
ATOM   1183  C   MET H 155      18.680  20.472  25.733  1.00 38.38           C  
ATOM   1184  O   MET H 155      18.522  21.242  24.788  1.00 38.58           O  
ATOM   1185  N   GLY H 156      17.775  20.385  26.734  1.00 38.29           N  
ATOM   1186  CA  GLY H 156      16.524  21.095  26.655  1.00 38.20           C  
ATOM   1187  C   GLY H 156      15.571  20.496  27.650  1.00 38.80           C  
ATOM   1188  O   GLY H 156      15.903  19.534  28.338  1.00 36.45           O  
ATOM   1189  N   ILE H 157      14.349  21.063  27.750  1.00 37.72           N  
ATOM   1190  CA  ILE H 157      13.389  20.604  28.717  1.00 37.47           C  
ATOM   1191  CB  ILE H 157      13.356  21.471  29.940  1.00 38.62           C  
ATOM   1192  CG1 ILE H 157      12.456  20.860  31.020  1.00  0.00           C  
ATOM   1193  CG2 ILE H 157      12.927  22.882  29.499  1.00  0.00           C  
ATOM   1194  CD1 ILE H 157      12.564  21.576  32.348  1.00 33.81           C  
ATOM   1195  C   ILE H 157      12.016  20.665  28.120  1.00 39.91           C  
ATOM   1196  O   ILE H 157      11.803  21.285  27.081  1.00 41.32           O  
ATOM   1197  N   ILE H 158      11.051  19.962  28.753  1.00 39.95           N  
ATOM   1198  CA  ILE H 158       9.682  20.035  28.335  1.00 42.50           C  
ATOM   1199  CB  ILE H 158       9.238  18.855  27.523  1.00 43.35           C  
ATOM   1200  CG1 ILE H 158       7.844  19.108  26.930  1.00 48.08           C  
ATOM   1201  CG2 ILE H 158       9.340  17.599  28.404  1.00 41.81           C  
ATOM   1202  CD1 ILE H 158       7.452  18.102  25.851  1.00 47.79           C  
ATOM   1203  C   ILE H 158       8.808  20.099  29.551  1.00 44.12           C  
ATOM   1204  O   ILE H 158       9.118  19.518  30.591  1.00 43.59           O  
ATOM   1205  N   TYR H 159       7.681  20.836  29.450  1.00 43.78           N  
ATOM   1206  CA  TYR H 159       6.744  20.853  30.535  1.00 46.37           C  
ATOM   1207  CB  TYR H 159       6.155  22.235  30.862  1.00 47.71           C  
ATOM   1208  CG  TYR H 159       5.233  22.039  32.019  1.00 53.73           C  
ATOM   1209  CD1 TYR H 159       5.752  21.747  33.257  1.00  0.00           C  
ATOM   1210  CD2 TYR H 159       3.866  22.157  31.886  1.00  0.00           C  
ATOM   1211  CE1 TYR H 159       4.937  21.570  34.347  1.00  0.00           C  
ATOM   1212  CE2 TYR H 159       3.043  21.980  32.974  1.00  0.00           C  
ATOM   1213  CZ  TYR H 159       3.579  21.684  34.204  1.00  0.00           C  
ATOM   1214  OH  TYR H 159       2.736  21.504  35.319  1.00  0.00           O  
ATOM   1215  C   TYR H 159       5.632  19.977  30.064  1.00 50.31           C  
ATOM   1216  O   TYR H 159       4.933  20.282  29.100  1.00 52.68           O  
ATOM   1217  N   PRO H 160       5.493  18.791  30.674  1.00 29.30           N  
ATOM   1218  CA  PRO H 160       4.570  17.740  30.272  1.00 29.80           C  
ATOM   1219  CD  PRO H 160       6.562  18.276  31.514  1.00 29.31           C  
ATOM   1220  CB  PRO H 160       4.903  16.539  31.153  1.00 29.76           C  
ATOM   1221  CG  PRO H 160       6.380  16.749  31.524  1.00 29.67           C  
ATOM   1222  C   PRO H 160       3.126  18.099  30.325  1.00 30.41           C  
ATOM   1223  O   PRO H 160       2.322  17.459  29.648  1.00 30.66           O  
ATOM   1224  N   GLY H 161       2.738  19.065  31.164  1.00 31.01           N  
ATOM   1225  CA  GLY H 161       1.338  19.324  31.176  1.00 31.27           C  
ATOM   1226  C   GLY H 161       0.919  19.877  29.842  1.00 31.30           C  
ATOM   1227  O   GLY H 161      -0.001  19.358  29.212  1.00 31.61           O  
ATOM   1228  N   ASP H 162       1.566  20.987  29.422  1.00 31.27           N  
ATOM   1229  CA  ASP H 162       1.318  21.722  28.200  1.00 31.22           C  
ATOM   1230  CB  ASP H 162       1.467  23.247  28.371  1.00 31.09           C  
ATOM   1231  CG  ASP H 162       2.885  23.578  28.792  1.00 32.25           C  
ATOM   1232  OD1 ASP H 162       3.749  22.665  28.741  1.00 32.01           O  
ATOM   1233  OD2 ASP H 162       3.123  24.752  29.182  1.00 32.49           O1-
ATOM   1234  C   ASP H 162       2.100  21.272  26.990  1.00 31.22           C  
ATOM   1235  O   ASP H 162       1.702  21.524  25.853  1.00 31.37           O  
ATOM   1236  N   SER H 163       3.235  20.594  27.203  1.00 31.12           N  
ATOM   1237  CA  SER H 163       4.196  20.200  26.205  1.00 30.94           C  
ATOM   1238  CB  SER H 163       3.557  19.480  25.003  1.00 31.21           C  
ATOM   1239  OG  SER H 163       3.015  18.230  25.407  1.00 31.46           O  
ATOM   1240  C   SER H 163       5.024  21.357  25.670  1.00 30.76           C  
ATOM   1241  O   SER H 163       5.563  21.264  24.569  1.00 30.93           O  
ATOM   1242  N   ASP H 164       5.185  22.466  26.428  1.00 54.38           N  
ATOM   1243  CA  ASP H 164       6.056  23.547  26.049  1.00 52.13           C  
ATOM   1244  CB  ASP H 164       5.982  24.751  27.006  1.00 52.54           C  
ATOM   1245  CG  ASP H 164       6.854  25.870  26.451  1.00 54.11           C  
ATOM   1246  OD1 ASP H 164       7.227  25.797  25.249  1.00  0.00           O  
ATOM   1247  OD2 ASP H 164       7.162  26.815  27.225  1.00  0.00           O1-
ATOM   1248  C   ASP H 164       7.461  23.020  26.093  1.00 50.49           C  
ATOM   1249  O   ASP H 164       7.811  22.258  26.994  1.00 48.26           O  
ATOM   1250  N   THR H 165       8.312  23.414  25.120  1.00 50.22           N  
ATOM   1251  CA  THR H 165       9.657  22.901  25.093  1.00 49.98           C  
ATOM   1252  CB  THR H 165       9.915  21.978  23.937  1.00 57.52           C  
ATOM   1253  OG1 THR H 165       9.745  22.673  22.710  1.00 57.51           O  
ATOM   1254  CG2 THR H 165       8.937  20.795  24.012  1.00 59.01           C  
ATOM   1255  C   THR H 165      10.637  24.031  24.946  1.00 50.79           C  
ATOM   1256  O   THR H 165      10.312  25.094  24.416  1.00 52.10           O  
ATOM   1257  N   LYS H 166      11.876  23.816  25.447  1.00 47.87           N  
ATOM   1258  CA  LYS H 166      12.949  24.768  25.328  1.00 49.36           C  
ATOM   1259  CB  LYS H 166      13.321  25.467  26.646  1.00 51.24           C  
ATOM   1260  CG  LYS H 166      12.225  26.338  27.257  1.00 54.51           C  
ATOM   1261  CD  LYS H 166      12.581  26.815  28.666  1.00  0.00           C  
ATOM   1262  CE  LYS H 166      11.540  27.749  29.285  1.00  0.00           C  
ATOM   1263  NZ  LYS H 166      11.948  28.115  30.660  1.00  0.00           N1+
ATOM   1264  C   LYS H 166      14.177  23.992  24.951  1.00 48.71           C  
ATOM   1265  O   LYS H 166      14.426  22.921  25.503  1.00 47.13           O  
ATOM   1266  N   TYR H 167      14.999  24.520  24.016  1.00 44.74           N  
ATOM   1267  CA  TYR H 167      16.172  23.789  23.616  1.00 43.92           C  
ATOM   1268  CB  TYR H 167      16.169  23.351  22.139  1.00 43.65           C  
ATOM   1269  CG  TYR H 167      15.054  22.397  21.884  1.00 42.78           C  
ATOM   1270  CD1 TYR H 167      13.785  22.864  21.632  1.00 46.67           C  
ATOM   1271  CD2 TYR H 167      15.279  21.039  21.884  1.00 43.40           C  
ATOM   1272  CE1 TYR H 167      12.752  21.990  21.391  1.00 49.97           C  
ATOM   1273  CE2 TYR H 167      14.249  20.160  21.644  1.00 44.26           C  
ATOM   1274  CZ  TYR H 167      12.985  20.636  21.398  1.00 47.79           C  
ATOM   1275  OH  TYR H 167      11.924  19.740  21.151  1.00 48.24           O  
ATOM   1276  C   TYR H 167      17.376  24.672  23.737  1.00 45.13           C  
ATOM   1277  O   TYR H 167      17.289  25.893  23.619  1.00 49.67           O  
ATOM   1278  N   SER H 168      18.545  24.050  23.997  1.00 43.02           N  
ATOM   1279  CA  SER H 168      19.783  24.772  24.012  1.00 47.74           C  
ATOM   1280  CB  SER H 168      20.974  23.904  24.459  1.00 45.86           C  
ATOM   1281  OG  SER H 168      22.176  24.661  24.444  1.00 67.89           O  
ATOM   1282  C   SER H 168      20.012  25.165  22.588  1.00 52.21           C  
ATOM   1283  O   SER H 168      19.506  24.518  21.674  1.00 51.09           O  
ATOM   1284  N   PRO H 169      20.751  26.214  22.363  1.00 60.34           N  
ATOM   1285  CA  PRO H 169      20.955  26.656  21.013  1.00 62.73           C  
ATOM   1286  CD  PRO H 169      20.839  27.308  23.316  1.00 62.94           C  
ATOM   1287  CB  PRO H 169      21.671  27.999  21.128  1.00 66.19           C  
ATOM   1288  CG  PRO H 169      21.159  28.556  22.472  1.00 67.21           C  
ATOM   1289  C   PRO H 169      21.655  25.635  20.176  1.00 58.03           C  
ATOM   1290  O   PRO H 169      21.416  25.597  18.970  1.00 57.80           O  
ATOM   1291  N   SER H 170      22.529  24.811  20.778  1.00 56.13           N  
ATOM   1292  CA  SER H 170      23.252  23.831  20.022  1.00 55.02           C  
ATOM   1293  CB  SER H 170      24.324  23.116  20.862  1.00 57.36           C  
ATOM   1294  OG  SER H 170      25.277  24.056  21.334  1.00 64.39           O  
ATOM   1295  C   SER H 170      22.313  22.775  19.529  1.00 51.00           C  
ATOM   1296  O   SER H 170      22.394  22.337  18.384  1.00 54.22           O  
ATOM   1297  N   PHE H 171      21.414  22.322  20.420  1.00 46.90           N  
ATOM   1298  CA  PHE H 171      20.476  21.259  20.187  1.00 45.61           C  
ATOM   1299  CB  PHE H 171      19.936  20.647  21.488  1.00 42.88           C  
ATOM   1300  CG  PHE H 171      21.091  19.917  22.082  1.00 41.60           C  
ATOM   1301  CD1 PHE H 171      21.404  18.644  21.659  1.00 39.45           C  
ATOM   1302  CD2 PHE H 171      21.865  20.510  23.053  1.00 41.28           C  
ATOM   1303  CE1 PHE H 171      22.471  17.969  22.204  1.00 39.34           C  
ATOM   1304  CE2 PHE H 171      22.932  19.840  23.600  1.00 41.11           C  
ATOM   1305  CZ  PHE H 171      23.236  18.568  23.177  1.00 40.53           C  
ATOM   1306  C   PHE H 171      19.330  21.658  19.314  1.00 48.13           C  
ATOM   1307  O   PHE H 171      18.708  20.799  18.692  1.00 49.75           O  
ATOM   1308  N   GLN H 172      18.976  22.956  19.292  1.00 49.62           N  
ATOM   1309  CA  GLN H 172      17.823  23.401  18.557  1.00 51.74           C  
ATOM   1310  CB  GLN H 172      17.719  24.934  18.476  1.00 56.75           C  
ATOM   1311  CG  GLN H 172      16.503  25.439  17.698  1.00 61.50           C  
ATOM   1312  CD  GLN H 172      15.302  25.448  18.630  1.00 65.25           C  
ATOM   1313  OE1 GLN H 172      15.325  26.080  19.685  1.00 65.10           O  
ATOM   1314  NE2 GLN H 172      14.219  24.726  18.239  1.00 65.92           N  
ATOM   1315  C   GLN H 172      17.856  22.897  17.146  1.00 54.74           C  
ATOM   1316  O   GLN H 172      18.809  23.127  16.404  1.00 56.24           O  
ATOM   1317  N   GLY H 173      16.784  22.169  16.763  1.00 53.27           N  
ATOM   1318  CA  GLY H 173      16.574  21.697  15.422  1.00 51.68           C  
ATOM   1319  C   GLY H 173      17.163  20.330  15.260  1.00 53.50           C  
ATOM   1320  O   GLY H 173      16.782  19.587  14.358  1.00 54.87           O  
ATOM   1321  N   GLN H 174      18.140  19.988  16.112  1.00 48.93           N  
ATOM   1322  CA  GLN H 174      18.823  18.730  16.036  1.00 48.52           C  
ATOM   1323  CB  GLN H 174      20.124  18.742  16.849  1.00 52.49           C  
ATOM   1324  CG  GLN H 174      21.072  19.844  16.380  1.00 62.54           C  
ATOM   1325  CD  GLN H 174      21.228  19.697  14.873  1.00 54.82           C  
ATOM   1326  OE1 GLN H 174      21.429  20.676  14.158  1.00 56.75           O  
ATOM   1327  NE2 GLN H 174      21.136  18.438  14.368  1.00 71.11           N  
ATOM   1328  C   GLN H 174      17.980  17.600  16.542  1.00 48.64           C  
ATOM   1329  O   GLN H 174      17.984  16.511  15.967  1.00 49.86           O  
ATOM   1330  N   VAL H 175      17.232  17.830  17.639  1.00 48.40           N  
ATOM   1331  CA  VAL H 175      16.522  16.761  18.281  1.00 47.85           C  
ATOM   1332  CB  VAL H 175      17.259  16.298  19.505  1.00 50.78           C  
ATOM   1333  CG1 VAL H 175      17.401  17.487  20.470  1.00 48.45           C  
ATOM   1334  CG2 VAL H 175      16.536  15.089  20.105  1.00 51.78           C  
ATOM   1335  C   VAL H 175      15.172  17.252  18.700  1.00 48.78           C  
ATOM   1336  O   VAL H 175      14.929  18.457  18.757  1.00 46.47           O  
ATOM   1337  N   ILE H 176      14.243  16.311  18.982  1.00 45.72           N  
ATOM   1338  CA  ILE H 176      12.923  16.697  19.397  1.00 45.15           C  
ATOM   1339  CB  ILE H 176      11.844  16.298  18.415  1.00 50.46           C  
ATOM   1340  CG1 ILE H 176      11.722  14.773  18.234  1.00  0.00           C  
ATOM   1341  CG2 ILE H 176      12.148  17.030  17.098  1.00 52.99           C  
ATOM   1342  CD1 ILE H 176      10.908  14.057  19.312  1.00  0.00           C  
ATOM   1343  C   ILE H 176      12.629  16.090  20.740  1.00 45.38           C  
ATOM   1344  O   ILE H 176      12.889  14.912  20.988  1.00 42.98           O  
ATOM   1345  N   ILE H 177      12.100  16.918  21.663  1.00 44.21           N  
ATOM   1346  CA  ILE H 177      11.729  16.466  22.976  1.00 42.95           C  
ATOM   1347  CB  ILE H 177      12.166  17.383  24.087  1.00 43.04           C  
ATOM   1348  CG1 ILE H 177      13.702  17.479  24.148  1.00 42.99           C  
ATOM   1349  CG2 ILE H 177      11.528  16.880  25.394  1.00 42.67           C  
ATOM   1350  CD1 ILE H 177      14.213  18.574  25.085  1.00 43.69           C  
ATOM   1351  C   ILE H 177      10.235  16.443  22.994  1.00 46.37           C  
ATOM   1352  O   ILE H 177       9.592  17.380  22.525  1.00 45.85           O  
ATOM   1353  N   SER H 178       9.644  15.355  23.526  1.00 44.74           N  
ATOM   1354  CA  SER H 178       8.216  15.211  23.496  1.00 45.96           C  
ATOM   1355  CB  SER H 178       7.796  14.313  22.320  1.00 49.42           C  
ATOM   1356  OG  SER H 178       6.391  14.147  22.277  1.00 49.18           O  
ATOM   1357  C   SER H 178       7.777  14.545  24.766  1.00 42.96           C  
ATOM   1358  O   SER H 178       8.600  14.066  25.544  1.00 42.41           O  
ATOM   1359  N   ALA H 179       6.450  14.528  25.026  1.00 47.12           N  
ATOM   1360  CA  ALA H 179       5.974  13.881  26.215  1.00 48.53           C  
ATOM   1361  CB  ALA H 179       5.868  14.829  27.422  1.00 48.78           C  
ATOM   1362  C   ALA H 179       4.601  13.323  25.975  1.00 55.76           C  
ATOM   1363  O   ALA H 179       3.804  13.884  25.223  1.00 56.31           O  
ATOM   1364  N   ASP H 180       4.308  12.167  26.609  1.00 56.24           N  
ATOM   1365  CA  ASP H 180       3.001  11.578  26.543  1.00 59.77           C  
ATOM   1366  CB  ASP H 180       3.000  10.183  25.898  1.00 61.80           C  
ATOM   1367  CG  ASP H 180       1.564   9.795  25.580  1.00 71.28           C  
ATOM   1368  OD1 ASP H 180       0.643  10.592  25.904  1.00 72.14           O  
ATOM   1369  OD2 ASP H 180       1.373   8.691  25.004  1.00 73.44           O1-
ATOM   1370  C   ASP H 180       2.563  11.430  27.968  1.00 57.36           C  
ATOM   1371  O   ASP H 180       2.927  10.474  28.649  1.00 55.25           O  
ATOM   1372  N   LYS H 181       1.739  12.380  28.445  1.00 61.24           N  
ATOM   1373  CA  LYS H 181       1.341  12.444  29.825  1.00 64.94           C  
ATOM   1374  CB  LYS H 181       0.467  13.667  30.154  1.00 68.19           C  
ATOM   1375  CG  LYS H 181      -0.955  13.574  29.599  1.00 72.61           C  
ATOM   1376  CD  LYS H 181      -1.921  14.579  30.230  1.00 75.33           C  
ATOM   1377  CE  LYS H 181      -3.343  14.500  29.674  1.00 78.54           C  
ATOM   1378  NZ  LYS H 181      -4.234  15.408  30.429  1.00 81.87           N1+
ATOM   1379  C   LYS H 181       0.553  11.234  30.221  1.00 67.02           C  
ATOM   1380  O   LYS H 181       0.633  10.794  31.366  1.00 64.38           O  
ATOM   1381  N   SER H 182      -0.250  10.667  29.306  1.00 71.62           N  
ATOM   1382  CA  SER H 182      -1.077   9.557  29.694  1.00 73.57           C  
ATOM   1383  CB  SER H 182      -1.916   9.006  28.527  1.00 70.34           C  
ATOM   1384  OG  SER H 182      -1.071   8.492  27.507  1.00 66.82           O  
ATOM   1385  C   SER H 182      -0.195   8.454  30.197  1.00 72.20           C  
ATOM   1386  O   SER H 182      -0.511   7.793  31.185  1.00 72.81           O  
ATOM   1387  N   ILE H 183       0.912   8.217  29.474  1.00 63.46           N  
ATOM   1388  CA  ILE H 183       1.943   7.250  29.737  1.00 61.39           C  
ATOM   1389  CB  ILE H 183       2.848   7.005  28.568  1.00 64.32           C  
ATOM   1390  CG1 ILE H 183       2.053   6.663  27.308  1.00 60.18           C  
ATOM   1391  CG2 ILE H 183       3.805   5.871  28.950  1.00 71.33           C  
ATOM   1392  CD1 ILE H 183       2.932   6.641  26.061  1.00 58.80           C  
ATOM   1393  C   ILE H 183       2.834   7.692  30.863  1.00 55.40           C  
ATOM   1394  O   ILE H 183       3.505   6.871  31.485  1.00 55.13           O  
ATOM   1395  N   ASN H 184       2.946   9.014  31.098  1.00 55.27           N  
ATOM   1396  CA  ASN H 184       3.881   9.504  32.069  1.00 52.48           C  
ATOM   1397  CB  ASN H 184       3.743   8.810  33.433  1.00 54.07           C  
ATOM   1398  CG  ASN H 184       2.347   9.114  33.963  1.00  0.00           C  
ATOM   1399  OD1 ASN H 184       1.360   8.536  33.511  1.00  0.00           O  
ATOM   1400  ND2 ASN H 184       2.252  10.047  34.948  1.00  0.00           N  
ATOM   1401  C   ASN H 184       5.248   9.230  31.527  1.00 51.16           C  
ATOM   1402  O   ASN H 184       6.165   8.845  32.252  1.00 49.25           O  
ATOM   1403  N   THR H 185       5.414   9.425  30.203  1.00 49.51           N  
ATOM   1404  CA  THR H 185       6.698   9.196  29.611  1.00 46.78           C  
ATOM   1405  CB  THR H 185       6.729   8.014  28.690  1.00 47.49           C  
ATOM   1406  OG1 THR H 185       6.374   6.839  29.404  1.00 50.24           O  
ATOM   1407  CG2 THR H 185       8.148   7.870  28.114  1.00 46.33           C  
ATOM   1408  C   THR H 185       7.122  10.399  28.823  1.00 49.10           C  
ATOM   1409  O   THR H 185       6.304  11.089  28.217  1.00 51.91           O  
ATOM   1410  N   ALA H 186       8.446  10.668  28.828  1.00 45.02           N  
ATOM   1411  CA  ALA H 186       9.035  11.753  28.092  1.00 44.05           C  
ATOM   1412  CB  ALA H 186       9.907  12.678  28.956  1.00 43.75           C  
ATOM   1413  C   ALA H 186       9.926  11.128  27.061  1.00 42.45           C  
ATOM   1414  O   ALA H 186      10.448  10.034  27.274  1.00 44.91           O  
ATOM   1415  N   TYR H 187      10.116  11.797  25.902  1.00 40.80           N  
ATOM   1416  CA  TYR H 187      10.885  11.172  24.860  1.00 38.27           C  
ATOM   1417  CB  TYR H 187      10.041  10.747  23.644  1.00 40.93           C  
ATOM   1418  CG  TYR H 187       8.999   9.762  24.063  1.00 43.91           C  
ATOM   1419  CD1 TYR H 187       9.277   8.416  24.131  1.00 44.44           C  
ATOM   1420  CD2 TYR H 187       7.734  10.189  24.391  1.00 48.25           C  
ATOM   1421  CE1 TYR H 187       8.312   7.513  24.512  1.00 48.76           C  
ATOM   1422  CE2 TYR H 187       6.765   9.291  24.773  1.00 52.83           C  
ATOM   1423  CZ  TYR H 187       7.050   7.949  24.832  1.00 52.87           C  
ATOM   1424  OH  TYR H 187       6.056   7.027  25.222  1.00 56.75           O  
ATOM   1425  C   TYR H 187      11.910  12.117  24.310  1.00 40.83           C  
ATOM   1426  O   TYR H 187      11.784  13.337  24.412  1.00 40.62           O  
ATOM   1427  N   LEU H 188      12.985  11.539  23.730  1.00 37.68           N  
ATOM   1428  CA  LEU H 188      14.011  12.278  23.049  1.00 38.93           C  
ATOM   1429  CB  LEU H 188      15.364  12.221  23.784  1.00 36.65           C  
ATOM   1430  CG  LEU H 188      16.454  13.115  23.172  1.00 39.68           C  
ATOM   1431  CD1 LEU H 188      16.024  14.591  23.177  1.00 42.18           C  
ATOM   1432  CD2 LEU H 188      17.801  12.904  23.883  1.00 36.25           C  
ATOM   1433  C   LEU H 188      14.140  11.595  21.717  1.00 42.39           C  
ATOM   1434  O   LEU H 188      14.250  10.371  21.664  1.00 43.12           O  
ATOM   1435  N   GLN H 189      14.124  12.349  20.596  1.00 41.52           N  
ATOM   1436  CA  GLN H 189      14.101  11.661  19.329  1.00 44.68           C  
ATOM   1437  CB  GLN H 189      12.660  11.551  18.785  1.00 54.67           C  
ATOM   1438  CG  GLN H 189      12.518  10.836  17.443  1.00 64.87           C  
ATOM   1439  CD  GLN H 189      11.032  10.741  17.105  1.00 73.94           C  
ATOM   1440  OE1 GLN H 189      10.539   9.674  16.740  1.00 76.01           O  
ATOM   1441  NE2 GLN H 189      10.292  11.876  17.225  1.00 76.45           N  
ATOM   1442  C   GLN H 189      14.939  12.368  18.303  1.00 47.22           C  
ATOM   1443  O   GLN H 189      15.090  13.588  18.326  1.00 45.28           O  
ATOM   1444  N   TRP H 190      15.514  11.583  17.362  1.00 41.83           N  
ATOM   1445  CA  TRP H 190      16.321  12.106  16.294  1.00 42.50           C  
ATOM   1446  CB  TRP H 190      17.785  11.643  16.364  1.00 37.23           C  
ATOM   1447  CG  TRP H 190      18.585  12.187  17.526  1.00 39.35           C  
ATOM   1448  CD2 TRP H 190      18.633  11.587  18.830  1.00 39.56           C  
ATOM   1449  CD1 TRP H 190      19.394  13.284  17.574  1.00 44.25           C  
ATOM   1450  NE1 TRP H 190      19.946  13.405  18.826  1.00 43.38           N  
ATOM   1451  CE2 TRP H 190      19.486  12.369  19.610  1.00 39.96           C  
ATOM   1452  CE3 TRP H 190      18.022  10.479  19.339  1.00 35.63           C  
ATOM   1453  CZ2 TRP H 190      19.741  12.052  20.913  1.00 38.71           C  
ATOM   1454  CZ3 TRP H 190      18.280  10.164  20.654  1.00 35.90           C  
ATOM   1455  CH2 TRP H 190      19.123  10.934  21.426  1.00 37.36           C  
ATOM   1456  C   TRP H 190      15.777  11.567  15.004  1.00 46.09           C  
ATOM   1457  O   TRP H 190      15.411  10.395  14.917  1.00 46.52           O  
ATOM   1458  N   SER H 191      15.667  12.437  13.979  1.00 46.87           N  
ATOM   1459  CA  SER H 191      15.210  12.039  12.676  1.00 49.01           C  
ATOM   1460  CB  SER H 191      14.950  13.238  11.750  1.00 56.19           C  
ATOM   1461  OG  SER H 191      13.960  14.085  12.311  1.00 61.70           O  
ATOM   1462  C   SER H 191      16.273  11.219  12.019  1.00 49.72           C  
ATOM   1463  O   SER H 191      16.007  10.125  11.523  1.00 52.56           O  
ATOM   1464  N   SER H 192      17.513  11.750  11.990  1.00 48.01           N  
ATOM   1465  CA  SER H 192      18.597  11.059  11.354  1.00 49.11           C  
ATOM   1466  CB  SER H 192      18.989  11.683  10.001  1.00 52.57           C  
ATOM   1467  OG  SER H 192      20.067  10.966   9.420  1.00 56.16           O  
ATOM   1468  C   SER H 192      19.787  11.151  12.258  1.00 46.10           C  
ATOM   1469  O   SER H 192      20.298  12.237  12.520  1.00 46.78           O  
ATOM   1470  N   LEU H 193      20.276   9.987  12.727  1.00 41.81           N  
ATOM   1471  CA  LEU H 193      21.359   9.906  13.663  1.00 42.53           C  
ATOM   1472  CB  LEU H 193      21.445   8.539  14.364  1.00 39.00           C  
ATOM   1473  CG  LEU H 193      20.252   8.232  15.288  1.00 39.86           C  
ATOM   1474  CD1 LEU H 193      20.399   6.852  15.954  1.00 41.06           C  
ATOM   1475  CD2 LEU H 193      20.054   9.359  16.312  1.00 35.63           C  
ATOM   1476  C   LEU H 193      22.669  10.118  12.978  1.00 41.53           C  
ATOM   1477  O   LEU H 193      22.831   9.841  11.790  1.00 42.49           O  
ATOM   1478  N   LYS H 194      23.646  10.645  13.745  1.00 39.07           N  
ATOM   1479  CA  LYS H 194      24.983  10.838  13.273  1.00 42.58           C  
ATOM   1480  CB  LYS H 194      25.412  12.313  13.210  1.00 46.93           C  
ATOM   1481  CG  LYS H 194      24.638  13.127  12.169  1.00 52.20           C  
ATOM   1482  CD  LYS H 194      24.866  14.637  12.275  1.00 61.06           C  
ATOM   1483  CE  LYS H 194      24.054  15.311  13.385  1.00 65.69           C  
ATOM   1484  NZ  LYS H 194      22.633  15.407  12.984  1.00 67.69           N1+
ATOM   1485  C   LYS H 194      25.866  10.156  14.270  1.00 41.45           C  
ATOM   1486  O   LYS H 194      25.460   9.889  15.399  1.00 39.13           O  
ATOM   1487  N   ALA H 195      27.108   9.852  13.863  1.00 39.24           N  
ATOM   1488  CA  ALA H 195      28.041   9.172  14.709  1.00 38.97           C  
ATOM   1489  CB  ALA H 195      29.403   8.939  14.034  1.00 38.58           C  
ATOM   1490  C   ALA H 195      28.287  10.034  15.907  1.00 37.59           C  
ATOM   1491  O   ALA H 195      28.468   9.535  17.017  1.00 37.20           O  
ATOM   1492  N   SER H 196      28.290  11.362  15.699  1.00 38.84           N  
ATOM   1493  CA  SER H 196      28.599  12.326  16.720  1.00 40.05           C  
ATOM   1494  CB  SER H 196      28.604  13.772  16.187  1.00 43.89           C  
ATOM   1495  OG  SER H 196      27.304  14.140  15.750  1.00 47.00           O  
ATOM   1496  C   SER H 196      27.595  12.258  17.831  1.00 39.85           C  
ATOM   1497  O   SER H 196      27.838  12.764  18.925  1.00 39.37           O  
ATOM   1498  N   ASP H 197      26.425  11.654  17.562  1.00 35.38           N  
ATOM   1499  CA  ASP H 197      25.359  11.498  18.511  1.00 32.76           C  
ATOM   1500  CB  ASP H 197      24.041  11.024  17.879  1.00 34.68           C  
ATOM   1501  CG  ASP H 197      23.456  12.210  17.130  1.00 40.64           C  
ATOM   1502  OD1 ASP H 197      23.765  13.365  17.528  1.00 38.94           O  
ATOM   1503  OD2 ASP H 197      22.693  11.980  16.155  1.00 41.09           O1-
ATOM   1504  C   ASP H 197      25.727  10.514  19.581  1.00 32.00           C  
ATOM   1505  O   ASP H 197      25.055  10.451  20.606  1.00 32.95           O  
ATOM   1506  N   THR H 198      26.752   9.666  19.359  1.00 31.09           N  
ATOM   1507  CA  THR H 198      27.093   8.667  20.336  1.00 29.53           C  
ATOM   1508  CB  THR H 198      28.339   7.900  19.997  1.00 27.19           C  
ATOM   1509  OG1 THR H 198      28.189   7.247  18.743  1.00 29.95           O  
ATOM   1510  CG2 THR H 198      28.586   6.861  21.105  1.00 26.67           C  
ATOM   1511  C   THR H 198      27.312   9.308  21.672  1.00 31.34           C  
ATOM   1512  O   THR H 198      28.131  10.214  21.821  1.00 31.80           O  
ATOM   1513  N   ALA H 199      26.561   8.837  22.693  1.00 27.02           N  
ATOM   1514  CA  ALA H 199      26.714   9.389  24.009  1.00 26.34           C  
ATOM   1515  CB  ALA H 199      26.440  10.900  24.069  1.00 27.11           C  
ATOM   1516  C   ALA H 199      25.725   8.739  24.923  1.00 28.43           C  
ATOM   1517  O   ALA H 199      24.885   7.945  24.502  1.00 27.96           O  
ATOM   1518  N   ILE H 200      25.836   9.049  26.232  1.00 27.76           N  
ATOM   1519  CA  ILE H 200      24.870   8.577  27.176  1.00 28.02           C  
ATOM   1520  CB  ILE H 200      25.418   8.202  28.520  1.00 28.69           C  
ATOM   1521  CG1 ILE H 200      24.341   7.447  29.319  1.00  0.00           C  
ATOM   1522  CG2 ILE H 200      25.943   9.472  29.210  1.00  0.00           C  
ATOM   1523  CD1 ILE H 200      24.877   6.711  30.544  1.00  0.00           C  
ATOM   1524  C   ILE H 200      23.905   9.704  27.356  1.00 27.07           C  
ATOM   1525  O   ILE H 200      24.308  10.866  27.398  1.00 29.76           O  
ATOM   1526  N   TYR H 201      22.592   9.391  27.405  1.00 28.12           N  
ATOM   1527  CA  TYR H 201      21.612  10.429  27.553  1.00 26.80           C  
ATOM   1528  CB  TYR H 201      20.583  10.483  26.411  1.00 30.44           C  
ATOM   1529  CG  TYR H 201      21.299  10.879  25.165  1.00 32.59           C  
ATOM   1530  CD1 TYR H 201      21.957   9.940  24.402  1.00 29.97           C  
ATOM   1531  CD2 TYR H 201      21.316  12.192  24.760  1.00 32.27           C  
ATOM   1532  CE1 TYR H 201      22.613  10.305  23.249  1.00 30.45           C  
ATOM   1533  CE2 TYR H 201      21.971  12.563  23.609  1.00 31.29           C  
ATOM   1534  CZ  TYR H 201      22.621  11.620  22.851  1.00 32.88           C  
ATOM   1535  OH  TYR H 201      23.290  12.003  21.669  1.00 32.38           O  
ATOM   1536  C   TYR H 201      20.848  10.190  28.817  1.00 29.16           C  
ATOM   1537  O   TYR H 201      20.455   9.063  29.117  1.00 32.07           O  
ATOM   1538  N   TYR H 202      20.619  11.270  29.594  1.00 27.11           N  
ATOM   1539  CA  TYR H 202      19.924  11.148  30.841  1.00 26.39           C  
ATOM   1540  CB  TYR H 202      20.750  11.625  32.049  1.00 24.58           C  
ATOM   1541  CG  TYR H 202      21.973  10.784  32.247  1.00 23.26           C  
ATOM   1542  CD1 TYR H 202      21.908   9.570  32.894  1.00 26.91           C  
ATOM   1543  CD2 TYR H 202      23.197  11.229  31.802  1.00 24.45           C  
ATOM   1544  CE1 TYR H 202      23.043   8.813  33.087  1.00 24.19           C  
ATOM   1545  CE2 TYR H 202      24.334  10.480  31.992  1.00 23.83           C  
ATOM   1546  CZ  TYR H 202      24.257   9.268  32.631  1.00 26.11           C  
ATOM   1547  OH  TYR H 202      25.422   8.496  32.827  1.00 27.46           O  
ATOM   1548  C   TYR H 202      18.720  12.040  30.805  1.00 29.09           C  
ATOM   1549  O   TYR H 202      18.740  13.115  30.207  1.00 30.83           O  
ATOM   1550  N   CYS H 203      17.616  11.580  31.428  1.00 28.23           N  
ATOM   1551  CA  CYS H 203      16.445  12.388  31.601  1.00 30.69           C  
ATOM   1552  CB  CYS H 203      15.117  11.654  31.318  1.00 35.88           C  
ATOM   1553  SG  CYS H 203      14.890  10.172  32.350  1.00 44.11           S  
ATOM   1554  C   CYS H 203      16.453  12.756  33.048  1.00 33.02           C  
ATOM   1555  O   CYS H 203      16.996  12.023  33.877  1.00 31.28           O  
ATOM   1556  N   ALA H 204      15.875  13.920  33.398  1.00 30.57           N  
ATOM   1557  CA  ALA H 204      15.950  14.296  34.775  1.00 29.50           C  
ATOM   1558  CB  ALA H 204      17.194  15.101  35.024  1.00 30.86           C  
ATOM   1559  C   ALA H 204      14.766  15.139  35.129  1.00 34.31           C  
ATOM   1560  O   ALA H 204      14.252  15.898  34.307  1.00 35.17           O  
ATOM   1561  N   ARG H 205      14.308  15.027  36.391  1.00 33.40           N  
ATOM   1562  CA  ARG H 205      13.158  15.757  36.844  1.00 34.54           C  
ATOM   1563  CB  ARG H 205      12.364  14.990  37.922  1.00 36.93           C  
ATOM   1564  CG  ARG H 205      11.071  15.675  38.371  1.00 40.77           C  
ATOM   1565  CD  ARG H 205      10.263  14.852  39.380  1.00 44.24           C  
ATOM   1566  NE  ARG H 205      10.864  15.055  40.729  1.00 42.86           N  
ATOM   1567  CZ  ARG H 205      10.190  14.657  41.847  1.00 48.13           C  
ATOM   1568  NH1 ARG H 205       9.001  13.995  41.729  1.00 49.57           N1+
ATOM   1569  NH2 ARG H 205      10.694  14.933  43.084  1.00 44.65           N  
ATOM   1570  C   ARG H 205      13.617  17.052  37.434  1.00 36.66           C  
ATOM   1571  O   ARG H 205      14.602  17.089  38.169  1.00 36.03           O  
ATOM   1572  N   GLN H 206      12.907  18.160  37.125  1.00 37.10           N  
ATOM   1573  CA  GLN H 206      13.283  19.435  37.670  1.00 39.47           C  
ATOM   1574  CB  GLN H 206      13.118  20.641  36.732  1.00 41.58           C  
ATOM   1575  CG  GLN H 206      14.211  20.777  35.686  1.00 41.84           C  
ATOM   1576  CD  GLN H 206      13.959  22.056  34.904  1.00 47.11           C  
ATOM   1577  OE1 GLN H 206      13.021  22.799  35.187  1.00 48.28           O  
ATOM   1578  NE2 GLN H 206      14.831  22.328  33.898  1.00 34.52           N  
ATOM   1579  C   GLN H 206      12.406  19.771  38.829  1.00 39.72           C  
ATOM   1580  O   GLN H 206      11.181  19.664  38.756  1.00 39.28           O  
ATOM   1581  N   ASN H 207      12.989  20.261  39.920  1.00 81.17           N  
ATOM   1582  CA  ASN H 207      12.057  20.776  40.863  1.00 92.03           C  
ATOM   1583  CB  ASN H 207      12.695  21.202  42.196  1.00 99.43           C  
ATOM   1584  CG  ASN H 207      13.129  19.942  42.932  1.00101.99           C  
ATOM   1585  OD1 ASN H 207      12.302  19.117  43.314  1.00  0.00           O  
ATOM   1586  ND2 ASN H 207      14.464  19.785  43.135  1.00  0.00           N  
ATOM   1587  C   ASN H 207      11.558  21.990  40.145  1.00 90.95           C  
ATOM   1588  O   ASN H 207      12.363  22.834  39.758  1.00 91.96           O  
ATOM   1589  N   HIS H 208      10.227  22.078  39.916  1.00 82.76           N  
ATOM   1590  CA  HIS H 208       9.637  23.122  39.116  1.00 81.94           C  
ATOM   1591  ND1 HIS H 208       6.220  22.522  39.554  1.00  0.00           N  
ATOM   1592  CG  HIS H 208       7.389  21.922  39.140  1.00 74.12           C  
ATOM   1593  CB  HIS H 208       8.436  22.606  38.299  1.00 73.73           C  
ATOM   1594  NE2 HIS H 208       6.196  20.461  40.382  1.00  0.00           N  
ATOM   1595  CD2 HIS H 208       7.358  20.662  39.656  1.00  0.00           C  
ATOM   1596  CE1 HIS H 208       5.545  21.607  40.293  1.00  0.00           C  
ATOM   1597  C   HIS H 208       9.127  24.228  39.993  1.00 91.22           C  
ATOM   1598  O   HIS H 208       7.928  24.495  40.040  1.00 95.82           O  
ATOM   1599  N   TYR H 209      10.024  24.965  40.669  1.00 78.27           N  
ATOM   1600  CA  TYR H 209       9.529  26.010  41.515  1.00 87.98           C  
ATOM   1601  CB  TYR H 209      10.459  26.346  42.696  1.00 92.22           C  
ATOM   1602  CG  TYR H 209       9.791  27.396  43.516  1.00 97.56           C  
ATOM   1603  CD1 TYR H 209       9.987  28.732  43.252  1.00  0.00           C  
ATOM   1604  CD2 TYR H 209       8.958  27.039  44.553  1.00  0.00           C  
ATOM   1605  CE1 TYR H 209       9.364  29.693  44.013  1.00  0.00           C  
ATOM   1606  CE2 TYR H 209       8.332  27.995  45.318  1.00  0.00           C  
ATOM   1607  CZ  TYR H 209       8.536  29.326  45.047  1.00  0.00           C  
ATOM   1608  OH  TYR H 209       7.898  30.314  45.827  1.00  0.00           O  
ATOM   1609  C   TYR H 209       9.362  27.241  40.676  1.00 86.02           C  
ATOM   1610  O   TYR H 209      10.231  27.580  39.875  1.00 81.20           O  
ATOM   1611  N   GLY H 210       8.214  27.940  40.820  1.00 92.72           N  
ATOM   1612  CA  GLY H 210       7.999  29.113  40.024  1.00 91.53           C  
ATOM   1613  C   GLY H 210       7.074  30.027  40.771  1.00 98.50           C  
ATOM   1614  O   GLY H 210       6.454  29.648  41.764  1.00106.79           O  
ATOM   1615  N   SER H 211       6.973  31.291  40.308  1.00 98.45           N  
ATOM   1616  CA  SER H 211       6.092  32.228  40.939  1.00105.02           C  
ATOM   1617  CB  SER H 211       6.801  33.487  41.461  1.00111.35           C  
ATOM   1618  OG  SER H 211       5.855  34.356  42.068  1.00  0.00           O  
ATOM   1619  C   SER H 211       5.123  32.669  39.889  1.00104.69           C  
ATOM   1620  O   SER H 211       5.498  32.902  38.741  1.00103.49           O  
ATOM   1621  N   GLY H 212       3.834  32.809  40.255  1.00174.62           N  
ATOM   1622  CA  GLY H 212       2.899  33.176  39.235  1.00177.19           C  
ATOM   1623  C   GLY H 212       2.317  34.513  39.549  1.00181.54           C  
ATOM   1624  O   GLY H 212       1.730  34.730  40.611  1.00179.62           O  
ATOM   1625  N   SER H 213       2.473  35.448  38.596  1.00113.41           N  
ATOM   1626  CA  SER H 213       1.917  36.757  38.722  1.00121.32           C  
ATOM   1627  CB  SER H 213       2.970  37.846  38.973  1.00161.64           C  
ATOM   1628  OG  SER H 213       3.658  37.581  40.186  1.00  0.00           O  
ATOM   1629  C   SER H 213       1.274  37.045  37.407  1.00121.77           C  
ATOM   1630  O   SER H 213       1.868  36.827  36.350  1.00119.15           O  
ATOM   1631  N   TYR H 214       0.000  37.473  37.451  1.00129.07           N  
ATOM   1632  CA  TYR H 214      -0.712  37.791  36.254  1.00131.91           C  
ATOM   1633  CB  TYR H 214      -2.223  37.880  36.502  1.00131.26           C  
ATOM   1634  CG  TYR H 214      -2.637  36.474  36.790  1.00131.41           C  
ATOM   1635  CD1 TYR H 214      -2.919  35.611  35.755  1.00157.48           C  
ATOM   1636  CD2 TYR H 214      -2.726  36.012  38.084  1.00168.35           C  
ATOM   1637  CE1 TYR H 214      -3.294  34.312  36.001  1.00160.82           C  
ATOM   1638  CE2 TYR H 214      -3.103  34.710  38.334  1.00172.24           C  
ATOM   1639  CZ  TYR H 214      -3.389  33.857  37.294  1.00168.02           C  
ATOM   1640  OH  TYR H 214      -3.774  32.523  37.547  1.00172.42           O  
ATOM   1641  C   TYR H 214      -0.201  39.069  35.670  1.00143.53           C  
ATOM   1642  O   TYR H 214       0.038  39.163  34.467  1.00146.24           O  
ATOM   1643  N   PHE H 215      -0.051  40.109  36.509  1.00115.58           N  
ATOM   1644  CA  PHE H 215       0.409  41.374  36.017  1.00129.25           C  
ATOM   1645  CB  PHE H 215       0.199  42.510  37.027  1.00139.34           C  
ATOM   1646  CG  PHE H 215       0.528  43.779  36.320  1.00143.66           C  
ATOM   1647  CD1 PHE H 215      -0.396  44.375  35.491  1.00  0.00           C  
ATOM   1648  CD2 PHE H 215       1.756  44.374  36.485  1.00  0.00           C  
ATOM   1649  CE1 PHE H 215      -0.098  45.545  34.835  1.00  0.00           C  
ATOM   1650  CE2 PHE H 215       2.058  45.545  35.831  1.00  0.00           C  
ATOM   1651  CZ  PHE H 215       1.132  46.133  35.005  1.00  0.00           C  
ATOM   1652  C   PHE H 215       1.871  41.328  35.681  1.00132.83           C  
ATOM   1653  O   PHE H 215       2.284  41.784  34.614  1.00144.85           O  
ATOM   1654  N   TYR H 216       2.686  40.781  36.610  1.00145.64           N  
ATOM   1655  CA  TYR H 216       4.119  40.770  36.482  1.00149.66           C  
ATOM   1656  CB  TYR H 216       4.824  40.297  37.769  1.00139.72           C  
ATOM   1657  CG  TYR H 216       6.284  40.130  37.492  1.00190.71           C  
ATOM   1658  CD1 TYR H 216       7.166  41.173  37.664  1.00188.54           C  
ATOM   1659  CD2 TYR H 216       6.775  38.916  37.063  1.00189.47           C  
ATOM   1660  CE1 TYR H 216       8.507  41.003  37.403  1.00  0.00           C  
ATOM   1661  CE2 TYR H 216       8.112  38.740  36.799  1.00  0.00           C  
ATOM   1662  CZ  TYR H 216       8.982  39.786  36.969  1.00  0.00           C  
ATOM   1663  OH  TYR H 216      10.355  39.607  36.696  1.00  0.00           O  
ATOM   1664  C   TYR H 216       4.592  39.903  35.357  1.00144.09           C  
ATOM   1665  O   TYR H 216       5.405  40.353  34.554  1.00148.06           O  
ATOM   1666  N   ARG H 217       4.115  38.640  35.300  1.00137.52           N  
ATOM   1667  CA  ARG H 217       4.462  37.641  34.316  1.00130.80           C  
ATOM   1668  CB  ARG H 217       5.667  37.914  33.392  1.00 80.89           C  
ATOM   1669  CG  ARG H 217       5.411  38.888  32.235  1.00  0.00           C  
ATOM   1670  CD  ARG H 217       6.538  38.851  31.196  1.00  0.00           C  
ATOM   1671  NE  ARG H 217       6.234  39.824  30.107  1.00  0.00           N  
ATOM   1672  CZ  ARG H 217       6.895  39.724  28.917  1.00  0.00           C  
ATOM   1673  NH1 ARG H 217       7.750  38.682  28.702  1.00  0.00           N1+
ATOM   1674  NH2 ARG H 217       6.715  40.668  27.946  1.00  0.00           N  
ATOM   1675  C   ARG H 217       4.811  36.397  35.065  1.00117.25           C  
ATOM   1676  O   ARG H 217       4.671  36.327  36.284  1.00114.23           O  
ATOM   1677  N   THR H 218       5.292  35.366  34.346  1.00129.45           N  
ATOM   1678  CA  THR H 218       5.634  34.154  35.024  1.00117.52           C  
ATOM   1679  CB  THR H 218       5.052  32.937  34.372  1.00111.86           C  
ATOM   1680  OG1 THR H 218       3.636  33.027  34.333  1.00  0.00           O  
ATOM   1681  CG2 THR H 218       5.490  31.699  35.167  1.00  0.00           C  
ATOM   1682  C   THR H 218       7.118  33.997  34.980  1.00114.31           C  
ATOM   1683  O   THR H 218       7.750  34.284  33.964  1.00118.21           O  
ATOM   1684  N   ALA H 219       7.722  33.574  36.110  1.00108.52           N  
ATOM   1685  CA  ALA H 219       9.129  33.295  36.087  1.00104.06           C  
ATOM   1686  CB  ALA H 219      10.033  34.190  36.931  1.00110.10           C  
ATOM   1687  C   ALA H 219       9.340  31.961  36.700  1.00 95.54           C  
ATOM   1688  O   ALA H 219       8.661  31.568  37.646  1.00 96.17           O  
ATOM   1689  N   TYR H 220      10.335  31.229  36.189  1.00116.03           N  
ATOM   1690  CA  TYR H 220      10.537  29.930  36.752  1.00107.59           C  
ATOM   1691  CB  TYR H 220      10.187  28.764  35.813  1.00103.19           C  
ATOM   1692  CG  TYR H 220       8.712  28.687  35.630  1.00115.66           C  
ATOM   1693  CD1 TYR H 220       7.934  28.047  36.566  1.00115.69           C  
ATOM   1694  CD2 TYR H 220       8.109  29.239  34.524  1.00117.56           C  
ATOM   1695  CE1 TYR H 220       6.570  27.965  36.410  1.00115.76           C  
ATOM   1696  CE2 TYR H 220       6.747  29.160  34.360  1.00116.43           C  
ATOM   1697  CZ  TYR H 220       5.976  28.524  35.303  1.00113.96           C  
ATOM   1698  OH  TYR H 220       4.579  28.446  35.131  1.00113.93           O  
ATOM   1699  C   TYR H 220      11.968  29.752  37.134  1.00106.47           C  
ATOM   1700  O   TYR H 220      12.852  30.500  36.719  1.00109.95           O  
ATOM   1701  N   TYR H 221      12.211  28.732  37.977  1.00 90.40           N  
ATOM   1702  CA  TYR H 221      13.527  28.396  38.432  1.00 90.13           C  
ATOM   1703  CB  TYR H 221      13.640  28.449  39.967  1.00 86.82           C  
ATOM   1704  CG  TYR H 221      13.095  29.768  40.404  1.00 92.60           C  
ATOM   1705  CD1 TYR H 221      11.740  29.918  40.591  1.00105.54           C  
ATOM   1706  CD2 TYR H 221      13.915  30.850  40.626  1.00 95.52           C  
ATOM   1707  CE1 TYR H 221      11.207  31.121  40.990  1.00101.64           C  
ATOM   1708  CE2 TYR H 221      13.388  32.058  41.024  1.00111.12           C  
ATOM   1709  CZ  TYR H 221      12.033  32.197  41.207  1.00115.55           C  
ATOM   1710  OH  TYR H 221      11.493  33.434  41.614  1.00  0.00           O  
ATOM   1711  C   TYR H 221      13.743  26.964  38.032  1.00 85.31           C  
ATOM   1712  O   TYR H 221      12.806  26.168  38.075  1.00 83.47           O  
ATOM   1713  N   TYR H 222      14.967  26.572  37.607  1.00 97.08           N  
ATOM   1714  CA  TYR H 222      15.035  25.198  37.182  1.00 87.94           C  
ATOM   1715  CB  TYR H 222      15.058  25.083  35.643  1.00 79.97           C  
ATOM   1716  CG  TYR H 222      13.984  25.924  35.005  1.00 81.21           C  
ATOM   1717  CD1 TYR H 222      12.705  25.457  34.814  1.00 86.41           C  
ATOM   1718  CD2 TYR H 222      14.254  27.206  34.576  1.00 79.38           C  
ATOM   1719  CE1 TYR H 222      11.719  26.205  34.227  1.00 88.47           C  
ATOM   1720  CE2 TYR H 222      13.277  27.975  33.984  1.00 82.38           C  
ATOM   1721  CZ  TYR H 222      12.008  27.474  33.809  1.00 87.40           C  
ATOM   1722  OH  TYR H 222      10.996  28.250  33.209  1.00 90.50           O  
ATOM   1723  C   TYR H 222      16.300  24.503  37.676  1.00 86.57           C  
ATOM   1724  O   TYR H 222      17.402  25.035  37.543  1.00 91.10           O  
ATOM   1725  N   ALA H 223      16.169  23.302  38.302  1.00 51.47           N  
ATOM   1726  CA  ALA H 223      17.281  22.390  38.532  1.00 61.95           C  
ATOM   1727  CB  ALA H 223      18.466  22.797  39.427  1.00 93.48           C  
ATOM   1728  C   ALA H 223      16.761  21.027  38.909  1.00 77.18           C  
ATOM   1729  O   ALA H 223      15.665  20.900  39.448  1.00 84.86           O  
ATOM   1730  N   MET H 224      17.575  19.972  38.664  1.00 74.80           N  
ATOM   1731  CA  MET H 224      17.121  18.595  38.655  1.00 76.04           C  
ATOM   1732  CB  MET H 224      17.696  17.847  37.433  1.00 60.72           C  
ATOM   1733  CG  MET H 224      17.213  18.415  36.094  1.00 50.05           C  
ATOM   1734  SD  MET H 224      18.205  17.954  34.639  1.00 89.72           S  
ATOM   1735  CE  MET H 224      19.216  19.458  34.605  1.00 38.32           C  
ATOM   1736  C   MET H 224      17.476  17.776  39.862  1.00 76.67           C  
ATOM   1737  O   MET H 224      18.646  17.539  40.157  1.00 77.97           O  
ATOM   1738  N   ASP H 225      16.431  17.328  40.593  1.00 66.18           N  
ATOM   1739  CA  ASP H 225      16.544  16.472  41.742  1.00 76.44           C  
ATOM   1740  CB  ASP H 225      15.354  16.625  42.710  1.00 67.75           C  
ATOM   1741  CG  ASP H 225      14.066  16.249  42.002  1.00 85.25           C  
ATOM   1742  OD1 ASP H 225      13.893  16.617  40.810  1.00 98.76           O  
ATOM   1743  OD2 ASP H 225      13.234  15.571  42.658  1.00 81.33           O1-
ATOM   1744  C   ASP H 225      16.786  14.987  41.445  1.00 64.71           C  
ATOM   1745  O   ASP H 225      17.621  14.393  42.124  1.00 65.60           O  
ATOM   1746  N   VAL H 226      16.101  14.340  40.450  1.00 34.05           N  
ATOM   1747  CA  VAL H 226      16.179  12.921  40.232  1.00 33.66           C  
ATOM   1748  CB  VAL H 226      14.890  12.199  40.499  1.00 41.35           C  
ATOM   1749  CG1 VAL H 226      15.079  10.713  40.148  1.00  0.00           C  
ATOM   1750  CG2 VAL H 226      14.485  12.444  41.963  1.00  0.00           C  
ATOM   1751  C   VAL H 226      16.543  12.649  38.800  1.00 32.67           C  
ATOM   1752  O   VAL H 226      16.028  13.293  37.887  1.00 34.47           O  
ATOM   1753  N   TRP H 227      17.427  11.651  38.569  1.00 33.34           N  
ATOM   1754  CA  TRP H 227      17.846  11.297  37.232  1.00 33.01           C  
ATOM   1755  CB  TRP H 227      19.365  11.409  36.913  1.00 31.96           C  
ATOM   1756  CG  TRP H 227      19.784  12.759  36.390  1.00 28.90           C  
ATOM   1757  CD2 TRP H 227      20.887  13.098  35.531  1.00 29.04           C  
ATOM   1758  CD1 TRP H 227      19.200  13.921  36.707  1.00 30.05           C  
ATOM   1759  NE1 TRP H 227      19.859  14.982  36.149  1.00 30.96           N  
ATOM   1760  CE2 TRP H 227      20.901  14.490  35.407  1.00 28.93           C  
ATOM   1761  CE3 TRP H 227      21.813  12.326  34.899  1.00 29.74           C  
ATOM   1762  CZ2 TRP H 227      21.837  15.135  34.656  1.00 28.65           C  
ATOM   1763  CZ3 TRP H 227      22.755  12.982  34.137  1.00 28.09           C  
ATOM   1764  CH2 TRP H 227      22.769  14.355  34.018  1.00 29.37           C  
ATOM   1765  C   TRP H 227      17.518   9.878  36.918  1.00 35.65           C  
ATOM   1766  O   TRP H 227      17.407   9.024  37.794  1.00 34.98           O  
ATOM   1767  N   GLY H 228      17.353   9.616  35.607  1.00 31.59           N  
ATOM   1768  CA  GLY H 228      17.145   8.288  35.118  1.00 31.80           C  
ATOM   1769  C   GLY H 228      18.496   7.637  35.128  1.00 31.26           C  
ATOM   1770  O   GLY H 228      19.503   8.295  35.385  1.00 32.46           O  
ATOM   1771  N   GLN H 229      18.546   6.317  34.857  1.00 30.47           N  
ATOM   1772  CA  GLN H 229      19.774   5.565  34.883  1.00 34.08           C  
ATOM   1773  CB  GLN H 229      19.630   4.029  34.846  1.00 35.39           C  
ATOM   1774  CG  GLN H 229      19.207   3.435  33.502  1.00 37.08           C  
ATOM   1775  CD  GLN H 229      17.714   3.624  33.328  1.00 39.40           C  
ATOM   1776  OE1 GLN H 229      17.274   4.369  32.456  1.00 41.19           O  
ATOM   1777  NE2 GLN H 229      16.910   2.927  34.172  1.00 38.82           N  
ATOM   1778  C   GLN H 229      20.650   5.952  33.730  1.00 34.30           C  
ATOM   1779  O   GLN H 229      21.859   5.745  33.771  1.00 35.53           O  
ATOM   1780  N   GLY H 230      20.059   6.451  32.630  1.00 29.54           N  
ATOM   1781  CA  GLY H 230      20.848   6.823  31.490  1.00 27.80           C  
ATOM   1782  C   GLY H 230      20.639   5.803  30.413  1.00 31.90           C  
ATOM   1783  O   GLY H 230      20.412   4.624  30.682  1.00 31.92           O  
ATOM   1784  N   THR H 231      20.692   6.260  29.146  1.00 28.89           N  
ATOM   1785  CA  THR H 231      20.546   5.386  28.017  1.00 30.17           C  
ATOM   1786  CB  THR H 231      19.371   5.732  27.148  1.00 32.23           C  
ATOM   1787  OG1 THR H 231      18.168   5.675  27.899  1.00 34.23           O  
ATOM   1788  CG2 THR H 231      19.313   4.742  25.973  1.00 30.83           C  
ATOM   1789  C   THR H 231      21.766   5.569  27.175  1.00 30.16           C  
ATOM   1790  O   THR H 231      22.091   6.685  26.775  1.00 30.48           O  
ATOM   1791  N   THR H 232      22.469   4.468  26.853  1.00 27.21           N  
ATOM   1792  CA  THR H 232      23.663   4.613  26.074  1.00 30.02           C  
ATOM   1793  CB  THR H 232      24.714   3.602  26.409  1.00 30.94           C  
ATOM   1794  OG1 THR H 232      24.250   2.294  26.110  1.00  0.00           O  
ATOM   1795  CG2 THR H 232      25.026   3.723  27.908  1.00  0.00           C  
ATOM   1796  C   THR H 232      23.307   4.429  24.635  1.00 30.56           C  
ATOM   1797  O   THR H 232      22.698   3.431  24.251  1.00 34.24           O  
ATOM   1798  N   VAL H 233      23.669   5.422  23.798  1.00 26.77           N  
ATOM   1799  CA  VAL H 233      23.375   5.319  22.401  1.00 29.21           C  
ATOM   1800  CB  VAL H 233      22.569   6.472  21.883  1.00 29.90           C  
ATOM   1801  CG1 VAL H 233      22.373   6.299  20.368  1.00 29.82           C  
ATOM   1802  CG2 VAL H 233      21.257   6.550  22.682  1.00 31.53           C  
ATOM   1803  C   VAL H 233      24.669   5.317  21.654  1.00 31.55           C  
ATOM   1804  O   VAL H 233      25.483   6.232  21.787  1.00 29.90           O  
ATOM   1805  N   THR H 234      24.886   4.273  20.833  1.00 30.67           N  
ATOM   1806  CA  THR H 234      26.089   4.180  20.061  1.00 29.61           C  
ATOM   1807  CB  THR H 234      26.828   2.894  20.288  1.00 32.27           C  
ATOM   1808  OG1 THR H 234      27.183   2.769  21.658  1.00 35.60           O  
ATOM   1809  CG2 THR H 234      28.087   2.877  19.407  1.00 30.59           C  
ATOM   1810  C   THR H 234      25.691   4.234  18.621  1.00 32.07           C  
ATOM   1811  O   THR H 234      24.851   3.458  18.168  1.00 33.16           O  
ATOM   1812  N   VAL H 235      26.280   5.178  17.859  1.00 30.61           N  
ATOM   1813  CA  VAL H 235      25.936   5.269  16.471  1.00 29.40           C  
ATOM   1814  CB  VAL H 235      25.368   6.602  16.080  1.00 30.81           C  
ATOM   1815  CG1 VAL H 235      25.150   6.611  14.559  1.00 32.69           C  
ATOM   1816  CG2 VAL H 235      24.087   6.848  16.895  1.00 30.72           C  
ATOM   1817  C   VAL H 235      27.189   5.078  15.689  1.00 29.44           C  
ATOM   1818  O   VAL H 235      28.170   5.796  15.883  1.00 30.57           O  
ATOM   1819  N   SER H 236      27.189   4.090  14.773  1.00 29.65           N  
ATOM   1820  CA  SER H 236      28.369   3.854  13.998  1.00 28.99           C  
ATOM   1821  CB  SER H 236      29.382   2.934  14.699  1.00 31.63           C  
ATOM   1822  OG  SER H 236      28.824   1.640  14.875  1.00 32.08           O  
ATOM   1823  C   SER H 236      27.972   3.173  12.734  1.00 32.57           C  
ATOM   1824  O   SER H 236      26.940   2.507  12.662  1.00 31.92           O  
ATOM   1825  N   SER H 237      28.803   3.337  11.689  1.00 29.61           N  
ATOM   1826  CA  SER H 237      28.543   2.704  10.434  1.00 34.69           C  
ATOM   1827  CB  SER H 237      29.143   3.466   9.240  1.00 39.97           C  
ATOM   1828  OG  SER H 237      30.554   3.557   9.376  1.00 43.25           O  
ATOM   1829  C   SER H 237      29.196   1.334  10.491  1.00 35.75           C  
ATOM   1830  O   SER H 237      30.102   1.148  11.345  1.00 35.53           O  
ATOM   1831  OXT SER H 237      28.796   0.453   9.684  1.00  0.00           O1-
TER    1832      SER H 237 
CONECT  162  654
CONECT  654  162
CONECT  967 1553
CONECT 1553  967
END
