# Supplementary material for: Fully automated antibody structure prediction using BIOVIA tools: Validation study
Source: PLoS One. 2017 May 18;12(5):e0177923. doi: 10.1371/journal.pone.0177923 (PMC5436848; doi:10.1371/journal.pone.0177923)
Supplement: S1 Dataset — Predicted structures using the Top5 framework method, Chothia CDR definition with no canonical filtering and generating 50 models. These were used in the detailed discussion of outliers and for comparison against predictions using canonical filtering. (ZIP) [file pone.0177923.s003.zip › 4NUG_LH_FV_FinalModel.pdb]

REMARK   Accelrys Discovery Studio PDB file
REMARK   Created:  2015-05-08T07:19:57Z
SSBOND   1 CYS L   23    CYS L   93                                     
SSBOND   2 CYS H  134    CYS H  208                                     
ATOM      1  N   ASP L   1      26.017  32.688  25.984  1.00 28.25           N1+
ATOM      2  CA  ASP L   1      25.958  31.598  26.989  1.00 28.44           C  
ATOM      3  CB  ASP L   1      26.704  30.354  26.475  1.00 28.06           C  
ATOM      4  CG  ASP L   1      26.026  29.802  25.231  1.00 32.86           C  
ATOM      5  OD1 ASP L   1      24.858  30.183  24.954  1.00 36.93           O  
ATOM      6  OD2 ASP L   1      26.685  28.984  24.536  1.00 35.60           O1-
ATOM      7  C   ASP L   1      26.718  32.033  28.201  1.00 27.18           C  
ATOM      8  O   ASP L   1      27.622  32.861  28.109  1.00 27.64           O  
ATOM      9  N   ILE L   2      26.364  31.495  29.382  1.00 24.23           N  
ATOM     10  CA  ILE L   2      27.158  31.810  30.527  1.00 23.29           C  
ATOM     11  CB  ILE L   2      26.403  31.931  31.815  1.00 23.30           C  
ATOM     12  CG1 ILE L   2      25.490  33.164  31.778  1.00 23.44           C  
ATOM     13  CG2 ILE L   2      27.420  31.957  32.965  1.00 22.60           C  
ATOM     14  CD1 ILE L   2      24.683  33.361  33.057  1.00 27.70           C  
ATOM     15  C   ILE L   2      28.116  30.680  30.664  1.00 22.66           C  
ATOM     16  O   ILE L   2      27.719  29.517  30.712  1.00 22.29           O  
ATOM     17  N   VAL L   3      29.422  31.003  30.701  1.00 21.03           N  
ATOM     18  CA  VAL L   3      30.389  29.954  30.772  1.00 22.11           C  
ATOM     19  CB  VAL L   3      31.669  30.248  30.041  1.00 24.49           C  
ATOM     20  CG1 VAL L   3      32.443  31.346  30.789  1.00 26.62           C  
ATOM     21  CG2 VAL L   3      32.449  28.934  29.883  1.00 26.13           C  
ATOM     22  C   VAL L   3      30.723  29.730  32.206  1.00 20.85           C  
ATOM     23  O   VAL L   3      30.931  30.669  32.975  1.00 21.57           O  
ATOM     24  N   MET L   4      30.761  28.446  32.598  1.00 19.80           N  
ATOM     25  CA  MET L   4      31.075  28.090  33.947  1.00 19.26           C  
ATOM     26  CB  MET L   4      30.084  27.077  34.542  1.00 18.31           C  
ATOM     27  CG  MET L   4      28.640  27.586  34.578  1.00 16.83           C  
ATOM     28  SD  MET L   4      28.328  28.924  35.766  1.00 18.85           S  
ATOM     29  CE  MET L   4      28.258  27.820  37.206  1.00 16.86           C  
ATOM     30  C   MET L   4      32.407  27.420  33.889  1.00 20.72           C  
ATOM     31  O   MET L   4      32.591  26.451  33.155  1.00 20.48           O  
ATOM     32  N   THR L   5      33.385  27.931  34.660  1.00 21.12           N  
ATOM     33  CA  THR L   5      34.691  27.343  34.629  1.00 21.79           C  
ATOM     34  CB  THR L   5      35.783  28.320  34.326  1.00 22.93           C  
ATOM     35  OG1 THR L   5      35.726  29.402  35.241  1.00 25.96           O  
ATOM     36  CG2 THR L   5      35.630  28.822  32.887  1.00 24.04           C  
ATOM     37  C   THR L   5      34.985  26.773  35.973  1.00 21.05           C  
ATOM     38  O   THR L   5      34.840  27.450  36.991  1.00 20.10           O  
ATOM     39  N   GLN L   6      35.421  25.498  36.002  1.00 20.59           N  
ATOM     40  CA  GLN L   6      35.717  24.884  37.259  1.00 22.24           C  
ATOM     41  CB  GLN L   6      35.032  23.524  37.484  1.00 20.72           C  
ATOM     42  CG  GLN L   6      33.523  23.632  37.709  1.00 20.55           C  
ATOM     43  CD  GLN L   6      33.004  22.254  38.084  1.00 18.37           C  
ATOM     44  OE1 GLN L   6      32.704  21.433  37.222  1.00 19.79           O  
ATOM     45  NE2 GLN L   6      32.892  21.989  39.414  1.00 17.12           N  
ATOM     46  C   GLN L   6      37.190  24.666  37.363  1.00 24.70           C  
ATOM     47  O   GLN L   6      37.863  24.329  36.390  1.00 26.41           O  
ATOM     48  N   THR L   7      37.725  24.897  38.577  1.00 24.36           N  
ATOM     49  CA  THR L   7      39.116  24.698  38.858  0.94 26.05           C  
ATOM     50  CB  THR L   7      39.835  25.993  39.095  0.94 27.52           C  
ATOM     51  OG1 THR L   7      39.692  26.849  37.972  0.93 29.53           O  
ATOM     52  CG2 THR L   7      41.318  25.701  39.351  0.93 27.38           C  
ATOM     53  C   THR L   7      39.165  23.962  40.160  1.00 25.83           C  
ATOM     54  O   THR L   7      38.380  24.272  41.056  1.00 26.27           O  
ATOM     55  N   PRO L   8      40.039  22.998  40.330  1.00 25.32           N  
ATOM     56  CA  PRO L   8      40.938  22.535  39.302  1.00 25.56           C  
ATOM     57  CD  PRO L   8      40.560  22.730  41.661  1.00 24.35           C  
ATOM     58  CB  PRO L   8      42.165  21.979  40.026  1.00 25.15           C  
ATOM     59  CG  PRO L   8      41.666  21.685  41.449  1.00 24.50           C  
ATOM     60  C   PRO L   8      40.243  21.487  38.493  1.00 25.25           C  
ATOM     61  O   PRO L   8      39.119  21.122  38.828  1.00 24.79           O  
ATOM     62  N   LEU L   9      40.884  21.019  37.405  1.00 25.58           N  
ATOM     63  CA  LEU L   9      40.331  19.968  36.606  1.00 26.48           C  
ATOM     64  CB  LEU L   9      41.167  19.720  35.330  1.00 28.91           C  
ATOM     65  CG  LEU L   9      40.584  18.733  34.289  1.00 34.47           C  
ATOM     66  CD1 LEU L   9      41.525  18.632  33.081  1.00 35.29           C  
ATOM     67  CD2 LEU L   9      40.275  17.339  34.862  1.00 33.68           C  
ATOM     68  C   LEU L   9      40.326  18.726  37.443  1.00 25.82           C  
ATOM     69  O   LEU L   9      39.347  17.981  37.453  1.00 24.07           O  
ATOM     70  N   SER L  10      41.428  18.459  38.170  1.00 25.48           N  
ATOM     71  CA  SER L  10      41.471  17.272  38.974  1.00 25.50           C  
ATOM     72  CB  SER L  10      42.324  16.144  38.368  1.00 27.85           C  
ATOM     73  OG  SER L  10      43.682  16.548  38.295  1.00 36.38           O  
ATOM     74  C   SER L  10      42.074  17.635  40.291  1.00 24.58           C  
ATOM     75  O   SER L  10      42.916  18.529  40.376  1.00 23.64           O  
ATOM     76  N   LEU L  11      41.635  16.952  41.368  1.00 24.33           N  
ATOM     77  CA  LEU L  11      42.156  17.277  42.663  1.00 24.95           C  
ATOM     78  CB  LEU L  11      41.148  18.074  43.511  1.00 24.53           C  
ATOM     79  CG  LEU L  11      41.649  18.488  44.904  1.00 26.51           C  
ATOM     80  CD1 LEU L  11      42.858  19.433  44.800  1.00 28.67           C  
ATOM     81  CD2 LEU L  11      40.508  19.076  45.753  1.00 28.50           C  
ATOM     82  C   LEU L  11      42.457  15.993  43.373  1.00 25.46           C  
ATOM     83  O   LEU L  11      41.572  15.169  43.594  1.00 24.57           O  
ATOM     84  N   SER L  12      43.728  15.795  43.770  1.00 26.17           N  
ATOM     85  CA  SER L  12      44.076  14.578  44.441  1.00 27.10           C  
ATOM     86  CB  SER L  12      45.469  14.055  44.052  1.00 28.20           C  
ATOM     87  OG  SER L  12      45.758  12.852  44.746  1.00 35.89           O  
ATOM     88  C   SER L  12      44.079  14.875  45.903  1.00 26.72           C  
ATOM     89  O   SER L  12      44.665  15.859  46.351  1.00 27.70           O  
ATOM     90  N   VAL L  13      43.411  14.019  46.695  1.00 26.25           N  
ATOM     91  CA  VAL L  13      43.312  14.313  48.089  1.00 26.39           C  
ATOM     92  CB  VAL L  13      41.984  14.941  48.395  1.00 25.38           C  
ATOM     93  CG1 VAL L  13      40.882  13.906  48.124  1.00 28.82           C  
ATOM     94  CG2 VAL L  13      41.999  15.524  49.809  1.00 26.57           C  
ATOM     95  C   VAL L  13      43.457  13.036  48.859  1.00 26.69           C  
ATOM     96  O   VAL L  13      43.222  11.948  48.337  1.00 26.28           O  
ATOM     97  N   THR L  14      43.900  13.142  50.126  1.00 27.18           N  
ATOM     98  CA  THR L  14      44.029  11.988  50.965  1.00 26.91           C  
ATOM     99  CB  THR L  14      45.145  12.108  51.963  1.00 29.16           C  
ATOM    100  OG1 THR L  14      46.379  12.323  51.293  1.00 46.70           O  
ATOM    101  CG2 THR L  14      45.217  10.819  52.801  1.00 45.51           C  
ATOM    102  C   THR L  14      42.747  11.885  51.724  1.00 26.33           C  
ATOM    103  O   THR L  14      42.023  12.869  51.867  1.00 26.70           O  
ATOM    104  N   PRO L  15      42.429  10.727  52.219  1.00 26.35           N  
ATOM    105  CA  PRO L  15      41.202  10.613  52.943  1.00 27.69           C  
ATOM    106  CD  PRO L  15      42.782   9.481  51.566  1.00 36.07           C  
ATOM    107  CB  PRO L  15      40.908   9.112  53.056  1.00 29.39           C  
ATOM    108  CG  PRO L  15      42.166   8.421  52.492  1.00 30.67           C  
ATOM    109  C   PRO L  15      41.299  11.361  54.229  1.00 28.43           C  
ATOM    110  O   PRO L  15      42.345  11.310  54.874  1.00 29.08           O  
ATOM    111  N   GLY L  16      40.217  12.065  54.610  1.00 28.38           N  
ATOM    112  CA  GLY L  16      40.199  12.812  55.831  1.00 28.39           C  
ATOM    113  C   GLY L  16      40.632  14.220  55.563  1.00 29.16           C  
ATOM    114  O   GLY L  16      40.531  15.069  56.446  1.00 30.80           O  
ATOM    115  N   GLN L  17      41.120  14.523  54.345  1.00 28.08           N  
ATOM    116  CA  GLN L  17      41.562  15.870  54.116  1.00 28.83           C  
ATOM    117  CB  GLN L  17      42.776  15.980  53.183  1.00 31.58           C  
ATOM    118  CG  GLN L  17      44.028  15.427  53.866  1.00 37.75           C  
ATOM    119  CD  GLN L  17      45.224  15.677  52.972  1.00 42.76           C  
ATOM    120  OE1 GLN L  17      46.362  15.405  53.351  1.00 43.41           O  
ATOM    121  NE2 GLN L  17      44.964  16.215  51.750  1.00 51.86           N  
ATOM    122  C   GLN L  17      40.436  16.709  53.598  1.00 28.53           C  
ATOM    123  O   GLN L  17      39.397  16.210  53.171  1.00 27.95           O  
ATOM    124  N   PRO L  18      40.620  18.002  53.719  1.00 27.62           N  
ATOM    125  CA  PRO L  18      39.629  18.932  53.237  1.00 28.45           C  
ATOM    126  CD  PRO L  18      41.311  18.514  54.893  1.00 40.61           C  
ATOM    127  CB  PRO L  18      39.869  20.238  53.990  1.00 31.09           C  
ATOM    128  CG  PRO L  18      40.561  19.794  55.288  1.00 36.86           C  
ATOM    129  C   PRO L  18      39.750  19.109  51.757  1.00 27.74           C  
ATOM    130  O   PRO L  18      40.856  18.977  51.237  1.00 28.41           O  
ATOM    131  N   ALA L  19      38.642  19.425  51.060  1.00 26.28           N  
ATOM    132  CA  ALA L  19      38.732  19.632  49.646  1.00 25.78           C  
ATOM    133  CB  ALA L  19      38.156  18.468  48.821  1.00 25.30           C  
ATOM    134  C   ALA L  19      37.939  20.857  49.318  1.00 25.04           C  
ATOM    135  O   ALA L  19      36.930  21.149  49.958  1.00 24.25           O  
ATOM    136  N   SER L  20      38.394  21.620  48.307  1.00 24.16           N  
ATOM    137  CA  SER L  20      37.704  22.815  47.922  1.00 24.24           C  
ATOM    138  CB  SER L  20      38.425  24.078  48.421  1.00 26.17           C  
ATOM    139  OG  SER L  20      37.726  25.248  48.024  1.00 30.17           O  
ATOM    140  C   SER L  20      37.678  22.851  46.425  1.00 23.89           C  
ATOM    141  O   SER L  20      38.704  22.652  45.776  1.00 24.16           O  
ATOM    142  N   ILE L  21      36.491  23.105  45.832  1.00 23.78           N  
ATOM    143  CA  ILE L  21      36.384  23.162  44.401  1.00 23.37           C  
ATOM    144  CB  ILE L  21      35.503  22.093  43.824  1.00 24.04           C  
ATOM    145  CG1 ILE L  21      36.106  20.708  44.106  1.00 24.63           C  
ATOM    146  CG2 ILE L  21      35.301  22.390  42.330  1.00 25.36           C  
ATOM    147  CD1 ILE L  21      35.138  19.560  43.830  1.00 26.65           C  
ATOM    148  C   ILE L  21      35.786  24.487  44.049  1.00 22.34           C  
ATOM    149  O   ILE L  21      34.835  24.943  44.681  1.00 21.43           O  
ATOM    150  N   SER L  22      36.335  25.138  43.003  1.00 21.91           N  
ATOM    151  CA  SER L  22      35.892  26.453  42.638  0.90 22.54           C  
ATOM    152  CB  SER L  22      37.059  27.427  42.395  0.90 25.21           C  
ATOM    153  OG  SER L  22      36.564  28.705  42.022  0.90 30.24           O  
ATOM    154  C   SER L  22      35.103  26.394  41.366  1.00 22.46           C  
ATOM    155  O   SER L  22      35.360  25.571  40.487  1.00 21.84           O  
ATOM    156  N   CYS L  23      34.082  27.269  41.264  1.00 21.31           N  
ATOM    157  CA  CYS L  23      33.281  27.376  40.078  1.00 22.09           C  
ATOM    158  CB  CYS L  23      31.897  26.705  40.225  1.00 22.34           C  
ATOM    159  SG  CYS L  23      30.866  26.833  38.734  1.00 26.50           S  
ATOM    160  C   CYS L  23      33.085  28.845  39.827  1.00 21.95           C  
ATOM    161  O   CYS L  23      32.588  29.572  40.688  1.00 22.69           O  
ATOM    162  N   LYS L  24      33.492  29.327  38.633  1.00 22.87           N  
ATOM    163  CA  LYS L  24      33.342  30.725  38.329  1.00 23.28           C  
ATOM    164  CB  LYS L  24      34.657  31.448  37.989  1.00 27.16           C  
ATOM    165  CG  LYS L  24      35.527  31.760  39.206  1.00 34.15           C  
ATOM    166  CD  LYS L  24      36.938  32.229  38.844  1.00 40.71           C  
ATOM    167  CE  LYS L  24      37.718  32.826  40.019  1.00 42.17           C  
ATOM    168  NZ  LYS L  24      38.252  31.750  40.881  1.00 44.21           N1+
ATOM    169  C   LYS L  24      32.456  30.861  37.133  1.00 23.95           C  
ATOM    170  O   LYS L  24      32.495  30.041  36.217  1.00 23.93           O  
ATOM    171  N   SER L  25      31.638  31.932  37.117  1.00 23.57           N  
ATOM    172  CA  SER L  25      30.711  32.158  36.047  1.00 23.15           C  
ATOM    173  CB  SER L  25      29.292  32.469  36.542  1.00 22.65           C  
ATOM    174  OG  SER L  25      29.317  33.665  37.306  1.00 22.96           O  
ATOM    175  C   SER L  25      31.175  33.364  35.292  1.00 23.43           C  
ATOM    176  O   SER L  25      31.823  34.248  35.846  1.00 23.27           O  
ATOM    177  N   SER L  26      30.812  33.446  33.996  1.00 19.57           N  
ATOM    178  CA  SER L  26      31.170  34.553  33.153  1.00 19.42           C  
ATOM    179  CB  SER L  26      30.784  34.314  31.682  1.00 18.35           C  
ATOM    180  OG  SER L  26      29.380  34.128  31.565  1.00 19.65           O  
ATOM    181  C   SER L  26      30.464  35.786  33.620  1.00 21.71           C  
ATOM    182  O   SER L  26      30.997  36.888  33.500  1.00 24.06           O  
ATOM    183  N   GLU L  27      29.234  35.642  34.148  1.00 22.33           N  
ATOM    184  CA  GLU L  27      28.529  36.809  34.583  1.00 21.18           C  
ATOM    185  CB  GLU L  27      27.552  37.360  33.535  0.67 22.73           C  
ATOM    186  CG  GLU L  27      27.121  38.799  33.813  0.67 25.13           C  
ATOM    187  CD  GLU L  27      26.336  39.275  32.600  0.67 27.91           C  
ATOM    188  OE1 GLU L  27      26.422  38.599  31.539  1.00  0.00           O  
ATOM    189  OE2 GLU L  27      25.636  40.315  32.716  0.67 28.97           O1-
ATOM    190  C   GLU L  27      27.770  36.468  35.826  1.00 22.07           C  
ATOM    191  O   GLU L  27      27.663  35.304  36.206  1.00 19.18           O  
ATOM    192  N   SER L  28      27.222  37.502  36.492  1.00 24.02           N  
ATOM    193  CA  SER L  28      26.535  37.367  37.745  1.00 24.12           C  
ATOM    194  CB  SER L  28      26.003  38.723  38.254  1.00 23.52           C  
ATOM    195  OG  SER L  28      25.318  38.571  39.487  1.00 25.83           O  
ATOM    196  C   SER L  28      25.374  36.430  37.623  1.00 23.72           C  
ATOM    197  O   SER L  28      24.493  36.583  36.779  1.00 25.42           O  
ATOM    198  N   LEU L  29      25.373  35.411  38.499  1.00 20.56           N  
ATOM    199  CA  LEU L  29      24.369  34.401  38.594  1.00 20.53           C  
ATOM    200  CB  LEU L  29      24.851  33.130  39.300  1.00 17.46           C  
ATOM    201  CG  LEU L  29      25.919  32.397  38.468  1.00 14.84           C  
ATOM    202  CD1 LEU L  29      26.255  31.021  39.062  1.00 11.15           C  
ATOM    203  CD2 LEU L  29      25.518  32.328  36.984  1.00 13.40           C  
ATOM    204  C   LEU L  29      23.125  34.905  39.260  1.00 23.34           C  
ATOM    205  O   LEU L  29      22.088  34.257  39.162  1.00 25.79           O  
ATOM    206  N   ARG L  30      23.197  36.017  40.024  1.00 21.52           N  
ATOM    207  CA  ARG L  30      22.035  36.484  40.732  1.00 20.53           C  
ATOM    208  CB  ARG L  30      22.285  37.755  41.563  1.00 19.93           C  
ATOM    209  CG  ARG L  30      23.295  37.529  42.691  1.00  0.00           C  
ATOM    210  CD  ARG L  30      23.570  38.778  43.530  1.00  0.00           C  
ATOM    211  NE  ARG L  30      22.489  38.890  44.552  1.00  0.00           N  
ATOM    212  CZ  ARG L  30      22.604  39.805  45.559  1.00  0.00           C  
ATOM    213  NH1 ARG L  30      23.685  40.638  45.604  1.00  0.00           N1+
ATOM    214  NH2 ARG L  30      21.640  39.884  46.525  1.00  0.00           N  
ATOM    215  C   ARG L  30      20.921  36.758  39.770  1.00 20.55           C  
ATOM    216  O   ARG L  30      21.102  37.356  38.710  1.00 20.99           O  
ATOM    217  N   GLN L  31      19.708  36.309  40.141  1.00 22.54           N  
ATOM    218  CA  GLN L  31      18.558  36.470  39.304  1.00 25.63           C  
ATOM    219  CB  GLN L  31      17.697  35.193  39.232  0.67 25.23           C  
ATOM    220  CG  GLN L  31      16.526  35.271  38.251  0.67 24.09           C  
ATOM    221  CD  GLN L  31      15.791  33.937  38.274  1.00  0.00           C  
ATOM    222  OE1 GLN L  31      14.608  33.869  38.608  1.00  0.00           O  
ATOM    223  NE2 GLN L  31      16.507  32.841  37.900  0.67 21.06           N  
ATOM    224  C   GLN L  31      17.720  37.572  39.873  1.00 27.52           C  
ATOM    225  O   GLN L  31      17.891  37.978  41.021  1.00 29.93           O  
ATOM    226  N   SER L  32      16.784  38.082  39.052  1.00 26.50           N  
ATOM    227  CA  SER L  32      15.924  39.171  39.407  1.00 24.94           C  
ATOM    228  CB  SER L  32      14.970  39.554  38.266  1.00 24.39           C  
ATOM    229  OG  SER L  32      14.081  38.479  38.001  1.00 31.35           O  
ATOM    230  C   SER L  32      15.071  38.777  40.569  1.00 23.76           C  
ATOM    231  O   SER L  32      14.700  39.618  41.387  1.00 25.90           O  
ATOM    232  N   ASN L  33      14.735  37.481  40.680  1.00 22.19           N  
ATOM    233  CA  ASN L  33      13.909  37.058  41.771  1.00 21.06           C  
ATOM    234  CB  ASN L  33      13.430  35.596  41.674  1.00 20.31           C  
ATOM    235  CG  ASN L  33      14.599  34.631  41.672  1.00 23.71           C  
ATOM    236  OD1 ASN L  33      15.762  35.027  41.719  1.00 24.26           O  
ATOM    237  ND2 ASN L  33      14.276  33.311  41.603  1.00 26.08           N  
ATOM    238  C   ASN L  33      14.687  37.302  43.026  1.00 20.38           C  
ATOM    239  O   ASN L  33      14.115  37.442  44.107  1.00 20.07           O  
ATOM    240  N   GLY L  34      16.032  37.361  42.908  1.00 18.16           N  
ATOM    241  CA  GLY L  34      16.853  37.680  44.042  1.00 16.79           C  
ATOM    242  C   GLY L  34      17.621  36.475  44.476  1.00 18.28           C  
ATOM    243  O   GLY L  34      18.418  36.544  45.411  1.00 21.60           O  
ATOM    244  N   LYS L  35      17.417  35.331  43.808  1.00 16.51           N  
ATOM    245  CA  LYS L  35      18.122  34.157  44.228  1.00 14.52           C  
ATOM    246  CB  LYS L  35      17.227  32.915  44.207  1.00 17.81           C  
ATOM    247  CG  LYS L  35      15.994  33.056  45.099  1.00 20.36           C  
ATOM    248  CD  LYS L  35      14.898  32.044  44.764  1.00 25.01           C  
ATOM    249  CE  LYS L  35      13.660  32.176  45.646  1.00 29.13           C  
ATOM    250  NZ  LYS L  35      13.074  33.523  45.489  1.00 29.12           N1+
ATOM    251  C   LYS L  35      19.257  33.904  43.277  1.00 14.15           C  
ATOM    252  O   LYS L  35      19.231  34.347  42.132  1.00 12.26           O  
ATOM    253  N   THR L  36      20.314  33.204  43.737  1.00 12.56           N  
ATOM    254  CA  THR L  36      21.376  32.865  42.834  1.00 13.67           C  
ATOM    255  CB  THR L  36      22.747  33.125  43.396  1.00 15.06           C  
ATOM    256  OG1 THR L  36      22.879  34.502  43.717  1.00 17.05           O  
ATOM    257  CG2 THR L  36      23.814  32.724  42.363  1.00 15.10           C  
ATOM    258  C   THR L  36      21.215  31.400  42.602  1.00 13.35           C  
ATOM    259  O   THR L  36      21.255  30.616  43.545  1.00 12.30           O  
ATOM    260  N   SER L  37      21.016  30.987  41.336  1.00 13.96           N  
ATOM    261  CA  SER L  37      20.735  29.602  41.082  1.00 11.31           C  
ATOM    262  CB  SER L  37      19.695  29.419  39.971  1.00 12.34           C  
ATOM    263  OG  SER L  37      18.472  30.033  40.351  1.00 12.98           O  
ATOM    264  C   SER L  37      21.977  28.911  40.646  1.00 10.92           C  
ATOM    265  O   SER L  37      22.267  28.763  39.455  1.00 11.26           O  
ATOM    266  N   LEU L  38      22.710  28.413  41.650  1.00 15.50           N  
ATOM    267  CA  LEU L  38      23.966  27.752  41.423  1.00 16.10           C  
ATOM    268  CB  LEU L  38      25.151  28.573  41.970  1.00 17.09           C  
ATOM    269  CG  LEU L  38      26.559  27.994  41.734  1.00 18.53           C  
ATOM    270  CD1 LEU L  38      26.798  26.709  42.538  1.00 15.61           C  
ATOM    271  CD2 LEU L  38      26.851  27.831  40.235  1.00 17.74           C  
ATOM    272  C   LEU L  38      23.878  26.455  42.177  1.00 15.31           C  
ATOM    273  O   LEU L  38      23.671  26.447  43.389  1.00 15.41           O  
ATOM    274  N   TYR L  39      24.034  25.318  41.465  1.00 14.87           N  
ATOM    275  CA  TYR L  39      23.858  24.011  42.048  1.00 14.69           C  
ATOM    276  CB  TYR L  39      22.678  23.252  41.408  1.00 14.74           C  
ATOM    277  CG  TYR L  39      21.386  23.842  41.882  1.00 13.70           C  
ATOM    278  CD1 TYR L  39      21.222  25.202  42.005  1.00  0.00           C  
ATOM    279  CD2 TYR L  39      20.306  23.030  42.143  1.00 13.34           C  
ATOM    280  CE1 TYR L  39      20.023  25.730  42.430  1.00 15.42           C  
ATOM    281  CE2 TYR L  39      19.103  23.548  42.559  1.00  0.00           C  
ATOM    282  CZ  TYR L  39      18.961  24.905  42.706  1.00  0.00           C  
ATOM    283  OH  TYR L  39      17.730  25.447  43.138  1.00  0.00           O  
ATOM    284  C   TYR L  39      25.089  23.178  41.828  1.00 14.95           C  
ATOM    285  O   TYR L  39      25.862  23.421  40.902  1.00 15.40           O  
ATOM    286  N   TRP L  40      25.310  22.175  42.712  1.00 13.81           N  
ATOM    287  CA  TRP L  40      26.445  21.297  42.588  1.00 14.67           C  
ATOM    288  CB  TRP L  40      27.407  21.381  43.784  1.00 13.88           C  
ATOM    289  CG  TRP L  40      28.080  22.720  43.953  1.00 16.43           C  
ATOM    290  CD2 TRP L  40      29.350  23.070  43.380  1.00 16.27           C  
ATOM    291  CD1 TRP L  40      27.654  23.811  44.648  1.00 15.85           C  
ATOM    292  NE1 TRP L  40      28.576  24.824  44.543  1.00 16.15           N  
ATOM    293  CE2 TRP L  40      29.624  24.382  43.764  1.00 16.42           C  
ATOM    294  CE3 TRP L  40      30.214  22.358  42.597  1.00 16.35           C  
ATOM    295  CZ2 TRP L  40      30.772  25.008  43.371  1.00 16.86           C  
ATOM    296  CZ3 TRP L  40      31.372  22.992  42.202  1.00 16.11           C  
ATOM    297  CH2 TRP L  40      31.644  24.291  42.582  1.00 17.43           C  
ATOM    298  C   TRP L  40      25.966  19.873  42.561  1.00 14.47           C  
ATOM    299  O   TRP L  40      25.091  19.486  43.335  1.00 15.12           O  
ATOM    300  N   TYR L  41      26.531  19.042  41.657  1.00 14.74           N  
ATOM    301  CA  TYR L  41      26.161  17.652  41.691  1.00 14.90           C  
ATOM    302  CB  TYR L  41      25.156  17.163  40.642  1.00 14.21           C  
ATOM    303  CG  TYR L  41      23.804  17.733  40.825  1.00 13.94           C  
ATOM    304  CD1 TYR L  41      23.622  19.087  40.947  1.00 15.23           C  
ATOM    305  CD2 TYR L  41      22.710  16.902  40.767  1.00 14.22           C  
ATOM    306  CE1 TYR L  41      22.353  19.575  41.119  1.00 15.00           C  
ATOM    307  CE2 TYR L  41      21.437  17.390  40.932  1.00 14.32           C  
ATOM    308  CZ  TYR L  41      21.262  18.732  41.127  1.00 14.59           C  
ATOM    309  OH  TYR L  41      19.956  19.225  41.316  1.00 20.46           O  
ATOM    310  C   TYR L  41      27.385  16.791  41.635  1.00 15.28           C  
ATOM    311  O   TYR L  41      28.478  17.225  41.265  1.00 16.01           O  
ATOM    312  N   ARG L  42      27.212  15.525  42.068  1.00 15.17           N  
ATOM    313  CA  ARG L  42      28.282  14.574  42.106  1.00 15.91           C  
ATOM    314  CB  ARG L  42      28.499  13.944  43.495  1.00 15.11           C  
ATOM    315  CG  ARG L  42      29.709  13.007  43.547  1.00 18.76           C  
ATOM    316  CD  ARG L  42      29.682  11.986  44.691  1.00 19.38           C  
ATOM    317  NE  ARG L  42      29.601  12.715  45.989  1.00  0.00           N  
ATOM    318  CZ  ARG L  42      28.387  12.946  46.571  1.00  0.00           C  
ATOM    319  NH1 ARG L  42      27.242  12.532  45.953  1.00  0.00           N1+
ATOM    320  NH2 ARG L  42      28.324  13.560  47.788  1.00  0.00           N  
ATOM    321  C   ARG L  42      27.918  13.440  41.208  1.00 15.50           C  
ATOM    322  O   ARG L  42      26.799  12.929  41.231  1.00 15.45           O  
ATOM    323  N   GLN L  43      28.886  13.015  40.385  1.00 15.33           N  
ATOM    324  CA  GLN L  43      28.716  11.928  39.476  1.00 15.88           C  
ATOM    325  CB  GLN L  43      29.271  12.232  38.107  1.00 15.26           C  
ATOM    326  CG  GLN L  43      29.519  10.900  37.443  1.00 17.02           C  
ATOM    327  CD  GLN L  43      30.402  11.136  36.257  1.00 17.80           C  
ATOM    328  OE1 GLN L  43      30.977  12.208  36.113  1.00 17.52           O  
ATOM    329  NE2 GLN L  43      30.539  10.085  35.414  1.00 16.64           N  
ATOM    330  C   GLN L  43      29.650  10.827  39.866  1.00 17.00           C  
ATOM    331  O   GLN L  43      30.855  11.052  39.951  1.00 17.22           O  
ATOM    332  N   LYS L  44      29.130   9.598  40.049  1.00 18.07           N  
ATOM    333  CA  LYS L  44      29.978   8.466  40.308  1.00 21.38           C  
ATOM    334  CB  LYS L  44      29.490   7.573  41.466  1.00 22.69           C  
ATOM    335  CG  LYS L  44      29.493   8.283  42.823  1.00 25.12           C  
ATOM    336  CD  LYS L  44      28.912   7.457  43.975  1.00 29.79           C  
ATOM    337  CE  LYS L  44      27.408   7.615  44.201  1.00 31.13           C  
ATOM    338  NZ  LYS L  44      27.013   6.835  45.394  1.00 32.20           N1+
ATOM    339  C   LYS L  44      29.938   7.649  39.052  1.00 23.31           C  
ATOM    340  O   LYS L  44      28.917   7.624  38.370  1.00 24.18           O  
ATOM    341  N   PRO L  45      31.013   6.984  38.716  1.00 25.18           N  
ATOM    342  CA  PRO L  45      31.102   6.269  37.468  1.00 25.60           C  
ATOM    343  CD  PRO L  45      31.922   6.447  39.716  1.00 25.88           C  
ATOM    344  CB  PRO L  45      32.421   5.501  37.536  1.00 26.55           C  
ATOM    345  CG  PRO L  45      32.575   5.225  39.044  1.00 27.10           C  
ATOM    346  C   PRO L  45      29.954   5.335  37.248  1.00 25.94           C  
ATOM    347  O   PRO L  45      29.630   4.552  38.141  1.00 27.15           O  
ATOM    348  N   GLY L  46      29.337   5.400  36.050  1.00 27.24           N  
ATOM    349  CA  GLY L  46      28.289   4.497  35.666  1.00 27.30           C  
ATOM    350  C   GLY L  46      26.998   4.907  36.296  1.00 27.74           C  
ATOM    351  O   GLY L  46      26.000   4.196  36.178  1.00 28.55           O  
ATOM    352  N   GLN L  47      26.968   6.065  36.983  1.00 26.36           N  
ATOM    353  CA  GLN L  47      25.727   6.446  37.591  1.00 25.95           C  
ATOM    354  CB  GLN L  47      25.731   6.466  39.128  1.00 28.12           C  
ATOM    355  CG  GLN L  47      25.836   5.079  39.766  1.00 32.22           C  
ATOM    356  CD  GLN L  47      25.775   5.258  41.278  1.00 36.89           C  
ATOM    357  OE1 GLN L  47      25.026   6.089  41.787  1.00 38.73           O  
ATOM    358  NE2 GLN L  47      26.590   4.459  42.018  1.00 39.69           N  
ATOM    359  C   GLN L  47      25.378   7.816  37.139  1.00 23.30           C  
ATOM    360  O   GLN L  47      26.189   8.522  36.551  1.00 22.24           O  
ATOM    361  N   SER L  48      24.110   8.189  37.375  1.00 22.56           N  
ATOM    362  CA  SER L  48      23.604   9.480  37.039  0.94 21.82           C  
ATOM    363  CB  SER L  48      22.081   9.466  36.981  0.94 22.46           C  
ATOM    364  OG  SER L  48      21.718   8.503  36.013  0.93 27.24           O  
ATOM    365  C   SER L  48      23.990  10.424  38.124  1.00 20.73           C  
ATOM    366  O   SER L  48      24.109  10.068  39.295  1.00 20.44           O  
ATOM    367  N   PRO L  49      24.262  11.622  37.724  1.00 20.29           N  
ATOM    368  CA  PRO L  49      24.565  12.522  38.786  1.00 19.24           C  
ATOM    369  CD  PRO L  49      25.391  11.598  36.838  1.00 19.94           C  
ATOM    370  CB  PRO L  49      25.538  13.557  38.279  1.00 20.21           C  
ATOM    371  CG  PRO L  49      26.377  12.643  37.388  1.00 20.66           C  
ATOM    372  C   PRO L  49      23.472  12.893  39.705  1.00 18.39           C  
ATOM    373  O   PRO L  49      22.302  12.824  39.326  1.00 18.59           O  
ATOM    374  N   GLN L  50      23.882  13.212  40.951  1.00 18.18           N  
ATOM    375  CA  GLN L  50      22.992  13.437  42.045  0.90 18.45           C  
ATOM    376  CB  GLN L  50      23.094  12.324  43.107  0.90 21.96           C  
ATOM    377  CG  GLN L  50      24.489  12.185  43.724  0.90 28.18           C  
ATOM    378  CD  GLN L  50      24.522  10.899  44.542  0.90 33.43           C  
ATOM    379  OE1 GLN L  50      25.162   9.918  44.161  0.50 33.37           O  
ATOM    380  NE2 GLN L  50      23.803  10.897  45.696  0.50 31.92           N  
ATOM    381  C   GLN L  50      23.282  14.755  42.694  1.00 16.86           C  
ATOM    382  O   GLN L  50      24.435  15.168  42.823  1.00 16.46           O  
ATOM    383  N   LEU L  51      22.193  15.434  43.122  1.00 16.93           N  
ATOM    384  CA  LEU L  51      22.222  16.769  43.670  1.00 15.83           C  
ATOM    385  CB  LEU L  51      20.803  17.378  43.796  1.00 14.66           C  
ATOM    386  CG  LEU L  51      20.716  18.858  44.235  1.00 16.63           C  
ATOM    387  CD1 LEU L  51      19.300  19.392  44.012  1.00 15.26           C  
ATOM    388  CD2 LEU L  51      21.113  19.084  45.695  1.00 14.94           C  
ATOM    389  C   LEU L  51      22.822  16.797  45.039  1.00 17.34           C  
ATOM    390  O   LEU L  51      22.358  16.091  45.934  1.00 18.59           O  
ATOM    391  N   LEU L  52      23.951  17.525  45.197  1.00 16.84           N  
ATOM    392  CA  LEU L  52      24.538  17.808  46.480  1.00 17.13           C  
ATOM    393  CB  LEU L  52      26.063  17.973  46.389  1.00 18.62           C  
ATOM    394  CG  LEU L  52      26.792  16.684  45.970  1.00 21.12           C  
ATOM    395  CD1 LEU L  52      28.307  16.914  45.897  1.00 24.77           C  
ATOM    396  CD2 LEU L  52      26.424  15.506  46.884  1.00 20.80           C  
ATOM    397  C   LEU L  52      24.008  19.059  47.127  1.00 16.78           C  
ATOM    398  O   LEU L  52      23.493  19.033  48.243  1.00 16.75           O  
ATOM    399  N   VAL L  53      24.103  20.203  46.401  1.00 15.18           N  
ATOM    400  CA  VAL L  53      23.773  21.485  46.966  1.00 16.11           C  
ATOM    401  CB  VAL L  53      24.981  22.299  47.330  1.00 16.80           C  
ATOM    402  CG1 VAL L  53      24.518  23.682  47.821  1.00 19.97           C  
ATOM    403  CG2 VAL L  53      25.806  21.511  48.364  1.00 16.89           C  
ATOM    404  C   VAL L  53      23.008  22.274  45.950  1.00 16.26           C  
ATOM    405  O   VAL L  53      23.292  22.215  44.754  1.00 14.67           O  
ATOM    406  N   PHE L  54      22.009  23.053  46.417  1.00 15.15           N  
ATOM    407  CA  PHE L  54      21.199  23.818  45.515  1.00 15.02           C  
ATOM    408  CB  PHE L  54      19.776  23.240  45.383  1.00 15.92           C  
ATOM    409  CG  PHE L  54      19.027  23.264  46.673  1.00 18.54           C  
ATOM    410  CD1 PHE L  54      18.267  24.353  47.023  1.00 19.50           C  
ATOM    411  CD2 PHE L  54      19.067  22.186  47.526  1.00 20.17           C  
ATOM    412  CE1 PHE L  54      17.569  24.366  48.209  1.00 21.12           C  
ATOM    413  CE2 PHE L  54      18.372  22.194  48.713  1.00 21.49           C  
ATOM    414  CZ  PHE L  54      17.618  23.287  49.057  1.00 22.09           C  
ATOM    415  C   PHE L  54      21.114  25.225  46.021  1.00 16.41           C  
ATOM    416  O   PHE L  54      21.181  25.464  47.223  1.00 15.36           O  
ATOM    417  N   GLU L  55      20.887  26.205  45.158  1.00 17.59           N  
ATOM    418  CA  GLU L  55      20.717  27.554  45.627  1.00 18.56           C  
ATOM    419  CB  GLU L  55      19.501  27.755  46.550  1.00 18.76           C  
ATOM    420  CG  GLU L  55      18.174  27.844  45.790  1.00 17.48           C  
ATOM    421  CD  GLU L  55      17.108  28.342  46.757  1.00 17.86           C  
ATOM    422  OE1 GLU L  55      16.923  27.680  47.812  1.00 30.25           O  
ATOM    423  OE2 GLU L  55      16.469  29.389  46.462  1.00 31.25           O1-
ATOM    424  C   GLU L  55      21.942  28.114  46.306  1.00 20.15           C  
ATOM    425  O   GLU L  55      21.878  29.142  46.978  1.00 23.59           O  
ATOM    426  N   VAL L  56      23.107  27.513  46.030  1.00 17.85           N  
ATOM    427  CA  VAL L  56      24.425  27.894  46.468  1.00 15.28           C  
ATOM    428  CB  VAL L  56      24.621  29.378  46.588  1.00 12.64           C  
ATOM    429  CG1 VAL L  56      26.005  29.624  47.218  1.00 14.27           C  
ATOM    430  CG2 VAL L  56      24.440  30.031  45.209  1.00 12.39           C  
ATOM    431  C   VAL L  56      24.797  27.332  47.797  1.00 16.49           C  
ATOM    432  O   VAL L  56      25.941  26.906  47.951  1.00 18.73           O  
ATOM    433  N   SER L  57      23.873  27.201  48.765  1.00 15.74           N  
ATOM    434  CA  SER L  57      24.386  26.725  50.020  1.00 14.96           C  
ATOM    435  CB  SER L  57      24.574  27.855  51.046  1.00 14.92           C  
ATOM    436  OG  SER L  57      25.529  28.796  50.577  1.00 13.76           O  
ATOM    437  C   SER L  57      23.415  25.755  50.612  1.00 15.96           C  
ATOM    438  O   SER L  57      23.638  25.274  51.725  1.00 16.02           O  
ATOM    439  N   ASN L  58      22.348  25.380  49.875  1.00 17.91           N  
ATOM    440  CA  ASN L  58      21.380  24.571  50.560  1.00 19.68           C  
ATOM    441  CB  ASN L  58      19.928  24.862  50.148  1.00 18.95           C  
ATOM    442  CG  ASN L  58      19.558  26.231  50.704  1.00 22.02           C  
ATOM    443  OD1 ASN L  58      19.709  26.494  51.897  1.00 23.97           O  
ATOM    444  ND2 ASN L  58      19.073  27.138  49.812  1.00 24.99           N  
ATOM    445  C   ASN L  58      21.672  23.138  50.265  1.00 20.55           C  
ATOM    446  O   ASN L  58      21.820  22.738  49.112  1.00 20.20           O  
ATOM    447  N   ARG L  59      21.772  22.322  51.329  1.00 20.02           N  
ATOM    448  CA  ARG L  59      22.097  20.937  51.180  1.00 21.08           C  
ATOM    449  CB  ARG L  59      22.675  20.368  52.490  1.00 22.81           C  
ATOM    450  CG  ARG L  59      23.595  19.161  52.326  1.00 27.32           C  
ATOM    451  CD  ARG L  59      24.260  18.714  53.634  1.00 30.25           C  
ATOM    452  NE  ARG L  59      24.996  19.882  54.201  1.00 34.88           N  
ATOM    453  CZ  ARG L  59      24.395  20.681  55.131  1.00 36.52           C  
ATOM    454  NH1 ARG L  59      23.143  20.383  55.583  1.00 36.60           N1+
ATOM    455  NH2 ARG L  59      25.055  21.766  55.630  1.00 39.71           N  
ATOM    456  C   ARG L  59      20.838  20.205  50.809  1.00 21.50           C  
ATOM    457  O   ARG L  59      19.772  20.459  51.367  1.00 22.06           O  
ATOM    458  N   PHE L  60      20.937  19.274  49.838  1.00 20.52           N  
ATOM    459  CA  PHE L  60      19.816  18.485  49.404  1.00 21.30           C  
ATOM    460  CB  PHE L  60      20.113  17.736  48.105  1.00 20.09           C  
ATOM    461  CG  PHE L  60      18.875  17.112  47.578  1.00 21.86           C  
ATOM    462  CD1 PHE L  60      17.918  17.875  46.950  1.00 17.87           C  
ATOM    463  CD2 PHE L  60      18.694  15.757  47.689  1.00 15.14           C  
ATOM    464  CE1 PHE L  60      16.782  17.287  46.449  1.00 17.78           C  
ATOM    465  CE2 PHE L  60      17.561  15.166  47.189  1.00 16.71           C  
ATOM    466  CZ  PHE L  60      16.603  15.930  46.568  1.00 14.67           C  
ATOM    467  C   PHE L  60      19.591  17.463  50.471  1.00 22.38           C  
ATOM    468  O   PHE L  60      20.508  17.137  51.222  1.00 21.32           O  
ATOM    469  N   SER L  61      18.365  16.923  50.590  1.00 24.96           N  
ATOM    470  CA  SER L  61      18.147  15.996  51.664  1.00 27.76           C  
ATOM    471  CB  SER L  61      16.697  15.502  51.790  1.00 31.26           C  
ATOM    472  OG  SER L  61      15.858  16.563  52.218  1.00 40.50           O  
ATOM    473  C   SER L  61      19.013  14.791  51.482  1.00 27.79           C  
ATOM    474  O   SER L  61      19.240  14.322  50.368  1.00 27.64           O  
ATOM    475  N   GLY L  62      19.542  14.275  52.610  1.00 28.09           N  
ATOM    476  CA  GLY L  62      20.322  13.072  52.613  1.00 26.77           C  
ATOM    477  C   GLY L  62      21.781  13.382  52.472  1.00 26.36           C  
ATOM    478  O   GLY L  62      22.621  12.512  52.702  1.00 27.47           O  
ATOM    479  N   VAL L  63      22.137  14.627  52.103  1.00 25.00           N  
ATOM    480  CA  VAL L  63      23.535  14.919  51.924  1.00 23.48           C  
ATOM    481  CB  VAL L  63      23.794  16.101  51.031  1.00 20.57           C  
ATOM    482  CG1 VAL L  63      25.305  16.395  51.019  1.00 18.08           C  
ATOM    483  CG2 VAL L  63      23.207  15.797  49.638  1.00 20.04           C  
ATOM    484  C   VAL L  63      24.152  15.194  53.260  1.00 24.42           C  
ATOM    485  O   VAL L  63      23.595  15.923  54.077  1.00 24.59           O  
ATOM    486  N   SER L  64      25.357  14.630  53.492  1.00 25.56           N  
ATOM    487  CA  SER L  64      26.031  14.761  54.752  1.00 26.10           C  
ATOM    488  CB  SER L  64      27.261  13.853  54.886  1.00 26.47           C  
ATOM    489  OG  SER L  64      28.278  14.283  53.993  1.00  0.00           O  
ATOM    490  C   SER L  64      26.494  16.174  54.944  1.00 26.52           C  
ATOM    491  O   SER L  64      26.690  16.929  53.993  1.00 25.92           O  
ATOM    492  N   ASP L  65      26.721  16.534  56.223  1.00 26.51           N  
ATOM    493  CA  ASP L  65      27.097  17.842  56.687  1.00 26.77           C  
ATOM    494  CB  ASP L  65      27.263  17.932  58.214  1.00 31.22           C  
ATOM    495  CG  ASP L  65      25.907  17.840  58.890  1.00 37.17           C  
ATOM    496  OD1 ASP L  65      24.877  17.902  58.168  1.00 38.90           O  
ATOM    497  OD2 ASP L  65      25.885  17.713  60.143  1.00 43.71           O1-
ATOM    498  C   ASP L  65      28.432  18.209  56.134  1.00 25.08           C  
ATOM    499  O   ASP L  65      28.770  19.389  56.063  1.00 25.12           O  
ATOM    500  N   ARG L  66      29.230  17.203  55.743  1.00 23.20           N  
ATOM    501  CA  ARG L  66      30.576  17.420  55.302  1.00 23.07           C  
ATOM    502  CB  ARG L  66      31.261  16.139  54.796  1.00 25.52           C  
ATOM    503  CG  ARG L  66      31.335  15.002  55.816  1.00 30.01           C  
ATOM    504  CD  ARG L  66      32.270  13.873  55.372  1.00 31.88           C  
ATOM    505  NE  ARG L  66      31.859  13.482  53.995  1.00 33.78           N  
ATOM    506  CZ  ARG L  66      30.997  12.445  53.787  1.00 33.76           C  
ATOM    507  NH1 ARG L  66      30.575  11.679  54.832  1.00 33.43           N1+
ATOM    508  NH2 ARG L  66      30.550  12.176  52.525  1.00 34.43           N  
ATOM    509  C   ARG L  66      30.576  18.374  54.142  1.00 22.16           C  
ATOM    510  O   ARG L  66      31.535  19.128  53.970  1.00 22.06           O  
ATOM    511  N   PHE L  67      29.527  18.345  53.295  1.00 21.37           N  
ATOM    512  CA  PHE L  67      29.498  19.191  52.129  1.00 20.66           C  
ATOM    513  CB  PHE L  67      28.649  18.612  50.983  1.00 19.48           C  
ATOM    514  CG  PHE L  67      29.313  17.384  50.466  1.00 20.54           C  
ATOM    515  CD1 PHE L  67      30.264  17.469  49.473  1.00 19.76           C  
ATOM    516  CD2 PHE L  67      28.981  16.148  50.969  1.00 20.20           C  
ATOM    517  CE1 PHE L  67      30.877  16.336  48.995  1.00 20.64           C  
ATOM    518  CE2 PHE L  67      29.590  15.011  50.494  1.00 21.70           C  
ATOM    519  CZ  PHE L  67      30.539  15.106  49.505  1.00 21.05           C  
ATOM    520  C   PHE L  67      28.897  20.532  52.452  1.00 20.76           C  
ATOM    521  O   PHE L  67      27.885  20.629  53.146  1.00 20.65           O  
ATOM    522  N   VAL L  68      29.528  21.618  51.947  1.00 19.61           N  
ATOM    523  CA  VAL L  68      28.997  22.939  52.147  1.00 20.74           C  
ATOM    524  CB  VAL L  68      29.613  23.674  53.302  1.00 21.18           C  
ATOM    525  CG1 VAL L  68      31.096  23.934  52.985  1.00  0.00           C  
ATOM    526  CG2 VAL L  68      28.794  24.948  53.561  1.00  0.00           C  
ATOM    527  C   VAL L  68      29.268  23.743  50.908  1.00 20.68           C  
ATOM    528  O   VAL L  68      30.241  23.497  50.196  1.00 21.81           O  
ATOM    529  N   GLY L  69      28.402  24.737  50.614  1.00 19.14           N  
ATOM    530  CA  GLY L  69      28.607  25.545  49.443  1.00 18.95           C  
ATOM    531  C   GLY L  69      28.515  26.981  49.852  1.00 19.96           C  
ATOM    532  O   GLY L  69      27.807  27.322  50.798  1.00 19.37           O  
ATOM    533  N   SER L  70      29.237  27.864  49.130  1.00 19.57           N  
ATOM    534  CA  SER L  70      29.226  29.261  49.456  1.00 20.91           C  
ATOM    535  CB  SER L  70      30.236  29.633  50.558  1.00 21.35           C  
ATOM    536  OG  SER L  70      31.562  29.399  50.107  1.00 26.10           O  
ATOM    537  C   SER L  70      29.614  30.024  48.227  1.00 21.67           C  
ATOM    538  O   SER L  70      29.914  29.436  47.188  1.00 21.35           O  
ATOM    539  N   GLY L  71      29.598  31.369  48.318  1.00 21.30           N  
ATOM    540  CA  GLY L  71      29.997  32.186  47.206  1.00 22.64           C  
ATOM    541  C   GLY L  71      28.856  33.075  46.833  1.00 23.55           C  
ATOM    542  O   GLY L  71      27.760  32.958  47.376  1.00 23.68           O  
ATOM    543  N   SER L  72      29.104  34.026  45.912  1.00 23.89           N  
ATOM    544  CA  SER L  72      28.044  34.879  45.469  1.00 24.23           C  
ATOM    545  CB  SER L  72      27.703  36.002  46.463  1.00 25.85           C  
ATOM    546  OG  SER L  72      26.649  36.800  45.946  1.00 29.44           O  
ATOM    547  C   SER L  72      28.481  35.507  44.185  1.00 24.24           C  
ATOM    548  O   SER L  72      29.670  35.553  43.874  1.00 24.28           O  
ATOM    549  N   GLY L  73      27.513  36.008  43.395  1.00 24.75           N  
ATOM    550  CA  GLY L  73      27.847  36.649  42.157  1.00 25.87           C  
ATOM    551  C   GLY L  73      28.400  35.632  41.204  1.00 25.58           C  
ATOM    552  O   GLY L  73      27.676  34.772  40.706  1.00 25.14           O  
ATOM    553  N   THR L  74      29.669  35.849  40.806  1.00 25.38           N  
ATOM    554  CA  THR L  74      30.460  35.035  39.918  1.00 25.21           C  
ATOM    555  CB  THR L  74      31.462  35.846  39.155  1.00 26.42           C  
ATOM    556  OG1 THR L  74      32.417  36.407  40.042  1.00 27.60           O  
ATOM    557  CG2 THR L  74      30.717  36.966  38.411  1.00 24.85           C  
ATOM    558  C   THR L  74      31.232  33.910  40.568  1.00 25.38           C  
ATOM    559  O   THR L  74      31.600  32.959  39.881  1.00 25.66           O  
ATOM    560  N   ASP L  75      31.582  34.010  41.870  1.00 24.67           N  
ATOM    561  CA  ASP L  75      32.508  33.055  42.432  1.00 24.86           C  
ATOM    562  CB  ASP L  75      33.660  33.754  43.178  1.00 28.30           C  
ATOM    563  CG  ASP L  75      34.794  32.766  43.388  1.00 34.39           C  
ATOM    564  OD1 ASP L  75      35.011  31.909  42.492  1.00 37.50           O  
ATOM    565  OD2 ASP L  75      35.458  32.852  44.456  1.00 38.11           O1-
ATOM    566  C   ASP L  75      31.824  32.146  43.417  1.00 23.56           C  
ATOM    567  O   ASP L  75      31.152  32.612  44.336  1.00 23.60           O  
ATOM    568  N   PHE L  76      31.994  30.810  43.259  1.00 21.29           N  
ATOM    569  CA  PHE L  76      31.342  29.895  44.159  1.00 19.96           C  
ATOM    570  CB  PHE L  76      30.109  29.218  43.534  1.00 20.02           C  
ATOM    571  CG  PHE L  76      29.175  30.295  43.094  1.00 17.59           C  
ATOM    572  CD1 PHE L  76      28.303  30.884  43.979  1.00 19.19           C  
ATOM    573  CD2 PHE L  76      29.185  30.734  41.790  1.00 18.54           C  
ATOM    574  CE1 PHE L  76      27.447  31.881  43.571  1.00 18.81           C  
ATOM    575  CE2 PHE L  76      28.329  31.729  41.379  1.00 19.99           C  
ATOM    576  CZ  PHE L  76      27.455  32.305  42.268  1.00 20.73           C  
ATOM    577  C   PHE L  76      32.303  28.800  44.532  1.00 20.38           C  
ATOM    578  O   PHE L  76      33.222  28.484  43.777  1.00 20.54           O  
ATOM    579  N   THR L  77      32.123  28.196  45.731  1.00 19.22           N  
ATOM    580  CA  THR L  77      33.019  27.149  46.129  1.00 19.95           C  
ATOM    581  CB  THR L  77      34.055  27.601  47.114  1.00 23.16           C  
ATOM    582  OG1 THR L  77      34.812  28.674  46.576  1.00 24.66           O  
ATOM    583  CG2 THR L  77      34.981  26.416  47.426  1.00 21.94           C  
ATOM    584  C   THR L  77      32.246  26.054  46.797  1.00 19.95           C  
ATOM    585  O   THR L  77      31.284  26.300  47.523  1.00 19.45           O  
ATOM    586  N   LEU L  78      32.665  24.798  46.543  1.00 19.22           N  
ATOM    587  CA  LEU L  78      32.102  23.644  47.180  1.00 19.46           C  
ATOM    588  CB  LEU L  78      31.753  22.515  46.187  1.00 18.91           C  
ATOM    589  CG  LEU L  78      31.147  21.254  46.833  1.00 20.00           C  
ATOM    590  CD1 LEU L  78      29.802  21.566  47.509  1.00 20.69           C  
ATOM    591  CD2 LEU L  78      31.036  20.111  45.808  1.00 20.90           C  
ATOM    592  C   LEU L  78      33.178  23.137  48.090  1.00 20.36           C  
ATOM    593  O   LEU L  78      34.318  22.959  47.663  1.00 20.60           O  
ATOM    594  N   ARG L  79      32.862  22.910  49.381  1.00 20.07           N  
ATOM    595  CA  ARG L  79      33.893  22.449  50.270  1.00 21.42           C  
ATOM    596  CB  ARG L  79      34.241  23.428  51.406  1.00 23.30           C  
ATOM    597  CG  ARG L  79      35.121  24.603  50.972  1.00 28.34           C  
ATOM    598  CD  ARG L  79      35.609  25.456  52.143  1.00 32.82           C  
ATOM    599  NE  ARG L  79      36.342  24.544  53.066  1.00  0.00           N  
ATOM    600  CZ  ARG L  79      36.301  24.769  54.412  1.00  0.00           C  
ATOM    601  NH1 ARG L  79      35.625  25.849  54.902  1.00  0.00           N1+
ATOM    602  NH2 ARG L  79      36.927  23.908  55.267  1.00  0.00           N  
ATOM    603  C   ARG L  79      33.476  21.169  50.914  1.00 21.27           C  
ATOM    604  O   ARG L  79      32.315  20.980  51.276  1.00 20.86           O  
ATOM    605  N   ILE L  80      34.447  20.242  51.047  1.00 22.04           N  
ATOM    606  CA  ILE L  80      34.236  18.987  51.707  1.00 23.41           C  
ATOM    607  CB  ILE L  80      34.625  17.811  50.856  1.00 23.77           C  
ATOM    608  CG1 ILE L  80      33.813  17.816  49.548  1.00 24.58           C  
ATOM    609  CG2 ILE L  80      34.435  16.530  51.683  1.00 22.37           C  
ATOM    610  CD1 ILE L  80      34.338  16.848  48.488  1.00 23.12           C  
ATOM    611  C   ILE L  80      35.147  19.019  52.898  1.00 25.19           C  
ATOM    612  O   ILE L  80      36.368  19.049  52.754  1.00 25.65           O  
ATOM    613  N   SER L  81      34.564  19.019  54.114  1.00 27.03           N  
ATOM    614  CA  SER L  81      35.341  19.146  55.315  1.00 28.10           C  
ATOM    615  CB  SER L  81      34.476  19.222  56.587  1.00 27.90           C  
ATOM    616  OG  SER L  81      33.802  17.990  56.800  1.00 29.34           O  
ATOM    617  C   SER L  81      36.270  17.981  55.467  1.00 29.34           C  
ATOM    618  O   SER L  81      37.462  18.175  55.703  1.00 30.32           O  
ATOM    619  N   ARG L  82      35.753  16.740  55.355  1.00 29.49           N  
ATOM    620  CA  ARG L  82      36.604  15.588  55.488  0.90 30.15           C  
ATOM    621  CB  ARG L  82      36.405  14.834  56.821  0.90 31.74           C  
ATOM    622  CG  ARG L  82      37.360  13.654  57.004  0.88 38.79           C  
ATOM    623  CD  ARG L  82      36.740  12.282  56.734  0.88 44.08           C  
ATOM    624  NE  ARG L  82      35.950  11.887  57.933  0.88 47.61           N  
ATOM    625  CZ  ARG L  82      35.657  10.569  58.136  0.88 49.50           C  
ATOM    626  NH1 ARG L  82      36.055   9.635  57.223  0.88 50.06           N1+
ATOM    627  NH2 ARG L  82      34.975  10.185  59.254  0.88 49.23           N  
ATOM    628  C   ARG L  82      36.232  14.656  54.380  1.00 29.13           C  
ATOM    629  O   ARG L  82      35.099  14.185  54.314  1.00 29.26           O  
ATOM    630  N   VAL L  83      37.191  14.339  53.490  1.00 27.25           N  
ATOM    631  CA  VAL L  83      36.849  13.554  52.341  1.00 25.64           C  
ATOM    632  CB  VAL L  83      37.794  13.753  51.191  1.00 23.09           C  
ATOM    633  CG1 VAL L  83      39.021  12.855  51.390  1.00 21.56           C  
ATOM    634  CG2 VAL L  83      37.037  13.536  49.875  1.00 21.60           C  
ATOM    635  C   VAL L  83      36.812  12.098  52.696  1.00 25.79           C  
ATOM    636  O   VAL L  83      37.675  11.585  53.408  1.00 26.33           O  
ATOM    637  N   GLU L  84      35.778  11.393  52.194  1.00 25.11           N  
ATOM    638  CA  GLU L  84      35.639   9.987  52.430  1.00 26.32           C  
ATOM    639  CB  GLU L  84      34.288   9.582  53.029  1.00 29.00           C  
ATOM    640  CG  GLU L  84      34.106  10.075  54.461  1.00 33.98           C  
ATOM    641  CD  GLU L  84      32.886   9.376  55.033  1.00 38.70           C  
ATOM    642  OE1 GLU L  84      31.947   9.083  54.246  1.00 41.19           O  
ATOM    643  OE2 GLU L  84      32.878   9.118  56.265  1.00 39.98           O1-
ATOM    644  C   GLU L  84      35.742   9.311  51.104  1.00 26.42           C  
ATOM    645  O   GLU L  84      35.692   9.958  50.061  1.00 25.05           O  
ATOM    646  N   ALA L  85      35.884   7.972  51.123  1.00 26.17           N  
ATOM    647  CA  ALA L  85      36.065   7.190  49.933  1.00 26.63           C  
ATOM    648  CB  ALA L  85      36.250   5.692  50.227  1.00 25.83           C  
ATOM    649  C   ALA L  85      34.876   7.335  49.030  1.00 26.23           C  
ATOM    650  O   ALA L  85      35.027   7.385  47.810  1.00 25.72           O  
ATOM    651  N   GLU L  86      33.660   7.413  49.603  1.00 25.53           N  
ATOM    652  CA  GLU L  86      32.450   7.484  48.825  1.00 26.16           C  
ATOM    653  CB  GLU L  86      31.154   7.417  49.657  1.00 28.01           C  
ATOM    654  CG  GLU L  86      30.949   8.588  50.616  1.00 35.20           C  
ATOM    655  CD  GLU L  86      29.556   8.453  51.219  1.00 41.19           C  
ATOM    656  OE1 GLU L  86      29.212   7.334  51.686  1.00 42.89           O  
ATOM    657  OE2 GLU L  86      28.813   9.470  51.210  1.00 43.26           O1-
ATOM    658  C   GLU L  86      32.410   8.753  48.021  1.00 24.63           C  
ATOM    659  O   GLU L  86      31.719   8.818  47.008  1.00 24.72           O  
ATOM    660  N   ASP L  87      33.116   9.802  48.480  1.00 23.59           N  
ATOM    661  CA  ASP L  87      33.149  11.123  47.903  1.00 22.19           C  
ATOM    662  CB  ASP L  87      33.889  12.122  48.807  1.00 20.79           C  
ATOM    663  CG  ASP L  87      33.050  12.274  50.069  1.00 22.47           C  
ATOM    664  OD1 ASP L  87      31.848  11.898  50.018  1.00 21.37           O  
ATOM    665  OD2 ASP L  87      33.592  12.767  51.093  1.00 22.41           O1-
ATOM    666  C   ASP L  87      33.804  11.166  46.545  1.00 21.88           C  
ATOM    667  O   ASP L  87      33.612  12.135  45.810  1.00 22.46           O  
ATOM    668  N   VAL L  88      34.638  10.170  46.184  1.00 21.50           N  
ATOM    669  CA  VAL L  88      35.346  10.238  44.929  1.00 22.01           C  
ATOM    670  CB  VAL L  88      36.305   9.103  44.701  1.00 22.84           C  
ATOM    671  CG1 VAL L  88      37.385   9.152  45.794  1.00 34.09           C  
ATOM    672  CG2 VAL L  88      35.520   7.780  44.644  1.00 33.24           C  
ATOM    673  C   VAL L  88      34.377  10.236  43.787  1.00 21.73           C  
ATOM    674  O   VAL L  88      33.361   9.540  43.802  1.00 20.30           O  
ATOM    675  N   GLY L  89      34.685  11.043  42.750  1.00 20.24           N  
ATOM    676  CA  GLY L  89      33.836  11.122  41.598  1.00 19.71           C  
ATOM    677  C   GLY L  89      34.081  12.443  40.939  1.00 18.94           C  
ATOM    678  O   GLY L  89      35.063  13.122  41.242  1.00 19.79           O  
ATOM    679  N   PHE L  90      33.184  12.830  40.005  1.00 17.68           N  
ATOM    680  CA  PHE L  90      33.332  14.071  39.299  1.00 16.86           C  
ATOM    681  CB  PHE L  90      33.115  13.934  37.782  1.00 18.18           C  
ATOM    682  CG  PHE L  90      34.103  12.946  37.262  1.00  0.00           C  
ATOM    683  CD1 PHE L  90      33.887  11.598  37.439  1.00  0.00           C  
ATOM    684  CD2 PHE L  90      35.231  13.355  36.589  1.00  0.00           C  
ATOM    685  CE1 PHE L  90      34.784  10.672  36.961  1.00  0.00           C  
ATOM    686  CE2 PHE L  90      36.131  12.432  36.109  1.00  0.00           C  
ATOM    687  CZ  PHE L  90      35.910  11.087  36.294  1.00  0.00           C  
ATOM    688  C   PHE L  90      32.262  14.997  39.793  1.00 16.67           C  
ATOM    689  O   PHE L  90      31.084  14.644  39.823  1.00 15.80           O  
ATOM    690  N   TYR L  91      32.656  16.226  40.174  1.00 15.84           N  
ATOM    691  CA  TYR L  91      31.737  17.200  40.692  1.00 15.67           C  
ATOM    692  CB  TYR L  91      32.267  17.963  41.921  1.00 14.97           C  
ATOM    693  CG  TYR L  91      32.374  17.041  43.088  1.00 15.78           C  
ATOM    694  CD1 TYR L  91      33.426  16.161  43.206  1.00 14.65           C  
ATOM    695  CD2 TYR L  91      31.423  17.070  44.082  1.00 16.49           C  
ATOM    696  CE1 TYR L  91      33.521  15.319  44.290  1.00 15.93           C  
ATOM    697  CE2 TYR L  91      31.512  16.232  45.169  1.00 15.01           C  
ATOM    698  CZ  TYR L  91      32.563  15.353  45.275  1.00 17.80           C  
ATOM    699  OH  TYR L  91      32.659  14.491  46.389  1.00 17.21           O  
ATOM    700  C   TYR L  91      31.512  18.239  39.640  1.00 16.28           C  
ATOM    701  O   TYR L  91      32.455  18.710  39.004  1.00 16.67           O  
ATOM    702  N   TYR L  92      30.233  18.606  39.422  1.00 14.74           N  
ATOM    703  CA  TYR L  92      29.899  19.620  38.461  1.00 15.68           C  
ATOM    704  CB  TYR L  92      29.009  19.135  37.307  1.00 15.20           C  
ATOM    705  CG  TYR L  92      29.872  18.445  36.317  1.00 16.50           C  
ATOM    706  CD1 TYR L  92      30.583  17.324  36.648  1.00 15.64           C  
ATOM    707  CD2 TYR L  92      30.018  18.973  35.060  1.00 16.98           C  
ATOM    708  CE1 TYR L  92      31.383  16.711  35.718  1.00 16.21           C  
ATOM    709  CE2 TYR L  92      30.814  18.362  34.126  1.00 17.27           C  
ATOM    710  CZ  TYR L  92      31.497  17.224  34.450  1.00 18.70           C  
ATOM    711  OH  TYR L  92      32.310  16.610  33.475  1.00 20.17           O  
ATOM    712  C   TYR L  92      29.117  20.697  39.126  1.00 15.92           C  
ATOM    713  O   TYR L  92      28.313  20.437  40.021  1.00 16.03           O  
ATOM    714  N   CYS L  93      29.301  21.947  38.654  1.00 15.76           N  
ATOM    715  CA  CYS L  93      28.501  23.054  39.090  1.00 16.16           C  
ATOM    716  CB  CYS L  93      29.318  24.303  39.503  1.00 17.07           C  
ATOM    717  SG  CYS L  93      30.450  24.906  38.209  1.00 20.22           S  
ATOM    718  C   CYS L  93      27.630  23.417  37.922  1.00 15.67           C  
ATOM    719  O   CYS L  93      27.944  23.089  36.779  1.00 15.36           O  
ATOM    720  N   MET L  94      26.439  23.988  38.198  1.00 15.16           N  
ATOM    721  CA  MET L  94      25.574  24.399  37.130  1.00 14.89           C  
ATOM    722  CB  MET L  94      24.491  23.417  36.700  1.00 14.02           C  
ATOM    723  CG  MET L  94      23.300  24.007  35.943  1.00 14.87           C  
ATOM    724  SD  MET L  94      22.003  24.700  37.017  1.00  0.00           S  
ATOM    725  CE  MET L  94      21.621  23.136  37.858  1.00  0.00           C  
ATOM    726  C   MET L  94      24.870  25.635  37.540  1.00 14.96           C  
ATOM    727  O   MET L  94      24.597  25.858  38.719  1.00 15.68           O  
ATOM    728  N   GLN L  95      24.549  26.476  36.543  1.00 15.19           N  
ATOM    729  CA  GLN L  95      23.818  27.670  36.827  1.00 15.57           C  
ATOM    730  CB  GLN L  95      24.568  28.956  36.417  1.00 15.41           C  
ATOM    731  CG  GLN L  95      24.864  29.096  34.920  1.00 14.02           C  
ATOM    732  CD  GLN L  95      23.648  29.693  34.224  1.00 15.39           C  
ATOM    733  OE1 GLN L  95      22.957  30.545  34.779  1.00 14.90           O  
ATOM    734  NE2 GLN L  95      23.380  29.239  32.970  1.00 13.60           N  
ATOM    735  C   GLN L  95      22.528  27.578  36.084  1.00 15.70           C  
ATOM    736  O   GLN L  95      22.498  27.158  34.928  1.00 15.73           O  
ATOM    737  N   SER L  96      21.469  28.028  36.796  1.00 43.82           N  
ATOM    738  CA  SER L  96      20.176  28.146  36.214  1.00 45.88           C  
ATOM    739  CB  SER L  96      19.127  27.259  36.901  1.00 46.31           C  
ATOM    740  OG  SER L  96      17.869  27.347  36.248  1.00  0.00           O  
ATOM    741  C   SER L  96      19.710  29.565  36.362  1.00 47.17           C  
ATOM    742  O   SER L  96      18.545  29.799  36.681  1.00 46.71           O  
ATOM    743  N   LYS L  97      20.592  30.563  36.132  1.00 47.83           N  
ATOM    744  CA  LYS L  97      20.109  31.918  36.187  1.00 48.44           C  
ATOM    745  CB  LYS L  97      21.166  33.011  35.947  1.00 51.69           C  
ATOM    746  CG  LYS L  97      20.534  34.413  35.942  1.00 52.38           C  
ATOM    747  CD  LYS L  97      21.513  35.570  35.709  1.00 35.58           C  
ATOM    748  CE  LYS L  97      21.532  36.060  34.256  1.00  0.00           C  
ATOM    749  NZ  LYS L  97      22.551  37.119  34.075  1.00  0.00           N1+
ATOM    750  C   LYS L  97      19.183  32.110  35.045  1.00 48.70           C  
ATOM    751  O   LYS L  97      18.050  32.564  35.203  1.00 48.85           O  
ATOM    752  N   ASP L  98      19.667  31.756  33.841  1.00 42.82           N  
ATOM    753  CA  ASP L  98      18.870  31.983  32.678  1.00 43.42           C  
ATOM    754  CB  ASP L  98      19.067  33.369  32.039  1.00 48.78           C  
ATOM    755  CG  ASP L  98      20.479  33.426  31.494  1.00 51.19           C  
ATOM    756  OD1 ASP L  98      21.428  33.153  32.274  1.00 49.56           O  
ATOM    757  OD2 ASP L  98      20.616  33.727  30.279  1.00 51.87           O1-
ATOM    758  C   ASP L  98      19.238  30.974  31.645  1.00 42.76           C  
ATOM    759  O   ASP L  98      20.215  30.239  31.782  1.00 43.96           O  
ATOM    760  N   PHE L  99      18.432  30.926  30.570  1.00 42.24           N  
ATOM    761  CA  PHE L  99      18.634  29.993  29.507  1.00 41.63           C  
ATOM    762  CB  PHE L  99      17.396  29.881  28.605  1.00 42.61           C  
ATOM    763  CG  PHE L  99      16.224  29.622  29.491  1.00 43.89           C  
ATOM    764  CD1 PHE L  99      15.636  30.670  30.160  1.00 44.29           C  
ATOM    765  CD2 PHE L  99      15.705  28.359  29.655  1.00 43.74           C  
ATOM    766  CE1 PHE L  99      14.551  30.480  30.982  1.00 45.09           C  
ATOM    767  CE2 PHE L  99      14.620  28.160  30.475  1.00 44.34           C  
ATOM    768  CZ  PHE L  99      14.041  29.215  31.140  1.00 44.08           C  
ATOM    769  C   PHE L  99      19.742  30.542  28.666  1.00 41.16           C  
ATOM    770  O   PHE L  99      19.860  31.756  28.497  1.00 42.00           O  
ATOM    771  N   PRO L 100      20.567  29.685  28.128  1.00 40.65           N  
ATOM    772  CA  PRO L 100      20.465  28.267  28.352  1.00 40.49           C  
ATOM    773  CD  PRO L 100      21.272  29.997  26.900  1.00 30.75           C  
ATOM    774  CB  PRO L 100      21.143  27.600  27.154  1.00 31.81           C  
ATOM    775  CG  PRO L 100      22.026  28.706  26.553  1.00 31.59           C  
ATOM    776  C   PRO L 100      21.111  27.906  29.655  1.00 40.62           C  
ATOM    777  O   PRO L 100      22.003  28.628  30.096  1.00 39.53           O  
ATOM    778  N   LEU L 101      20.689  26.789  30.279  1.00 40.27           N  
ATOM    779  CA  LEU L 101      21.295  26.338  31.500  1.00 39.23           C  
ATOM    780  CB  LEU L 101      20.550  25.151  32.122  1.00 36.22           C  
ATOM    781  CG  LEU L 101      19.234  25.542  32.816  1.00 37.64           C  
ATOM    782  CD1 LEU L 101      19.509  26.099  34.215  1.00 35.96           C  
ATOM    783  CD2 LEU L 101      18.414  26.529  31.972  1.00 35.91           C  
ATOM    784  C   LEU L 101      22.656  25.851  31.152  1.00 38.48           C  
ATOM    785  O   LEU L 101      22.848  25.259  30.091  1.00 38.34           O  
ATOM    786  N   THR L 102      23.659  26.086  32.023  1.00 14.62           N  
ATOM    787  CA  THR L 102      24.922  25.547  31.581  1.00 15.30           C  
ATOM    788  CB  THR L 102      25.839  26.587  30.996  1.00 15.80           C  
ATOM    789  OG1 THR L 102      26.103  27.601  31.954  1.00 17.56           O  
ATOM    790  CG2 THR L 102      25.181  27.194  29.744  1.00 17.31           C  
ATOM    791  C   THR L 102      25.655  24.906  32.725  1.00 15.94           C  
ATOM    792  O   THR L 102      25.427  25.226  33.891  1.00 15.95           O  
ATOM    793  N   PHE L 103      26.580  23.973  32.394  1.00 15.01           N  
ATOM    794  CA  PHE L 103      27.297  23.223  33.394  1.00 15.73           C  
ATOM    795  CB  PHE L 103      27.202  21.715  33.188  1.00 14.95           C  
ATOM    796  CG  PHE L 103      25.762  21.621  32.964  1.00 13.56           C  
ATOM    797  CD1 PHE L 103      24.949  22.069  33.962  1.00 15.35           C  
ATOM    798  CD2 PHE L 103      25.244  21.214  31.758  1.00 13.66           C  
ATOM    799  CE1 PHE L 103      23.605  22.036  33.773  1.00 15.12           C  
ATOM    800  CE2 PHE L 103      23.886  21.175  31.573  1.00 14.81           C  
ATOM    801  CZ  PHE L 103      23.065  21.583  32.589  1.00 15.04           C  
ATOM    802  C   PHE L 103      28.750  23.511  33.278  1.00 17.43           C  
ATOM    803  O   PHE L 103      29.247  23.909  32.225  1.00 17.19           O  
ATOM    804  N   GLY L 104      29.467  23.320  34.400  1.00 16.63           N  
ATOM    805  CA  GLY L 104      30.888  23.464  34.394  1.00 16.47           C  
ATOM    806  C   GLY L 104      31.430  22.196  33.803  1.00 17.00           C  
ATOM    807  O   GLY L 104      30.705  21.218  33.646  1.00 16.44           O  
ATOM    808  N   GLY L 105      32.734  22.199  33.468  1.00 17.68           N  
ATOM    809  CA  GLY L 105      33.441  21.104  32.857  1.00 18.60           C  
ATOM    810  C   GLY L 105      33.544  19.931  33.785  1.00 19.47           C  
ATOM    811  O   GLY L 105      33.661  18.793  33.337  1.00 18.53           O  
ATOM    812  N   GLY L 106      33.593  20.173  35.107  1.00 19.46           N  
ATOM    813  CA  GLY L 106      33.676  19.093  36.053  1.00 18.87           C  
ATOM    814  C   GLY L 106      35.043  19.058  36.670  1.00 20.12           C  
ATOM    815  O   GLY L 106      36.036  19.443  36.053  1.00 20.18           O  
ATOM    816  N   THR L 107      35.102  18.601  37.942  1.00 18.64           N  
ATOM    817  CA  THR L 107      36.333  18.462  38.673  1.00 18.97           C  
ATOM    818  CB  THR L 107      36.424  19.367  39.871  1.00 17.93           C  
ATOM    819  OG1 THR L 107      36.320  20.726  39.474  1.00 18.56           O  
ATOM    820  CG2 THR L 107      37.763  19.119  40.588  1.00 18.87           C  
ATOM    821  C   THR L 107      36.373  17.058  39.190  1.00 19.95           C  
ATOM    822  O   THR L 107      35.472  16.617  39.902  1.00 17.77           O  
ATOM    823  N   LYS L 108      37.444  16.317  38.858  1.00 20.76           N  
ATOM    824  CA  LYS L 108      37.544  14.946  39.263  1.00 21.98           C  
ATOM    825  CB  LYS L 108      38.325  14.120  38.227  1.00 23.70           C  
ATOM    826  CG  LYS L 108      38.497  12.639  38.551  1.00 28.38           C  
ATOM    827  CD  LYS L 108      39.003  11.842  37.348  1.00 32.88           C  
ATOM    828  CE  LYS L 108      39.781  10.581  37.723  1.00 35.97           C  
ATOM    829  NZ  LYS L 108      41.122  10.954  38.230  1.00 36.82           N1+
ATOM    830  C   LYS L 108      38.280  14.893  40.566  1.00 22.79           C  
ATOM    831  O   LYS L 108      39.375  15.437  40.696  1.00 23.88           O  
ATOM    832  N   VAL L 109      37.682  14.233  41.580  1.00 22.07           N  
ATOM    833  CA  VAL L 109      38.345  14.112  42.851  1.00 22.79           C  
ATOM    834  CB  VAL L 109      37.428  14.253  44.030  1.00 23.58           C  
ATOM    835  CG1 VAL L 109      38.239  13.994  45.313  1.00 32.81           C  
ATOM    836  CG2 VAL L 109      36.784  15.650  43.968  1.00 30.32           C  
ATOM    837  C   VAL L 109      38.960  12.747  42.884  1.00 23.95           C  
ATOM    838  O   VAL L 109      38.272  11.735  42.748  1.00 25.08           O  
ATOM    839  N   ASP L 110      40.294  12.705  43.077  1.00 24.19           N  
ATOM    840  CA  ASP L 110      41.062  11.495  42.997  1.00 26.09           C  
ATOM    841  CB  ASP L 110      42.158  11.618  41.921  1.00 28.06           C  
ATOM    842  CG  ASP L 110      42.886  10.296  41.752  1.00 33.64           C  
ATOM    843  OD1 ASP L 110      42.288   9.235  42.070  1.00  0.00           O  
ATOM    844  OD2 ASP L 110      44.059  10.333  41.291  1.00  0.00           O1-
ATOM    845  C   ASP L 110      41.766  11.250  44.298  1.00 26.08           C  
ATOM    846  O   ASP L 110      42.004  12.171  45.077  1.00 25.48           O  
ATOM    847  N   LEU L 111      42.098   9.971  44.571  1.00 25.71           N  
ATOM    848  CA  LEU L 111      42.812   9.635  45.769  1.00 27.33           C  
ATOM    849  CB  LEU L 111      42.630   8.171  46.203  1.00 28.47           C  
ATOM    850  CG  LEU L 111      41.180   7.817  46.587  1.00  0.00           C  
ATOM    851  CD1 LEU L 111      41.076   6.363  47.074  1.00 32.04           C  
ATOM    852  CD2 LEU L 111      40.594   8.822  47.592  1.00  0.00           C  
ATOM    853  C   LEU L 111      44.281   9.871  45.563  1.00 27.51           C  
ATOM    854  O   LEU L 111      44.849   9.530  44.525  1.00 25.75           O  
ATOM    855  N   LYS L 112      44.930  10.458  46.588  1.00 27.62           N  
ATOM    856  CA  LYS L 112      46.338  10.732  46.579  1.00 28.75           C  
ATOM    857  CB  LYS L 112      46.811  11.344  47.911  1.00 30.66           C  
ATOM    858  CG  LYS L 112      48.327  11.499  48.077  1.00 33.64           C  
ATOM    859  CD  LYS L 112      48.979  12.573  47.204  1.00 36.90           C  
ATOM    860  CE  LYS L 112      49.814  12.001  46.058  1.00 41.34           C  
ATOM    861  NZ  LYS L 112      48.933  11.560  44.957  1.00 43.19           N1+
ATOM    862  C   LYS L 112      47.048   9.400  46.412  1.00 28.22           C  
ATOM    863  O   LYS L 112      46.964   8.570  47.357  1.00 27.98           O  
ATOM    864  OXT LYS L 112      47.686   9.195  45.345  1.00  0.00           O1-
TER     865      LYS L 112 
ATOM    866  N   ARG H 113       8.820   3.783  44.843  1.00 35.70           N1+
ATOM    867  CA  ARG H 113       9.540   5.067  45.003  1.00 35.50           C  
ATOM    868  CB  ARG H 113      10.976   4.830  45.504  1.00 38.11           C  
ATOM    869  CG  ARG H 113      11.043   4.479  46.992  1.00 42.01           C  
ATOM    870  CD  ARG H 113      12.458   4.230  47.516  1.00 49.54           C  
ATOM    871  NE  ARG H 113      12.365   4.152  49.002  1.00  0.00           N  
ATOM    872  CZ  ARG H 113      12.920   3.102  49.674  1.00  0.00           C  
ATOM    873  NH1 ARG H 113      13.506   2.083  48.981  1.00  0.00           N1+
ATOM    874  NH2 ARG H 113      12.874   3.062  51.037  1.00  0.00           N  
ATOM    875  C   ARG H 113       9.596   5.822  43.718  1.00 32.57           C  
ATOM    876  O   ARG H 113       9.134   5.341  42.686  1.00 32.71           O  
ATOM    877  N   VAL H 114      10.173   7.039  43.756  1.00 30.89           N  
ATOM    878  CA  VAL H 114      10.213   7.862  42.583  1.00 28.02           C  
ATOM    879  CB  VAL H 114      10.622   9.276  42.874  1.00 28.16           C  
ATOM    880  CG1 VAL H 114      10.708  10.056  41.552  1.00 28.12           C  
ATOM    881  CG2 VAL H 114       9.622   9.866  43.881  1.00 28.68           C  
ATOM    882  C   VAL H 114      11.205   7.284  41.626  1.00 26.58           C  
ATOM    883  O   VAL H 114      12.344   6.992  41.989  1.00 26.14           O  
ATOM    884  N   GLN H 115      10.781   7.104  40.359  1.00 24.11           N  
ATOM    885  CA  GLN H 115      11.664   6.551  39.376  1.00 22.68           C  
ATOM    886  CB  GLN H 115      11.421   5.056  39.101  1.00 25.76           C  
ATOM    887  CG  GLN H 115      11.708   4.138  40.288  1.00 32.00           C  
ATOM    888  CD  GLN H 115      11.400   2.713  39.850  1.00 36.99           C  
ATOM    889  OE1 GLN H 115      10.509   2.483  39.034  1.00 47.14           O  
ATOM    890  NE2 GLN H 115      12.162   1.731  40.400  1.00 44.84           N  
ATOM    891  C   GLN H 115      11.422   7.234  38.068  1.00 20.54           C  
ATOM    892  O   GLN H 115      10.317   7.693  37.779  1.00 19.24           O  
ATOM    893  N   LEU H 116      12.489   7.331  37.249  1.00 18.04           N  
ATOM    894  CA  LEU H 116      12.401   7.868  35.922  1.00 16.80           C  
ATOM    895  CB  LEU H 116      13.142   9.208  35.761  1.00 16.03           C  
ATOM    896  CG  LEU H 116      12.541  10.361  36.587  1.00 17.02           C  
ATOM    897  CD1 LEU H 116      13.327  11.668  36.385  1.00 16.07           C  
ATOM    898  CD2 LEU H 116      11.042  10.529  36.290  1.00 16.96           C  
ATOM    899  C   LEU H 116      13.103   6.870  35.053  1.00 16.10           C  
ATOM    900  O   LEU H 116      14.243   6.504  35.339  1.00 16.41           O  
ATOM    901  N   VAL H 117      12.440   6.369  33.988  1.00 16.04           N  
ATOM    902  CA  VAL H 117      13.121   5.411  33.166  1.00 17.34           C  
ATOM    903  CB  VAL H 117      12.539   4.031  33.260  1.00 18.08           C  
ATOM    904  CG1 VAL H 117      13.303   3.109  32.297  1.00 19.24           C  
ATOM    905  CG2 VAL H 117      12.599   3.573  34.727  1.00 17.97           C  
ATOM    906  C   VAL H 117      13.014   5.850  31.739  1.00 16.62           C  
ATOM    907  O   VAL H 117      11.920   5.948  31.183  1.00 17.12           O  
ATOM    908  N   GLU H 118      14.171   6.126  31.107  1.00 16.84           N  
ATOM    909  CA  GLU H 118      14.161   6.548  29.738  1.00 17.54           C  
ATOM    910  CB  GLU H 118      15.161   7.677  29.409  1.00 16.85           C  
ATOM    911  CG  GLU H 118      16.586   7.444  29.909  1.00 18.86           C  
ATOM    912  CD  GLU H 118      16.673   7.948  31.345  1.00 17.51           C  
ATOM    913  OE1 GLU H 118      16.749   9.189  31.536  1.00 18.52           O  
ATOM    914  OE2 GLU H 118      16.663   7.097  32.273  1.00 17.26           O1-
ATOM    915  C   GLU H 118      14.398   5.375  28.843  1.00 18.40           C  
ATOM    916  O   GLU H 118      14.981   4.368  29.247  1.00 19.17           O  
ATOM    917  N   SER H 119      13.908   5.478  27.590  1.00 18.37           N  
ATOM    918  CA  SER H 119      14.064   4.403  26.657  1.00 19.02           C  
ATOM    919  CB  SER H 119      12.950   3.353  26.789  1.00 20.00           C  
ATOM    920  OG  SER H 119      13.146   2.310  25.850  1.00 23.29           O  
ATOM    921  C   SER H 119      13.973   4.983  25.278  1.00 19.77           C  
ATOM    922  O   SER H 119      13.646   6.158  25.106  1.00 19.34           O  
ATOM    923  N   GLY H 120      14.272   4.159  24.251  1.00 20.03           N  
ATOM    924  CA  GLY H 120      14.138   4.608  22.892  1.00 20.38           C  
ATOM    925  C   GLY H 120      15.466   4.915  22.261  1.00 20.47           C  
ATOM    926  O   GLY H 120      15.520   5.228  21.073  1.00 22.62           O  
ATOM    927  N   GLY H 121      16.580   4.825  23.013  1.00 20.64           N  
ATOM    928  CA  GLY H 121      17.852   5.144  22.423  1.00 21.74           C  
ATOM    929  C   GLY H 121      18.231   4.063  21.458  1.00 22.86           C  
ATOM    930  O   GLY H 121      17.702   2.953  21.504  1.00 23.37           O  
ATOM    931  N   GLY H 122      19.179   4.370  20.546  1.00 21.81           N  
ATOM    932  CA  GLY H 122      19.591   3.389  19.583  1.00 22.61           C  
ATOM    933  C   GLY H 122      20.468   4.053  18.565  1.00 22.19           C  
ATOM    934  O   GLY H 122      20.857   5.212  18.714  1.00 22.18           O  
ATOM    935  N   VAL H 123      20.805   3.303  17.494  1.00 22.44           N  
ATOM    936  CA  VAL H 123      21.648   3.780  16.430  1.00 22.80           C  
ATOM    937  CB  VAL H 123      22.424   2.677  15.769  1.00 23.96           C  
ATOM    938  CG1 VAL H 123      21.423   1.645  15.217  1.00  0.00           C  
ATOM    939  CG2 VAL H 123      23.319   3.290  14.681  1.00  0.00           C  
ATOM    940  C   VAL H 123      20.775   4.395  15.384  1.00 21.94           C  
ATOM    941  O   VAL H 123      19.743   3.836  15.014  1.00 22.39           O  
ATOM    942  N   VAL H 124      21.181   5.580  14.882  1.00 22.15           N  
ATOM    943  CA  VAL H 124      20.393   6.288  13.917  1.00 23.61           C  
ATOM    944  CB  VAL H 124      19.619   7.386  14.587  1.00 25.00           C  
ATOM    945  CG1 VAL H 124      18.919   8.232  13.533  1.00 26.61           C  
ATOM    946  CG2 VAL H 124      18.649   6.762  15.599  1.00 26.60           C  
ATOM    947  C   VAL H 124      21.328   6.920  12.924  1.00 23.71           C  
ATOM    948  O   VAL H 124      22.450   7.292  13.265  1.00 22.44           O  
ATOM    949  N   GLN H 125      20.882   7.052  11.653  1.00 23.14           N  
ATOM    950  CA  GLN H 125      21.686   7.675  10.636  1.00 24.84           C  
ATOM    951  CB  GLN H 125      21.279   7.340   9.188  1.00 29.16           C  
ATOM    952  CG  GLN H 125      19.914   7.877   8.756  1.00 35.80           C  
ATOM    953  CD  GLN H 125      19.728   7.468   7.301  1.00 42.00           C  
ATOM    954  OE1 GLN H 125      20.631   6.894   6.692  1.00 43.87           O  
ATOM    955  NE2 GLN H 125      18.535   7.771   6.723  1.00 42.71           N  
ATOM    956  C   GLN H 125      21.575   9.161  10.798  1.00 23.08           C  
ATOM    957  O   GLN H 125      20.669   9.678  11.450  1.00 23.75           O  
ATOM    958  N   PRO H 126      22.500   9.842  10.184  1.00 22.91           N  
ATOM    959  CA  PRO H 126      22.617  11.277  10.295  1.00 22.55           C  
ATOM    960  CD  PRO H 126      23.793   9.218   9.942  1.00 23.49           C  
ATOM    961  CB  PRO H 126      23.984  11.624   9.706  1.00 23.44           C  
ATOM    962  CG  PRO H 126      24.822  10.360   9.955  1.00 22.14           C  
ATOM    963  C   PRO H 126      21.519  12.160   9.761  1.00 23.01           C  
ATOM    964  O   PRO H 126      21.671  13.365   9.837  1.00 23.17           O  
ATOM    965  N   GLY H 127      20.544  11.692   8.991  1.00 23.06           N  
ATOM    966  CA  GLY H 127      19.404  12.508   8.655  1.00 22.43           C  
ATOM    967  C   GLY H 127      18.268  12.258   9.579  1.00 23.76           C  
ATOM    968  O   GLY H 127      17.352  13.065   9.715  1.00 24.73           O  
ATOM    969  N   LYS H 128      18.287  11.046  10.150  1.00 22.97           N  
ATOM    970  CA  LYS H 128      17.179  10.407  10.794  1.00 23.21           C  
ATOM    971  CB  LYS H 128      17.441   8.928  11.097  1.00 28.91           C  
ATOM    972  CG  LYS H 128      17.207   8.008   9.906  1.00 32.54           C  
ATOM    973  CD  LYS H 128      15.741   7.986   9.487  1.00 35.26           C  
ATOM    974  CE  LYS H 128      14.809   7.649  10.652  1.00  0.00           C  
ATOM    975  NZ  LYS H 128      13.406   7.859  10.244  1.00  0.00           N1+
ATOM    976  C   LYS H 128      16.663  11.049  12.033  1.00 23.15           C  
ATOM    977  O   LYS H 128      17.157  12.061  12.527  1.00 22.59           O  
ATOM    978  N   SER H 129      15.549  10.459  12.513  1.00 22.53           N  
ATOM    979  CA  SER H 129      14.889  10.920  13.692  1.00 22.59           C  
ATOM    980  CB  SER H 129      13.543  11.610  13.407  1.00 23.62           C  
ATOM    981  OG  SER H 129      12.659  10.717  12.746  1.00 30.67           O  
ATOM    982  C   SER H 129      14.644   9.754  14.602  1.00 21.93           C  
ATOM    983  O   SER H 129      14.713   8.595  14.193  1.00 21.75           O  
ATOM    984  N   VAL H 130      14.416  10.053  15.898  1.00 21.35           N  
ATOM    985  CA  VAL H 130      14.117   9.039  16.864  1.00 20.88           C  
ATOM    986  CB  VAL H 130      15.332   8.410  17.479  1.00 22.69           C  
ATOM    987  CG1 VAL H 130      16.127   9.494  18.221  1.00  0.00           C  
ATOM    988  CG2 VAL H 130      14.871   7.256  18.387  1.00  0.00           C  
ATOM    989  C   VAL H 130      13.343   9.695  17.964  1.00 19.86           C  
ATOM    990  O   VAL H 130      13.454  10.901  18.183  1.00 19.51           O  
ATOM    991  N   ARG H 131      12.507   8.921  18.682  1.00 18.46           N  
ATOM    992  CA  ARG H 131      11.782   9.532  19.758  1.00 18.80           C  
ATOM    993  CB  ARG H 131      10.251   9.478  19.611  1.00 21.08           C  
ATOM    994  CG  ARG H 131       9.516  10.141  20.781  1.00 22.53           C  
ATOM    995  CD  ARG H 131       8.033  10.430  20.520  1.00 28.40           C  
ATOM    996  NE  ARG H 131       7.402   9.173  20.030  1.00 45.31           N  
ATOM    997  CZ  ARG H 131       6.094   8.909  20.319  1.00 48.67           C  
ATOM    998  NH1 ARG H 131       5.378   9.760  21.113  1.00 53.22           N1+
ATOM    999  NH2 ARG H 131       5.502   7.789  19.814  1.00 50.51           N  
ATOM   1000  C   ARG H 131      12.159   8.836  21.024  1.00 18.85           C  
ATOM   1001  O   ARG H 131      12.205   7.606  21.089  1.00 18.63           O  
ATOM   1002  N   LEU H 132      12.452   9.631  22.072  1.00 18.05           N  
ATOM   1003  CA  LEU H 132      12.831   9.093  23.344  1.00 17.52           C  
ATOM   1004  CB  LEU H 132      13.964   9.881  24.026  1.00 16.29           C  
ATOM   1005  CG  LEU H 132      15.266   9.952  23.208  1.00 17.48           C  
ATOM   1006  CD1 LEU H 132      16.348  10.748  23.957  1.00 16.17           C  
ATOM   1007  CD2 LEU H 132      15.739   8.552  22.780  1.00 15.58           C  
ATOM   1008  C   LEU H 132      11.649   9.221  24.242  1.00 17.35           C  
ATOM   1009  O   LEU H 132      10.826  10.122  24.086  1.00 17.07           O  
ATOM   1010  N   SER H 133      11.530   8.296  25.208  1.00 17.91           N  
ATOM   1011  CA  SER H 133      10.437   8.356  26.127  1.00 17.62           C  
ATOM   1012  CB  SER H 133       9.442   7.202  25.931  1.00 20.25           C  
ATOM   1013  OG  SER H 133      10.134   5.964  25.964  1.00 27.18           O  
ATOM   1014  C   SER H 133      11.007   8.281  27.508  1.00 16.52           C  
ATOM   1015  O   SER H 133      12.076   7.717  27.724  1.00 15.77           O  
ATOM   1016  N   CYS H 134      10.316   8.910  28.479  1.00 15.61           N  
ATOM   1017  CA  CYS H 134      10.744   8.864  29.847  1.00 16.56           C  
ATOM   1018  CB  CYS H 134      11.339  10.199  30.345  1.00 16.93           C  
ATOM   1019  SG  CYS H 134      11.696  10.204  32.130  1.00 20.53           S  
ATOM   1020  C   CYS H 134       9.522   8.567  30.656  1.00 17.37           C  
ATOM   1021  O   CYS H 134       8.604   9.384  30.722  1.00 16.50           O  
ATOM   1022  N   VAL H 135       9.485   7.384  31.303  1.00 17.62           N  
ATOM   1023  CA  VAL H 135       8.336   6.995  32.068  1.00 17.58           C  
ATOM   1024  CB  VAL H 135       8.052   5.525  31.996  1.00 17.74           C  
ATOM   1025  CG1 VAL H 135       7.673   5.179  30.545  1.00  0.00           C  
ATOM   1026  CG2 VAL H 135       9.288   4.767  32.509  1.00  0.00           C  
ATOM   1027  C   VAL H 135       8.590   7.352  33.493  1.00 18.62           C  
ATOM   1028  O   VAL H 135       9.638   7.044  34.057  1.00 18.83           O  
ATOM   1029  N   VAL H 136       7.604   8.017  34.115  1.00 18.79           N  
ATOM   1030  CA  VAL H 136       7.771   8.491  35.455  1.00 19.50           C  
ATOM   1031  CB  VAL H 136       7.458   9.946  35.578  1.00 18.22           C  
ATOM   1032  CG1 VAL H 136       7.398  10.282  37.068  1.00  0.00           C  
ATOM   1033  CG2 VAL H 136       8.497  10.751  34.775  1.00  0.00           C  
ATOM   1034  C   VAL H 136       6.814   7.783  36.353  1.00 20.87           C  
ATOM   1035  O   VAL H 136       5.692   7.470  35.957  1.00 20.66           O  
ATOM   1036  N   SER H 137       7.253   7.507  37.599  1.00 20.62           N  
ATOM   1037  CA  SER H 137       6.368   6.871  38.521  1.00 22.97           C  
ATOM   1038  CB  SER H 137       6.443   5.333  38.489  1.00 24.25           C  
ATOM   1039  OG  SER H 137       7.749   4.901  38.839  1.00 29.18           O  
ATOM   1040  C   SER H 137       6.694   7.322  39.911  1.00 23.24           C  
ATOM   1041  O   SER H 137       7.775   7.839  40.189  1.00 22.16           O  
ATOM   1042  N   ASP H 138       5.763   6.795  40.774  1.00 41.31           N  
ATOM   1043  CA  ASP H 138       5.547   6.728  42.199  1.00 39.75           C  
ATOM   1044  CB  ASP H 138       6.436   5.710  42.937  1.00  0.00           C  
ATOM   1045  CG  ASP H 138       5.972   4.325  42.504  1.00  0.00           C  
ATOM   1046  OD1 ASP H 138       5.070   4.261  41.626  1.00  0.00           O  
ATOM   1047  OD2 ASP H 138       6.502   3.317  43.045  1.00  0.00           O1-
ATOM   1048  C   ASP H 138       5.638   8.050  42.868  1.00 41.47           C  
ATOM   1049  O   ASP H 138       6.122   8.116  43.996  1.00 42.95           O  
ATOM   1050  N   PHE H 139       5.111   9.117  42.231  1.00 41.12           N  
ATOM   1051  CA  PHE H 139       5.282  10.429  42.802  1.00 40.61           C  
ATOM   1052  CB  PHE H 139       6.727  10.671  43.280  1.00 37.59           C  
ATOM   1053  CG  PHE H 139       7.465  10.902  42.040  1.00 32.78           C  
ATOM   1054  CD1 PHE H 139       7.333  10.194  40.960  1.00 30.57           C  
ATOM   1055  CD2 PHE H 139       8.327  11.856  41.828  1.00 31.34           C  
ATOM   1056  CE1 PHE H 139       8.029  10.412  39.834  1.00 30.77           C  
ATOM   1057  CE2 PHE H 139       9.053  12.157  40.702  1.00 28.76           C  
ATOM   1058  CZ  PHE H 139       8.907  11.369  39.665  1.00 27.26           C  
ATOM   1059  C   PHE H 139       4.877  11.457  41.773  1.00 41.70           C  
ATOM   1060  O   PHE H 139       4.232  11.163  40.762  1.00 43.83           O  
ATOM   1061  N   PRO H 140       5.332  12.659  41.996  1.00 40.43           N  
ATOM   1062  CA  PRO H 140       5.181  13.653  40.984  1.00 41.56           C  
ATOM   1063  CD  PRO H 140       5.275  13.287  43.312  1.00  0.00           C  
ATOM   1064  CB  PRO H 140       5.823  14.905  41.556  1.00 44.72           C  
ATOM   1065  CG  PRO H 140       5.456  14.800  43.053  1.00  0.00           C  
ATOM   1066  C   PRO H 140       5.555  13.310  39.608  1.00 41.37           C  
ATOM   1067  O   PRO H 140       6.583  12.691  39.426  1.00 43.32           O  
ATOM   1068  N   PHE H 141       4.759  13.735  38.613  1.00 40.70           N  
ATOM   1069  CA  PHE H 141       5.021  13.255  37.287  1.00 38.60           C  
ATOM   1070  CB  PHE H 141       3.822  13.400  36.308  1.00 36.06           C  
ATOM   1071  CG  PHE H 141       4.235  13.370  34.858  1.00 33.98           C  
ATOM   1072  CD1 PHE H 141       4.892  12.362  34.199  1.00 32.01           C  
ATOM   1073  CD2 PHE H 141       3.860  14.402  34.057  1.00 33.52           C  
ATOM   1074  CE1 PHE H 141       5.223  12.462  32.867  1.00 31.02           C  
ATOM   1075  CE2 PHE H 141       4.190  14.484  32.723  1.00 33.17           C  
ATOM   1076  CZ  PHE H 141       4.892  13.518  32.085  1.00 32.74           C  
ATOM   1077  C   PHE H 141       6.319  13.434  36.562  1.00 38.65           C  
ATOM   1078  O   PHE H 141       6.794  12.490  36.072  1.00 38.82           O  
ATOM   1079  N   SER H 142       7.168  14.353  36.243  1.00 40.56           N  
ATOM   1080  CA  SER H 142       8.054  13.329  35.549  1.00 41.63           C  
ATOM   1081  CB  SER H 142       7.948  13.489  33.949  1.00 44.55           C  
ATOM   1082  OG  SER H 142       6.921  14.439  33.711  1.00 44.39           O  
ATOM   1083  C   SER H 142       9.401  12.860  36.426  1.00 41.60           C  
ATOM   1084  O   SER H 142       9.319  11.937  37.159  1.00 42.96           O  
ATOM   1085  N   LYS H 143      10.765  13.128  36.416  1.00 41.39           N  
ATOM   1086  CA  LYS H 143      10.522  13.053  37.641  1.00 40.93           C  
ATOM   1087  CB  LYS H 143      11.748  12.607  38.533  1.00 44.62           C  
ATOM   1088  CG  LYS H 143      11.817  11.390  39.409  1.00 53.58           C  
ATOM   1089  CD  LYS H 143      12.016   9.859  39.092  1.00 78.65           C  
ATOM   1090  CE  LYS H 143      12.882   8.923  39.977  1.00 93.14           C  
ATOM   1091  NZ  LYS H 143      14.042   8.249  39.286  1.00102.21           N1+
ATOM   1092  C   LYS H 143       9.325  14.319  37.867  1.00 39.71           C  
ATOM   1093  O   LYS H 143       8.582  13.842  38.611  1.00 40.77           O  
ATOM   1094  N   TYR H 144       9.137  15.840  37.475  1.00 36.84           N  
ATOM   1095  CA  TYR H 144       8.412  17.308  37.869  1.00 33.18           C  
ATOM   1096  CB  TYR H 144       8.816  18.224  39.122  1.00 32.42           C  
ATOM   1097  CG  TYR H 144       9.184  17.905  40.606  1.00 33.90           C  
ATOM   1098  CD1 TYR H 144       8.387  17.492  41.626  1.00 36.58           C  
ATOM   1099  CD2 TYR H 144      10.492  17.995  41.048  1.00 34.30           C  
ATOM   1100  CE1 TYR H 144       8.979  17.283  42.870  1.00 39.05           C  
ATOM   1101  CE2 TYR H 144      11.151  17.819  42.187  1.00 37.55           C  
ATOM   1102  CZ  TYR H 144      10.328  17.449  43.165  1.00 38.79           C  
ATOM   1103  OH  TYR H 144      10.854  17.209  44.444  1.00 42.12           O  
ATOM   1104  C   TYR H 144       8.051  18.656  36.791  1.00 33.35           C  
ATOM   1105  O   TYR H 144       7.646  18.037  35.804  1.00 35.35           O  
ATOM   1106  N   PRO H 145       8.048  20.336  36.587  1.00 14.95           N  
ATOM   1107  CA  PRO H 145       8.650  20.609  35.307  1.00 14.63           C  
ATOM   1108  CD  PRO H 145       8.029  21.517  37.438  1.00  0.00           C  
ATOM   1109  CB  PRO H 145       9.350  21.960  35.449  1.00 14.96           C  
ATOM   1110  CG  PRO H 145       8.558  22.667  36.564  1.00 13.88           C  
ATOM   1111  C   PRO H 145       9.583  19.473  35.011  1.00 14.20           C  
ATOM   1112  O   PRO H 145      10.086  18.863  35.954  1.00 13.17           O  
ATOM   1113  N   MET H 146       9.827  19.158  33.724  1.00 12.50           N  
ATOM   1114  CA  MET H 146      10.704  18.067  33.428  1.00 12.65           C  
ATOM   1115  CB  MET H 146       9.993  16.844  32.824  1.00 12.77           C  
ATOM   1116  CG  MET H 146       9.062  16.137  33.811  1.00 13.62           C  
ATOM   1117  SD  MET H 146       9.900  15.402  35.249  1.00 16.91           S  
ATOM   1118  CE  MET H 146      10.690  14.056  34.320  1.00 15.48           C  
ATOM   1119  C   MET H 146      11.720  18.540  32.447  1.00 13.78           C  
ATOM   1120  O   MET H 146      11.522  19.533  31.748  1.00 13.66           O  
ATOM   1121  N   TYR H 147      12.872  17.845  32.405  1.00 12.32           N  
ATOM   1122  CA  TYR H 147      13.927  18.290  31.550  1.00 13.13           C  
ATOM   1123  CB  TYR H 147      14.971  19.076  32.340  1.00 14.02           C  
ATOM   1124  CG  TYR H 147      14.385  20.337  32.887  1.00 15.98           C  
ATOM   1125  CD1 TYR H 147      13.485  20.366  33.931  1.00 11.76           C  
ATOM   1126  CD2 TYR H 147      14.785  21.530  32.364  1.00 15.60           C  
ATOM   1127  CE1 TYR H 147      12.978  21.550  34.416  1.00 17.31           C  
ATOM   1128  CE2 TYR H 147      14.293  22.712  32.844  1.00 12.05           C  
ATOM   1129  CZ  TYR H 147      13.389  22.735  33.864  1.00 12.04           C  
ATOM   1130  OH  TYR H 147      12.898  23.972  34.325  1.00  0.00           O  
ATOM   1131  C   TYR H 147      14.617  17.110  30.940  1.00 13.33           C  
ATOM   1132  O   TYR H 147      14.529  15.984  31.432  1.00 13.08           O  
ATOM   1133  N   TRP H 148      15.302  17.363  29.806  1.00 12.63           N  
ATOM   1134  CA  TRP H 148      16.122  16.378  29.168  1.00 12.32           C  
ATOM   1135  CB  TRP H 148      15.736  16.095  27.702  1.00 11.97           C  
ATOM   1136  CG  TRP H 148      14.439  15.342  27.520  1.00 12.71           C  
ATOM   1137  CD2 TRP H 148      14.340  13.911  27.567  1.00 14.37           C  
ATOM   1138  CD1 TRP H 148      13.176  15.811  27.292  1.00 12.34           C  
ATOM   1139  NE1 TRP H 148      12.295  14.758  27.200  1.00 12.72           N  
ATOM   1140  CE2 TRP H 148      12.998  13.582  27.368  1.00 13.60           C  
ATOM   1141  CE3 TRP H 148      15.289  12.948  27.763  1.00 13.19           C  
ATOM   1142  CZ2 TRP H 148      12.587  12.278  27.363  1.00 15.14           C  
ATOM   1143  CZ3 TRP H 148      14.872  11.635  27.755  1.00 14.40           C  
ATOM   1144  CH2 TRP H 148      13.545  11.308  27.560  1.00 13.27           C  
ATOM   1145  C   TRP H 148      17.497  16.957  29.145  1.00 12.91           C  
ATOM   1146  O   TRP H 148      17.693  18.115  28.774  1.00 12.72           O  
ATOM   1147  N   VAL H 149      18.484  16.166  29.599  1.00 11.40           N  
ATOM   1148  CA  VAL H 149      19.847  16.590  29.538  1.00 12.99           C  
ATOM   1149  CB  VAL H 149      20.341  17.210  30.752  1.00 13.85           C  
ATOM   1150  CG1 VAL H 149      19.934  18.666  30.613  1.00 13.19           C  
ATOM   1151  CG2 VAL H 149      19.694  16.515  31.952  1.00 13.48           C  
ATOM   1152  C   VAL H 149      20.707  15.480  29.076  1.00 13.79           C  
ATOM   1153  O   VAL H 149      20.477  14.315  29.387  1.00 15.30           O  
ATOM   1154  N   ARG H 150      21.729  15.838  28.281  1.00 13.20           N  
ATOM   1155  CA  ARG H 150      22.521  14.814  27.687  1.00 14.72           C  
ATOM   1156  CB  ARG H 150      22.392  14.803  26.154  1.00 13.33           C  
ATOM   1157  CG  ARG H 150      22.785  16.141  25.514  1.00 16.90           C  
ATOM   1158  CD  ARG H 150      22.628  16.150  23.993  1.00 19.14           C  
ATOM   1159  NE  ARG H 150      22.946  17.520  23.503  1.00 21.62           N  
ATOM   1160  CZ  ARG H 150      22.543  17.912  22.257  1.00 20.73           C  
ATOM   1161  NH1 ARG H 150      21.849  17.050  21.462  1.00 19.16           N1+
ATOM   1162  NH2 ARG H 150      22.832  19.164  21.801  1.00 15.48           N  
ATOM   1163  C   ARG H 150      23.958  15.018  28.007  1.00 14.03           C  
ATOM   1164  O   ARG H 150      24.416  16.131  28.257  1.00 14.64           O  
ATOM   1165  N   GLN H 151      24.715  13.909  28.066  1.00 15.20           N  
ATOM   1166  CA  GLN H 151      26.116  14.129  28.179  1.00 15.82           C  
ATOM   1167  CB  GLN H 151      26.753  13.982  29.553  1.00 16.00           C  
ATOM   1168  CG  GLN H 151      28.269  14.032  29.495  1.00 17.52           C  
ATOM   1169  CD  GLN H 151      28.691  13.725  30.897  1.00 17.85           C  
ATOM   1170  OE1 GLN H 151      29.250  14.572  31.584  1.00 17.96           O  
ATOM   1171  NE2 GLN H 151      28.363  12.487  31.337  1.00 16.65           N  
ATOM   1172  C   GLN H 151      26.835  13.332  27.147  1.00 16.45           C  
ATOM   1173  O   GLN H 151      26.578  12.151  26.911  1.00 15.02           O  
ATOM   1174  N   ALA H 152      27.774  14.025  26.484  1.00 18.21           N  
ATOM   1175  CA  ALA H 152      28.491  13.499  25.369  1.00 19.67           C  
ATOM   1176  CB  ALA H 152      29.107  14.590  24.478  1.00 21.02           C  
ATOM   1177  C   ALA H 152      29.594  12.615  25.815  1.00 21.15           C  
ATOM   1178  O   ALA H 152      29.939  12.524  26.991  1.00 19.19           O  
ATOM   1179  N   PRO H 153      30.113  11.900  24.854  1.00 22.69           N  
ATOM   1180  CA  PRO H 153      31.286  11.137  25.109  1.00 23.98           C  
ATOM   1181  CD  PRO H 153      29.331  11.371  23.749  1.00 23.05           C  
ATOM   1182  CB  PRO H 153      31.508  10.282  23.865  1.00 24.30           C  
ATOM   1183  CG  PRO H 153      30.083  10.104  23.301  1.00 24.10           C  
ATOM   1184  C   PRO H 153      32.272  12.234  25.319  1.00 25.22           C  
ATOM   1185  O   PRO H 153      32.360  13.139  24.495  1.00 26.73           O  
ATOM   1186  N   GLY H 154      33.089  12.173  26.362  1.00 25.19           N  
ATOM   1187  CA  GLY H 154      33.872  13.344  26.614  1.00 26.57           C  
ATOM   1188  C   GLY H 154      33.314  13.900  27.882  1.00 25.64           C  
ATOM   1189  O   GLY H 154      33.942  14.714  28.556  1.00 25.72           O  
ATOM   1190  N   LYS H 155      32.104  13.424  28.230  1.00 23.62           N  
ATOM   1191  CA  LYS H 155      31.461  13.695  29.483  1.00 24.21           C  
ATOM   1192  CB  LYS H 155      32.276  13.101  30.631  1.00 26.99           C  
ATOM   1193  CG  LYS H 155      32.430  11.599  30.418  1.00 32.13           C  
ATOM   1194  CD  LYS H 155      33.586  10.966  31.179  1.00 34.67           C  
ATOM   1195  CE  LYS H 155      33.684   9.466  30.912  1.00 40.20           C  
ATOM   1196  NZ  LYS H 155      33.557   9.216  29.461  1.00 41.04           N1+
ATOM   1197  C   LYS H 155      31.194  15.145  29.749  1.00 23.42           C  
ATOM   1198  O   LYS H 155      31.419  15.623  30.857  1.00 23.01           O  
ATOM   1199  N   GLY H 156      30.674  15.893  28.764  1.00 22.25           N  
ATOM   1200  CA  GLY H 156      30.270  17.236  29.061  1.00 21.51           C  
ATOM   1201  C   GLY H 156      28.775  17.187  29.180  1.00 19.42           C  
ATOM   1202  O   GLY H 156      28.115  16.525  28.382  1.00 18.19           O  
ATOM   1203  N   LEU H 157      28.194  17.898  30.169  1.00 17.32           N  
ATOM   1204  CA  LEU H 157      26.772  17.855  30.386  1.00 16.14           C  
ATOM   1205  CB  LEU H 157      26.416  18.088  31.849  1.00 15.75           C  
ATOM   1206  CG  LEU H 157      27.089  17.079  32.777  1.00 17.34           C  
ATOM   1207  CD1 LEU H 157      26.865  17.478  34.227  1.00 16.63           C  
ATOM   1208  CD2 LEU H 157      26.645  15.641  32.469  1.00 17.07           C  
ATOM   1209  C   LEU H 157      26.180  19.019  29.654  1.00 16.46           C  
ATOM   1210  O   LEU H 157      26.720  20.123  29.719  1.00 15.76           O  
ATOM   1211  N   GLU H 158      25.065  18.796  28.919  1.00 16.29           N  
ATOM   1212  CA  GLU H 158      24.427  19.881  28.224  1.00 15.61           C  
ATOM   1213  CB  GLU H 158      24.771  19.947  26.730  1.00 17.55           C  
ATOM   1214  CG  GLU H 158      24.116  21.135  26.022  1.00 22.86           C  
ATOM   1215  CD  GLU H 158      24.509  21.076  24.556  1.00 28.05           C  
ATOM   1216  OE1 GLU H 158      24.718  19.941  24.052  1.00 27.30           O  
ATOM   1217  OE2 GLU H 158      24.604  22.158  23.917  1.00 32.06           O1-
ATOM   1218  C   GLU H 158      22.927  19.761  28.289  1.00 15.00           C  
ATOM   1219  O   GLU H 158      22.345  18.765  27.861  1.00 14.26           O  
ATOM   1220  N   TRP H 159      22.259  20.827  28.783  1.00 14.96           N  
ATOM   1221  CA  TRP H 159      20.824  20.860  28.905  1.00 14.49           C  
ATOM   1222  CB  TRP H 159      20.318  22.025  29.775  1.00 13.32           C  
ATOM   1223  CG  TRP H 159      18.830  22.268  29.694  1.00 13.85           C  
ATOM   1224  CD2 TRP H 159      18.264  23.478  29.173  1.00 14.09           C  
ATOM   1225  CD1 TRP H 159      17.781  21.489  30.084  1.00 13.93           C  
ATOM   1226  NE1 TRP H 159      16.595  22.146  29.849  1.00 13.10           N  
ATOM   1227  CE2 TRP H 159      16.880  23.371  29.284  1.00 12.83           C  
ATOM   1228  CE3 TRP H 159      18.852  24.590  28.645  1.00 14.21           C  
ATOM   1229  CZ2 TRP H 159      16.060  24.379  28.867  1.00 13.71           C  
ATOM   1230  CZ3 TRP H 159      18.027  25.605  28.225  1.00 14.72           C  
ATOM   1231  CH2 TRP H 159      16.656  25.501  28.333  1.00 14.35           C  
ATOM   1232  C   TRP H 159      20.192  20.983  27.548  1.00 15.50           C  
ATOM   1233  O   TRP H 159      20.577  21.837  26.755  1.00 15.51           O  
ATOM   1234  N   VAL H 160      19.292  20.030  27.208  1.00 14.17           N  
ATOM   1235  CA  VAL H 160      18.572  20.033  25.962  1.00 15.54           C  
ATOM   1236  CB  VAL H 160      18.194  18.642  25.535  1.00 16.33           C  
ATOM   1237  CG1 VAL H 160      17.433  18.732  24.205  1.00 17.55           C  
ATOM   1238  CG2 VAL H 160      19.455  17.767  25.483  1.00 16.09           C  
ATOM   1239  C   VAL H 160      17.305  20.845  25.987  1.00 15.42           C  
ATOM   1240  O   VAL H 160      17.101  21.710  25.137  1.00 14.64           O  
ATOM   1241  N   ALA H 161      16.412  20.581  26.972  1.00 13.51           N  
ATOM   1242  CA  ALA H 161      15.136  21.241  26.930  1.00 14.38           C  
ATOM   1243  CB  ALA H 161      14.194  20.669  25.860  1.00 14.09           C  
ATOM   1244  C   ALA H 161      14.429  21.131  28.248  1.00 14.37           C  
ATOM   1245  O   ALA H 161      14.739  20.286  29.089  1.00 15.45           O  
ATOM   1246  N   ALA H 162      13.434  22.022  28.437  1.00 13.15           N  
ATOM   1247  CA  ALA H 162      12.652  22.126  29.637  1.00 13.09           C  
ATOM   1248  CB  ALA H 162      12.912  23.438  30.386  1.00 11.64           C  
ATOM   1249  C   ALA H 162      11.213  22.231  29.244  1.00 14.17           C  
ATOM   1250  O   ALA H 162      10.881  22.833  28.224  1.00 15.19           O  
ATOM   1251  N   ILE H 163      10.318  21.628  30.052  1.00 13.16           N  
ATOM   1252  CA  ILE H 163       8.914  21.757  29.810  1.00 14.47           C  
ATOM   1253  CB  ILE H 163       8.343  20.537  29.145  1.00 15.57           C  
ATOM   1254  CG1 ILE H 163       6.907  20.797  28.669  1.00 14.39           C  
ATOM   1255  CG2 ILE H 163       8.502  19.346  30.103  1.00 14.55           C  
ATOM   1256  CD1 ILE H 163       6.370  19.721  27.725  1.00 15.87           C  
ATOM   1257  C   ILE H 163       8.241  21.949  31.140  1.00 14.34           C  
ATOM   1258  O   ILE H 163       8.565  21.267  32.111  1.00 14.21           O  
ATOM   1259  N   SER H 164       7.280  22.895  31.218  1.00 14.92           N  
ATOM   1260  CA  SER H 164       6.570  23.147  32.449  1.00 15.63           C  
ATOM   1261  CB  SER H 164       5.799  24.476  32.449  1.00 14.83           C  
ATOM   1262  OG  SER H 164       4.793  24.455  31.448  1.00 14.99           O  
ATOM   1263  C   SER H 164       5.570  22.030  32.628  1.00 15.30           C  
ATOM   1264  O   SER H 164       5.321  21.256  31.710  1.00 15.72           O  
ATOM   1265  N   GLY H 165       5.157  21.966  33.927  1.00 38.52           N  
ATOM   1266  CA  GLY H 165       4.289  20.969  34.478  1.00 38.55           C  
ATOM   1267  C   GLY H 165       3.016  21.056  33.704  1.00 38.62           C  
ATOM   1268  O   GLY H 165       2.461  20.037  33.282  1.00 39.02           O  
ATOM   1269  N   ASP H 166       2.535  22.304  33.514  1.00 38.18           N  
ATOM   1270  CA  ASP H 166       1.341  22.571  32.770  1.00 38.31           C  
ATOM   1271  CB  ASP H 166       0.587  23.884  33.124  1.00 38.06           C  
ATOM   1272  CG  ASP H 166       1.388  25.143  32.859  1.00 37.14           C  
ATOM   1273  OD1 ASP H 166       2.419  25.053  32.154  1.00 34.57           O  
ATOM   1274  OD2 ASP H 166       0.975  26.224  33.357  1.00  0.00           O1-
ATOM   1275  C   ASP H 166       1.622  22.441  31.303  1.00 38.91           C  
ATOM   1276  O   ASP H 166       0.705  22.354  30.484  1.00 39.01           O  
ATOM   1277  N   ALA H 167       2.923  22.456  30.951  1.00 38.74           N  
ATOM   1278  CA  ALA H 167       3.426  22.300  29.618  1.00 39.50           C  
ATOM   1279  CB  ALA H 167       2.890  21.033  28.921  1.00 39.43           C  
ATOM   1280  C   ALA H 167       3.080  23.489  28.783  1.00 39.71           C  
ATOM   1281  O   ALA H 167       3.194  23.476  27.556  1.00 40.43           O  
ATOM   1282  N   TRP H 168       2.659  24.573  29.441  1.00 40.19           N  
ATOM   1283  CA  TRP H 168       2.398  25.756  28.697  1.00 40.12           C  
ATOM   1284  CB  TRP H 168       1.633  26.838  29.468  1.00 40.10           C  
ATOM   1285  CG  TRP H 168       0.167  26.502  29.482  1.00 40.28           C  
ATOM   1286  CD2 TRP H 168      -0.731  26.897  28.433  1.00 40.41           C  
ATOM   1287  CD1 TRP H 168      -0.563  25.761  30.360  1.00 39.71           C  
ATOM   1288  NE1 TRP H 168      -1.862  25.656  29.917  1.00  0.00           N  
ATOM   1289  CE2 TRP H 168      -1.979  26.353  28.733  1.00  0.00           C  
ATOM   1290  CE3 TRP H 168      -0.524  27.637  27.305  1.00  0.00           C  
ATOM   1291  CZ2 TRP H 168      -3.047  26.541  27.902  1.00  0.00           C  
ATOM   1292  CZ3 TRP H 168      -1.607  27.843  26.481  1.00  0.00           C  
ATOM   1293  CH2 TRP H 168      -2.843  27.304  26.773  1.00  0.00           C  
ATOM   1294  C   TRP H 168       3.674  26.287  28.171  1.00 40.66           C  
ATOM   1295  O   TRP H 168       3.720  26.844  27.074  1.00 40.37           O  
ATOM   1296  N   HIS H 169       4.759  26.107  28.937  1.00 18.56           N  
ATOM   1297  CA  HIS H 169       5.960  26.767  28.505  1.00 19.00           C  
ATOM   1298  ND1 HIS H 169       6.963  29.929  28.242  1.00  0.00           N  
ATOM   1299  CG  HIS H 169       7.396  28.815  28.927  1.00 24.66           C  
ATOM   1300  CB  HIS H 169       6.465  27.803  29.523  1.00 19.90           C  
ATOM   1301  NE2 HIS H 169       9.183  30.018  28.255  1.00  0.00           N  
ATOM   1302  CD2 HIS H 169       8.756  28.884  28.927  1.00 24.28           C  
ATOM   1303  CE1 HIS H 169       8.072  30.613  27.862  1.00 26.26           C  
ATOM   1304  C   HIS H 169       7.059  25.770  28.272  1.00 19.10           C  
ATOM   1305  O   HIS H 169       7.183  24.782  28.993  1.00 18.02           O  
ATOM   1306  N   VAL H 170       7.884  26.018  27.228  1.00 17.56           N  
ATOM   1307  CA  VAL H 170       8.968  25.126  26.914  1.00 16.82           C  
ATOM   1308  CB  VAL H 170       8.681  24.212  25.755  1.00 17.21           C  
ATOM   1309  CG1 VAL H 170       9.916  23.330  25.498  1.00 15.99           C  
ATOM   1310  CG2 VAL H 170       7.398  23.422  26.061  1.00 16.54           C  
ATOM   1311  C   VAL H 170      10.173  25.933  26.539  1.00 16.65           C  
ATOM   1312  O   VAL H 170      10.065  27.046  26.027  1.00 17.35           O  
ATOM   1313  N   VAL H 171      11.374  25.382  26.808  1.00 14.50           N  
ATOM   1314  CA  VAL H 171      12.579  26.073  26.451  1.00 15.20           C  
ATOM   1315  CB  VAL H 171      13.294  26.666  27.628  1.00 14.61           C  
ATOM   1316  CG1 VAL H 171      14.599  27.311  27.136  1.00  0.00           C  
ATOM   1317  CG2 VAL H 171      12.337  27.646  28.327  1.00  0.00           C  
ATOM   1318  C   VAL H 171      13.498  25.079  25.800  1.00 15.83           C  
ATOM   1319  O   VAL H 171      13.515  23.904  26.166  1.00 15.43           O  
ATOM   1320  N   TYR H 172      14.270  25.529  24.786  1.00 15.38           N  
ATOM   1321  CA  TYR H 172      15.191  24.659  24.104  1.00 16.26           C  
ATOM   1322  CB  TYR H 172      14.797  24.292  22.661  1.00 15.41           C  
ATOM   1323  CG  TYR H 172      13.515  23.532  22.626  1.00 16.08           C  
ATOM   1324  CD1 TYR H 172      13.505  22.160  22.709  1.00 16.67           C  
ATOM   1325  CD2 TYR H 172      12.318  24.193  22.492  1.00 17.15           C  
ATOM   1326  CE1 TYR H 172      12.323  21.461  22.666  1.00 17.49           C  
ATOM   1327  CE2 TYR H 172      11.131  23.498  22.446  1.00 16.57           C  
ATOM   1328  CZ  TYR H 172      11.132  22.128  22.532  1.00 16.85           C  
ATOM   1329  OH  TYR H 172       9.917  21.409  22.484  1.00 14.72           O  
ATOM   1330  C   TYR H 172      16.503  25.366  23.944  1.00 16.65           C  
ATOM   1331  O   TYR H 172      16.569  26.593  23.886  1.00 18.20           O  
ATOM   1332  N   SER H 173      17.599  24.587  23.867  1.00 16.29           N  
ATOM   1333  CA  SER H 173      18.876  25.187  23.635  1.00 17.10           C  
ATOM   1334  CB  SER H 173      20.069  24.261  23.933  1.00 16.95           C  
ATOM   1335  OG  SER H 173      21.290  24.943  23.679  1.00  0.00           O  
ATOM   1336  C   SER H 173      18.898  25.551  22.190  1.00 17.75           C  
ATOM   1337  O   SER H 173      18.117  25.031  21.398  1.00 16.52           O  
ATOM   1338  N   ASN H 174      19.801  26.465  21.806  1.00 18.74           N  
ATOM   1339  CA  ASN H 174      19.838  26.949  20.459  1.00 20.28           C  
ATOM   1340  CB  ASN H 174      20.875  28.064  20.259  1.00 23.53           C  
ATOM   1341  CG  ASN H 174      20.599  28.702  18.907  1.00 27.52           C  
ATOM   1342  OD1 ASN H 174      19.515  29.234  18.669  1.00 29.69           O  
ATOM   1343  ND2 ASN H 174      21.601  28.637  17.990  1.00  0.00           N  
ATOM   1344  C   ASN H 174      20.172  25.841  19.506  1.00 20.02           C  
ATOM   1345  O   ASN H 174      19.630  25.788  18.404  1.00 20.71           O  
ATOM   1346  N   SER H 175      21.068  24.921  19.906  1.00 20.61           N  
ATOM   1347  CA  SER H 175      21.548  23.889  19.027  1.00 21.91           C  
ATOM   1348  CB  SER H 175      22.499  22.925  19.745  1.00 22.04           C  
ATOM   1349  OG  SER H 175      23.518  23.656  20.406  1.00 24.87           O  
ATOM   1350  C   SER H 175      20.417  23.032  18.542  1.00 22.15           C  
ATOM   1351  O   SER H 175      20.376  22.654  17.373  1.00 22.28           O  
ATOM   1352  N   VAL H 176      19.526  22.627  19.466  1.00 19.58           N  
ATOM   1353  CA  VAL H 176      18.407  21.758  19.202  1.00 20.96           C  
ATOM   1354  CB  VAL H 176      17.952  20.983  20.404  1.00 20.08           C  
ATOM   1355  CG1 VAL H 176      19.116  20.094  20.863  1.00 19.54           C  
ATOM   1356  CG2 VAL H 176      17.461  21.949  21.482  1.00 18.38           C  
ATOM   1357  C   VAL H 176      17.206  22.439  18.608  1.00 20.47           C  
ATOM   1358  O   VAL H 176      16.375  21.776  17.990  1.00 20.20           O  
ATOM   1359  N   GLN H 177      17.045  23.760  18.813  1.00 21.65           N  
ATOM   1360  CA  GLN H 177      15.838  24.441  18.414  1.00 23.45           C  
ATOM   1361  CB  GLN H 177      15.921  25.967  18.585  1.00 26.45           C  
ATOM   1362  CG  GLN H 177      14.659  26.714  18.151  1.00 29.96           C  
ATOM   1363  CD  GLN H 177      13.527  26.345  19.099  1.00 33.30           C  
ATOM   1364  OE1 GLN H 177      13.509  25.258  19.673  1.00 37.48           O  
ATOM   1365  NE2 GLN H 177      12.554  27.278  19.264  1.00 37.23           N  
ATOM   1366  C   GLN H 177      15.469  24.165  16.988  1.00 23.99           C  
ATOM   1367  O   GLN H 177      16.281  24.285  16.073  1.00 23.73           O  
ATOM   1368  N   GLY H 178      14.191  23.763  16.797  1.00 23.04           N  
ATOM   1369  CA  GLY H 178      13.597  23.532  15.511  1.00 22.48           C  
ATOM   1370  C   GLY H 178      13.661  22.072  15.177  1.00 22.61           C  
ATOM   1371  O   GLY H 178      12.789  21.548  14.485  1.00 22.60           O  
ATOM   1372  N   ARG H 179      14.757  21.410  15.587  1.00 19.04           N  
ATOM   1373  CA  ARG H 179      15.016  20.012  15.364  1.00 18.63           C  
ATOM   1374  CB  ARG H 179      16.527  19.747  15.416  1.00 19.74           C  
ATOM   1375  CG  ARG H 179      17.246  20.592  14.359  1.00 20.42           C  
ATOM   1376  CD  ARG H 179      18.746  20.755  14.582  1.00 20.47           C  
ATOM   1377  NE  ARG H 179      19.371  19.428  14.363  1.00 20.07           N  
ATOM   1378  CZ  ARG H 179      20.149  18.873  15.335  1.00 19.35           C  
ATOM   1379  NH1 ARG H 179      20.376  19.527  16.511  1.00 19.65           N1+
ATOM   1380  NH2 ARG H 179      20.714  17.656  15.113  1.00 19.63           N  
ATOM   1381  C   ARG H 179      14.307  19.106  16.338  1.00 18.07           C  
ATOM   1382  O   ARG H 179      13.820  18.039  15.963  1.00 17.07           O  
ATOM   1383  N   PHE H 180      14.236  19.520  17.624  1.00 18.17           N  
ATOM   1384  CA  PHE H 180      13.744  18.693  18.695  1.00 17.98           C  
ATOM   1385  CB  PHE H 180      14.686  18.731  19.913  1.00 18.40           C  
ATOM   1386  CG  PHE H 180      15.928  17.944  19.660  1.00 18.61           C  
ATOM   1387  CD1 PHE H 180      16.655  18.074  18.498  1.00 18.24           C  
ATOM   1388  CD2 PHE H 180      16.406  17.112  20.644  1.00 18.85           C  
ATOM   1389  CE1 PHE H 180      17.806  17.344  18.307  1.00 18.78           C  
ATOM   1390  CE2 PHE H 180      17.555  16.383  20.464  1.00 18.95           C  
ATOM   1391  CZ  PHE H 180      18.256  16.494  19.289  1.00 17.11           C  
ATOM   1392  C   PHE H 180      12.440  19.236  19.194  1.00 17.56           C  
ATOM   1393  O   PHE H 180      12.233  20.449  19.221  1.00 18.93           O  
ATOM   1394  N   LEU H 181      11.516  18.336  19.597  1.00 16.54           N  
ATOM   1395  CA  LEU H 181      10.257  18.759  20.147  1.00 16.95           C  
ATOM   1396  CB  LEU H 181       9.058  18.457  19.233  1.00 18.36           C  
ATOM   1397  CG  LEU H 181       9.151  19.145  17.859  1.00  0.00           C  
ATOM   1398  CD1 LEU H 181       7.933  18.817  16.983  1.00  0.00           C  
ATOM   1399  CD2 LEU H 181       9.404  20.653  18.005  1.00  0.00           C  
ATOM   1400  C   LEU H 181      10.036  17.982  21.411  1.00 16.94           C  
ATOM   1401  O   LEU H 181      10.111  16.755  21.409  1.00 16.76           O  
ATOM   1402  N   VAL H 182       9.771  18.679  22.535  1.00 16.30           N  
ATOM   1403  CA  VAL H 182       9.491  17.985  23.762  1.00 15.91           C  
ATOM   1404  CB  VAL H 182      10.013  18.626  25.021  1.00 17.15           C  
ATOM   1405  CG1 VAL H 182      11.536  18.758  24.949  1.00 17.51           C  
ATOM   1406  CG2 VAL H 182       9.267  19.945  25.256  1.00 16.69           C  
ATOM   1407  C   VAL H 182       8.007  17.975  23.923  1.00 16.35           C  
ATOM   1408  O   VAL H 182       7.309  18.850  23.411  1.00 15.69           O  
ATOM   1409  N   SER H 183       7.480  16.953  24.622  1.00 16.69           N  
ATOM   1410  CA  SER H 183       6.068  16.895  24.865  1.00 16.64           C  
ATOM   1411  CB  SER H 183       5.278  16.216  23.734  1.00 18.34           C  
ATOM   1412  OG  SER H 183       5.660  14.853  23.623  1.00 18.48           O  
ATOM   1413  C   SER H 183       5.864  16.072  26.096  1.00 17.70           C  
ATOM   1414  O   SER H 183       6.768  15.356  26.526  1.00 17.56           O  
ATOM   1415  N   ARG H 184       4.662  16.167  26.706  1.00 17.54           N  
ATOM   1416  CA  ARG H 184       4.380  15.416  27.897  1.00 18.18           C  
ATOM   1417  CB  ARG H 184       4.267  16.260  29.170  1.00 17.43           C  
ATOM   1418  CG  ARG H 184       5.490  17.062  29.573  1.00 16.96           C  
ATOM   1419  CD  ARG H 184       5.168  18.021  30.717  1.00 17.56           C  
ATOM   1420  NE  ARG H 184       4.869  17.203  31.922  1.00 16.64           N  
ATOM   1421  CZ  ARG H 184       5.330  17.636  33.128  1.00 16.60           C  
ATOM   1422  NH1 ARG H 184       6.056  18.789  33.189  1.00 14.13           N1+
ATOM   1423  NH2 ARG H 184       5.087  16.913  34.257  1.00 17.51           N  
ATOM   1424  C   ARG H 184       2.986  14.891  27.801  1.00 18.38           C  
ATOM   1425  O   ARG H 184       2.117  15.511  27.190  1.00 17.40           O  
ATOM   1426  N   ASP H 185       2.752  13.727  28.437  1.00 18.27           N  
ATOM   1427  CA  ASP H 185       1.442  13.152  28.529  1.00 19.56           C  
ATOM   1428  CB  ASP H 185       1.354  11.765  27.863  1.00 19.57           C  
ATOM   1429  CG  ASP H 185      -0.102  11.316  27.825  1.00 23.25           C  
ATOM   1430  OD1 ASP H 185      -0.849  11.607  28.797  1.00 24.81           O  
ATOM   1431  OD2 ASP H 185      -0.492  10.679  26.810  1.00 23.68           O1-
ATOM   1432  C   ASP H 185       1.200  12.983  29.997  1.00 19.87           C  
ATOM   1433  O   ASP H 185       1.675  12.028  30.610  1.00 20.26           O  
ATOM   1434  N   ASN H 186       0.451  13.922  30.604  1.00 20.02           N  
ATOM   1435  CA  ASN H 186       0.227  13.912  32.020  1.00 22.15           C  
ATOM   1436  CB  ASN H 186      -0.376  15.228  32.540  1.00 21.70           C  
ATOM   1437  CG  ASN H 186       0.752  16.257  32.476  1.00 22.67           C  
ATOM   1438  OD1 ASN H 186       1.924  15.922  32.638  1.00 24.34           O  
ATOM   1439  ND2 ASN H 186       0.397  17.546  32.224  1.00 22.67           N  
ATOM   1440  C   ASN H 186      -0.610  12.738  32.444  1.00 23.35           C  
ATOM   1441  O   ASN H 186      -0.454  12.242  33.557  1.00 26.24           O  
ATOM   1442  N   VAL H 187      -1.555  12.279  31.605  1.00 22.36           N  
ATOM   1443  CA  VAL H 187      -2.347  11.146  32.001  1.00 23.70           C  
ATOM   1444  CB  VAL H 187      -3.451  10.838  31.033  1.00 22.34           C  
ATOM   1445  CG1 VAL H 187      -4.145   9.547  31.496  1.00  0.00           C  
ATOM   1446  CG2 VAL H 187      -4.399  12.049  30.954  1.00  0.00           C  
ATOM   1447  C   VAL H 187      -1.464   9.930  32.096  1.00 24.09           C  
ATOM   1448  O   VAL H 187      -1.599   9.123  33.016  1.00 24.66           O  
ATOM   1449  N   LYS H 188      -0.568   9.768  31.102  1.00 23.43           N  
ATOM   1450  CA  LYS H 188       0.381   8.696  30.933  1.00 23.82           C  
ATOM   1451  CB  LYS H 188       0.982   8.659  29.518  1.00 25.21           C  
ATOM   1452  CG  LYS H 188      -0.012   8.240  28.435  1.00 30.13           C  
ATOM   1453  CD  LYS H 188      -0.547   6.821  28.632  1.00 37.02           C  
ATOM   1454  CE  LYS H 188      -1.469   6.345  27.509  1.00 40.69           C  
ATOM   1455  NZ  LYS H 188      -1.928   4.970  27.794  1.00 41.61           N1+
ATOM   1456  C   LYS H 188       1.539   8.770  31.890  1.00 22.02           C  
ATOM   1457  O   LYS H 188       2.160   7.749  32.184  1.00 22.30           O  
ATOM   1458  N   ASN H 189       1.891   9.973  32.387  1.00 20.26           N  
ATOM   1459  CA  ASN H 189       3.072  10.133  33.197  1.00 21.48           C  
ATOM   1460  CB  ASN H 189       3.140   9.196  34.420  1.00 22.83           C  
ATOM   1461  CG  ASN H 189       2.141   9.660  35.470  1.00 24.43           C  
ATOM   1462  OD1 ASN H 189       1.690  10.804  35.455  1.00 26.06           O  
ATOM   1463  ND2 ASN H 189       1.792   8.755  36.422  1.00 23.72           N  
ATOM   1464  C   ASN H 189       4.275   9.847  32.349  1.00 20.58           C  
ATOM   1465  O   ASN H 189       5.234   9.219  32.800  1.00 20.29           O  
ATOM   1466  N   THR H 190       4.252  10.310  31.082  1.00 18.89           N  
ATOM   1467  CA  THR H 190       5.374  10.097  30.216  0.90 19.36           C  
ATOM   1468  CB  THR H 190       5.062   9.192  29.061  0.90 20.06           C  
ATOM   1469  OG1 THR H 190       6.245   8.895  28.334  1.00  0.00           O  
ATOM   1470  CG2 THR H 190       4.035   9.887  28.150  1.00 16.06           C  
ATOM   1471  C   THR H 190       5.811  11.416  29.641  1.00 18.32           C  
ATOM   1472  O   THR H 190       5.007  12.317  29.409  1.00 17.23           O  
ATOM   1473  N   LEU H 191       7.135  11.550  29.421  1.00 17.84           N  
ATOM   1474  CA  LEU H 191       7.734  12.714  28.829  1.00 16.27           C  
ATOM   1475  CB  LEU H 191       8.819  13.335  29.725  1.00 15.96           C  
ATOM   1476  CG  LEU H 191       9.509  14.575  29.130  1.00 15.59           C  
ATOM   1477  CD1 LEU H 191       8.531  15.745  28.947  1.00 15.89           C  
ATOM   1478  CD2 LEU H 191      10.738  14.964  29.965  1.00 16.45           C  
ATOM   1479  C   LEU H 191       8.392  12.231  27.570  1.00 17.07           C  
ATOM   1480  O   LEU H 191       8.972  11.145  27.562  1.00 15.69           O  
ATOM   1481  N   TYR H 192       8.311  13.008  26.463  1.00 16.38           N  
ATOM   1482  CA  TYR H 192       8.896  12.524  25.242  1.00 16.87           C  
ATOM   1483  CB  TYR H 192       7.892  12.203  24.114  1.00 18.03           C  
ATOM   1484  CG  TYR H 192       6.939  11.147  24.560  1.00 19.33           C  
ATOM   1485  CD1 TYR H 192       7.335   9.837  24.684  1.00 19.79           C  
ATOM   1486  CD2 TYR H 192       5.645  11.475  24.879  1.00 20.02           C  
ATOM   1487  CE1 TYR H 192       6.446   8.872  25.099  1.00 21.98           C  
ATOM   1488  CE2 TYR H 192       4.753  10.516  25.291  1.00 22.11           C  
ATOM   1489  CZ  TYR H 192       5.150   9.208  25.401  1.00 24.21           C  
ATOM   1490  OH  TYR H 192       4.234   8.221  25.825  1.00 23.38           O  
ATOM   1491  C   TYR H 192       9.813  13.556  24.663  1.00 17.39           C  
ATOM   1492  O   TYR H 192       9.738  14.745  24.978  1.00 18.13           O  
ATOM   1493  N   LEU H 193      10.758  13.090  23.822  1.00 15.33           N  
ATOM   1494  CA  LEU H 193      11.623  13.985  23.119  1.00 14.96           C  
ATOM   1495  CB  LEU H 193      13.046  14.040  23.705  1.00 13.72           C  
ATOM   1496  CG  LEU H 193      13.952  15.094  23.042  1.00 15.52           C  
ATOM   1497  CD1 LEU H 193      13.416  16.519  23.274  1.00 15.03           C  
ATOM   1498  CD2 LEU H 193      15.411  14.934  23.496  1.00 16.29           C  
ATOM   1499  C   LEU H 193      11.707  13.475  21.715  1.00 17.02           C  
ATOM   1500  O   LEU H 193      12.224  12.387  21.458  1.00 16.09           O  
ATOM   1501  N   GLU H 194      11.178  14.262  20.761  1.00 15.81           N  
ATOM   1502  CA  GLU H 194      11.214  13.892  19.377  1.00 16.36           C  
ATOM   1503  CB  GLU H 194      10.013  14.437  18.581  1.00 16.44           C  
ATOM   1504  CG  GLU H 194      10.110  14.205  17.072  1.00 18.43           C  
ATOM   1505  CD  GLU H 194       9.869  12.731  16.793  1.00 20.67           C  
ATOM   1506  OE1 GLU H 194       8.855  12.191  17.310  1.00 23.79           O  
ATOM   1507  OE2 GLU H 194      10.696  12.123  16.061  1.00  0.00           O1-
ATOM   1508  C   GLU H 194      12.436  14.540  18.820  1.00 16.50           C  
ATOM   1509  O   GLU H 194      12.602  15.754  18.924  1.00 17.38           O  
ATOM   1510  N   MET H 195      13.337  13.740  18.220  1.00 16.72           N  
ATOM   1511  CA  MET H 195      14.537  14.314  17.687  1.00 17.54           C  
ATOM   1512  CB  MET H 195      15.808  13.630  18.211  1.00 18.87           C  
ATOM   1513  CG  MET H 195      15.992  13.792  19.722  1.00 21.38           C  
ATOM   1514  SD  MET H 195      17.484  13.001  20.397  1.00 28.99           S  
ATOM   1515  CE  MET H 195      16.797  11.322  20.438  1.00 24.73           C  
ATOM   1516  C   MET H 195      14.511  14.147  16.200  1.00 18.15           C  
ATOM   1517  O   MET H 195      14.292  13.050  15.691  1.00 17.71           O  
ATOM   1518  N   ASN H 196      14.737  15.251  15.461  1.00 19.32           N  
ATOM   1519  CA  ASN H 196      14.725  15.181  14.023  1.00 20.09           C  
ATOM   1520  CB  ASN H 196      13.641  16.070  13.383  1.00 21.21           C  
ATOM   1521  CG  ASN H 196      12.265  15.563  13.792  1.00 27.29           C  
ATOM   1522  OD1 ASN H 196      11.679  16.034  14.765  1.00 27.82           O  
ATOM   1523  ND2 ASN H 196      11.722  14.581  13.024  1.00 27.11           N  
ATOM   1524  C   ASN H 196      16.033  15.710  13.518  1.00 20.73           C  
ATOM   1525  O   ASN H 196      16.742  16.422  14.223  1.00 20.29           O  
ATOM   1526  N   SER H 197      16.388  15.344  12.270  1.00 21.14           N  
ATOM   1527  CA  SER H 197      17.574  15.828  11.617  1.00 21.10           C  
ATOM   1528  CB  SER H 197      17.447  17.304  11.195  1.00 23.43           C  
ATOM   1529  OG  SER H 197      18.633  17.741  10.550  1.00 27.42           O  
ATOM   1530  C   SER H 197      18.759  15.676  12.528  1.00 20.73           C  
ATOM   1531  O   SER H 197      19.534  16.610  12.714  1.00 19.68           O  
ATOM   1532  N   LEU H 198      18.951  14.467  13.085  1.00 20.71           N  
ATOM   1533  CA  LEU H 198      20.002  14.167  14.022  1.00 20.86           C  
ATOM   1534  CB  LEU H 198      19.901  12.733  14.565  1.00 19.16           C  
ATOM   1535  CG  LEU H 198      18.677  12.538  15.475  1.00 19.51           C  
ATOM   1536  CD1 LEU H 198      18.579  11.097  15.998  1.00 19.26           C  
ATOM   1537  CD2 LEU H 198      18.690  13.564  16.618  1.00 20.15           C  
ATOM   1538  C   LEU H 198      21.362  14.341  13.419  1.00 22.98           C  
ATOM   1539  O   LEU H 198      21.573  14.046  12.246  1.00 23.38           O  
ATOM   1540  N   LYS H 199      22.327  14.833  14.237  1.00 22.14           N  
ATOM   1541  CA  LYS H 199      23.670  15.091  13.782  1.00 23.73           C  
ATOM   1542  CB  LYS H 199      24.158  16.511  14.118  1.00 26.35           C  
ATOM   1543  CG  LYS H 199      23.242  17.664  13.706  1.00 30.02           C  
ATOM   1544  CD  LYS H 199      23.104  17.912  12.208  1.00 34.52           C  
ATOM   1545  CE  LYS H 199      22.195  19.105  11.911  1.00 26.75           C  
ATOM   1546  NZ  LYS H 199      22.635  20.281  12.694  1.00 29.03           N1+
ATOM   1547  C   LYS H 199      24.574  14.209  14.594  1.00 23.75           C  
ATOM   1548  O   LYS H 199      24.143  13.595  15.565  1.00 21.52           O  
ATOM   1549  N   ILE H 200      25.870  14.152  14.223  1.00 23.90           N  
ATOM   1550  CA  ILE H 200      26.852  13.344  14.891  1.00 25.61           C  
ATOM   1551  CB  ILE H 200      28.218  13.472  14.278  1.00 27.75           C  
ATOM   1552  CG1 ILE H 200      28.224  12.930  12.841  1.00  0.00           C  
ATOM   1553  CG2 ILE H 200      29.219  12.773  15.210  1.00  0.00           C  
ATOM   1554  CD1 ILE H 200      27.880  11.444  12.754  1.00  0.00           C  
ATOM   1555  C   ILE H 200      26.983  13.832  16.300  1.00 24.29           C  
ATOM   1556  O   ILE H 200      27.082  13.046  17.240  1.00 25.45           O  
ATOM   1557  N   GLU H 201      26.954  15.164  16.462  1.00 24.17           N  
ATOM   1558  CA  GLU H 201      27.140  15.893  17.682  1.00 24.38           C  
ATOM   1559  CB  GLU H 201      27.030  17.400  17.420  1.00 26.80           C  
ATOM   1560  CG  GLU H 201      25.684  17.758  16.791  1.00 30.88           C  
ATOM   1561  CD  GLU H 201      25.822  19.078  16.056  1.00 34.41           C  
ATOM   1562  OE1 GLU H 201      26.932  19.354  15.530  1.00 35.02           O  
ATOM   1563  OE2 GLU H 201      24.807  19.821  15.995  1.00 37.50           O1-
ATOM   1564  C   GLU H 201      26.092  15.498  18.679  1.00 23.01           C  
ATOM   1565  O   GLU H 201      26.290  15.661  19.882  1.00 23.27           O  
ATOM   1566  N   ASP H 202      24.928  15.028  18.198  1.00 21.38           N  
ATOM   1567  CA  ASP H 202      23.820  14.607  19.017  1.00 18.89           C  
ATOM   1568  CB  ASP H 202      22.546  14.310  18.220  1.00 17.50           C  
ATOM   1569  CG  ASP H 202      22.007  15.626  17.700  1.00 19.92           C  
ATOM   1570  OD1 ASP H 202      22.230  16.682  18.350  1.00 19.00           O  
ATOM   1571  OD2 ASP H 202      21.356  15.581  16.625  1.00 19.75           O1-
ATOM   1572  C   ASP H 202      24.142  13.348  19.770  1.00 18.30           C  
ATOM   1573  O   ASP H 202      23.402  12.974  20.676  1.00 17.76           O  
ATOM   1574  N   THR H 203      25.185  12.599  19.370  1.00 17.42           N  
ATOM   1575  CA  THR H 203      25.491  11.371  20.059  1.00 17.27           C  
ATOM   1576  CB  THR H 203      26.683  10.657  19.495  1.00 18.68           C  
ATOM   1577  OG1 THR H 203      26.460  10.354  18.126  1.00 17.91           O  
ATOM   1578  CG2 THR H 203      26.920   9.366  20.297  1.00 17.51           C  
ATOM   1579  C   THR H 203      25.778  11.662  21.504  1.00 17.95           C  
ATOM   1580  O   THR H 203      26.622  12.496  21.832  1.00 17.65           O  
ATOM   1581  N   ALA H 204      25.064  10.967  22.418  1.00 16.90           N  
ATOM   1582  CA  ALA H 204      25.286  11.190  23.819  1.00 16.43           C  
ATOM   1583  CB  ALA H 204      25.005  12.639  24.255  1.00 17.46           C  
ATOM   1584  C   ALA H 204      24.344  10.322  24.587  1.00 16.29           C  
ATOM   1585  O   ALA H 204      23.508   9.625  24.010  1.00 15.43           O  
ATOM   1586  N   VAL H 205      24.500  10.311  25.928  1.00 16.31           N  
ATOM   1587  CA  VAL H 205      23.553   9.616  26.745  1.00 16.85           C  
ATOM   1588  CB  VAL H 205      24.144   8.972  27.961  1.00 18.03           C  
ATOM   1589  CG1 VAL H 205      23.000   8.376  28.794  1.00 31.26           C  
ATOM   1590  CG2 VAL H 205      25.141   7.901  27.484  1.00 34.33           C  
ATOM   1591  C   VAL H 205      22.551  10.649  27.147  1.00 15.15           C  
ATOM   1592  O   VAL H 205      22.918  11.756  27.542  1.00 15.61           O  
ATOM   1593  N   TYR H 206      21.249  10.305  27.047  1.00 14.57           N  
ATOM   1594  CA  TYR H 206      20.197  11.250  27.298  1.00 13.94           C  
ATOM   1595  CB  TYR H 206      19.111  11.273  26.203  1.00 13.93           C  
ATOM   1596  CG  TYR H 206      19.652  11.975  25.003  1.00 14.46           C  
ATOM   1597  CD1 TYR H 206      20.541  11.363  24.150  1.00 15.07           C  
ATOM   1598  CD2 TYR H 206      19.246  13.261  24.733  1.00 15.09           C  
ATOM   1599  CE1 TYR H 206      21.020  12.033  23.047  1.00 15.52           C  
ATOM   1600  CE2 TYR H 206      19.720  13.935  23.633  1.00 16.08           C  
ATOM   1601  CZ  TYR H 206      20.612  13.320  22.788  1.00 15.32           C  
ATOM   1602  OH  TYR H 206      21.104  14.004  21.656  1.00 15.30           O  
ATOM   1603  C   TYR H 206      19.511  10.910  28.583  1.00 14.30           C  
ATOM   1604  O   TYR H 206      19.094   9.774  28.809  1.00 14.90           O  
ATOM   1605  N   ARG H 207      19.376  11.939  29.445  1.00 14.16           N  
ATOM   1606  CA  ARG H 207      18.804  11.889  30.763  1.00 14.50           C  
ATOM   1607  CB  ARG H 207      19.541  12.809  31.735  1.00 13.95           C  
ATOM   1608  CG  ARG H 207      18.601  13.477  32.744  1.00 16.67           C  
ATOM   1609  CD  ARG H 207      18.276  12.633  33.963  1.00  0.00           C  
ATOM   1610  NE  ARG H 207      18.138  11.256  33.472  1.00  0.00           N  
ATOM   1611  CZ  ARG H 207      19.259  10.510  33.565  1.00 18.86           C  
ATOM   1612  NH1 ARG H 207      20.162  10.847  34.525  1.00  0.00           N1+
ATOM   1613  NH2 ARG H 207      19.448   9.431  32.763  1.00  0.00           N  
ATOM   1614  C   ARG H 207      17.500  12.607  30.791  1.00 14.96           C  
ATOM   1615  O   ARG H 207      17.397  13.701  30.249  1.00 14.39           O  
ATOM   1616  N   CYS H 208      16.485  12.027  31.461  1.00 13.43           N  
ATOM   1617  CA  CYS H 208      15.311  12.789  31.757  1.00 14.08           C  
ATOM   1618  CB  CYS H 208      13.971  12.096  31.421  1.00 16.84           C  
ATOM   1619  SG  CYS H 208      13.701  10.518  32.275  1.00 23.41           S  
ATOM   1620  C   CYS H 208      15.370  13.090  33.230  1.00 13.79           C  
ATOM   1621  O   CYS H 208      15.641  12.213  34.051  1.00 12.74           O  
ATOM   1622  N   ALA H 209      15.130  14.361  33.614  1.00 14.10           N  
ATOM   1623  CA  ALA H 209      15.281  14.724  34.997  1.00 13.78           C  
ATOM   1624  CB  ALA H 209      16.491  15.637  35.238  1.00 13.15           C  
ATOM   1625  C   ALA H 209      14.079  15.491  35.439  1.00 14.85           C  
ATOM   1626  O   ALA H 209      13.402  16.143  34.643  1.00 14.89           O  
ATOM   1627  N   ARG H 210      13.795  15.425  36.756  1.00 14.49           N  
ATOM   1628  CA  ARG H 210      12.674  16.115  37.318  1.00 15.57           C  
ATOM   1629  CB  ARG H 210      11.914  15.296  38.375  1.00 15.99           C  
ATOM   1630  CG  ARG H 210      10.732  16.052  38.987  1.00 17.40           C  
ATOM   1631  CD  ARG H 210       9.960  15.262  40.043  1.00 16.82           C  
ATOM   1632  NE  ARG H 210      10.794  15.198  41.274  1.00 16.12           N  
ATOM   1633  CZ  ARG H 210      10.247  14.691  42.417  1.00 19.28           C  
ATOM   1634  NH1 ARG H 210       8.941  14.293  42.421  1.00 19.01           N1+
ATOM   1635  NH2 ARG H 210      10.995  14.579  43.552  1.00 18.10           N  
ATOM   1636  C   ARG H 210      13.192  17.321  38.014  1.00 15.02           C  
ATOM   1637  O   ARG H 210      14.136  17.229  38.795  1.00 14.58           O  
ATOM   1638  N   MET H 211      12.573  18.486  37.744  1.00 14.88           N  
ATOM   1639  CA  MET H 211      13.027  19.679  38.380  1.00 15.97           C  
ATOM   1640  CB  MET H 211      13.026  20.910  37.471  1.00 15.76           C  
ATOM   1641  CG  MET H 211      13.662  22.122  38.144  1.00 23.74           C  
ATOM   1642  SD  MET H 211      13.802  23.555  37.049  1.00  0.00           S  
ATOM   1643  CE  MET H 211      12.001  23.744  36.951  1.00  0.00           C  
ATOM   1644  C   MET H 211      12.125  19.942  39.528  1.00 16.29           C  
ATOM   1645  O   MET H 211      10.914  19.776  39.431  1.00 16.24           O  
ATOM   1646  N   PHE H 212      12.687  20.340  40.680  1.00 17.29           N  
ATOM   1647  CA  PHE H 212      11.759  20.626  41.722  1.00 18.78           C  
ATOM   1648  CB  PHE H 212      12.291  20.361  43.150  1.00 16.37           C  
ATOM   1649  CG  PHE H 212      13.616  21.006  43.361  1.00 15.38           C  
ATOM   1650  CD1 PHE H 212      14.764  20.305  43.066  1.00  0.00           C  
ATOM   1651  CD2 PHE H 212      13.724  22.286  43.854  1.00 29.45           C  
ATOM   1652  CE1 PHE H 212      16.000  20.878  43.254  1.00  0.00           C  
ATOM   1653  CE2 PHE H 212      14.958  22.862  44.043  1.00  0.00           C  
ATOM   1654  CZ  PHE H 212      16.099  22.158  43.743  1.00  0.00           C  
ATOM   1655  C   PHE H 212      11.256  22.022  41.520  1.00 20.12           C  
ATOM   1656  O   PHE H 212      11.778  22.993  42.062  1.00 20.16           O  
ATOM   1657  N   GLN H 213      10.198  22.157  40.698  1.00 19.69           N  
ATOM   1658  CA  GLN H 213       9.629  23.454  40.467  1.00 19.97           C  
ATOM   1659  CB  GLN H 213      10.246  24.223  39.274  1.00 19.29           C  
ATOM   1660  CG  GLN H 213       9.903  25.723  39.254  1.00 20.62           C  
ATOM   1661  CD  GLN H 213      10.545  26.406  38.053  1.00 39.54           C  
ATOM   1662  OE1 GLN H 213      10.406  25.972  36.911  1.00 41.08           O  
ATOM   1663  NE2 GLN H 213      11.266  27.527  38.321  1.00 22.23           N  
ATOM   1664  C   GLN H 213       8.168  23.238  40.184  1.00 19.70           C  
ATOM   1665  O   GLN H 213       7.614  22.197  40.547  1.00 19.36           O  
ATOM   1666  N   GLU H 214       7.524  24.280  39.602  1.00 20.48           N  
ATOM   1667  CA  GLU H 214       6.172  24.369  39.116  1.00 20.92           C  
ATOM   1668  CB  GLU H 214       5.095  24.344  40.212  1.00 22.38           C  
ATOM   1669  CG  GLU H 214       3.674  24.472  39.654  1.00 25.40           C  
ATOM   1670  CD  GLU H 214       3.381  23.293  38.730  1.00 29.65           C  
ATOM   1671  OE1 GLU H 214       4.163  23.082  37.765  1.00 31.20           O  
ATOM   1672  OE2 GLU H 214       2.360  22.596  38.967  1.00 30.51           O1-
ATOM   1673  C   GLU H 214       6.099  25.699  38.417  1.00 21.07           C  
ATOM   1674  O   GLU H 214       7.002  26.519  38.544  1.00 20.23           O  
ATOM   1675  N   SER H 215       5.058  25.982  37.617  1.00 21.13           N  
ATOM   1676  CA  SER H 215       5.085  27.307  37.053  1.00 22.60           C  
ATOM   1677  CB  SER H 215       3.995  27.545  35.993  1.00 16.76           C  
ATOM   1678  OG  SER H 215       4.206  26.690  34.880  1.00  0.00           O  
ATOM   1679  C   SER H 215       4.867  28.266  38.179  1.00 22.83           C  
ATOM   1680  O   SER H 215       3.950  28.082  38.974  1.00 21.97           O  
ATOM   1681  N   GLY H 216       5.738  29.293  38.320  1.00 21.71           N  
ATOM   1682  CA  GLY H 216       5.561  30.304  39.338  1.00 22.48           C  
ATOM   1683  C   GLY H 216       6.466  30.112  40.532  1.00 23.48           C  
ATOM   1684  O   GLY H 216       6.712  31.099  41.227  1.00 24.19           O  
ATOM   1685  N   PRO H 217       6.969  28.943  40.851  1.00 25.01           N  
ATOM   1686  CA  PRO H 217       7.847  28.884  41.991  1.00 24.11           C  
ATOM   1687  CD  PRO H 217       6.078  27.792  40.878  1.00  0.00           C  
ATOM   1688  CB  PRO H 217       7.889  27.428  42.437  1.00 23.05           C  
ATOM   1689  CG  PRO H 217       6.489  26.923  42.075  1.00 49.55           C  
ATOM   1690  C   PRO H 217       9.203  29.490  41.836  1.00 24.41           C  
ATOM   1691  O   PRO H 217       9.738  29.596  40.734  1.00 24.22           O  
ATOM   1692  N   PRO H 218       9.682  29.928  42.969  1.00 21.36           N  
ATOM   1693  CA  PRO H 218      10.992  30.503  43.128  1.00 22.55           C  
ATOM   1694  CD  PRO H 218       8.771  30.365  44.014  1.00 39.08           C  
ATOM   1695  CB  PRO H 218      10.948  31.318  44.422  1.00 25.28           C  
ATOM   1696  CG  PRO H 218       9.692  30.821  45.154  1.00 31.69           C  
ATOM   1697  C   PRO H 218      12.107  29.498  43.120  1.00 21.26           C  
ATOM   1698  O   PRO H 218      13.261  29.923  43.141  1.00 20.98           O  
ATOM   1699  N   ARG H 219      11.820  28.180  43.149  1.00 19.20           N  
ATOM   1700  CA  ARG H 219      12.915  27.247  43.178  1.00 19.17           C  
ATOM   1701  CB  ARG H 219      12.961  26.357  44.426  1.00 22.50           C  
ATOM   1702  CG  ARG H 219      13.461  27.109  45.660  1.00 27.94           C  
ATOM   1703  CD  ARG H 219      13.533  26.253  46.923  1.00  0.00           C  
ATOM   1704  NE  ARG H 219      14.225  27.067  47.959  1.00  0.00           N  
ATOM   1705  CZ  ARG H 219      14.363  26.572  49.222  1.00 36.82           C  
ATOM   1706  NH1 ARG H 219      13.842  25.348  49.530  1.00  0.00           N1+
ATOM   1707  NH2 ARG H 219      15.018  27.301  50.171  1.00  0.00           N  
ATOM   1708  C   ARG H 219      12.881  26.359  41.973  1.00 17.38           C  
ATOM   1709  O   ARG H 219      11.813  25.994  41.487  1.00 15.62           O  
ATOM   1710  N   LEU H 220      14.082  26.018  41.449  1.00  7.01           N  
ATOM   1711  CA  LEU H 220      14.205  25.205  40.265  1.00  7.19           C  
ATOM   1712  CB  LEU H 220      13.654  25.907  39.013  1.00  6.22           C  
ATOM   1713  CG  LEU H 220      14.528  27.090  38.541  1.00  9.60           C  
ATOM   1714  CD1 LEU H 220      13.930  27.759  37.295  1.00  9.31           C  
ATOM   1715  CD2 LEU H 220      14.804  28.094  39.671  1.00  8.28           C  
ATOM   1716  C   LEU H 220      15.676  25.057  39.986  1.00  8.62           C  
ATOM   1717  O   LEU H 220      16.492  25.226  40.886  1.00 13.59           O  
ATOM   1718  N   ASP H 221      16.024  24.676  38.730  1.00  0.00           N  
ATOM   1719  CA  ASP H 221      17.365  24.604  38.186  1.00  0.00           C  
ATOM   1720  CB  ASP H 221      18.542  24.627  39.185  1.00  0.00           C  
ATOM   1721  CG  ASP H 221      18.825  26.076  39.573  1.00  0.00           C  
ATOM   1722  OD1 ASP H 221      17.876  26.905  39.603  1.00  0.00           O  
ATOM   1723  OD2 ASP H 221      20.028  26.388  39.773  1.00  0.00           O1-
ATOM   1724  C   ASP H 221      17.475  23.403  37.290  1.00  0.00           C  
ATOM   1725  O   ASP H 221      16.732  22.435  37.438  1.00  0.00           O  
ATOM   1726  N   ARG H 222      18.404  23.445  36.305  1.00  0.00           N  
ATOM   1727  CA  ARG H 222      18.493  22.371  35.347  1.00  0.00           C  
ATOM   1728  CB  ARG H 222      18.095  22.840  33.938  1.00  0.00           C  
ATOM   1729  CG  ARG H 222      17.613  21.730  33.015  1.00  0.00           C  
ATOM   1730  CD  ARG H 222      18.582  20.590  32.754  1.00  0.00           C  
ATOM   1731  NE  ARG H 222      17.807  19.372  32.381  1.00  0.00           N  
ATOM   1732  CZ  ARG H 222      17.709  18.299  33.226  1.00  0.00           C  
ATOM   1733  NH1 ARG H 222      18.296  18.309  34.459  1.00  0.00           N1+
ATOM   1734  NH2 ARG H 222      17.049  17.171  32.829  1.00  0.00           N  
ATOM   1735  C   ARG H 222      19.926  21.939  35.204  1.00  0.00           C  
ATOM   1736  O   ARG H 222      20.831  22.768  35.259  1.00  0.00           O  
ATOM   1737  N   TRP H 223      20.191  20.623  35.013  1.00  0.00           N  
ATOM   1738  CA  TRP H 223      21.549  20.284  34.730  1.00  0.00           C  
ATOM   1739  CB  TRP H 223      22.322  19.617  35.789  1.00  0.00           C  
ATOM   1740  CG  TRP H 223      23.785  19.867  35.874  1.00  0.00           C  
ATOM   1741  CD2 TRP H 223      24.326  20.501  37.038  1.00  0.00           C  
ATOM   1742  CD1 TRP H 223      24.840  19.399  35.151  1.00  0.00           C  
ATOM   1743  NE1 TRP H 223      26.012  19.697  35.796  1.00  0.00           N  
ATOM   1744  CE2 TRP H 223      25.697  20.354  36.964  1.00  0.00           C  
ATOM   1745  CE3 TRP H 223      23.724  21.038  38.142  1.00  0.00           C  
ATOM   1746  CZ2 TRP H 223      26.460  20.738  38.002  1.00  0.00           C  
ATOM   1747  CZ3 TRP H 223      24.511  21.538  39.144  1.00  0.00           C  
ATOM   1748  CH2 TRP H 223      25.869  21.375  39.071  1.00  0.00           C  
ATOM   1749  C   TRP H 223      21.590  19.223  33.703  1.00  0.00           C  
ATOM   1750  O   TRP H 223      20.565  18.778  33.226  1.00  0.00           O  
ATOM   1751  N   SER H 224      22.783  18.712  33.358  1.00  0.00           N  
ATOM   1752  CA  SER H 224      22.725  17.773  32.292  1.00  0.00           C  
ATOM   1753  CB  SER H 224      23.197  18.384  30.986  1.00  0.00           C  
ATOM   1754  OG  SER H 224      23.011  17.457  29.941  1.00  0.00           O  
ATOM   1755  C   SER H 224      23.510  16.531  32.549  1.00  0.00           C  
ATOM   1756  O   SER H 224      24.252  16.446  33.527  1.00  0.00           O  
ATOM   1757  N   GLY H 225      23.313  15.503  31.680  1.00  0.00           N  
ATOM   1758  CA  GLY H 225      24.090  14.318  31.835  1.00  0.00           C  
ATOM   1759  C   GLY H 225      23.922  13.284  30.743  1.00  0.00           C  
ATOM   1760  O   GLY H 225      22.990  13.319  29.941  1.00  0.00           O  
ATOM   1761  N   ARG H 226      24.866  12.303  30.772  1.00  0.00           N  
ATOM   1762  CA  ARG H 226      25.123  11.135  29.953  1.00  0.00           C  
ATOM   1763  CB  ARG H 226      26.567  11.084  29.436  1.00  0.00           C  
ATOM   1764  CG  ARG H 226      27.005   9.890  28.594  1.00  0.00           C  
ATOM   1765  CD  ARG H 226      28.531   9.875  28.449  1.00  0.00           C  
ATOM   1766  NE  ARG H 226      28.920   8.847  27.442  1.00  0.00           N  
ATOM   1767  CZ  ARG H 226      30.220   8.775  27.029  1.00  0.00           C  
ATOM   1768  NH1 ARG H 226      31.151   9.603  27.586  1.00  0.00           N1+
ATOM   1769  NH2 ARG H 226      30.591   7.885  26.062  1.00  0.00           N  
ATOM   1770  C   ARG H 226      25.100  10.050  30.960  1.00  0.00           C  
ATOM   1771  O   ARG H 226      24.904  10.367  32.118  1.00  0.00           O  
ATOM   1772  N   ASN H 227      25.344   8.775  30.602  1.00  0.00           N  
ATOM   1773  CA  ASN H 227      25.259   7.749  31.613  1.00  0.00           C  
ATOM   1774  CB  ASN H 227      25.678   6.357  31.118  1.00  0.00           C  
ATOM   1775  CG  ASN H 227      24.517   5.759  30.344  1.00  0.00           C  
ATOM   1776  OD1 ASN H 227      23.363   5.846  30.763  1.00  0.00           O  
ATOM   1777  ND2 ASN H 227      24.829   5.136  29.177  1.00  0.00           N  
ATOM   1778  C   ASN H 227      26.187   8.097  32.734  1.00  0.00           C  
ATOM   1779  O   ASN H 227      25.861   7.921  33.908  1.00  0.00           O  
ATOM   1780  N   TYR H 228      27.368   8.630  32.391  1.00  0.00           N  
ATOM   1781  CA  TYR H 228      28.307   8.989  33.405  1.00  0.00           C  
ATOM   1782  CB  TYR H 228      29.726   9.165  32.838  1.00  0.00           C  
ATOM   1783  CG  TYR H 228      30.118   7.797  32.393  1.00  0.00           C  
ATOM   1784  CD1 TYR H 228      30.342   6.807  33.324  1.00  0.00           C  
ATOM   1785  CD2 TYR H 228      30.273   7.499  31.059  1.00  0.00           C  
ATOM   1786  CE1 TYR H 228      30.700   5.536  32.938  1.00  0.00           C  
ATOM   1787  CE2 TYR H 228      30.631   6.228  30.665  1.00  0.00           C  
ATOM   1788  CZ  TYR H 228      30.845   5.245  31.603  1.00  0.00           C  
ATOM   1789  OH  TYR H 228      31.212   3.942  31.202  1.00  0.00           O  
ATOM   1790  C   TYR H 228      27.914  10.189  34.244  1.00  0.00           C  
ATOM   1791  O   TYR H 228      27.879  10.062  35.460  1.00  0.00           O  
ATOM   1792  N   TYR H 229      27.519  11.352  33.674  1.00  0.00           N  
ATOM   1793  CA  TYR H 229      27.342  12.569  34.465  1.00  0.00           C  
ATOM   1794  CB  TYR H 229      28.258  13.694  33.963  1.00  0.00           C  
ATOM   1795  CG  TYR H 229      29.720  13.325  33.954  1.00  0.00           C  
ATOM   1796  CD1 TYR H 229      30.217  12.139  33.458  1.00  0.00           C  
ATOM   1797  CD2 TYR H 229      30.647  14.252  34.344  1.00  0.00           C  
ATOM   1798  CE1 TYR H 229      31.566  11.865  33.432  1.00  0.00           C  
ATOM   1799  CE2 TYR H 229      32.003  13.998  34.329  1.00  0.00           C  
ATOM   1800  CZ  TYR H 229      32.470  12.791  33.880  1.00  0.00           C  
ATOM   1801  OH  TYR H 229      33.854  12.513  33.856  1.00  0.00           O  
ATOM   1802  C   TYR H 229      25.906  13.004  34.260  1.00  0.00           C  
ATOM   1803  O   TYR H 229      25.313  12.476  33.343  1.00  0.00           O  
ATOM   1804  N   TYR H 230      25.284  13.900  35.096  1.00  0.00           N  
ATOM   1805  CA  TYR H 230      23.846  14.163  35.110  1.00  0.00           C  
ATOM   1806  CB  TYR H 230      23.090  12.834  35.341  1.00  0.00           C  
ATOM   1807  CG  TYR H 230      22.809  11.890  34.207  1.00  0.00           C  
ATOM   1808  CD1 TYR H 230      22.297  12.279  32.993  1.00  0.00           C  
ATOM   1809  CD2 TYR H 230      22.980  10.544  34.408  1.00  0.00           C  
ATOM   1810  CE1 TYR H 230      22.029  11.322  32.035  1.00  0.00           C  
ATOM   1811  CE2 TYR H 230      22.706   9.578  33.475  1.00  0.00           C  
ATOM   1812  CZ  TYR H 230      22.219   9.982  32.263  1.00  0.00           C  
ATOM   1813  OH  TYR H 230      21.927   9.034  31.268  1.00  0.00           O  
ATOM   1814  C   TYR H 230      23.429  14.929  36.402  1.00  0.00           C  
ATOM   1815  O   TYR H 230      23.013  14.281  37.353  1.00  0.00           O  
ATOM   1816  N   TYR H 231      23.277  16.286  36.459  1.00  0.00           N  
ATOM   1817  CA  TYR H 231      23.276  16.953  37.776  1.00  0.00           C  
ATOM   1818  CB  TYR H 231      24.594  17.778  37.853  1.00  0.00           C  
ATOM   1819  CG  TYR H 231      25.899  16.995  37.697  1.00  0.00           C  
ATOM   1820  CD1 TYR H 231      26.076  16.103  36.677  1.00  0.00           C  
ATOM   1821  CD2 TYR H 231      27.029  17.209  38.469  1.00  0.00           C  
ATOM   1822  CE1 TYR H 231      27.233  15.389  36.494  1.00  0.00           C  
ATOM   1823  CE2 TYR H 231      28.201  16.505  38.319  1.00  0.00           C  
ATOM   1824  CZ  TYR H 231      28.300  15.573  37.324  1.00  0.00           C  
ATOM   1825  OH  TYR H 231      29.482  14.829  37.136  1.00  0.00           O  
ATOM   1826  C   TYR H 231      21.932  17.732  38.060  1.00  0.00           C  
ATOM   1827  O   TYR H 231      20.969  17.019  38.272  1.00  0.00           O  
ATOM   1828  N   SER H 232      21.807  19.077  38.394  1.00  0.00           N  
ATOM   1829  CA  SER H 232      20.578  19.905  38.126  1.00  0.00           C  
ATOM   1830  CB  SER H 232      19.412  19.101  37.512  1.00  0.00           C  
ATOM   1831  OG  SER H 232      18.448  19.936  36.886  1.00  0.00           O  
ATOM   1832  C   SER H 232      20.051  20.929  39.182  1.00  0.00           C  
ATOM   1833  O   SER H 232      20.825  21.494  39.948  1.00  0.00           O  
ATOM   1834  N   GLY H 233      18.702  21.257  39.146  1.00 16.08           N  
ATOM   1835  CA  GLY H 233      17.768  21.929  40.042  1.00 14.51           C  
ATOM   1836  C   GLY H 233      16.843  20.797  40.007  1.00 14.62           C  
ATOM   1837  O   GLY H 233      15.657  20.773  40.359  1.00 14.71           O  
ATOM   1838  N   MET H 234      17.496  19.771  39.460  1.00 14.72           N  
ATOM   1839  CA  MET H 234      16.839  18.549  39.301  1.00 15.37           C  
ATOM   1840  CB  MET H 234      16.721  18.002  37.878  1.00 15.34           C  
ATOM   1841  CG  MET H 234      15.641  18.816  37.168  1.00 15.57           C  
ATOM   1842  SD  MET H 234      15.505  18.593  35.391  1.00 23.37           S  
ATOM   1843  CE  MET H 234      16.285  20.212  35.145  1.00 21.11           C  
ATOM   1844  C   MET H 234      17.293  17.575  40.304  1.00 16.09           C  
ATOM   1845  O   MET H 234      18.477  17.299  40.490  1.00 18.42           O  
ATOM   1846  N   ASP H 235      16.290  17.163  41.088  1.00 15.56           N  
ATOM   1847  CA  ASP H 235      16.442  16.250  42.169  1.00 16.93           C  
ATOM   1848  CB  ASP H 235      15.355  16.419  43.246  1.00 16.70           C  
ATOM   1849  CG  ASP H 235      13.971  16.222  42.644  1.00 20.02           C  
ATOM   1850  OD1 ASP H 235      13.860  15.987  41.411  1.00 19.97           O  
ATOM   1851  OD2 ASP H 235      12.991  16.337  43.426  1.00 19.14           O1-
ATOM   1852  C   ASP H 235      16.511  14.816  41.738  1.00 17.20           C  
ATOM   1853  O   ASP H 235      17.155  14.009  42.405  1.00 18.74           O  
ATOM   1854  N   VAL H 236      15.824  14.431  40.645  1.00 16.05           N  
ATOM   1855  CA  VAL H 236      15.809  13.033  40.306  1.00 15.74           C  
ATOM   1856  CB  VAL H 236      14.445  12.428  40.477  1.00 17.07           C  
ATOM   1857  CG1 VAL H 236      14.503  10.941  40.096  1.00 16.47           C  
ATOM   1858  CG2 VAL H 236      13.952  12.719  41.907  1.00 16.82           C  
ATOM   1859  C   VAL H 236      16.178  12.873  38.864  1.00 16.87           C  
ATOM   1860  O   VAL H 236      15.661  13.587  38.007  1.00 16.55           O  
ATOM   1861  N   TRP H 237      17.089  11.921  38.556  1.00 16.15           N  
ATOM   1862  CA  TRP H 237      17.461  11.679  37.185  1.00 16.00           C  
ATOM   1863  CB  TRP H 237      18.904  12.097  36.790  1.00 14.30           C  
ATOM   1864  CG  TRP H 237      19.092  13.600  36.804  1.00 15.92           C  
ATOM   1865  CD2 TRP H 237      19.860  14.414  35.887  1.00 17.01           C  
ATOM   1866  CD1 TRP H 237      18.550  14.465  37.707  1.00 13.76           C  
ATOM   1867  NE1 TRP H 237      18.926  15.748  37.409  1.00 15.60           N  
ATOM   1868  CE2 TRP H 237      19.737  15.727  36.294  1.00 16.27           C  
ATOM   1869  CE3 TRP H 237      20.609  14.121  34.796  1.00 16.36           C  
ATOM   1870  CZ2 TRP H 237      20.375  16.742  35.635  1.00 16.44           C  
ATOM   1871  CZ3 TRP H 237      21.250  15.135  34.121  1.00 15.03           C  
ATOM   1872  CH2 TRP H 237      21.138  16.436  34.538  1.00 17.54           C  
ATOM   1873  C   TRP H 237      17.271  10.215  36.894  1.00 17.15           C  
ATOM   1874  O   TRP H 237      17.235   9.378  37.795  1.00 17.26           O  
ATOM   1875  N   GLY H 238      17.094   9.873  35.602  1.00 16.27           N  
ATOM   1876  CA  GLY H 238      16.897   8.502  35.213  1.00 16.19           C  
ATOM   1877  C   GLY H 238      18.247   7.885  35.022  1.00 16.55           C  
ATOM   1878  O   GLY H 238      19.254   8.488  35.370  1.00 16.61           O  
ATOM   1879  N   GLN H 239      18.293   6.625  34.542  1.00 16.76           N  
ATOM   1880  CA  GLN H 239      19.526   5.944  34.239  1.00 18.56           C  
ATOM   1881  CB  GLN H 239      19.362   4.424  34.072  1.00 20.67           C  
ATOM   1882  CG  GLN H 239      19.168   3.690  35.397  1.00 32.55           C  
ATOM   1883  CD  GLN H 239      20.502   3.746  36.129  1.00 34.54           C  
ATOM   1884  OE1 GLN H 239      21.531   3.328  35.602  1.00 35.62           O  
ATOM   1885  NE2 GLN H 239      20.490   4.289  37.375  1.00 34.51           N  
ATOM   1886  C   GLN H 239      20.118   6.479  32.970  1.00 18.03           C  
ATOM   1887  O   GLN H 239      21.339   6.547  32.830  1.00 18.07           O  
ATOM   1888  N   GLY H 240      19.262   6.832  31.991  1.00 17.04           N  
ATOM   1889  CA  GLY H 240      19.735   7.397  30.755  1.00 16.90           C  
ATOM   1890  C   GLY H 240      19.602   6.386  29.656  1.00 16.98           C  
ATOM   1891  O   GLY H 240      19.602   5.179  29.895  1.00 17.44           O  
ATOM   1892  N   THR H 241      19.463   6.889  28.408  1.00 16.26           N  
ATOM   1893  CA  THR H 241      19.363   6.067  27.232  1.00 17.15           C  
ATOM   1894  CB  THR H 241      18.022   6.158  26.562  1.00 18.06           C  
ATOM   1895  OG1 THR H 241      17.935   5.217  25.502  1.00 19.59           O  
ATOM   1896  CG2 THR H 241      17.824   7.586  26.030  1.00 17.86           C  
ATOM   1897  C   THR H 241      20.395   6.572  26.270  1.00 17.86           C  
ATOM   1898  O   THR H 241      20.575   7.778  26.124  1.00 16.54           O  
ATOM   1899  N   THR H 242      21.085   5.663  25.551  1.00 17.70           N  
ATOM   1900  CA  THR H 242      22.185   6.083  24.725  1.00 18.99           C  
ATOM   1901  CB  THR H 242      23.308   5.085  24.734  1.00 20.47           C  
ATOM   1902  OG1 THR H 242      23.764   4.876  26.061  1.00 34.28           O  
ATOM   1903  CG2 THR H 242      24.461   5.619  23.871  1.00 32.65           C  
ATOM   1904  C   THR H 242      21.744   6.238  23.300  1.00 19.25           C  
ATOM   1905  O   THR H 242      21.054   5.383  22.746  1.00 18.73           O  
ATOM   1906  N   VAL H 243      22.137   7.369  22.674  1.00 18.95           N  
ATOM   1907  CA  VAL H 243      21.804   7.634  21.302  1.00 19.21           C  
ATOM   1908  CB  VAL H 243      21.049   8.921  21.121  1.00 19.79           C  
ATOM   1909  CG1 VAL H 243      20.801   9.153  19.622  1.00 19.87           C  
ATOM   1910  CG2 VAL H 243      19.763   8.851  21.963  1.00 18.80           C  
ATOM   1911  C   VAL H 243      23.087   7.755  20.543  1.00 19.94           C  
ATOM   1912  O   VAL H 243      23.998   8.475  20.950  1.00 19.41           O  
ATOM   1913  N   THR H 244      23.194   7.030  19.409  1.00 20.10           N  
ATOM   1914  CA  THR H 244      24.389   7.104  18.615  1.00 21.41           C  
ATOM   1915  CB  THR H 244      25.121   5.796  18.547  1.00 23.04           C  
ATOM   1916  OG1 THR H 244      25.459   5.363  19.857  1.00 24.34           O  
ATOM   1917  CG2 THR H 244      26.394   5.979  17.703  1.00 22.78           C  
ATOM   1918  C   THR H 244      23.995   7.470  17.217  1.00 21.19           C  
ATOM   1919  O   THR H 244      23.149   6.819  16.604  1.00 21.77           O  
ATOM   1920  N   VAL H 245      24.608   8.536  16.670  1.00 21.37           N  
ATOM   1921  CA  VAL H 245      24.258   8.915  15.329  1.00 21.50           C  
ATOM   1922  CB  VAL H 245      23.855  10.355  15.216  1.00 21.48           C  
ATOM   1923  CG1 VAL H 245      23.563  10.677  13.740  1.00 19.60           C  
ATOM   1924  CG2 VAL H 245      22.656  10.589  16.150  1.00 21.17           C  
ATOM   1925  C   VAL H 245      25.457   8.708  14.456  1.00 22.72           C  
ATOM   1926  O   VAL H 245      26.468   9.395  14.601  1.00 22.12           O  
ATOM   1927  N   SER H 246      25.372   7.743  13.515  1.00 23.21           N  
ATOM   1928  CA  SER H 246      26.487   7.505  12.644  1.00 23.89           C  
ATOM   1929  CB  SER H 246      27.564   6.614  13.272  1.00 23.16           C  
ATOM   1930  OG  SER H 246      27.041   5.311  13.483  1.00 26.37           O  
ATOM   1931  C   SER H 246      25.990   6.777  11.436  1.00 25.28           C  
ATOM   1932  O   SER H 246      24.943   6.132  11.473  1.00 23.20           O  
ATOM   1933  N   SER H 247      26.730   6.870  10.315  1.00 26.67           N  
ATOM   1934  CA  SER H 247      26.323   6.161   9.136  1.00 29.70           C  
ATOM   1935  CB  SER H 247      25.438   6.995   8.192  1.00 30.35           C  
ATOM   1936  OG  SER H 247      26.118   8.163   7.758  1.00 33.30           O  
ATOM   1937  C   SER H 247      27.566   5.720   8.379  1.00 30.94           C  
ATOM   1938  O   SER H 247      28.191   4.729   8.839  1.00 31.80           O  
ATOM   1939  OXT SER H 247      27.906   6.349   7.341  1.00  0.00           O1-
TER    1940      SER H 247 
CONECT  159  717
CONECT  717  159
CONECT 1019 1619
CONECT 1619 1019
END
