# Supplementary material for: Fully automated antibody structure prediction using BIOVIA tools: Validation study
Source: PLoS One. 2017 May 18;12(5):e0177923. doi: 10.1371/journal.pone.0177923 (PMC5436848; doi:10.1371/journal.pone.0177923)
Supplement: S1 Dataset — Predicted structures using the Top5 framework method, Chothia CDR definition with no canonical filtering and generating 50 models. These were used in the detailed discussion of outliers and for comparison against predictions using canonical filtering. (ZIP) [file pone.0177923.s003.zip › 4NWT_LH_FV_FinalModel.pdb]

REMARK   Accelrys Discovery Studio PDB file
REMARK   Created:  2015-05-08T06:57:22Z
SSBOND   1 CYS L   23    CYS L   94                                     
SSBOND   2 CYS H  135    CYS H  209                                     
ATOM      1  N   ASP L   1      25.541  32.856  26.335  1.00 38.90           N1+
ATOM      2  CA  ASP L   1      25.069  32.093  27.508  1.00 38.45           C  
ATOM      3  CB  ASP L   1      25.014  30.594  27.170  1.00 40.12           C  
ATOM      4  CG  ASP L   1      23.942  30.378  26.107  1.00 40.24           C  
ATOM      5  OD1 ASP L   1      23.066  31.270  25.952  1.00 35.78           O  
ATOM      6  OD2 ASP L   1      23.987  29.313  25.435  1.00 40.29           O1-
ATOM      7  C   ASP L   1      26.040  32.314  28.622  1.00 36.63           C  
ATOM      8  O   ASP L   1      27.038  33.013  28.456  1.00 38.00           O  
ATOM      9  N   ILE L   2      25.766  31.727  29.802  1.00 34.46           N  
ATOM     10  CA  ILE L   2      26.664  31.906  30.901  1.00 31.68           C  
ATOM     11  CB  ILE L   2      25.986  31.962  32.242  1.00 31.60           C  
ATOM     12  CG1 ILE L   2      25.083  33.203  32.327  1.00 33.33           C  
ATOM     13  CG2 ILE L   2      27.073  31.917  33.330  1.00 27.57           C  
ATOM     14  CD1 ILE L   2      24.163  33.202  33.550  1.00 26.55           C  
ATOM     15  C   ILE L   2      27.594  30.741  30.902  1.00 30.86           C  
ATOM     16  O   ILE L   2      27.165  29.589  30.904  1.00 30.17           O  
ATOM     17  N   VAL L   3      28.910  31.024  30.891  1.00 30.09           N  
ATOM     18  CA  VAL L   3      29.883  29.976  30.845  1.00 29.01           C  
ATOM     19  CB  VAL L   3      31.069  30.312  29.990  1.00 30.06           C  
ATOM     20  CG1 VAL L   3      32.095  29.168  30.077  1.00 28.30           C  
ATOM     21  CG2 VAL L   3      30.566  30.611  28.566  1.00 28.68           C  
ATOM     22  C   VAL L   3      30.377  29.765  32.238  1.00 28.92           C  
ATOM     23  O   VAL L   3      30.617  30.720  32.974  1.00 29.94           O  
ATOM     24  N   MET L   4      30.527  28.487  32.640  1.00 28.32           N  
ATOM     25  CA  MET L   4      30.963  28.176  33.968  1.00 26.38           C  
ATOM     26  CB  MET L   4      30.055  27.154  34.673  1.00 25.42           C  
ATOM     27  CG  MET L   4      28.590  27.596  34.739  1.00 24.82           C  
ATOM     28  SD  MET L   4      28.273  29.098  35.709  1.00 23.97           S  
ATOM     29  CE  MET L   4      28.223  28.227  37.299  1.00 24.92           C  
ATOM     30  C   MET L   4      32.315  27.545  33.848  1.00 26.87           C  
ATOM     31  O   MET L   4      32.512  26.638  33.041  1.00 28.23           O  
ATOM     32  N   THR L   5      33.293  28.017  34.646  1.00 26.34           N  
ATOM     33  CA  THR L   5      34.606  27.444  34.574  1.00 26.92           C  
ATOM     34  CB  THR L   5      35.670  28.450  34.246  1.00 27.54           C  
ATOM     35  OG1 THR L   5      35.405  29.057  32.989  1.00 26.78           O  
ATOM     36  CG2 THR L   5      37.030  27.737  34.216  1.00 26.68           C  
ATOM     37  C   THR L   5      34.918  26.863  35.918  1.00 26.97           C  
ATOM     38  O   THR L   5      34.780  27.534  36.940  1.00 26.51           O  
ATOM     39  N   GLN L   6      35.341  25.583  35.950  1.00 25.82           N  
ATOM     40  CA  GLN L   6      35.647  24.961  37.208  1.00 25.16           C  
ATOM     41  CB  GLN L   6      34.996  23.578  37.410  1.00 24.31           C  
ATOM     42  CG  GLN L   6      33.486  23.630  37.648  1.00 23.43           C  
ATOM     43  CD  GLN L   6      32.995  22.209  37.899  1.00 27.50           C  
ATOM     44  OE1 GLN L   6      32.469  21.552  37.004  1.00 25.28           O  
ATOM     45  NE2 GLN L   6      33.179  21.716  39.154  1.00 24.08           N  
ATOM     46  C   GLN L   6      37.124  24.755  37.305  1.00 26.70           C  
ATOM     47  O   GLN L   6      37.809  24.561  36.302  1.00 25.88           O  
ATOM     48  N   SER L   7      37.653  24.836  38.543  1.00 27.43           N  
ATOM     49  CA  SER L   7      39.046  24.580  38.772  0.90 27.98           C  
ATOM     50  CB  SER L   7      39.926  25.844  38.734  0.90 26.63           C  
ATOM     51  OG  SER L   7      39.523  26.767  39.735  0.90 35.30           O  
ATOM     52  C   SER L   7      39.162  23.954  40.129  1.00 28.56           C  
ATOM     53  O   SER L   7      38.355  24.240  41.016  1.00 29.72           O  
ATOM     54  N   PRO L   8      40.113  23.075  40.339  1.00 28.05           N  
ATOM     55  CA  PRO L   8      41.028  22.622  39.324  1.00 27.87           C  
ATOM     56  CD  PRO L   8      40.653  22.890  41.675  1.00 28.52           C  
ATOM     57  CB  PRO L   8      42.281  22.145  40.059  1.00 27.49           C  
ATOM     58  CG  PRO L   8      41.804  21.891  41.498  1.00 28.08           C  
ATOM     59  C   PRO L   8      40.384  21.533  38.531  1.00 27.78           C  
ATOM     60  O   PRO L   8      39.294  21.092  38.894  1.00 28.18           O  
ATOM     61  N   ASP L   9      41.022  21.102  37.429  1.00 28.07           N  
ATOM     62  CA  ASP L   9      40.450  20.059  36.632  1.00 28.84           C  
ATOM     63  CB  ASP L   9      41.210  19.854  35.313  1.00 30.95           C  
ATOM     64  CG  ASP L   9      40.228  19.276  34.306  1.00 15.82           C  
ATOM     65  OD1 ASP L   9      39.304  18.534  34.729  1.00 18.45           O  
ATOM     66  OD2 ASP L   9      40.376  19.593  33.094  1.00 19.02           O1-
ATOM     67  C   ASP L   9      40.460  18.787  37.433  1.00 28.61           C  
ATOM     68  O   ASP L   9      39.484  18.038  37.422  1.00 28.82           O  
ATOM     69  N   SER L  10      41.565  18.514  38.164  1.00 29.01           N  
ATOM     70  CA  SER L  10      41.653  17.319  38.966  1.00 29.66           C  
ATOM     71  CB  SER L  10      42.590  16.245  38.390  1.00 30.44           C  
ATOM     72  OG  SER L  10      42.033  15.692  37.208  1.00 35.23           O  
ATOM     73  C   SER L  10      42.187  17.689  40.316  1.00 29.00           C  
ATOM     74  O   SER L  10      43.022  18.581  40.452  1.00 29.48           O  
ATOM     75  N   LEU L  11      41.696  16.997  41.361  1.00 28.69           N  
ATOM     76  CA  LEU L  11      42.129  17.290  42.697  1.00 29.64           C  
ATOM     77  CB  LEU L  11      41.007  17.981  43.499  1.00 29.21           C  
ATOM     78  CG  LEU L  11      41.351  18.394  44.940  1.00 33.39           C  
ATOM     79  CD1 LEU L  11      42.423  19.496  44.979  1.00 32.17           C  
ATOM     80  CD2 LEU L  11      40.083  18.799  45.704  1.00 40.41           C  
ATOM     81  C   LEU L  11      42.454  15.980  43.350  1.00 30.24           C  
ATOM     82  O   LEU L  11      41.626  15.071  43.379  1.00 30.18           O  
ATOM     83  N   ALA L  12      43.685  15.838  43.884  1.00 30.57           N  
ATOM     84  CA  ALA L  12      44.033  14.595  44.511  1.00 31.85           C  
ATOM     85  CB  ALA L  12      45.257  13.922  43.868  1.00 32.38           C  
ATOM     86  C   ALA L  12      44.354  14.880  45.946  1.00 32.28           C  
ATOM     87  O   ALA L  12      45.248  15.669  46.249  1.00 32.82           O  
ATOM     88  N   VAL L  13      43.622  14.229  46.874  1.00 30.85           N  
ATOM     89  CA  VAL L  13      43.865  14.451  48.274  1.00 30.17           C  
ATOM     90  CB  VAL L  13      42.963  15.480  48.892  1.00 31.08           C  
ATOM     91  CG1 VAL L  13      43.266  16.847  48.257  1.00 23.55           C  
ATOM     92  CG2 VAL L  13      41.504  15.015  48.740  1.00 18.18           C  
ATOM     93  C   VAL L  13      43.637  13.167  49.012  1.00 30.68           C  
ATOM     94  O   VAL L  13      42.942  12.273  48.532  1.00 30.79           O  
ATOM     95  N   SER L  14      44.244  13.043  50.212  1.00 31.41           N  
ATOM     96  CA  SER L  14      44.105  11.845  50.994  1.00 31.62           C  
ATOM     97  CB  SER L  14      45.306  11.578  51.923  1.00 33.44           C  
ATOM     98  OG  SER L  14      45.487  12.649  52.836  1.00 37.92           O  
ATOM     99  C   SER L  14      42.846  11.927  51.804  1.00 31.03           C  
ATOM    100  O   SER L  14      42.225  12.985  51.901  1.00 30.28           O  
ATOM    101  N   LEU L  15      42.431  10.789  52.405  1.00 32.04           N  
ATOM    102  CA  LEU L  15      41.206  10.773  53.156  1.00 33.17           C  
ATOM    103  CB  LEU L  15      40.783   9.387  53.678  1.00 33.24           C  
ATOM    104  CG  LEU L  15      40.338   8.406  52.582  1.00 30.22           C  
ATOM    105  CD1 LEU L  15      39.068   8.902  51.870  1.00 24.83           C  
ATOM    106  CD2 LEU L  15      41.497   8.079  51.628  1.00 25.29           C  
ATOM    107  C   LEU L  15      41.362  11.629  54.363  1.00 33.20           C  
ATOM    108  O   LEU L  15      42.407  11.644  55.008  1.00 33.43           O  
ATOM    109  N   GLY L  16      40.292  12.373  54.693  1.00 32.57           N  
ATOM    110  CA  GLY L  16      40.313  13.188  55.867  1.00 33.80           C  
ATOM    111  C   GLY L  16      40.722  14.582  55.510  1.00 34.39           C  
ATOM    112  O   GLY L  16      40.538  15.504  56.302  1.00 35.16           O  
ATOM    113  N   GLU L  17      41.284  14.783  54.304  1.00 31.83           N  
ATOM    114  CA  GLU L  17      41.691  16.104  53.931  1.00 30.82           C  
ATOM    115  CB  GLU L  17      42.754  16.176  52.823  1.00 30.86           C  
ATOM    116  CG  GLU L  17      44.134  15.712  53.285  1.00 28.80           C  
ATOM    117  CD  GLU L  17      45.156  16.199  52.267  1.00 38.17           C  
ATOM    118  OE1 GLU L  17      44.891  17.242  51.612  1.00 52.61           O  
ATOM    119  OE2 GLU L  17      46.225  15.543  52.139  1.00 43.19           O1-
ATOM    120  C   GLU L  17      40.500  16.861  53.455  1.00 30.89           C  
ATOM    121  O   GLU L  17      39.443  16.300  53.168  1.00 29.52           O  
ATOM    122  N   ARG L  18      40.666  18.195  53.399  1.00 30.87           N  
ATOM    123  CA  ARG L  18      39.636  19.105  53.004  1.00 29.89           C  
ATOM    124  CB  ARG L  18      39.832  20.475  53.667  1.00 29.17           C  
ATOM    125  CG  ARG L  18      38.713  21.489  53.450  1.00 29.50           C  
ATOM    126  CD  ARG L  18      39.072  22.844  54.063  1.00 41.15           C  
ATOM    127  NE  ARG L  18      37.826  23.646  54.178  1.00 45.19           N  
ATOM    128  CZ  ARG L  18      37.785  24.712  55.029  1.00 65.91           C  
ATOM    129  NH1 ARG L  18      38.905  25.068  55.722  0.90 29.62           N1+
ATOM    130  NH2 ARG L  18      36.630  25.424  55.177  1.00 33.32           N  
ATOM    131  C   ARG L  18      39.741  19.305  51.525  1.00 29.48           C  
ATOM    132  O   ARG L  18      40.832  19.494  50.989  1.00 29.82           O  
ATOM    133  N   ALA L  19      38.598  19.258  50.813  1.00 28.75           N  
ATOM    134  CA  ALA L  19      38.660  19.475  49.399  1.00 27.20           C  
ATOM    135  CB  ALA L  19      38.138  18.290  48.569  1.00 27.31           C  
ATOM    136  C   ALA L  19      37.818  20.667  49.084  1.00 27.41           C  
ATOM    137  O   ALA L  19      36.707  20.818  49.588  1.00 28.39           O  
ATOM    138  N   THR L  20      38.361  21.571  48.247  1.00 26.03           N  
ATOM    139  CA  THR L  20      37.626  22.739  47.870  1.00 26.26           C  
ATOM    140  CB  THR L  20      38.216  24.000  48.423  1.00 26.88           C  
ATOM    141  OG1 THR L  20      38.254  23.936  49.840  1.00 30.91           O  
ATOM    142  CG2 THR L  20      37.353  25.188  47.972  1.00 27.30           C  
ATOM    143  C   THR L  20      37.655  22.832  46.377  1.00 26.60           C  
ATOM    144  O   THR L  20      38.723  22.810  45.768  1.00 26.48           O  
ATOM    145  N   ILE L  21      36.466  22.949  45.751  1.00 26.44           N  
ATOM    146  CA  ILE L  21      36.392  23.047  44.321  1.00 25.66           C  
ATOM    147  CB  ILE L  21      35.515  22.017  43.673  1.00 24.82           C  
ATOM    148  CG1 ILE L  21      36.073  20.610  43.927  1.00 29.94           C  
ATOM    149  CG2 ILE L  21      35.388  22.372  42.181  1.00 25.72           C  
ATOM    150  CD1 ILE L  21      35.099  19.510  43.527  1.00 31.70           C  
ATOM    151  C   ILE L  21      35.807  24.386  44.010  1.00 26.98           C  
ATOM    152  O   ILE L  21      34.954  24.883  44.745  1.00 28.56           O  
ATOM    153  N   ASN L  22      36.268  25.011  42.906  1.00 27.77           N  
ATOM    154  CA  ASN L  22      35.836  26.341  42.577  0.90 27.79           C  
ATOM    155  CB  ASN L  22      37.014  27.308  42.371  0.90 28.44           C  
ATOM    156  CG  ASN L  22      37.785  27.426  43.676  1.00 31.16           C  
ATOM    157  OD1 ASN L  22      37.266  27.914  44.680  1.00 27.29           O  
ATOM    158  ND2 ASN L  22      39.064  26.964  43.661  1.00 26.91           N  
ATOM    159  C   ASN L  22      35.080  26.339  41.281  1.00 28.50           C  
ATOM    160  O   ASN L  22      35.369  25.570  40.365  1.00 27.59           O  
ATOM    161  N   CYS L  23      34.057  27.215  41.188  1.00 28.98           N  
ATOM    162  CA  CYS L  23      33.300  27.362  39.976  1.00 29.33           C  
ATOM    163  CB  CYS L  23      31.908  26.687  40.042  1.00 28.42           C  
ATOM    164  SG  CYS L  23      30.932  26.853  38.512  1.00 33.63           S  
ATOM    165  C   CYS L  23      33.107  28.834  39.768  1.00 30.23           C  
ATOM    166  O   CYS L  23      32.609  29.537  40.647  1.00 30.72           O  
ATOM    167  N   LYS L  24      33.520  29.353  38.591  1.00 29.55           N  
ATOM    168  CA  LYS L  24      33.366  30.763  38.364  1.00 30.50           C  
ATOM    169  CB  LYS L  24      34.705  31.497  38.167  1.00 30.50           C  
ATOM    170  CG  LYS L  24      34.616  33.008  38.385  1.00 38.72           C  
ATOM    171  CD  LYS L  24      35.971  33.684  38.606  1.00 67.19           C  
ATOM    172  CE  LYS L  24      36.322  33.876  40.083  1.00 62.33           C  
ATOM    173  NZ  LYS L  24      37.675  34.464  40.216  1.00 69.11           N1+
ATOM    174  C   LYS L  24      32.498  30.952  37.154  1.00 29.90           C  
ATOM    175  O   LYS L  24      32.606  30.213  36.176  1.00 29.95           O  
ATOM    176  N   SER L  25      31.604  31.963  37.197  1.00 28.81           N  
ATOM    177  CA  SER L  25      30.663  32.181  36.134  1.00 28.44           C  
ATOM    178  CB  SER L  25      29.210  32.303  36.631  1.00 28.12           C  
ATOM    179  OG  SER L  25      29.110  33.340  37.596  1.00 24.05           O  
ATOM    180  C   SER L  25      31.019  33.436  35.401  1.00 29.02           C  
ATOM    181  O   SER L  25      31.562  34.382  35.968  1.00 32.00           O  
ATOM    182  N   SER L  26      30.687  33.423  34.096  1.00 17.45           N  
ATOM    183  CA  SER L  26      30.977  34.493  33.192  1.00 17.75           C  
ATOM    184  CB  SER L  26      30.565  34.181  31.747  1.00 17.84           C  
ATOM    185  OG  SER L  26      30.880  35.285  30.914  1.00 16.79           O  
ATOM    186  C   SER L  26      30.204  35.698  33.611  1.00 18.55           C  
ATOM    187  O   SER L  26      30.679  36.827  33.469  1.00 19.06           O  
ATOM    188  N   GLN L  27      28.977  35.481  34.116  1.00 19.03           N  
ATOM    189  CA  GLN L  27      28.184  36.585  34.567  1.00 20.07           C  
ATOM    190  CB  GLN L  27      27.047  36.989  33.613  1.00 21.90           C  
ATOM    191  CG  GLN L  27      27.555  37.614  32.312  1.00 25.82           C  
ATOM    192  CD  GLN L  27      26.357  37.984  31.448  1.00 30.27           C  
ATOM    193  OE1 GLN L  27      25.532  37.138  31.110  1.00 30.91           O  
ATOM    194  NE2 GLN L  27      26.255  39.290  31.083  1.00 32.12           N  
ATOM    195  C   GLN L  27      27.583  36.197  35.877  1.00 18.83           C  
ATOM    196  O   GLN L  27      27.538  35.018  36.228  1.00 18.10           O  
ATOM    197  N   SER L  28      27.118  37.203  36.641  1.00 18.29           N  
ATOM    198  CA  SER L  28      26.575  36.967  37.945  1.00 18.10           C  
ATOM    199  CB  SER L  28      26.274  38.257  38.725  1.00 19.67           C  
ATOM    200  OG  SER L  28      25.742  37.942  40.002  1.00 17.88           O  
ATOM    201  C   SER L  28      25.303  36.190  37.841  1.00 17.75           C  
ATOM    202  O   SER L  28      24.438  36.470  37.014  1.00 17.79           O  
ATOM    203  N   VAL L  29      25.239  35.118  38.651  1.00 17.27           N  
ATOM    204  CA  VAL L  29      24.152  34.209  38.864  1.00 17.50           C  
ATOM    205  CB  VAL L  29      24.614  32.827  39.236  1.00 15.93           C  
ATOM    206  CG1 VAL L  29      25.357  32.241  38.023  1.00 15.06           C  
ATOM    207  CG2 VAL L  29      25.487  32.899  40.499  1.00 14.69           C  
ATOM    208  C   VAL L  29      23.187  34.709  39.899  1.00 18.21           C  
ATOM    209  O   VAL L  29      22.164  34.064  40.126  1.00 18.41           O  
ATOM    210  N   LEU L  30      23.545  35.777  40.643  1.00 18.31           N  
ATOM    211  CA  LEU L  30      22.718  36.264  41.716  1.00 20.40           C  
ATOM    212  CB  LEU L  30      23.487  37.188  42.683  1.00 19.15           C  
ATOM    213  CG  LEU L  30      22.659  37.736  43.858  1.00 20.39           C  
ATOM    214  CD1 LEU L  30      22.207  36.601  44.795  1.00 19.71           C  
ATOM    215  CD2 LEU L  30      23.405  38.859  44.599  1.00 21.34           C  
ATOM    216  C   LEU L  30      21.554  37.029  41.162  1.00 22.39           C  
ATOM    217  O   LEU L  30      21.713  37.935  40.344  1.00 22.34           O  
ATOM    218  N   TYR L  31      20.332  36.681  41.615  1.00 23.43           N  
ATOM    219  CA  TYR L  31      19.154  37.352  41.143  1.00 24.47           C  
ATOM    220  CB  TYR L  31      17.962  36.388  40.963  1.00 24.45           C  
ATOM    221  CG  TYR L  31      16.803  37.119  40.377  1.00 25.97           C  
ATOM    222  CD1 TYR L  31      16.932  37.780  39.177  1.00 26.10           C  
ATOM    223  CD2 TYR L  31      15.573  37.100  40.994  1.00 29.75           C  
ATOM    224  CE1 TYR L  31      15.865  38.446  38.621  1.00 30.07           C  
ATOM    225  CE2 TYR L  31      14.503  37.763  40.441  1.00 30.14           C  
ATOM    226  CZ  TYR L  31      14.648  38.441  39.255  1.00 32.39           C  
ATOM    227  OH  TYR L  31      13.551  39.123  38.686  1.00 33.17           O  
ATOM    228  C   TYR L  31      18.834  38.407  42.159  1.00 26.89           C  
ATOM    229  O   TYR L  31      18.771  38.128  43.353  1.00 26.88           O  
ATOM    230  N   SER L  32      18.643  39.660  41.705  1.00 28.42           N  
ATOM    231  CA  SER L  32      18.468  40.793  42.577  1.00 31.83           C  
ATOM    232  CB  SER L  32      18.372  42.118  41.802  1.00 33.25           C  
ATOM    233  OG  SER L  32      19.591  42.382  41.124  1.00 36.59           O  
ATOM    234  C   SER L  32      17.230  40.702  43.420  1.00 33.03           C  
ATOM    235  O   SER L  32      17.276  40.954  44.624  1.00 34.29           O  
ATOM    236  N   SER L  33      16.079  40.358  42.817  1.00 33.35           N  
ATOM    237  CA  SER L  33      14.853  40.365  43.566  1.00 34.10           C  
ATOM    238  CB  SER L  33      13.633  40.011  42.700  1.00 33.76           C  
ATOM    239  OG  SER L  33      13.450  40.991  41.689  1.00 36.11           O  
ATOM    240  C   SER L  33      14.924  39.360  44.675  1.00 33.57           C  
ATOM    241  O   SER L  33      14.644  39.679  45.831  1.00 34.17           O  
ATOM    242  N   ASN L  34      15.282  38.109  44.318  1.00 31.71           N  
ATOM    243  CA  ASN L  34      15.373  36.970  45.196  1.00 30.59           C  
ATOM    244  CB  ASN L  34      15.584  35.649  44.443  1.00 31.64           C  
ATOM    245  CG  ASN L  34      14.282  35.248  43.791  1.00 31.14           C  
ATOM    246  OD1 ASN L  34      13.204  35.541  44.302  1.00 31.63           O  
ATOM    247  ND2 ASN L  34      14.377  34.548  42.632  1.00 31.76           N  
ATOM    248  C   ASN L  34      16.539  37.056  46.128  1.00 29.35           C  
ATOM    249  O   ASN L  34      16.460  36.623  47.276  1.00 29.18           O  
ATOM    250  N   ASN L  35      17.664  37.606  45.648  1.00 27.71           N  
ATOM    251  CA  ASN L  35      18.892  37.626  46.391  1.00 25.84           C  
ATOM    252  CB  ASN L  35      18.746  38.222  47.804  1.00 26.70           C  
ATOM    253  CG  ASN L  35      20.131  38.597  48.321  1.00 45.65           C  
ATOM    254  OD1 ASN L  35      21.100  38.652  47.567  1.00 40.26           O  
ATOM    255  ND2 ASN L  35      20.223  38.864  49.652  1.00 44.25           N  
ATOM    256  C   ASN L  35      19.366  36.207  46.521  1.00 25.12           C  
ATOM    257  O   ASN L  35      20.098  35.867  47.449  1.00 25.12           O  
ATOM    258  N   LYS L  36      18.974  35.337  45.567  1.00 23.33           N  
ATOM    259  CA  LYS L  36      19.417  33.973  45.604  1.00 21.81           C  
ATOM    260  CB  LYS L  36      18.284  32.939  45.512  1.00 22.14           C  
ATOM    261  CG  LYS L  36      17.417  32.873  46.771  1.00 26.22           C  
ATOM    262  CD  LYS L  36      16.190  31.975  46.621  1.00 30.86           C  
ATOM    263  CE  LYS L  36      15.463  31.698  47.937  1.00 43.11           C  
ATOM    264  NZ  LYS L  36      14.296  30.822  47.690  1.00 35.70           N1+
ATOM    265  C   LYS L  36      20.326  33.749  44.439  1.00 20.46           C  
ATOM    266  O   LYS L  36      20.189  34.380  43.392  1.00 20.39           O  
ATOM    267  N   ASN L  37      21.303  32.839  44.616  1.00 17.89           N  
ATOM    268  CA  ASN L  37      22.242  32.522  43.584  1.00 16.92           C  
ATOM    269  CB  ASN L  37      23.670  32.274  44.100  1.00 17.35           C  
ATOM    270  CG  ASN L  37      24.276  33.614  44.487  1.00 18.56           C  
ATOM    271  OD1 ASN L  37      24.605  34.429  43.627  1.00 18.33           O  
ATOM    272  ND2 ASN L  37      24.426  33.854  45.816  1.00 18.74           N  
ATOM    273  C   ASN L  37      21.776  31.252  42.968  1.00 15.99           C  
ATOM    274  O   ASN L  37      21.580  30.243  43.645  1.00 15.87           O  
ATOM    275  N   TYR L  38      21.611  31.274  41.637  1.00 15.56           N  
ATOM    276  CA  TYR L  38      21.129  30.118  40.962  1.00 15.66           C  
ATOM    277  CB  TYR L  38      20.412  30.519  39.664  1.00 17.37           C  
ATOM    278  CG  TYR L  38      19.086  31.102  40.020  1.00 17.56           C  
ATOM    279  CD1 TYR L  38      18.975  32.353  40.590  1.00 21.58           C  
ATOM    280  CD2 TYR L  38      17.939  30.386  39.763  1.00 20.85           C  
ATOM    281  CE1 TYR L  38      17.740  32.876  40.904  1.00 21.61           C  
ATOM    282  CE2 TYR L  38      16.704  30.900  40.073  1.00 21.77           C  
ATOM    283  CZ  TYR L  38      16.603  32.144  40.643  1.00 27.63           C  
ATOM    284  OH  TYR L  38      15.331  32.665  40.957  1.00 22.37           O  
ATOM    285  C   TYR L  38      22.329  29.285  40.609  1.00 15.26           C  
ATOM    286  O   TYR L  38      22.752  29.262  39.453  1.00 14.32           O  
ATOM    287  N   LEU L  39      22.901  28.567  41.610  1.00 21.65           N  
ATOM    288  CA  LEU L  39      24.025  27.726  41.342  1.00 21.66           C  
ATOM    289  CB  LEU L  39      25.355  28.327  41.830  1.00 20.86           C  
ATOM    290  CG  LEU L  39      26.561  27.415  41.560  1.00 25.06           C  
ATOM    291  CD1 LEU L  39      26.753  27.179  40.061  1.00 16.89           C  
ATOM    292  CD2 LEU L  39      27.827  27.951  42.228  1.00 21.54           C  
ATOM    293  C   LEU L  39      23.830  26.439  42.073  1.00 21.93           C  
ATOM    294  O   LEU L  39      23.437  26.426  43.241  1.00 21.66           O  
ATOM    295  N   THR L  40      24.130  25.314  41.396  1.00 21.76           N  
ATOM    296  CA  THR L  40      23.911  24.031  41.994  1.00 20.59           C  
ATOM    297  CB  THR L  40      22.775  23.308  41.354  1.00 20.14           C  
ATOM    298  OG1 THR L  40      22.551  22.086  42.032  1.00  0.00           O  
ATOM    299  CG2 THR L  40      23.111  23.053  39.877  1.00  0.00           C  
ATOM    300  C   THR L  40      25.150  23.198  41.824  1.00 20.17           C  
ATOM    301  O   THR L  40      25.961  23.439  40.933  1.00 19.54           O  
ATOM    302  N   TRP L  41      25.329  22.196  42.712  1.00 20.45           N  
ATOM    303  CA  TRP L  41      26.458  21.309  42.641  1.00 19.91           C  
ATOM    304  CB  TRP L  41      27.336  21.351  43.903  1.00 19.34           C  
ATOM    305  CG  TRP L  41      28.106  22.636  44.036  1.00 18.67           C  
ATOM    306  CD2 TRP L  41      29.358  22.862  43.380  1.00 16.87           C  
ATOM    307  CD1 TRP L  41      27.803  23.784  44.708  1.00 16.57           C  
ATOM    308  NE1 TRP L  41      28.791  24.719  44.502  1.00 21.38           N  
ATOM    309  CE2 TRP L  41      29.756  24.162  43.686  1.00 21.24           C  
ATOM    310  CE3 TRP L  41      30.113  22.051  42.582  1.00 18.23           C  
ATOM    311  CZ2 TRP L  41      30.921  24.675  43.194  1.00 25.41           C  
ATOM    312  CZ3 TRP L  41      31.290  22.569  42.089  1.00 20.80           C  
ATOM    313  CH2 TRP L  41      31.684  23.856  42.390  1.00 20.29           C  
ATOM    314  C   TRP L  41      25.946  19.910  42.521  1.00 20.46           C  
ATOM    315  O   TRP L  41      24.964  19.541  43.165  1.00 21.30           O  
ATOM    316  N   TYR L  42      26.616  19.094  41.678  1.00 21.30           N  
ATOM    317  CA  TYR L  42      26.215  17.730  41.473  1.00 20.85           C  
ATOM    318  CB  TYR L  42      25.675  17.442  40.053  1.00 19.60           C  
ATOM    319  CG  TYR L  42      24.438  18.237  39.771  1.00 21.03           C  
ATOM    320  CD1 TYR L  42      24.523  19.491  39.210  1.00 21.79           C  
ATOM    321  CD2 TYR L  42      23.189  17.733  40.057  1.00 20.50           C  
ATOM    322  CE1 TYR L  42      23.388  20.225  38.938  1.00 19.72           C  
ATOM    323  CE2 TYR L  42      22.052  18.462  39.788  1.00 20.44           C  
ATOM    324  CZ  TYR L  42      22.146  19.712  39.226  1.00 20.55           C  
ATOM    325  OH  TYR L  42      20.980  20.458  38.948  1.00 24.49           O  
ATOM    326  C   TYR L  42      27.421  16.854  41.637  1.00 20.60           C  
ATOM    327  O   TYR L  42      28.552  17.267  41.379  1.00 21.55           O  
ATOM    328  N   GLN L  43      27.187  15.609  42.098  1.00 19.76           N  
ATOM    329  CA  GLN L  43      28.228  14.631  42.258  1.00 20.85           C  
ATOM    330  CB  GLN L  43      28.229  14.018  43.667  1.00 20.67           C  
ATOM    331  CG  GLN L  43      29.300  12.954  43.899  1.00 22.30           C  
ATOM    332  CD  GLN L  43      29.072  12.402  45.300  1.00 29.27           C  
ATOM    333  OE1 GLN L  43      27.960  12.450  45.824  1.00 24.82           O  
ATOM    334  NE2 GLN L  43      30.147  11.857  45.930  1.00 20.18           N  
ATOM    335  C   GLN L  43      27.923  13.513  41.306  1.00 21.12           C  
ATOM    336  O   GLN L  43      26.778  13.071  41.219  1.00 21.55           O  
ATOM    337  N   GLN L  44      28.936  13.035  40.550  1.00 20.70           N  
ATOM    338  CA  GLN L  44      28.682  11.944  39.648  1.00 21.62           C  
ATOM    339  CB  GLN L  44      28.769  12.307  38.153  1.00 19.73           C  
ATOM    340  CG  GLN L  44      28.466  11.112  37.241  1.00 24.63           C  
ATOM    341  CD  GLN L  44      28.651  11.521  35.783  1.00 20.19           C  
ATOM    342  OE1 GLN L  44      29.104  12.622  35.478  1.00 27.17           O  
ATOM    343  NE2 GLN L  44      28.306  10.596  34.849  1.00 29.54           N  
ATOM    344  C   GLN L  44      29.696  10.865  39.866  1.00 22.83           C  
ATOM    345  O   GLN L  44      30.900  11.090  39.749  1.00 22.27           O  
ATOM    346  N   LYS L  45      29.210   9.646  40.170  1.00 23.97           N  
ATOM    347  CA  LYS L  45      30.057   8.505  40.360  1.00 25.67           C  
ATOM    348  CB  LYS L  45      29.639   7.652  41.577  1.00 25.21           C  
ATOM    349  CG  LYS L  45      29.803   8.400  42.905  1.00 28.16           C  
ATOM    350  CD  LYS L  45      29.072   7.769  44.094  1.00 27.54           C  
ATOM    351  CE  LYS L  45      29.339   8.504  45.412  1.00 32.42           C  
ATOM    352  NZ  LYS L  45      28.764   7.753  46.549  1.00 38.90           N1+
ATOM    353  C   LYS L  45      29.929   7.681  39.116  1.00 28.60           C  
ATOM    354  O   LYS L  45      28.904   7.711  38.432  1.00 29.37           O  
ATOM    355  N   PRO L  46      30.952   6.945  38.805  1.00 30.99           N  
ATOM    356  CA  PRO L  46      31.012   6.186  37.586  1.00 31.28           C  
ATOM    357  CD  PRO L  46      31.812   6.393  39.837  1.00 31.49           C  
ATOM    358  CB  PRO L  46      32.264   5.324  37.713  1.00 32.25           C  
ATOM    359  CG  PRO L  46      32.376   5.100  39.232  1.00 32.27           C  
ATOM    360  C   PRO L  46      29.803   5.329  37.381  1.00 31.54           C  
ATOM    361  O   PRO L  46      29.392   4.628  38.305  1.00 31.66           O  
ATOM    362  N   GLY L  47      29.235   5.373  36.160  1.00 32.61           N  
ATOM    363  CA  GLY L  47      28.146   4.518  35.784  1.00 32.93           C  
ATOM    364  C   GLY L  47      26.864   5.003  36.377  1.00 33.30           C  
ATOM    365  O   GLY L  47      25.858   4.296  36.314  1.00 34.07           O  
ATOM    366  N   GLN L  48      26.838   6.214  36.967  1.00 30.80           N  
ATOM    367  CA  GLN L  48      25.598   6.629  37.559  1.00 29.07           C  
ATOM    368  CB  GLN L  48      25.609   6.659  39.094  1.00 29.06           C  
ATOM    369  CG  GLN L  48      25.714   5.278  39.741  1.00 35.04           C  
ATOM    370  CD  GLN L  48      25.491   5.470  41.234  1.00 52.75           C  
ATOM    371  OE1 GLN L  48      26.433   5.651  42.003  1.00 31.97           O  
ATOM    372  NE2 GLN L  48      24.199   5.452  41.655  1.00 70.93           N  
ATOM    373  C   GLN L  48      25.259   8.016  37.103  1.00 27.60           C  
ATOM    374  O   GLN L  48      26.080   8.725  36.533  1.00 26.10           O  
ATOM    375  N   PRO L  49      24.022   8.390  37.329  1.00 26.19           N  
ATOM    376  CA  PRO L  49      23.572   9.720  37.006  1.00 25.63           C  
ATOM    377  CD  PRO L  49      22.930   7.434  37.303  1.00 21.04           C  
ATOM    378  CB  PRO L  49      22.050   9.646  36.900  1.00 27.29           C  
ATOM    379  CG  PRO L  49      21.679   8.295  37.531  1.00 16.70           C  
ATOM    380  C   PRO L  49      24.056  10.691  38.039  1.00 24.77           C  
ATOM    381  O   PRO L  49      24.420  10.263  39.134  1.00 23.42           O  
ATOM    382  N   PRO L  50      24.067  11.959  37.713  1.00 24.35           N  
ATOM    383  CA  PRO L  50      24.502  12.959  38.649  1.00 23.12           C  
ATOM    384  CD  PRO L  50      24.276  12.373  36.332  1.00 24.71           C  
ATOM    385  CB  PRO L  50      24.645  14.244  37.839  1.00 22.52           C  
ATOM    386  CG  PRO L  50      24.965  13.744  36.416  1.00 21.87           C  
ATOM    387  C   PRO L  50      23.553  13.066  39.802  1.00 23.27           C  
ATOM    388  O   PRO L  50      22.364  12.789  39.642  1.00 23.97           O  
ATOM    389  N   LYS L  51      24.078  13.451  40.981  1.00 22.32           N  
ATOM    390  CA  LYS L  51      23.313  13.584  42.188  1.00 22.20           C  
ATOM    391  CB  LYS L  51      23.927  12.777  43.350  1.00 22.02           C  
ATOM    392  CG  LYS L  51      23.243  12.956  44.710  1.00 24.74           C  
ATOM    393  CD  LYS L  51      23.861  12.083  45.808  1.00 31.86           C  
ATOM    394  CE  LYS L  51      23.376  12.411  47.224  1.00 29.87           C  
ATOM    395  NZ  LYS L  51      24.061  11.540  48.204  1.00 32.73           N1+
ATOM    396  C   LYS L  51      23.379  15.023  42.597  1.00 21.79           C  
ATOM    397  O   LYS L  51      24.432  15.649  42.528  1.00 21.08           O  
ATOM    398  N   LEU L  52      22.243  15.574  43.064  1.00 20.97           N  
ATOM    399  CA  LEU L  52      22.142  16.956  43.451  1.00 20.13           C  
ATOM    400  CB  LEU L  52      20.676  17.432  43.400  1.00 20.34           C  
ATOM    401  CG  LEU L  52      20.450  18.895  43.818  1.00 24.76           C  
ATOM    402  CD1 LEU L  52      21.167  19.837  42.854  1.00 14.49           C  
ATOM    403  CD2 LEU L  52      18.955  19.233  43.958  1.00 17.46           C  
ATOM    404  C   LEU L  52      22.587  17.120  44.871  1.00 21.32           C  
ATOM    405  O   LEU L  52      21.916  16.631  45.777  1.00 22.44           O  
ATOM    406  N   LEU L  53      23.793  17.704  45.081  1.00 20.45           N  
ATOM    407  CA  LEU L  53      24.330  18.006  46.388  1.00 20.88           C  
ATOM    408  CB  LEU L  53      25.865  18.110  46.380  1.00 20.77           C  
ATOM    409  CG  LEU L  53      26.553  16.763  46.104  1.00 21.38           C  
ATOM    410  CD1 LEU L  53      28.080  16.910  46.105  1.00 30.21           C  
ATOM    411  CD2 LEU L  53      26.065  15.675  47.076  1.00 22.41           C  
ATOM    412  C   LEU L  53      23.824  19.282  46.996  1.00 21.64           C  
ATOM    413  O   LEU L  53      23.344  19.293  48.129  1.00 22.38           O  
ATOM    414  N   ILE L  54      23.934  20.405  46.251  1.00 20.13           N  
ATOM    415  CA  ILE L  54      23.596  21.679  46.813  1.00 19.82           C  
ATOM    416  CB  ILE L  54      24.789  22.393  47.378  1.00 20.91           C  
ATOM    417  CG1 ILE L  54      25.312  21.604  48.591  1.00 21.36           C  
ATOM    418  CG2 ILE L  54      24.385  23.839  47.702  1.00 20.93           C  
ATOM    419  CD1 ILE L  54      26.694  22.029  49.074  1.00 19.29           C  
ATOM    420  C   ILE L  54      22.949  22.525  45.775  1.00 21.37           C  
ATOM    421  O   ILE L  54      23.253  22.419  44.587  1.00 22.04           O  
ATOM    422  N   TYR L  55      22.001  23.368  46.231  1.00 21.82           N  
ATOM    423  CA  TYR L  55      21.302  24.276  45.373  1.00 21.89           C  
ATOM    424  CB  TYR L  55      19.881  23.805  44.996  1.00 21.04           C  
ATOM    425  CG  TYR L  55      19.064  23.613  46.226  1.00 23.10           C  
ATOM    426  CD1 TYR L  55      18.368  24.659  46.780  1.00 32.98           C  
ATOM    427  CD2 TYR L  55      18.984  22.381  46.829  1.00 28.93           C  
ATOM    428  CE1 TYR L  55      17.608  24.482  47.912  1.00 30.75           C  
ATOM    429  CE2 TYR L  55      18.228  22.194  47.961  1.00 26.47           C  
ATOM    430  CZ  TYR L  55      17.538  23.246  48.507  1.00 26.25           C  
ATOM    431  OH  TYR L  55      16.764  23.044  49.669  1.00 27.01           O  
ATOM    432  C   TYR L  55      21.269  25.605  46.072  1.00 22.71           C  
ATOM    433  O   TYR L  55      21.500  25.682  47.278  1.00 23.04           O  
ATOM    434  N   TRP L  56      20.957  26.689  45.316  1.00 12.94           N  
ATOM    435  CA  TRP L  56      20.889  28.035  45.830  1.00 14.01           C  
ATOM    436  CB  TRP L  56      19.844  28.268  46.941  1.00 16.23           C  
ATOM    437  CG  TRP L  56      18.401  28.151  46.504  1.00 20.74           C  
ATOM    438  CD2 TRP L  56      17.851  28.803  45.350  1.00 23.30           C  
ATOM    439  CD1 TRP L  56      17.388  27.419  47.048  1.00 24.37           C  
ATOM    440  NE1 TRP L  56      16.240  27.575  46.310  1.00 25.17           N  
ATOM    441  CE2 TRP L  56      16.512  28.424  45.257  1.00 26.59           C  
ATOM    442  CE3 TRP L  56      18.417  29.645  44.433  1.00 23.37           C  
ATOM    443  CZ2 TRP L  56      15.715  28.881  44.248  1.00 31.12           C  
ATOM    444  CZ3 TRP L  56      17.609  30.110  43.419  1.00 25.39           C  
ATOM    445  CH2 TRP L  56      16.285  29.735  43.328  1.00 35.16           C  
ATOM    446  C   TRP L  56      22.235  28.374  46.378  1.00 14.40           C  
ATOM    447  O   TRP L  56      22.380  29.218  47.260  1.00 15.64           O  
ATOM    448  N   ALA L  57      23.250  27.675  45.849  1.00 14.05           N  
ATOM    449  CA  ALA L  57      24.641  27.866  46.131  1.00 14.66           C  
ATOM    450  CB  ALA L  57      25.084  29.331  45.973  1.00 14.56           C  
ATOM    451  C   ALA L  57      25.027  27.410  47.512  1.00 14.28           C  
ATOM    452  O   ALA L  57      26.179  27.034  47.716  1.00 13.37           O  
ATOM    453  N   SER L  58      24.096  27.332  48.489  1.00 14.66           N  
ATOM    454  CA  SER L  58      24.611  27.011  49.797  1.00 15.65           C  
ATOM    455  CB  SER L  58      24.790  28.267  50.663  1.00 16.68           C  
ATOM    456  OG  SER L  58      25.304  27.907  51.933  1.00 22.71           O  
ATOM    457  C   SER L  58      23.703  26.096  50.550  1.00 16.01           C  
ATOM    458  O   SER L  58      24.010  25.668  51.662  1.00 16.09           O  
ATOM    459  N   THR L  59      22.564  25.725  49.966  1.00 23.68           N  
ATOM    460  CA  THR L  59      21.706  24.878  50.746  1.00 24.02           C  
ATOM    461  CB  THR L  59      20.248  25.239  50.698  1.00 24.37           C  
ATOM    462  OG1 THR L  59      19.821  25.356  49.354  1.00 20.78           O  
ATOM    463  CG2 THR L  59      20.004  26.547  51.464  1.00 20.85           C  
ATOM    464  C   THR L  59      21.865  23.450  50.336  1.00 25.13           C  
ATOM    465  O   THR L  59      21.873  23.105  49.155  1.00 25.70           O  
ATOM    466  N   ARG L  60      22.015  22.571  51.347  1.00 25.61           N  
ATOM    467  CA  ARG L  60      22.243  21.180  51.091  1.00 26.40           C  
ATOM    468  CB  ARG L  60      22.958  20.454  52.239  1.00 27.27           C  
ATOM    469  CG  ARG L  60      22.205  20.533  53.561  1.00 29.31           C  
ATOM    470  CD  ARG L  60      23.011  19.995  54.741  1.00 26.04           C  
ATOM    471  NE  ARG L  60      22.248  20.323  55.975  1.00 38.22           N  
ATOM    472  CZ  ARG L  60      22.492  21.498  56.625  1.00 56.95           C  
ATOM    473  NH1 ARG L  60      23.417  22.369  56.125  1.00 38.95           N1+
ATOM    474  NH2 ARG L  60      21.834  21.781  57.787  1.00 43.64           N  
ATOM    475  C   ARG L  60      20.952  20.486  50.805  1.00 27.17           C  
ATOM    476  O   ARG L  60      19.927  20.738  51.435  1.00 27.46           O  
ATOM    477  N   GLU L  61      20.999  19.570  49.818  1.00 26.98           N  
ATOM    478  CA  GLU L  61      19.859  18.805  49.407  1.00 26.89           C  
ATOM    479  CB  GLU L  61      20.036  18.099  48.046  1.00 25.83           C  
ATOM    480  CG  GLU L  61      18.875  17.174  47.661  1.00 23.15           C  
ATOM    481  CD  GLU L  61      17.657  18.007  47.290  1.00 26.40           C  
ATOM    482  OE1 GLU L  61      17.131  18.744  48.170  1.00 28.32           O  
ATOM    483  OE2 GLU L  61      17.229  17.909  46.111  1.00 32.58           O1-
ATOM    484  C   GLU L  61      19.610  17.751  50.438  1.00 28.80           C  
ATOM    485  O   GLU L  61      20.477  17.427  51.247  1.00 27.66           O  
ATOM    486  N   SER L  62      18.386  17.193  50.448  1.00 30.47           N  
ATOM    487  CA  SER L  62      18.046  16.204  51.429  1.00 32.29           C  
ATOM    488  CB  SER L  62      16.588  15.722  51.347  1.00 33.15           C  
ATOM    489  OG  SER L  62      15.701  16.798  51.606  1.00 27.66           O  
ATOM    490  C   SER L  62      18.899  14.993  51.229  1.00 32.65           C  
ATOM    491  O   SER L  62      19.181  14.580  50.105  1.00 32.46           O  
ATOM    492  N   GLY L  63      19.337  14.401  52.360  1.00 33.18           N  
ATOM    493  CA  GLY L  63      20.064  13.166  52.356  1.00 33.02           C  
ATOM    494  C   GLY L  63      21.530  13.416  52.187  1.00 33.43           C  
ATOM    495  O   GLY L  63      22.320  12.474  52.245  1.00 34.28           O  
ATOM    496  N   VAL L  64      21.936  14.685  51.983  1.00 31.31           N  
ATOM    497  CA  VAL L  64      23.328  14.989  51.768  1.00 29.51           C  
ATOM    498  CB  VAL L  64      23.522  16.294  51.046  1.00 29.22           C  
ATOM    499  CG1 VAL L  64      25.022  16.626  50.969  1.00 26.40           C  
ATOM    500  CG2 VAL L  64      22.836  16.196  49.675  1.00 26.52           C  
ATOM    501  C   VAL L  64      24.021  15.108  53.095  1.00 29.79           C  
ATOM    502  O   VAL L  64      23.522  15.753  54.012  1.00 28.94           O  
ATOM    503  N   PRO L  65      25.183  14.508  53.199  1.00 30.20           N  
ATOM    504  CA  PRO L  65      25.919  14.562  54.436  1.00 29.88           C  
ATOM    505  CD  PRO L  65      25.432  13.269  52.484  1.00 31.15           C  
ATOM    506  CB  PRO L  65      26.999  13.491  54.326  1.00 30.40           C  
ATOM    507  CG  PRO L  65      26.377  12.449  53.378  1.00 28.89           C  
ATOM    508  C   PRO L  65      26.434  15.939  54.709  1.00 29.82           C  
ATOM    509  O   PRO L  65      26.693  16.685  53.768  1.00 29.64           O  
ATOM    510  N   ASP L  66      26.621  16.259  56.002  1.00 29.92           N  
ATOM    511  CA  ASP L  66      26.974  17.557  56.500  0.90 29.53           C  
ATOM    512  CB  ASP L  66      27.023  17.610  58.036  0.90 30.25           C  
ATOM    513  CG  ASP L  66      27.018  19.073  58.450  0.75 22.58           C  
ATOM    514  OD1 ASP L  66      26.699  19.928  57.583  0.75 31.63           O  
ATOM    515  OD2 ASP L  66      27.334  19.359  59.638  0.75 30.00           O1-
ATOM    516  C   ASP L  66      28.319  17.973  56.002  1.00 29.25           C  
ATOM    517  O   ASP L  66      28.596  19.164  55.888  1.00 29.14           O  
ATOM    518  N   ARG L  67      29.193  17.005  55.687  1.00 28.27           N  
ATOM    519  CA  ARG L  67      30.533  17.330  55.291  1.00 27.72           C  
ATOM    520  CB  ARG L  67      31.440  16.105  55.061  1.00 27.96           C  
ATOM    521  CG  ARG L  67      30.974  15.124  53.988  1.00 25.77           C  
ATOM    522  CD  ARG L  67      31.946  13.956  53.802  1.00 28.50           C  
ATOM    523  NE  ARG L  67      31.298  12.977  52.890  1.00 21.10           N  
ATOM    524  CZ  ARG L  67      30.423  12.062  53.405  1.00 39.14           C  
ATOM    525  NH1 ARG L  67      30.194  12.030  54.750  1.00 27.12           N1+
ATOM    526  NH2 ARG L  67      29.768  11.197  52.583  1.00 23.79           N  
ATOM    527  C   ARG L  67      30.518  18.177  54.052  1.00 28.15           C  
ATOM    528  O   ARG L  67      31.463  18.934  53.820  1.00 28.61           O  
ATOM    529  N   PHE L  68      29.474  18.047  53.204  1.00 26.28           N  
ATOM    530  CA  PHE L  68      29.414  18.815  51.988  1.00 25.53           C  
ATOM    531  CB  PHE L  68      28.533  18.161  50.912  1.00 25.70           C  
ATOM    532  CG  PHE L  68      29.100  16.817  50.618  1.00 27.14           C  
ATOM    533  CD1 PHE L  68      30.091  16.644  49.692  1.00 29.07           C  
ATOM    534  CD2 PHE L  68      28.636  15.712  51.285  1.00 27.04           C  
ATOM    535  CE1 PHE L  68      30.590  15.387  49.443  1.00 33.43           C  
ATOM    536  CE2 PHE L  68      29.137  14.459  51.033  1.00 29.60           C  
ATOM    537  CZ  PHE L  68      30.126  14.284  50.104  1.00 28.73           C  
ATOM    538  C   PHE L  68      28.820  20.165  52.268  1.00 25.84           C  
ATOM    539  O   PHE L  68      27.824  20.286  52.980  1.00 25.80           O  
ATOM    540  N   SER L  69      29.431  21.233  51.707  1.00 24.73           N  
ATOM    541  CA  SER L  69      28.920  22.560  51.912  1.00 25.89           C  
ATOM    542  CB  SER L  69      29.557  23.266  53.116  1.00 27.09           C  
ATOM    543  OG  SER L  69      30.953  23.421  52.903  1.00 28.09           O  
ATOM    544  C   SER L  69      29.227  23.386  50.698  1.00 26.54           C  
ATOM    545  O   SER L  69      30.169  23.105  49.958  1.00 26.50           O  
ATOM    546  N   GLY L  70      28.422  24.446  50.472  1.00 26.49           N  
ATOM    547  CA  GLY L  70      28.627  25.305  49.341  1.00 27.32           C  
ATOM    548  C   GLY L  70      28.547  26.719  49.821  1.00 27.98           C  
ATOM    549  O   GLY L  70      27.871  27.018  50.805  1.00 27.66           O  
ATOM    550  N   SER L  71      29.258  27.631  49.131  1.00 27.71           N  
ATOM    551  CA  SER L  71      29.211  29.012  49.508  1.00 28.32           C  
ATOM    552  CB  SER L  71      30.175  29.375  50.650  1.00 29.07           C  
ATOM    553  OG  SER L  71      31.517  29.167  50.239  1.00 31.53           O  
ATOM    554  C   SER L  71      29.559  29.842  48.313  1.00 27.44           C  
ATOM    555  O   SER L  71      29.886  29.313  47.248  1.00 27.73           O  
ATOM    556  N   GLY L  72      29.488  31.180  48.454  1.00 26.80           N  
ATOM    557  CA  GLY L  72      29.831  32.034  47.349  1.00 27.44           C  
ATOM    558  C   GLY L  72      28.614  32.749  46.851  1.00 28.31           C  
ATOM    559  O   GLY L  72      27.477  32.363  47.119  1.00 27.87           O  
ATOM    560  N   SER L  73      28.849  33.856  46.118  1.00 28.81           N  
ATOM    561  CA  SER L  73      27.779  34.640  45.577  1.00 30.05           C  
ATOM    562  CB  SER L  73      27.306  35.730  46.558  1.00 29.21           C  
ATOM    563  OG  SER L  73      26.247  36.491  45.996  1.00 34.60           O  
ATOM    564  C   SER L  73      28.325  35.315  44.365  1.00 30.94           C  
ATOM    565  O   SER L  73      29.539  35.387  44.181  1.00 31.78           O  
ATOM    566  N   GLY L  74      27.437  35.826  43.494  1.00 30.16           N  
ATOM    567  CA  GLY L  74      27.902  36.520  42.333  1.00 29.88           C  
ATOM    568  C   GLY L  74      28.519  35.546  41.378  1.00 29.97           C  
ATOM    569  O   GLY L  74      27.847  34.651  40.870  1.00 30.10           O  
ATOM    570  N   THR L  75      29.779  35.827  40.985  1.00 28.85           N  
ATOM    571  CA  THR L  75      30.545  35.037  40.059  1.00 28.86           C  
ATOM    572  CB  THR L  75      31.519  35.864  39.277  1.00 30.34           C  
ATOM    573  OG1 THR L  75      32.437  36.501  40.152  1.00 29.58           O  
ATOM    574  CG2 THR L  75      30.735  36.914  38.470  1.00 27.83           C  
ATOM    575  C   THR L  75      31.296  33.868  40.640  1.00 29.48           C  
ATOM    576  O   THR L  75      31.474  32.867  39.948  1.00 30.21           O  
ATOM    577  N   ASP L  76      31.811  33.950  41.886  1.00 29.08           N  
ATOM    578  CA  ASP L  76      32.647  32.861  42.319  1.00 30.45           C  
ATOM    579  CB  ASP L  76      34.073  33.286  42.719  1.00 31.55           C  
ATOM    580  CG  ASP L  76      33.991  34.307  43.836  1.00 39.56           C  
ATOM    581  OD1 ASP L  76      32.851  34.741  44.158  1.00 45.10           O  
ATOM    582  OD2 ASP L  76      35.065  34.675  44.378  1.00 58.02           O1-
ATOM    583  C   ASP L  76      32.016  32.051  43.408  1.00 29.58           C  
ATOM    584  O   ASP L  76      31.505  32.582  44.393  1.00 29.42           O  
ATOM    585  N   PHE L  77      32.054  30.707  43.238  1.00 27.74           N  
ATOM    586  CA  PHE L  77      31.419  29.823  44.172  1.00 26.75           C  
ATOM    587  CB  PHE L  77      30.118  29.207  43.627  1.00 25.32           C  
ATOM    588  CG  PHE L  77      29.139  30.314  43.404  1.00 24.96           C  
ATOM    589  CD1 PHE L  77      29.140  31.026  42.226  1.00 22.21           C  
ATOM    590  CD2 PHE L  77      28.208  30.629  44.366  1.00 18.28           C  
ATOM    591  CE1 PHE L  77      28.238  32.042  42.016  1.00 20.60           C  
ATOM    592  CE2 PHE L  77      27.303  31.645  44.164  1.00 24.40           C  
ATOM    593  CZ  PHE L  77      27.316  32.353  42.986  1.00 22.12           C  
ATOM    594  C   PHE L  77      32.356  28.694  44.486  1.00 26.40           C  
ATOM    595  O   PHE L  77      33.253  28.389  43.703  1.00 26.69           O  
ATOM    596  N   THR L  78      32.176  28.059  45.667  1.00 25.85           N  
ATOM    597  CA  THR L  78      33.020  26.964  46.042  1.00 25.86           C  
ATOM    598  CB  THR L  78      34.084  27.331  47.038  1.00 26.61           C  
ATOM    599  OG1 THR L  78      33.492  27.939  48.175  1.00 28.36           O  
ATOM    600  CG2 THR L  78      35.112  28.273  46.393  1.00 25.31           C  
ATOM    601  C   THR L  78      32.201  25.879  46.668  1.00 25.87           C  
ATOM    602  O   THR L  78      31.195  26.125  47.332  1.00 26.29           O  
ATOM    603  N   LEU L  79      32.632  24.622  46.433  1.00 24.26           N  
ATOM    604  CA  LEU L  79      32.053  23.462  47.048  1.00 24.29           C  
ATOM    605  CB  LEU L  79      31.697  22.345  46.049  1.00 24.01           C  
ATOM    606  CG  LEU L  79      31.087  21.080  46.690  1.00 24.14           C  
ATOM    607  CD1 LEU L  79      29.743  21.380  47.372  1.00 18.67           C  
ATOM    608  CD2 LEU L  79      31.001  19.930  45.673  1.00 23.81           C  
ATOM    609  C   LEU L  79      33.117  22.925  47.945  1.00 25.33           C  
ATOM    610  O   LEU L  79      34.265  22.779  47.531  1.00 25.57           O  
ATOM    611  N   THR L  80      32.766  22.631  49.213  1.00 24.67           N  
ATOM    612  CA  THR L  80      33.765  22.144  50.123  1.00 24.72           C  
ATOM    613  CB  THR L  80      33.982  23.039  51.310  1.00 24.85           C  
ATOM    614  OG1 THR L  80      34.377  24.336  50.891  1.00 25.29           O  
ATOM    615  CG2 THR L  80      35.076  22.418  52.194  1.00 25.06           C  
ATOM    616  C   THR L  80      33.349  20.811  50.669  1.00 25.88           C  
ATOM    617  O   THR L  80      32.188  20.586  51.010  1.00 25.44           O  
ATOM    618  N   ILE L  81      34.324  19.882  50.735  1.00 25.50           N  
ATOM    619  CA  ILE L  81      34.145  18.591  51.333  1.00 26.14           C  
ATOM    620  CB  ILE L  81      34.748  17.480  50.508  1.00 25.65           C  
ATOM    621  CG1 ILE L  81      34.307  17.507  49.031  1.00 26.24           C  
ATOM    622  CG2 ILE L  81      34.404  16.157  51.214  1.00 25.01           C  
ATOM    623  CD1 ILE L  81      32.860  17.121  48.770  1.00 20.28           C  
ATOM    624  C   ILE L  81      35.019  18.697  52.554  1.00 27.34           C  
ATOM    625  O   ILE L  81      36.245  18.698  52.442  1.00 27.75           O  
ATOM    626  N   SER L  82      34.413  18.794  53.754  1.00 28.54           N  
ATOM    627  CA  SER L  82      35.157  19.055  54.958  1.00 30.62           C  
ATOM    628  CB  SER L  82      34.243  19.189  56.190  1.00 30.28           C  
ATOM    629  OG  SER L  82      33.530  17.980  56.403  1.00 31.30           O  
ATOM    630  C   SER L  82      36.156  17.970  55.221  1.00 32.71           C  
ATOM    631  O   SER L  82      37.340  18.252  55.400  1.00 34.82           O  
ATOM    632  N   SER L  83      35.711  16.700  55.278  1.00 30.94           N  
ATOM    633  CA  SER L  83      36.649  15.633  55.488  1.00 31.25           C  
ATOM    634  CB  SER L  83      36.489  14.932  56.852  1.00 32.81           C  
ATOM    635  OG  SER L  83      35.203  14.342  56.958  1.00 40.11           O  
ATOM    636  C   SER L  83      36.372  14.627  54.418  1.00 29.98           C  
ATOM    637  O   SER L  83      35.319  13.993  54.409  1.00 29.79           O  
ATOM    638  N   LEU L  84      37.343  14.421  53.511  1.00 28.00           N  
ATOM    639  CA  LEU L  84      37.134  13.584  52.365  1.00 28.72           C  
ATOM    640  CB  LEU L  84      38.308  13.674  51.367  1.00 28.20           C  
ATOM    641  CG  LEU L  84      38.070  12.956  50.029  1.00 30.67           C  
ATOM    642  CD1 LEU L  84      36.931  13.624  49.239  1.00 26.01           C  
ATOM    643  CD2 LEU L  84      39.373  12.846  49.220  1.00 26.50           C  
ATOM    644  C   LEU L  84      36.988  12.155  52.791  1.00 30.06           C  
ATOM    645  O   LEU L  84      37.738  11.665  53.631  1.00 30.35           O  
ATOM    646  N   GLN L  85      35.994  11.452  52.200  1.00 29.91           N  
ATOM    647  CA  GLN L  85      35.753  10.066  52.493  1.00 29.96           C  
ATOM    648  CB  GLN L  85      34.286   9.761  52.856  1.00 30.07           C  
ATOM    649  CG  GLN L  85      33.748  10.593  54.021  1.00 37.85           C  
ATOM    650  CD  GLN L  85      34.658  10.414  55.225  1.00 38.93           C  
ATOM    651  OE1 GLN L  85      34.978   9.297  55.627  1.00 43.41           O  
ATOM    652  NE2 GLN L  85      35.096  11.555  55.821  1.00 34.64           N  
ATOM    653  C   GLN L  85      36.056   9.311  51.232  1.00 30.42           C  
ATOM    654  O   GLN L  85      36.112   9.892  50.151  1.00 29.62           O  
ATOM    655  N   ALA L  86      36.256   7.982  51.340  1.00 31.89           N  
ATOM    656  CA  ALA L  86      36.612   7.160  50.212  1.00 30.46           C  
ATOM    657  CB  ALA L  86      36.778   5.675  50.588  1.00 31.38           C  
ATOM    658  C   ALA L  86      35.522   7.223  49.183  1.00 29.98           C  
ATOM    659  O   ALA L  86      35.785   7.243  47.982  1.00 30.34           O  
ATOM    660  N   GLU L  87      34.264   7.259  49.654  1.00 28.96           N  
ATOM    661  CA  GLU L  87      33.063   7.256  48.868  1.00 28.97           C  
ATOM    662  CB  GLU L  87      31.811   7.108  49.758  1.00 29.72           C  
ATOM    663  CG  GLU L  87      31.702   8.165  50.860  1.00 35.37           C  
ATOM    664  CD  GLU L  87      30.771   7.626  51.935  1.00 63.35           C  
ATOM    665  OE1 GLU L  87      30.359   6.440  51.819  1.00 51.01           O  
ATOM    666  OE2 GLU L  87      30.472   8.383  52.897  1.00 46.05           O1-
ATOM    667  C   GLU L  87      32.958   8.504  48.043  1.00 29.13           C  
ATOM    668  O   GLU L  87      32.259   8.526  47.031  1.00 30.55           O  
ATOM    669  N   ASP L  88      33.618   9.588  48.484  1.00 27.87           N  
ATOM    670  CA  ASP L  88      33.563  10.893  47.882  1.00 27.24           C  
ATOM    671  CB  ASP L  88      34.174  11.973  48.787  1.00 26.72           C  
ATOM    672  CG  ASP L  88      33.256  12.078  49.996  1.00 30.91           C  
ATOM    673  OD1 ASP L  88      32.091  11.612  49.883  1.00 27.71           O  
ATOM    674  OD2 ASP L  88      33.704  12.606  51.049  1.00 26.37           O1-
ATOM    675  C   ASP L  88      34.221  10.947  46.534  1.00 27.10           C  
ATOM    676  O   ASP L  88      33.997  11.896  45.785  1.00 27.79           O  
ATOM    677  N   VAL L  89      35.101   9.989  46.191  1.00 25.03           N  
ATOM    678  CA  VAL L  89      35.743  10.097  44.910  1.00 25.00           C  
ATOM    679  CB  VAL L  89      36.702   8.980  44.633  1.00 26.65           C  
ATOM    680  CG1 VAL L  89      37.285   9.177  43.227  1.00 19.34           C  
ATOM    681  CG2 VAL L  89      37.756   8.950  45.754  1.00 20.55           C  
ATOM    682  C   VAL L  89      34.694  10.090  43.837  1.00 25.46           C  
ATOM    683  O   VAL L  89      33.873   9.179  43.751  1.00 25.03           O  
ATOM    684  N   ALA L  90      34.712  11.133  42.979  1.00 24.70           N  
ATOM    685  CA  ALA L  90      33.751  11.251  41.915  1.00 24.44           C  
ATOM    686  CB  ALA L  90      32.291  11.324  42.406  1.00 24.14           C  
ATOM    687  C   ALA L  90      34.041  12.524  41.177  1.00 24.10           C  
ATOM    688  O   ALA L  90      34.977  13.251  41.509  1.00 25.29           O  
ATOM    689  N   VAL L  91      33.256  12.797  40.113  1.00 22.92           N  
ATOM    690  CA  VAL L  91      33.401  14.019  39.374  1.00 22.25           C  
ATOM    691  CB  VAL L  91      33.163  13.867  37.899  1.00 22.94           C  
ATOM    692  CG1 VAL L  91      33.172  15.267  37.260  1.00 20.52           C  
ATOM    693  CG2 VAL L  91      34.215  12.908  37.317  1.00 22.81           C  
ATOM    694  C   VAL L  91      32.343  14.946  39.894  1.00 22.68           C  
ATOM    695  O   VAL L  91      31.219  14.525  40.155  1.00 23.70           O  
ATOM    696  N   TYR L  92      32.680  16.240  40.075  1.00 21.87           N  
ATOM    697  CA  TYR L  92      31.730  17.184  40.602  1.00 21.46           C  
ATOM    698  CB  TYR L  92      32.222  17.884  41.886  1.00 20.64           C  
ATOM    699  CG  TYR L  92      32.291  16.874  42.983  1.00 21.79           C  
ATOM    700  CD1 TYR L  92      33.378  16.040  43.123  1.00 19.21           C  
ATOM    701  CD2 TYR L  92      31.256  16.765  43.881  1.00 21.61           C  
ATOM    702  CE1 TYR L  92      33.430  15.112  44.139  1.00 21.67           C  
ATOM    703  CE2 TYR L  92      31.304  15.840  44.898  1.00 16.20           C  
ATOM    704  CZ  TYR L  92      32.391  15.011  45.031  1.00 20.74           C  
ATOM    705  OH  TYR L  92      32.439  14.062  46.074  1.00 23.02           O  
ATOM    706  C   TYR L  92      31.488  18.250  39.570  1.00 21.16           C  
ATOM    707  O   TYR L  92      32.424  18.737  38.935  1.00 22.04           O  
ATOM    708  N   TYR L  93      30.203  18.630  39.381  1.00 20.93           N  
ATOM    709  CA  TYR L  93      29.832  19.619  38.404  1.00 20.31           C  
ATOM    710  CB  TYR L  93      28.879  19.118  37.307  1.00 20.34           C  
ATOM    711  CG  TYR L  93      29.558  18.227  36.327  1.00 22.25           C  
ATOM    712  CD1 TYR L  93      30.281  18.765  35.287  1.00 18.38           C  
ATOM    713  CD2 TYR L  93      29.452  16.859  36.430  1.00 18.68           C  
ATOM    714  CE1 TYR L  93      30.897  17.953  34.365  1.00 26.65           C  
ATOM    715  CE2 TYR L  93      30.067  16.040  35.512  1.00 21.04           C  
ATOM    716  CZ  TYR L  93      30.786  16.588  34.476  1.00 20.69           C  
ATOM    717  OH  TYR L  93      31.415  15.749  33.531  1.00 25.99           O  
ATOM    718  C   TYR L  93      29.047  20.720  39.046  1.00 20.11           C  
ATOM    719  O   TYR L  93      28.217  20.491  39.926  1.00 20.97           O  
ATOM    720  N   CYS L  94      29.301  21.967  38.593  1.00 20.78           N  
ATOM    721  CA  CYS L  94      28.519  23.089  39.013  1.00 21.20           C  
ATOM    722  CB  CYS L  94      29.344  24.367  39.331  1.00 21.46           C  
ATOM    723  SG  CYS L  94      30.421  24.946  37.982  1.00 24.39           S  
ATOM    724  C   CYS L  94      27.556  23.369  37.893  1.00 21.98           C  
ATOM    725  O   CYS L  94      27.811  23.038  36.736  1.00 21.81           O  
ATOM    726  N   GLN L  95      26.377  23.930  38.222  1.00 21.31           N  
ATOM    727  CA  GLN L  95      25.406  24.227  37.214  1.00 20.95           C  
ATOM    728  CB  GLN L  95      24.221  23.258  37.150  1.00 20.52           C  
ATOM    729  CG  GLN L  95      23.188  23.714  36.117  1.00 19.34           C  
ATOM    730  CD  GLN L  95      21.830  23.155  36.500  1.00 20.02           C  
ATOM    731  OE1 GLN L  95      21.738  22.096  37.114  1.00 22.59           O  
ATOM    732  NE2 GLN L  95      20.743  23.885  36.129  1.00 24.30           N  
ATOM    733  C   GLN L  95      24.767  25.515  37.589  1.00 21.38           C  
ATOM    734  O   GLN L  95      24.493  25.779  38.759  1.00 23.02           O  
ATOM    735  N   GLN L  96      24.496  26.339  36.568  1.00 20.55           N  
ATOM    736  CA  GLN L  96      23.848  27.598  36.763  1.00 20.00           C  
ATOM    737  CB  GLN L  96      24.649  28.695  36.032  1.00 20.57           C  
ATOM    738  CG  GLN L  96      23.872  29.926  35.585  1.00 18.92           C  
ATOM    739  CD  GLN L  96      23.252  29.563  34.240  1.00 23.09           C  
ATOM    740  OE1 GLN L  96      22.038  29.402  34.130  1.00 25.50           O  
ATOM    741  NE2 GLN L  96      24.101  29.410  33.191  1.00 21.42           N  
ATOM    742  C   GLN L  96      22.483  27.476  36.170  1.00 20.03           C  
ATOM    743  O   GLN L  96      22.342  26.923  35.081  1.00 20.08           O  
ATOM    744  N   TYR L  97      21.544  28.305  36.712  1.00 73.37           N  
ATOM    745  CA  TYR L  97      20.246  28.642  36.152  1.00 75.55           C  
ATOM    746  CB  TYR L  97      18.998  27.951  36.751  1.00 70.27           C  
ATOM    747  CG  TYR L  97      19.335  27.155  37.963  1.00 73.45           C  
ATOM    748  CD1 TYR L  97      19.617  27.744  39.167  1.00 78.86           C  
ATOM    749  CD2 TYR L  97      19.337  25.782  37.885  1.00 68.90           C  
ATOM    750  CE1 TYR L  97      19.921  26.984  40.270  1.00 74.85           C  
ATOM    751  CE2 TYR L  97      19.639  25.010  38.982  1.00 68.48           C  
ATOM    752  CZ  TYR L  97      19.935  25.614  40.178  1.00 69.71           C  
ATOM    753  OH  TYR L  97      20.247  24.829  41.308  1.00 67.16           O  
ATOM    754  C   TYR L  97      20.153  30.141  36.234  1.00 76.51           C  
ATOM    755  O   TYR L  97      21.152  30.829  36.039  1.00 85.09           O  
ATOM    756  N   ASP L  98      18.950  30.716  36.405  1.00 66.06           N  
ATOM    757  CA  ASP L  98      18.794  32.151  36.468  1.00 68.62           C  
ATOM    758  CB  ASP L  98      19.782  32.808  37.446  1.00 65.69           C  
ATOM    759  CG  ASP L  98      19.438  34.287  37.533  1.00 68.39           C  
ATOM    760  OD1 ASP L  98      18.226  34.610  37.628  1.00 67.65           O  
ATOM    761  OD2 ASP L  98      20.391  35.115  37.514  1.00 68.75           O1-
ATOM    762  C   ASP L  98      19.057  32.739  35.113  1.00 76.64           C  
ATOM    763  O   ASP L  98      18.863  33.931  34.875  1.00 81.60           O  
ATOM    764  N   ASN L  99      19.448  31.885  34.163  1.00 78.45           N  
ATOM    765  CA  ASN L  99      19.700  32.228  32.804  1.00 79.70           C  
ATOM    766  CB  ASN L  99      21.198  32.261  32.433  1.00 91.73           C  
ATOM    767  CG  ASN L  99      21.364  32.973  31.096  1.00 98.50           C  
ATOM    768  OD1 ASN L  99      20.388  33.281  30.414  1.00 95.54           O  
ATOM    769  ND2 ASN L  99      22.639  33.236  30.701  1.00105.32           N  
ATOM    770  C   ASN L  99      19.065  31.085  32.087  1.00 72.27           C  
ATOM    771  O   ASN L  99      18.800  30.043  32.685  1.00 68.85           O  
ATOM    772  N   TYR L 100      18.729  31.293  30.810  1.00 71.42           N  
ATOM    773  CA  TYR L 100      18.011  30.359  29.988  1.00 68.53           C  
ATOM    774  CB  TYR L 100      17.417  31.069  28.766  1.00 66.11           C  
ATOM    775  CG  TYR L 100      16.550  32.135  29.339  1.00 65.21           C  
ATOM    776  CD1 TYR L 100      15.246  31.875  29.690  1.00 64.18           C  
ATOM    777  CD2 TYR L 100      17.061  33.395  29.545  1.00 65.89           C  
ATOM    778  CE1 TYR L 100      14.457  32.867  30.225  1.00  0.00           C  
ATOM    779  CE2 TYR L 100      16.279  34.390  30.080  1.00  0.00           C  
ATOM    780  CZ  TYR L 100      14.973  34.125  30.420  1.00  0.00           C  
ATOM    781  OH  TYR L 100      14.167  35.144  30.968  1.00  0.00           O  
ATOM    782  C   TYR L 100      18.734  29.128  29.488  1.00 71.80           C  
ATOM    783  O   TYR L 100      18.143  28.054  29.579  1.00 69.94           O  
ATOM    784  N   PRO L 101      19.935  29.181  28.950  1.00 81.06           N  
ATOM    785  CA  PRO L 101      20.555  28.052  28.291  1.00 80.49           C  
ATOM    786  CD  PRO L 101      20.879  30.265  29.173  1.00 85.58           C  
ATOM    787  CB  PRO L 101      21.869  28.594  27.730  1.00 80.17           C  
ATOM    788  CG  PRO L 101      22.241  29.721  28.709  1.00 88.16           C  
ATOM    789  C   PRO L 101      20.795  26.848  29.162  1.00 79.89           C  
ATOM    790  O   PRO L 101      20.915  25.752  28.612  1.00 89.43           O  
ATOM    791  N   ILE L 102      20.891  27.025  30.497  1.00 76.84           N  
ATOM    792  CA  ILE L 102      21.194  25.966  31.427  1.00 75.11           C  
ATOM    793  CB  ILE L 102      20.270  24.785  31.341  1.00 69.70           C  
ATOM    794  CG1 ILE L 102      18.842  25.183  31.748  1.00 68.50           C  
ATOM    795  CG2 ILE L 102      20.869  23.655  32.195  1.00 63.67           C  
ATOM    796  CD1 ILE L 102      18.735  25.670  33.194  1.00 63.00           C  
ATOM    797  C   ILE L 102      22.577  25.484  31.139  1.00 71.48           C  
ATOM    798  O   ILE L 102      22.827  24.836  30.122  1.00 71.05           O  
ATOM    799  N   THR L 103      23.528  25.739  32.058  1.00 21.79           N  
ATOM    800  CA  THR L 103      24.846  25.362  31.615  1.00 21.27           C  
ATOM    801  CB  THR L 103      25.652  26.545  31.175  1.00 21.34           C  
ATOM    802  OG1 THR L 103      25.826  27.446  32.259  1.00 22.59           O  
ATOM    803  CG2 THR L 103      24.908  27.245  30.026  1.00 21.99           C  
ATOM    804  C   THR L 103      25.594  24.722  32.749  1.00 21.79           C  
ATOM    805  O   THR L 103      25.288  24.946  33.918  1.00 21.74           O  
ATOM    806  N   PHE L 104      26.623  23.907  32.430  1.00 21.45           N  
ATOM    807  CA  PHE L 104      27.355  23.210  33.451  1.00 21.12           C  
ATOM    808  CB  PHE L 104      27.262  21.675  33.336  1.00 19.26           C  
ATOM    809  CG  PHE L 104      25.893  21.176  33.668  1.00 21.68           C  
ATOM    810  CD1 PHE L 104      24.870  21.239  32.748  1.00 20.86           C  
ATOM    811  CD2 PHE L 104      25.647  20.605  34.896  1.00 15.46           C  
ATOM    812  CE1 PHE L 104      23.617  20.764  33.059  1.00 21.90           C  
ATOM    813  CE2 PHE L 104      24.397  20.127  35.216  1.00 20.38           C  
ATOM    814  CZ  PHE L 104      23.382  20.209  34.295  1.00 20.12           C  
ATOM    815  C   PHE L 104      28.814  23.522  33.318  1.00 21.27           C  
ATOM    816  O   PHE L 104      29.287  23.947  32.264  1.00 21.52           O  
ATOM    817  N   GLY L 105      29.567  23.325  34.422  1.00 20.95           N  
ATOM    818  CA  GLY L 105      30.988  23.493  34.376  1.00 20.85           C  
ATOM    819  C   GLY L 105      31.526  22.237  33.759  1.00 22.30           C  
ATOM    820  O   GLY L 105      30.798  21.265  33.564  1.00 21.21           O  
ATOM    821  N   GLN L 106      32.831  22.236  33.446  0.90 21.96           N  
ATOM    822  CA  GLN L 106      33.530  21.150  32.815  0.90 23.81           C  
ATOM    823  CB  GLN L 106      34.954  21.561  32.416  0.90 23.84           C  
ATOM    824  CG  GLN L 106      35.828  21.900  33.621  0.90 31.11           C  
ATOM    825  CD  GLN L 106      37.039  22.660  33.122  0.90 92.24           C  
ATOM    826  OE1 GLN L 106      37.909  23.035  33.901  0.90 41.01           O  
ATOM    827  NE2 GLN L 106      37.092  22.907  31.787  0.90 32.55           N  
ATOM    828  C   GLN L 106      33.609  19.973  33.744  0.90 24.29           C  
ATOM    829  O   GLN L 106      33.706  18.829  33.300  0.90 25.40           O  
ATOM    830  N   GLY L 107      33.629  20.219  35.065  1.00 23.71           N  
ATOM    831  CA  GLY L 107      33.694  19.137  36.006  1.00 23.15           C  
ATOM    832  C   GLY L 107      35.057  19.099  36.625  1.00 24.21           C  
ATOM    833  O   GLY L 107      36.054  19.483  36.018  1.00 25.10           O  
ATOM    834  N   THR L 108      35.114  18.630  37.889  1.00 23.82           N  
ATOM    835  CA  THR L 108      36.359  18.488  38.588  1.00 24.15           C  
ATOM    836  CB  THR L 108      36.475  19.394  39.787  1.00 24.60           C  
ATOM    837  OG1 THR L 108      36.362  20.754  39.395  1.00 25.60           O  
ATOM    838  CG2 THR L 108      37.833  19.150  40.470  1.00 21.06           C  
ATOM    839  C   THR L 108      36.414  17.072  39.078  1.00 23.78           C  
ATOM    840  O   THR L 108      35.468  16.583  39.694  1.00 22.95           O  
ATOM    841  N   ARG L 109      37.537  16.372  38.823  1.00 23.76           N  
ATOM    842  CA  ARG L 109      37.651  15.004  39.243  1.00 25.14           C  
ATOM    843  CB  ARG L 109      38.437  14.127  38.254  1.00 25.00           C  
ATOM    844  CG  ARG L 109      38.486  12.652  38.658  1.00 30.47           C  
ATOM    845  CD  ARG L 109      39.263  11.760  37.688  1.00 50.55           C  
ATOM    846  NE  ARG L 109      38.527  11.761  36.393  1.00 20.68           N  
ATOM    847  CZ  ARG L 109      37.454  10.939  36.212  1.00 22.68           C  
ATOM    848  NH1 ARG L 109      37.005  10.148  37.230  1.00 26.70           N1+
ATOM    849  NH2 ARG L 109      36.822  10.907  35.000  1.00 22.48           N  
ATOM    850  C   ARG L 109      38.375  14.976  40.548  1.00 25.60           C  
ATOM    851  O   ARG L 109      39.469  15.522  40.691  1.00 27.06           O  
ATOM    852  N   LEU L 110      37.752  14.336  41.552  1.00 24.92           N  
ATOM    853  CA  LEU L 110      38.339  14.246  42.853  1.00 24.97           C  
ATOM    854  CB  LEU L 110      37.330  14.587  43.964  1.00 25.21           C  
ATOM    855  CG  LEU L 110      37.859  14.441  45.400  1.00 18.09           C  
ATOM    856  CD1 LEU L 110      39.086  15.327  45.664  1.00 19.62           C  
ATOM    857  CD2 LEU L 110      36.733  14.692  46.414  1.00 18.91           C  
ATOM    858  C   LEU L 110      38.811  12.843  43.034  1.00 26.05           C  
ATOM    859  O   LEU L 110      38.026  11.897  42.989  1.00 26.19           O  
ATOM    860  N   GLU L 111      40.134  12.678  43.230  1.00 26.37           N  
ATOM    861  CA  GLU L 111      40.698  11.372  43.410  1.00 27.14           C  
ATOM    862  CB  GLU L 111      41.814  11.041  42.409  1.00 28.13           C  
ATOM    863  CG  GLU L 111      41.311  10.834  40.980  1.00 30.68           C  
ATOM    864  CD  GLU L 111      42.516  10.581  40.081  1.00 45.55           C  
ATOM    865  OE1 GLU L 111      43.400  11.473  39.995  1.00 45.32           O  
ATOM    866  OE2 GLU L 111      42.568   9.483  39.462  1.00 35.07           O1-
ATOM    867  C   GLU L 111      41.311  11.333  44.770  1.00 27.86           C  
ATOM    868  O   GLU L 111      41.707  12.364  45.311  1.00 28.16           O  
ATOM    869  N   ILE L 112      41.396  10.133  45.373  1.00 27.97           N  
ATOM    870  CA  ILE L 112      41.973  10.073  46.681  1.00 28.67           C  
ATOM    871  CB  ILE L 112      41.291   9.113  47.602  1.00 28.12           C  
ATOM    872  CG1 ILE L 112      39.837   9.562  47.814  1.00 30.75           C  
ATOM    873  CG2 ILE L 112      42.108   9.047  48.904  1.00 29.88           C  
ATOM    874  CD1 ILE L 112      38.977   8.544  48.555  1.00 41.05           C  
ATOM    875  C   ILE L 112      43.404   9.688  46.541  1.00 29.42           C  
ATOM    876  O   ILE L 112      43.743   8.727  45.854  1.00 30.59           O  
ATOM    877  N   LYS L 113      44.286  10.479  47.180  1.00 29.67           N  
ATOM    878  CA  LYS L 113      45.698  10.251  47.146  1.00 30.08           C  
ATOM    879  CB  LYS L 113      46.503  11.502  47.566  1.00 29.59           C  
ATOM    880  CG  LYS L 113      48.022  11.336  47.481  1.00 32.14           C  
ATOM    881  CD  LYS L 113      48.817  12.614  47.775  1.00 35.07           C  
ATOM    882  CE  LYS L 113      48.659  13.727  46.734  1.00 54.68           C  
ATOM    883  NZ  LYS L 113      47.724  14.757  47.230  1.00 67.16           N1+
ATOM    884  C   LYS L 113      45.982   9.140  48.157  1.00 31.13           C  
ATOM    885  O   LYS L 113      45.320   9.138  49.231  1.00 30.95           O  
ATOM    886  OXT LYS L 113      46.864   8.286  47.872  1.00  0.00           O1-
TER     887      LYS L 113 
ATOM    888  N   GLN H 114       6.594   7.411  45.404  1.00 40.32           N1+
ATOM    889  CA  GLN H 114       7.928   6.908  45.003  1.00 39.54           C  
ATOM    890  CB  GLN H 114       7.880   5.393  44.752  1.00 40.10           C  
ATOM    891  CG  GLN H 114       7.492   4.592  45.995  1.00 40.92           C  
ATOM    892  CD  GLN H 114       8.630   4.688  47.002  0.50 46.82           C  
ATOM    893  OE1 GLN H 114       9.730   5.131  46.677  0.50 49.05           O  
ATOM    894  NE2 GLN H 114       8.356   4.268  48.266  0.50 49.05           N  
ATOM    895  C   GLN H 114       8.349   7.591  43.755  1.00 38.64           C  
ATOM    896  O   GLN H 114       7.755   7.395  42.697  1.00 38.40           O  
ATOM    897  N   VAL H 115       9.399   8.423  43.863  1.00 42.06           N  
ATOM    898  CA  VAL H 115       9.842   9.180  42.736  1.00 40.90           C  
ATOM    899  CB  VAL H 115      10.515  10.458  43.137  1.00 40.98           C  
ATOM    900  CG1 VAL H 115      11.003  11.171  41.869  1.00 42.19           C  
ATOM    901  CG2 VAL H 115       9.546  11.285  43.994  1.00 44.99           C  
ATOM    902  C   VAL H 115      10.878   8.392  42.004  1.00 38.62           C  
ATOM    903  O   VAL H 115      11.947   8.107  42.537  1.00 38.30           O  
ATOM    904  N   GLN H 116      10.582   8.016  40.744  1.00 46.77           N  
ATOM    905  CA  GLN H 116      11.547   7.319  39.947  1.00 45.52           C  
ATOM    906  CB  GLN H 116      11.420   5.788  39.979  1.00 46.06           C  
ATOM    907  CG  GLN H 116      11.774   5.129  41.309  1.00 48.96           C  
ATOM    908  CD  GLN H 116      11.822   3.634  41.035  1.00 71.34           C  
ATOM    909  OE1 GLN H 116      10.961   2.876  41.483  1.00 66.13           O  
ATOM    910  NE2 GLN H 116      12.845   3.196  40.253  1.00 51.63           N  
ATOM    911  C   GLN H 116      11.300   7.696  38.523  1.00 42.78           C  
ATOM    912  O   GLN H 116      10.152   7.846  38.104  1.00 43.21           O  
ATOM    913  N   LEU H 117      12.381   7.890  37.744  1.00 39.57           N  
ATOM    914  CA  LEU H 117      12.203   8.126  36.344  1.00 36.63           C  
ATOM    915  CB  LEU H 117      12.764   9.466  35.826  1.00 36.59           C  
ATOM    916  CG  LEU H 117      11.950  10.675  36.328  1.00 32.98           C  
ATOM    917  CD1 LEU H 117      12.171  10.909  37.829  1.00 30.44           C  
ATOM    918  CD2 LEU H 117      12.195  11.928  35.474  1.00 30.58           C  
ATOM    919  C   LEU H 117      12.874   6.993  35.643  1.00 35.79           C  
ATOM    920  O   LEU H 117      14.061   6.739  35.843  1.00 36.00           O  
ATOM    921  N   VAL H 118      12.106   6.267  34.807  1.00 33.18           N  
ATOM    922  CA  VAL H 118      12.632   5.108  34.150  1.00 32.58           C  
ATOM    923  CB  VAL H 118      11.748   3.902  34.316  1.00 33.75           C  
ATOM    924  CG1 VAL H 118      12.366   2.723  33.542  1.00 30.84           C  
ATOM    925  CG2 VAL H 118      11.579   3.632  35.821  1.00 33.46           C  
ATOM    926  C   VAL H 118      12.733   5.421  32.689  1.00 30.51           C  
ATOM    927  O   VAL H 118      11.761   5.857  32.072  1.00 30.99           O  
ATOM    928  N   GLN H 119      13.929   5.209  32.098  1.00 27.84           N  
ATOM    929  CA  GLN H 119      14.120   5.514  30.707  1.00 28.03           C  
ATOM    930  CB  GLN H 119      15.430   6.261  30.401  1.00 26.77           C  
ATOM    931  CG  GLN H 119      15.498   7.658  31.021  1.00 23.77           C  
ATOM    932  CD  GLN H 119      16.827   8.287  30.623  1.00 25.94           C  
ATOM    933  OE1 GLN H 119      17.637   8.649  31.475  1.00 31.37           O  
ATOM    934  NE2 GLN H 119      17.058   8.431  29.290  1.00 26.80           N  
ATOM    935  C   GLN H 119      14.116   4.256  29.890  1.00 28.67           C  
ATOM    936  O   GLN H 119      14.257   3.147  30.403  1.00 28.37           O  
ATOM    937  N   SER H 120      13.935   4.427  28.563  1.00 28.35           N  
ATOM    938  CA  SER H 120      13.902   3.337  27.628  1.00 28.91           C  
ATOM    939  CB  SER H 120      13.392   3.754  26.237  1.00 28.46           C  
ATOM    940  OG  SER H 120      14.246   4.746  25.687  1.00 28.29           O  
ATOM    941  C   SER H 120      15.295   2.810  27.480  1.00 29.81           C  
ATOM    942  O   SER H 120      16.256   3.437  27.919  1.00 28.59           O  
ATOM    943  N   GLY H 121      15.430   1.627  26.846  1.00 29.71           N  
ATOM    944  CA  GLY H 121      16.690   0.940  26.752  1.00 29.13           C  
ATOM    945  C   GLY H 121      17.564   1.549  25.702  1.00 29.17           C  
ATOM    946  O   GLY H 121      17.141   2.390  24.912  1.00 29.10           O  
ATOM    947  N   ALA H 122      18.829   1.075  25.671  1.00 29.28           N  
ATOM    948  CA  ALA H 122      19.859   1.563  24.794  1.00 29.26           C  
ATOM    949  CB  ALA H 122      21.224   0.900  25.031  1.00 29.68           C  
ATOM    950  C   ALA H 122      19.467   1.306  23.376  1.00 30.08           C  
ATOM    951  O   ALA H 122      18.768   0.339  23.076  1.00 30.59           O  
ATOM    952  N   GLU H 123      19.921   2.197  22.466  1.00 28.83           N  
ATOM    953  CA  GLU H 123      19.558   2.118  21.079  1.00 29.29           C  
ATOM    954  CB  GLU H 123      18.642   3.283  20.652  1.00 30.09           C  
ATOM    955  CG  GLU H 123      17.320   3.373  21.420  1.00 33.81           C  
ATOM    956  CD  GLU H 123      16.199   2.784  20.574  1.00 47.25           C  
ATOM    957  OE1 GLU H 123      16.496   2.005  19.629  1.00 34.43           O  
ATOM    958  OE2 GLU H 123      15.021   3.124  20.862  1.00 46.15           O1-
ATOM    959  C   GLU H 123      20.792   2.268  20.236  1.00 29.12           C  
ATOM    960  O   GLU H 123      21.776   2.876  20.651  1.00 29.52           O  
ATOM    961  N   VAL H 124      20.771   1.681  19.019  1.00 30.02           N  
ATOM    962  CA  VAL H 124      21.831   1.868  18.069  1.00 30.13           C  
ATOM    963  CB  VAL H 124      22.500   0.587  17.652  1.00 30.62           C  
ATOM    964  CG1 VAL H 124      23.521   0.889  16.546  1.00 28.80           C  
ATOM    965  CG2 VAL H 124      23.123  -0.066  18.899  1.00 34.05           C  
ATOM    966  C   VAL H 124      21.166   2.461  16.862  1.00 30.62           C  
ATOM    967  O   VAL H 124      20.120   1.979  16.429  1.00 31.13           O  
ATOM    968  N   LYS H 125      21.745   3.542  16.297  1.00 30.54           N  
ATOM    969  CA  LYS H 125      21.119   4.175  15.170  1.00 31.66           C  
ATOM    970  CB  LYS H 125      20.444   5.507  15.537  1.00 32.01           C  
ATOM    971  CG  LYS H 125      19.225   5.356  16.454  1.00 30.88           C  
ATOM    972  CD  LYS H 125      18.076   4.572  15.816  1.00 27.16           C  
ATOM    973  CE  LYS H 125      16.820   4.506  16.687  1.00 49.61           C  
ATOM    974  NZ  LYS H 125      15.696   3.927  15.915  1.00 34.61           N1+
ATOM    975  C   LYS H 125      22.165   4.487  14.144  1.00 32.77           C  
ATOM    976  O   LYS H 125      23.320   4.755  14.471  1.00 32.48           O  
ATOM    977  N   LYS H 126      21.777   4.438  12.853  1.00 33.97           N  
ATOM    978  CA  LYS H 126      22.695   4.775  11.804  1.00 34.69           C  
ATOM    979  CB  LYS H 126      22.368   4.127  10.448  1.00 35.65           C  
ATOM    980  CG  LYS H 126      22.731   2.641  10.437  1.00 43.93           C  
ATOM    981  CD  LYS H 126      22.185   1.848   9.251  1.00 52.97           C  
ATOM    982  CE  LYS H 126      22.826   0.464   9.129  1.00 73.36           C  
ATOM    983  NZ  LYS H 126      22.395  -0.191   7.875  1.00 44.01           N1+
ATOM    984  C   LYS H 126      22.705   6.261  11.668  1.00 33.54           C  
ATOM    985  O   LYS H 126      21.761   6.950  12.051  1.00 33.59           O  
ATOM    986  N   PRO H 127      23.777   6.776  11.139  1.00 32.80           N  
ATOM    987  CA  PRO H 127      23.917   8.197  11.026  1.00 33.84           C  
ATOM    988  CD  PRO H 127      25.057   6.092  11.200  1.00 32.99           C  
ATOM    989  CB  PRO H 127      25.366   8.432  10.604  1.00 34.35           C  
ATOM    990  CG  PRO H 127      26.114   7.210  11.176  1.00 34.63           C  
ATOM    991  C   PRO H 127      22.898   8.753  10.091  1.00 34.82           C  
ATOM    992  O   PRO H 127      22.600   8.114   9.084  1.00 36.22           O  
ATOM    993  N   GLY H 128      22.348   9.938  10.421  1.00 34.54           N  
ATOM    994  CA  GLY H 128      21.387  10.582   9.576  1.00 32.88           C  
ATOM    995  C   GLY H 128      20.001  10.235  10.034  1.00 33.13           C  
ATOM    996  O   GLY H 128      19.030  10.850   9.596  1.00 33.57           O  
ATOM    997  N   SER H 129      19.859   9.243  10.933  1.00 31.60           N  
ATOM    998  CA  SER H 129      18.547   8.855  11.383  1.00 31.53           C  
ATOM    999  CB  SER H 129      18.427   7.366  11.748  1.00 30.98           C  
ATOM   1000  OG  SER H 129      19.261   7.071  12.857  1.00 35.49           O  
ATOM   1001  C   SER H 129      18.196   9.649  12.601  1.00 31.79           C  
ATOM   1002  O   SER H 129      18.882  10.609  12.953  1.00 30.68           O  
ATOM   1003  N   SER H 130      17.073   9.274  13.257  1.00 32.69           N  
ATOM   1004  CA  SER H 130      16.626   9.968  14.435  1.00 32.82           C  
ATOM   1005  CB  SER H 130      15.346  10.794  14.205  1.00 33.50           C  
ATOM   1006  OG  SER H 130      14.279   9.941  13.812  1.00 38.36           O  
ATOM   1007  C   SER H 130      16.323   8.967  15.514  1.00 33.10           C  
ATOM   1008  O   SER H 130      15.988   7.818  15.234  1.00 33.68           O  
ATOM   1009  N   VAL H 131      16.455   9.387  16.794  1.00 31.58           N  
ATOM   1010  CA  VAL H 131      16.177   8.507  17.895  1.00 30.60           C  
ATOM   1011  CB  VAL H 131      17.388   8.155  18.720  1.00 31.53           C  
ATOM   1012  CG1 VAL H 131      17.914   9.424  19.412  1.00 27.36           C  
ATOM   1013  CG2 VAL H 131      17.010   7.021  19.689  1.00 30.68           C  
ATOM   1014  C   VAL H 131      15.187   9.179  18.795  1.00 29.89           C  
ATOM   1015  O   VAL H 131      15.122  10.406  18.871  1.00 29.54           O  
ATOM   1016  N   LYS H 132      14.366   8.359  19.479  1.00 28.88           N  
ATOM   1017  CA  LYS H 132      13.355   8.846  20.371  1.00 29.44           C  
ATOM   1018  CB  LYS H 132      11.952   8.508  19.844  1.00 29.45           C  
ATOM   1019  CG  LYS H 132      10.790   9.089  20.640  1.00 30.50           C  
ATOM   1020  CD  LYS H 132       9.472   8.945  19.885  1.00 46.91           C  
ATOM   1021  CE  LYS H 132       8.255   9.498  20.627  1.00 44.73           C  
ATOM   1022  NZ  LYS H 132       7.018   9.086  19.923  1.00 47.21           N1+
ATOM   1023  C   LYS H 132      13.543   8.122  21.668  1.00 30.37           C  
ATOM   1024  O   LYS H 132      13.430   6.898  21.722  1.00 30.58           O  
ATOM   1025  N   VAL H 133      13.826   8.868  22.753  1.00 29.60           N  
ATOM   1026  CA  VAL H 133      14.058   8.258  24.032  1.00 28.17           C  
ATOM   1027  CB  VAL H 133      15.330   8.739  24.669  1.00 28.63           C  
ATOM   1028  CG1 VAL H 133      15.514   8.053  26.034  1.00 28.93           C  
ATOM   1029  CG2 VAL H 133      16.479   8.502  23.677  1.00 22.39           C  
ATOM   1030  C   VAL H 133      12.925   8.650  24.925  1.00 28.42           C  
ATOM   1031  O   VAL H 133      12.458   9.786  24.880  1.00 28.78           O  
ATOM   1032  N   SER H 134      12.458   7.713  25.777  1.00 27.99           N  
ATOM   1033  CA  SER H 134      11.336   8.007  26.620  1.00 28.05           C  
ATOM   1034  CB  SER H 134      10.195   6.982  26.494  1.00 29.77           C  
ATOM   1035  OG  SER H 134      10.641   5.703  26.914  1.00 30.95           O  
ATOM   1036  C   SER H 134      11.778   8.024  28.053  1.00 28.25           C  
ATOM   1037  O   SER H 134      12.766   7.396  28.426  1.00 26.72           O  
ATOM   1038  N   CYS H 135      11.052   8.801  28.886  1.00 28.14           N  
ATOM   1039  CA  CYS H 135      11.322   8.910  30.291  1.00 28.62           C  
ATOM   1040  CB  CYS H 135      11.993  10.258  30.644  1.00 27.83           C  
ATOM   1041  SG  CYS H 135      12.369  10.475  32.411  1.00 31.71           S  
ATOM   1042  C   CYS H 135       9.989   8.835  30.972  1.00 29.63           C  
ATOM   1043  O   CYS H 135       9.158   9.729  30.824  1.00 28.88           O  
ATOM   1044  N   LYS H 136       9.758   7.760  31.754  1.00 31.15           N  
ATOM   1045  CA  LYS H 136       8.480   7.559  32.376  1.00 33.51           C  
ATOM   1046  CB  LYS H 136       8.035   6.088  32.331  1.00 34.12           C  
ATOM   1047  CG  LYS H 136       6.662   5.809  32.945  1.00 33.71           C  
ATOM   1048  CD  LYS H 136       6.145   4.401  32.630  1.00 64.79           C  
ATOM   1049  CE  LYS H 136       4.759   4.085  33.200  1.00 42.08           C  
ATOM   1050  NZ  LYS H 136       3.706   4.460  32.228  1.00 50.22           N1+
ATOM   1051  C   LYS H 136       8.586   7.947  33.812  1.00 35.26           C  
ATOM   1052  O   LYS H 136       9.453   7.456  34.534  1.00 34.75           O  
ATOM   1053  N   ALA H 137       7.689   8.851  34.257  1.00 37.55           N  
ATOM   1054  CA  ALA H 137       7.690   9.304  35.615  1.00 40.53           C  
ATOM   1055  CB  ALA H 137       7.192  10.751  35.776  1.00 40.62           C  
ATOM   1056  C   ALA H 137       6.778   8.414  36.389  1.00 43.90           C  
ATOM   1057  O   ALA H 137       5.779   7.911  35.872  1.00 44.01           O  
ATOM   1058  N   SER H 138       7.122   8.186  37.670  1.00 47.72           N  
ATOM   1059  CA  SER H 138       6.308   7.322  38.467  1.00 51.34           C  
ATOM   1060  CB  SER H 138       7.084   6.246  39.250  1.00 51.52           C  
ATOM   1061  OG  SER H 138       7.642   5.295  38.357  1.00 55.25           O  
ATOM   1062  C   SER H 138       5.572   8.162  39.451  1.00 53.64           C  
ATOM   1063  O   SER H 138       5.891   9.329  39.669  1.00 54.05           O  
ATOM   1064  N   GLY H 139       4.422   7.724  39.946  1.00 76.84           N  
ATOM   1065  CA  GLY H 139       3.792   8.443  41.028  1.00 73.80           C  
ATOM   1066  C   GLY H 139       3.646   9.930  40.837  1.00 68.03           C  
ATOM   1067  O   GLY H 139       3.571  10.431  39.713  1.00 67.42           O  
ATOM   1068  N   GLY H 140       3.683  10.661  41.968  1.00 64.89           N  
ATOM   1069  CA  GLY H 140       3.723  12.090  41.996  1.00 68.60           C  
ATOM   1070  C   GLY H 140       2.647  12.609  41.118  1.00 71.40           C  
ATOM   1071  O   GLY H 140       1.741  11.890  40.699  1.00 75.85           O  
ATOM   1072  N   THR H 141       2.753  13.907  40.802  1.00 69.80           N  
ATOM   1073  CA  THR H 141       1.810  14.506  39.918  1.00 71.12           C  
ATOM   1074  CB  THR H 141       1.177  15.749  40.470  1.00 74.48           C  
ATOM   1075  OG1 THR H 141       0.569  15.478  41.723  1.00 81.42           O  
ATOM   1076  CG2 THR H 141       0.103  16.225  39.480  1.00 75.30           C  
ATOM   1077  C   THR H 141       2.637  14.899  38.748  1.00 71.53           C  
ATOM   1078  O   THR H 141       3.649  15.579  38.903  1.00 75.85           O  
ATOM   1079  N   PHE H 142       2.225  14.480  37.542  1.00 68.70           N  
ATOM   1080  CA  PHE H 142       3.010  14.750  36.372  1.00 64.31           C  
ATOM   1081  CB  PHE H 142       2.436  14.120  35.090  1.00 57.03           C  
ATOM   1082  CG  PHE H 142       3.499  14.232  34.051  1.00 60.09           C  
ATOM   1083  CD1 PHE H 142       4.558  13.353  34.047  1.00 60.67           C  
ATOM   1084  CD2 PHE H 142       3.444  15.203  33.079  1.00 60.64           C  
ATOM   1085  CE1 PHE H 142       5.548  13.440  33.098  1.00 59.19           C  
ATOM   1086  CE2 PHE H 142       4.430  15.296  32.125  1.00 60.71           C  
ATOM   1087  CZ  PHE H 142       5.484  14.414  32.133  1.00 59.42           C  
ATOM   1088  C   PHE H 142       3.100  16.232  36.165  1.00 64.66           C  
ATOM   1089  O   PHE H 142       4.148  16.733  35.761  1.00 64.25           O  
ATOM   1090  N   SER H 143       2.010  16.978  36.445  1.00 65.61           N  
ATOM   1091  CA  SER H 143       1.999  18.393  36.186  1.00 67.71           C  
ATOM   1092  CB  SER H 143       0.662  19.060  36.555  1.00 68.09           C  
ATOM   1093  OG  SER H 143       0.446  18.989  37.957  1.00 71.61           O  
ATOM   1094  C   SER H 143       3.072  19.072  36.974  1.00 67.33           C  
ATOM   1095  O   SER H 143       3.606  20.091  36.540  1.00 71.30           O  
ATOM   1096  N   ASN H 144       3.406  18.527  38.157  1.00 58.65           N  
ATOM   1097  CA  ASN H 144       4.407  19.101  39.014  1.00 61.95           C  
ATOM   1098  CB  ASN H 144       4.482  18.424  40.394  1.00 64.24           C  
ATOM   1099  CG  ASN H 144       3.255  18.837  41.190  1.00 68.33           C  
ATOM   1100  OD1 ASN H 144       2.562  19.790  40.835  1.00 67.49           O  
ATOM   1101  ND2 ASN H 144       2.984  18.112  42.308  1.00 68.62           N  
ATOM   1102  C   ASN H 144       5.767  19.006  38.401  1.00 60.50           C  
ATOM   1103  O   ASN H 144       6.615  19.861  38.647  1.00 62.35           O  
ATOM   1104  N   TYR H 145       6.039  17.966  37.596  1.00 58.35           N  
ATOM   1105  CA  TYR H 145       7.402  17.801  37.188  1.00 58.35           C  
ATOM   1106  CB  TYR H 145       7.718  16.381  36.676  1.00 57.41           C  
ATOM   1107  CG  TYR H 145       7.117  15.308  37.524  1.00 54.73           C  
ATOM   1108  CD1 TYR H 145       7.476  15.111  38.834  1.00 52.29           C  
ATOM   1109  CD2 TYR H 145       6.193  14.453  36.970  1.00 55.85           C  
ATOM   1110  CE1 TYR H 145       6.916  14.103  39.584  1.00 54.79           C  
ATOM   1111  CE2 TYR H 145       5.625  13.442  37.707  1.00 56.97           C  
ATOM   1112  CZ  TYR H 145       5.987  13.265  39.019  1.00 58.86           C  
ATOM   1113  OH  TYR H 145       5.412  12.232  39.783  1.00 62.69           O  
ATOM   1114  C   TYR H 145       7.681  18.631  35.976  1.00 62.07           C  
ATOM   1115  O   TYR H 145       6.860  18.721  35.066  1.00 67.16           O  
ATOM   1116  N   ALA H 146       8.782  19.399  35.953  1.00 31.02           N  
ATOM   1117  CA  ALA H 146       9.175  19.467  34.571  1.00 28.80           C  
ATOM   1118  CB  ALA H 146       9.699  20.855  34.154  1.00 20.03           C  
ATOM   1119  C   ALA H 146      10.281  18.493  34.363  1.00 28.08           C  
ATOM   1120  O   ALA H 146      10.824  17.961  35.326  1.00 27.80           O  
ATOM   1121  N   ILE H 147      10.615  18.209  33.084  1.00 25.12           N  
ATOM   1122  CA  ILE H 147      11.634  17.241  32.798  1.00 23.04           C  
ATOM   1123  CB  ILE H 147      11.083  16.038  32.083  1.00 23.47           C  
ATOM   1124  CG1 ILE H 147      10.099  15.285  32.993  1.00 21.88           C  
ATOM   1125  CG2 ILE H 147      12.251  15.177  31.579  1.00 25.56           C  
ATOM   1126  CD1 ILE H 147      10.748  14.727  34.261  1.00 23.51           C  
ATOM   1127  C   ILE H 147      12.674  17.857  31.908  1.00 23.65           C  
ATOM   1128  O   ILE H 147      12.358  18.501  30.910  1.00 24.34           O  
ATOM   1129  N   SER H 148      13.962  17.654  32.250  1.00 23.49           N  
ATOM   1130  CA  SER H 148      15.044  18.180  31.467  1.00 23.24           C  
ATOM   1131  CB  SER H 148      16.053  18.998  32.293  1.00 23.54           C  
ATOM   1132  OG  SER H 148      16.701  18.168  33.247  1.00 31.55           O  
ATOM   1133  C   SER H 148      15.783  17.018  30.883  1.00 23.33           C  
ATOM   1134  O   SER H 148      15.757  15.919  31.433  1.00 24.22           O  
ATOM   1135  N   TRP H 149      16.425  17.232  29.715  1.00 21.67           N  
ATOM   1136  CA  TRP H 149      17.223  16.211  29.106  1.00 21.71           C  
ATOM   1137  CB  TRP H 149      16.774  15.858  27.678  1.00 22.24           C  
ATOM   1138  CG  TRP H 149      15.452  15.132  27.639  1.00 23.41           C  
ATOM   1139  CD2 TRP H 149      15.325  13.707  27.752  1.00 24.05           C  
ATOM   1140  CD1 TRP H 149      14.189  15.625  27.503  1.00 21.88           C  
ATOM   1141  NE1 TRP H 149      13.279  14.596  27.535  1.00 22.88           N  
ATOM   1142  CE2 TRP H 149      13.966  13.409  27.684  1.00 19.69           C  
ATOM   1143  CE3 TRP H 149      16.264  12.730  27.901  1.00 23.76           C  
ATOM   1144  CZ2 TRP H 149      13.524  12.118  27.766  1.00 28.26           C  
ATOM   1145  CZ3 TRP H 149      15.814  11.432  27.976  1.00 21.13           C  
ATOM   1146  CH2 TRP H 149      14.470  11.129  27.910  1.00 28.95           C  
ATOM   1147  C   TRP H 149      18.636  16.713  29.071  1.00 22.58           C  
ATOM   1148  O   TRP H 149      18.915  17.813  28.593  1.00 24.07           O  
ATOM   1149  N   VAL H 150      19.570  15.906  29.615  1.00 22.40           N  
ATOM   1150  CA  VAL H 150      20.958  16.276  29.657  1.00 22.05           C  
ATOM   1151  CB  VAL H 150      21.471  16.505  31.055  1.00 22.37           C  
ATOM   1152  CG1 VAL H 150      22.975  16.807  30.984  1.00 21.87           C  
ATOM   1153  CG2 VAL H 150      20.655  17.628  31.716  1.00 20.35           C  
ATOM   1154  C   VAL H 150      21.719  15.110  29.112  1.00 23.17           C  
ATOM   1155  O   VAL H 150      21.392  13.964  29.417  1.00 23.98           O  
ATOM   1156  N   ARG H 151      22.762  15.357  28.290  1.00 21.49           N  
ATOM   1157  CA  ARG H 151      23.448  14.215  27.751  1.00 21.84           C  
ATOM   1158  CB  ARG H 151      23.411  14.076  26.222  1.00 22.48           C  
ATOM   1159  CG  ARG H 151      24.165  15.172  25.479  1.00 20.40           C  
ATOM   1160  CD  ARG H 151      24.242  14.916  23.977  1.00 23.34           C  
ATOM   1161  NE  ARG H 151      25.119  15.956  23.383  1.00 27.60           N  
ATOM   1162  CZ  ARG H 151      25.473  15.857  22.070  1.00 36.32           C  
ATOM   1163  NH1 ARG H 151      25.003  14.827  21.308  1.00 28.95           N1+
ATOM   1164  NH2 ARG H 151      26.299  16.789  21.513  1.00 27.59           N  
ATOM   1165  C   ARG H 151      24.894  14.299  28.116  1.00 22.43           C  
ATOM   1166  O   ARG H 151      25.396  15.357  28.491  1.00 21.85           O  
ATOM   1167  N   GLN H 152      25.591  13.145  28.047  1.00 22.36           N  
ATOM   1168  CA  GLN H 152      26.990  13.117  28.354  1.00 22.58           C  
ATOM   1169  CB  GLN H 152      27.258  12.640  29.796  1.00 21.70           C  
ATOM   1170  CG  GLN H 152      28.730  12.584  30.209  1.00 22.70           C  
ATOM   1171  CD  GLN H 152      28.782  12.112  31.659  1.00 22.86           C  
ATOM   1172  OE1 GLN H 152      27.995  11.264  32.080  1.00 28.97           O  
ATOM   1173  NE2 GLN H 152      29.725  12.686  32.453  1.00 25.02           N  
ATOM   1174  C   GLN H 152      27.659  12.155  27.417  1.00 23.54           C  
ATOM   1175  O   GLN H 152      27.347  10.965  27.402  1.00 24.03           O  
ATOM   1176  N   ALA H 153      28.605  12.660  26.599  1.00 24.92           N  
ATOM   1177  CA  ALA H 153      29.358  11.832  25.697  1.00 27.24           C  
ATOM   1178  CB  ALA H 153      30.146  12.630  24.640  1.00 27.96           C  
ATOM   1179  C   ALA H 153      30.341  11.091  26.547  1.00 28.64           C  
ATOM   1180  O   ALA H 153      30.617  11.497  27.674  1.00 29.74           O  
ATOM   1181  N   PRO H 154      30.888  10.012  26.069  1.00 30.26           N  
ATOM   1182  CA  PRO H 154      31.773   9.264  26.911  1.00 30.68           C  
ATOM   1183  CD  PRO H 154      30.245   9.179  25.065  1.00 31.29           C  
ATOM   1184  CB  PRO H 154      32.074   7.976  26.149  1.00 30.59           C  
ATOM   1185  CG  PRO H 154      30.805   7.763  25.295  1.00 31.89           C  
ATOM   1186  C   PRO H 154      32.974  10.059  27.317  1.00 31.60           C  
ATOM   1187  O   PRO H 154      33.642  10.628  26.454  1.00 30.60           O  
ATOM   1188  N   GLY H 155      33.260  10.104  28.633  1.00 32.66           N  
ATOM   1189  CA  GLY H 155      34.424  10.774  29.140  1.00 34.06           C  
ATOM   1190  C   GLY H 155      34.256  12.258  29.024  1.00 34.50           C  
ATOM   1191  O   GLY H 155      35.225  13.005  29.174  1.00 33.96           O  
ATOM   1192  N   GLN H 156      33.022  12.736  28.775  1.00 33.19           N  
ATOM   1193  CA  GLN H 156      32.827  14.148  28.589  1.00 32.74           C  
ATOM   1194  CB  GLN H 156      32.135  14.483  27.256  1.00 33.83           C  
ATOM   1195  CG  GLN H 156      32.883  13.961  26.022  1.00 36.90           C  
ATOM   1196  CD  GLN H 156      34.221  14.676  25.894  1.00 62.67           C  
ATOM   1197  OE1 GLN H 156      34.545  15.567  26.676  1.00 73.19           O  
ATOM   1198  NE2 GLN H 156      35.026  14.260  24.877  1.00 48.25           N  
ATOM   1199  C   GLN H 156      31.960  14.658  29.705  1.00 30.56           C  
ATOM   1200  O   GLN H 156      31.603  13.912  30.616  1.00 29.53           O  
ATOM   1201  N   GLY H 157      31.626  15.968  29.668  1.00 28.64           N  
ATOM   1202  CA  GLY H 157      30.856  16.610  30.702  1.00 27.45           C  
ATOM   1203  C   GLY H 157      29.391  16.550  30.385  1.00 26.96           C  
ATOM   1204  O   GLY H 157      28.957  15.800  29.513  1.00 28.58           O  
ATOM   1205  N   PHE H 158      28.589  17.364  31.115  1.00 25.90           N  
ATOM   1206  CA  PHE H 158      27.164  17.376  30.931  1.00 24.83           C  
ATOM   1207  CB  PHE H 158      26.343  17.351  32.228  1.00 23.54           C  
ATOM   1208  CG  PHE H 158      26.415  15.933  32.679  1.00 25.87           C  
ATOM   1209  CD1 PHE H 158      25.579  14.997  32.108  1.00 22.61           C  
ATOM   1210  CD2 PHE H 158      27.322  15.525  33.628  1.00 20.89           C  
ATOM   1211  CE1 PHE H 158      25.622  13.677  32.490  1.00  0.00           C  
ATOM   1212  CE2 PHE H 158      27.368  14.205  34.013  1.00  0.00           C  
ATOM   1213  CZ  PHE H 158      26.520  13.281  33.449  1.00  0.00           C  
ATOM   1214  C   PHE H 158      26.755  18.541  30.095  1.00 25.50           C  
ATOM   1215  O   PHE H 158      27.277  19.646  30.224  1.00 26.50           O  
ATOM   1216  N   GLU H 159      25.801  18.276  29.179  1.00 24.56           N  
ATOM   1217  CA  GLU H 159      25.303  19.264  28.271  1.00 25.74           C  
ATOM   1218  CB  GLU H 159      25.727  18.925  26.832  1.00 26.55           C  
ATOM   1219  CG  GLU H 159      25.392  19.970  25.775  1.00 30.78           C  
ATOM   1220  CD  GLU H 159      26.021  19.483  24.480  1.00 79.16           C  
ATOM   1221  OE1 GLU H 159      26.838  18.524  24.551  1.00 38.04           O  
ATOM   1222  OE2 GLU H 159      25.695  20.057  23.409  1.00 44.85           O1-
ATOM   1223  C   GLU H 159      23.807  19.232  28.355  1.00 25.87           C  
ATOM   1224  O   GLU H 159      23.198  18.168  28.246  1.00 26.15           O  
ATOM   1225  N   TRP H 160      23.171  20.407  28.542  1.00 25.01           N  
ATOM   1226  CA  TRP H 160      21.740  20.427  28.681  1.00 24.32           C  
ATOM   1227  CB  TRP H 160      21.240  21.531  29.637  1.00 24.47           C  
ATOM   1228  CG  TRP H 160      19.756  21.523  29.947  1.00 26.24           C  
ATOM   1229  CD2 TRP H 160      18.817  22.523  29.521  1.00 24.48           C  
ATOM   1230  CD1 TRP H 160      19.053  20.637  30.709  1.00 17.62           C  
ATOM   1231  NE1 TRP H 160      17.735  21.015  30.779  1.00 25.89           N  
ATOM   1232  CE2 TRP H 160      17.573  22.176  30.053  1.00 23.58           C  
ATOM   1233  CE3 TRP H 160      18.974  23.641  28.756  1.00 24.73           C  
ATOM   1234  CZ2 TRP H 160      16.467  22.946  29.831  1.00 31.12           C  
ATOM   1235  CZ3 TRP H 160      17.851  24.406  28.529  1.00 27.02           C  
ATOM   1236  CH2 TRP H 160      16.621  24.070  29.054  1.00 20.10           C  
ATOM   1237  C   TRP H 160      21.161  20.660  27.325  1.00 24.30           C  
ATOM   1238  O   TRP H 160      21.570  21.579  26.621  1.00 24.88           O  
ATOM   1239  N   MET H 161      20.311  19.718  26.873  1.00 23.63           N  
ATOM   1240  CA  MET H 161      19.610  19.792  25.625  1.00 25.60           C  
ATOM   1241  CB  MET H 161      19.205  18.401  25.120  1.00 26.41           C  
ATOM   1242  CG  MET H 161      20.427  17.510  24.877  1.00 28.31           C  
ATOM   1243  SD  MET H 161      20.058  15.865  24.203  1.00 34.39           S  
ATOM   1244  CE  MET H 161      19.597  16.513  22.571  1.00 30.68           C  
ATOM   1245  C   MET H 161      18.387  20.657  25.673  1.00 25.92           C  
ATOM   1246  O   MET H 161      18.098  21.388  24.727  1.00 26.12           O  
ATOM   1247  N   GLY H 162      17.618  20.587  26.778  1.00 24.63           N  
ATOM   1248  CA  GLY H 162      16.387  21.322  26.831  1.00 25.06           C  
ATOM   1249  C   GLY H 162      15.518  20.733  27.899  1.00 25.00           C  
ATOM   1250  O   GLY H 162      15.878  19.763  28.564  1.00 25.50           O  
ATOM   1251  N   GLY H 163      14.324  21.324  28.096  1.00 26.04           N  
ATOM   1252  CA  GLY H 163      13.438  20.797  29.093  1.00 25.91           C  
ATOM   1253  C   GLY H 163      12.038  21.144  28.718  1.00 26.32           C  
ATOM   1254  O   GLY H 163      11.815  22.045  27.911  1.00 27.36           O  
ATOM   1255  N   ILE H 164      11.057  20.407  29.288  1.00 25.47           N  
ATOM   1256  CA  ILE H 164       9.668  20.679  29.061  1.00 25.42           C  
ATOM   1257  CB  ILE H 164       8.911  19.597  28.355  1.00 25.94           C  
ATOM   1258  CG1 ILE H 164       7.542  20.130  27.899  1.00 27.15           C  
ATOM   1259  CG2 ILE H 164       8.843  18.370  29.279  1.00 23.31           C  
ATOM   1260  CD1 ILE H 164       6.841  19.227  26.887  1.00 27.74           C  
ATOM   1261  C   ILE H 164       9.046  20.885  30.401  1.00 26.40           C  
ATOM   1262  O   ILE H 164       9.305  20.159  31.362  1.00 26.86           O  
ATOM   1263  N   ILE H 165       8.211  21.929  30.491  1.00 26.54           N  
ATOM   1264  CA  ILE H 165       7.608  22.284  31.727  1.00 28.66           C  
ATOM   1265  CB  ILE H 165       7.824  23.747  31.996  1.00 28.37           C  
ATOM   1266  CG1 ILE H 165       9.306  24.159  31.930  1.00 32.49           C  
ATOM   1267  CG2 ILE H 165       7.155  24.063  33.332  1.00 29.10           C  
ATOM   1268  CD1 ILE H 165      10.196  23.558  33.013  1.00 49.74           C  
ATOM   1269  C   ILE H 165       6.156  22.180  31.533  1.00 30.02           C  
ATOM   1270  O   ILE H 165       5.574  22.975  30.803  1.00 31.14           O  
ATOM   1271  N   PRO H 166       5.688  20.939  31.840  1.00 35.44           N  
ATOM   1272  CA  PRO H 166       4.419  20.364  31.391  1.00 38.74           C  
ATOM   1273  CD  PRO H 166       6.557  19.933  32.429  1.00 37.25           C  
ATOM   1274  CB  PRO H 166       4.375  18.949  31.970  1.00 38.91           C  
ATOM   1275  CG  PRO H 166       5.857  18.583  32.174  1.00 37.37           C  
ATOM   1276  C   PRO H 166       3.145  21.104  31.635  1.00 40.83           C  
ATOM   1277  O   PRO H 166       2.286  21.128  30.752  1.00 41.93           O  
ATOM   1278  N   ILE H 167       2.960  21.673  32.828  1.00 42.25           N  
ATOM   1279  CA  ILE H 167       1.723  22.346  33.074  1.00 45.84           C  
ATOM   1280  CB  ILE H 167       1.554  22.705  34.513  1.00 46.80           C  
ATOM   1281  CG1 ILE H 167       0.149  23.261  34.749  1.00 46.84           C  
ATOM   1282  CG2 ILE H 167       2.692  23.646  34.922  1.00 54.50           C  
ATOM   1283  CD1 ILE H 167      -0.204  23.392  36.228  1.00 73.53           C  
ATOM   1284  C   ILE H 167       1.638  23.580  32.226  1.00 46.03           C  
ATOM   1285  O   ILE H 167       0.576  23.908  31.696  1.00 48.01           O  
ATOM   1286  N   PHE H 168       2.746  24.336  32.128  1.00 45.36           N  
ATOM   1287  CA  PHE H 168       2.768  25.517  31.312  1.00 45.59           C  
ATOM   1288  CB  PHE H 168       3.938  26.467  31.606  1.00 45.86           C  
ATOM   1289  CG  PHE H 168       3.542  27.132  32.873  1.00 49.63           C  
ATOM   1290  CD1 PHE H 168       2.713  28.228  32.833  1.00 83.92           C  
ATOM   1291  CD2 PHE H 168       3.963  26.651  34.089  1.00 47.76           C  
ATOM   1292  CE1 PHE H 168       2.323  28.855  33.991  1.00 61.98           C  
ATOM   1293  CE2 PHE H 168       3.576  27.275  35.251  1.00 66.89           C  
ATOM   1294  CZ  PHE H 168       2.758  28.378  35.203  1.00 44.98           C  
ATOM   1295  C   PHE H 168       2.812  25.130  29.888  1.00 44.49           C  
ATOM   1296  O   PHE H 168       2.234  25.770  29.013  1.00 45.54           O  
ATOM   1297  N   GLY H 169       3.540  24.047  29.631  1.00 42.41           N  
ATOM   1298  CA  GLY H 169       3.677  23.571  28.312  1.00 42.05           C  
ATOM   1299  C   GLY H 169       4.788  24.279  27.600  1.00 41.11           C  
ATOM   1300  O   GLY H 169       4.767  24.192  26.368  1.00 41.41           O  
ATOM   1301  N   THR H 170       5.766  25.028  28.220  1.00 34.22           N  
ATOM   1302  CA  THR H 170       6.584  25.215  27.070  1.00 32.97           C  
ATOM   1303  CB  THR H 170       7.100  26.627  27.011  1.00 33.47           C  
ATOM   1304  OG1 THR H 170       6.014  27.532  27.135  1.00 49.78           O  
ATOM   1305  CG2 THR H 170       7.788  26.863  25.660  1.00 34.60           C  
ATOM   1306  C   THR H 170       7.755  24.293  27.152  1.00 30.52           C  
ATOM   1307  O   THR H 170       7.997  23.661  28.180  1.00 30.51           O  
ATOM   1308  N   ALA H 171       8.478  24.155  26.024  1.00 28.33           N  
ATOM   1309  CA  ALA H 171       9.690  23.407  26.003  1.00 27.55           C  
ATOM   1310  CB  ALA H 171       9.697  22.255  24.984  1.00 27.31           C  
ATOM   1311  C   ALA H 171      10.724  24.397  25.583  1.00 28.16           C  
ATOM   1312  O   ALA H 171      10.479  25.223  24.704  1.00 27.85           O  
ATOM   1313  N   ASN H 172      11.895  24.371  26.242  1.00 27.71           N  
ATOM   1314  CA  ASN H 172      12.953  25.262  25.890  1.00 27.83           C  
ATOM   1315  CB  ASN H 172      13.517  26.040  27.096  1.00 28.57           C  
ATOM   1316  CG  ASN H 172      12.447  26.981  27.642  1.00 34.68           C  
ATOM   1317  OD1 ASN H 172      11.783  27.692  26.890  1.00 28.26           O  
ATOM   1318  ND2 ASN H 172      12.268  26.987  28.991  1.00 32.02           N  
ATOM   1319  C   ASN H 172      14.062  24.394  25.394  1.00 26.86           C  
ATOM   1320  O   ASN H 172      14.295  23.320  25.948  1.00 26.76           O  
ATOM   1321  N   TYR H 173      14.773  24.829  24.332  1.00 26.54           N  
ATOM   1322  CA  TYR H 173      15.846  24.013  23.836  1.00 26.49           C  
ATOM   1323  CB  TYR H 173      15.656  23.535  22.385  1.00 26.56           C  
ATOM   1324  CG  TYR H 173      14.387  22.758  22.280  1.00 28.91           C  
ATOM   1325  CD1 TYR H 173      13.211  23.404  21.985  1.00 54.39           C  
ATOM   1326  CD2 TYR H 173      14.354  21.396  22.466  1.00 37.33           C  
ATOM   1327  CE1 TYR H 173      12.025  22.719  21.878  1.00 29.24           C  
ATOM   1328  CE2 TYR H 173      13.167  20.702  22.361  1.00 28.25           C  
ATOM   1329  CZ  TYR H 173      11.999  21.361  22.061  1.00 50.84           C  
ATOM   1330  OH  TYR H 173      10.783  20.656  21.950  1.00 34.09           O  
ATOM   1331  C   TYR H 173      17.101  24.829  23.825  1.00 27.07           C  
ATOM   1332  O   TYR H 173      17.060  26.056  23.731  1.00 26.65           O  
ATOM   1333  N   ALA H 174      18.258  24.146  23.968  1.00 28.31           N  
ATOM   1334  CA  ALA H 174      19.530  24.797  23.875  1.00 30.64           C  
ATOM   1335  CB  ALA H 174      20.712  23.900  24.289  1.00 30.58           C  
ATOM   1336  C   ALA H 174      19.682  25.137  22.431  1.00 31.47           C  
ATOM   1337  O   ALA H 174      19.195  24.420  21.561  1.00 30.95           O  
ATOM   1338  N   GLN H 175      20.367  26.252  22.139  1.00 33.16           N  
ATOM   1339  CA  GLN H 175      20.465  26.726  20.790  1.00 35.87           C  
ATOM   1340  CB  GLN H 175      21.079  28.130  20.694  1.00 36.57           C  
ATOM   1341  CG  GLN H 175      20.147  29.178  21.308  1.00 42.47           C  
ATOM   1342  CD  GLN H 175      20.790  30.545  21.172  0.90 87.89           C  
ATOM   1343  OE1 GLN H 175      21.857  30.799  21.728  0.90 58.61           O  
ATOM   1344  NE2 GLN H 175      20.126  31.454  20.409  0.90 43.52           N  
ATOM   1345  C   GLN H 175      21.228  25.762  19.940  1.00 36.26           C  
ATOM   1346  O   GLN H 175      20.948  25.620  18.750  1.00 37.24           O  
ATOM   1347  N   LYS H 176      22.215  25.063  20.521  1.00 36.17           N  
ATOM   1348  CA  LYS H 176      22.987  24.155  19.726  1.00 37.97           C  
ATOM   1349  CB  LYS H 176      24.025  23.383  20.554  1.00 38.07           C  
ATOM   1350  CG  LYS H 176      24.850  22.408  19.717  1.00 44.22           C  
ATOM   1351  CD  LYS H 176      26.001  21.754  20.480  1.00 46.64           C  
ATOM   1352  CE  LYS H 176      26.671  20.628  19.689  1.00 64.39           C  
ATOM   1353  NZ  LYS H 176      27.708  19.968  20.511  1.00 48.81           N1+
ATOM   1354  C   LYS H 176      22.076  23.132  19.114  1.00 37.78           C  
ATOM   1355  O   LYS H 176      22.245  22.749  17.959  1.00 38.10           O  
ATOM   1356  N   PHE H 177      21.115  22.629  19.905  1.00 36.50           N  
ATOM   1357  CA  PHE H 177      20.168  21.614  19.533  1.00 37.74           C  
ATOM   1358  CB  PHE H 177      19.648  20.833  20.745  1.00 36.82           C  
ATOM   1359  CG  PHE H 177      20.861  20.115  21.235  1.00 37.50           C  
ATOM   1360  CD1 PHE H 177      21.261  18.939  20.647  1.00 32.28           C  
ATOM   1361  CD2 PHE H 177      21.631  20.625  22.252  1.00 33.72           C  
ATOM   1362  CE1 PHE H 177      22.386  18.281  21.084  1.00 70.68           C  
ATOM   1363  CE2 PHE H 177      22.756  19.968  22.690  1.00 40.95           C  
ATOM   1364  CZ  PHE H 177      23.141  18.788  22.109  1.00 29.16           C  
ATOM   1365  C   PHE H 177      19.011  22.098  18.711  1.00 40.91           C  
ATOM   1366  O   PHE H 177      18.358  21.291  18.053  1.00 41.36           O  
ATOM   1367  N   GLN H 178      18.675  23.401  18.780  1.00 42.76           N  
ATOM   1368  CA  GLN H 178      17.502  23.930  18.136  1.00 44.00           C  
ATOM   1369  CB  GLN H 178      17.463  25.467  18.143  1.00 45.07           C  
ATOM   1370  CG  GLN H 178      16.319  26.067  17.327  1.00 48.33           C  
ATOM   1371  CD  GLN H 178      15.030  26.026  18.137  1.00 88.16           C  
ATOM   1372  OE1 GLN H 178      14.958  26.554  19.244  1.00 44.68           O  
ATOM   1373  NE2 GLN H 178      13.974  25.387  17.561  1.00 49.01           N  
ATOM   1374  C   GLN H 178      17.394  23.474  16.715  1.00 43.50           C  
ATOM   1375  O   GLN H 178      18.325  23.589  15.920  1.00 44.40           O  
ATOM   1376  N   GLY H 179      16.207  22.923  16.389  1.00 42.07           N  
ATOM   1377  CA  GLY H 179      15.859  22.473  15.076  1.00 41.60           C  
ATOM   1378  C   GLY H 179      15.965  20.981  15.018  1.00 40.23           C  
ATOM   1379  O   GLY H 179      15.155  20.328  14.359  1.00 41.42           O  
ATOM   1380  N   ARG H 180      17.020  20.422  15.642  1.00 38.01           N  
ATOM   1381  CA  ARG H 180      17.270  19.009  15.692  1.00 35.72           C  
ATOM   1382  CB  ARG H 180      18.747  18.668  15.936  1.00 35.97           C  
ATOM   1383  CG  ARG H 180      19.662  19.249  14.855  1.00 37.05           C  
ATOM   1384  CD  ARG H 180      20.892  18.393  14.560  1.00 38.44           C  
ATOM   1385  NE  ARG H 180      21.665  18.237  15.821  1.00 34.01           N  
ATOM   1386  CZ  ARG H 180      22.171  17.012  16.143  1.00 42.02           C  
ATOM   1387  NH1 ARG H 180      21.953  15.944  15.319  1.00 27.17           N1+
ATOM   1388  NH2 ARG H 180      22.892  16.858  17.290  1.00 27.54           N  
ATOM   1389  C   ARG H 180      16.448  18.286  16.722  1.00 34.33           C  
ATOM   1390  O   ARG H 180      16.056  17.142  16.498  1.00 33.45           O  
ATOM   1391  N   VAL H 181      16.180  18.932  17.881  1.00 32.87           N  
ATOM   1392  CA  VAL H 181      15.585  18.263  19.009  0.90 32.71           C  
ATOM   1393  CB  VAL H 181      16.279  18.609  20.292  0.90 33.49           C  
ATOM   1394  CG1 VAL H 181      15.498  17.989  21.456  0.90 31.46           C  
ATOM   1395  CG2 VAL H 181      17.741  18.151  20.207  0.90 33.03           C  
ATOM   1396  C   VAL H 181      14.153  18.653  19.203  1.00 31.69           C  
ATOM   1397  O   VAL H 181      13.760  19.793  18.958  1.00 31.99           O  
ATOM   1398  N   THR H 182      13.329  17.674  19.637  1.00 29.61           N  
ATOM   1399  CA  THR H 182      11.955  17.929  19.962  1.00 29.20           C  
ATOM   1400  CB  THR H 182      11.001  17.379  18.927  1.00 30.27           C  
ATOM   1401  OG1 THR H 182       9.705  17.916  19.123  1.00 32.16           O  
ATOM   1402  CG2 THR H 182      10.942  15.843  19.001  1.00 26.44           C  
ATOM   1403  C   THR H 182      11.699  17.273  21.295  1.00 28.74           C  
ATOM   1404  O   THR H 182      12.027  16.102  21.490  1.00 29.45           O  
ATOM   1405  N   ILE H 183      11.142  18.030  22.268  1.00 28.17           N  
ATOM   1406  CA  ILE H 183      10.860  17.469  23.562  1.00 27.21           C  
ATOM   1407  CB  ILE H 183      11.640  18.108  24.680  1.00 27.38           C  
ATOM   1408  CG1 ILE H 183      13.140  17.856  24.455  1.00 27.40           C  
ATOM   1409  CG2 ILE H 183      11.124  17.570  26.026  1.00 24.75           C  
ATOM   1410  CD1 ILE H 183      14.045  18.630  25.412  1.00 28.09           C  
ATOM   1411  C   ILE H 183       9.402  17.644  23.830  1.00 28.11           C  
ATOM   1412  O   ILE H 183       8.879  18.757  23.826  1.00 28.50           O  
ATOM   1413  N   THR H 184       8.700  16.522  24.078  1.00 27.43           N  
ATOM   1414  CA  THR H 184       7.288  16.600  24.303  1.00 29.18           C  
ATOM   1415  CB  THR H 184       6.467  16.074  23.164  1.00 29.32           C  
ATOM   1416  OG1 THR H 184       6.775  14.710  22.925  1.00 32.38           O  
ATOM   1417  CG2 THR H 184       6.760  16.917  21.913  1.00 27.95           C  
ATOM   1418  C   THR H 184       6.955  15.791  25.507  1.00 30.85           C  
ATOM   1419  O   THR H 184       7.794  15.064  26.034  1.00 30.88           O  
ATOM   1420  N   ALA H 185       5.711  15.941  26.000  1.00 32.61           N  
ATOM   1421  CA  ALA H 185       5.298  15.177  27.136  1.00 34.26           C  
ATOM   1422  CB  ALA H 185       5.256  16.000  28.433  1.00 34.65           C  
ATOM   1423  C   ALA H 185       3.905  14.692  26.888  1.00 36.33           C  
ATOM   1424  O   ALA H 185       3.084  15.395  26.299  1.00 36.79           O  
ATOM   1425  N   ASP H 186       3.616  13.453  27.331  1.00 37.20           N  
ATOM   1426  CA  ASP H 186       2.301  12.887  27.222  1.00 38.95           C  
ATOM   1427  CB  ASP H 186       2.312  11.455  26.657  1.00 39.65           C  
ATOM   1428  CG  ASP H 186       0.891  11.019  26.331  1.00 43.01           C  
ATOM   1429  OD1 ASP H 186      -0.062  11.753  26.709  1.00 60.66           O  
ATOM   1430  OD2 ASP H 186       0.739   9.946  25.689  1.00 52.93           O1-
ATOM   1431  C   ASP H 186       1.767  12.864  28.622  1.00 40.42           C  
ATOM   1432  O   ASP H 186       2.188  12.067  29.457  1.00 39.71           O  
ATOM   1433  N   GLU H 187       0.804  13.755  28.910  1.00 42.15           N  
ATOM   1434  CA  GLU H 187       0.338  13.921  30.252  1.00 45.00           C  
ATOM   1435  CB  GLU H 187      -0.612  15.121  30.411  1.00 46.65           C  
ATOM   1436  CG  GLU H 187      -0.847  15.480  31.878  1.00 50.24           C  
ATOM   1437  CD  GLU H 187      -1.459  16.869  31.944  0.90123.01           C  
ATOM   1438  OE1 GLU H 187      -1.293  17.633  30.958  0.90 49.58           O  
ATOM   1439  OE2 GLU H 187      -2.089  17.184  32.988  0.90 53.22           O1-
ATOM   1440  C   GLU H 187      -0.335  12.684  30.746  1.00 45.51           C  
ATOM   1441  O   GLU H 187      -0.172  12.326  31.910  1.00 46.38           O  
ATOM   1442  N   SER H 188      -1.107  11.999  29.883  1.00 44.88           N  
ATOM   1443  CA  SER H 188      -1.851  10.852  30.321  1.00 44.84           C  
ATOM   1444  CB  SER H 188      -2.776  10.311  29.217  1.00 44.93           C  
ATOM   1445  OG  SER H 188      -2.013   9.867  28.105  1.00 46.91           O  
ATOM   1446  C   SER H 188      -0.929   9.753  30.773  1.00 44.18           C  
ATOM   1447  O   SER H 188      -1.154   9.144  31.819  1.00 45.29           O  
ATOM   1448  N   THR H 189       0.117   9.472  29.971  1.00 42.74           N  
ATOM   1449  CA  THR H 189       1.114   8.448  30.161  1.00 41.85           C  
ATOM   1450  CB  THR H 189       1.884   8.160  28.904  1.00 41.62           C  
ATOM   1451  OG1 THR H 189       2.634   6.970  29.059  1.00 42.65           O  
ATOM   1452  CG2 THR H 189       2.838   9.329  28.623  1.00 42.14           C  
ATOM   1453  C   THR H 189       2.110   8.812  31.227  1.00 41.12           C  
ATOM   1454  O   THR H 189       2.778   7.940  31.783  1.00 41.45           O  
ATOM   1455  N   SER H 190       2.267  10.117  31.513  1.00 38.59           N  
ATOM   1456  CA  SER H 190       3.266  10.577  32.439  0.90 36.51           C  
ATOM   1457  CB  SER H 190       3.172   9.921  33.829  0.90 36.66           C  
ATOM   1458  OG  SER H 190       1.951  10.275  34.459  0.90 40.13           O  
ATOM   1459  C   SER H 190       4.618  10.253  31.877  1.00 35.33           C  
ATOM   1460  O   SER H 190       5.547   9.927  32.615  1.00 35.21           O  
ATOM   1461  N   THR H 191       4.766  10.336  30.537  1.00 32.82           N  
ATOM   1462  CA  THR H 191       6.041  10.059  29.939  1.00 30.91           C  
ATOM   1463  CB  THR H 191       6.006   8.869  29.017  1.00 31.93           C  
ATOM   1464  OG1 THR H 191       5.559   7.719  29.720  1.00 34.29           O  
ATOM   1465  CG2 THR H 191       7.414   8.621  28.453  1.00 30.28           C  
ATOM   1466  C   THR H 191       6.447  11.245  29.113  1.00 29.98           C  
ATOM   1467  O   THR H 191       5.611  11.882  28.473  1.00 29.33           O  
ATOM   1468  N   ALA H 192       7.763  11.562  29.104  1.00 28.61           N  
ATOM   1469  CA  ALA H 192       8.300  12.655  28.341  1.00 27.24           C  
ATOM   1470  CB  ALA H 192       9.121  13.645  29.179  1.00 28.43           C  
ATOM   1471  C   ALA H 192       9.222  12.056  27.324  1.00 27.27           C  
ATOM   1472  O   ALA H 192       9.825  11.009  27.565  1.00 27.95           O  
ATOM   1473  N   TYR H 193       9.342  12.703  26.146  1.00 25.46           N  
ATOM   1474  CA  TYR H 193      10.167  12.123  25.124  1.00 26.03           C  
ATOM   1475  CB  TYR H 193       9.413  11.684  23.851  1.00 26.58           C  
ATOM   1476  CG  TYR H 193       8.373  10.691  24.222  1.00 29.45           C  
ATOM   1477  CD1 TYR H 193       8.702   9.382  24.475  1.00 21.57           C  
ATOM   1478  CD2 TYR H 193       7.063  11.084  24.336  1.00 24.70           C  
ATOM   1479  CE1 TYR H 193       7.728   8.477  24.825  1.00 34.33           C  
ATOM   1480  CE2 TYR H 193       6.086  10.181  24.685  1.00 35.38           C  
ATOM   1481  CZ  TYR H 193       6.418   8.873  24.929  1.00 34.48           C  
ATOM   1482  OH  TYR H 193       5.420   7.943  25.289  1.00 36.26           O  
ATOM   1483  C   TYR H 193      11.139  13.143  24.638  1.00 27.12           C  
ATOM   1484  O   TYR H 193      10.888  14.349  24.694  1.00 27.47           O  
ATOM   1485  N   MET H 194      12.305  12.656  24.173  1.00 26.52           N  
ATOM   1486  CA  MET H 194      13.287  13.505  23.580  1.00 26.95           C  
ATOM   1487  CB  MET H 194      14.551  13.638  24.448  1.00 26.76           C  
ATOM   1488  CG  MET H 194      15.490  14.761  24.012  1.00 29.87           C  
ATOM   1489  SD  MET H 194      16.429  14.396  22.505  1.00 37.96           S  
ATOM   1490  CE  MET H 194      17.478  13.169  23.336  1.00 29.40           C  
ATOM   1491  C   MET H 194      13.630  12.867  22.269  1.00 27.78           C  
ATOM   1492  O   MET H 194      14.037  11.708  22.222  1.00 27.84           O  
ATOM   1493  N   GLU H 195      13.433  13.603  21.157  1.00 27.08           N  
ATOM   1494  CA  GLU H 195      13.728  13.047  19.863  1.00 26.91           C  
ATOM   1495  CB  GLU H 195      12.551  13.095  18.871  1.00 28.12           C  
ATOM   1496  CG  GLU H 195      12.815  12.361  17.551  1.00 32.18           C  
ATOM   1497  CD  GLU H 195      11.652  12.646  16.611  1.00 51.56           C  
ATOM   1498  OE1 GLU H 195      11.617  13.765  16.032  1.00 50.53           O  
ATOM   1499  OE2 GLU H 195      10.783  11.748  16.460  1.00 57.80           O1-
ATOM   1500  C   GLU H 195      14.816  13.869  19.255  1.00 27.25           C  
ATOM   1501  O   GLU H 195      14.690  15.087  19.130  1.00 28.44           O  
ATOM   1502  N   LEU H 196      15.919  13.206  18.853  1.00 27.21           N  
ATOM   1503  CA  LEU H 196      17.035  13.879  18.249  1.00 27.72           C  
ATOM   1504  CB  LEU H 196      18.355  13.606  19.000  1.00 27.53           C  
ATOM   1505  CG  LEU H 196      19.573  14.393  18.484  1.00 26.80           C  
ATOM   1506  CD1 LEU H 196      19.373  15.902  18.682  1.00 25.78           C  
ATOM   1507  CD2 LEU H 196      20.881  13.888  19.116  1.00 29.71           C  
ATOM   1508  C   LEU H 196      17.174  13.327  16.861  1.00 29.53           C  
ATOM   1509  O   LEU H 196      17.166  12.112  16.671  1.00 31.16           O  
ATOM   1510  N   SER H 197      17.319  14.211  15.850  1.00 29.43           N  
ATOM   1511  CA  SER H 197      17.376  13.774  14.478  1.00 30.65           C  
ATOM   1512  CB  SER H 197      16.281  14.417  13.605  1.00 31.41           C  
ATOM   1513  OG  SER H 197      16.446  15.828  13.579  1.00 33.88           O  
ATOM   1514  C   SER H 197      18.711  14.146  13.898  1.00 31.00           C  
ATOM   1515  O   SER H 197      19.534  14.780  14.556  1.00 31.20           O  
ATOM   1516  N   SER H 198      18.963  13.729  12.636  1.00 31.99           N  
ATOM   1517  CA  SER H 198      20.201  14.017  11.957  1.00 33.28           C  
ATOM   1518  CB  SER H 198      20.411  15.514  11.658  1.00 33.36           C  
ATOM   1519  OG  SER H 198      19.390  15.998  10.799  1.00 38.15           O  
ATOM   1520  C   SER H 198      21.338  13.575  12.822  1.00 33.13           C  
ATOM   1521  O   SER H 198      22.294  14.316  13.037  1.00 33.37           O  
ATOM   1522  N   LEU H 199      21.277  12.322  13.304  1.00 32.65           N  
ATOM   1523  CA  LEU H 199      22.263  11.826  14.218  1.00 32.89           C  
ATOM   1524  CB  LEU H 199      21.919  10.434  14.792  1.00 32.47           C  
ATOM   1525  CG  LEU H 199      20.671  10.422  15.701  1.00 30.36           C  
ATOM   1526  CD1 LEU H 199      20.378   9.015  16.250  1.00 23.71           C  
ATOM   1527  CD2 LEU H 199      20.792  11.455  16.830  1.00 29.45           C  
ATOM   1528  C   LEU H 199      23.608  11.741  13.565  1.00 34.50           C  
ATOM   1529  O   LEU H 199      23.741  11.415  12.386  1.00 34.80           O  
ATOM   1530  N   ARG H 200      24.648  12.059  14.366  1.00 34.33           N  
ATOM   1531  CA  ARG H 200      26.025  12.027  13.963  1.00 37.38           C  
ATOM   1532  CB  ARG H 200      26.687  13.416  13.905  1.00 37.49           C  
ATOM   1533  CG  ARG H 200      26.175  14.287  12.762  1.00 42.97           C  
ATOM   1534  CD  ARG H 200      26.888  15.636  12.637  1.00 65.04           C  
ATOM   1535  NE  ARG H 200      26.420  16.510  13.747  1.00 84.46           N  
ATOM   1536  CZ  ARG H 200      25.271  17.229  13.589  1.00 93.72           C  
ATOM   1537  NH1 ARG H 200      24.537  17.086  12.447  1.00 82.20           N1+
ATOM   1538  NH2 ARG H 200      24.868  18.097  14.561  1.00 51.94           N  
ATOM   1539  C   ARG H 200      26.772  11.258  15.008  1.00 37.21           C  
ATOM   1540  O   ARG H 200      26.242  10.958  16.073  1.00 35.71           O  
ATOM   1541  N   SER H 201      28.047  10.935  14.726  1.00 38.06           N  
ATOM   1542  CA  SER H 201      28.861  10.152  15.614  0.90 38.23           C  
ATOM   1543  CB  SER H 201      30.272   9.928  15.046  0.90 38.03           C  
ATOM   1544  OG  SER H 201      31.048   9.143  15.940  0.90 44.22           O  
ATOM   1545  C   SER H 201      28.997  10.871  16.927  1.00 38.04           C  
ATOM   1546  O   SER H 201      29.061  10.243  17.983  1.00 38.33           O  
ATOM   1547  N   GLU H 202      29.001  12.215  16.886  1.00 37.21           N  
ATOM   1548  CA  GLU H 202      29.171  13.053  18.039  1.00 36.04           C  
ATOM   1549  CB  GLU H 202      29.201  14.547  17.677  1.00 37.44           C  
ATOM   1550  CG  GLU H 202      30.526  14.989  17.047  1.00 45.55           C  
ATOM   1551  CD  GLU H 202      30.627  14.432  15.633  1.00 89.06           C  
ATOM   1552  OE1 GLU H 202      29.977  15.004  14.714  1.00 69.05           O  
ATOM   1553  OE2 GLU H 202      31.362  13.427  15.454  1.00 60.76           O1-
ATOM   1554  C   GLU H 202      28.048  12.836  19.008  1.00 34.12           C  
ATOM   1555  O   GLU H 202      28.209  13.041  20.209  1.00 34.19           O  
ATOM   1556  N   ASP H 203      26.866  12.459  18.492  1.00 31.22           N  
ATOM   1557  CA  ASP H 203      25.666  12.252  19.253  1.00 29.04           C  
ATOM   1558  CB  ASP H 203      24.421  12.122  18.366  1.00 28.81           C  
ATOM   1559  CG  ASP H 203      24.118  13.522  17.848  1.00 31.09           C  
ATOM   1560  OD1 ASP H 203      24.496  14.500  18.547  1.00 32.23           O  
ATOM   1561  OD2 ASP H 203      23.513  13.635  16.749  1.00 38.51           O1-
ATOM   1562  C   ASP H 203      25.757  11.053  20.156  1.00 28.07           C  
ATOM   1563  O   ASP H 203      24.921  10.896  21.044  1.00 26.46           O  
ATOM   1564  N   THR H 204      26.707  10.128  19.922  1.00 28.35           N  
ATOM   1565  CA  THR H 204      26.781   8.992  20.799  1.00 27.86           C  
ATOM   1566  CB  THR H 204      27.878   8.029  20.436  1.00 28.83           C  
ATOM   1567  OG1 THR H 204      27.698   7.564  19.106  1.00 32.06           O  
ATOM   1568  CG2 THR H 204      27.841   6.840  21.411  1.00 25.56           C  
ATOM   1569  C   THR H 204      27.022   9.498  22.190  1.00 26.51           C  
ATOM   1570  O   THR H 204      28.016  10.170  22.466  1.00 27.21           O  
ATOM   1571  N   ALA H 205      26.086   9.190  23.110  1.00 24.54           N  
ATOM   1572  CA  ALA H 205      26.226   9.642  24.463  1.00 24.28           C  
ATOM   1573  CB  ALA H 205      26.092  11.167  24.616  1.00 23.99           C  
ATOM   1574  C   ALA H 205      25.128   9.027  25.264  1.00 24.34           C  
ATOM   1575  O   ALA H 205      24.208   8.418  24.717  1.00 24.47           O  
ATOM   1576  N   VAL H 206      25.236   9.140  26.602  1.00 23.69           N  
ATOM   1577  CA  VAL H 206      24.183   8.671  27.443  1.00 23.20           C  
ATOM   1578  CB  VAL H 206      24.641   8.221  28.799  1.00 23.25           C  
ATOM   1579  CG1 VAL H 206      23.398   7.870  29.633  1.00 21.52           C  
ATOM   1580  CG2 VAL H 206      25.619   7.044  28.636  1.00 23.67           C  
ATOM   1581  C   VAL H 206      23.249   9.830  27.612  1.00 24.50           C  
ATOM   1582  O   VAL H 206      23.677  10.948  27.902  1.00 25.31           O  
ATOM   1583  N   TYR H 207      21.934   9.593  27.437  1.00 24.30           N  
ATOM   1584  CA  TYR H 207      20.990  10.669  27.547  1.00 24.30           C  
ATOM   1585  CB  TYR H 207      19.972  10.749  26.393  1.00 24.26           C  
ATOM   1586  CG  TYR H 207      20.669  11.214  25.162  1.00 25.10           C  
ATOM   1587  CD1 TYR H 207      21.306  10.325  24.329  1.00 23.41           C  
ATOM   1588  CD2 TYR H 207      20.682  12.549  24.831  1.00 22.65           C  
ATOM   1589  CE1 TYR H 207      21.946  10.766  23.192  1.00 23.30           C  
ATOM   1590  CE2 TYR H 207      21.322  12.992  23.696  1.00 21.28           C  
ATOM   1591  CZ  TYR H 207      21.952  12.099  22.867  1.00 26.97           C  
ATOM   1592  OH  TYR H 207      22.609  12.545  21.698  1.00 25.86           O  
ATOM   1593  C   TYR H 207      20.212  10.475  28.810  1.00 24.25           C  
ATOM   1594  O   TYR H 207      19.640   9.411  29.043  1.00 24.82           O  
ATOM   1595  N   TYR H 208      20.168  11.525  29.661  1.00 23.24           N  
ATOM   1596  CA  TYR H 208      19.503  11.405  30.927  1.00 22.82           C  
ATOM   1597  CB  TYR H 208      20.331  11.850  32.150  1.00 22.88           C  
ATOM   1598  CG  TYR H 208      21.623  11.115  32.268  1.00 22.72           C  
ATOM   1599  CD1 TYR H 208      21.699   9.867  32.842  1.00 20.43           C  
ATOM   1600  CD2 TYR H 208      22.777  11.697  31.799  1.00 21.14           C  
ATOM   1601  CE1 TYR H 208      22.909   9.218  32.938  1.00 24.31           C  
ATOM   1602  CE2 TYR H 208      23.988  11.053  31.892  1.00 19.90           C  
ATOM   1603  CZ  TYR H 208      24.056   9.809  32.468  1.00 24.55           C  
ATOM   1604  OH  TYR H 208      25.293   9.139  32.570  1.00 31.32           O  
ATOM   1605  C   TYR H 208      18.342  12.345  30.942  1.00 23.22           C  
ATOM   1606  O   TYR H 208      18.388  13.426  30.358  1.00 23.23           O  
ATOM   1607  N   CYS H 209      17.244  11.917  31.594  1.00 22.88           N  
ATOM   1608  CA  CYS H 209      16.142  12.801  31.838  0.90 23.13           C  
ATOM   1609  CB  CYS H 209      14.751  12.180  31.562  0.90 23.30           C  
ATOM   1610  SG  CYS H 209      14.398  10.662  32.503  0.92 26.62           S  
ATOM   1611  C   CYS H 209      16.238  13.157  33.294  1.00 23.51           C  
ATOM   1612  O   CYS H 209      16.701  12.354  34.103  1.00 23.30           O  
ATOM   1613  N   ALA H 210      15.848  14.393  33.669  1.00 22.62           N  
ATOM   1614  CA  ALA H 210      15.943  14.773  35.053  1.00 23.08           C  
ATOM   1615  CB  ALA H 210      17.218  15.572  35.381  1.00 22.13           C  
ATOM   1616  C   ALA H 210      14.783  15.650  35.374  1.00 24.09           C  
ATOM   1617  O   ALA H 210      14.368  16.468  34.557  1.00 23.92           O  
ATOM   1618  N   ARG H 211      14.247  15.479  36.598  1.00 23.55           N  
ATOM   1619  CA  ARG H 211      13.104  16.188  37.073  1.00 23.54           C  
ATOM   1620  CB  ARG H 211      12.341  15.371  38.131  1.00 24.38           C  
ATOM   1621  CG  ARG H 211      11.004  15.963  38.576  1.00 25.63           C  
ATOM   1622  CD  ARG H 211      10.287  15.115  39.633  1.00 30.70           C  
ATOM   1623  NE  ARG H 211      10.650  15.663  40.972  1.00 51.82           N  
ATOM   1624  CZ  ARG H 211      10.090  15.141  42.104  1.00 57.22           C  
ATOM   1625  NH1 ARG H 211       9.233  14.087  42.003  1.00 34.99           N1+
ATOM   1626  NH2 ARG H 211      10.387  15.669  43.327  1.00 78.68           N  
ATOM   1627  C   ARG H 211      13.559  17.451  37.697  1.00 24.48           C  
ATOM   1628  O   ARG H 211      14.633  17.553  38.288  1.00 25.12           O  
ATOM   1629  N   GLY H 212      12.730  18.481  37.554  1.00 24.09           N  
ATOM   1630  CA  GLY H 212      13.095  19.686  38.213  1.00 24.02           C  
ATOM   1631  C   GLY H 212      11.798  20.337  38.549  1.00 24.06           C  
ATOM   1632  O   GLY H 212      10.791  20.046  37.905  1.00 23.95           O  
ATOM   1633  N   PRO H 213      11.852  20.818  39.784  1.00 26.47           N  
ATOM   1634  CA  PRO H 213      10.707  21.419  40.435  1.00 30.69           C  
ATOM   1635  CD  PRO H 213      12.609  20.001  40.722  1.00 54.60           C  
ATOM   1636  CB  PRO H 213      10.864  21.137  41.932  1.00 33.55           C  
ATOM   1637  CG  PRO H 213      11.748  19.886  41.987  1.00 46.14           C  
ATOM   1638  C   PRO H 213      10.508  22.871  40.150  1.00 32.51           C  
ATOM   1639  O   PRO H 213      11.471  23.570  39.837  1.00 33.80           O  
ATOM   1640  N   GLU H 214       9.254  23.339  40.291  1.00 31.71           N  
ATOM   1641  CA  GLU H 214       8.914  24.715  40.080  1.00 30.57           C  
ATOM   1642  CB  GLU H 214       8.231  24.967  38.729  1.00 29.57           C  
ATOM   1643  CG  GLU H 214       6.903  24.216  38.596  1.00 29.85           C  
ATOM   1644  CD  GLU H 214       6.306  24.530  37.233  1.00  0.00           C  
ATOM   1645  OE1 GLU H 214       7.092  24.640  36.252  1.00  0.00           O  
ATOM   1646  OE2 GLU H 214       5.057  24.664  37.153  1.00  0.00           O1-
ATOM   1647  C   GLU H 214       7.902  25.056  41.121  1.00 29.60           C  
ATOM   1648  O   GLU H 214       7.220  24.174  41.642  1.00 28.63           O  
ATOM   1649  N   TYR H 215       7.803  26.350  41.477  1.00 28.66           N  
ATOM   1650  CA  TYR H 215       6.831  26.774  42.444  1.00 28.41           C  
ATOM   1651  CB  TYR H 215       7.404  26.933  43.861  1.00 23.81           C  
ATOM   1652  CG  TYR H 215       7.622  25.554  44.378  1.00 25.24           C  
ATOM   1653  CD1 TYR H 215       8.717  24.813  43.993  1.00  0.00           C  
ATOM   1654  CD2 TYR H 215       6.719  24.998  45.255  1.00 26.04           C  
ATOM   1655  CE1 TYR H 215       8.902  23.540  44.476  1.00 30.22           C  
ATOM   1656  CE2 TYR H 215       6.898  23.726  45.741  1.00  0.00           C  
ATOM   1657  CZ  TYR H 215       7.993  22.995  45.351  1.00  0.00           C  
ATOM   1658  OH  TYR H 215       8.182  21.687  45.847  1.00  0.00           O  
ATOM   1659  C   TYR H 215       6.245  28.082  42.013  1.00 27.66           C  
ATOM   1660  O   TYR H 215       6.878  28.869  41.310  1.00 29.05           O  
ATOM   1661  N   TYR H 216       4.987  28.329  42.424  1.00 25.73           N  
ATOM   1662  CA  TYR H 216       4.319  29.553  42.097  1.00 26.99           C  
ATOM   1663  CB  TYR H 216       2.988  29.299  41.369  1.00 28.66           C  
ATOM   1664  CG  TYR H 216       2.277  30.596  41.225  1.00 30.83           C  
ATOM   1665  CD1 TYR H 216       2.587  31.468  40.208  1.00 32.20           C  
ATOM   1666  CD2 TYR H 216       1.282  30.926  42.116  1.00 31.11           C  
ATOM   1667  CE1 TYR H 216       1.914  32.661  40.091  1.00 34.52           C  
ATOM   1668  CE2 TYR H 216       0.607  32.117  42.003  1.00 31.97           C  
ATOM   1669  CZ  TYR H 216       0.925  32.986  40.990  1.00 34.08           C  
ATOM   1670  OH  TYR H 216       0.232  34.210  40.872  1.00 33.72           O  
ATOM   1671  C   TYR H 216       4.034  30.263  43.389  1.00 28.37           C  
ATOM   1672  O   TYR H 216       3.245  29.791  44.206  1.00 28.71           O  
ATOM   1673  N   ASP H 217       4.684  31.430  43.594  1.00 26.06           N  
ATOM   1674  CA  ASP H 217       4.518  32.192  44.801  1.00 26.04           C  
ATOM   1675  CB  ASP H 217       5.780  32.978  45.200  1.00 26.08           C  
ATOM   1676  CG  ASP H 217       6.880  31.979  45.563  1.00 28.48           C  
ATOM   1677  OD1 ASP H 217       6.585  30.760  45.673  1.00 31.40           O  
ATOM   1678  OD2 ASP H 217       8.041  32.434  45.733  1.00 33.26           O1-
ATOM   1679  C   ASP H 217       3.423  33.169  44.549  1.00 26.08           C  
ATOM   1680  O   ASP H 217       3.522  34.048  43.697  1.00 26.49           O  
ATOM   1681  N   TYR H 218       2.323  33.010  45.296  1.00 24.50           N  
ATOM   1682  CA  TYR H 218       1.161  33.817  45.103  1.00 23.81           C  
ATOM   1683  CB  TYR H 218      -0.010  33.284  45.937  1.00 25.75           C  
ATOM   1684  CG  TYR H 218      -0.087  31.849  45.538  1.00 28.56           C  
ATOM   1685  CD1 TYR H 218       0.666  30.912  46.210  1.00 27.96           C  
ATOM   1686  CD2 TYR H 218      -0.873  31.438  44.487  1.00 39.18           C  
ATOM   1687  CE1 TYR H 218       0.622  29.584  45.857  1.00 39.91           C  
ATOM   1688  CE2 TYR H 218      -0.920  30.111  44.128  1.00 40.29           C  
ATOM   1689  CZ  TYR H 218      -0.174  29.182  44.813  1.00 27.51           C  
ATOM   1690  OH  TYR H 218      -0.223  27.821  44.443  1.00 41.69           O  
ATOM   1691  C   TYR H 218       1.466  35.230  45.489  1.00 22.88           C  
ATOM   1692  O   TYR H 218       1.079  36.170  44.796  1.00 23.81           O  
ATOM   1693  N   VAL H 219       2.189  35.414  46.608  1.00 23.14           N  
ATOM   1694  CA  VAL H 219       2.455  36.716  47.144  1.00 23.87           C  
ATOM   1695  CB  VAL H 219       3.301  36.564  48.377  1.00 26.86           C  
ATOM   1696  CG1 VAL H 219       2.429  35.837  49.409  1.00 32.21           C  
ATOM   1697  CG2 VAL H 219       4.564  35.735  48.052  1.00 30.76           C  
ATOM   1698  C   VAL H 219       3.151  37.588  46.128  1.00 23.84           C  
ATOM   1699  O   VAL H 219       2.617  38.630  45.744  1.00 24.62           O  
ATOM   1700  N   TRP H 220       4.360  37.196  45.676  1.00 24.02           N  
ATOM   1701  CA  TRP H 220       5.123  37.920  44.698  1.00 23.40           C  
ATOM   1702  CB  TRP H 220       6.583  37.444  44.559  1.00 24.33           C  
ATOM   1703  CG  TRP H 220       7.501  37.747  45.718  1.00 15.86           C  
ATOM   1704  CD2 TRP H 220       7.941  36.782  46.689  1.00 18.77           C  
ATOM   1705  CD1 TRP H 220       8.141  38.913  46.021  1.00 16.09           C  
ATOM   1706  NE1 TRP H 220       8.941  38.741  47.124  1.00  0.00           N  
ATOM   1707  CE2 TRP H 220       8.831  37.432  47.544  1.00 21.23           C  
ATOM   1708  CE3 TRP H 220       7.637  35.459  46.847  1.00  0.00           C  
ATOM   1709  CZ2 TRP H 220       9.433  36.767  48.573  1.00  0.00           C  
ATOM   1710  CZ3 TRP H 220       8.238  34.795  47.896  1.00  0.00           C  
ATOM   1711  CH2 TRP H 220       9.117  35.437  48.742  1.00  0.00           C  
ATOM   1712  C   TRP H 220       4.518  37.749  43.345  1.00 23.12           C  
ATOM   1713  O   TRP H 220       4.360  38.708  42.588  1.00 24.51           O  
ATOM   1714  N   GLY H 221       4.146  36.498  43.017  1.00 22.94           N  
ATOM   1715  CA  GLY H 221       3.658  36.176  41.708  1.00 22.54           C  
ATOM   1716  C   GLY H 221       4.801  35.607  40.921  1.00 22.81           C  
ATOM   1717  O   GLY H 221       4.651  35.276  39.746  1.00 24.44           O  
ATOM   1718  N   SER H 222       5.982  35.468  41.557  1.00 20.83           N  
ATOM   1719  CA  SER H 222       7.137  34.969  40.863  1.00 21.86           C  
ATOM   1720  CB  SER H 222       8.469  35.318  41.554  1.00 29.19           C  
ATOM   1721  OG  SER H 222       8.550  34.673  42.818  1.00  0.00           O  
ATOM   1722  C   SER H 222       7.065  33.479  40.757  1.00 22.93           C  
ATOM   1723  O   SER H 222       6.262  32.819  41.417  1.00 21.38           O  
ATOM   1724  N   TYR H 223       7.915  32.911  39.880  1.00 23.92           N  
ATOM   1725  CA  TYR H 223       7.948  31.489  39.719  1.00 24.74           C  
ATOM   1726  CB  TYR H 223       7.721  31.044  38.266  1.00 20.67           C  
ATOM   1727  CG  TYR H 223       6.322  31.421  37.921  1.00 34.40           C  
ATOM   1728  CD1 TYR H 223       6.015  32.703  37.524  1.00  0.00           C  
ATOM   1729  CD2 TYR H 223       5.314  30.487  37.996  1.00  0.00           C  
ATOM   1730  CE1 TYR H 223       4.721  33.047  37.207  1.00  0.00           C  
ATOM   1731  CE2 TYR H 223       4.020  30.825  37.680  1.00  0.00           C  
ATOM   1732  CZ  TYR H 223       3.723  32.108  37.285  1.00  0.00           C  
ATOM   1733  OH  TYR H 223       2.395  32.455  36.960  1.00  0.00           O  
ATOM   1734  C   TYR H 223       9.305  31.026  40.150  1.00 23.77           C  
ATOM   1735  O   TYR H 223      10.329  31.504  39.661  1.00 22.38           O  
ATOM   1736  N   ARG H 224       9.332  30.058  41.087  1.00 25.62           N  
ATOM   1737  CA  ARG H 224      10.563  29.587  41.653  1.00 26.92           C  
ATOM   1738  CB  ARG H 224      10.405  29.195  43.133  1.00 30.32           C  
ATOM   1739  CG  ARG H 224       9.924  30.342  44.022  1.00 37.39           C  
ATOM   1740  CD  ARG H 224       9.154  29.884  45.266  1.00 42.05           C  
ATOM   1741  NE  ARG H 224      10.096  29.204  46.200  1.00  0.00           N  
ATOM   1742  CZ  ARG H 224       9.789  29.143  47.531  1.00 77.20           C  
ATOM   1743  NH1 ARG H 224       8.651  29.733  47.993  1.00  0.00           N1+
ATOM   1744  NH2 ARG H 224      10.621  28.494  48.396  1.00  0.00           N  
ATOM   1745  C   ARG H 224      10.931  28.319  40.963  1.00 25.43           C  
ATOM   1746  O   ARG H 224      10.172  27.353  40.995  1.00 26.62           O  
ATOM   1747  N   TYR H 225      12.106  28.290  40.307  1.00 24.86           N  
ATOM   1748  CA  TYR H 225      12.567  27.078  39.696  1.00 25.15           C  
ATOM   1749  CB  TYR H 225      12.727  27.154  38.166  1.00 25.95           C  
ATOM   1750  CG  TYR H 225      11.423  27.471  37.522  1.00 19.09           C  
ATOM   1751  CD1 TYR H 225      10.992  28.775  37.445  1.00 23.44           C  
ATOM   1752  CD2 TYR H 225      10.639  26.476  36.984  1.00 25.41           C  
ATOM   1753  CE1 TYR H 225       9.794  29.085  36.848  1.00 21.67           C  
ATOM   1754  CE2 TYR H 225       9.439  26.780  36.385  1.00 30.23           C  
ATOM   1755  CZ  TYR H 225       9.013  28.086  36.316  1.00 27.15           C  
ATOM   1756  OH  TYR H 225       7.782  28.397  35.701  1.00 25.27           O  
ATOM   1757  C   TYR H 225      13.957  26.905  40.186  1.00 25.77           C  
ATOM   1758  O   TYR H 225      14.713  27.871  40.217  1.00 25.50           O  
ATOM   1759  N   ASN H 226      14.356  25.699  40.625  1.00 27.89           N  
ATOM   1760  CA  ASN H 226      15.742  25.686  40.994  1.00 28.28           C  
ATOM   1761  CB  ASN H 226      15.943  26.252  42.411  1.00 29.26           C  
ATOM   1762  CG  ASN H 226      17.403  26.625  42.588  1.00 31.12           C  
ATOM   1763  OD1 ASN H 226      17.881  27.592  42.001  1.00  9.26           O  
ATOM   1764  ND2 ASN H 226      18.130  25.846  43.430  1.00  8.12           N  
ATOM   1765  C   ASN H 226      16.259  24.281  41.016  1.00 26.54           C  
ATOM   1766  O   ASN H 226      17.075  23.941  41.870  1.00 26.20           O  
ATOM   1767  N   TYR H 227      15.858  23.380  40.097  1.00 24.94           N  
ATOM   1768  CA  TYR H 227      16.284  22.093  40.565  1.00 24.98           C  
ATOM   1769  CB  TYR H 227      15.153  21.462  41.453  1.00 21.15           C  
ATOM   1770  CG  TYR H 227      14.405  22.460  42.331  1.00 19.90           C  
ATOM   1771  CD1 TYR H 227      14.803  22.809  43.607  1.00 21.54           C  
ATOM   1772  CD2 TYR H 227      13.267  23.091  41.854  1.00 19.35           C  
ATOM   1773  CE1 TYR H 227      14.084  23.732  44.354  1.00 20.94           C  
ATOM   1774  CE2 TYR H 227      12.543  24.015  42.591  1.00 18.76           C  
ATOM   1775  CZ  TYR H 227      12.951  24.346  43.857  1.00 19.85           C  
ATOM   1776  OH  TYR H 227      12.222  25.289  44.620  1.00 21.28           O  
ATOM   1777  C   TYR H 227      16.479  21.096  39.457  1.00 23.89           C  
ATOM   1778  O   TYR H 227      15.737  21.103  38.482  1.00 24.44           O  
ATOM   1779  N   PHE H 228      17.511  20.230  39.589  1.00 23.96           N  
ATOM   1780  CA  PHE H 228      17.635  18.989  38.865  1.00 25.08           C  
ATOM   1781  CB  PHE H 228      18.907  18.853  38.018  1.00 24.73           C  
ATOM   1782  CG  PHE H 228      18.753  19.687  36.800  1.00 25.36           C  
ATOM   1783  CD1 PHE H 228      18.698  21.058  36.885  1.00 26.50           C  
ATOM   1784  CD2 PHE H 228      18.693  19.098  35.561  1.00 25.83           C  
ATOM   1785  CE1 PHE H 228      18.563  21.829  35.756  1.00 23.70           C  
ATOM   1786  CE2 PHE H 228      18.559  19.867  34.429  1.00 24.61           C  
ATOM   1787  CZ  PHE H 228      18.491  21.235  34.523  1.00 24.74           C  
ATOM   1788  C   PHE H 228      17.791  17.998  39.983  1.00 26.08           C  
ATOM   1789  O   PHE H 228      18.883  17.480  40.221  1.00 27.26           O  
ATOM   1790  N   ASP H 229      16.700  17.762  40.739  1.00 26.35           N  
ATOM   1791  CA  ASP H 229      16.719  16.899  41.886  1.00 25.76           C  
ATOM   1792  CB  ASP H 229      15.546  17.168  42.852  1.00 25.08           C  
ATOM   1793  CG  ASP H 229      14.215  16.942  42.146  1.00 33.67           C  
ATOM   1794  OD1 ASP H 229      14.193  16.893  40.888  1.00 35.98           O  
ATOM   1795  OD2 ASP H 229      13.193  16.815  42.873  1.00 32.78           O1-
ATOM   1796  C   ASP H 229      16.743  15.443  41.553  1.00 26.60           C  
ATOM   1797  O   ASP H 229      17.461  14.683  42.202  1.00 29.76           O  
ATOM   1798  N   TYR H 230      15.977  14.998  40.537  1.00 25.37           N  
ATOM   1799  CA  TYR H 230      15.919  13.552  40.371  1.00 25.35           C  
ATOM   1800  CB  TYR H 230      14.526  12.944  40.621  1.00 25.87           C  
ATOM   1801  CG  TYR H 230      14.236  12.951  42.082  1.00 35.49           C  
ATOM   1802  CD1 TYR H 230      13.802  14.088  42.723  1.00 62.59           C  
ATOM   1803  CD2 TYR H 230      14.387  11.794  42.811  1.00 60.84           C  
ATOM   1804  CE1 TYR H 230      13.536  14.071  44.073  1.00 41.12           C  
ATOM   1805  CE2 TYR H 230      14.122  11.774  44.160  1.00 67.49           C  
ATOM   1806  CZ  TYR H 230      13.696  12.913  44.797  1.00 63.76           C  
ATOM   1807  OH  TYR H 230      13.426  12.884  46.184  1.00 29.27           O  
ATOM   1808  C   TYR H 230      16.288  13.188  38.966  1.00 26.23           C  
ATOM   1809  O   TYR H 230      15.941  13.889  38.017  1.00 25.83           O  
ATOM   1810  N   TRP H 231      16.988  12.046  38.795  1.00 24.72           N  
ATOM   1811  CA  TRP H 231      17.477  11.699  37.489  1.00 23.95           C  
ATOM   1812  CB  TRP H 231      19.017  11.762  37.411  1.00 23.16           C  
ATOM   1813  CG  TRP H 231      19.603  13.151  37.580  1.00 21.38           C  
ATOM   1814  CD2 TRP H 231      20.388  13.836  36.590  1.00 19.85           C  
ATOM   1815  CD1 TRP H 231      19.531  13.984  38.658  1.00 16.93           C  
ATOM   1816  NE1 TRP H 231      20.200  15.157  38.390  1.00 20.08           N  
ATOM   1817  CE2 TRP H 231      20.736  15.075  37.123  1.00 18.70           C  
ATOM   1818  CE3 TRP H 231      20.793  13.465  35.337  1.00 20.72           C  
ATOM   1819  CZ2 TRP H 231      21.486  15.970  36.414  1.00 21.31           C  
ATOM   1820  CZ3 TRP H 231      21.551  14.369  34.623  1.00 19.15           C  
ATOM   1821  CH2 TRP H 231      21.890  15.599  35.150  1.00 23.49           C  
ATOM   1822  C   TRP H 231      17.083  10.301  37.134  1.00 25.25           C  
ATOM   1823  O   TRP H 231      16.875   9.455  38.005  1.00 25.58           O  
ATOM   1824  N   GLY H 232      16.973  10.051  35.811  1.00 24.72           N  
ATOM   1825  CA  GLY H 232      16.686   8.757  35.272  1.00 24.66           C  
ATOM   1826  C   GLY H 232      17.975   7.999  35.258  1.00 25.39           C  
ATOM   1827  O   GLY H 232      19.025   8.537  35.602  1.00 25.16           O  
ATOM   1828  N   GLN H 233      17.913   6.709  34.869  1.00 25.47           N  
ATOM   1829  CA  GLN H 233      19.069   5.855  34.859  1.00 25.63           C  
ATOM   1830  CB  GLN H 233      18.783   4.351  34.681  1.00 26.49           C  
ATOM   1831  CG  GLN H 233      18.385   3.905  33.272  1.00 29.55           C  
ATOM   1832  CD  GLN H 233      16.925   4.219  33.019  1.00 69.04           C  
ATOM   1833  OE1 GLN H 233      16.269   4.890  33.814  1.00 30.04           O  
ATOM   1834  NE2 GLN H 233      16.396   3.714  31.875  1.00 32.10           N  
ATOM   1835  C   GLN H 233      20.007   6.239  33.753  1.00 25.63           C  
ATOM   1836  O   GLN H 233      21.217   6.055  33.870  1.00 27.06           O  
ATOM   1837  N   GLY H 234      19.478   6.742  32.620  1.00 23.82           N  
ATOM   1838  CA  GLY H 234      20.319   7.094  31.507  1.00 23.85           C  
ATOM   1839  C   GLY H 234      20.063   6.130  30.390  1.00 25.42           C  
ATOM   1840  O   GLY H 234      19.723   4.966  30.608  1.00 25.61           O  
ATOM   1841  N   THR H 235      20.204   6.620  29.143  1.00 24.66           N  
ATOM   1842  CA  THR H 235      19.981   5.798  27.993  1.00 24.60           C  
ATOM   1843  CB  THR H 235      18.717   6.188  27.279  1.00 24.46           C  
ATOM   1844  OG1 THR H 235      18.382   5.225  26.299  1.00 25.85           O  
ATOM   1845  CG2 THR H 235      18.874   7.580  26.645  1.00 23.60           C  
ATOM   1846  C   THR H 235      21.166   5.961  27.082  1.00 25.21           C  
ATOM   1847  O   THR H 235      21.555   7.071  26.727  1.00 24.60           O  
ATOM   1848  N   LEU H 236      21.790   4.841  26.671  1.00 25.12           N  
ATOM   1849  CA  LEU H 236      22.949   4.953  25.837  1.00 25.76           C  
ATOM   1850  CB  LEU H 236      23.957   3.803  26.042  1.00 25.34           C  
ATOM   1851  CG  LEU H 236      25.223   3.899  25.165  1.00 30.68           C  
ATOM   1852  CD1 LEU H 236      26.100   5.101  25.555  1.00 23.83           C  
ATOM   1853  CD2 LEU H 236      26.003   2.577  25.167  1.00 23.94           C  
ATOM   1854  C   LEU H 236      22.478   4.895  24.421  1.00 25.97           C  
ATOM   1855  O   LEU H 236      21.759   3.980  24.029  1.00 26.16           O  
ATOM   1856  N   VAL H 237      22.847   5.913  23.618  1.00 24.80           N  
ATOM   1857  CA  VAL H 237      22.511   5.895  22.226  1.00 24.83           C  
ATOM   1858  CB  VAL H 237      21.755   7.108  21.768  1.00 25.55           C  
ATOM   1859  CG1 VAL H 237      21.532   6.992  20.251  1.00 28.00           C  
ATOM   1860  CG2 VAL H 237      20.452   7.220  22.575  1.00 26.60           C  
ATOM   1861  C   VAL H 237      23.811   5.861  21.490  1.00 25.50           C  
ATOM   1862  O   VAL H 237      24.675   6.716  21.684  1.00 25.25           O  
ATOM   1863  N   THR H 238      23.985   4.850  20.617  1.00 26.89           N  
ATOM   1864  CA  THR H 238      25.214   4.734  19.886  1.00 27.87           C  
ATOM   1865  CB  THR H 238      25.840   3.375  19.995  1.00 28.12           C  
ATOM   1866  OG1 THR H 238      26.085   3.066  21.360  1.00 29.98           O  
ATOM   1867  CG2 THR H 238      27.165   3.373  19.213  1.00 26.57           C  
ATOM   1868  C   THR H 238      24.899   4.957  18.444  1.00 28.94           C  
ATOM   1869  O   THR H 238      24.007   4.319  17.885  1.00 29.78           O  
ATOM   1870  N   VAL H 239      25.626   5.888  17.798  1.00 29.81           N  
ATOM   1871  CA  VAL H 239      25.353   6.150  16.418  1.00 30.65           C  
ATOM   1872  CB  VAL H 239      25.247   7.612  16.116  1.00 30.63           C  
ATOM   1873  CG1 VAL H 239      24.978   7.799  14.615  1.00 29.76           C  
ATOM   1874  CG2 VAL H 239      24.162   8.202  17.030  1.00 25.27           C  
ATOM   1875  C   VAL H 239      26.479   5.585  15.613  1.00 32.71           C  
ATOM   1876  O   VAL H 239      27.627   6.020  15.721  1.00 33.07           O  
ATOM   1877  N   SER H 240      26.166   4.575  14.779  1.00 33.76           N  
ATOM   1878  CA  SER H 240      27.182   3.989  13.959  1.00 35.01           C  
ATOM   1879  CB  SER H 240      28.049   2.949  14.691  1.00 35.37           C  
ATOM   1880  OG  SER H 240      27.272   1.817  15.053  1.00 32.90           O  
ATOM   1881  C   SER H 240      26.504   3.286  12.828  1.00 36.17           C  
ATOM   1882  O   SER H 240      25.331   2.926  12.912  1.00 34.92           O  
ATOM   1883  N   SER H 241      27.246   3.085  11.721  1.00 38.27           N  
ATOM   1884  CA  SER H 241      26.703   2.412  10.578  1.00 40.66           C  
ATOM   1885  CB  SER H 241      26.562   3.326   9.344  1.00 41.79           C  
ATOM   1886  OG  SER H 241      25.932   2.632   8.275  1.00 48.43           O  
ATOM   1887  C   SER H 241      27.714   1.336  10.217  1.00 40.48           C  
ATOM   1888  O   SER H 241      27.366   0.130  10.311  1.00 40.82           O  
ATOM   1889  OXT SER H 241      28.853   1.717   9.833  1.00  0.00           O1-
TER    1890      SER H 241 
CONECT  164  723
CONECT  723  164
CONECT 1041 1610
CONECT 1610 1041
END
