# Supplementary material for: Fully automated antibody structure prediction using BIOVIA tools: Validation study
Source: PLoS One. 2017 May 18;12(5):e0177923. doi: 10.1371/journal.pone.0177923 (PMC5436848; doi:10.1371/journal.pone.0177923)
Supplement: S1 Dataset — Predicted structures using the Top5 framework method, Chothia CDR definition with no canonical filtering and generating 50 models. These were used in the detailed discussion of outliers and for comparison against predictions using canonical filtering. (ZIP) [file pone.0177923.s003.zip › 4NX3_AB_FV_FinalModel.pdb]

REMARK   Accelrys Discovery Studio PDB file
REMARK   Created:  2015-05-08T06:49:36Z
SSBOND   1 CYS L   23    CYS L   94                                     
SSBOND   2 CYS H  135    CYS H  209                                     
ATOM      1  N   ASP L   1      25.039  33.089  26.247  1.00 35.03           N1+
ATOM      2  CA  ASP L   1      25.103  31.934  27.168  1.00 34.71           C  
ATOM      3  CB  ASP L   1      25.615  30.691  26.424  1.00 38.14           C  
ATOM      4  CG  ASP L   1      24.568  30.316  25.384  1.00 42.59           C  
ATOM      5  OD1 ASP L   1      23.484  30.956  25.388  1.00 43.61           O  
ATOM      6  OD2 ASP L   1      24.836  29.387  24.576  1.00 44.75           O1-
ATOM      7  C   ASP L   1      26.039  32.241  28.289  1.00 34.59           C  
ATOM      8  O   ASP L   1      26.940  33.065  28.152  1.00 37.00           O  
ATOM      9  N   ILE L   2      25.834  31.578  29.443  1.00 33.50           N  
ATOM     10  CA  ILE L   2      26.663  31.800  30.588  1.00 32.12           C  
ATOM     11  CB  ILE L   2      25.892  31.740  31.877  1.00 28.98           C  
ATOM     12  CG1 ILE L   2      24.831  32.857  31.910  1.00 28.89           C  
ATOM     13  CG2 ILE L   2      26.887  31.794  33.046  1.00 28.31           C  
ATOM     14  CD1 ILE L   2      23.803  32.701  33.030  1.00 28.42           C  
ATOM     15  C   ILE L   2      27.675  30.704  30.594  1.00 32.66           C  
ATOM     16  O   ILE L   2      27.330  29.531  30.468  1.00 31.15           O  
ATOM     17  N   VAL L   3      28.971  31.061  30.713  1.00 30.74           N  
ATOM     18  CA  VAL L   3      29.964  30.027  30.691  1.00 29.92           C  
ATOM     19  CB  VAL L   3      31.211  30.378  29.933  1.00 28.63           C  
ATOM     20  CG1 VAL L   3      31.985  31.463  30.699  1.00 25.05           C  
ATOM     21  CG2 VAL L   3      32.012  29.085  29.719  1.00 25.74           C  
ATOM     22  C   VAL L   3      30.352  29.724  32.097  1.00 29.99           C  
ATOM     23  O   VAL L   3      30.593  30.620  32.906  1.00 27.64           O  
ATOM     24  N   MET L   4      30.407  28.425  32.430  1.00 32.18           N  
ATOM     25  CA  MET L   4      30.762  28.076  33.766  1.00 31.41           C  
ATOM     26  CB  MET L   4      29.774  27.103  34.403  1.00 24.69           C  
ATOM     27  CG  MET L   4      28.377  27.716  34.428  1.00 22.76           C  
ATOM     28  SD  MET L   4      27.226  26.908  35.559  1.00 25.35           S  
ATOM     29  CE  MET L   4      27.973  27.646  37.039  1.00 21.33           C  
ATOM     30  C   MET L   4      32.112  27.456  33.716  1.00 32.69           C  
ATOM     31  O   MET L   4      32.369  26.554  32.919  1.00 27.30           O  
ATOM     32  N   THR L   5      33.033  27.955  34.562  1.00 29.23           N  
ATOM     33  CA  THR L   5      34.354  27.417  34.522  1.00 29.07           C  
ATOM     34  CB  THR L   5      35.385  28.421  34.091  1.00 29.65           C  
ATOM     35  OG1 THR L   5      36.592  27.760  33.755  1.00 32.24           O  
ATOM     36  CG2 THR L   5      35.624  29.429  35.223  1.00 29.95           C  
ATOM     37  C   THR L   5      34.693  26.888  35.882  1.00 29.12           C  
ATOM     38  O   THR L   5      34.510  27.565  36.895  1.00 27.74           O  
ATOM     39  N   GLN L   6      35.194  25.635  35.929  1.00 25.09           N  
ATOM     40  CA  GLN L   6      35.528  25.018  37.182  1.00 24.99           C  
ATOM     41  CB  GLN L   6      34.869  23.644  37.424  1.00 23.38           C  
ATOM     42  CG  GLN L   6      33.347  23.670  37.583  1.00 24.61           C  
ATOM     43  CD  GLN L   6      32.893  22.245  37.884  1.00 26.88           C  
ATOM     44  OE1 GLN L   6      33.449  21.568  38.747  1.00 24.74           O  
ATOM     45  NE2 GLN L   6      31.853  21.763  37.156  1.00 23.78           N  
ATOM     46  C   GLN L   6      37.000  24.754  37.214  1.00 26.81           C  
ATOM     47  O   GLN L   6      37.649  24.602  36.179  1.00 26.24           O  
ATOM     48  N   SER L   7      37.570  24.732  38.436  1.00 31.13           N  
ATOM     49  CA  SER L   7      38.958  24.402  38.601  1.00 31.20           C  
ATOM     50  CB  SER L   7      39.916  25.596  38.438  1.00 32.31           C  
ATOM     51  OG  SER L   7      39.720  26.535  39.483  1.00 35.59           O  
ATOM     52  C   SER L   7      39.123  23.882  39.994  1.00 32.21           C  
ATOM     53  O   SER L   7      38.387  24.283  40.895  1.00 32.56           O  
ATOM     54  N   PRO L   8      40.062  23.001  40.231  1.00 30.33           N  
ATOM     55  CA  PRO L   8      40.947  22.467  39.224  1.00 30.22           C  
ATOM     56  CD  PRO L   8      40.609  22.857  41.568  1.00 29.41           C  
ATOM     57  CB  PRO L   8      42.195  21.994  39.968  1.00 29.99           C  
ATOM     58  CG  PRO L   8      41.727  21.815  41.422  1.00 30.03           C  
ATOM     59  C   PRO L   8      40.276  21.352  38.486  1.00 30.93           C  
ATOM     60  O   PRO L   8      39.218  20.903  38.918  1.00 30.55           O  
ATOM     61  N   SER L   9      40.870  20.899  37.365  1.00 27.71           N  
ATOM     62  CA  SER L   9      40.326  19.829  36.577  1.00 28.11           C  
ATOM     63  CB  SER L   9      41.151  19.568  35.308  1.00 32.54           C  
ATOM     64  OG  SER L   9      41.150  20.721  34.481  1.00 37.66           O  
ATOM     65  C   SER L   9      40.345  18.568  37.385  1.00 28.83           C  
ATOM     66  O   SER L   9      39.373  17.815  37.382  1.00 30.44           O  
ATOM     67  N   SER L  10      41.459  18.298  38.094  1.00 32.34           N  
ATOM     68  CA  SER L  10      41.536  17.103  38.890  1.00 31.82           C  
ATOM     69  CB  SER L  10      42.386  15.979  38.269  1.00 28.91           C  
ATOM     70  OG  SER L  10      43.761  16.327  38.310  1.00 36.67           O  
ATOM     71  C   SER L  10      42.190  17.481  40.177  1.00 32.57           C  
ATOM     72  O   SER L  10      42.913  18.474  40.246  1.00 28.44           O  
ATOM     73  N   LEU L  11      41.938  16.696  41.243  1.00 30.11           N  
ATOM     74  CA  LEU L  11      42.486  17.056  42.516  1.00 30.34           C  
ATOM     75  CB  LEU L  11      41.447  17.862  43.313  1.00 29.95           C  
ATOM     76  CG  LEU L  11      41.936  18.475  44.627  1.00 31.61           C  
ATOM     77  CD1 LEU L  11      43.009  19.549  44.381  1.00 32.45           C  
ATOM     78  CD2 LEU L  11      40.747  19.013  45.426  1.00 32.89           C  
ATOM     79  C   LEU L  11      42.797  15.786  43.256  1.00 30.97           C  
ATOM     80  O   LEU L  11      41.944  14.908  43.375  1.00 28.64           O  
ATOM     81  N   ALA L  12      44.033  15.649  43.783  1.00 32.50           N  
ATOM     82  CA  ALA L  12      44.378  14.453  44.501  1.00 32.81           C  
ATOM     83  CB  ALA L  12      45.807  13.957  44.220  1.00 33.19           C  
ATOM     84  C   ALA L  12      44.288  14.767  45.960  1.00 33.94           C  
ATOM     85  O   ALA L  12      44.867  15.745  46.431  1.00 36.31           O  
ATOM     86  N   MET L  13      43.556  13.935  46.727  1.00 31.62           N  
ATOM     87  CA  MET L  13      43.408  14.264  48.113  1.00 31.63           C  
ATOM     88  CB  MET L  13      42.031  14.866  48.447  1.00 32.83           C  
ATOM     89  CG  MET L  13      41.716  16.143  47.665  1.00 37.61           C  
ATOM     90  SD  MET L  13      42.896  17.505  47.911  1.00 40.44           S  
ATOM     91  CE  MET L  13      42.327  17.948  49.577  1.00 40.26           C  
ATOM     92  C   MET L  13      43.555  13.018  48.919  1.00 32.65           C  
ATOM     93  O   MET L  13      43.472  11.907  48.401  1.00 32.93           O  
ATOM     94  N   SER L  14      43.804  13.186  50.230  1.00 30.68           N  
ATOM     95  CA  SER L  14      43.928  12.063  51.110  1.00 30.86           C  
ATOM     96  CB  SER L  14      45.159  12.130  52.028  1.00 37.26           C  
ATOM     97  OG  SER L  14      45.206  10.984  52.862  1.00 45.01           O  
ATOM     98  C   SER L  14      42.711  12.077  51.974  1.00 31.16           C  
ATOM     99  O   SER L  14      42.118  13.129  52.203  1.00 35.27           O  
ATOM    100  N   VAL L  15      42.302  10.896  52.479  1.00 28.58           N  
ATOM    101  CA  VAL L  15      41.090  10.828  53.241  1.00 29.15           C  
ATOM    102  CB  VAL L  15      40.693   9.429  53.622  1.00 33.88           C  
ATOM    103  CG1 VAL L  15      39.429   9.489  54.499  1.00 38.09           C  
ATOM    104  CG2 VAL L  15      40.524   8.605  52.335  1.00 33.94           C  
ATOM    105  C   VAL L  15      41.249  11.611  54.505  1.00 30.43           C  
ATOM    106  O   VAL L  15      42.282  11.554  55.169  1.00 33.61           O  
ATOM    107  N   GLY L  16      40.197  12.383  54.852  1.00 30.24           N  
ATOM    108  CA  GLY L  16      40.174  13.129  56.076  1.00 29.74           C  
ATOM    109  C   GLY L  16      40.516  14.568  55.837  1.00 30.91           C  
ATOM    110  O   GLY L  16      40.246  15.410  56.691  1.00 31.01           O  
ATOM    111  N   GLN L  17      41.105  14.910  54.674  1.00 29.55           N  
ATOM    112  CA  GLN L  17      41.491  16.280  54.484  1.00 30.18           C  
ATOM    113  CB  GLN L  17      42.788  16.462  53.670  1.00 33.83           C  
ATOM    114  CG  GLN L  17      42.776  15.898  52.253  1.00 50.88           C  
ATOM    115  CD  GLN L  17      44.204  16.012  51.735  1.00 60.11           C  
ATOM    116  OE1 GLN L  17      44.568  16.982  51.074  1.00 57.55           O  
ATOM    117  NE2 GLN L  17      45.048  14.995  52.056  1.00 36.29           N  
ATOM    118  C   GLN L  17      40.361  17.096  53.929  1.00 30.94           C  
ATOM    119  O   GLN L  17      39.310  16.575  53.562  1.00 30.28           O  
ATOM    120  N   LYS L  18      40.549  18.434  53.916  1.00 33.20           N  
ATOM    121  CA  LYS L  18      39.548  19.353  53.456  1.00 33.13           C  
ATOM    122  CB  LYS L  18      39.524  20.662  54.259  1.00 32.91           C  
ATOM    123  CG  LYS L  18      38.464  21.652  53.776  1.00 37.12           C  
ATOM    124  CD  LYS L  18      38.297  22.868  54.684  1.00 42.33           C  
ATOM    125  CE  LYS L  18      37.475  22.590  55.940  1.00 46.52           C  
ATOM    126  NZ  LYS L  18      37.413  23.814  56.769  1.00 48.69           N1+
ATOM    127  C   LYS L  18      39.843  19.728  52.040  1.00 34.22           C  
ATOM    128  O   LYS L  18      40.969  20.088  51.701  1.00 33.49           O  
ATOM    129  N   VAL L  19      38.807  19.678  51.180  1.00 32.50           N  
ATOM    130  CA  VAL L  19      38.965  19.959  49.781  1.00 31.57           C  
ATOM    131  CB  VAL L  19      38.524  18.801  48.933  1.00 30.56           C  
ATOM    132  CG1 VAL L  19      38.623  19.193  47.458  1.00 31.46           C  
ATOM    133  CG2 VAL L  19      39.369  17.573  49.296  1.00 31.62           C  
ATOM    134  C   VAL L  19      38.083  21.119  49.429  1.00 31.41           C  
ATOM    135  O   VAL L  19      37.001  21.279  49.992  1.00 29.06           O  
ATOM    136  N   THR L  20      38.549  21.979  48.495  1.00 27.87           N  
ATOM    137  CA  THR L  20      37.773  23.107  48.057  1.00 28.20           C  
ATOM    138  CB  THR L  20      38.324  24.421  48.533  1.00 36.84           C  
ATOM    139  OG1 THR L  20      38.380  24.447  49.950  1.00 39.53           O  
ATOM    140  CG2 THR L  20      37.415  25.549  48.025  1.00 36.85           C  
ATOM    141  C   THR L  20      37.802  23.133  46.554  1.00 28.69           C  
ATOM    142  O   THR L  20      38.866  23.025  45.945  1.00 34.61           O  
ATOM    143  N   MET L  21      36.624  23.297  45.916  1.00 27.06           N  
ATOM    144  CA  MET L  21      36.529  23.316  44.481  1.00 27.00           C  
ATOM    145  CB  MET L  21      35.548  22.267  43.947  1.00 28.17           C  
ATOM    146  CG  MET L  21      35.892  20.843  44.375  1.00 28.96           C  
ATOM    147  SD  MET L  21      34.571  19.637  44.069  1.00 30.96           S  
ATOM    148  CE  MET L  21      35.323  18.367  45.125  1.00 27.65           C  
ATOM    149  C   MET L  21      35.928  24.634  44.108  1.00 27.52           C  
ATOM    150  O   MET L  21      35.130  25.189  44.861  1.00 27.77           O  
ATOM    151  N   SER L  22      36.277  25.169  42.921  1.00 27.43           N  
ATOM    152  CA  SER L  22      35.753  26.455  42.558  1.00 28.24           C  
ATOM    153  CB  SER L  22      36.850  27.516  42.389  1.00 30.72           C  
ATOM    154  OG  SER L  22      37.780  27.088  41.406  1.00 46.28           O  
ATOM    155  C   SER L  22      34.995  26.374  41.267  1.00 29.15           C  
ATOM    156  O   SER L  22      35.293  25.563  40.393  1.00 30.85           O  
ATOM    157  N   CYS L  23      33.953  27.224  41.148  1.00 30.71           N  
ATOM    158  CA  CYS L  23      33.142  27.346  39.966  1.00 30.88           C  
ATOM    159  CB  CYS L  23      31.779  26.623  40.090  1.00 27.43           C  
ATOM    160  SG  CYS L  23      30.739  26.770  38.606  1.00 27.87           S  
ATOM    161  C   CYS L  23      32.895  28.814  39.748  1.00 31.06           C  
ATOM    162  O   CYS L  23      32.451  29.518  40.654  1.00 28.68           O  
ATOM    163  N   LYS L  24      33.188  29.317  38.528  1.00 29.86           N  
ATOM    164  CA  LYS L  24      33.018  30.717  38.226  1.00 31.17           C  
ATOM    165  CB  LYS L  24      34.298  31.411  37.738  1.00 34.00           C  
ATOM    166  CG  LYS L  24      35.374  31.582  38.807  1.00 38.84           C  
ATOM    167  CD  LYS L  24      36.742  31.944  38.223  1.00 41.42           C  
ATOM    168  CE  LYS L  24      37.793  32.272  39.283  1.00 45.30           C  
ATOM    169  NZ  LYS L  24      37.824  31.207  40.308  1.00 48.63           N1+
ATOM    170  C   LYS L  24      32.045  30.843  37.098  1.00 31.42           C  
ATOM    171  O   LYS L  24      31.977  29.982  36.222  1.00 31.39           O  
ATOM    172  N   SER L  25      31.276  31.950  37.082  1.00 29.59           N  
ATOM    173  CA  SER L  25      30.284  32.142  36.065  1.00 29.43           C  
ATOM    174  CB  SER L  25      28.866  32.225  36.667  1.00 29.70           C  
ATOM    175  OG  SER L  25      27.897  32.418  35.652  1.00 33.35           O  
ATOM    176  C   SER L  25      30.582  33.426  35.349  1.00 29.95           C  
ATOM    177  O   SER L  25      31.107  34.370  35.933  1.00 28.99           O  
ATOM    178  N   SER L  26      30.269  33.485  34.040  1.00 25.70           N  
ATOM    179  CA  SER L  26      30.519  34.663  33.259  1.00 26.89           C  
ATOM    180  CB  SER L  26      30.340  34.434  31.746  1.00 25.96           C  
ATOM    181  OG  SER L  26      28.999  34.068  31.454  1.00 27.23           O  
ATOM    182  C   SER L  26      29.580  35.752  33.685  1.00 28.32           C  
ATOM    183  O   SER L  26      29.888  36.933  33.527  1.00 29.09           O  
ATOM    184  N   GLN L  27      28.400  35.380  34.224  1.00 28.65           N  
ATOM    185  CA  GLN L  27      27.438  36.368  34.631  1.00 29.71           C  
ATOM    186  CB  GLN L  27      26.140  36.372  33.812  1.00 29.56           C  
ATOM    187  CG  GLN L  27      26.308  36.794  32.354  1.00 31.56           C  
ATOM    188  CD  GLN L  27      24.929  36.735  31.714  1.00 35.09           C  
ATOM    189  OE1 GLN L  27      24.588  35.769  31.029  1.00 36.55           O  
ATOM    190  NE2 GLN L  27      24.104  37.786  31.952  1.00 35.16           N  
ATOM    191  C   GLN L  27      27.019  36.089  36.037  1.00 30.11           C  
ATOM    192  O   GLN L  27      27.178  34.978  36.540  1.00 30.38           O  
ATOM    193  N   SER L  28      26.471  37.123  36.710  1.00 29.45           N  
ATOM    194  CA  SER L  28      26.034  36.965  38.067  1.00 29.42           C  
ATOM    195  CB  SER L  28      25.740  38.293  38.784  1.00 29.28           C  
ATOM    196  OG  SER L  28      25.316  38.050  40.117  1.00 31.35           O  
ATOM    197  C   SER L  28      24.781  36.149  38.075  1.00 28.87           C  
ATOM    198  O   SER L  28      23.854  36.380  37.303  1.00 28.67           O  
ATOM    199  N   LEU L  29      24.789  35.114  38.932  1.00 28.58           N  
ATOM    200  CA  LEU L  29      23.737  34.173  39.190  1.00 29.23           C  
ATOM    201  CB  LEU L  29      24.258  32.812  39.669  1.00 28.83           C  
ATOM    202  CG  LEU L  29      25.079  32.103  38.575  1.00 27.22           C  
ATOM    203  CD1 LEU L  29      25.477  30.682  39.000  1.00 26.53           C  
ATOM    204  CD2 LEU L  29      24.349  32.137  37.223  1.00 27.66           C  
ATOM    205  C   LEU L  29      22.707  34.688  40.150  1.00 29.62           C  
ATOM    206  O   LEU L  29      21.672  34.051  40.331  1.00 28.95           O  
ATOM    207  N   LEU L  30      23.012  35.775  40.887  1.00 31.23           N  
ATOM    208  CA  LEU L  30      22.138  36.274  41.920  1.00 31.90           C  
ATOM    209  CB  LEU L  30      22.865  37.207  42.906  1.00 31.16           C  
ATOM    210  CG  LEU L  30      21.987  37.766  44.043  1.00 30.71           C  
ATOM    211  CD1 LEU L  30      21.442  36.639  44.934  1.00 29.10           C  
ATOM    212  CD2 LEU L  30      22.739  38.847  44.837  1.00 30.96           C  
ATOM    213  C   LEU L  30      20.958  37.012  41.365  1.00 32.47           C  
ATOM    214  O   LEU L  30      21.088  37.922  40.551  1.00 32.87           O  
ATOM    215  N   ASN L  31      19.752  36.630  41.834  1.00 32.80           N  
ATOM    216  CA  ASN L  31      18.555  37.315  41.431  1.00 33.62           C  
ATOM    217  CB  ASN L  31      17.297  36.427  41.410  1.00 34.24           C  
ATOM    218  CG  ASN L  31      16.173  37.211  40.742  1.00 35.65           C  
ATOM    219  OD1 ASN L  31      16.088  38.431  40.873  1.00 37.45           O  
ATOM    220  ND2 ASN L  31      15.282  36.493  40.010  1.00 36.69           N  
ATOM    221  C   ASN L  31      18.336  38.394  42.445  1.00 34.73           C  
ATOM    222  O   ASN L  31      18.321  38.144  43.647  1.00 33.63           O  
ATOM    223  N   SER L  32      18.167  39.641  41.974  1.00 35.52           N  
ATOM    224  CA  SER L  32      18.061  40.760  42.863  1.00 36.90           C  
ATOM    225  CB  SER L  32      17.962  42.102  42.119  1.00 37.22           C  
ATOM    226  OG  SER L  32      16.771  42.151  41.346  1.00 35.12           O  
ATOM    227  C   SER L  32      16.866  40.651  43.763  1.00 36.08           C  
ATOM    228  O   SER L  32      16.990  40.814  44.975  1.00 37.17           O  
ATOM    229  N   ASN L  33      15.666  40.391  43.208  1.00 34.39           N  
ATOM    230  CA  ASN L  33      14.520  40.382  44.074  1.00 35.04           C  
ATOM    231  CB  ASN L  33      13.169  40.461  43.339  1.00 34.39           C  
ATOM    232  CG  ASN L  33      12.924  39.212  42.511  1.00  0.00           C  
ATOM    233  OD1 ASN L  33      13.710  38.858  41.634  1.00  0.00           O  
ATOM    234  ND2 ASN L  33      11.786  38.522  42.793  1.00  0.00           N  
ATOM    235  C   ASN L  33      14.523  39.187  44.978  1.00 36.13           C  
ATOM    236  O   ASN L  33      14.206  39.306  46.162  1.00 34.15           O  
ATOM    237  N   ASN L  34      14.879  38.007  44.433  1.00 32.94           N  
ATOM    238  CA  ASN L  34      14.897  36.766  45.161  1.00 32.98           C  
ATOM    239  CB  ASN L  34      15.210  35.554  44.271  1.00 32.69           C  
ATOM    240  CG  ASN L  34      14.014  35.277  43.386  1.00 34.66           C  
ATOM    241  OD1 ASN L  34      14.049  35.504  42.180  1.00 34.23           O  
ATOM    242  ND2 ASN L  34      12.918  34.766  44.006  1.00 35.63           N  
ATOM    243  C   ASN L  34      15.987  36.779  46.184  1.00 31.51           C  
ATOM    244  O   ASN L  34      15.827  36.249  47.284  1.00 31.82           O  
ATOM    245  N   GLN L  35      17.129  37.400  45.847  1.00 31.65           N  
ATOM    246  CA  GLN L  35      18.289  37.381  46.693  1.00 31.81           C  
ATOM    247  CB  GLN L  35      17.986  37.814  48.141  1.00 29.62           C  
ATOM    248  CG  GLN L  35      17.468  39.250  48.285  0.67 30.75           C  
ATOM    249  CD  GLN L  35      18.629  40.218  48.108  0.67 32.21           C  
ATOM    250  OE1 GLN L  35      19.770  39.812  47.893  0.67 33.78           O  
ATOM    251  NE2 GLN L  35      18.334  41.543  48.203  0.67 33.04           N  
ATOM    252  C   GLN L  35      18.814  35.974  46.754  1.00 30.88           C  
ATOM    253  O   GLN L  35      19.436  35.585  47.742  1.00 31.11           O  
ATOM    254  N   LYS L  36      18.602  35.170  45.691  1.00 29.94           N  
ATOM    255  CA  LYS L  36      19.107  33.825  45.703  1.00 29.48           C  
ATOM    256  CB  LYS L  36      18.006  32.758  45.548  1.00 31.98           C  
ATOM    257  CG  LYS L  36      17.019  32.724  46.720  1.00 33.68           C  
ATOM    258  CD  LYS L  36      15.782  31.861  46.466  1.00 35.23           C  
ATOM    259  CE  LYS L  36      14.798  31.835  47.640  0.67 37.94           C  
ATOM    260  NZ  LYS L  36      15.391  31.114  48.789  0.67 40.33           N1+
ATOM    261  C   LYS L  36      20.059  33.661  44.554  1.00 28.76           C  
ATOM    262  O   LYS L  36      19.914  34.311  43.521  1.00 29.41           O  
ATOM    263  N   ASN L  37      21.078  32.785  44.719  1.00 28.07           N  
ATOM    264  CA  ASN L  37      22.040  32.520  43.680  1.00 26.24           C  
ATOM    265  CB  ASN L  37      23.478  32.325  44.191  1.00 26.15           C  
ATOM    266  CG  ASN L  37      24.027  33.667  44.646  1.00 27.03           C  
ATOM    267  OD1 ASN L  37      24.265  33.883  45.833  1.00 26.00           O  
ATOM    268  ND2 ASN L  37      24.246  34.595  43.678  1.00 24.54           N  
ATOM    269  C   ASN L  37      21.645  31.224  43.050  1.00 27.77           C  
ATOM    270  O   ASN L  37      21.545  30.202  43.726  1.00 26.10           O  
ATOM    271  N   TYR L  38      21.449  31.219  41.717  1.00 25.68           N  
ATOM    272  CA  TYR L  38      20.970  30.028  41.080  1.00 26.11           C  
ATOM    273  CB  TYR L  38      20.065  30.361  39.876  1.00 27.09           C  
ATOM    274  CG  TYR L  38      18.802  30.965  40.397  1.00 29.05           C  
ATOM    275  CD1 TYR L  38      18.757  32.278  40.810  1.00 31.06           C  
ATOM    276  CD2 TYR L  38      17.658  30.207  40.498  1.00 31.38           C  
ATOM    277  CE1 TYR L  38      17.590  32.823  41.294  1.00 32.39           C  
ATOM    278  CE2 TYR L  38      16.487  30.745  40.980  1.00 32.20           C  
ATOM    279  CZ  TYR L  38      16.452  32.059  41.379  1.00 32.17           C  
ATOM    280  OH  TYR L  38      15.254  32.619  41.877  1.00 31.63           O  
ATOM    281  C   TYR L  38      22.139  29.226  40.588  1.00 25.19           C  
ATOM    282  O   TYR L  38      22.479  29.252  39.405  1.00 24.04           O  
ATOM    283  N   LEU L  39      22.762  28.457  41.509  1.00 20.83           N  
ATOM    284  CA  LEU L  39      23.897  27.631  41.190  1.00 20.50           C  
ATOM    285  CB  LEU L  39      25.211  28.143  41.803  1.00 22.65           C  
ATOM    286  CG  LEU L  39      26.420  27.221  41.545  1.00 24.04           C  
ATOM    287  CD1 LEU L  39      26.914  27.307  40.092  1.00 23.85           C  
ATOM    288  CD2 LEU L  39      27.523  27.437  42.587  1.00 23.55           C  
ATOM    289  C   LEU L  39      23.666  26.298  41.835  1.00 20.79           C  
ATOM    290  O   LEU L  39      23.324  26.228  43.014  1.00 23.28           O  
ATOM    291  N   ALA L  40      23.874  25.196  41.085  1.00 21.63           N  
ATOM    292  CA  ALA L  40      23.663  23.887  41.646  1.00 21.90           C  
ATOM    293  CB  ALA L  40      22.544  23.099  40.942  1.00 23.95           C  
ATOM    294  C   ALA L  40      24.924  23.085  41.506  1.00 21.25           C  
ATOM    295  O   ALA L  40      25.721  23.317  40.600  1.00 23.00           O  
ATOM    296  N   TRP L  41      25.143  22.127  42.437  1.00 20.78           N  
ATOM    297  CA  TRP L  41      26.290  21.259  42.388  1.00 21.14           C  
ATOM    298  CB  TRP L  41      27.206  21.341  43.622  1.00 19.00           C  
ATOM    299  CG  TRP L  41      28.042  22.595  43.713  1.00 19.78           C  
ATOM    300  CD2 TRP L  41      29.352  22.723  43.139  1.00 19.40           C  
ATOM    301  CD1 TRP L  41      27.773  23.783  44.328  1.00 20.00           C  
ATOM    302  NE1 TRP L  41      28.835  24.643  44.174  1.00 19.08           N  
ATOM    303  CE2 TRP L  41      29.815  24.002  43.444  1.00 20.30           C  
ATOM    304  CE3 TRP L  41      30.107  21.842  42.420  1.00 20.26           C  
ATOM    305  CZ2 TRP L  41      31.048  24.420  43.031  1.00 21.10           C  
ATOM    306  CZ3 TRP L  41      31.348  22.269  42.002  1.00 20.56           C  
ATOM    307  CH2 TRP L  41      31.810  23.534  42.302  1.00 21.15           C  
ATOM    308  C   TRP L  41      25.818  19.838  42.292  1.00 20.78           C  
ATOM    309  O   TRP L  41      24.875  19.427  42.969  1.00 18.20           O  
ATOM    310  N   TYR L  42      26.498  19.041  41.441  1.00 18.62           N  
ATOM    311  CA  TYR L  42      26.139  17.661  41.236  1.00 19.07           C  
ATOM    312  CB  TYR L  42      25.725  17.317  39.792  1.00 16.92           C  
ATOM    313  CG  TYR L  42      24.489  18.054  39.409  1.00 17.17           C  
ATOM    314  CD1 TYR L  42      24.563  19.320  38.879  1.00 16.73           C  
ATOM    315  CD2 TYR L  42      23.253  17.475  39.567  1.00 17.30           C  
ATOM    316  CE1 TYR L  42      23.421  19.996  38.521  1.00 16.99           C  
ATOM    317  CE2 TYR L  42      22.108  18.146  39.212  1.00 18.46           C  
ATOM    318  CZ  TYR L  42      22.190  19.410  38.687  1.00 19.66           C  
ATOM    319  OH  TYR L  42      21.014  20.100  38.321  1.00 20.79           O  
ATOM    320  C   TYR L  42      27.354  16.818  41.476  1.00 20.47           C  
ATOM    321  O   TYR L  42      28.489  17.283  41.379  1.00 18.98           O  
ATOM    322  N   GLN L  43      27.126  15.536  41.824  1.00 18.19           N  
ATOM    323  CA  GLN L  43      28.191  14.595  42.036  1.00 18.44           C  
ATOM    324  CB  GLN L  43      28.169  14.003  43.454  1.00 18.48           C  
ATOM    325  CG  GLN L  43      29.242  12.949  43.732  1.00 21.71           C  
ATOM    326  CD  GLN L  43      28.991  12.416  45.137  1.00 27.01           C  
ATOM    327  OE1 GLN L  43      27.898  11.950  45.453  1.00 26.57           O  
ATOM    328  NE2 GLN L  43      30.031  12.492  46.010  1.00 23.38           N  
ATOM    329  C   GLN L  43      27.938  13.448  41.107  1.00 20.33           C  
ATOM    330  O   GLN L  43      26.817  12.949  41.027  1.00 20.85           O  
ATOM    331  N   GLN L  44      28.967  13.000  40.361  1.00 19.88           N  
ATOM    332  CA  GLN L  44      28.751  11.866  39.507  1.00 19.35           C  
ATOM    333  CB  GLN L  44      28.837  12.184  38.003  1.00 17.02           C  
ATOM    334  CG  GLN L  44      28.571  10.970  37.109  1.00 18.53           C  
ATOM    335  CD  GLN L  44      28.596  11.418  35.651  1.00 20.22           C  
ATOM    336  OE1 GLN L  44      29.651  11.494  35.024  1.00 18.19           O  
ATOM    337  NE2 GLN L  44      27.396  11.725  35.093  1.00 19.89           N  
ATOM    338  C   GLN L  44      29.805  10.843  39.813  1.00 21.25           C  
ATOM    339  O   GLN L  44      30.991  11.066  39.568  1.00 21.70           O  
ATOM    340  N   LYS L  45      29.375   9.687  40.363  1.00 23.77           N  
ATOM    341  CA  LYS L  45      30.236   8.580  40.692  1.00 24.81           C  
ATOM    342  CB  LYS L  45      29.589   7.587  41.672  1.00 26.30           C  
ATOM    343  CG  LYS L  45      29.272   8.150  43.060  1.00 28.36           C  
ATOM    344  CD  LYS L  45      30.493   8.479  43.913  1.00 30.12           C  
ATOM    345  CE  LYS L  45      30.128   9.008  45.302  1.00 33.50           C  
ATOM    346  NZ  LYS L  45      29.567   7.915  46.131  1.00 37.53           N1+
ATOM    347  C   LYS L  45      30.437   7.826  39.417  1.00 27.44           C  
ATOM    348  O   LYS L  45      29.640   7.951  38.488  1.00 29.72           O  
ATOM    349  N   PRO L  46      31.468   7.035  39.329  1.00 30.60           N  
ATOM    350  CA  PRO L  46      31.691   6.336  38.101  1.00 30.95           C  
ATOM    351  CD  PRO L  46      32.710   7.304  40.037  1.00 28.30           C  
ATOM    352  CB  PRO L  46      33.085   5.724  38.218  1.00 28.99           C  
ATOM    353  CG  PRO L  46      33.820   6.701  39.154  1.00 29.60           C  
ATOM    354  C   PRO L  46      30.602   5.363  37.791  1.00 32.22           C  
ATOM    355  O   PRO L  46      30.225   4.575  38.658  1.00 30.47           O  
ATOM    356  N   GLY L  47      30.085   5.406  36.548  1.00 32.06           N  
ATOM    357  CA  GLY L  47      29.094   4.469  36.112  1.00 32.16           C  
ATOM    358  C   GLY L  47      27.757   4.816  36.692  1.00 33.38           C  
ATOM    359  O   GLY L  47      26.834   4.003  36.638  1.00 36.18           O  
ATOM    360  N   GLN L  48      27.599   6.026  37.263  1.00 32.96           N  
ATOM    361  CA  GLN L  48      26.317   6.347  37.832  1.00 31.33           C  
ATOM    362  CB  GLN L  48      26.335   6.497  39.362  1.00 33.13           C  
ATOM    363  CG  GLN L  48      26.632   5.190  40.099  1.00 35.74           C  
ATOM    364  CD  GLN L  48      26.618   5.494  41.589  1.00 42.96           C  
ATOM    365  OE1 GLN L  48      27.003   4.664  42.410  1.00 43.69           O  
ATOM    366  NE2 GLN L  48      26.164   6.722  41.949  1.00 42.51           N  
ATOM    367  C   GLN L  48      25.840   7.648  37.264  1.00 31.20           C  
ATOM    368  O   GLN L  48      26.577   8.356  36.578  1.00 32.14           O  
ATOM    369  N   SER L  49      24.552   7.966  37.513  1.00 26.77           N  
ATOM    370  CA  SER L  49      23.966   9.190  37.044  1.00 26.41           C  
ATOM    371  CB  SER L  49      22.432   9.154  36.959  1.00 23.13           C  
ATOM    372  OG  SER L  49      22.017   8.183  36.011  1.00 27.26           O  
ATOM    373  C   SER L  49      24.340  10.267  38.014  1.00 26.15           C  
ATOM    374  O   SER L  49      24.743   9.982  39.140  1.00 23.65           O  
ATOM    375  N   PRO L  50      24.213  11.504  37.613  1.00 21.29           N  
ATOM    376  CA  PRO L  50      24.567  12.591  38.485  1.00 20.83           C  
ATOM    377  CD  PRO L  50      24.337  11.865  36.210  1.00 21.48           C  
ATOM    378  CB  PRO L  50      24.584  13.840  37.606  1.00 21.24           C  
ATOM    379  CG  PRO L  50      24.904  13.294  36.203  1.00 22.21           C  
ATOM    380  C   PRO L  50      23.590  12.667  39.613  1.00 22.38           C  
ATOM    381  O   PRO L  50      22.447  12.246  39.440  1.00 23.04           O  
ATOM    382  N   LYS L  51      24.032  13.177  40.780  1.00 22.81           N  
ATOM    383  CA  LYS L  51      23.191  13.316  41.936  1.00 22.26           C  
ATOM    384  CB  LYS L  51      23.670  12.447  43.110  1.00 22.69           C  
ATOM    385  CG  LYS L  51      22.883  12.641  44.405  1.00 31.97           C  
ATOM    386  CD  LYS L  51      23.229  11.610  45.481  1.00 37.82           C  
ATOM    387  CE  LYS L  51      22.834  12.035  46.897  1.00 40.79           C  
ATOM    388  NZ  LYS L  51      21.415  12.454  46.935  1.00 43.10           N1+
ATOM    389  C   LYS L  51      23.291  14.745  42.370  1.00 22.53           C  
ATOM    390  O   LYS L  51      24.364  15.339  42.311  1.00 21.93           O  
ATOM    391  N   LEU L  52      22.173  15.338  42.834  1.00 19.74           N  
ATOM    392  CA  LEU L  52      22.172  16.730  43.212  1.00 19.71           C  
ATOM    393  CB  LEU L  52      20.784  17.384  43.073  1.00 19.43           C  
ATOM    394  CG  LEU L  52      20.744  18.870  43.469  1.00 20.38           C  
ATOM    395  CD1 LEU L  52      21.558  19.742  42.502  1.00 19.79           C  
ATOM    396  CD2 LEU L  52      19.298  19.356  43.646  1.00 19.49           C  
ATOM    397  C   LEU L  52      22.591  16.875  44.650  1.00 20.67           C  
ATOM    398  O   LEU L  52      21.958  16.315  45.542  1.00 21.81           O  
ATOM    399  N   LEU L  53      23.761  17.512  44.896  1.00 20.86           N  
ATOM    400  CA  LEU L  53      24.219  17.820  46.226  1.00 20.76           C  
ATOM    401  CB  LEU L  53      25.749  17.947  46.327  1.00 20.40           C  
ATOM    402  CG  LEU L  53      26.487  16.599  46.230  1.00 21.99           C  
ATOM    403  CD1 LEU L  53      26.271  15.925  44.874  1.00 22.28           C  
ATOM    404  CD2 LEU L  53      27.975  16.759  46.556  1.00 21.22           C  
ATOM    405  C   LEU L  53      23.643  19.079  46.814  1.00 21.65           C  
ATOM    406  O   LEU L  53      23.118  19.066  47.927  1.00 20.53           O  
ATOM    407  N   VAL L  54      23.738  20.212  46.075  1.00 21.81           N  
ATOM    408  CA  VAL L  54      23.302  21.479  46.604  1.00 21.62           C  
ATOM    409  CB  VAL L  54      24.392  22.327  47.189  1.00 20.87           C  
ATOM    410  CG1 VAL L  54      24.843  21.726  48.522  1.00 21.08           C  
ATOM    411  CG2 VAL L  54      25.524  22.427  46.160  1.00 20.01           C  
ATOM    412  C   VAL L  54      22.677  22.304  45.533  1.00 22.24           C  
ATOM    413  O   VAL L  54      23.026  22.207  44.358  1.00 20.74           O  
ATOM    414  N   TYR L  55      21.716  23.145  45.955  1.00 20.55           N  
ATOM    415  CA  TYR L  55      21.023  24.046  45.090  1.00 21.16           C  
ATOM    416  CB  TYR L  55      19.614  23.554  44.694  1.00 20.46           C  
ATOM    417  CG  TYR L  55      18.874  23.083  45.905  1.00 21.67           C  
ATOM    418  CD1 TYR L  55      19.110  21.822  46.396  1.00 22.38           C  
ATOM    419  CD2 TYR L  55      17.958  23.873  46.557  1.00 22.04           C  
ATOM    420  CE1 TYR L  55      18.449  21.347  47.505  1.00 22.29           C  
ATOM    421  CE2 TYR L  55      17.289  23.407  47.667  1.00 21.72           C  
ATOM    422  CZ  TYR L  55      17.533  22.142  48.143  1.00 23.61           C  
ATOM    423  OH  TYR L  55      16.852  21.658  49.280  1.00 25.46           O  
ATOM    424  C   TYR L  55      20.962  25.374  45.778  1.00 22.44           C  
ATOM    425  O   TYR L  55      21.160  25.461  46.989  1.00 21.74           O  
ATOM    426  N   PHE L  56      20.757  26.441  44.971  1.00 26.69           N  
ATOM    427  CA  PHE L  56      20.714  27.789  45.453  1.00 28.82           C  
ATOM    428  CB  PHE L  56      19.543  28.061  46.414  1.00 29.07           C  
ATOM    429  CG  PHE L  56      18.311  28.045  45.576  1.00 29.23           C  
ATOM    430  CD1 PHE L  56      17.898  29.194  44.944  1.00 31.24           C  
ATOM    431  CD2 PHE L  56      17.579  26.895  45.396  1.00 31.65           C  
ATOM    432  CE1 PHE L  56      16.769  29.198  44.160  1.00 35.41           C  
ATOM    433  CE2 PHE L  56      16.448  26.892  44.613  1.00 32.49           C  
ATOM    434  CZ  PHE L  56      16.037  28.048  43.994  1.00 34.97           C  
ATOM    435  C   PHE L  56      22.012  28.112  46.122  1.00 29.63           C  
ATOM    436  O   PHE L  56      22.068  28.891  47.071  1.00 31.96           O  
ATOM    437  N   ALA L  57      23.091  27.493  45.619  1.00 28.86           N  
ATOM    438  CA  ALA L  57      24.451  27.738  46.009  1.00 28.00           C  
ATOM    439  CB  ALA L  57      24.808  29.235  45.983  1.00 28.32           C  
ATOM    440  C   ALA L  57      24.783  27.210  47.375  1.00 28.66           C  
ATOM    441  O   ALA L  57      25.942  26.879  47.623  1.00 29.20           O  
ATOM    442  N   SER L  58      23.804  27.032  48.288  1.00 29.73           N  
ATOM    443  CA  SER L  58      24.260  26.600  49.581  1.00 31.91           C  
ATOM    444  CB  SER L  58      24.515  27.773  50.544  1.00 30.88           C  
ATOM    445  OG  SER L  58      23.298  28.441  50.834  1.00 32.34           O  
ATOM    446  C   SER L  58      23.256  25.713  50.254  1.00 31.90           C  
ATOM    447  O   SER L  58      23.486  25.291  51.385  1.00 34.34           O  
ATOM    448  N   THR L  59      22.141  25.357  49.587  1.00 22.28           N  
ATOM    449  CA  THR L  59      21.181  24.559  50.298  1.00 22.07           C  
ATOM    450  CB  THR L  59      19.758  24.863  49.933  1.00 23.34           C  
ATOM    451  OG1 THR L  59      19.470  26.230  50.186  1.00 24.68           O  
ATOM    452  CG2 THR L  59      18.834  23.969  50.776  1.00 21.89           C  
ATOM    453  C   THR L  59      21.434  23.138  49.926  1.00 23.53           C  
ATOM    454  O   THR L  59      21.489  22.796  48.746  1.00 24.10           O  
ATOM    455  N   ARG L  60      21.618  22.268  50.938  1.00 21.48           N  
ATOM    456  CA  ARG L  60      21.885  20.888  50.660  1.00 22.34           C  
ATOM    457  CB  ARG L  60      22.689  20.162  51.752  1.00 22.60           C  
ATOM    458  CG  ARG L  60      24.166  20.563  51.800  1.00 27.37           C  
ATOM    459  CD  ARG L  60      24.962  19.813  52.869  1.00 30.83           C  
ATOM    460  NE  ARG L  60      24.389  20.190  54.190  1.00 32.62           N  
ATOM    461  CZ  ARG L  60      24.927  21.221  54.908  1.00 35.90           C  
ATOM    462  NH1 ARG L  60      26.015  21.896  54.435  1.00 32.83           N1+
ATOM    463  NH2 ARG L  60      24.380  21.567  56.109  1.00 34.22           N  
ATOM    464  C   ARG L  60      20.598  20.156  50.484  1.00 24.17           C  
ATOM    465  O   ARG L  60      19.585  20.472  51.107  1.00 24.83           O  
ATOM    466  N   GLU L  61      20.611  19.145  49.599  1.00 23.76           N  
ATOM    467  CA  GLU L  61      19.441  18.353  49.388  1.00 24.78           C  
ATOM    468  CB  GLU L  61      19.427  17.614  48.046  1.00 25.62           C  
ATOM    469  CG  GLU L  61      18.099  16.901  47.803  1.00 28.10           C  
ATOM    470  CD  GLU L  61      18.048  16.517  46.342  1.00 32.44           C  
ATOM    471  OE1 GLU L  61      18.908  15.704  45.910  1.00 33.62           O  
ATOM    472  OE2 GLU L  61      17.149  17.040  45.635  1.00 30.06           O1-
ATOM    473  C   GLU L  61      19.384  17.343  50.488  1.00 26.35           C  
ATOM    474  O   GLU L  61      20.385  17.059  51.143  1.00 26.62           O  
ATOM    475  N   SER L  62      18.191  16.775  50.737  1.00 29.09           N  
ATOM    476  CA  SER L  62      18.070  15.855  51.827  1.00 29.65           C  
ATOM    477  CB  SER L  62      16.628  15.376  52.068  1.00 34.53           C  
ATOM    478  OG  SER L  62      15.811  16.477  52.439  1.00 38.24           O  
ATOM    479  C   SER L  62      18.916  14.653  51.559  1.00 30.68           C  
ATOM    480  O   SER L  62      18.968  14.137  50.443  1.00 35.61           O  
ATOM    481  N   GLY L  63      19.616  14.179  52.609  1.00 30.88           N  
ATOM    482  CA  GLY L  63      20.408  12.989  52.514  1.00 30.77           C  
ATOM    483  C   GLY L  63      21.841  13.331  52.253  1.00 32.02           C  
ATOM    484  O   GLY L  63      22.715  12.486  52.437  1.00 38.19           O  
ATOM    485  N   VAL L  64      22.134  14.575  51.826  1.00 28.13           N  
ATOM    486  CA  VAL L  64      23.500  14.927  51.559  1.00 26.95           C  
ATOM    487  CB  VAL L  64      23.636  16.173  50.728  1.00 27.09           C  
ATOM    488  CG1 VAL L  64      25.130  16.506  50.571  1.00 25.57           C  
ATOM    489  CG2 VAL L  64      22.897  15.958  49.392  1.00 27.34           C  
ATOM    490  C   VAL L  64      24.177  15.154  52.873  1.00 28.19           C  
ATOM    491  O   VAL L  64      23.611  15.769  53.775  1.00 29.51           O  
ATOM    492  N   PRO L  65      25.384  14.668  52.999  1.00 26.18           N  
ATOM    493  CA  PRO L  65      26.094  14.804  54.246  1.00 26.22           C  
ATOM    494  CD  PRO L  65      25.746  13.443  52.303  1.00 27.84           C  
ATOM    495  CB  PRO L  65      27.257  13.816  54.171  1.00 27.60           C  
ATOM    496  CG  PRO L  65      26.736  12.715  53.228  1.00 28.44           C  
ATOM    497  C   PRO L  65      26.515  16.219  54.519  1.00 28.11           C  
ATOM    498  O   PRO L  65      26.677  16.994  53.579  1.00 28.69           O  
ATOM    499  N   ASP L  66      26.719  16.554  55.810  1.00 28.89           N  
ATOM    500  CA  ASP L  66      27.067  17.865  56.289  1.00 30.05           C  
ATOM    501  CB  ASP L  66      27.143  17.947  57.823  1.00 35.54           C  
ATOM    502  CG  ASP L  66      25.725  17.964  58.368  1.00 43.09           C  
ATOM    503  OD1 ASP L  66      24.965  18.899  58.000  1.00 43.77           O  
ATOM    504  OD2 ASP L  66      25.379  17.038  59.149  1.00 48.73           O1-
ATOM    505  C   ASP L  66      28.410  18.262  55.767  1.00 29.42           C  
ATOM    506  O   ASP L  66      28.716  19.449  55.690  1.00 30.28           O  
ATOM    507  N   ARG L  67      29.261  17.284  55.413  1.00 32.74           N  
ATOM    508  CA  ARG L  67      30.598  17.580  54.984  1.00 31.74           C  
ATOM    509  CB  ARG L  67      31.467  16.330  54.713  1.00 26.25           C  
ATOM    510  CG  ARG L  67      30.969  15.381  53.618  1.00 29.52           C  
ATOM    511  CD  ARG L  67      31.951  14.239  53.334  1.00 29.88           C  
ATOM    512  NE  ARG L  67      31.647  13.109  54.256  1.00 29.90           N  
ATOM    513  CZ  ARG L  67      30.971  12.014  53.801  1.00 33.50           C  
ATOM    514  NH1 ARG L  67      30.639  11.908  52.481  1.00 32.74           N1+
ATOM    515  NH2 ARG L  67      30.639  11.011  54.663  1.00 30.31           N  
ATOM    516  C   ARG L  67      30.571  18.435  53.747  1.00 31.98           C  
ATOM    517  O   ARG L  67      31.514  19.189  53.506  1.00 26.55           O  
ATOM    518  N   PHE L  68      29.518  18.317  52.910  1.00 26.20           N  
ATOM    519  CA  PHE L  68      29.445  19.110  51.710  1.00 25.42           C  
ATOM    520  CB  PHE L  68      28.540  18.491  50.630  1.00 25.30           C  
ATOM    521  CG  PHE L  68      29.161  17.217  50.170  1.00 24.00           C  
ATOM    522  CD1 PHE L  68      30.155  17.237  49.221  1.00 23.81           C  
ATOM    523  CD2 PHE L  68      28.756  16.003  50.677  1.00 24.40           C  
ATOM    524  CE1 PHE L  68      30.737  16.072  48.782  1.00 23.53           C  
ATOM    525  CE2 PHE L  68      29.335  14.834  50.243  1.00 24.87           C  
ATOM    526  CZ  PHE L  68      30.327  14.865  49.293  1.00 24.03           C  
ATOM    527  C   PHE L  68      28.861  20.451  52.040  1.00 27.18           C  
ATOM    528  O   PHE L  68      27.777  20.547  52.613  1.00 29.04           O  
ATOM    529  N   ILE L  69      29.581  21.538  51.684  1.00 26.59           N  
ATOM    530  CA  ILE L  69      29.083  22.855  51.966  1.00 26.52           C  
ATOM    531  CB  ILE L  69      29.821  23.543  53.075  1.00 28.64           C  
ATOM    532  CG1 ILE L  69      29.696  22.734  54.375  1.00 32.00           C  
ATOM    533  CG2 ILE L  69      29.272  24.975  53.196  1.00 28.44           C  
ATOM    534  CD1 ILE L  69      30.671  23.177  55.462  1.00 31.62           C  
ATOM    535  C   ILE L  69      29.243  23.697  50.736  1.00 27.32           C  
ATOM    536  O   ILE L  69      30.263  23.632  50.051  1.00 27.26           O  
ATOM    537  N   GLY L  70      28.225  24.527  50.430  1.00 27.39           N  
ATOM    538  CA  GLY L  70      28.314  25.372  49.273  1.00 27.37           C  
ATOM    539  C   GLY L  70      28.302  26.789  49.744  1.00 28.23           C  
ATOM    540  O   GLY L  70      27.598  27.131  50.691  1.00 26.93           O  
ATOM    541  N   SER L  71      29.084  27.653  49.066  1.00 29.90           N  
ATOM    542  CA  SER L  71      29.180  29.035  49.441  1.00 30.82           C  
ATOM    543  CB  SER L  71      30.378  29.333  50.359  1.00 28.65           C  
ATOM    544  OG  SER L  71      30.262  28.623  51.581  1.00 28.83           O  
ATOM    545  C   SER L  71      29.429  29.825  48.195  1.00 30.76           C  
ATOM    546  O   SER L  71      29.621  29.263  47.119  1.00 26.18           O  
ATOM    547  N   GLY L  72      29.439  31.167  48.329  1.00 26.18           N  
ATOM    548  CA  GLY L  72      29.725  32.027  47.215  1.00 26.82           C  
ATOM    549  C   GLY L  72      28.490  32.758  46.800  1.00 28.45           C  
ATOM    550  O   GLY L  72      27.372  32.357  47.119  1.00 27.72           O  
ATOM    551  N   SER L  73      28.687  33.897  46.096  1.00 33.10           N  
ATOM    552  CA  SER L  73      27.606  34.693  45.585  1.00 33.65           C  
ATOM    553  CB  SER L  73      27.118  35.815  46.522  1.00 37.21           C  
ATOM    554  OG  SER L  73      26.383  35.279  47.610  1.00 43.28           O  
ATOM    555  C   SER L  73      28.094  35.383  44.356  1.00 34.51           C  
ATOM    556  O   SER L  73      29.294  35.575  44.168  1.00 36.90           O  
ATOM    557  N   GLY L  74      27.154  35.798  43.487  1.00 31.70           N  
ATOM    558  CA  GLY L  74      27.541  36.491  42.296  1.00 31.15           C  
ATOM    559  C   GLY L  74      28.144  35.522  41.328  1.00 32.63           C  
ATOM    560  O   GLY L  74      27.476  34.608  40.848  1.00 29.31           O  
ATOM    561  N   THR L  75      29.386  35.830  40.906  1.00 28.16           N  
ATOM    562  CA  THR L  75      30.199  35.085  39.981  1.00 28.42           C  
ATOM    563  CB  THR L  75      31.246  35.950  39.352  1.00 31.52           C  
ATOM    564  OG1 THR L  75      30.647  37.033  38.660  1.00 30.51           O  
ATOM    565  CG2 THR L  75      32.074  35.089  38.390  1.00 31.63           C  
ATOM    566  C   THR L  75      30.949  33.916  40.564  1.00 29.60           C  
ATOM    567  O   THR L  75      31.147  32.915  39.875  1.00 32.02           O  
ATOM    568  N   ASP L  76      31.441  34.019  41.818  1.00 36.60           N  
ATOM    569  CA  ASP L  76      32.339  32.995  42.296  1.00 36.83           C  
ATOM    570  CB  ASP L  76      33.623  33.565  42.920  1.00 36.22           C  
ATOM    571  CG  ASP L  76      34.436  34.195  41.800  1.00 42.29           C  
ATOM    572  OD1 ASP L  76      34.327  33.714  40.641  1.00 43.77           O  
ATOM    573  OD2 ASP L  76      35.178  35.171  42.090  1.00 47.01           O1-
ATOM    574  C   ASP L  76      31.689  32.132  43.331  1.00 36.40           C  
ATOM    575  O   ASP L  76      31.120  32.628  44.302  1.00 32.26           O  
ATOM    576  N   PHE L  77      31.793  30.793  43.145  1.00 28.12           N  
ATOM    577  CA  PHE L  77      31.187  29.853  44.046  1.00 26.38           C  
ATOM    578  CB  PHE L  77      29.981  29.121  43.428  1.00 26.38           C  
ATOM    579  CG  PHE L  77      29.012  30.143  42.935  1.00 25.60           C  
ATOM    580  CD1 PHE L  77      28.106  30.733  43.782  1.00 25.77           C  
ATOM    581  CD2 PHE L  77      29.017  30.524  41.613  1.00 25.63           C  
ATOM    582  CE1 PHE L  77      27.218  31.673  43.315  1.00 25.75           C  
ATOM    583  CE2 PHE L  77      28.130  31.463  41.143  1.00 25.61           C  
ATOM    584  CZ  PHE L  77      27.225  32.042  41.993  1.00 26.14           C  
ATOM    585  C   PHE L  77      32.195  28.781  44.367  1.00 26.58           C  
ATOM    586  O   PHE L  77      33.125  28.550  43.594  1.00 28.19           O  
ATOM    587  N   THR L  78      32.044  28.108  45.534  1.00 23.94           N  
ATOM    588  CA  THR L  78      32.956  27.058  45.901  1.00 23.98           C  
ATOM    589  CB  THR L  78      34.017  27.489  46.872  1.00 30.72           C  
ATOM    590  OG1 THR L  78      33.422  27.897  48.094  1.00 31.01           O  
ATOM    591  CG2 THR L  78      34.822  28.647  46.262  1.00 30.97           C  
ATOM    592  C   THR L  78      32.206  25.950  46.576  1.00 25.11           C  
ATOM    593  O   THR L  78      31.169  26.170  47.202  1.00 30.81           O  
ATOM    594  N   LEU L  79      32.719  24.708  46.435  1.00 27.20           N  
ATOM    595  CA  LEU L  79      32.170  23.564  47.107  1.00 26.57           C  
ATOM    596  CB  LEU L  79      31.739  22.441  46.152  1.00 22.73           C  
ATOM    597  CG  LEU L  79      31.154  21.206  46.863  1.00 22.46           C  
ATOM    598  CD1 LEU L  79      29.876  21.559  47.644  1.00 22.56           C  
ATOM    599  CD2 LEU L  79      30.943  20.050  45.872  1.00 21.95           C  
ATOM    600  C   LEU L  79      33.269  23.034  47.969  1.00 27.06           C  
ATOM    601  O   LEU L  79      34.375  22.778  47.494  1.00 24.81           O  
ATOM    602  N   THR L  80      32.990  22.855  49.275  1.00 23.86           N  
ATOM    603  CA  THR L  80      34.019  22.394  50.160  1.00 24.78           C  
ATOM    604  CB  THR L  80      34.290  23.343  51.294  1.00 30.46           C  
ATOM    605  OG1 THR L  80      34.684  24.608  50.783  1.00 35.69           O  
ATOM    606  CG2 THR L  80      35.399  22.761  52.190  1.00 30.68           C  
ATOM    607  C   THR L  80      33.594  21.101  50.764  1.00 26.59           C  
ATOM    608  O   THR L  80      32.452  20.938  51.190  1.00 30.98           O  
ATOM    609  N   ILE L  81      34.528  20.135  50.791  1.00 27.53           N  
ATOM    610  CA  ILE L  81      34.259  18.882  51.419  1.00 28.16           C  
ATOM    611  CB  ILE L  81      34.512  17.702  50.524  1.00 26.58           C  
ATOM    612  CG1 ILE L  81      33.650  17.791  49.254  1.00 25.92           C  
ATOM    613  CG2 ILE L  81      34.251  16.424  51.339  1.00 26.10           C  
ATOM    614  CD1 ILE L  81      34.041  16.776  48.180  1.00 27.20           C  
ATOM    615  C   ILE L  81      35.218  18.802  52.555  1.00 29.95           C  
ATOM    616  O   ILE L  81      36.433  18.821  52.358  1.00 28.21           O  
ATOM    617  N   SER L  82      34.688  18.746  53.787  1.00 28.60           N  
ATOM    618  CA  SER L  82      35.564  18.624  54.907  1.00 29.77           C  
ATOM    619  CB  SER L  82      35.059  19.338  56.169  1.00 38.05           C  
ATOM    620  OG  SER L  82      33.836  18.757  56.596  1.00 41.55           O  
ATOM    621  C   SER L  82      35.616  17.162  55.189  1.00 31.49           C  
ATOM    622  O   SER L  82      34.601  16.474  55.125  1.00 41.03           O  
ATOM    623  N   SER L  83      36.809  16.648  55.536  1.00 32.68           N  
ATOM    624  CA  SER L  83      36.982  15.247  55.794  1.00 31.98           C  
ATOM    625  CB  SER L  83      36.310  14.768  57.095  1.00 43.96           C  
ATOM    626  OG  SER L  83      36.531  13.376  57.274  1.00 50.51           O  
ATOM    627  C   SER L  83      36.450  14.419  54.660  1.00 31.76           C  
ATOM    628  O   SER L  83      35.437  13.734  54.791  1.00 35.54           O  
ATOM    629  N   VAL L  84      37.144  14.474  53.504  1.00 28.65           N  
ATOM    630  CA  VAL L  84      36.782  13.725  52.332  1.00 28.91           C  
ATOM    631  CB  VAL L  84      37.674  14.030  51.157  1.00 29.49           C  
ATOM    632  CG1 VAL L  84      39.125  13.707  51.540  1.00 29.52           C  
ATOM    633  CG2 VAL L  84      37.175  13.259  49.927  1.00 29.93           C  
ATOM    634  C   VAL L  84      36.869  12.262  52.653  1.00 29.70           C  
ATOM    635  O   VAL L  84      37.762  11.820  53.376  1.00 30.11           O  
ATOM    636  N   GLN L  85      35.909  11.474  52.119  1.00 32.93           N  
ATOM    637  CA  GLN L  85      35.834  10.065  52.391  1.00 32.91           C  
ATOM    638  CB  GLN L  85      34.442   9.628  52.870  1.00 33.03           C  
ATOM    639  CG  GLN L  85      33.971  10.349  54.134  1.00 36.20           C  
ATOM    640  CD  GLN L  85      34.729   9.785  55.326  1.00 40.03           C  
ATOM    641  OE1 GLN L  85      34.835   8.572  55.495  1.00 36.67           O  
ATOM    642  NE2 GLN L  85      35.274  10.691  56.180  1.00 35.14           N  
ATOM    643  C   GLN L  85      36.103   9.328  51.114  1.00 33.69           C  
ATOM    644  O   GLN L  85      36.169   9.920  50.039  1.00 32.41           O  
ATOM    645  N   ALA L  86      36.273   7.995  51.215  1.00 31.48           N  
ATOM    646  CA  ALA L  86      36.575   7.161  50.085  1.00 31.15           C  
ATOM    647  CB  ALA L  86      36.742   5.680  50.467  1.00 31.18           C  
ATOM    648  C   ALA L  86      35.445   7.246  49.104  1.00 31.70           C  
ATOM    649  O   ALA L  86      35.657   7.259  47.893  1.00 31.89           O  
ATOM    650  N   GLU L  87      34.209   7.322  49.623  1.00 34.16           N  
ATOM    651  CA  GLU L  87      32.982   7.327  48.875  1.00 34.53           C  
ATOM    652  CB  GLU L  87      31.774   7.410  49.814  1.00 31.43           C  
ATOM    653  CG  GLU L  87      31.715   6.260  50.814  1.00 36.53           C  
ATOM    654  CD  GLU L  87      30.708   6.646  51.883  1.00 44.41           C  
ATOM    655  OE1 GLU L  87      29.638   7.193  51.508  1.00 47.47           O  
ATOM    656  OE2 GLU L  87      31.003   6.416  53.086  1.00 42.78           O1-
ATOM    657  C   GLU L  87      32.914   8.542  47.998  1.00 35.14           C  
ATOM    658  O   GLU L  87      32.263   8.528  46.958  1.00 31.45           O  
ATOM    659  N   ASP L  88      33.569   9.631  48.427  1.00 26.16           N  
ATOM    660  CA  ASP L  88      33.545  10.935  47.821  1.00 24.31           C  
ATOM    661  CB  ASP L  88      34.198  12.005  48.712  1.00 24.41           C  
ATOM    662  CG  ASP L  88      33.286  12.189  49.923  1.00 26.41           C  
ATOM    663  OD1 ASP L  88      32.148  11.649  49.888  1.00 26.95           O  
ATOM    664  OD2 ASP L  88      33.711  12.867  50.897  1.00 27.38           O1-
ATOM    665  C   ASP L  88      34.188  10.946  46.464  1.00 25.15           C  
ATOM    666  O   ASP L  88      34.076  11.935  45.743  1.00 24.84           O  
ATOM    667  N   LEU L  89      34.944   9.893  46.106  1.00 23.71           N  
ATOM    668  CA  LEU L  89      35.584   9.811  44.819  1.00 23.60           C  
ATOM    669  CB  LEU L  89      36.183   8.405  44.623  1.00 24.41           C  
ATOM    670  CG  LEU L  89      36.910   8.135  43.296  1.00 27.15           C  
ATOM    671  CD1 LEU L  89      38.277   8.822  43.243  1.00 28.07           C  
ATOM    672  CD2 LEU L  89      37.003   6.624  43.020  1.00 29.01           C  
ATOM    673  C   LEU L  89      34.533   9.987  43.757  1.00 23.97           C  
ATOM    674  O   LEU L  89      33.574   9.221  43.697  1.00 23.43           O  
ATOM    675  N   ALA L  90      34.690  11.012  42.882  1.00 22.32           N  
ATOM    676  CA  ALA L  90      33.722  11.232  41.837  1.00 21.44           C  
ATOM    677  CB  ALA L  90      32.280  11.358  42.354  1.00 21.32           C  
ATOM    678  C   ALA L  90      34.041  12.518  41.135  1.00 22.16           C  
ATOM    679  O   ALA L  90      35.013  13.199  41.461  1.00 21.26           O  
ATOM    680  N   ASP L  91      33.233  12.860  40.107  1.00 21.02           N  
ATOM    681  CA  ASP L  91      33.383  14.101  39.398  1.00 20.04           C  
ATOM    682  CB  ASP L  91      33.108  13.991  37.886  1.00 21.02           C  
ATOM    683  CG  ASP L  91      34.215  13.179  37.231  1.00 35.13           C  
ATOM    684  OD1 ASP L  91      35.407  13.414  37.566  1.00 36.45           O  
ATOM    685  OD2 ASP L  91      33.878  12.308  36.385  1.00 35.42           O1-
ATOM    686  C   ASP L  91      32.347  15.032  39.952  1.00 21.35           C  
ATOM    687  O   ASP L  91      31.224  14.619  40.231  1.00 22.11           O  
ATOM    688  N   TYR L  92      32.702  16.319  40.147  1.00 19.26           N  
ATOM    689  CA  TYR L  92      31.748  17.253  40.675  1.00 18.69           C  
ATOM    690  CB  TYR L  92      32.212  17.938  41.975  1.00 21.66           C  
ATOM    691  CG  TYR L  92      32.262  16.900  43.048  1.00 21.32           C  
ATOM    692  CD1 TYR L  92      33.375  16.113  43.231  1.00 21.01           C  
ATOM    693  CD2 TYR L  92      31.183  16.704  43.876  1.00 19.98           C  
ATOM    694  CE1 TYR L  92      33.410  15.158  44.223  1.00 19.48           C  
ATOM    695  CE2 TYR L  92      31.212  15.753  44.868  1.00 18.84           C  
ATOM    696  CZ  TYR L  92      32.327  14.977  45.046  1.00 20.75           C  
ATOM    697  OH  TYR L  92      32.359  14.001  46.063  1.00 19.47           O  
ATOM    698  C   TYR L  92      31.516  18.310  39.639  1.00 19.64           C  
ATOM    699  O   TYR L  92      32.463  18.896  39.113  1.00 21.08           O  
ATOM    700  N   PHE L  93      30.227  18.575  39.318  1.00 19.45           N  
ATOM    701  CA  PHE L  93      29.898  19.537  38.302  1.00 19.63           C  
ATOM    702  CB  PHE L  93      28.952  19.023  37.198  1.00 20.17           C  
ATOM    703  CG  PHE L  93      29.431  17.743  36.601  1.00 19.83           C  
ATOM    704  CD1 PHE L  93      30.455  17.700  35.682  1.00 20.44           C  
ATOM    705  CD2 PHE L  93      28.835  16.566  36.983  1.00 19.24           C  
ATOM    706  CE1 PHE L  93      30.870  16.503  35.147  1.00 20.29           C  
ATOM    707  CE2 PHE L  93      29.244  15.368  36.451  1.00 20.47           C  
ATOM    708  CZ  PHE L  93      30.262  15.334  35.529  1.00 21.91           C  
ATOM    709  C   PHE L  93      29.095  20.629  38.940  1.00 21.13           C  
ATOM    710  O   PHE L  93      28.352  20.397  39.892  1.00 22.97           O  
ATOM    711  N   CYS L  94      29.234  21.863  38.417  1.00 20.92           N  
ATOM    712  CA  CYS L  94      28.433  22.965  38.863  1.00 21.54           C  
ATOM    713  CB  CYS L  94      29.251  24.197  39.313  1.00 22.83           C  
ATOM    714  SG  CYS L  94      30.361  24.853  38.030  1.00 24.89           S  
ATOM    715  C   CYS L  94      27.585  23.338  37.685  1.00 21.99           C  
ATOM    716  O   CYS L  94      27.993  23.142  36.541  1.00 21.63           O  
ATOM    717  N   GLN L  95      26.357  23.842  37.930  1.00 22.26           N  
ATOM    718  CA  GLN L  95      25.464  24.164  36.851  1.00 21.82           C  
ATOM    719  CB  GLN L  95      24.319  23.153  36.686  1.00 21.02           C  
ATOM    720  CG  GLN L  95      23.347  23.523  35.564  1.00 21.72           C  
ATOM    721  CD  GLN L  95      22.051  22.755  35.793  1.00 26.78           C  
ATOM    722  OE1 GLN L  95      21.895  22.063  36.797  1.00 25.14           O  
ATOM    723  NE2 GLN L  95      21.086  22.889  34.846  1.00 26.20           N  
ATOM    724  C   GLN L  95      24.786  25.457  37.165  1.00 22.66           C  
ATOM    725  O   GLN L  95      24.549  25.796  38.322  1.00 22.30           O  
ATOM    726  N   GLN L  96      24.431  26.198  36.106  1.00 27.82           N  
ATOM    727  CA  GLN L  96      23.789  27.470  36.212  1.00 27.25           C  
ATOM    728  CB  GLN L  96      24.438  28.438  35.205  1.00 23.15           C  
ATOM    729  CG  GLN L  96      23.709  29.745  34.941  1.00 22.63           C  
ATOM    730  CD  GLN L  96      22.782  29.460  33.775  1.00 34.56           C  
ATOM    731  OE1 GLN L  96      21.574  29.336  33.951  1.00 32.55           O  
ATOM    732  NE2 GLN L  96      23.363  29.317  32.554  1.00 27.96           N  
ATOM    733  C   GLN L  96      22.327  27.260  35.929  1.00 28.05           C  
ATOM    734  O   GLN L  96      21.942  26.821  34.848  1.00 23.17           O  
ATOM    735  N   HIS L  97      21.522  27.330  37.015  1.00 34.91           N  
ATOM    736  CA  HIS L  97      20.091  27.197  36.990  1.00 35.07           C  
ATOM    737  ND1 HIS L  97      19.067  27.395  40.419  1.00 40.04           N  
ATOM    738  CG  HIS L  97      19.829  26.647  39.550  1.00 36.40           C  
ATOM    739  CB  HIS L  97      19.453  26.365  38.129  1.00 36.57           C  
ATOM    740  NE2 HIS L  97      20.785  26.617  41.596  1.00 42.64           N  
ATOM    741  CD2 HIS L  97      20.879  26.184  40.287  1.00 39.15           C  
ATOM    742  CE1 HIS L  97      19.681  27.343  41.628  1.00 43.04           C  
ATOM    743  C   HIS L  97      19.397  28.504  36.767  1.00 34.88           C  
ATOM    744  O   HIS L  97      18.174  28.573  36.851  1.00 35.93           O  
ATOM    745  N   TYR L  98      20.156  29.608  36.646  1.00 35.21           N  
ATOM    746  CA  TYR L  98      19.554  30.908  36.527  1.00 35.03           C  
ATOM    747  CB  TYR L  98      20.574  32.050  36.655  1.00 35.22           C  
ATOM    748  CG  TYR L  98      19.803  33.325  36.672  1.00 36.97           C  
ATOM    749  CD1 TYR L  98      19.210  33.760  37.836  1.00 36.16           C  
ATOM    750  CD2 TYR L  98      19.670  34.087  35.533  1.00 37.21           C  
ATOM    751  CE1 TYR L  98      18.497  34.935  37.862  1.00 39.33           C  
ATOM    752  CE2 TYR L  98      18.957  35.263  35.553  1.00 34.15           C  
ATOM    753  CZ  TYR L  98      18.368  35.689  36.720  1.00 41.09           C  
ATOM    754  OH  TYR L  98      17.636  36.896  36.745  1.00 44.93           O  
ATOM    755  C   TYR L  98      18.799  31.123  35.242  1.00 35.77           C  
ATOM    756  O   TYR L  98      17.645  31.549  35.277  1.00 38.33           O  
ATOM    757  N   SER L  99      19.400  30.836  34.065  1.00 34.67           N  
ATOM    758  CA  SER L  99      18.670  31.142  32.865  1.00 32.66           C  
ATOM    759  CB  SER L  99      18.931  32.563  32.331  1.00 34.36           C  
ATOM    760  OG  SER L  99      20.289  32.703  31.943  1.00 36.67           O  
ATOM    761  C   SER L  99      19.032  30.177  31.777  1.00 34.75           C  
ATOM    762  O   SER L  99      20.075  29.529  31.821  1.00 32.98           O  
ATOM    763  N   THR L 100      18.158  30.057  30.756  1.00 34.01           N  
ATOM    764  CA  THR L 100      18.413  29.144  29.677  1.00 32.56           C  
ATOM    765  CB  THR L 100      17.175  28.739  28.929  1.00 34.33           C  
ATOM    766  OG1 THR L 100      16.607  29.865  28.278  1.00 37.71           O  
ATOM    767  CG2 THR L 100      16.168  28.142  29.926  1.00 32.43           C  
ATOM    768  C   THR L 100      19.305  29.827  28.693  1.00 32.75           C  
ATOM    769  O   THR L 100      19.289  31.054  28.572  1.00 35.06           O  
ATOM    770  N   PRO L 101      20.100  29.068  27.984  1.00 32.90           N  
ATOM    771  CA  PRO L 101      20.139  27.643  28.191  1.00 32.64           C  
ATOM    772  CD  PRO L 101      20.388  29.421  26.603  1.00 32.48           C  
ATOM    773  CB  PRO L 101      20.782  27.051  26.941  1.00 33.47           C  
ATOM    774  CG  PRO L 101      20.477  28.087  25.846  1.00 33.50           C  
ATOM    775  C   PRO L 101      20.900  27.333  29.441  1.00 32.38           C  
ATOM    776  O   PRO L 101      21.783  28.109  29.805  1.00 34.08           O  
ATOM    777  N   TYR L 102      20.595  26.198  30.103  1.00 34.00           N  
ATOM    778  CA  TYR L 102      21.281  25.858  31.317  1.00 32.13           C  
ATOM    779  CB  TYR L 102      20.526  24.844  32.195  1.00 31.65           C  
ATOM    780  CG  TYR L 102      19.225  25.471  32.562  1.00 29.72           C  
ATOM    781  CD1 TYR L 102      19.156  26.380  33.592  1.00 31.04           C  
ATOM    782  CD2 TYR L 102      18.078  25.171  31.861  1.00 31.14           C  
ATOM    783  CE1 TYR L 102      17.959  26.966  33.930  1.00 31.99           C  
ATOM    784  CE2 TYR L 102      16.878  25.755  32.196  1.00 28.64           C  
ATOM    785  CZ  TYR L 102      16.818  26.653  33.233  1.00 28.62           C  
ATOM    786  OH  TYR L 102      15.591  27.256  33.582  1.00 28.91           O  
ATOM    787  C   TYR L 102      22.587  25.251  30.923  1.00 34.34           C  
ATOM    788  O   TYR L 102      22.650  24.393  30.042  1.00 40.30           O  
ATOM    789  N   THR L 103      23.678  25.703  31.567  1.00 21.55           N  
ATOM    790  CA  THR L 103      24.990  25.241  31.209  1.00 21.40           C  
ATOM    791  CB  THR L 103      25.860  26.342  30.676  1.00 22.18           C  
ATOM    792  OG1 THR L 103      25.990  27.373  31.644  1.00 24.88           O  
ATOM    793  CG2 THR L 103      25.225  26.899  29.391  1.00 21.09           C  
ATOM    794  C   THR L 103      25.685  24.659  32.407  1.00 22.04           C  
ATOM    795  O   THR L 103      25.527  25.128  33.533  1.00 20.21           O  
ATOM    796  N   PHE L 104      26.498  23.605  32.167  1.00 21.09           N  
ATOM    797  CA  PHE L 104      27.225  22.922  33.204  1.00 21.35           C  
ATOM    798  CB  PHE L 104      27.192  21.385  33.084  1.00 19.76           C  
ATOM    799  CG  PHE L 104      25.833  20.826  33.347  1.00 18.59           C  
ATOM    800  CD1 PHE L 104      25.439  20.522  34.629  1.00 18.92           C  
ATOM    801  CD2 PHE L 104      24.959  20.581  32.311  1.00 19.43           C  
ATOM    802  CE1 PHE L 104      24.193  19.993  34.878  1.00 19.37           C  
ATOM    803  CE2 PHE L 104      23.714  20.053  32.556  1.00 20.68           C  
ATOM    804  CZ  PHE L 104      23.325  19.757  33.840  1.00 19.47           C  
ATOM    805  C   PHE L 104      28.675  23.263  33.048  1.00 23.03           C  
ATOM    806  O   PHE L 104      29.124  23.675  31.980  1.00 23.00           O  
ATOM    807  N   GLY L 105      29.450  23.114  34.140  1.00 22.54           N  
ATOM    808  CA  GLY L 105      30.865  23.349  34.084  1.00 21.64           C  
ATOM    809  C   GLY L 105      31.509  22.077  33.606  1.00 22.69           C  
ATOM    810  O   GLY L 105      30.836  21.070  33.397  1.00 21.82           O  
ATOM    811  N   GLY L 106      32.844  22.116  33.407  1.00 24.64           N  
ATOM    812  CA  GLY L 106      33.656  21.018  32.939  1.00 24.59           C  
ATOM    813  C   GLY L 106      33.754  19.909  33.947  1.00 25.85           C  
ATOM    814  O   GLY L 106      33.859  18.742  33.575  1.00 22.98           O  
ATOM    815  N   GLY L 107      33.793  20.246  35.252  1.00 22.70           N  
ATOM    816  CA  GLY L 107      33.879  19.239  36.274  1.00 23.04           C  
ATOM    817  C   GLY L 107      35.240  19.238  36.903  1.00 24.82           C  
ATOM    818  O   GLY L 107      36.214  19.728  36.333  1.00 29.18           O  
ATOM    819  N   THR L 108      35.293  18.706  38.146  1.00 22.98           N  
ATOM    820  CA  THR L 108      36.483  18.504  38.927  1.00 22.64           C  
ATOM    821  CB  THR L 108      36.491  19.232  40.239  1.00 22.85           C  
ATOM    822  OG1 THR L 108      35.270  18.984  40.917  1.00 23.49           O  
ATOM    823  CG2 THR L 108      36.727  20.731  40.046  1.00 21.44           C  
ATOM    824  C   THR L 108      36.505  17.058  39.308  1.00 23.79           C  
ATOM    825  O   THR L 108      35.578  16.565  39.948  1.00 24.39           O  
ATOM    826  N   LYS L 109      37.589  16.351  38.940  1.00 27.79           N  
ATOM    827  CA  LYS L 109      37.740  14.956  39.240  1.00 28.30           C  
ATOM    828  CB  LYS L 109      38.628  14.247  38.203  1.00 25.95           C  
ATOM    829  CG  LYS L 109      38.843  12.753  38.442  1.00 31.26           C  
ATOM    830  CD  LYS L 109      39.515  12.065  37.253  1.00 35.68           C  
ATOM    831  CE  LYS L 109      39.941  10.622  37.526  1.00 40.29           C  
ATOM    832  NZ  LYS L 109      40.724  10.107  36.380  1.00 45.11           N1+
ATOM    833  C   LYS L 109      38.438  14.856  40.564  1.00 30.47           C  
ATOM    834  O   LYS L 109      39.420  15.549  40.821  1.00 27.85           O  
ATOM    835  N   LEU L 110      37.942  13.970  41.449  1.00 33.79           N  
ATOM    836  CA  LEU L 110      38.510  13.828  42.759  1.00 34.42           C  
ATOM    837  CB  LEU L 110      37.409  13.911  43.833  1.00 26.80           C  
ATOM    838  CG  LEU L 110      37.874  14.050  45.291  1.00 28.99           C  
ATOM    839  CD1 LEU L 110      38.542  15.411  45.539  1.00 29.60           C  
ATOM    840  CD2 LEU L 110      36.706  13.805  46.254  1.00 29.85           C  
ATOM    841  C   LEU L 110      39.115  12.458  42.804  1.00 35.74           C  
ATOM    842  O   LEU L 110      38.422  11.470  42.565  1.00 29.18           O  
ATOM    843  N   GLU L 111      40.429  12.365  43.097  1.00 27.45           N  
ATOM    844  CA  GLU L 111      41.095  11.093  43.172  1.00 27.83           C  
ATOM    845  CB  GLU L 111      42.358  10.997  42.301  1.00 34.30           C  
ATOM    846  CG  GLU L 111      42.107  11.084  40.799  1.00 41.14           C  
ATOM    847  CD  GLU L 111      43.456  10.950  40.111  1.00 46.43           C  
ATOM    848  OE1 GLU L 111      44.406  11.673  40.511  1.00 45.79           O  
ATOM    849  OE2 GLU L 111      43.553  10.115  39.173  1.00 42.83           O1-
ATOM    850  C   GLU L 111      41.587  10.966  44.576  1.00 28.66           C  
ATOM    851  O   GLU L 111      41.933  11.963  45.203  1.00 33.15           O  
ATOM    852  N   ILE L 112      41.642   9.730  45.108  1.00 31.58           N  
ATOM    853  CA  ILE L 112      42.094   9.577  46.459  1.00 32.40           C  
ATOM    854  CB  ILE L 112      41.269   8.639  47.294  1.00 29.16           C  
ATOM    855  CG1 ILE L 112      39.888   9.247  47.612  1.00 40.78           C  
ATOM    856  CG2 ILE L 112      42.087   8.296  48.551  1.00 40.72           C  
ATOM    857  CD1 ILE L 112      38.973   9.422  46.404  1.00 32.60           C  
ATOM    858  C   ILE L 112      43.487   9.058  46.435  1.00 33.78           C  
ATOM    859  O   ILE L 112      43.800   8.080  45.760  1.00 31.31           O  
ATOM    860  N   ARG L 113      44.373   9.746  47.174  1.00 29.87           N  
ATOM    861  CA  ARG L 113      45.738   9.337  47.224  1.00 30.01           C  
ATOM    862  CB  ARG L 113      46.723  10.517  47.261  1.00 39.28           C  
ATOM    863  CG  ARG L 113      46.582  11.414  48.491  1.00 45.55           C  
ATOM    864  CD  ARG L 113      47.380  12.716  48.385  1.00 49.45           C  
ATOM    865  NE  ARG L 113      48.796  12.362  48.086  1.00  0.00           N  
ATOM    866  CZ  ARG L 113      49.684  12.147  49.099  1.00  0.00           C  
ATOM    867  NH1 ARG L 113      49.278  12.247  50.399  1.00  0.00           N1+
ATOM    868  NH2 ARG L 113      50.977  11.828  48.808  1.00  0.00           N  
ATOM    869  C   ARG L 113      45.912   8.549  48.509  1.00 30.18           C  
ATOM    870  O   ARG L 113      47.079   8.187  48.807  1.00 37.62           O  
ATOM    871  OXT ARG L 113      44.893   8.300  49.206  1.00  0.00           O1-
TER     872      ARG L 113 
ATOM    873  N   GLU H 114      10.712   5.500  46.286  1.00 51.24           N1+
ATOM    874  CA  GLU H 114       9.578   5.126  45.417  1.00 50.76           C  
ATOM    875  CB  GLU H 114       8.247   5.550  46.051  1.00 47.53           C  
ATOM    876  CG  GLU H 114       7.046   5.188  45.177  1.00 53.42           C  
ATOM    877  CD  GLU H 114       6.955   3.670  45.116  1.00 59.28           C  
ATOM    878  OE1 GLU H 114       7.753   3.001  45.826  1.00 58.69           O  
ATOM    879  OE2 GLU H 114       6.086   3.159  44.360  1.00 31.91           O1-
ATOM    880  C   GLU H 114       9.708   5.835  44.118  1.00 50.65           C  
ATOM    881  O   GLU H 114       9.836   5.213  43.064  1.00 46.28           O  
ATOM    882  N   VAL H 115       9.709   7.177  44.188  1.00 47.07           N  
ATOM    883  CA  VAL H 115       9.800   8.000  43.024  1.00 45.78           C  
ATOM    884  CB  VAL H 115       9.956   9.450  43.390  1.00 45.53           C  
ATOM    885  CG1 VAL H 115      10.150  10.290  42.121  1.00 45.68           C  
ATOM    886  CG2 VAL H 115       8.739   9.866  44.231  1.00 46.11           C  
ATOM    887  C   VAL H 115      11.011   7.563  42.265  1.00 43.93           C  
ATOM    888  O   VAL H 115      12.064   7.309  42.848  1.00 42.29           O  
ATOM    889  N   GLN H 116      10.876   7.405  40.932  1.00 45.52           N  
ATOM    890  CA  GLN H 116      12.009   6.996  40.154  1.00 44.09           C  
ATOM    891  CB  GLN H 116      12.344   5.502  40.286  1.00 40.33           C  
ATOM    892  CG  GLN H 116      11.263   4.591  39.693  1.00 53.71           C  
ATOM    893  CD  GLN H 116      11.709   3.142  39.849  1.00 61.49           C  
ATOM    894  OE1 GLN H 116      11.067   2.225  39.338  1.00 62.47           O  
ATOM    895  NE2 GLN H 116      12.845   2.921  40.563  1.00 58.78           N  
ATOM    896  C   GLN H 116      11.706   7.214  38.699  1.00 41.98           C  
ATOM    897  O   GLN H 116      10.547   7.184  38.286  1.00 37.07           O  
ATOM    898  N   LEU H 117      12.766   7.421  37.886  1.00 31.44           N  
ATOM    899  CA  LEU H 117      12.613   7.648  36.474  1.00 28.19           C  
ATOM    900  CB  LEU H 117      13.458   8.827  35.966  1.00 26.93           C  
ATOM    901  CG  LEU H 117      13.057  10.188  36.568  1.00 26.35           C  
ATOM    902  CD1 LEU H 117      13.936  11.321  36.018  1.00 26.27           C  
ATOM    903  CD2 LEU H 117      11.555  10.461  36.382  1.00 26.29           C  
ATOM    904  C   LEU H 117      13.095   6.423  35.758  1.00 28.06           C  
ATOM    905  O   LEU H 117      14.224   5.974  35.948  1.00 27.50           O  
ATOM    906  N   GLN H 118      12.236   5.865  34.883  1.00 26.62           N  
ATOM    907  CA  GLN H 118      12.541   4.651  34.182  1.00 25.93           C  
ATOM    908  CB  GLN H 118      11.297   3.752  34.069  1.00 31.74           C  
ATOM    909  CG  GLN H 118      11.568   2.294  33.709  1.00 39.79           C  
ATOM    910  CD  GLN H 118      11.514   1.492  34.998  1.00 49.15           C  
ATOM    911  OE1 GLN H 118      10.480   0.917  35.335  1.00 49.01           O  
ATOM    912  NE2 GLN H 118      12.651   1.461  35.743  1.00 46.56           N  
ATOM    913  C   GLN H 118      12.914   5.034  32.784  1.00 25.19           C  
ATOM    914  O   GLN H 118      12.181   5.772  32.130  1.00 29.25           O  
ATOM    915  N   GLN H 119      14.062   4.534  32.278  1.00 24.11           N  
ATOM    916  CA  GLN H 119      14.451   4.888  30.942  1.00 23.20           C  
ATOM    917  CB  GLN H 119      15.783   5.656  30.870  1.00 24.20           C  
ATOM    918  CG  GLN H 119      15.683   7.036  31.527  1.00 23.09           C  
ATOM    919  CD  GLN H 119      16.940   7.832  31.214  1.00 24.94           C  
ATOM    920  OE1 GLN H 119      17.615   8.329  32.114  1.00 26.25           O  
ATOM    921  NE2 GLN H 119      17.252   7.980  29.898  1.00 20.44           N  
ATOM    922  C   GLN H 119      14.540   3.653  30.101  1.00 24.11           C  
ATOM    923  O   GLN H 119      14.589   2.535  30.607  1.00 26.93           O  
ATOM    924  N   SER H 120      14.531   3.844  28.765  1.00 25.08           N  
ATOM    925  CA  SER H 120      14.559   2.762  27.823  1.00 25.66           C  
ATOM    926  CB  SER H 120      14.152   3.194  26.403  1.00 32.06           C  
ATOM    927  OG  SER H 120      14.968   4.272  25.970  1.00 34.83           O  
ATOM    928  C   SER H 120      15.933   2.164  27.781  1.00 26.86           C  
ATOM    929  O   SER H 120      16.899   2.738  28.279  1.00 33.73           O  
ATOM    930  N   GLY H 121      16.041   0.964  27.176  1.00 25.30           N  
ATOM    931  CA  GLY H 121      17.279   0.237  27.149  1.00 24.89           C  
ATOM    932  C   GLY H 121      18.188   0.801  26.106  1.00 25.96           C  
ATOM    933  O   GLY H 121      17.779   1.602  25.267  1.00 25.92           O  
ATOM    934  N   ALA H 122      19.455   0.335  26.120  1.00 23.96           N  
ATOM    935  CA  ALA H 122      20.477   0.808  25.233  1.00 23.96           C  
ATOM    936  CB  ALA H 122      21.821   0.080  25.400  1.00 22.55           C  
ATOM    937  C   ALA H 122      20.017   0.597  23.833  1.00 25.26           C  
ATOM    938  O   ALA H 122      19.279  -0.341  23.537  1.00 26.02           O  
ATOM    939  N   GLU H 123      20.438   1.502  22.929  1.00 26.78           N  
ATOM    940  CA  GLU H 123      19.995   1.427  21.570  1.00 26.77           C  
ATOM    941  CB  GLU H 123      19.175   2.658  21.149  1.00 33.25           C  
ATOM    942  CG  GLU H 123      17.848   2.829  21.890  1.00 37.65           C  
ATOM    943  CD  GLU H 123      16.752   2.163  21.072  1.00 44.34           C  
ATOM    944  OE1 GLU H 123      16.721   2.402  19.836  1.00 44.59           O  
ATOM    945  OE2 GLU H 123      15.934   1.412  21.666  1.00 45.07           O1-
ATOM    946  C   GLU H 123      21.185   1.425  20.667  1.00 26.91           C  
ATOM    947  O   GLU H 123      22.162   2.138  20.898  1.00 31.57           O  
ATOM    948  N   LEU H 124      21.120   0.594  19.606  1.00 26.49           N  
ATOM    949  CA  LEU H 124      22.127   0.562  18.588  1.00 26.41           C  
ATOM    950  CB  LEU H 124      22.670  -0.851  18.319  1.00 23.98           C  
ATOM    951  CG  LEU H 124      23.746  -0.912  17.220  1.00 23.98           C  
ATOM    952  CD1 LEU H 124      24.992  -0.098  17.605  1.00 23.82           C  
ATOM    953  CD2 LEU H 124      24.082  -2.365  16.855  1.00 25.54           C  
ATOM    954  C   LEU H 124      21.427   1.018  17.354  1.00 28.59           C  
ATOM    955  O   LEU H 124      20.460   0.395  16.917  1.00 27.82           O  
ATOM    956  N   VAL H 125      21.894   2.131  16.763  1.00 28.19           N  
ATOM    957  CA  VAL H 125      21.223   2.666  15.619  1.00 29.52           C  
ATOM    958  CB  VAL H 125      20.463   3.912  15.979  1.00 29.83           C  
ATOM    959  CG1 VAL H 125      21.442   4.899  16.628  1.00 30.52           C  
ATOM    960  CG2 VAL H 125      19.745   4.455  14.736  1.00 29.83           C  
ATOM    961  C   VAL H 125      22.253   2.973  14.579  1.00 30.45           C  
ATOM    962  O   VAL H 125      23.386   3.334  14.895  1.00 28.51           O  
ATOM    963  N   LYS H 126      21.882   2.795  13.295  1.00 28.46           N  
ATOM    964  CA  LYS H 126      22.781   3.058  12.207  1.00 28.83           C  
ATOM    965  CB  LYS H 126      22.446   2.297  10.911  1.00 29.56           C  
ATOM    966  CG  LYS H 126      22.992   0.869  10.915  1.00 47.48           C  
ATOM    967  CD  LYS H 126      22.408  -0.015  12.017  1.00 54.70           C  
ATOM    968  CE  LYS H 126      23.149  -1.342  12.189  1.00 59.30           C  
ATOM    969  NZ  LYS H 126      22.647  -2.042  13.392  1.00 59.07           N1+
ATOM    970  C   LYS H 126      22.769   4.523  11.935  1.00 29.30           C  
ATOM    971  O   LYS H 126      21.855   5.243  12.331  1.00 28.38           O  
ATOM    972  N   PRO H 127      23.793   4.985  11.276  1.00 27.16           N  
ATOM    973  CA  PRO H 127      23.895   6.388  11.006  1.00 26.92           C  
ATOM    974  CD  PRO H 127      25.098   4.346  11.359  1.00 26.59           C  
ATOM    975  CB  PRO H 127      25.316   6.611  10.495  1.00 26.98           C  
ATOM    976  CG  PRO H 127      26.119   5.479  11.162  1.00 28.65           C  
ATOM    977  C   PRO H 127      22.831   6.824  10.056  1.00 27.92           C  
ATOM    978  O   PRO H 127      22.462   6.044   9.179  1.00 29.01           O  
ATOM    979  N   GLY H 128      22.313   8.056  10.234  1.00 26.79           N  
ATOM    980  CA  GLY H 128      21.329   8.601   9.345  1.00 25.97           C  
ATOM    981  C   GLY H 128      19.958   8.270   9.850  1.00 26.72           C  
ATOM    982  O   GLY H 128      18.972   8.866   9.419  1.00 27.65           O  
ATOM    983  N   ALA H 129      19.860   7.303  10.778  1.00 24.55           N  
ATOM    984  CA  ALA H 129      18.594   6.885  11.315  1.00 23.12           C  
ATOM    985  CB  ALA H 129      18.604   5.443  11.858  1.00 22.58           C  
ATOM    986  C   ALA H 129      18.224   7.791  12.451  1.00 24.20           C  
ATOM    987  O   ALA H 129      18.983   8.688  12.813  1.00 24.23           O  
ATOM    988  N   SER H 130      17.006   7.608  13.010  1.00 23.19           N  
ATOM    989  CA  SER H 130      16.574   8.408  14.127  1.00 23.57           C  
ATOM    990  CB  SER H 130      15.420   9.365  13.787  1.00 27.68           C  
ATOM    991  OG  SER H 130      14.271   8.633  13.389  1.00 34.62           O  
ATOM    992  C   SER H 130      16.110   7.482  15.218  1.00 23.26           C  
ATOM    993  O   SER H 130      15.748   6.336  14.956  1.00 25.64           O  
ATOM    994  N   VAL H 131      16.137   7.943  16.492  1.00 22.92           N  
ATOM    995  CA  VAL H 131      15.694   7.091  17.567  1.00 21.62           C  
ATOM    996  CB  VAL H 131      16.789   6.538  18.437  1.00 21.83           C  
ATOM    997  CG1 VAL H 131      17.760   5.723  17.582  1.00 20.28           C  
ATOM    998  CG2 VAL H 131      17.443   7.689  19.210  1.00 22.62           C  
ATOM    999  C   VAL H 131      14.823   7.881  18.492  1.00 22.06           C  
ATOM   1000  O   VAL H 131      14.936   9.102  18.599  1.00 22.17           O  
ATOM   1001  N   LYS H 132      13.912   7.174  19.191  1.00 24.50           N  
ATOM   1002  CA  LYS H 132      13.010   7.781  20.127  1.00 25.18           C  
ATOM   1003  CB  LYS H 132      11.546   7.443  19.793  1.00 25.30           C  
ATOM   1004  CG  LYS H 132      10.483   8.263  20.525  1.00 27.91           C  
ATOM   1005  CD  LYS H 132       9.084   8.006  19.961  1.00 29.88           C  
ATOM   1006  CE  LYS H 132       8.004   8.956  20.477  1.00 33.43           C  
ATOM   1007  NZ  LYS H 132       7.971  10.175  19.640  1.00 34.41           N1+
ATOM   1008  C   LYS H 132      13.307   7.160  21.456  1.00 26.13           C  
ATOM   1009  O   LYS H 132      13.113   5.959  21.641  1.00 24.40           O  
ATOM   1010  N   LEU H 133      13.785   7.967  22.424  1.00 21.62           N  
ATOM   1011  CA  LEU H 133      14.103   7.457  23.731  1.00 21.11           C  
ATOM   1012  CB  LEU H 133      15.351   8.120  24.338  1.00 19.12           C  
ATOM   1013  CG  LEU H 133      16.617   7.978  23.468  1.00 19.82           C  
ATOM   1014  CD1 LEU H 133      17.819   8.661  24.139  1.00 19.61           C  
ATOM   1015  CD2 LEU H 133      16.895   6.510  23.095  1.00 19.77           C  
ATOM   1016  C   LEU H 133      12.948   7.814  24.621  1.00 21.98           C  
ATOM   1017  O   LEU H 133      12.329   8.862  24.441  1.00 21.01           O  
ATOM   1018  N   SER H 134      12.626   6.952  25.611  1.00 26.90           N  
ATOM   1019  CA  SER H 134      11.489   7.212  26.454  1.00 27.02           C  
ATOM   1020  CB  SER H 134      10.409   6.122  26.358  1.00 23.87           C  
ATOM   1021  OG  SER H 134      10.930   4.879  26.802  1.00 28.20           O  
ATOM   1022  C   SER H 134      11.920   7.289  27.889  1.00 27.41           C  
ATOM   1023  O   SER H 134      12.928   6.700  28.280  1.00 23.90           O  
ATOM   1024  N   CYS H 135      11.159   8.056  28.704  0.90 22.83           N  
ATOM   1025  CA  CYS H 135      11.428   8.216  30.109  0.90 22.97           C  
ATOM   1026  CB  CYS H 135      12.125   9.559  30.411  0.90 22.10           C  
ATOM   1027  SG  CYS H 135      12.332   9.918  32.180  0.90 24.31           S  
ATOM   1028  C   CYS H 135      10.114   8.209  30.836  0.90 24.20           C  
ATOM   1029  O   CYS H 135       9.335   9.154  30.726  0.90 23.65           O  
ATOM   1030  N   THR H 136       9.853   7.156  31.643  1.00 22.37           N  
ATOM   1031  CA  THR H 136       8.584   7.039  32.312  1.00 22.98           C  
ATOM   1032  CB  THR H 136       7.963   5.680  32.153  1.00 25.19           C  
ATOM   1033  OG1 THR H 136       7.762   5.387  30.779  1.00 33.22           O  
ATOM   1034  CG2 THR H 136       6.618   5.661  32.900  1.00 31.36           C  
ATOM   1035  C   THR H 136       8.768   7.262  33.776  1.00 24.01           C  
ATOM   1036  O   THR H 136       9.620   6.653  34.422  1.00 23.43           O  
ATOM   1037  N   ALA H 137       7.957   8.176  34.335  1.00 25.02           N  
ATOM   1038  CA  ALA H 137       8.010   8.455  35.733  1.00 26.09           C  
ATOM   1039  CB  ALA H 137       7.367   9.799  36.105  1.00 24.45           C  
ATOM   1040  C   ALA H 137       7.263   7.376  36.443  1.00 28.29           C  
ATOM   1041  O   ALA H 137       6.325   6.777  35.912  1.00 28.12           O  
ATOM   1042  N   SER H 138       7.696   7.074  37.677  1.00 27.28           N  
ATOM   1043  CA  SER H 138       6.979   6.107  38.443  1.00 28.45           C  
ATOM   1044  CB  SER H 138       7.747   4.781  38.605  1.00 31.24           C  
ATOM   1045  OG  SER H 138       6.993   3.864  39.381  1.00 36.12           O  
ATOM   1046  C   SER H 138       6.822   6.715  39.797  1.00 29.88           C  
ATOM   1047  O   SER H 138       7.789   7.191  40.391  1.00 30.36           O  
ATOM   1048  N   GLY H 139       5.575   6.759  40.327  1.00 36.77           N  
ATOM   1049  CA  GLY H 139       5.339   7.295  41.644  1.00 36.49           C  
ATOM   1050  C   GLY H 139       4.743   8.678  41.600  1.00 36.73           C  
ATOM   1051  O   GLY H 139       4.125   9.101  42.576  1.00 36.10           O  
ATOM   1052  N   PHE H 140       4.898   9.432  40.490  1.00 35.83           N  
ATOM   1053  CA  PHE H 140       4.337  10.761  40.451  1.00 35.36           C  
ATOM   1054  CB  PHE H 140       5.322  11.857  40.907  1.00 34.50           C  
ATOM   1055  CG  PHE H 140       6.469  11.945  39.955  1.00 34.94           C  
ATOM   1056  CD1 PHE H 140       6.386  12.751  38.844  1.00 35.41           C  
ATOM   1057  CD2 PHE H 140       7.630  11.239  40.169  1.00 34.47           C  
ATOM   1058  CE1 PHE H 140       7.434  12.849  37.959  1.00 35.30           C  
ATOM   1059  CE2 PHE H 140       8.682  11.333  39.286  1.00 34.91           C  
ATOM   1060  CZ  PHE H 140       8.588  12.139  38.177  1.00 34.33           C  
ATOM   1061  C   PHE H 140       3.894  11.062  39.045  1.00 35.63           C  
ATOM   1062  O   PHE H 140       4.168  10.289  38.129  1.00 36.21           O  
ATOM   1063  N   ASN H 141       3.169  12.189  38.843  1.00 39.05           N  
ATOM   1064  CA  ASN H 141       2.680  12.537  37.530  1.00 40.39           C  
ATOM   1065  CB  ASN H 141       1.316  13.250  37.535  1.00 41.48           C  
ATOM   1066  CG  ASN H 141       0.235  12.278  37.989  1.00 43.78           C  
ATOM   1067  OD1 ASN H 141       0.266  11.092  37.668  1.00 44.99           O  
ATOM   1068  ND2 ASN H 141      -0.755  12.804  38.757  1.00 45.17           N  
ATOM   1069  C   ASN H 141       3.642  13.490  36.873  1.00 38.56           C  
ATOM   1070  O   ASN H 141       4.023  14.508  37.447  1.00 37.10           O  
ATOM   1071  N   ILE H 142       4.020  13.195  35.612  1.00 35.89           N  
ATOM   1072  CA  ILE H 142       4.968  13.976  34.857  1.00 35.17           C  
ATOM   1073  CB  ILE H 142       5.306  13.405  33.507  1.00 35.69           C  
ATOM   1074  CG1 ILE H 142       4.069  13.348  32.596  1.00 33.77           C  
ATOM   1075  CG2 ILE H 142       5.993  12.049  33.722  1.00 35.24           C  
ATOM   1076  CD1 ILE H 142       4.408  13.016  31.143  1.00 36.20           C  
ATOM   1077  C   ILE H 142       4.427  15.354  34.647  1.00 34.45           C  
ATOM   1078  O   ILE H 142       5.169  16.326  34.525  1.00 32.63           O  
ATOM   1079  N   LYS H 143       3.098  15.454  34.562  1.00 35.84           N  
ATOM   1080  CA  LYS H 143       2.393  16.676  34.325  1.00 36.64           C  
ATOM   1081  CB  LYS H 143       0.884  16.419  34.406  1.00 38.71           C  
ATOM   1082  CG  LYS H 143      -0.014  17.555  33.939  1.00 40.74           C  
ATOM   1083  CD  LYS H 143      -1.453  17.075  33.753  1.00 43.07           C  
ATOM   1084  CE  LYS H 143      -2.419  18.155  33.275  1.00 42.95           C  
ATOM   1085  NZ  LYS H 143      -3.714  17.535  32.915  1.00 40.32           N1+
ATOM   1086  C   LYS H 143       2.757  17.651  35.407  1.00 35.14           C  
ATOM   1087  O   LYS H 143       2.763  18.862  35.204  1.00 33.47           O  
ATOM   1088  N   ASP H 144       3.039  17.139  36.612  1.00 31.56           N  
ATOM   1089  CA  ASP H 144       3.347  17.949  37.758  1.00 31.64           C  
ATOM   1090  CB  ASP H 144       3.473  17.128  39.052  1.00 31.27           C  
ATOM   1091  CG  ASP H 144       2.105  16.606  39.457  1.00 33.11           C  
ATOM   1092  OD1 ASP H 144       1.090  17.013  38.831  1.00 33.08           O  
ATOM   1093  OD2 ASP H 144       2.061  15.777  40.404  1.00 31.69           O1-
ATOM   1094  C   ASP H 144       4.665  18.637  37.603  1.00 31.17           C  
ATOM   1095  O   ASP H 144       4.903  19.674  38.219  1.00 28.77           O  
ATOM   1096  N   THR H 145       5.551  18.080  36.762  1.00 27.39           N  
ATOM   1097  CA  THR H 145       6.931  18.417  36.870  1.00 27.12           C  
ATOM   1098  CB  THR H 145       7.574  17.140  37.289  1.00 28.20           C  
ATOM   1099  OG1 THR H 145       6.947  16.656  38.463  1.00 28.29           O  
ATOM   1100  CG2 THR H 145       9.019  17.367  37.604  1.00 26.26           C  
ATOM   1101  C   THR H 145       7.518  18.868  35.571  1.00 26.88           C  
ATOM   1102  O   THR H 145       6.867  18.869  34.532  1.00 28.49           O  
ATOM   1103  N   TYR H 146       8.801  19.296  35.612  1.00 23.22           N  
ATOM   1104  CA  TYR H 146       9.407  19.734  34.388  1.00 22.49           C  
ATOM   1105  CB  TYR H 146      10.124  21.096  34.496  1.00 29.27           C  
ATOM   1106  CG  TYR H 146       9.150  22.150  34.918  1.00 30.39           C  
ATOM   1107  CD1 TYR H 146       8.131  22.554  34.086  1.00 30.95           C  
ATOM   1108  CD2 TYR H 146       9.280  22.765  36.144  1.00 29.98           C  
ATOM   1109  CE1 TYR H 146       7.245  23.531  34.485  1.00 33.55           C  
ATOM   1110  CE2 TYR H 146       8.399  23.742  36.549  1.00 31.87           C  
ATOM   1111  CZ  TYR H 146       7.375  24.125  35.719  1.00 35.11           C  
ATOM   1112  OH  TYR H 146       6.466  25.126  36.125  1.00 38.87           O  
ATOM   1113  C   TYR H 146      10.469  18.713  34.105  1.00 22.88           C  
ATOM   1114  O   TYR H 146      11.309  18.431  34.959  1.00 28.48           O  
ATOM   1115  N   ILE H 147      10.450  18.117  32.896  1.00 23.69           N  
ATOM   1116  CA  ILE H 147      11.408  17.094  32.595  1.00 23.51           C  
ATOM   1117  CB  ILE H 147      10.825  15.862  31.973  1.00 23.67           C  
ATOM   1118  CG1 ILE H 147       9.952  15.144  33.015  1.00 14.46           C  
ATOM   1119  CG2 ILE H 147      11.972  15.002  31.415  1.00 16.31           C  
ATOM   1120  CD1 ILE H 147       9.149  13.978  32.454  1.00 15.93           C  
ATOM   1121  C   ILE H 147      12.469  17.640  31.698  1.00 23.72           C  
ATOM   1122  O   ILE H 147      12.195  18.332  30.720  1.00 22.92           O  
ATOM   1123  N   HIS H 148      13.733  17.333  32.050  1.00 17.98           N  
ATOM   1124  CA  HIS H 148      14.882  17.805  31.330  1.00 16.29           C  
ATOM   1125  ND1 HIS H 148      15.611  21.021  32.232  1.00 12.45           N  
ATOM   1126  CG  HIS H 148      15.450  19.792  32.829  1.00 16.87           C  
ATOM   1127  CB  HIS H 148      15.920  18.501  32.228  1.00 17.84           C  
ATOM   1128  NE2 HIS H 148      14.586  21.389  34.169  1.00 18.03           N  
ATOM   1129  CD2 HIS H 148      14.820  20.034  34.011  1.00 16.98           C  
ATOM   1130  CE1 HIS H 148      15.078  21.941  33.076  1.00 16.76           C  
ATOM   1131  C   HIS H 148      15.581  16.632  30.717  1.00 16.71           C  
ATOM   1132  O   HIS H 148      15.424  15.498  31.166  1.00 17.68           O  
ATOM   1133  N   TRP H 149      16.355  16.882  29.639  1.00 15.39           N  
ATOM   1134  CA  TRP H 149      17.122  15.841  29.017  1.00 15.54           C  
ATOM   1135  CB  TRP H 149      16.639  15.477  27.601  1.00 15.36           C  
ATOM   1136  CG  TRP H 149      15.310  14.754  27.589  1.00 16.49           C  
ATOM   1137  CD2 TRP H 149      15.172  13.325  27.651  1.00 16.56           C  
ATOM   1138  CD1 TRP H 149      14.045  15.261  27.525  1.00 16.82           C  
ATOM   1139  NE1 TRP H 149      13.126  14.238  27.546  1.00 16.65           N  
ATOM   1140  CE2 TRP H 149      13.807  13.041  27.622  1.00 17.39           C  
ATOM   1141  CE3 TRP H 149      16.106  12.332  27.727  1.00 16.36           C  
ATOM   1142  CZ2 TRP H 149      13.355  11.753  27.668  1.00 16.59           C  
ATOM   1143  CZ3 TRP H 149      15.646  11.034  27.773  1.00 15.56           C  
ATOM   1144  CH2 TRP H 149      14.297  10.751  27.742  1.00 16.16           C  
ATOM   1145  C   TRP H 149      18.548  16.308  28.944  1.00 16.36           C  
ATOM   1146  O   TRP H 149      18.820  17.451  28.574  1.00 16.33           O  
ATOM   1147  N   VAL H 150      19.500  15.419  29.312  1.00 20.04           N  
ATOM   1148  CA  VAL H 150      20.893  15.783  29.345  1.00 20.43           C  
ATOM   1149  CB  VAL H 150      21.433  15.880  30.746  1.00 17.43           C  
ATOM   1150  CG1 VAL H 150      22.933  16.214  30.677  1.00 17.08           C  
ATOM   1151  CG2 VAL H 150      20.594  16.908  31.527  1.00 17.15           C  
ATOM   1152  C   VAL H 150      21.707  14.755  28.611  1.00 21.29           C  
ATOM   1153  O   VAL H 150      21.454  13.554  28.705  1.00 18.29           O  
ATOM   1154  N   ASN H 151      22.736  15.212  27.863  1.00 20.30           N  
ATOM   1155  CA  ASN H 151      23.551  14.315  27.088  1.00 20.36           C  
ATOM   1156  CB  ASN H 151      23.704  14.759  25.620  1.00 19.13           C  
ATOM   1157  CG  ASN H 151      24.318  13.619  24.823  1.00 19.32           C  
ATOM   1158  OD1 ASN H 151      24.566  12.537  25.352  1.00  0.00           O  
ATOM   1159  ND2 ASN H 151      24.567  13.866  23.510  1.00  0.00           N  
ATOM   1160  C   ASN H 151      24.926  14.264  27.681  1.00 21.70           C  
ATOM   1161  O   ASN H 151      25.455  15.280  28.127  1.00 19.88           O  
ATOM   1162  N   GLN H 152      25.527  13.055  27.737  1.00 18.99           N  
ATOM   1163  CA  GLN H 152      26.877  12.945  28.211  1.00 19.24           C  
ATOM   1164  CB  GLN H 152      27.013  12.369  29.630  1.00 19.97           C  
ATOM   1165  CG  GLN H 152      28.471  12.322  30.107  1.00 20.81           C  
ATOM   1166  CD  GLN H 152      28.492  11.821  31.542  1.00 22.74           C  
ATOM   1167  OE1 GLN H 152      27.812  10.857  31.889  1.00 22.89           O  
ATOM   1168  NE2 GLN H 152      29.288  12.505  32.406  1.00 19.76           N  
ATOM   1169  C   GLN H 152      27.636  12.050  27.281  1.00 21.15           C  
ATOM   1170  O   GLN H 152      27.303  10.878  27.107  1.00 22.90           O  
ATOM   1171  N   ARG H 153      28.698  12.602  26.659  1.00 25.06           N  
ATOM   1172  CA  ARG H 153      29.530  11.882  25.733  1.00 26.22           C  
ATOM   1173  CB  ARG H 153      30.257  12.800  24.734  1.00 28.24           C  
ATOM   1174  CG  ARG H 153      29.305  13.553  23.802  1.00 30.10           C  
ATOM   1175  CD  ARG H 153      30.000  14.561  22.883  1.00 33.62           C  
ATOM   1176  NE  ARG H 153      28.943  15.194  22.046  1.00 45.78           N  
ATOM   1177  CZ  ARG H 153      29.240  16.262  21.251  1.00 54.51           C  
ATOM   1178  NH1 ARG H 153      30.512  16.754  21.208  1.00 51.03           N1+
ATOM   1179  NH2 ARG H 153      28.261  16.834  20.490  1.00 53.54           N  
ATOM   1180  C   ARG H 153      30.567  11.151  26.524  1.00 29.48           C  
ATOM   1181  O   ARG H 153      30.826  11.474  27.684  1.00 31.09           O  
ATOM   1182  N   PRO H 154      31.172  10.157  25.930  1.00 37.27           N  
ATOM   1183  CA  PRO H 154      32.157   9.414  26.657  1.00 38.02           C  
ATOM   1184  CD  PRO H 154      30.514   9.344  24.918  1.00 36.58           C  
ATOM   1185  CB  PRO H 154      32.478   8.196  25.797  1.00 37.30           C  
ATOM   1186  CG  PRO H 154      31.162   7.950  25.031  1.00 38.44           C  
ATOM   1187  C   PRO H 154      33.326  10.262  27.039  1.00 39.47           C  
ATOM   1188  O   PRO H 154      33.866  10.974  26.194  1.00 37.78           O  
ATOM   1189  N   GLU H 155      33.727  10.181  28.321  1.00 33.63           N  
ATOM   1190  CA  GLU H 155      34.830  10.911  28.870  1.00 35.50           C  
ATOM   1191  CB  GLU H 155      36.181  10.583  28.211  1.00 42.00           C  
ATOM   1192  CG  GLU H 155      36.681   9.163  28.483  1.00 50.50           C  
ATOM   1193  CD  GLU H 155      38.108   9.074  27.960  1.00 61.19           C  
ATOM   1194  OE1 GLU H 155      38.973   9.826  28.485  1.00 62.64           O  
ATOM   1195  OE2 GLU H 155      38.354   8.262  27.030  1.00 60.00           O1-
ATOM   1196  C   GLU H 155      34.593  12.378  28.700  1.00 36.29           C  
ATOM   1197  O   GLU H 155      35.531  13.172  28.755  1.00 38.37           O  
ATOM   1198  N   GLN H 156      33.321  12.789  28.546  1.00 39.41           N  
ATOM   1199  CA  GLN H 156      33.038  14.188  28.371  1.00 37.84           C  
ATOM   1200  CB  GLN H 156      32.307  14.526  27.059  1.00 43.51           C  
ATOM   1201  CG  GLN H 156      33.166  14.372  25.799  1.00 47.83           C  
ATOM   1202  CD  GLN H 156      34.085  15.581  25.687  1.00 52.66           C  
ATOM   1203  OE1 GLN H 156      33.661  16.721  25.870  1.00 51.71           O  
ATOM   1204  NE2 GLN H 156      35.385  15.327  25.375  1.00 51.69           N  
ATOM   1205  C   GLN H 156      32.144  14.611  29.492  1.00 36.46           C  
ATOM   1206  O   GLN H 156      31.787  13.807  30.352  1.00 38.73           O  
ATOM   1207  N   GLY H 157      31.788  15.914  29.518  1.00 31.07           N  
ATOM   1208  CA  GLY H 157      30.971  16.464  30.564  1.00 30.15           C  
ATOM   1209  C   GLY H 157      29.523  16.381  30.185  1.00 28.94           C  
ATOM   1210  O   GLY H 157      29.152  15.761  29.190  1.00 26.14           O  
ATOM   1211  N   LEU H 158      28.664  17.042  30.993  1.00 23.40           N  
ATOM   1212  CA  LEU H 158      27.234  17.023  30.839  1.00 21.70           C  
ATOM   1213  CB  LEU H 158      26.506  17.187  32.184  1.00 18.03           C  
ATOM   1214  CG  LEU H 158      26.726  16.017  33.159  1.00 18.15           C  
ATOM   1215  CD1 LEU H 158      25.979  16.250  34.478  1.00 17.75           C  
ATOM   1216  CD2 LEU H 158      26.341  14.675  32.518  1.00 16.95           C  
ATOM   1217  C   LEU H 158      26.800  18.165  29.964  1.00 22.36           C  
ATOM   1218  O   LEU H 158      27.326  19.274  30.061  1.00 21.45           O  
ATOM   1219  N   GLU H 159      25.813  17.902  29.073  1.00 23.08           N  
ATOM   1220  CA  GLU H 159      25.272  18.904  28.191  1.00 23.23           C  
ATOM   1221  CB  GLU H 159      25.479  18.596  26.700  1.00 20.04           C  
ATOM   1222  CG  GLU H 159      26.915  18.658  26.194  1.00 25.61           C  
ATOM   1223  CD  GLU H 159      26.858  18.190  24.748  1.00 32.22           C  
ATOM   1224  OE1 GLU H 159      25.737  17.835  24.297  1.00 27.82           O  
ATOM   1225  OE2 GLU H 159      27.922  18.178  24.075  1.00 33.50           O1-
ATOM   1226  C   GLU H 159      23.777  18.891  28.346  1.00 23.18           C  
ATOM   1227  O   GLU H 159      23.157  17.829  28.346  1.00 19.91           O  
ATOM   1228  N   TRP H 160      23.153  20.082  28.437  1.00 19.93           N  
ATOM   1229  CA  TRP H 160      21.725  20.185  28.596  1.00 18.70           C  
ATOM   1230  CB  TRP H 160      21.333  21.426  29.419  1.00 18.48           C  
ATOM   1231  CG  TRP H 160      19.856  21.661  29.629  1.00 19.37           C  
ATOM   1232  CD2 TRP H 160      19.094  22.660  28.935  1.00 18.72           C  
ATOM   1233  CD1 TRP H 160      18.997  21.053  30.495  1.00 19.58           C  
ATOM   1234  NE1 TRP H 160      17.744  21.608  30.380  1.00 19.56           N  
ATOM   1235  CE2 TRP H 160      17.791  22.599  29.426  1.00 20.01           C  
ATOM   1236  CE3 TRP H 160      19.453  23.558  27.970  1.00 19.25           C  
ATOM   1237  CZ2 TRP H 160      16.821  23.438  28.959  1.00 19.44           C  
ATOM   1238  CZ3 TRP H 160      18.469  24.399  27.500  1.00 19.66           C  
ATOM   1239  CH2 TRP H 160      17.179  24.342  27.982  1.00 19.23           C  
ATOM   1240  C   TRP H 160      21.117  20.320  27.229  1.00 19.42           C  
ATOM   1241  O   TRP H 160      21.504  21.201  26.466  1.00 20.06           O  
ATOM   1242  N   ILE H 161      20.232  19.368  26.850  1.00 17.37           N  
ATOM   1243  CA  ILE H 161      19.532  19.375  25.588  1.00 17.66           C  
ATOM   1244  CB  ILE H 161      19.012  18.012  25.235  1.00 18.22           C  
ATOM   1245  CG1 ILE H 161      20.179  17.019  25.117  1.00 17.34           C  
ATOM   1246  CG2 ILE H 161      18.174  18.131  23.951  1.00 17.47           C  
ATOM   1247  CD1 ILE H 161      19.726  15.562  25.059  1.00 18.64           C  
ATOM   1248  C   ILE H 161      18.359  20.319  25.564  1.00 19.73           C  
ATOM   1249  O   ILE H 161      18.254  21.168  24.678  1.00 20.71           O  
ATOM   1250  N   GLY H 162      17.445  20.203  26.555  1.00 18.21           N  
ATOM   1251  CA  GLY H 162      16.250  21.011  26.558  1.00 18.43           C  
ATOM   1252  C   GLY H 162      15.338  20.531  27.652  1.00 20.64           C  
ATOM   1253  O   GLY H 162      15.646  19.563  28.348  1.00 22.92           O  
ATOM   1254  N   ARG H 163      14.180  21.210  27.832  1.00 26.04           N  
ATOM   1255  CA  ARG H 163      13.254  20.822  28.865  1.00 26.17           C  
ATOM   1256  CB  ARG H 163      13.274  21.711  30.122  1.00 30.22           C  
ATOM   1257  CG  ARG H 163      12.914  23.175  29.863  1.00 30.69           C  
ATOM   1258  CD  ARG H 163      12.886  24.032  31.131  1.00 31.94           C  
ATOM   1259  NE  ARG H 163      11.542  23.910  31.763  1.00 34.56           N  
ATOM   1260  CZ  ARG H 163      10.687  24.976  31.715  1.00 37.70           C  
ATOM   1261  NH1 ARG H 163      11.064  26.115  31.068  1.00 36.90           N1+
ATOM   1262  NH2 ARG H 163       9.473  24.929  32.332  1.00 36.09           N  
ATOM   1263  C   ARG H 163      11.863  20.900  28.322  1.00 27.20           C  
ATOM   1264  O   ARG H 163      11.598  21.595  27.343  1.00 29.99           O  
ATOM   1265  N   ILE H 164      10.936  20.158  28.964  1.00 20.47           N  
ATOM   1266  CA  ILE H 164       9.567  20.105  28.539  1.00 20.46           C  
ATOM   1267  CB  ILE H 164       9.186  18.759  27.993  1.00 18.50           C  
ATOM   1268  CG1 ILE H 164       7.772  18.796  27.389  1.00 20.33           C  
ATOM   1269  CG2 ILE H 164       9.369  17.716  29.109  1.00 20.49           C  
ATOM   1270  CD1 ILE H 164       7.415  17.550  26.579  1.00 15.58           C  
ATOM   1271  C   ILE H 164       8.663  20.375  29.703  1.00 21.89           C  
ATOM   1272  O   ILE H 164       8.884  19.898  30.814  1.00 20.57           O  
ATOM   1273  N   ASP H 165       7.615  21.183  29.456  1.00 22.51           N  
ATOM   1274  CA  ASP H 165       6.590  21.473  30.418  1.00 23.76           C  
ATOM   1275  CB  ASP H 165       6.181  22.960  30.354  1.00 26.58           C  
ATOM   1276  CG  ASP H 165       5.120  23.285  31.398  1.00 31.82           C  
ATOM   1277  OD1 ASP H 165       4.363  22.367  31.808  1.00 32.89           O  
ATOM   1278  OD2 ASP H 165       5.058  24.476  31.803  1.00 33.27           O1-
ATOM   1279  C   ASP H 165       5.422  20.636  29.967  1.00 25.48           C  
ATOM   1280  O   ASP H 165       4.785  20.967  28.972  1.00 27.91           O  
ATOM   1281  N   PRO H 166       5.228  19.460  30.569  1.00 40.14           N  
ATOM   1282  CA  PRO H 166       4.250  18.490  30.109  1.00 42.00           C  
ATOM   1283  CD  PRO H 166       6.306  18.810  31.300  1.00 39.77           C  
ATOM   1284  CB  PRO H 166       4.509  17.216  30.909  1.00 41.82           C  
ATOM   1285  CG  PRO H 166       6.007  17.299  31.243  1.00 41.10           C  
ATOM   1286  C   PRO H 166       2.838  18.944  30.186  1.00 43.56           C  
ATOM   1287  O   PRO H 166       2.005  18.385  29.469  1.00 45.68           O  
ATOM   1288  N   ALA H 167       2.533  19.870  31.112  1.00 45.29           N  
ATOM   1289  CA  ALA H 167       1.187  20.338  31.201  1.00 46.42           C  
ATOM   1290  CB  ALA H 167       0.950  21.208  32.446  1.00 44.73           C  
ATOM   1291  C   ALA H 167       0.813  21.169  29.994  1.00 47.50           C  
ATOM   1292  O   ALA H 167      -0.233  20.944  29.389  1.00 49.79           O  
ATOM   1293  N   ASN H 168       1.622  22.198  29.642  1.00 44.27           N  
ATOM   1294  CA  ASN H 168       1.339  23.012  28.484  1.00 43.13           C  
ATOM   1295  CB  ASN H 168       1.756  24.488  28.625  1.00 44.83           C  
ATOM   1296  CG  ASN H 168       3.225  24.587  28.967  1.00 46.82           C  
ATOM   1297  OD1 ASN H 168       3.996  23.654  28.754  1.00 48.68           O  
ATOM   1298  ND2 ASN H 168       3.614  25.757  29.543  1.00 45.60           N  
ATOM   1299  C   ASN H 168       1.848  22.411  27.198  1.00 42.95           C  
ATOM   1300  O   ASN H 168       1.215  22.549  26.154  1.00 43.62           O  
ATOM   1301  N   GLY H 169       3.008  21.723  27.231  1.00 40.14           N  
ATOM   1302  CA  GLY H 169       3.572  21.087  26.067  1.00 36.95           C  
ATOM   1303  C   GLY H 169       4.666  21.927  25.474  1.00 36.45           C  
ATOM   1304  O   GLY H 169       5.230  21.555  24.444  1.00 37.49           O  
ATOM   1305  N   HIS H 170       5.005  23.074  26.099  1.00 29.62           N  
ATOM   1306  CA  HIS H 170       6.010  23.932  25.533  1.00 29.69           C  
ATOM   1307  ND1 HIS H 170       8.141  25.729  27.383  1.00  0.00           N  
ATOM   1308  CG  HIS H 170       6.776  25.537  27.338  1.00 36.61           C  
ATOM   1309  CB  HIS H 170       6.002  25.377  26.063  1.00 33.94           C  
ATOM   1310  NE2 HIS H 170       7.431  25.713  29.490  1.00  0.00           N  
ATOM   1311  CD2 HIS H 170       6.359  25.530  28.633  1.00 33.95           C  
ATOM   1312  CE1 HIS H 170       8.478  25.827  28.693  1.00 31.28           C  
ATOM   1313  C   HIS H 170       7.354  23.373  25.867  1.00 29.85           C  
ATOM   1314  O   HIS H 170       7.555  22.802  26.938  1.00 32.07           O  
ATOM   1315  N   THR H 171       8.321  23.526  24.944  1.00 26.59           N  
ATOM   1316  CA  THR H 171       9.632  23.019  25.214  1.00 25.72           C  
ATOM   1317  CB  THR H 171       9.960  21.784  24.427  1.00 25.66           C  
ATOM   1318  OG1 THR H 171       9.893  22.056  23.035  1.00 27.73           O  
ATOM   1319  CG2 THR H 171       8.963  20.677  24.804  1.00 23.63           C  
ATOM   1320  C   THR H 171      10.633  24.066  24.836  1.00 26.46           C  
ATOM   1321  O   THR H 171      10.421  24.839  23.903  1.00 25.38           O  
ATOM   1322  N   GLN H 172      11.758  24.107  25.581  1.00 21.34           N  
ATOM   1323  CA  GLN H 172      12.834  25.024  25.332  1.00 20.55           C  
ATOM   1324  CB  GLN H 172      13.212  25.874  26.559  1.00 26.99           C  
ATOM   1325  CG  GLN H 172      12.113  26.818  27.049  1.00 28.98           C  
ATOM   1326  CD  GLN H 172      12.643  27.515  28.294  1.00 31.30           C  
ATOM   1327  OE1 GLN H 172      13.766  27.259  28.729  1.00  0.00           O  
ATOM   1328  NE2 GLN H 172      11.819  28.419  28.887  1.00  0.00           N  
ATOM   1329  C   GLN H 172      14.030  24.174  25.032  1.00 21.30           C  
ATOM   1330  O   GLN H 172      14.225  23.137  25.662  1.00 25.86           O  
ATOM   1331  N   TYR H 173      14.874  24.595  24.067  1.00 22.88           N  
ATOM   1332  CA  TYR H 173      16.001  23.779  23.699  1.00 23.20           C  
ATOM   1333  CB  TYR H 173      15.953  23.247  22.251  1.00 20.45           C  
ATOM   1334  CG  TYR H 173      14.763  22.378  22.023  1.00 20.88           C  
ATOM   1335  CD1 TYR H 173      13.553  22.935  21.679  1.00 19.34           C  
ATOM   1336  CD2 TYR H 173      14.859  21.011  22.129  1.00 19.91           C  
ATOM   1337  CE1 TYR H 173      12.453  22.142  21.455  1.00 19.08           C  
ATOM   1338  CE2 TYR H 173      13.762  20.213  21.906  1.00 19.77           C  
ATOM   1339  CZ  TYR H 173      12.555  20.776  21.569  1.00 20.45           C  
ATOM   1340  OH  TYR H 173      11.428  19.960  21.340  1.00 20.88           O  
ATOM   1341  C   TYR H 173      17.235  24.622  23.706  1.00 25.04           C  
ATOM   1342  O   TYR H 173      17.179  25.849  23.765  1.00 22.78           O  
ATOM   1343  N   ASP H 174      18.402  23.949  23.704  1.00 25.19           N  
ATOM   1344  CA  ASP H 174      19.651  24.619  23.517  1.00 25.35           C  
ATOM   1345  CB  ASP H 174      20.847  23.738  23.926  1.00 23.92           C  
ATOM   1346  CG  ASP H 174      22.119  24.573  23.975  1.00 27.06           C  
ATOM   1347  OD1 ASP H 174      22.368  25.351  23.016  1.00 26.57           O  
ATOM   1348  OD2 ASP H 174      22.862  24.437  24.983  1.00 25.50           O1-
ATOM   1349  C   ASP H 174      19.691  24.833  22.035  1.00 26.67           C  
ATOM   1350  O   ASP H 174      19.245  23.965  21.287  1.00 24.33           O  
ATOM   1351  N   PRO H 175      20.200  25.929  21.556  1.00 24.39           N  
ATOM   1352  CA  PRO H 175      20.154  26.156  20.140  1.00 24.53           C  
ATOM   1353  CD  PRO H 175      20.171  27.172  22.309  1.00 27.67           C  
ATOM   1354  CB  PRO H 175      20.574  27.609  19.946  1.00 27.25           C  
ATOM   1355  CG  PRO H 175      20.111  28.286  21.250  1.00 27.96           C  
ATOM   1356  C   PRO H 175      20.949  25.153  19.372  1.00 25.39           C  
ATOM   1357  O   PRO H 175      20.653  24.937  18.198  1.00 27.53           O  
ATOM   1358  N   LYS H 176      21.959  24.532  20.007  1.00 24.91           N  
ATOM   1359  CA  LYS H 176      22.779  23.589  19.309  1.00 25.93           C  
ATOM   1360  CB  LYS H 176      23.988  23.109  20.135  1.00 28.82           C  
ATOM   1361  CG  LYS H 176      23.637  22.225  21.332  1.00 41.39           C  
ATOM   1362  CD  LYS H 176      24.857  21.562  21.975  1.00 46.92           C  
ATOM   1363  CE  LYS H 176      25.423  22.354  23.156  1.00 51.01           C  
ATOM   1364  NZ  LYS H 176      26.605  21.658  23.709  1.00 57.80           N1+
ATOM   1365  C   LYS H 176      21.963  22.390  18.918  1.00 26.88           C  
ATOM   1366  O   LYS H 176      22.178  21.795  17.866  1.00 27.83           O  
ATOM   1367  N   PHE H 177      21.046  21.975  19.806  1.00 27.18           N  
ATOM   1368  CA  PHE H 177      20.178  20.833  19.696  1.00 27.18           C  
ATOM   1369  CB  PHE H 177      19.732  20.279  21.055  1.00 27.00           C  
ATOM   1370  CG  PHE H 177      20.956  19.672  21.635  1.00 26.72           C  
ATOM   1371  CD1 PHE H 177      21.385  18.439  21.200  1.00 26.58           C  
ATOM   1372  CD2 PHE H 177      21.678  20.332  22.598  1.00 26.34           C  
ATOM   1373  CE1 PHE H 177      22.519  17.865  21.722  1.00 26.94           C  
ATOM   1374  CE2 PHE H 177      22.812  19.765  23.127  1.00 26.35           C  
ATOM   1375  CZ  PHE H 177      23.232  18.531  22.690  1.00 26.13           C  
ATOM   1376  C   PHE H 177      18.949  21.022  18.856  1.00 29.28           C  
ATOM   1377  O   PHE H 177      18.313  20.029  18.509  1.00 30.00           O  
ATOM   1378  N   GLN H 178      18.546  22.266  18.534  0.90 29.88           N  
ATOM   1379  CA  GLN H 178      17.220  22.488  18.015  0.90 30.45           C  
ATOM   1380  CB  GLN H 178      16.954  23.951  17.633  0.90 35.72           C  
ATOM   1381  CG  GLN H 178      15.524  24.165  17.145  1.00 44.56           C  
ATOM   1382  CD  GLN H 178      15.270  25.661  17.062  1.00 50.64           C  
ATOM   1383  OE1 GLN H 178      15.279  26.249  15.983  1.00 57.79           O  
ATOM   1384  NE2 GLN H 178      15.038  26.298  18.241  1.00 58.12           N  
ATOM   1385  C   GLN H 178      16.862  21.627  16.836  0.90 30.97           C  
ATOM   1386  O   GLN H 178      15.764  21.073  16.816  0.90 34.97           O  
ATOM   1387  N   GLY H 179      17.735  21.479  15.828  1.00 28.69           N  
ATOM   1388  CA  GLY H 179      17.377  20.675  14.690  1.00 27.87           C  
ATOM   1389  C   GLY H 179      17.298  19.210  15.027  1.00 28.52           C  
ATOM   1390  O   GLY H 179      16.444  18.491  14.510  1.00 31.72           O  
ATOM   1391  N   LYS H 180      18.253  18.713  15.837  1.00 27.65           N  
ATOM   1392  CA  LYS H 180      18.352  17.313  16.153  1.00 27.05           C  
ATOM   1393  CB  LYS H 180      19.716  16.894  16.719  1.00 28.30           C  
ATOM   1394  CG  LYS H 180      20.749  16.654  15.623  1.00 31.34           C  
ATOM   1395  CD  LYS H 180      22.148  16.328  16.136  1.00 32.99           C  
ATOM   1396  CE  LYS H 180      23.102  15.909  15.014  1.00 32.91           C  
ATOM   1397  NZ  LYS H 180      22.628  14.653  14.392  1.00 33.46           N1+
ATOM   1398  C   LYS H 180      17.320  16.766  17.089  1.00 27.08           C  
ATOM   1399  O   LYS H 180      16.801  15.676  16.847  1.00 26.71           O  
ATOM   1400  N   ALA H 181      16.984  17.489  18.175  1.00 25.69           N  
ATOM   1401  CA  ALA H 181      16.169  16.868  19.183  1.00 24.62           C  
ATOM   1402  CB  ALA H 181      16.747  17.011  20.601  1.00 23.36           C  
ATOM   1403  C   ALA H 181      14.790  17.438  19.223  1.00 24.94           C  
ATOM   1404  O   ALA H 181      14.571  18.624  18.980  1.00 24.61           O  
ATOM   1405  N   THR H 182      13.814  16.551  19.514  1.00 21.89           N  
ATOM   1406  CA  THR H 182      12.442  16.927  19.680  1.00 21.60           C  
ATOM   1407  CB  THR H 182      11.564  16.449  18.561  1.00 24.86           C  
ATOM   1408  OG1 THR H 182      12.033  16.963  17.324  1.00 25.88           O  
ATOM   1409  CG2 THR H 182      10.125  16.925  18.814  1.00 22.74           C  
ATOM   1410  C   THR H 182      11.979  16.258  20.936  1.00 21.88           C  
ATOM   1411  O   THR H 182      12.130  15.047  21.089  1.00 23.26           O  
ATOM   1412  N   ILE H 183      11.392  17.033  21.870  1.00 21.16           N  
ATOM   1413  CA  ILE H 183      10.954  16.469  23.115  1.00 20.82           C  
ATOM   1414  CB  ILE H 183      11.439  17.248  24.304  1.00 20.40           C  
ATOM   1415  CG1 ILE H 183      12.977  17.300  24.301  1.00 16.53           C  
ATOM   1416  CG2 ILE H 183      10.855  16.612  25.575  1.00 16.98           C  
ATOM   1417  CD1 ILE H 183      13.553  18.321  25.279  1.00 20.25           C  
ATOM   1418  C   ILE H 183       9.457  16.499  23.113  1.00 21.80           C  
ATOM   1419  O   ILE H 183       8.849  17.527  22.817  1.00 21.76           O  
ATOM   1420  N   THR H 184       8.822  15.350  23.423  1.00 20.75           N  
ATOM   1421  CA  THR H 184       7.389  15.263  23.425  1.00 21.04           C  
ATOM   1422  CB  THR H 184       6.850  14.449  22.286  1.00 23.86           C  
ATOM   1423  OG1 THR H 184       7.366  13.128  22.341  1.00 25.14           O  
ATOM   1424  CG2 THR H 184       7.254  15.117  20.965  1.00 24.39           C  
ATOM   1425  C   THR H 184       6.975  14.579  24.689  1.00 23.60           C  
ATOM   1426  O   THR H 184       7.816  14.087  25.438  1.00 25.38           O  
ATOM   1427  N   ALA H 185       5.655  14.558  24.979  1.00 30.92           N  
ATOM   1428  CA  ALA H 185       5.211  13.919  26.185  1.00 30.99           C  
ATOM   1429  CB  ALA H 185       5.004  14.902  27.352  1.00 24.77           C  
ATOM   1430  C   ALA H 185       3.891  13.252  25.940  1.00 33.72           C  
ATOM   1431  O   ALA H 185       3.112  13.657  25.077  1.00 28.90           O  
ATOM   1432  N   ASP H 186       3.635  12.169  26.700  1.00 26.76           N  
ATOM   1433  CA  ASP H 186       2.394  11.452  26.652  1.00 27.34           C  
ATOM   1434  CB  ASP H 186       2.569   9.989  26.204  1.00 35.51           C  
ATOM   1435  CG  ASP H 186       1.193   9.359  26.036  1.00 39.76           C  
ATOM   1436  OD1 ASP H 186       0.186  10.115  26.064  1.00 40.87           O  
ATOM   1437  OD2 ASP H 186       1.130   8.108  25.888  1.00 42.01           O1-
ATOM   1438  C   ASP H 186       1.911  11.420  28.068  1.00 28.55           C  
ATOM   1439  O   ASP H 186       2.349  10.586  28.857  1.00 35.50           O  
ATOM   1440  N   THR H 187       0.979  12.324  28.422  1.00 31.95           N  
ATOM   1441  CA  THR H 187       0.528  12.439  29.780  1.00 32.78           C  
ATOM   1442  CB  THR H 187      -0.422  13.574  29.997  1.00 33.47           C  
ATOM   1443  OG1 THR H 187       0.186  14.801  29.627  1.00 40.44           O  
ATOM   1444  CG2 THR H 187      -0.774  13.608  31.489  1.00 38.91           C  
ATOM   1445  C   THR H 187      -0.167  11.185  30.208  1.00 34.16           C  
ATOM   1446  O   THR H 187      -0.051  10.767  31.358  1.00 33.89           O  
ATOM   1447  N   SER H 188      -0.933  10.555  29.301  1.00 33.22           N  
ATOM   1448  CA  SER H 188      -1.666   9.383  29.684  1.00 33.82           C  
ATOM   1449  CB  SER H 188      -2.547   8.827  28.550  1.00 39.90           C  
ATOM   1450  OG  SER H 188      -1.741   8.349  27.483  1.00 43.73           O  
ATOM   1451  C   SER H 188      -0.710   8.301  30.083  1.00 34.96           C  
ATOM   1452  O   SER H 188      -0.935   7.593  31.064  1.00 40.30           O  
ATOM   1453  N   SER H 189       0.365   8.134  29.290  1.00 35.23           N  
ATOM   1454  CA  SER H 189       1.386   7.139  29.494  1.00 33.47           C  
ATOM   1455  CB  SER H 189       2.218   6.897  28.224  1.00 37.07           C  
ATOM   1456  OG  SER H 189       3.209   5.912  28.471  1.00 41.40           O  
ATOM   1457  C   SER H 189       2.341   7.564  30.575  1.00 33.37           C  
ATOM   1458  O   SER H 189       3.102   6.748  31.095  1.00 35.79           O  
ATOM   1459  N   ASN H 190       2.347   8.864  30.921  1.00 27.56           N  
ATOM   1460  CA  ASN H 190       3.249   9.380  31.914  1.00 26.98           C  
ATOM   1461  CB  ASN H 190       3.069   8.698  33.282  1.00 28.16           C  
ATOM   1462  CG  ASN H 190       3.599   9.639  34.352  1.00 27.45           C  
ATOM   1463  OD1 ASN H 190       3.250  10.818  34.380  1.00 28.23           O  
ATOM   1464  ND2 ASN H 190       4.450   9.106  35.267  1.00 21.63           N  
ATOM   1465  C   ASN H 190       4.658   9.172  31.444  1.00 26.58           C  
ATOM   1466  O   ASN H 190       5.561   8.893  32.235  1.00 27.93           O  
ATOM   1467  N   THR H 191       4.885   9.324  30.123  1.00 27.41           N  
ATOM   1468  CA  THR H 191       6.200   9.128  29.595  1.00 25.75           C  
ATOM   1469  CB  THR H 191       6.273   7.945  28.677  1.00 28.08           C  
ATOM   1470  OG1 THR H 191       5.849   6.771  29.354  1.00 28.65           O  
ATOM   1471  CG2 THR H 191       7.720   7.775  28.194  1.00 27.24           C  
ATOM   1472  C   THR H 191       6.572  10.339  28.794  1.00 26.32           C  
ATOM   1473  O   THR H 191       5.725  10.941  28.137  1.00 27.73           O  
ATOM   1474  N   ALA H 192       7.867  10.724  28.847  1.00 22.89           N  
ATOM   1475  CA  ALA H 192       8.381  11.834  28.092  1.00 21.61           C  
ATOM   1476  CB  ALA H 192       9.195  12.833  28.930  1.00 20.11           C  
ATOM   1477  C   ALA H 192       9.307  11.227  27.085  1.00 22.28           C  
ATOM   1478  O   ALA H 192       9.897  10.181  27.351  1.00 21.65           O  
ATOM   1479  N   TYR H 193       9.449  11.840  25.888  1.00 21.33           N  
ATOM   1480  CA  TYR H 193      10.287  11.214  24.900  1.00 20.92           C  
ATOM   1481  CB  TYR H 193       9.546  10.666  23.663  1.00 20.84           C  
ATOM   1482  CG  TYR H 193       8.552   9.631  24.062  1.00 22.09           C  
ATOM   1483  CD1 TYR H 193       8.949   8.377  24.461  1.00 22.47           C  
ATOM   1484  CD2 TYR H 193       7.211   9.923  24.057  1.00 22.07           C  
ATOM   1485  CE1 TYR H 193       8.023   7.428  24.826  1.00 22.55           C  
ATOM   1486  CE2 TYR H 193       6.280   8.977  24.419  1.00 22.97           C  
ATOM   1487  CZ  TYR H 193       6.683   7.724  24.804  1.00 25.55           C  
ATOM   1488  OH  TYR H 193       5.726   6.755  25.176  1.00 25.09           O  
ATOM   1489  C   TYR H 193      11.277  12.192  24.350  1.00 21.14           C  
ATOM   1490  O   TYR H 193      11.074  13.405  24.386  1.00 20.93           O  
ATOM   1491  N   LEU H 194      12.407  11.652  23.849  1.00 19.29           N  
ATOM   1492  CA  LEU H 194      13.417  12.429  23.195  1.00 19.80           C  
ATOM   1493  CB  LEU H 194      14.757  12.418  23.953  1.00 17.62           C  
ATOM   1494  CG  LEU H 194      15.871  13.243  23.286  1.00 17.50           C  
ATOM   1495  CD1 LEU H 194      15.500  14.729  23.212  1.00 12.38           C  
ATOM   1496  CD2 LEU H 194      17.227  12.998  23.970  1.00 13.58           C  
ATOM   1497  C   LEU H 194      13.645  11.783  21.865  1.00 21.23           C  
ATOM   1498  O   LEU H 194      13.970  10.601  21.787  1.00 21.20           O  
ATOM   1499  N   GLN H 195      13.459  12.544  20.770  1.00 22.76           N  
ATOM   1500  CA  GLN H 195      13.670  11.965  19.481  1.00 23.76           C  
ATOM   1501  CB  GLN H 195      12.510  12.195  18.498  1.00 32.51           C  
ATOM   1502  CG  GLN H 195      12.726  11.519  17.142  1.00 37.53           C  
ATOM   1503  CD  GLN H 195      11.522  11.814  16.260  1.00 49.61           C  
ATOM   1504  OE1 GLN H 195      10.831  10.900  15.807  1.00 48.87           O  
ATOM   1505  NE2 GLN H 195      11.262  13.124  16.007  1.00 44.33           N  
ATOM   1506  C   GLN H 195      14.884  12.612  18.906  1.00 24.35           C  
ATOM   1507  O   GLN H 195      15.005  13.837  18.910  1.00 31.47           O  
ATOM   1508  N   LEU H 196      15.832  11.787  18.421  1.00 22.49           N  
ATOM   1509  CA  LEU H 196      17.024  12.315  17.824  1.00 22.62           C  
ATOM   1510  CB  LEU H 196      18.313  11.748  18.446  1.00 22.00           C  
ATOM   1511  CG  LEU H 196      18.526  12.195  19.907  1.00 22.15           C  
ATOM   1512  CD1 LEU H 196      19.816  11.599  20.493  1.00 27.55           C  
ATOM   1513  CD2 LEU H 196      18.490  13.730  20.032  1.00 27.87           C  
ATOM   1514  C   LEU H 196      16.989  11.930  16.380  1.00 23.94           C  
ATOM   1515  O   LEU H 196      16.669  10.793  16.041  1.00 24.53           O  
ATOM   1516  N   SER H 197      17.325  12.875  15.481  1.00 25.03           N  
ATOM   1517  CA  SER H 197      17.226  12.562  14.083  1.00 25.94           C  
ATOM   1518  CB  SER H 197      16.224  13.452  13.325  1.00 26.40           C  
ATOM   1519  OG  SER H 197      16.652  14.805  13.352  1.00 29.35           O  
ATOM   1520  C   SER H 197      18.563  12.726  13.419  1.00 25.97           C  
ATOM   1521  O   SER H 197      19.451  13.405  13.932  1.00 25.03           O  
ATOM   1522  N   SER H 198      18.724  12.073  12.245  1.00 32.30           N  
ATOM   1523  CA  SER H 198      19.924  12.138  11.449  1.00 33.40           C  
ATOM   1524  CB  SER H 198      20.128  13.496  10.758  1.00 30.76           C  
ATOM   1525  OG  SER H 198      19.075  13.736   9.838  1.00 37.25           O  
ATOM   1526  C   SER H 198      21.112  11.893  12.317  1.00 33.85           C  
ATOM   1527  O   SER H 198      21.996  12.741  12.430  1.00 29.57           O  
ATOM   1528  N   LEU H 199      21.170  10.700  12.934  1.00 28.83           N  
ATOM   1529  CA  LEU H 199      22.210  10.385  13.871  1.00 29.03           C  
ATOM   1530  CB  LEU H 199      21.939   9.091  14.651  1.00 25.41           C  
ATOM   1531  CG  LEU H 199      20.649   9.164  15.488  1.00 26.45           C  
ATOM   1532  CD1 LEU H 199      20.416   7.856  16.259  1.00 26.72           C  
ATOM   1533  CD2 LEU H 199      20.637  10.412  16.389  1.00 26.33           C  
ATOM   1534  C   LEU H 199      23.549  10.247  13.213  1.00 30.30           C  
ATOM   1535  O   LEU H 199      23.683   9.729  12.104  1.00 27.07           O  
ATOM   1536  N   THR H 200      24.586  10.731  13.934  1.00 26.52           N  
ATOM   1537  CA  THR H 200      25.964  10.672  13.532  1.00 26.39           C  
ATOM   1538  CB  THR H 200      26.571  12.006  13.204  1.00 30.35           C  
ATOM   1539  OG1 THR H 200      26.526  12.858  14.338  1.00 32.18           O  
ATOM   1540  CG2 THR H 200      25.799  12.642  12.042  1.00 30.71           C  
ATOM   1541  C   THR H 200      26.734  10.133  14.702  1.00 27.13           C  
ATOM   1542  O   THR H 200      26.159   9.767  15.725  1.00 30.46           O  
ATOM   1543  N   SER H 201      28.072  10.057  14.562  1.00 27.93           N  
ATOM   1544  CA  SER H 201      28.934   9.526  15.581  1.00 28.33           C  
ATOM   1545  CB  SER H 201      30.399   9.430  15.123  1.00 30.20           C  
ATOM   1546  OG  SER H 201      30.506   8.507  14.051  1.00 35.08           O  
ATOM   1547  C   SER H 201      28.900  10.416  16.786  1.00 29.03           C  
ATOM   1548  O   SER H 201      29.070   9.954  17.912  1.00 29.95           O  
ATOM   1549  N   GLU H 202      28.666  11.723  16.571  1.00 29.21           N  
ATOM   1550  CA  GLU H 202      28.664  12.701  17.622  1.00 28.99           C  
ATOM   1551  CB  GLU H 202      28.464  14.131  17.094  1.00 36.35           C  
ATOM   1552  CG  GLU H 202      29.566  14.572  16.127  1.00 45.57           C  
ATOM   1553  CD  GLU H 202      30.911  14.417  16.822  1.00 55.60           C  
ATOM   1554  OE1 GLU H 202      30.923  14.314  18.077  1.00 59.52           O  
ATOM   1555  OE2 GLU H 202      31.948  14.395  16.107  1.00 59.92           O1-
ATOM   1556  C   GLU H 202      27.540  12.401  18.567  1.00 27.84           C  
ATOM   1557  O   GLU H 202      27.610  12.721  19.751  1.00 31.23           O  
ATOM   1558  N   ASP H 203      26.456  11.811  18.036  1.00 29.40           N  
ATOM   1559  CA  ASP H 203      25.248  11.478  18.739  1.00 28.29           C  
ATOM   1560  CB  ASP H 203      24.100  11.112  17.783  1.00 23.86           C  
ATOM   1561  CG  ASP H 203      23.709  12.381  17.035  1.00 27.22           C  
ATOM   1562  OD1 ASP H 203      23.985  13.491  17.565  1.00 26.83           O  
ATOM   1563  OD2 ASP H 203      23.132  12.254  15.923  1.00 29.27           O1-
ATOM   1564  C   ASP H 203      25.452  10.341  19.703  1.00 28.00           C  
ATOM   1565  O   ASP H 203      24.583  10.090  20.536  1.00 22.54           O  
ATOM   1566  N   THR H 204      26.540   9.554  19.574  1.00 20.09           N  
ATOM   1567  CA  THR H 204      26.734   8.457  20.486  1.00 19.78           C  
ATOM   1568  CB  THR H 204      27.866   7.553  20.091  1.00 20.75           C  
ATOM   1569  OG1 THR H 204      27.633   7.022  18.794  1.00 20.13           O  
ATOM   1570  CG2 THR H 204      27.978   6.414  21.116  1.00 14.84           C  
ATOM   1571  C   THR H 204      27.042   9.017  21.839  1.00 20.93           C  
ATOM   1572  O   THR H 204      27.981   9.797  21.997  1.00 21.00           O  
ATOM   1573  N   ALA H 205      26.238   8.626  22.854  1.00 19.48           N  
ATOM   1574  CA  ALA H 205      26.440   9.109  24.190  1.00 18.38           C  
ATOM   1575  CB  ALA H 205      26.348  10.641  24.304  1.00 18.64           C  
ATOM   1576  C   ALA H 205      25.359   8.533  25.049  1.00 18.79           C  
ATOM   1577  O   ALA H 205      24.511   7.771  24.584  1.00 19.56           O  
ATOM   1578  N   VAL H 206      25.391   8.863  26.355  1.00 18.78           N  
ATOM   1579  CA  VAL H 206      24.371   8.417  27.257  1.00 18.09           C  
ATOM   1580  CB  VAL H 206      24.905   8.070  28.613  1.00 18.81           C  
ATOM   1581  CG1 VAL H 206      23.731   7.677  29.524  1.00 17.50           C  
ATOM   1582  CG2 VAL H 206      25.965   6.970  28.446  1.00 16.88           C  
ATOM   1583  C   VAL H 206      23.429   9.571  27.418  1.00 19.23           C  
ATOM   1584  O   VAL H 206      23.864  10.711  27.572  1.00 19.52           O  
ATOM   1585  N   TYR H 207      22.104   9.311  27.371  1.00 19.37           N  
ATOM   1586  CA  TYR H 207      21.165  10.391  27.500  1.00 19.03           C  
ATOM   1587  CB  TYR H 207      20.120  10.471  26.372  1.00 17.49           C  
ATOM   1588  CG  TYR H 207      20.819  10.776  25.091  1.00 17.33           C  
ATOM   1589  CD1 TYR H 207      21.162  12.069  24.771  1.00 16.72           C  
ATOM   1590  CD2 TYR H 207      21.148   9.776  24.209  1.00 17.07           C  
ATOM   1591  CE1 TYR H 207      21.805  12.361  23.592  1.00 17.07           C  
ATOM   1592  CE2 TYR H 207      21.792  10.062  23.026  1.00 18.29           C  
ATOM   1593  CZ  TYR H 207      22.120  11.358  22.713  1.00 18.80           C  
ATOM   1594  OH  TYR H 207      22.780  11.657  21.504  1.00 18.92           O  
ATOM   1595  C   TYR H 207      20.405  10.204  28.777  1.00 19.77           C  
ATOM   1596  O   TYR H 207      19.846   9.137  29.029  1.00 18.55           O  
ATOM   1597  N   TYR H 208      20.336  11.271  29.603  1.00 18.90           N  
ATOM   1598  CA  TYR H 208      19.703  11.178  30.888  1.00 19.20           C  
ATOM   1599  CB  TYR H 208      20.514  11.763  32.064  1.00 17.86           C  
ATOM   1600  CG  TYR H 208      21.840  11.099  32.218  1.00 19.00           C  
ATOM   1601  CD1 TYR H 208      21.965   9.892  32.860  1.00 19.26           C  
ATOM   1602  CD2 TYR H 208      22.972  11.691  31.717  1.00 18.55           C  
ATOM   1603  CE1 TYR H 208      23.191   9.286  33.004  1.00 18.62           C  
ATOM   1604  CE2 TYR H 208      24.201  11.092  31.858  1.00 19.05           C  
ATOM   1605  CZ  TYR H 208      24.314   9.887  32.503  1.00 19.29           C  
ATOM   1606  OH  TYR H 208      25.572   9.266  32.651  1.00 19.42           O  
ATOM   1607  C   TYR H 208      18.455  12.004  30.881  1.00 20.91           C  
ATOM   1608  O   TYR H 208      18.356  13.035  30.218  1.00 19.56           O  
ATOM   1609  N   CYS H 209      17.453  11.517  31.632  1.00 23.92           N  
ATOM   1610  CA  CYS H 209      16.192  12.158  31.846  1.00 24.06           C  
ATOM   1611  CB  CYS H 209      15.062  11.112  31.724  1.00 24.15           C  
ATOM   1612  SG  CYS H 209      13.399  11.652  32.196  1.00 27.56           S  
ATOM   1613  C   CYS H 209      16.268  12.652  33.261  1.00 24.14           C  
ATOM   1614  O   CYS H 209      16.735  11.928  34.139  1.00 22.86           O  
ATOM   1615  N   ALA H 210      15.856  13.910  33.521  1.00 20.32           N  
ATOM   1616  CA  ALA H 210      15.957  14.426  34.860  1.00 20.49           C  
ATOM   1617  CB  ALA H 210      17.154  15.371  35.063  1.00 20.04           C  
ATOM   1618  C   ALA H 210      14.728  15.214  35.160  1.00 21.50           C  
ATOM   1619  O   ALA H 210      14.179  15.898  34.300  1.00 21.33           O  
ATOM   1620  N   THR H 211      14.261  15.148  36.418  1.00 21.43           N  
ATOM   1621  CA  THR H 211      13.037  15.824  36.693  1.00 21.01           C  
ATOM   1622  CB  THR H 211      11.906  14.855  36.533  1.00 28.88           C  
ATOM   1623  OG1 THR H 211      10.664  15.523  36.460  1.00  0.00           O  
ATOM   1624  CG2 THR H 211      11.926  13.873  37.716  1.00  0.00           C  
ATOM   1625  C   THR H 211      13.076  16.320  38.101  1.00 21.34           C  
ATOM   1626  O   THR H 211      13.586  15.647  38.994  1.00 23.96           O  
ATOM   1627  N   SER H 212      12.533  17.525  38.355  1.00 20.28           N  
ATOM   1628  CA  SER H 212      12.569  17.947  39.723  1.00 20.52           C  
ATOM   1629  CB  SER H 212      13.067  19.389  39.902  1.00 19.56           C  
ATOM   1630  OG  SER H 212      12.108  20.300  39.387  1.00 29.63           O  
ATOM   1631  C   SER H 212      11.185  17.896  40.285  1.00 22.34           C  
ATOM   1632  O   SER H 212      10.250  18.449  39.714  1.00 20.70           O  
ATOM   1633  N   ASP H 213      11.214  17.648  41.539  1.00 20.54           N  
ATOM   1634  CA  ASP H 213      10.057  18.149  42.141  1.00 20.68           C  
ATOM   1635  CB  ASP H 213       9.811  17.578  43.544  1.00 22.26           C  
ATOM   1636  CG  ASP H 213      10.953  18.032  44.448  1.00 22.94           C  
ATOM   1637  OD1 ASP H 213      12.070  17.460  44.335  1.00  0.00           O  
ATOM   1638  OD2 ASP H 213      10.719  18.954  45.273  1.00 10.92           O1-
ATOM   1639  C   ASP H 213      10.307  19.621  42.324  1.00 20.54           C  
ATOM   1640  O   ASP H 213      11.284  20.174  41.830  1.00 20.65           O  
ATOM   1641  N   TYR H 214       9.440  20.316  43.072  1.00 21.06           N  
ATOM   1642  CA  TYR H 214       9.572  21.742  43.128  1.00 21.93           C  
ATOM   1643  CB  TYR H 214       8.343  22.443  43.720  1.00 22.39           C  
ATOM   1644  CG  TYR H 214       7.223  22.220  42.763  1.00 22.36           C  
ATOM   1645  CD1 TYR H 214       6.467  21.072  42.814  1.00 27.12           C  
ATOM   1646  CD2 TYR H 214       6.928  23.164  41.808  1.00 27.65           C  
ATOM   1647  CE1 TYR H 214       5.433  20.873  41.928  1.00 28.17           C  
ATOM   1648  CE2 TYR H 214       5.895  22.972  40.920  1.00 27.78           C  
ATOM   1649  CZ  TYR H 214       5.143  21.824  40.980  1.00 27.64           C  
ATOM   1650  OH  TYR H 214       4.082  21.624  40.072  1.00 30.92           O  
ATOM   1651  C   TYR H 214      10.772  22.194  43.896  1.00 22.63           C  
ATOM   1652  O   TYR H 214      11.088  21.703  44.975  1.00 23.80           O  
ATOM   1653  N   SER H 215      11.476  23.170  43.292  1.00 21.56           N  
ATOM   1654  CA  SER H 215      12.578  23.890  43.859  1.00 22.12           C  
ATOM   1655  CB  SER H 215      12.243  24.459  45.248  1.00 22.76           C  
ATOM   1656  OG  SER H 215      13.354  25.163  45.781  1.00  0.00           O  
ATOM   1657  C   SER H 215      13.810  23.052  43.993  1.00 22.78           C  
ATOM   1658  O   SER H 215      14.846  23.557  44.421  1.00 23.96           O  
ATOM   1659  N   TYR H 216      13.764  21.763  43.612  1.00 21.11           N  
ATOM   1660  CA  TYR H 216      14.982  21.008  43.665  1.00 19.61           C  
ATOM   1661  CB  TYR H 216      14.828  19.633  44.334  1.00 19.73           C  
ATOM   1662  CG  TYR H 216      14.392  19.823  45.738  1.00 20.81           C  
ATOM   1663  CD1 TYR H 216      13.085  20.137  46.011  1.00 15.05           C  
ATOM   1664  CD2 TYR H 216      15.278  19.668  46.775  1.00 15.26           C  
ATOM   1665  CE1 TYR H 216      12.660  20.313  47.303  1.00 16.72           C  
ATOM   1666  CE2 TYR H 216      14.862  19.842  48.072  1.00 15.68           C  
ATOM   1667  CZ  TYR H 216      13.552  20.167  48.339  1.00 28.77           C  
ATOM   1668  OH  TYR H 216      13.128  20.345  49.671  1.00 18.33           O  
ATOM   1669  C   TYR H 216      15.274  20.661  42.257  1.00 19.33           C  
ATOM   1670  O   TYR H 216      14.969  19.548  41.845  1.00 20.94           O  
ATOM   1671  N   ALA H 217      15.935  21.551  41.502  1.00 19.13           N  
ATOM   1672  CA  ALA H 217      16.093  21.281  40.104  1.00 18.29           C  
ATOM   1673  CB  ALA H 217      16.851  22.386  39.352  1.00 18.14           C  
ATOM   1674  C   ALA H 217      16.839  19.996  39.911  1.00 18.90           C  
ATOM   1675  O   ALA H 217      17.800  19.698  40.615  1.00 20.42           O  
ATOM   1676  N   LEU H 218      16.362  19.186  38.946  1.00 18.17           N  
ATOM   1677  CA  LEU H 218      16.938  17.920  38.577  1.00 18.53           C  
ATOM   1678  CB  LEU H 218      18.198  18.048  37.701  1.00 17.75           C  
ATOM   1679  CG  LEU H 218      17.869  18.596  36.294  0.85 18.04           C  
ATOM   1680  CD1 LEU H 218      17.270  20.007  36.372  1.00  8.59           C  
ATOM   1681  CD2 LEU H 218      19.076  18.513  35.347  1.00 10.27           C  
ATOM   1682  C   LEU H 218      17.205  17.059  39.784  1.00 18.93           C  
ATOM   1683  O   LEU H 218      18.331  16.606  39.992  1.00 20.48           O  
ATOM   1684  N   ASP H 219      16.185  16.855  40.650  1.00 18.75           N  
ATOM   1685  CA  ASP H 219      16.364  16.019  41.810  1.00 19.51           C  
ATOM   1686  CB  ASP H 219      15.380  16.283  42.971  1.00 20.10           C  
ATOM   1687  CG  ASP H 219      13.962  15.851  42.638  1.00 20.74           C  
ATOM   1688  OD1 ASP H 219      13.539  16.012  41.469  1.00 19.80           O  
ATOM   1689  OD2 ASP H 219      13.278  15.352  43.570  1.00 21.86           O1-
ATOM   1690  C   ASP H 219      16.358  14.551  41.476  1.00 19.83           C  
ATOM   1691  O   ASP H 219      17.174  13.817  42.045  1.00 20.65           O  
ATOM   1692  N   SER H 220      15.444  14.063  40.581  1.00 20.05           N  
ATOM   1693  CA  SER H 220      15.587  12.669  40.267  1.00 19.45           C  
ATOM   1694  CB  SER H 220      14.268  11.885  40.329  1.00 23.64           C  
ATOM   1695  OG  SER H 220      13.766  11.883  41.658  1.00  0.00           O  
ATOM   1696  C   SER H 220      16.121  12.521  38.878  1.00 19.96           C  
ATOM   1697  O   SER H 220      15.762  13.272  37.973  1.00 24.07           O  
ATOM   1698  N   TRP H 221      17.006  11.518  38.689  1.00 19.05           N  
ATOM   1699  CA  TRP H 221      17.610  11.270  37.413  1.00 19.04           C  
ATOM   1700  CB  TRP H 221      19.145  11.428  37.429  1.00 17.31           C  
ATOM   1701  CG  TRP H 221      19.641  12.837  37.652  1.00 17.58           C  
ATOM   1702  CD2 TRP H 221      20.335  13.624  36.666  1.00 16.72           C  
ATOM   1703  CD1 TRP H 221      19.577  13.604  38.781  1.00 17.46           C  
ATOM   1704  NE1 TRP H 221      20.176  14.820  38.559  1.00 16.63           N  
ATOM   1705  CE2 TRP H 221      20.650  14.844  37.262  1.00 16.82           C  
ATOM   1706  CE3 TRP H 221      20.684  13.349  35.375  1.00 17.67           C  
ATOM   1707  CZ2 TRP H 221      21.318  15.814  36.570  1.00 17.05           C  
ATOM   1708  CZ3 TRP H 221      21.355  14.331  34.678  1.00 17.66           C  
ATOM   1709  CH2 TRP H 221      21.666  15.539  35.265  1.00 18.28           C  
ATOM   1710  C   TRP H 221      17.338   9.843  37.052  1.00 20.00           C  
ATOM   1711  O   TRP H 221      17.195   8.985  37.922  1.00 19.98           O  
ATOM   1712  N   GLY H 222      17.238   9.561  35.738  1.00 19.14           N  
ATOM   1713  CA  GLY H 222      17.035   8.219  35.276  1.00 18.53           C  
ATOM   1714  C   GLY H 222      18.383   7.568  35.197  1.00 19.55           C  
ATOM   1715  O   GLY H 222      19.411   8.210  35.402  1.00 21.69           O  
ATOM   1716  N   GLN H 223      18.395   6.260  34.881  1.00 26.99           N  
ATOM   1717  CA  GLN H 223      19.585   5.459  34.778  1.00 26.98           C  
ATOM   1718  CB  GLN H 223      19.304   3.969  34.517  1.00 27.76           C  
ATOM   1719  CG  GLN H 223      18.423   3.296  35.564  1.00 33.38           C  
ATOM   1720  CD  GLN H 223      17.003   3.269  35.020  1.00 37.83           C  
ATOM   1721  OE1 GLN H 223      16.757   3.611  33.864  1.00 52.03           O  
ATOM   1722  NE2 GLN H 223      16.038   2.835  35.876  1.00 50.87           N  
ATOM   1723  C   GLN H 223      20.405   5.923  33.617  1.00 28.56           C  
ATOM   1724  O   GLN H 223      21.629   5.802  33.622  1.00 29.91           O  
ATOM   1725  N   GLY H 224      19.743   6.419  32.558  1.00 22.22           N  
ATOM   1726  CA  GLY H 224      20.445   6.845  31.382  1.00 21.53           C  
ATOM   1727  C   GLY H 224      20.286   5.772  30.351  1.00 23.07           C  
ATOM   1728  O   GLY H 224      20.163   4.592  30.678  1.00 21.86           O  
ATOM   1729  N   THR H 225      20.264   6.175  29.064  1.00 24.28           N  
ATOM   1730  CA  THR H 225      20.161   5.232  27.987  1.00 23.54           C  
ATOM   1731  CB  THR H 225      18.932   5.413  27.141  1.00 20.61           C  
ATOM   1732  OG1 THR H 225      17.766   5.266  27.940  1.00 21.06           O  
ATOM   1733  CG2 THR H 225      18.940   4.362  26.017  1.00 20.79           C  
ATOM   1734  C   THR H 225      21.352   5.445  27.106  1.00 24.20           C  
ATOM   1735  O   THR H 225      21.595   6.552  26.625  1.00 20.51           O  
ATOM   1736  N   SER H 226      22.133   4.373  26.869  1.00 20.22           N  
ATOM   1737  CA  SER H 226      23.299   4.512  26.049  1.00 20.53           C  
ATOM   1738  CB  SER H 226      24.385   3.460  26.332  1.00 23.66           C  
ATOM   1739  OG  SER H 226      24.879   3.600  27.656  1.00 25.07           O  
ATOM   1740  C   SER H 226      22.882   4.321  24.629  1.00 21.85           C  
ATOM   1741  O   SER H 226      22.228   3.337  24.289  1.00 22.27           O  
ATOM   1742  N   VAL H 227      23.256   5.280  23.760  1.00 21.83           N  
ATOM   1743  CA  VAL H 227      22.929   5.183  22.368  1.00 21.60           C  
ATOM   1744  CB  VAL H 227      22.224   6.403  21.843  1.00 20.01           C  
ATOM   1745  CG1 VAL H 227      22.069   6.276  20.321  1.00 17.62           C  
ATOM   1746  CG2 VAL H 227      20.884   6.549  22.583  1.00 19.72           C  
ATOM   1747  C   VAL H 227      24.218   5.049  21.619  1.00 22.37           C  
ATOM   1748  O   VAL H 227      25.135   5.853  21.789  1.00 20.78           O  
ATOM   1749  N   THR H 228      24.323   4.011  20.766  1.00 21.35           N  
ATOM   1750  CA  THR H 228      25.524   3.817  20.005  1.00 22.00           C  
ATOM   1751  CB  THR H 228      26.148   2.466  20.220  1.00 23.99           C  
ATOM   1752  OG1 THR H 228      26.467   2.286  21.592  1.00 24.80           O  
ATOM   1753  CG2 THR H 228      27.421   2.363  19.363  1.00 23.63           C  
ATOM   1754  C   THR H 228      25.155   3.909  18.558  1.00 23.78           C  
ATOM   1755  O   THR H 228      24.253   3.213  18.093  1.00 23.67           O  
ATOM   1756  N   VAL H 229      25.843   4.789  17.804  1.00 24.13           N  
ATOM   1757  CA  VAL H 229      25.542   4.916  16.408  1.00 25.18           C  
ATOM   1758  CB  VAL H 229      25.507   6.339  15.934  1.00 25.45           C  
ATOM   1759  CG1 VAL H 229      25.283   6.351  14.413  1.00 25.25           C  
ATOM   1760  CG2 VAL H 229      24.426   7.088  16.730  1.00 24.32           C  
ATOM   1761  C   VAL H 229      26.644   4.241  15.662  1.00 27.42           C  
ATOM   1762  O   VAL H 229      27.799   4.659  15.731  1.00 27.46           O  
ATOM   1763  N   SER H 230      26.309   3.164  14.926  1.00 26.16           N  
ATOM   1764  CA  SER H 230      27.324   2.483  14.179  1.00 26.10           C  
ATOM   1765  CB  SER H 230      28.158   1.499  15.018  1.00 30.10           C  
ATOM   1766  OG  SER H 230      27.345   0.429  15.475  1.00 33.12           O  
ATOM   1767  C   SER H 230      26.658   1.693  13.104  1.00 27.53           C  
ATOM   1768  O   SER H 230      25.475   1.367  13.191  1.00 29.89           O  
ATOM   1769  N   SER H 231      27.419   1.368  12.045  1.00 30.50           N  
ATOM   1770  CA  SER H 231      26.867   0.597  10.974  1.00 32.12           C  
ATOM   1771  CB  SER H 231      27.668   0.727   9.668  1.00 34.98           C  
ATOM   1772  OG  SER H 231      27.070  -0.056   8.648  1.00 40.58           O  
ATOM   1773  C   SER H 231      26.918  -0.859  11.424  1.00 32.57           C  
ATOM   1774  O   SER H 231      26.795  -1.766  10.560  1.00 33.84           O  
ATOM   1775  OXT SER H 231      27.086  -1.081  12.654  1.00  0.00           O1-
TER    1776      SER H 231 
CONECT  160  714
CONECT  714  160
CONECT 1027 1612
CONECT 1612 1027
END
