# Supplementary material for: Fully automated antibody structure prediction using BIOVIA tools: Validation study
Source: PLoS One. 2017 May 18;12(5):e0177923. doi: 10.1371/journal.pone.0177923 (PMC5436848; doi:10.1371/journal.pone.0177923)
Supplement: S1 Dataset — Predicted structures using the Top5 framework method, Chothia CDR definition with no canonical filtering and generating 50 models. These were used in the detailed discussion of outliers and for comparison against predictions using canonical filtering. (ZIP) [file pone.0177923.s003.zip › 4NYL_BA_FV_FinalModel.pdb]

REMARK   Accelrys Discovery Studio PDB file
REMARK   Created:  2015-05-08T06:44:20Z
SSBOND   1 CYS L   23    CYS L   88                                     
SSBOND   2 CYS H  129    CYS H  203                                     
ATOM      1  N   ASP L   1      25.290  33.028  26.196  1.00 52.13           N1+
ATOM      2  CA  ASP L   1      25.358  32.001  27.255  1.00 50.27           C  
ATOM      3  CB  ASP L   1      25.813  30.645  26.689  1.00 53.73           C  
ATOM      4  CG  ASP L   1      24.639  30.023  25.954  1.00 57.79           C  
ATOM      5  OD1 ASP L   1      23.489  30.473  26.201  1.00 58.54           O  
ATOM      6  OD2 ASP L   1      24.871  29.088  25.142  1.00 61.23           O1-
ATOM      7  C   ASP L   1      26.312  32.388  28.323  1.00 48.81           C  
ATOM      8  O   ASP L   1      27.175  33.242  28.126  1.00 51.69           O  
ATOM      9  N   ILE L   2      26.165  31.751  29.497  1.00 45.67           N  
ATOM     10  CA  ILE L   2      27.034  32.038  30.590  1.00 42.22           C  
ATOM     11  CB  ILE L   2      26.323  32.175  31.904  1.00 41.31           C  
ATOM     12  CG1 ILE L   2      25.406  33.411  31.872  1.00 38.97           C  
ATOM     13  CG2 ILE L   2      27.376  32.211  33.024  1.00 38.26           C  
ATOM     14  CD1 ILE L   2      24.459  33.511  33.065  1.00 41.11           C  
ATOM     15  C   ILE L   2      28.006  30.911  30.687  1.00 42.39           C  
ATOM     16  O   ILE L   2      27.632  29.741  30.768  1.00 42.23           O  
ATOM     17  N   GLN L   3      29.305  31.259  30.647  1.00 40.84           N  
ATOM     18  CA  GLN L   3      30.340  30.272  30.692  1.00 41.20           C  
ATOM     19  CB  GLN L   3      31.665  30.771  30.090  1.00 45.80           C  
ATOM     20  CG  GLN L   3      31.557  31.189  28.622  1.00 50.69           C  
ATOM     21  CD  GLN L   3      31.446  29.941  27.759  1.00 55.40           C  
ATOM     22  OE1 GLN L   3      30.570  29.101  27.962  1.00 58.09           O  
ATOM     23  NE2 GLN L   3      32.364  29.813  26.764  1.00 57.03           N  
ATOM     24  C   GLN L   3      30.605  29.945  32.123  1.00 39.62           C  
ATOM     25  O   GLN L   3      30.635  30.827  32.981  1.00 40.64           O  
ATOM     26  N   MET L   4      30.804  28.647  32.413  1.00 38.46           N  
ATOM     27  CA  MET L   4      31.090  28.223  33.751  1.00 36.66           C  
ATOM     28  CB  MET L   4      30.157  27.092  34.213  1.00 39.26           C  
ATOM     29  CG  MET L   4      28.673  27.457  34.114  1.00 38.50           C  
ATOM     30  SD  MET L   4      28.101  28.705  35.302  1.00 36.78           S  
ATOM     31  CE  MET L   4      27.708  27.487  36.589  1.00 37.26           C  
ATOM     32  C   MET L   4      32.477  27.660  33.707  1.00 38.13           C  
ATOM     33  O   MET L   4      32.759  26.747  32.930  1.00 40.14           O  
ATOM     34  N   THR L   5      33.390  28.195  34.537  1.00 38.72           N  
ATOM     35  CA  THR L   5      34.739  27.712  34.526  1.00 36.87           C  
ATOM     36  CB  THR L   5      35.747  28.815  34.373  1.00 38.62           C  
ATOM     37  OG1 THR L   5      35.495  29.542  33.180  1.00 42.22           O  
ATOM     38  CG2 THR L   5      37.156  28.203  34.318  1.00 40.72           C  
ATOM     39  C   THR L   5      34.969  27.055  35.846  1.00 34.79           C  
ATOM     40  O   THR L   5      34.773  27.660  36.898  1.00 39.40           O  
ATOM     41  N   GLN L   6      35.401  25.781  35.819  1.00 32.15           N  
ATOM     42  CA  GLN L   6      35.567  25.069  37.049  1.00 32.34           C  
ATOM     43  CB  GLN L   6      34.761  23.760  37.052  1.00 32.77           C  
ATOM     44  CG  GLN L   6      34.605  23.108  38.422  1.00 32.56           C  
ATOM     45  CD  GLN L   6      33.542  22.027  38.282  1.00 33.36           C  
ATOM     46  OE1 GLN L   6      32.783  22.010  37.315  1.00 34.50           O  
ATOM     47  NE2 GLN L   6      33.479  21.100  39.274  1.00 31.97           N  
ATOM     48  C   GLN L   6      37.025  24.763  37.230  1.00 33.85           C  
ATOM     49  O   GLN L   6      37.738  24.483  36.267  1.00 36.04           O  
ATOM     50  N   SER L   7      37.515  24.854  38.484  1.00 35.50           N  
ATOM     51  CA  SER L   7      38.891  24.562  38.771  1.00 33.55           C  
ATOM     52  CB  SER L   7      39.778  25.815  38.876  1.00 32.94           C  
ATOM     53  OG  SER L   7      39.821  26.501  37.634  1.00 36.74           O  
ATOM     54  C   SER L   7      38.936  23.914  40.120  1.00 34.14           C  
ATOM     55  O   SER L   7      38.135  24.244  40.994  1.00 35.14           O  
ATOM     56  N   PRO L   8      39.841  22.996  40.341  1.00 32.48           N  
ATOM     57  CA  PRO L   8      40.764  22.531  39.340  1.00 33.04           C  
ATOM     58  CD  PRO L   8      40.362  22.806  41.684  1.00 32.57           C  
ATOM     59  CB  PRO L   8      41.981  21.991  40.095  1.00 31.47           C  
ATOM     60  CG  PRO L   8      41.473  21.758  41.527  1.00 31.41           C  
ATOM     61  C   PRO L   8      40.103  21.487  38.500  1.00 34.50           C  
ATOM     62  O   PRO L   8      38.998  21.058  38.834  1.00 34.11           O  
ATOM     63  N   SER L   9      40.750  21.092  37.389  1.00 35.38           N  
ATOM     64  CA  SER L   9      40.236  20.056  36.548  1.00 31.65           C  
ATOM     65  CB  SER L   9      41.060  19.870  35.260  1.00 32.78           C  
ATOM     66  OG  SER L   9      42.391  19.494  35.576  1.00 38.10           O  
ATOM     67  C   SER L   9      40.278  18.773  37.321  1.00 31.11           C  
ATOM     68  O   SER L   9      39.339  17.981  37.270  1.00 33.36           O  
ATOM     69  N   SER L  10      41.377  18.530  38.064  1.00 34.17           N  
ATOM     70  CA  SER L  10      41.474  17.315  38.822  1.00 32.84           C  
ATOM     71  CB  SER L  10      42.277  16.209  38.117  1.00 34.25           C  
ATOM     72  OG  SER L  10      41.633  15.817  36.915  1.00 45.17           O  
ATOM     73  C   SER L  10      42.223  17.621  40.076  1.00 33.61           C  
ATOM     74  O   SER L  10      42.976  18.593  40.137  1.00 33.94           O  
ATOM     75  N   LEU L  11      42.001  16.819  41.136  1.00 32.46           N  
ATOM     76  CA  LEU L  11      42.788  17.016  42.315  1.00 32.77           C  
ATOM     77  CB  LEU L  11      42.272  18.102  43.288  1.00 34.08           C  
ATOM     78  CG  LEU L  11      40.896  17.871  43.941  1.00 34.86           C  
ATOM     79  CD1 LEU L  11      40.910  16.704  44.941  1.00 33.73           C  
ATOM     80  CD2 LEU L  11      40.382  19.171  44.580  1.00 34.32           C  
ATOM     81  C   LEU L  11      42.915  15.710  43.028  1.00 34.32           C  
ATOM     82  O   LEU L  11      42.005  14.880  43.011  1.00 36.06           O  
ATOM     83  N   SER L  12      44.078  15.489  43.667  1.00 35.99           N  
ATOM     84  CA  SER L  12      44.275  14.273  44.397  1.00 35.74           C  
ATOM     85  CB  SER L  12      45.611  13.573  44.095  1.00 37.09           C  
ATOM     86  OG  SER L  12      45.610  13.086  42.761  1.00 42.65           O  
ATOM     87  C   SER L  12      44.257  14.631  45.846  1.00 34.19           C  
ATOM     88  O   SER L  12      44.841  15.635  46.257  1.00 37.99           O  
ATOM     89  N   ALA L  13      43.564  13.813  46.659  1.00 31.32           N  
ATOM     90  CA  ALA L  13      43.469  14.096  48.059  1.00 31.71           C  
ATOM     91  CB  ALA L  13      42.217  14.904  48.438  1.00 32.68           C  
ATOM     92  C   ALA L  13      43.391  12.794  48.779  1.00 32.10           C  
ATOM     93  O   ALA L  13      43.198  11.741  48.173  1.00 35.72           O  
ATOM     94  N   SER L  14      43.571  12.846  50.112  1.00 33.05           N  
ATOM     95  CA  SER L  14      43.520  11.661  50.911  1.00 33.30           C  
ATOM     96  CB  SER L  14      44.752  11.477  51.813  1.00 31.72           C  
ATOM     97  OG  SER L  14      45.927  11.367  51.023  1.00 34.85           O  
ATOM     98  C   SER L  14      42.334  11.792  51.809  1.00 32.29           C  
ATOM     99  O   SER L  14      41.843  12.892  52.057  1.00 31.32           O  
ATOM    100  N   VAL L  15      41.842  10.650  52.321  1.00 30.85           N  
ATOM    101  CA  VAL L  15      40.681  10.675  53.158  1.00 32.08           C  
ATOM    102  CB  VAL L  15      40.280   9.317  53.656  1.00 30.64           C  
ATOM    103  CG1 VAL L  15      39.090   9.478  54.616  1.00 31.28           C  
ATOM    104  CG2 VAL L  15      39.995   8.412  52.447  1.00 29.45           C  
ATOM    105  C   VAL L  15      40.986  11.516  54.355  1.00 34.72           C  
ATOM    106  O   VAL L  15      42.055  11.407  54.956  1.00 35.97           O  
ATOM    107  N   GLY L  16      40.029  12.391  54.721  1.00 35.72           N  
ATOM    108  CA  GLY L  16      40.175  13.228  55.876  1.00 35.96           C  
ATOM    109  C   GLY L  16      40.557  14.616  55.460  1.00 35.69           C  
ATOM    110  O   GLY L  16      40.400  15.559  56.234  1.00 35.92           O  
ATOM    111  N   ASP L  17      41.050  14.792  54.218  1.00 33.83           N  
ATOM    112  CA  ASP L  17      41.477  16.096  53.796  1.00 34.50           C  
ATOM    113  CB  ASP L  17      42.299  16.096  52.492  1.00 37.32           C  
ATOM    114  CG  ASP L  17      43.678  15.504  52.749  1.00 39.53           C  
ATOM    115  OD1 ASP L  17      44.000  15.212  53.933  1.00 41.29           O  
ATOM    116  OD2 ASP L  17      44.436  15.345  51.756  1.00 43.53           O1-
ATOM    117  C   ASP L  17      40.276  16.942  53.531  1.00 35.08           C  
ATOM    118  O   ASP L  17      39.178  16.443  53.294  1.00 40.42           O  
ATOM    119  N   ARG L  18      40.471  18.275  53.578  1.00 35.96           N  
ATOM    120  CA  ARG L  18      39.406  19.186  53.290  1.00 35.44           C  
ATOM    121  CB  ARG L  18      39.440  20.428  54.199  1.00 34.29           C  
ATOM    122  CG  ARG L  18      38.123  21.201  54.280  1.00 36.83           C  
ATOM    123  CD  ARG L  18      38.190  22.386  55.249  1.00 37.01           C  
ATOM    124  NE  ARG L  18      36.790  22.787  55.565  1.00 40.29           N  
ATOM    125  CZ  ARG L  18      36.543  23.892  56.324  1.00 41.17           C  
ATOM    126  NH1 ARG L  18      37.574  24.679  56.751  1.00 42.43           N1+
ATOM    127  NH2 ARG L  18      35.258  24.215  56.655  1.00 41.18           N  
ATOM    128  C   ARG L  18      39.661  19.619  51.881  1.00 35.39           C  
ATOM    129  O   ARG L  18      40.763  20.059  51.558  1.00 37.25           O  
ATOM    130  N   VAL L  19      38.660  19.475  50.990  1.00 35.38           N  
ATOM    131  CA  VAL L  19      38.882  19.840  49.621  1.00 35.13           C  
ATOM    132  CB  VAL L  19      38.665  18.723  48.638  1.00 38.38           C  
ATOM    133  CG1 VAL L  19      39.799  17.702  48.794  1.00 39.31           C  
ATOM    134  CG2 VAL L  19      37.279  18.112  48.886  1.00 37.41           C  
ATOM    135  C   VAL L  19      37.961  20.950  49.248  1.00 32.99           C  
ATOM    136  O   VAL L  19      36.864  21.082  49.788  1.00 33.66           O  
ATOM    137  N   THR L  20      38.429  21.804  48.314  1.00 33.13           N  
ATOM    138  CA  THR L  20      37.648  22.918  47.867  1.00 34.76           C  
ATOM    139  CB  THR L  20      38.203  24.228  48.351  1.00 35.89           C  
ATOM    140  OG1 THR L  20      38.258  24.242  49.771  1.00 38.29           O  
ATOM    141  CG2 THR L  20      37.302  25.363  47.852  1.00 38.48           C  
ATOM    142  C   THR L  20      37.680  22.935  46.366  1.00 35.51           C  
ATOM    143  O   THR L  20      38.742  22.838  45.756  1.00 37.04           O  
ATOM    144  N   ILE L  21      36.494  23.060  45.733  1.00 34.79           N  
ATOM    145  CA  ILE L  21      36.394  23.125  44.301  1.00 30.76           C  
ATOM    146  CB  ILE L  21      35.545  22.030  43.716  1.00 30.60           C  
ATOM    147  CG1 ILE L  21      36.154  20.655  44.039  1.00 29.69           C  
ATOM    148  CG2 ILE L  21      35.393  22.292  42.209  1.00 31.15           C  
ATOM    149  CD1 ILE L  21      35.222  19.481  43.741  1.00 27.95           C  
ATOM    150  C   ILE L  21      35.732  24.435  43.993  1.00 30.79           C  
ATOM    151  O   ILE L  21      34.797  24.836  44.682  1.00 32.89           O  
ATOM    152  N   THR L  22      36.212  25.150  42.952  1.00 32.30           N  
ATOM    153  CA  THR L  22      35.667  26.450  42.662  1.00 32.37           C  
ATOM    154  CB  THR L  22      36.694  27.542  42.676  1.00 32.60           C  
ATOM    155  OG1 THR L  22      37.703  27.269  41.716  1.00 37.56           O  
ATOM    156  CG2 THR L  22      37.316  27.641  44.076  1.00 31.84           C  
ATOM    157  C   THR L  22      35.045  26.462  41.301  1.00 33.09           C  
ATOM    158  O   THR L  22      35.450  25.731  40.401  1.00 34.27           O  
ATOM    159  N   CYS L  23      34.006  27.308  41.140  1.00 33.67           N  
ATOM    160  CA  CYS L  23      33.311  27.454  39.893  1.00 31.74           C  
ATOM    161  CB  CYS L  23      31.932  26.747  39.937  1.00 34.93           C  
ATOM    162  SG  CYS L  23      31.005  26.732  38.370  1.00 43.76           S  
ATOM    163  C   CYS L  23      33.125  28.934  39.676  1.00 32.05           C  
ATOM    164  O   CYS L  23      32.615  29.635  40.551  1.00 32.80           O  
ATOM    165  N   ARG L  24      33.555  29.454  38.501  1.00 31.80           N  
ATOM    166  CA  ARG L  24      33.420  30.862  38.210  1.00 32.32           C  
ATOM    167  CB  ARG L  24      34.724  31.556  37.781  1.00 34.73           C  
ATOM    168  CG  ARG L  24      35.699  31.864  38.916  1.00 42.79           C  
ATOM    169  CD  ARG L  24      36.971  32.552  38.418  1.00 48.55           C  
ATOM    170  NE  ARG L  24      37.835  32.852  39.594  1.00 55.00           N  
ATOM    171  CZ  ARG L  24      37.936  34.130  40.062  1.00 56.81           C  
ATOM    172  NH1 ARG L  24      37.228  35.134  39.464  1.00 56.71           N1+
ATOM    173  NH2 ARG L  24      38.751  34.404  41.121  1.00 57.57           N  
ATOM    174  C   ARG L  24      32.492  31.021  37.047  1.00 33.29           C  
ATOM    175  O   ARG L  24      32.524  30.238  36.100  1.00 35.76           O  
ATOM    176  N   ALA L  25      31.647  32.072  37.086  1.00 33.17           N  
ATOM    177  CA  ALA L  25      30.692  32.299  36.038  1.00 34.10           C  
ATOM    178  CB  ALA L  25      29.254  32.480  36.552  1.00 32.51           C  
ATOM    179  C   ALA L  25      31.077  33.560  35.326  1.00 35.89           C  
ATOM    180  O   ALA L  25      31.648  34.474  35.917  1.00 36.87           O  
ATOM    181  N   SER L  26      30.858  33.574  33.997  1.00 47.32           N  
ATOM    182  CA  SER L  26      31.248  34.670  33.156  1.00 48.52           C  
ATOM    183  CB  SER L  26      31.012  34.382  31.665  1.00 48.90           C  
ATOM    184  OG  SER L  26      29.633  34.141  31.427  1.00 47.09           O  
ATOM    185  C   SER L  26      30.458  35.881  33.527  1.00 51.15           C  
ATOM    186  O   SER L  26      30.938  37.007  33.386  1.00 52.24           O  
ATOM    187  N   GLN L  27      29.210  35.674  33.987  1.00 48.72           N  
ATOM    188  CA  GLN L  27      28.381  36.769  34.404  1.00 47.33           C  
ATOM    189  CB  GLN L  27      27.206  37.048  33.463  1.00 48.43           C  
ATOM    190  CG  GLN L  27      27.651  37.555  32.097  1.00 60.30           C  
ATOM    191  CD  GLN L  27      26.397  37.784  31.279  1.00 68.21           C  
ATOM    192  OE1 GLN L  27      25.435  38.379  31.758  1.00 70.17           O  
ATOM    193  NE2 GLN L  27      26.402  37.294  30.009  1.00 70.04           N  
ATOM    194  C   GLN L  27      27.795  36.385  35.722  1.00 51.75           C  
ATOM    195  O   GLN L  27      27.623  35.202  36.006  1.00 55.95           O  
ATOM    196  N   GLY L  28      27.462  37.382  36.566  1.00 45.08           N  
ATOM    197  CA  GLY L  28      26.943  37.077  37.871  1.00 46.26           C  
ATOM    198  C   GLY L  28      25.627  36.382  37.726  1.00 45.53           C  
ATOM    199  O   GLY L  28      24.771  36.806  36.950  1.00 48.18           O  
ATOM    200  N   ILE L  29      25.439  35.276  38.480  1.00 44.87           N  
ATOM    201  CA  ILE L  29      24.203  34.553  38.401  1.00 46.50           C  
ATOM    202  CB  ILE L  29      24.421  33.142  37.942  1.00 42.28           C  
ATOM    203  CG1 ILE L  29      25.334  32.408  38.938  1.00 41.27           C  
ATOM    204  CG2 ILE L  29      24.968  33.176  36.507  1.00 39.29           C  
ATOM    205  CD1 ILE L  29      25.458  30.912  38.670  1.00 44.95           C  
ATOM    206  C   ILE L  29      23.548  34.478  39.744  1.00 45.14           C  
ATOM    207  O   ILE L  29      22.877  33.489  40.037  1.00 46.40           O  
ATOM    208  N   ARG L  30      23.670  35.538  40.569  1.00 43.56           N  
ATOM    209  CA  ARG L  30      23.007  35.524  41.841  1.00 45.44           C  
ATOM    210  CB  ARG L  30      21.476  35.559  41.719  1.00 46.57           C  
ATOM    211  CG  ARG L  30      20.964  36.817  41.015  1.00 59.93           C  
ATOM    212  CD  ARG L  30      20.832  38.033  41.934  1.00 65.12           C  
ATOM    213  NE  ARG L  30      22.205  38.508  42.269  1.00 69.68           N  
ATOM    214  CZ  ARG L  30      22.472  39.846  42.311  1.00 73.44           C  
ATOM    215  NH1 ARG L  30      21.493  40.748  42.003  1.00 75.12           N1+
ATOM    216  NH2 ARG L  30      23.717  40.285  42.658  1.00 73.89           N  
ATOM    217  C   ARG L  30      23.416  34.293  42.582  1.00 47.34           C  
ATOM    218  O   ARG L  30      24.586  33.918  42.581  1.00 52.02           O  
ATOM    219  N   ASN L  31      22.458  33.646  43.280  1.00 44.83           N  
ATOM    220  CA  ASN L  31      22.833  32.448  43.973  1.00 46.74           C  
ATOM    221  CB  ASN L  31      22.346  32.425  45.432  1.00 49.67           C  
ATOM    222  CG  ASN L  31      20.826  32.447  45.421  1.00 66.24           C  
ATOM    223  OD1 ASN L  31      20.177  31.475  45.807  1.00 69.09           O  
ATOM    224  ND2 ASN L  31      20.236  33.584  44.964  1.00 66.96           N  
ATOM    225  C   ASN L  31      22.228  31.256  43.290  1.00 45.72           C  
ATOM    226  O   ASN L  31      21.924  30.258  43.943  1.00 47.61           O  
ATOM    227  N   TYR L  32      22.115  31.279  41.948  1.00 45.60           N  
ATOM    228  CA  TYR L  32      21.482  30.164  41.307  1.00 46.12           C  
ATOM    229  CB  TYR L  32      20.669  30.577  40.067  1.00 45.66           C  
ATOM    230  CG  TYR L  32      19.543  31.443  40.513  1.00 49.13           C  
ATOM    231  CD1 TYR L  32      18.465  30.894  41.166  1.00 32.40           C  
ATOM    232  CD2 TYR L  32      19.555  32.796  40.262  1.00 40.25           C  
ATOM    233  CE1 TYR L  32      17.419  31.686  41.577  1.00 30.61           C  
ATOM    234  CE2 TYR L  32      18.513  33.595  40.670  1.00 35.70           C  
ATOM    235  CZ  TYR L  32      17.443  33.038  41.331  1.00 35.15           C  
ATOM    236  OH  TYR L  32      16.370  33.850  41.752  1.00 42.70           O  
ATOM    237  C   TYR L  32      22.538  29.220  40.802  1.00 46.16           C  
ATOM    238  O   TYR L  32      22.718  29.084  39.596  1.00 44.73           O  
ATOM    239  N   LEU L  33      23.229  28.492  41.707  1.00 30.64           N  
ATOM    240  CA  LEU L  33      24.245  27.572  41.285  1.00 30.36           C  
ATOM    241  CB  LEU L  33      25.656  28.044  41.676  1.00 28.85           C  
ATOM    242  CG  LEU L  33      26.792  27.110  41.222  1.00 15.21           C  
ATOM    243  CD1 LEU L  33      27.019  27.197  39.706  1.00 15.87           C  
ATOM    244  CD2 LEU L  33      28.070  27.351  42.035  1.00 16.20           C  
ATOM    245  C   LEU L  33      24.004  26.293  42.036  1.00 29.82           C  
ATOM    246  O   LEU L  33      23.710  26.322  43.231  1.00 29.19           O  
ATOM    247  N   ALA L  34      24.130  25.132  41.354  1.00 31.62           N  
ATOM    248  CA  ALA L  34      23.901  23.856  41.985  1.00 30.30           C  
ATOM    249  CB  ALA L  34      22.709  23.083  41.391  1.00 30.97           C  
ATOM    250  C   ALA L  34      25.118  22.996  41.789  1.00 28.56           C  
ATOM    251  O   ALA L  34      25.885  23.193  40.851  1.00 28.76           O  
ATOM    252  N   TRP L  35      25.343  22.022  42.701  1.00 27.89           N  
ATOM    253  CA  TRP L  35      26.490  21.159  42.592  1.00 27.91           C  
ATOM    254  CB  TRP L  35      27.438  21.262  43.798  1.00 28.46           C  
ATOM    255  CG  TRP L  35      28.133  22.598  43.904  1.00 28.04           C  
ATOM    256  CD2 TRP L  35      29.372  22.907  43.249  1.00 29.31           C  
ATOM    257  CD1 TRP L  35      27.762  23.723  44.581  1.00 28.54           C  
ATOM    258  NE1 TRP L  35      28.693  24.716  44.388  1.00 28.30           N  
ATOM    259  CE2 TRP L  35      29.690  24.227  43.569  1.00 29.15           C  
ATOM    260  CE3 TRP L  35      30.177  22.153  42.444  1.00 27.62           C  
ATOM    261  CZ2 TRP L  35      30.824  24.815  43.086  1.00 29.23           C  
ATOM    262  CZ3 TRP L  35      31.321  22.749  41.961  1.00 26.92           C  
ATOM    263  CH2 TRP L  35      31.638  24.054  42.275  1.00 28.06           C  
ATOM    264  C   TRP L  35      26.024  19.737  42.508  1.00 27.73           C  
ATOM    265  O   TRP L  35      25.117  19.322  43.226  1.00 30.22           O  
ATOM    266  N   TYR L  36      26.664  18.942  41.623  1.00 27.87           N  
ATOM    267  CA  TYR L  36      26.280  17.570  41.422  1.00 26.75           C  
ATOM    268  CB  TYR L  36      25.773  17.277  40.005  1.00 27.03           C  
ATOM    269  CG  TYR L  36      24.466  17.952  39.873  1.00 27.25           C  
ATOM    270  CD1 TYR L  36      23.349  17.329  40.365  1.00 26.34           C  
ATOM    271  CD2 TYR L  36      24.354  19.185  39.273  1.00 27.41           C  
ATOM    272  CE1 TYR L  36      22.124  17.929  40.260  1.00 26.90           C  
ATOM    273  CE2 TYR L  36      23.125  19.790  39.166  1.00 27.67           C  
ATOM    274  CZ  TYR L  36      22.013  19.156  39.664  1.00 27.50           C  
ATOM    275  OH  TYR L  36      20.741  19.740  39.574  1.00 28.42           O  
ATOM    276  C   TYR L  36      27.474  16.688  41.596  1.00 27.62           C  
ATOM    277  O   TYR L  36      28.607  17.083  41.338  1.00 28.79           O  
ATOM    278  N   GLN L  37      27.223  15.446  42.057  1.00 27.45           N  
ATOM    279  CA  GLN L  37      28.265  14.475  42.221  1.00 28.77           C  
ATOM    280  CB  GLN L  37      28.298  13.867  43.634  1.00 29.28           C  
ATOM    281  CG  GLN L  37      29.402  12.827  43.838  1.00 29.10           C  
ATOM    282  CD  GLN L  37      29.188  12.173  45.196  1.00 30.11           C  
ATOM    283  OE1 GLN L  37      28.128  11.609  45.465  1.00 34.00           O  
ATOM    284  NE2 GLN L  37      30.218  12.246  46.079  1.00 31.40           N  
ATOM    285  C   GLN L  37      27.949  13.350  41.283  1.00 30.42           C  
ATOM    286  O   GLN L  37      26.798  12.932  41.177  1.00 32.51           O  
ATOM    287  N   GLN L  38      28.964  12.837  40.556  1.00 30.54           N  
ATOM    288  CA  GLN L  38      28.693  11.753  39.655  1.00 29.74           C  
ATOM    289  CB  GLN L  38      28.652  12.190  38.179  1.00 29.00           C  
ATOM    290  CG  GLN L  38      28.346  11.044  37.213  1.00 28.36           C  
ATOM    291  CD  GLN L  38      28.319  11.605  35.799  1.00 29.31           C  
ATOM    292  OE1 GLN L  38      28.700  12.750  35.564  1.00 32.24           O  
ATOM    293  NE2 GLN L  38      27.853  10.781  34.823  1.00 29.71           N  
ATOM    294  C   GLN L  38      29.774  10.721  39.789  1.00 29.94           C  
ATOM    295  O   GLN L  38      30.957  11.047  39.857  1.00 33.94           O  
ATOM    296  N   LYS L  39      29.371   9.433  39.836  1.00 31.87           N  
ATOM    297  CA  LYS L  39      30.287   8.325  39.894  1.00 33.34           C  
ATOM    298  CB  LYS L  39      29.855   7.203  40.856  1.00 34.85           C  
ATOM    299  CG  LYS L  39      29.965   7.536  42.345  1.00 37.35           C  
ATOM    300  CD  LYS L  39      31.396   7.785  42.826  1.00 40.74           C  
ATOM    301  CE  LYS L  39      31.528   7.786  44.350  1.00 43.94           C  
ATOM    302  NZ  LYS L  39      30.530   8.701  44.937  1.00 47.54           N1+
ATOM    303  C   LYS L  39      30.258   7.721  38.528  1.00 37.46           C  
ATOM    304  O   LYS L  39      29.285   7.897  37.797  1.00 37.66           O  
ATOM    305  N   PRO L  40      31.280   7.010  38.138  1.00 39.52           N  
ATOM    306  CA  PRO L  40      31.247   6.457  36.818  1.00 40.45           C  
ATOM    307  CD  PRO L  40      32.638   7.310  38.565  1.00 39.84           C  
ATOM    308  CB  PRO L  40      32.654   5.935  36.549  1.00 41.41           C  
ATOM    309  CG  PRO L  40      33.539   6.874  37.393  1.00 39.58           C  
ATOM    310  C   PRO L  40      30.150   5.460  36.659  1.00 40.51           C  
ATOM    311  O   PRO L  40      29.977   4.606  37.527  1.00 40.87           O  
ATOM    312  N   GLY L  41      29.395   5.563  35.549  1.00 41.78           N  
ATOM    313  CA  GLY L  41      28.347   4.631  35.250  1.00 45.60           C  
ATOM    314  C   GLY L  41      27.107   4.953  36.034  1.00 44.77           C  
ATOM    315  O   GLY L  41      26.149   4.180  36.008  1.00 47.32           O  
ATOM    316  N   LYS L  42      27.071   6.100  36.743  1.00 40.97           N  
ATOM    317  CA  LYS L  42      25.912   6.415  37.541  1.00 36.78           C  
ATOM    318  CB  LYS L  42      26.225   6.531  39.043  1.00 39.98           C  
ATOM    319  CG  LYS L  42      26.602   5.218  39.730  1.00 43.86           C  
ATOM    320  CD  LYS L  42      25.461   4.204  39.790  1.00 49.15           C  
ATOM    321  CE  LYS L  42      25.814   2.943  40.580  1.00 54.07           C  
ATOM    322  NZ  LYS L  42      24.622   2.076  40.716  1.00 56.59           N1+
ATOM    323  C   LYS L  42      25.388   7.760  37.141  1.00 35.86           C  
ATOM    324  O   LYS L  42      26.091   8.561  36.528  1.00 35.71           O  
ATOM    325  N   ALA L  43      24.108   8.028  37.482  1.00 34.19           N  
ATOM    326  CA  ALA L  43      23.483   9.292  37.209  1.00 33.38           C  
ATOM    327  CB  ALA L  43      21.951   9.265  37.338  1.00 33.21           C  
ATOM    328  C   ALA L  43      24.006  10.277  38.214  1.00 32.30           C  
ATOM    329  O   ALA L  43      24.475   9.894  39.284  1.00 34.92           O  
ATOM    330  N   PRO L  44      23.955  11.541  37.888  1.00 30.86           N  
ATOM    331  CA  PRO L  44      24.434  12.557  38.791  1.00 30.61           C  
ATOM    332  CD  PRO L  44      24.070  11.950  36.496  1.00 31.49           C  
ATOM    333  CB  PRO L  44      24.538  13.832  37.959  1.00 30.67           C  
ATOM    334  CG  PRO L  44      24.762  13.322  36.524  1.00 31.78           C  
ATOM    335  C   PRO L  44      23.505  12.694  39.956  1.00 30.25           C  
ATOM    336  O   PRO L  44      22.334  12.345  39.822  1.00 34.34           O  
ATOM    337  N   LYS L  45      24.009  13.186  41.108  1.00 32.51           N  
ATOM    338  CA  LYS L  45      23.188  13.359  42.276  1.00 32.73           C  
ATOM    339  CB  LYS L  45      23.660  12.494  43.457  1.00 34.19           C  
ATOM    340  CG  LYS L  45      22.659  12.383  44.608  1.00 44.13           C  
ATOM    341  CD  LYS L  45      21.443  11.513  44.286  1.00 49.63           C  
ATOM    342  CE  LYS L  45      21.806  10.059  43.981  1.00 53.34           C  
ATOM    343  NZ  LYS L  45      22.051   9.319  45.240  1.00 56.71           N1+
ATOM    344  C   LYS L  45      23.311  14.799  42.695  1.00 32.76           C  
ATOM    345  O   LYS L  45      24.390  15.379  42.612  1.00 33.67           O  
ATOM    346  N   LEU L  46      22.203  15.410  43.171  1.00 33.07           N  
ATOM    347  CA  LEU L  46      22.184  16.802  43.554  1.00 32.84           C  
ATOM    348  CB  LEU L  46      20.765  17.392  43.540  1.00 30.75           C  
ATOM    349  CG  LEU L  46      20.672  18.822  44.100  1.00 29.47           C  
ATOM    350  CD1 LEU L  46      21.424  19.826  43.224  1.00 28.99           C  
ATOM    351  CD2 LEU L  46      19.215  19.230  44.350  1.00 30.10           C  
ATOM    352  C   LEU L  46      22.684  16.955  44.964  1.00 32.70           C  
ATOM    353  O   LEU L  46      22.077  16.432  45.898  1.00 32.36           O  
ATOM    354  N   LEU L  47      23.876  17.571  45.133  1.00 31.90           N  
ATOM    355  CA  LEU L  47      24.421  17.868  46.433  1.00 33.09           C  
ATOM    356  CB  LEU L  47      25.952  17.967  46.392  1.00 32.66           C  
ATOM    357  CG  LEU L  47      26.624  16.648  45.964  1.00 31.81           C  
ATOM    358  CD1 LEU L  47      28.151  16.795  45.930  1.00 32.33           C  
ATOM    359  CD2 LEU L  47      26.162  15.468  46.838  1.00 31.75           C  
ATOM    360  C   LEU L  47      23.906  19.143  47.057  1.00 32.36           C  
ATOM    361  O   LEU L  47      23.392  19.138  48.174  1.00 32.65           O  
ATOM    362  N   ILE L  48      24.029  20.281  46.330  1.00 31.25           N  
ATOM    363  CA  ILE L  48      23.689  21.562  46.891  1.00 31.14           C  
ATOM    364  CB  ILE L  48      24.888  22.330  47.372  1.00 32.90           C  
ATOM    365  CG1 ILE L  48      25.581  21.574  48.516  1.00 32.53           C  
ATOM    366  CG2 ILE L  48      24.437  23.749  47.756  1.00 31.28           C  
ATOM    367  CD1 ILE L  48      26.943  22.152  48.889  1.00 35.15           C  
ATOM    368  C   ILE L  48      23.038  22.399  45.836  1.00 31.18           C  
ATOM    369  O   ILE L  48      23.398  22.321  44.663  1.00 33.13           O  
ATOM    370  N   TYR L  49      22.052  23.229  46.235  1.00 31.70           N  
ATOM    371  CA  TYR L  49      21.409  24.109  45.303  1.00 32.69           C  
ATOM    372  CB  TYR L  49      20.003  23.661  44.856  1.00 32.29           C  
ATOM    373  CG  TYR L  49      19.121  23.524  46.047  1.00 33.60           C  
ATOM    374  CD1 TYR L  49      19.199  22.404  46.841  1.00 33.73           C  
ATOM    375  CD2 TYR L  49      18.208  24.503  46.359  1.00 34.81           C  
ATOM    376  CE1 TYR L  49      18.383  22.270  47.940  1.00 35.03           C  
ATOM    377  CE2 TYR L  49      17.388  24.375  47.458  1.00 33.87           C  
ATOM    378  CZ  TYR L  49      17.477  23.255  48.248  1.00 34.54           C  
ATOM    379  OH  TYR L  49      16.639  23.116  49.376  1.00 39.04           O  
ATOM    380  C   TYR L  49      21.316  25.457  45.949  1.00 33.68           C  
ATOM    381  O   TYR L  49      21.541  25.593  47.151  1.00 32.95           O  
ATOM    382  N   ALA L  50      21.001  26.490  45.137  1.00 44.85           N  
ATOM    383  CA  ALA L  50      20.887  27.832  45.630  1.00 40.32           C  
ATOM    384  CB  ALA L  50      19.794  27.993  46.700  1.00 37.26           C  
ATOM    385  C   ALA L  50      22.195  28.198  46.241  1.00 38.43           C  
ATOM    386  O   ALA L  50      22.268  28.995  47.174  1.00 44.56           O  
ATOM    387  N   ALA L  51      23.264  27.573  45.727  1.00 38.29           N  
ATOM    388  CA  ALA L  51      24.623  27.855  46.083  1.00 43.31           C  
ATOM    389  CB  ALA L  51      24.963  29.353  45.993  1.00 41.25           C  
ATOM    390  C   ALA L  51      24.955  27.401  47.477  1.00 43.13           C  
ATOM    391  O   ALA L  51      26.112  27.071  47.736  1.00 37.11           O  
ATOM    392  N   SER L  52      23.975  27.287  48.403  1.00 39.21           N  
ATOM    393  CA  SER L  52      24.408  26.944  49.733  1.00 43.81           C  
ATOM    394  CB  SER L  52      24.583  28.175  50.637  1.00 48.20           C  
ATOM    395  OG  SER L  52      23.323  28.778  50.890  1.00 52.04           O  
ATOM    396  C   SER L  52      23.426  26.047  50.441  1.00 43.16           C  
ATOM    397  O   SER L  52      23.676  25.669  51.585  1.00 44.96           O  
ATOM    398  N   THR L  53      22.308  25.641  49.806  1.00 32.71           N  
ATOM    399  CA  THR L  53      21.359  24.830  50.523  1.00 32.41           C  
ATOM    400  CB  THR L  53      19.935  25.098  50.137  1.00 33.44           C  
ATOM    401  OG1 THR L  53      19.608  26.457  50.384  1.00  0.00           O  
ATOM    402  CG2 THR L  53      19.025  24.168  50.959  1.00  0.00           C  
ATOM    403  C   THR L  53      21.629  23.388  50.233  1.00 33.24           C  
ATOM    404  O   THR L  53      21.743  22.983  49.077  1.00 33.59           O  
ATOM    405  N   LEU L  54      21.739  22.569  51.298  1.00 32.61           N  
ATOM    406  CA  LEU L  54      21.998  21.168  51.123  1.00 33.74           C  
ATOM    407  CB  LEU L  54      22.571  20.462  52.364  1.00 34.36           C  
ATOM    408  CG  LEU L  54      24.019  20.842  52.716  1.00 35.53           C  
ATOM    409  CD1 LEU L  54      24.505  20.062  53.947  1.00 35.54           C  
ATOM    410  CD2 LEU L  54      24.954  20.669  51.509  1.00 36.09           C  
ATOM    411  C   LEU L  54      20.728  20.457  50.794  1.00 35.59           C  
ATOM    412  O   LEU L  54      19.658  20.784  51.303  1.00 40.30           O  
ATOM    413  N   GLN L  55      20.838  19.443  49.913  1.00 36.95           N  
ATOM    414  CA  GLN L  55      19.721  18.618  49.561  1.00 37.05           C  
ATOM    415  CB  GLN L  55      19.936  17.843  48.245  1.00 38.13           C  
ATOM    416  CG  GLN L  55      18.873  16.784  47.929  1.00 39.35           C  
ATOM    417  CD  GLN L  55      17.519  17.447  47.710  1.00 29.11           C  
ATOM    418  OE1 GLN L  55      17.048  18.222  48.540  1.00 29.94           O  
ATOM    419  NE2 GLN L  55      16.866  17.127  46.562  1.00 39.69           N  
ATOM    420  C   GLN L  55      19.558  17.636  50.674  1.00 38.80           C  
ATOM    421  O   GLN L  55      20.513  17.332  51.386  1.00 40.21           O  
ATOM    422  N   SER L  56      18.331  17.118  50.866  1.00 41.17           N  
ATOM    423  CA  SER L  56      18.112  16.208  51.950  1.00 41.21           C  
ATOM    424  CB  SER L  56      16.634  15.823  52.144  1.00 42.84           C  
ATOM    425  OG  SER L  56      16.164  15.101  51.015  1.00 47.67           O  
ATOM    426  C   SER L  56      18.878  14.952  51.684  1.00 39.80           C  
ATOM    427  O   SER L  56      18.978  14.496  50.547  1.00 40.32           O  
ATOM    428  N   GLY L  57      19.462  14.371  52.751  1.00 39.33           N  
ATOM    429  CA  GLY L  57      20.165  13.127  52.639  1.00 39.51           C  
ATOM    430  C   GLY L  57      21.623  13.367  52.382  1.00 39.87           C  
ATOM    431  O   GLY L  57      22.424  12.437  52.462  1.00 40.84           O  
ATOM    432  N   VAL L  58      22.021  14.615  52.066  1.00 37.29           N  
ATOM    433  CA  VAL L  58      23.414  14.860  51.806  1.00 35.35           C  
ATOM    434  CB  VAL L  58      23.661  16.094  50.982  1.00 35.81           C  
ATOM    435  CG1 VAL L  58      25.178  16.298  50.831  1.00 36.00           C  
ATOM    436  CG2 VAL L  58      22.932  15.937  49.637  1.00 35.79           C  
ATOM    437  C   VAL L  58      24.116  15.031  53.121  1.00 35.65           C  
ATOM    438  O   VAL L  58      23.571  15.620  54.054  1.00 34.58           O  
ATOM    439  N   PRO L  59      25.324  14.527  53.214  1.00 33.94           N  
ATOM    440  CA  PRO L  59      26.071  14.629  54.443  1.00 33.16           C  
ATOM    441  CD  PRO L  59      25.698  13.349  52.447  1.00 35.11           C  
ATOM    442  CB  PRO L  59      27.249  13.670  54.295  1.00 34.59           C  
ATOM    443  CG  PRO L  59      26.732  12.606  53.311  1.00 36.12           C  
ATOM    444  C   PRO L  59      26.482  16.043  54.724  1.00 34.68           C  
ATOM    445  O   PRO L  59      26.823  16.768  53.793  1.00 37.61           O  
ATOM    446  N   SER L  60      26.522  16.428  56.014  1.00 36.70           N  
ATOM    447  CA  SER L  60      26.788  17.777  56.436  1.00 36.79           C  
ATOM    448  CB  SER L  60      26.633  17.961  57.955  1.00 36.76           C  
ATOM    449  OG  SER L  60      27.564  17.139  58.644  1.00 45.99           O  
ATOM    450  C   SER L  60      28.180  18.195  56.065  1.00 36.04           C  
ATOM    451  O   SER L  60      28.505  19.379  56.099  1.00 36.05           O  
ATOM    452  N   ARG L  61      29.048  17.239  55.697  1.00 33.71           N  
ATOM    453  CA  ARG L  61      30.404  17.576  55.365  1.00 31.30           C  
ATOM    454  CB  ARG L  61      31.321  16.353  55.190  1.00 31.55           C  
ATOM    455  CG  ARG L  61      30.887  15.342  54.130  1.00 32.66           C  
ATOM    456  CD  ARG L  61      31.854  14.160  54.048  1.00 30.90           C  
ATOM    457  NE  ARG L  61      31.311  13.171  53.075  1.00 31.74           N  
ATOM    458  CZ  ARG L  61      30.624  12.079  53.521  1.00 33.41           C  
ATOM    459  NH1 ARG L  61      30.388  11.915  54.856  1.00 34.34           N1+
ATOM    460  NH2 ARG L  61      30.184  11.142  52.632  1.00 37.08           N  
ATOM    461  C   ARG L  61      30.443  18.429  54.131  1.00 32.39           C  
ATOM    462  O   ARG L  61      31.383  19.204  53.952  1.00 35.12           O  
ATOM    463  N   PHE L  62      29.454  18.271  53.223  1.00 31.18           N  
ATOM    464  CA  PHE L  62      29.411  19.064  52.023  1.00 31.04           C  
ATOM    465  CB  PHE L  62      28.531  18.465  50.913  1.00 31.93           C  
ATOM    466  CG  PHE L  62      29.156  17.206  50.423  1.00 29.49           C  
ATOM    467  CD1 PHE L  62      28.864  15.994  51.002  1.00 29.25           C  
ATOM    468  CD2 PHE L  62      30.039  17.239  49.374  1.00 30.31           C  
ATOM    469  CE1 PHE L  62      29.445  14.836  50.541  1.00 30.08           C  
ATOM    470  CE2 PHE L  62      30.623  16.084  48.910  1.00 30.41           C  
ATOM    471  CZ  PHE L  62      30.327  14.878  49.490  1.00 29.96           C  
ATOM    472  C   PHE L  62      28.834  20.411  52.338  1.00 30.95           C  
ATOM    473  O   PHE L  62      27.896  20.536  53.124  1.00 32.82           O  
ATOM    474  N   SER L  63      29.392  21.472  51.719  1.00 29.47           N  
ATOM    475  CA  SER L  63      28.889  22.794  51.954  1.00 32.41           C  
ATOM    476  CB  SER L  63      29.559  23.497  53.146  1.00 32.85           C  
ATOM    477  OG  SER L  63      30.943  23.679  52.889  1.00 38.39           O  
ATOM    478  C   SER L  63      29.167  23.616  50.736  1.00 31.88           C  
ATOM    479  O   SER L  63      29.996  23.252  49.903  1.00 33.96           O  
ATOM    480  N   GLY L  64      28.461  24.756  50.601  1.00 31.36           N  
ATOM    481  CA  GLY L  64      28.668  25.601  49.462  1.00 30.48           C  
ATOM    482  C   GLY L  64      28.564  27.022  49.911  1.00 33.22           C  
ATOM    483  O   GLY L  64      27.923  27.334  50.914  1.00 33.18           O  
ATOM    484  N   SER L  65      29.219  27.928  49.158  1.00 32.54           N  
ATOM    485  CA  SER L  65      29.185  29.330  49.459  1.00 33.24           C  
ATOM    486  CB  SER L  65      30.323  29.807  50.375  1.00 34.28           C  
ATOM    487  OG  SER L  65      30.207  29.226  51.663  1.00 41.44           O  
ATOM    488  C   SER L  65      29.396  30.050  48.172  1.00 33.99           C  
ATOM    489  O   SER L  65      29.688  29.441  47.145  1.00 35.67           O  
ATOM    490  N   GLY L  66      29.259  31.389  48.200  1.00 35.76           N  
ATOM    491  CA  GLY L  66      29.527  32.137  47.008  1.00 38.93           C  
ATOM    492  C   GLY L  66      28.291  32.816  46.526  1.00 40.36           C  
ATOM    493  O   GLY L  66      27.164  32.419  46.820  1.00 42.62           O  
ATOM    494  N   SER L  67      28.504  33.914  45.778  1.00 41.12           N  
ATOM    495  CA  SER L  67      27.416  34.648  45.213  1.00 42.43           C  
ATOM    496  CB  SER L  67      26.831  35.705  46.165  1.00 45.15           C  
ATOM    497  OG  SER L  67      27.814  36.680  46.480  1.00 49.67           O  
ATOM    498  C   SER L  67      27.950  35.364  44.020  1.00 40.91           C  
ATOM    499  O   SER L  67      29.146  35.632  43.920  1.00 42.38           O  
ATOM    500  N   GLY L  68      27.057  35.699  43.073  1.00 40.95           N  
ATOM    501  CA  GLY L  68      27.489  36.432  41.923  1.00 41.56           C  
ATOM    502  C   GLY L  68      28.314  35.573  41.013  1.00 40.81           C  
ATOM    503  O   GLY L  68      27.788  34.736  40.283  1.00 42.00           O  
ATOM    504  N   THR L  69      29.609  35.925  40.912  1.00 38.39           N  
ATOM    505  CA  THR L  69      30.606  35.307  40.076  1.00 37.08           C  
ATOM    506  CB  THR L  69      31.686  36.278  39.709  1.00 38.11           C  
ATOM    507  OG1 THR L  69      31.122  37.406  39.057  1.00 42.01           O  
ATOM    508  CG2 THR L  69      32.676  35.576  38.767  1.00 40.03           C  
ATOM    509  C   THR L  69      31.301  34.081  40.615  1.00 36.98           C  
ATOM    510  O   THR L  69      31.625  33.183  39.838  1.00 40.60           O  
ATOM    511  N   ASP L  70      31.606  34.016  41.932  1.00 37.67           N  
ATOM    512  CA  ASP L  70      32.460  32.947  42.402  1.00 36.68           C  
ATOM    513  CB  ASP L  70      33.690  33.434  43.187  1.00 38.11           C  
ATOM    514  CG  ASP L  70      34.667  34.104  42.237  1.00 43.02           C  
ATOM    515  OD1 ASP L  70      34.394  34.121  41.008  1.00 47.99           O  
ATOM    516  OD2 ASP L  70      35.711  34.604  42.733  1.00 50.30           O1-
ATOM    517  C   ASP L  70      31.730  32.055  43.350  1.00 35.12           C  
ATOM    518  O   ASP L  70      31.054  32.525  44.264  1.00 37.21           O  
ATOM    519  N   PHE L  71      31.877  30.724  43.163  1.00 33.59           N  
ATOM    520  CA  PHE L  71      31.224  29.798  44.042  1.00 32.26           C  
ATOM    521  CB  PHE L  71      30.015  29.098  43.400  1.00 31.49           C  
ATOM    522  CG  PHE L  71      29.045  30.159  43.005  1.00 30.51           C  
ATOM    523  CD1 PHE L  71      29.116  30.730  41.756  1.00 29.63           C  
ATOM    524  CD2 PHE L  71      28.074  30.588  43.877  1.00 29.80           C  
ATOM    525  CE1 PHE L  71      28.230  31.711  41.379  1.00 31.76           C  
ATOM    526  CE2 PHE L  71      27.185  31.569  43.505  1.00 30.33           C  
ATOM    527  CZ  PHE L  71      27.259  32.131  42.254  1.00 31.09           C  
ATOM    528  C   PHE L  71      32.209  28.728  44.398  1.00 31.99           C  
ATOM    529  O   PHE L  71      33.102  28.411  43.615  1.00 33.69           O  
ATOM    530  N   THR L  72      32.067  28.143  45.608  1.00 30.18           N  
ATOM    531  CA  THR L  72      32.988  27.134  46.039  1.00 30.49           C  
ATOM    532  CB  THR L  72      33.985  27.703  47.006  1.00 32.55           C  
ATOM    533  OG1 THR L  72      34.901  26.710  47.428  1.00 32.75           O  
ATOM    534  CG2 THR L  72      33.234  28.295  48.206  1.00 32.73           C  
ATOM    535  C   THR L  72      32.224  26.018  46.699  1.00 32.16           C  
ATOM    536  O   THR L  72      31.202  26.241  47.345  1.00 33.12           O  
ATOM    537  N   LEU L  73      32.705  24.767  46.515  1.00 29.96           N  
ATOM    538  CA  LEU L  73      32.128  23.599  47.123  1.00 30.08           C  
ATOM    539  CB  LEU L  73      31.823  22.485  46.109  1.00 28.93           C  
ATOM    540  CG  LEU L  73      31.261  21.198  46.741  1.00 29.38           C  
ATOM    541  CD1 LEU L  73      29.882  21.437  47.373  1.00 30.02           C  
ATOM    542  CD2 LEU L  73      31.270  20.035  45.737  1.00 31.50           C  
ATOM    543  C   LEU L  73      33.175  23.070  48.047  1.00 30.68           C  
ATOM    544  O   LEU L  73      34.320  22.881  47.641  1.00 34.62           O  
ATOM    545  N   THR L  74      32.819  22.820  49.322  1.00 30.64           N  
ATOM    546  CA  THR L  74      33.826  22.358  50.231  1.00 30.66           C  
ATOM    547  CB  THR L  74      34.102  23.315  51.356  1.00 31.28           C  
ATOM    548  OG1 THR L  74      34.544  24.563  50.845  1.00 31.17           O  
ATOM    549  CG2 THR L  74      35.179  22.704  52.268  1.00 29.42           C  
ATOM    550  C   THR L  74      33.392  21.072  50.854  1.00 31.74           C  
ATOM    551  O   THR L  74      32.222  20.877  51.181  1.00 33.33           O  
ATOM    552  N   ILE L  75      34.357  20.146  51.006  1.00 32.93           N  
ATOM    553  CA  ILE L  75      34.121  18.903  51.672  1.00 32.63           C  
ATOM    554  CB  ILE L  75      34.511  17.710  50.846  1.00 31.23           C  
ATOM    555  CG1 ILE L  75      33.681  17.675  49.550  1.00 31.39           C  
ATOM    556  CG2 ILE L  75      34.346  16.447  51.707  1.00 30.78           C  
ATOM    557  CD1 ILE L  75      34.174  16.647  48.532  1.00 31.20           C  
ATOM    558  C   ILE L  75      35.007  18.964  52.878  1.00 35.01           C  
ATOM    559  O   ILE L  75      36.231  18.994  52.760  1.00 36.31           O  
ATOM    560  N   SER L  76      34.392  18.988  54.075  1.00 34.77           N  
ATOM    561  CA  SER L  76      35.108  19.167  55.307  1.00 34.45           C  
ATOM    562  CB  SER L  76      34.185  19.108  56.535  1.00 34.41           C  
ATOM    563  OG  SER L  76      33.178  20.102  56.438  1.00 39.57           O  
ATOM    564  C   SER L  76      36.092  18.060  55.473  1.00 37.25           C  
ATOM    565  O   SER L  76      37.277  18.302  55.699  1.00 41.23           O  
ATOM    566  N   SER L  77      35.613  16.805  55.384  1.00 36.70           N  
ATOM    567  CA  SER L  77      36.516  15.705  55.532  1.00 37.70           C  
ATOM    568  CB  SER L  77      36.375  15.002  56.894  1.00 37.19           C  
ATOM    569  OG  SER L  77      37.287  13.918  56.993  1.00 43.08           O  
ATOM    570  C   SER L  77      36.164  14.726  54.458  1.00 36.75           C  
ATOM    571  O   SER L  77      35.033  14.251  54.379  1.00 35.83           O  
ATOM    572  N   LEU L  78      37.144  14.392  53.604  1.00 35.18           N  
ATOM    573  CA  LEU L  78      36.919  13.522  52.485  1.00 33.61           C  
ATOM    574  CB  LEU L  78      38.092  13.593  51.487  1.00 34.36           C  
ATOM    575  CG  LEU L  78      37.905  12.840  50.160  1.00 34.68           C  
ATOM    576  CD1 LEU L  78      36.745  13.423  49.338  1.00 36.73           C  
ATOM    577  CD2 LEU L  78      39.221  12.814  49.365  1.00 35.87           C  
ATOM    578  C   LEU L  78      36.761  12.115  52.985  1.00 34.22           C  
ATOM    579  O   LEU L  78      37.553  11.640  53.799  1.00 33.11           O  
ATOM    580  N   GLN L  79      35.717  11.412  52.495  1.00 36.07           N  
ATOM    581  CA  GLN L  79      35.454  10.051  52.880  1.00 35.18           C  
ATOM    582  CB  GLN L  79      34.015   9.822  53.371  1.00 36.48           C  
ATOM    583  CG  GLN L  79      33.638  10.686  54.580  1.00 38.60           C  
ATOM    584  CD  GLN L  79      34.507  10.277  55.761  1.00 43.50           C  
ATOM    585  OE1 GLN L  79      35.248   9.300  55.694  1.00 42.40           O  
ATOM    586  NE2 GLN L  79      34.413  11.044  56.880  1.00 45.46           N  
ATOM    587  C   GLN L  79      35.648   9.229  51.640  1.00 34.79           C  
ATOM    588  O   GLN L  79      35.679   9.766  50.536  1.00 36.17           O  
ATOM    589  N   PRO L  80      35.775   7.941  51.780  1.00 34.75           N  
ATOM    590  CA  PRO L  80      36.052   7.101  50.646  1.00 35.89           C  
ATOM    591  CD  PRO L  80      36.219   7.343  53.028  1.00 34.57           C  
ATOM    592  CB  PRO L  80      36.303   5.710  51.224  1.00 37.18           C  
ATOM    593  CG  PRO L  80      36.855   6.000  52.632  1.00 33.61           C  
ATOM    594  C   PRO L  80      34.986   7.156  49.597  1.00 35.79           C  
ATOM    595  O   PRO L  80      35.295   6.927  48.429  1.00 39.56           O  
ATOM    596  N   GLU L  81      33.733   7.439  49.991  1.00 35.70           N  
ATOM    597  CA  GLU L  81      32.608   7.483  49.097  1.00 35.59           C  
ATOM    598  CB  GLU L  81      31.263   7.664  49.820  1.00 37.43           C  
ATOM    599  CG  GLU L  81      30.971   6.615  50.891  1.00 41.90           C  
ATOM    600  CD  GLU L  81      31.469   7.175  52.216  1.00 45.96           C  
ATOM    601  OE1 GLU L  81      30.856   8.162  52.699  1.00 46.93           O  
ATOM    602  OE2 GLU L  81      32.467   6.631  52.759  1.00 43.93           O1-
ATOM    603  C   GLU L  81      32.720   8.674  48.195  1.00 36.15           C  
ATOM    604  O   GLU L  81      32.188   8.677  47.089  1.00 38.94           O  
ATOM    605  N   ASP L  82      33.382   9.730  48.693  1.00 34.69           N  
ATOM    606  CA  ASP L  82      33.472  11.033  48.097  1.00 34.15           C  
ATOM    607  CB  ASP L  82      34.062  12.071  49.066  1.00 35.05           C  
ATOM    608  CG  ASP L  82      33.035  12.254  50.175  1.00 35.45           C  
ATOM    609  OD1 ASP L  82      31.864  11.840  49.961  1.00 36.01           O  
ATOM    610  OD2 ASP L  82      33.403  12.802  51.248  1.00 38.01           O1-
ATOM    611  C   ASP L  82      34.252  11.086  46.818  1.00 34.60           C  
ATOM    612  O   ASP L  82      34.114  12.056  46.075  1.00 32.74           O  
ATOM    613  N   VAL L  83      35.148  10.123  46.530  1.00 33.48           N  
ATOM    614  CA  VAL L  83      35.873  10.284  45.300  1.00 33.90           C  
ATOM    615  CB  VAL L  83      36.985   9.294  45.109  1.00 33.77           C  
ATOM    616  CG1 VAL L  83      38.029   9.522  46.216  1.00  0.00           C  
ATOM    617  CG2 VAL L  83      36.392   7.878  45.088  1.00  0.00           C  
ATOM    618  C   VAL L  83      34.906  10.148  44.167  1.00 33.72           C  
ATOM    619  O   VAL L  83      34.170   9.167  44.072  1.00 33.75           O  
ATOM    620  N   ALA L  84      34.893  11.155  43.270  1.00 30.99           N  
ATOM    621  CA  ALA L  84      33.988  11.178  42.156  1.00 30.25           C  
ATOM    622  CB  ALA L  84      32.507  11.221  42.567  1.00 29.73           C  
ATOM    623  C   ALA L  84      34.264  12.445  41.409  1.00 30.30           C  
ATOM    624  O   ALA L  84      35.251  13.128  41.677  1.00 31.40           O  
ATOM    625  N   THR L  85      33.411  12.769  40.415  1.00 29.72           N  
ATOM    626  CA  THR L  85      33.568  13.996  39.689  1.00 29.79           C  
ATOM    627  CB  THR L  85      33.505  13.827  38.197  1.00 28.88           C  
ATOM    628  OG1 THR L  85      34.508  12.919  37.764  1.00 32.57           O  
ATOM    629  CG2 THR L  85      33.727  15.197  37.537  1.00 29.19           C  
ATOM    630  C   THR L  85      32.435  14.880  40.113  1.00 30.08           C  
ATOM    631  O   THR L  85      31.330  14.405  40.373  1.00 32.00           O  
ATOM    632  N   TYR L  86      32.692  16.201  40.219  1.00 28.43           N  
ATOM    633  CA  TYR L  86      31.689  17.119  40.678  1.00 27.49           C  
ATOM    634  CB  TYR L  86      32.102  17.866  41.958  1.00 29.13           C  
ATOM    635  CG  TYR L  86      32.211  16.866  43.058  1.00 29.21           C  
ATOM    636  CD1 TYR L  86      33.343  16.095  43.200  1.00 29.23           C  
ATOM    637  CD2 TYR L  86      31.179  16.704  43.952  1.00 28.94           C  
ATOM    638  CE1 TYR L  86      33.441  15.177  44.218  1.00 28.91           C  
ATOM    639  CE2 TYR L  86      31.271  15.787  44.972  1.00 28.53           C  
ATOM    640  CZ  TYR L  86      32.403  15.019  45.105  1.00 28.60           C  
ATOM    641  OH  TYR L  86      32.504  14.076  46.150  1.00 29.11           O  
ATOM    642  C   TYR L  86      31.483  18.155  39.615  1.00 28.36           C  
ATOM    643  O   TYR L  86      32.434  18.572  38.958  1.00 29.82           O  
ATOM    644  N   TYR L  87      30.217  18.583  39.408  1.00 29.11           N  
ATOM    645  CA  TYR L  87      29.941  19.577  38.409  1.00 27.29           C  
ATOM    646  CB  TYR L  87      29.053  19.107  37.239  1.00 27.34           C  
ATOM    647  CG  TYR L  87      29.627  17.919  36.545  1.00 26.72           C  
ATOM    648  CD1 TYR L  87      30.641  18.037  35.626  1.00 27.61           C  
ATOM    649  CD2 TYR L  87      29.136  16.667  36.822  1.00 26.56           C  
ATOM    650  CE1 TYR L  87      31.152  16.928  34.992  1.00 27.48           C  
ATOM    651  CE2 TYR L  87      29.642  15.556  36.190  1.00 27.59           C  
ATOM    652  CZ  TYR L  87      30.653  15.684  35.271  1.00 27.93           C  
ATOM    653  OH  TYR L  87      31.181  14.551  34.616  1.00 29.56           O  
ATOM    654  C   TYR L  87      29.132  20.665  39.047  1.00 27.79           C  
ATOM    655  O   TYR L  87      28.327  20.415  39.942  1.00 29.72           O  
ATOM    656  N   CYS L  88      29.341  21.916  38.593  1.00 28.27           N  
ATOM    657  CA  CYS L  88      28.557  23.029  39.044  1.00 30.88           C  
ATOM    658  CB  CYS L  88      29.402  24.286  39.373  1.00 30.28           C  
ATOM    659  SG  CYS L  88      30.543  24.769  38.033  1.00 37.12           S  
ATOM    660  C   CYS L  88      27.626  23.356  37.916  1.00 32.02           C  
ATOM    661  O   CYS L  88      27.923  23.054  36.760  1.00 31.44           O  
ATOM    662  N   GLN L  89      26.441  23.928  38.219  1.00 31.95           N  
ATOM    663  CA  GLN L  89      25.530  24.280  37.165  1.00 30.01           C  
ATOM    664  CB  GLN L  89      24.397  23.260  36.952  1.00 30.85           C  
ATOM    665  CG  GLN L  89      23.449  23.664  35.822  1.00 28.39           C  
ATOM    666  CD  GLN L  89      22.312  22.657  35.746  1.00 31.94           C  
ATOM    667  OE1 GLN L  89      21.205  22.986  35.325  1.00 31.39           O  
ATOM    668  NE2 GLN L  89      22.586  21.395  36.167  1.00 32.89           N  
ATOM    669  C   GLN L  89      24.868  25.569  37.545  1.00 28.55           C  
ATOM    670  O   GLN L  89      24.609  25.816  38.722  1.00 30.29           O  
ATOM    671  N   ARG L  90      24.574  26.426  36.545  1.00 28.74           N  
ATOM    672  CA  ARG L  90      23.905  27.680  36.771  1.00 27.54           C  
ATOM    673  CB  ARG L  90      24.508  28.833  35.952  1.00 26.63           C  
ATOM    674  CG  ARG L  90      24.484  28.537  34.448  1.00 28.97           C  
ATOM    675  CD  ARG L  90      24.777  29.738  33.544  1.00 26.81           C  
ATOM    676  NE  ARG L  90      23.560  30.599  33.539  1.00  0.00           N  
ATOM    677  CZ  ARG L  90      23.030  31.020  32.351  1.00  0.00           C  
ATOM    678  NH1 ARG L  90      23.637  30.688  31.176  1.00  0.00           N1+
ATOM    679  NH2 ARG L  90      21.891  31.774  32.337  1.00  0.00           N  
ATOM    680  C   ARG L  90      22.498  27.526  36.262  1.00 30.86           C  
ATOM    681  O   ARG L  90      22.301  27.025  35.157  1.00 30.59           O  
ATOM    682  N   TYR L  91      21.486  27.917  37.058  1.00 35.99           N  
ATOM    683  CA  TYR L  91      20.175  27.927  36.484  1.00 37.74           C  
ATOM    684  CB  TYR L  91      19.237  26.887  37.107  1.00 35.20           C  
ATOM    685  CG  TYR L  91      19.412  26.928  38.585  1.00 34.59           C  
ATOM    686  CD1 TYR L  91      19.123  28.057  39.315  1.00 36.10           C  
ATOM    687  CD2 TYR L  91      19.829  25.798  39.250  1.00 35.67           C  
ATOM    688  CE1 TYR L  91      19.275  28.059  40.683  1.00 33.77           C  
ATOM    689  CE2 TYR L  91      19.984  25.795  40.615  1.00 36.00           C  
ATOM    690  CZ  TYR L  91      19.707  26.930  41.334  1.00 35.52           C  
ATOM    691  OH  TYR L  91      19.861  26.935  42.736  1.00 34.82           O  
ATOM    692  C   TYR L  91      19.580  29.291  36.633  1.00 40.19           C  
ATOM    693  O   TYR L  91      18.384  29.427  36.889  1.00 39.56           O  
ATOM    694  N   ASN L  92      20.402  30.343  36.453  1.00 42.36           N  
ATOM    695  CA  ASN L  92      19.907  31.686  36.511  1.00 42.89           C  
ATOM    696  CB  ASN L  92      21.029  32.738  36.502  1.00 49.68           C  
ATOM    697  CG  ASN L  92      20.388  34.115  36.603  1.00 50.74           C  
ATOM    698  OD1 ASN L  92      19.693  34.559  35.692  1.00 49.17           O  
ATOM    699  ND2 ASN L  92      20.619  34.810  37.750  1.00 55.39           N  
ATOM    700  C   ASN L  92      19.059  31.908  35.301  1.00 43.19           C  
ATOM    701  O   ASN L  92      17.963  32.460  35.388  1.00 45.61           O  
ATOM    702  N   ARG L  93      19.553  31.462  34.131  1.00 41.07           N  
ATOM    703  CA  ARG L  93      18.816  31.679  32.923  1.00 42.62           C  
ATOM    704  CB  ARG L  93      19.215  32.979  32.205  1.00 45.89           C  
ATOM    705  CG  ARG L  93      18.327  33.340  31.013  1.00 51.99           C  
ATOM    706  CD  ARG L  93      18.926  34.429  30.119  1.00 56.98           C  
ATOM    707  NE  ARG L  93      19.139  35.636  30.963  1.00 64.42           N  
ATOM    708  CZ  ARG L  93      20.325  36.307  30.890  1.00 67.37           C  
ATOM    709  NH1 ARG L  93      21.303  35.869  30.045  1.00 64.21           N1+
ATOM    710  NH2 ARG L  93      20.533  37.409  31.667  1.00 70.15           N  
ATOM    711  C   ARG L  93      19.116  30.558  31.980  1.00 42.36           C  
ATOM    712  O   ARG L  93      20.092  29.828  32.142  1.00 43.98           O  
ATOM    713  N   ALA L  94      18.239  30.368  30.975  1.00 41.35           N  
ATOM    714  CA  ALA L  94      18.495  29.371  29.979  1.00 43.72           C  
ATOM    715  CB  ALA L  94      17.248  28.959  29.176  1.00 46.56           C  
ATOM    716  C   ALA L  94      19.480  29.963  29.018  1.00 43.18           C  
ATOM    717  O   ALA L  94      19.513  31.176  28.819  1.00 44.95           O  
ATOM    718  N   PRO L  95      20.299  29.138  28.422  1.00 42.38           N  
ATOM    719  CA  PRO L  95      20.298  27.730  28.706  1.00 40.80           C  
ATOM    720  CD  PRO L  95      20.820  29.425  27.096  1.00 41.64           C  
ATOM    721  CB  PRO L  95      20.937  27.046  27.496  1.00 42.72           C  
ATOM    722  CG  PRO L  95      21.651  28.182  26.741  1.00 43.21           C  
ATOM    723  C   PRO L  95      21.045  27.469  29.972  1.00 43.85           C  
ATOM    724  O   PRO L  95      21.895  28.278  30.338  1.00 43.82           O  
ATOM    725  N   TYR L  96      20.749  26.341  30.643  1.00 44.20           N  
ATOM    726  CA  TYR L  96      21.443  26.009  31.850  1.00 44.15           C  
ATOM    727  CB  TYR L  96      20.773  24.872  32.642  1.00 45.39           C  
ATOM    728  CG  TYR L  96      19.381  25.295  32.967  1.00 44.87           C  
ATOM    729  CD1 TYR L  96      18.390  25.173  32.022  1.00 44.77           C  
ATOM    730  CD2 TYR L  96      19.060  25.804  34.204  1.00 46.11           C  
ATOM    731  CE1 TYR L  96      17.099  25.554  32.303  1.00 46.71           C  
ATOM    732  CE2 TYR L  96      17.771  26.187  34.492  1.00 49.24           C  
ATOM    733  CZ  TYR L  96      16.789  26.064  33.540  1.00 49.23           C  
ATOM    734  OH  TYR L  96      15.466  26.456  33.832  1.00 51.93           O  
ATOM    735  C   TYR L  96      22.778  25.512  31.404  1.00 47.12           C  
ATOM    736  O   TYR L  96      22.867  24.717  30.469  1.00 49.37           O  
ATOM    737  N   THR L  97      23.859  25.989  32.047  1.00 30.99           N  
ATOM    738  CA  THR L  97      25.174  25.592  31.633  1.00 30.72           C  
ATOM    739  CB  THR L  97      26.039  26.773  31.305  1.00 30.81           C  
ATOM    740  OG1 THR L  97      25.363  27.654  30.426  1.00 42.48           O  
ATOM    741  CG2 THR L  97      27.274  26.258  30.565  1.00 38.72           C  
ATOM    742  C   THR L  97      25.835  24.876  32.781  1.00 29.45           C  
ATOM    743  O   THR L  97      25.630  25.222  33.944  1.00 31.10           O  
ATOM    744  N   PHE L  98      26.664  23.853  32.469  1.00 30.15           N  
ATOM    745  CA  PHE L  98      27.375  23.072  33.453  1.00 30.20           C  
ATOM    746  CB  PHE L  98      27.368  21.549  33.205  1.00 28.51           C  
ATOM    747  CG  PHE L  98      26.057  20.915  33.514  1.00 28.63           C  
ATOM    748  CD1 PHE L  98      25.035  20.905  32.594  1.00 27.56           C  
ATOM    749  CD2 PHE L  98      25.867  20.295  34.728  1.00 29.42           C  
ATOM    750  CE1 PHE L  98      23.837  20.301  32.892  1.00 28.60           C  
ATOM    751  CE2 PHE L  98      24.672  19.690  35.030  1.00 28.28           C  
ATOM    752  CZ  PHE L  98      23.651  19.694  34.111  1.00 28.03           C  
ATOM    753  C   PHE L  98      28.832  23.404  33.369  1.00 30.72           C  
ATOM    754  O   PHE L  98      29.335  23.838  32.335  1.00 31.25           O  
ATOM    755  N   GLY L  99      29.556  23.195  34.487  1.00 31.86           N  
ATOM    756  CA  GLY L  99      30.976  23.397  34.498  1.00 30.99           C  
ATOM    757  C   GLY L  99      31.586  22.174  33.883  1.00 32.89           C  
ATOM    758  O   GLY L  99      30.915  21.172  33.647  1.00 33.77           O  
ATOM    759  N   GLN L 100      32.905  22.238  33.634  1.00 32.52           N  
ATOM    760  CA  GLN L 100      33.680  21.211  32.996  1.00 33.15           C  
ATOM    761  CB  GLN L 100      35.142  21.641  32.843  1.00 33.18           C  
ATOM    762  CG  GLN L 100      35.316  22.937  32.058  1.00 39.29           C  
ATOM    763  CD  GLN L 100      36.747  23.394  32.280  1.00 42.56           C  
ATOM    764  OE1 GLN L 100      37.412  23.866  31.361  1.00 57.24           O  
ATOM    765  NE2 GLN L 100      37.236  23.255  33.541  1.00 54.53           N  
ATOM    766  C   GLN L 100      33.703  19.980  33.848  1.00 30.46           C  
ATOM    767  O   GLN L 100      33.726  18.862  33.337  1.00 32.41           O  
ATOM    768  N   GLY L 101      33.735  20.154  35.181  1.00 30.87           N  
ATOM    769  CA  GLY L 101      33.788  19.026  36.068  1.00 30.06           C  
ATOM    770  C   GLY L 101      35.153  18.959  36.681  1.00 33.24           C  
ATOM    771  O   GLY L 101      36.145  19.364  36.079  1.00 34.45           O  
ATOM    772  N   THR L 102      35.221  18.454  37.932  1.00 31.66           N  
ATOM    773  CA  THR L 102      36.478  18.301  38.611  1.00 29.65           C  
ATOM    774  CB  THR L 102      36.621  19.208  39.800  1.00 29.30           C  
ATOM    775  OG1 THR L 102      36.488  20.564  39.401  1.00 31.89           O  
ATOM    776  CG2 THR L 102      37.999  18.984  40.442  1.00 29.61           C  
ATOM    777  C   THR L 102      36.527  16.891  39.114  1.00 29.32           C  
ATOM    778  O   THR L 102      35.618  16.442  39.812  1.00 29.72           O  
ATOM    779  N   LYS L 103      37.591  16.135  38.783  1.00 30.49           N  
ATOM    780  CA  LYS L 103      37.588  14.794  39.287  1.00 30.56           C  
ATOM    781  CB  LYS L 103      38.034  13.709  38.290  1.00 31.86           C  
ATOM    782  CG  LYS L 103      39.542  13.577  38.110  1.00 41.48           C  
ATOM    783  CD  LYS L 103      39.927  12.309  37.346  1.00 45.97           C  
ATOM    784  CE  LYS L 103      39.332  11.025  37.933  1.00 49.26           C  
ATOM    785  NZ  LYS L 103      39.649   9.872  37.060  1.00 49.49           N1+
ATOM    786  C   LYS L 103      38.476  14.742  40.486  1.00 33.57           C  
ATOM    787  O   LYS L 103      39.605  15.233  40.474  1.00 36.31           O  
ATOM    788  N   VAL L 104      37.948  14.150  41.574  1.00 31.61           N  
ATOM    789  CA  VAL L 104      38.677  14.032  42.803  1.00 30.38           C  
ATOM    790  CB  VAL L 104      37.817  14.294  44.009  1.00 30.51           C  
ATOM    791  CG1 VAL L 104      38.640  14.044  45.283  1.00 30.33           C  
ATOM    792  CG2 VAL L 104      37.256  15.723  43.902  1.00 29.81           C  
ATOM    793  C   VAL L 104      39.168  12.619  42.883  1.00 32.32           C  
ATOM    794  O   VAL L 104      38.379  11.676  42.906  1.00 32.30           O  
ATOM    795  N   GLU L 105      40.504  12.449  42.952  1.00 34.61           N  
ATOM    796  CA  GLU L 105      41.114  11.148  42.929  1.00 34.14           C  
ATOM    797  CB  GLU L 105      42.196  11.033  41.847  1.00 38.30           C  
ATOM    798  CG  GLU L 105      42.869   9.666  41.776  1.00 45.24           C  
ATOM    799  CD  GLU L 105      44.058   9.789  40.836  1.00 58.82           C  
ATOM    800  OE1 GLU L 105      45.101  10.348  41.273  1.00 59.94           O  
ATOM    801  OE2 GLU L 105      43.941   9.329  39.672  1.00 64.78           O1-
ATOM    802  C   GLU L 105      41.799  10.889  44.238  1.00 33.31           C  
ATOM    803  O   GLU L 105      42.077  11.805  45.011  1.00 34.84           O  
ATOM    804  N   ILE L 106      42.088   9.596  44.507  1.00 32.28           N  
ATOM    805  CA  ILE L 106      42.717   9.165  45.726  1.00 33.90           C  
ATOM    806  CB  ILE L 106      42.526   7.696  45.988  1.00 33.45           C  
ATOM    807  CG1 ILE L 106      41.039   7.336  46.148  1.00 34.87           C  
ATOM    808  CG2 ILE L 106      43.384   7.322  47.208  1.00 33.96           C  
ATOM    809  CD1 ILE L 106      40.367   7.971  47.366  1.00 37.67           C  
ATOM    810  C   ILE L 106      44.194   9.362  45.586  1.00 33.41           C  
ATOM    811  O   ILE L 106      44.816   8.845  44.658  1.00 35.74           O  
ATOM    812  N   LYS L 107      44.803  10.114  46.523  1.00 37.48           N  
ATOM    813  CA  LYS L 107      46.218  10.330  46.454  1.00 36.37           C  
ATOM    814  CB  LYS L 107      46.715  11.467  47.362  1.00 38.85           C  
ATOM    815  CG  LYS L 107      48.229  11.677  47.277  1.00 42.75           C  
ATOM    816  CD  LYS L 107      48.698  13.000  47.878  1.00 47.55           C  
ATOM    817  CE  LYS L 107      50.212  13.066  48.075  1.00 52.68           C  
ATOM    818  NZ  LYS L 107      50.902  12.754  46.803  1.00 53.99           N1+
ATOM    819  C   LYS L 107      46.899   9.047  46.918  1.00 35.51           C  
ATOM    820  O   LYS L 107      46.726   8.679  48.111  1.00 35.75           O  
ATOM    821  OXT LYS L 107      47.608   8.423  46.085  1.00  0.00           O1-
TER     822      LYS L 107 
ATOM    823  N   GLU H 108       9.073   5.171  45.823  1.00 59.67           N1+
ATOM    824  CA  GLU H 108      10.011   6.306  45.675  1.00 59.40           C  
ATOM    825  CB  GLU H 108      11.469   5.830  45.754  1.00 63.32           C  
ATOM    826  CG  GLU H 108      11.853   5.238  47.106  1.00 69.18           C  
ATOM    827  CD  GLU H 108      13.314   4.828  47.016  1.00 71.79           C  
ATOM    828  OE1 GLU H 108      13.991   5.283  46.056  1.00 71.68           O  
ATOM    829  OE2 GLU H 108      13.777   4.066  47.907  1.00 57.28           O1-
ATOM    830  C   GLU H 108       9.833   6.940  44.343  1.00 56.35           C  
ATOM    831  O   GLU H 108       9.151   6.402  43.472  1.00 56.21           O  
ATOM    832  N   VAL H 109      10.444   8.121  44.154  1.00 52.27           N  
ATOM    833  CA  VAL H 109      10.308   8.758  42.886  1.00 48.94           C  
ATOM    834  CB  VAL H 109      10.672  10.213  42.919  1.00 46.02           C  
ATOM    835  CG1 VAL H 109      10.641  10.764  41.486  1.00 46.34           C  
ATOM    836  CG2 VAL H 109       9.712  10.931  43.884  1.00 46.27           C  
ATOM    837  C   VAL H 109      11.239   8.064  41.950  1.00 48.90           C  
ATOM    838  O   VAL H 109      12.413   7.878  42.263  1.00 48.53           O  
ATOM    839  N   GLN H 110      10.732   7.643  40.773  1.00 46.67           N  
ATOM    840  CA  GLN H 110      11.589   6.994  39.826  1.00 43.42           C  
ATOM    841  CB  GLN H 110      11.368   5.482  39.657  1.00 46.02           C  
ATOM    842  CG  GLN H 110      11.955   4.616  40.765  1.00 52.95           C  
ATOM    843  CD  GLN H 110      11.783   3.170  40.328  1.00 56.28           C  
ATOM    844  OE1 GLN H 110      12.292   2.250  40.964  1.00 59.17           O  
ATOM    845  NE2 GLN H 110      11.054   2.961  39.200  1.00 57.59           N  
ATOM    846  C   GLN H 110      11.356   7.573  38.472  1.00 39.94           C  
ATOM    847  O   GLN H 110      10.242   7.950  38.113  1.00 41.94           O  
ATOM    848  N   LEU H 111      12.451   7.669  37.696  1.00 38.88           N  
ATOM    849  CA  LEU H 111      12.394   8.112  36.336  1.00 36.97           C  
ATOM    850  CB  LEU H 111      13.160   9.421  36.079  1.00 37.20           C  
ATOM    851  CG  LEU H 111      12.559  10.647  36.790  1.00 36.54           C  
ATOM    852  CD1 LEU H 111      13.375  11.914  36.493  1.00 34.42           C  
ATOM    853  CD2 LEU H 111      11.068  10.812  36.453  1.00 37.62           C  
ATOM    854  C   LEU H 111      13.084   7.045  35.547  1.00 36.51           C  
ATOM    855  O   LEU H 111      14.223   6.688  35.842  1.00 37.03           O  
ATOM    856  N   VAL H 112      12.400   6.496  34.523  1.00 38.07           N  
ATOM    857  CA  VAL H 112      13.018   5.467  33.738  1.00 35.93           C  
ATOM    858  CB  VAL H 112      12.268   4.167  33.810  1.00 35.88           C  
ATOM    859  CG1 VAL H 112      12.945   3.143  32.889  1.00 36.16           C  
ATOM    860  CG2 VAL H 112      12.191   3.733  35.284  1.00 36.51           C  
ATOM    861  C   VAL H 112      13.010   5.913  32.308  1.00 36.34           C  
ATOM    862  O   VAL H 112      11.954   6.216  31.753  1.00 40.36           O  
ATOM    863  N   GLU H 113      14.196   5.950  31.664  1.00 36.42           N  
ATOM    864  CA  GLU H 113      14.261   6.389  30.297  1.00 37.44           C  
ATOM    865  CB  GLU H 113      15.453   7.313  29.967  1.00 37.95           C  
ATOM    866  CG  GLU H 113      15.426   8.688  30.640  1.00 36.76           C  
ATOM    867  CD  GLU H 113      16.311   8.655  31.881  1.00 38.13           C  
ATOM    868  OE1 GLU H 113      17.544   8.871  31.734  1.00 39.45           O  
ATOM    869  OE2 GLU H 113      15.776   8.416  32.993  1.00 36.87           O1-
ATOM    870  C   GLU H 113      14.400   5.188  29.415  1.00 36.38           C  
ATOM    871  O   GLU H 113      14.896   4.146  29.842  1.00 39.66           O  
ATOM    872  N   SER H 114      13.933   5.304  28.151  1.00 37.36           N  
ATOM    873  CA  SER H 114      14.032   4.218  27.215  1.00 35.97           C  
ATOM    874  CB  SER H 114      12.885   3.199  27.340  1.00 38.05           C  
ATOM    875  OG  SER H 114      11.646   3.821  27.032  1.00 44.93           O  
ATOM    876  C   SER H 114      13.973   4.790  25.828  1.00 35.64           C  
ATOM    877  O   SER H 114      13.733   5.983  25.647  1.00 36.00           O  
ATOM    878  N   GLY H 115      14.197   3.934  24.806  1.00 35.22           N  
ATOM    879  CA  GLY H 115      14.119   4.370  23.437  1.00 37.77           C  
ATOM    880  C   GLY H 115      15.487   4.551  22.848  1.00 40.05           C  
ATOM    881  O   GLY H 115      15.616   4.853  21.662  1.00 44.74           O  
ATOM    882  N   GLY H 116      16.555   4.363  23.645  1.00 40.47           N  
ATOM    883  CA  GLY H 116      17.875   4.547  23.109  1.00 38.54           C  
ATOM    884  C   GLY H 116      18.196   3.380  22.232  1.00 39.62           C  
ATOM    885  O   GLY H 116      17.540   2.342  22.288  1.00 41.07           O  
ATOM    886  N   GLY H 117      19.239   3.526  21.389  1.00 39.23           N  
ATOM    887  CA  GLY H 117      19.605   2.449  20.518  1.00 40.35           C  
ATOM    888  C   GLY H 117      20.588   2.964  19.517  1.00 40.60           C  
ATOM    889  O   GLY H 117      21.042   4.105  19.597  1.00 39.86           O  
ATOM    890  N   LEU H 118      20.939   2.112  18.533  1.00 38.30           N  
ATOM    891  CA  LEU H 118      21.896   2.477  17.531  1.00 35.85           C  
ATOM    892  CB  LEU H 118      22.763   1.275  17.101  1.00 34.55           C  
ATOM    893  CG  LEU H 118      23.974   1.612  16.209  1.00 41.39           C  
ATOM    894  CD1 LEU H 118      23.549   2.175  14.847  1.00 41.74           C  
ATOM    895  CD2 LEU H 118      24.978   2.506  16.955  1.00 41.56           C  
ATOM    896  C   LEU H 118      21.123   2.970  16.343  1.00 36.69           C  
ATOM    897  O   LEU H 118      20.131   2.361  15.944  1.00 39.11           O  
ATOM    898  N   VAL H 119      21.537   4.120  15.770  1.00 34.29           N  
ATOM    899  CA  VAL H 119      20.839   4.650  14.631  1.00 35.21           C  
ATOM    900  CB  VAL H 119      19.817   5.686  14.997  1.00 36.09           C  
ATOM    901  CG1 VAL H 119      20.543   6.898  15.604  1.00 36.94           C  
ATOM    902  CG2 VAL H 119      18.980   6.011  13.749  1.00 35.35           C  
ATOM    903  C   VAL H 119      21.836   5.289  13.706  1.00 37.42           C  
ATOM    904  O   VAL H 119      22.906   5.721  14.131  1.00 39.09           O  
ATOM    905  N   GLN H 120      21.508   5.355  12.396  1.00 36.22           N  
ATOM    906  CA  GLN H 120      22.406   5.947  11.441  1.00 36.06           C  
ATOM    907  CB  GLN H 120      22.191   5.542   9.969  1.00 38.37           C  
ATOM    908  CG  GLN H 120      22.643   4.122   9.614  1.00 42.51           C  
ATOM    909  CD  GLN H 120      21.424   3.216   9.530  1.00 43.81           C  
ATOM    910  OE1 GLN H 120      20.321   3.594   9.920  1.00 46.37           O  
ATOM    911  NE2 GLN H 120      21.625   1.985   8.990  1.00 47.38           N  
ATOM    912  C   GLN H 120      22.252   7.428  11.498  1.00 34.51           C  
ATOM    913  O   GLN H 120      21.269   7.963  12.007  1.00 36.15           O  
ATOM    914  N   PRO H 121      23.240   8.100  10.980  1.00 36.50           N  
ATOM    915  CA  PRO H 121      23.200   9.531  10.977  1.00 36.19           C  
ATOM    916  CD  PRO H 121      24.599   7.587  10.999  1.00 38.46           C  
ATOM    917  CB  PRO H 121      24.595   9.980  10.552  1.00 34.77           C  
ATOM    918  CG  PRO H 121      25.505   8.830  11.029  1.00 35.01           C  
ATOM    919  C   PRO H 121      22.101   9.998  10.082  1.00 37.39           C  
ATOM    920  O   PRO H 121      21.841   9.349   9.069  1.00 40.00           O  
ATOM    921  N   GLY H 122      21.421  11.098  10.455  1.00 39.20           N  
ATOM    922  CA  GLY H 122      20.393  11.662   9.629  1.00 36.74           C  
ATOM    923  C   GLY H 122      19.069  11.068   9.997  1.00 36.88           C  
ATOM    924  O   GLY H 122      18.024  11.606   9.634  1.00 37.39           O  
ATOM    925  N   ARG H 123      19.070   9.945  10.739  1.00 36.58           N  
ATOM    926  CA  ARG H 123      17.826   9.313  11.079  1.00 37.82           C  
ATOM    927  CB  ARG H 123      17.890   7.778  11.161  1.00 28.52           C  
ATOM    928  CG  ARG H 123      18.058   7.166   9.766  1.00 29.76           C  
ATOM    929  CD  ARG H 123      17.793   5.665   9.666  1.00 30.98           C  
ATOM    930  NE  ARG H 123      17.913   5.307   8.223  1.00 39.75           N  
ATOM    931  CZ  ARG H 123      17.450   4.108   7.766  1.00 40.78           C  
ATOM    932  NH1 ARG H 123      16.895   3.210   8.634  1.00 41.72           N1+
ATOM    933  NH2 ARG H 123      17.538   3.805   6.439  1.00 39.68           N  
ATOM    934  C   ARG H 123      17.292   9.900  12.345  1.00 37.83           C  
ATOM    935  O   ARG H 123      17.845  10.863  12.876  1.00 39.48           O  
ATOM    936  N   SER H 124      16.143   9.378  12.828  1.00 38.79           N  
ATOM    937  CA  SER H 124      15.546   9.954  14.000  1.00 39.13           C  
ATOM    938  CB  SER H 124      14.268  10.743  13.678  1.00 41.05           C  
ATOM    939  OG  SER H 124      13.354   9.921  12.967  1.00 47.01           O  
ATOM    940  C   SER H 124      15.209   8.899  15.016  1.00 39.37           C  
ATOM    941  O   SER H 124      15.048   7.722  14.694  1.00 38.88           O  
ATOM    942  N   LEU H 125      15.154   9.314  16.303  1.00 38.35           N  
ATOM    943  CA  LEU H 125      14.777   8.470  17.405  1.00 37.06           C  
ATOM    944  CB  LEU H 125      15.926   7.979  18.303  1.00 37.23           C  
ATOM    945  CG  LEU H 125      16.710   6.781  17.751  1.00 39.39           C  
ATOM    946  CD1 LEU H 125      17.406   7.123  16.431  1.00 40.61           C  
ATOM    947  CD2 LEU H 125      17.669   6.218  18.811  1.00 39.11           C  
ATOM    948  C   LEU H 125      13.885   9.257  18.312  1.00 36.80           C  
ATOM    949  O   LEU H 125      13.897  10.486  18.317  1.00 38.16           O  
ATOM    950  N   ARG H 126      13.064   8.547  19.106  1.00 35.11           N  
ATOM    951  CA  ARG H 126      12.211   9.212  20.045  1.00 37.40           C  
ATOM    952  CB  ARG H 126      10.724   8.960  19.765  1.00 39.21           C  
ATOM    953  CG  ARG H 126       9.781   9.813  20.607  1.00 41.83           C  
ATOM    954  CD  ARG H 126       8.340   9.313  20.571  1.00 43.93           C  
ATOM    955  NE  ARG H 126       7.489  10.384  21.151  1.00 45.17           N  
ATOM    956  CZ  ARG H 126       6.212  10.100  21.537  1.00 45.36           C  
ATOM    957  NH1 ARG H 126       5.764   8.811  21.514  1.00 46.96           N1+
ATOM    958  NH2 ARG H 126       5.382  11.109  21.934  1.00 41.87           N  
ATOM    959  C   ARG H 126      12.510   8.598  21.377  1.00 37.44           C  
ATOM    960  O   ARG H 126      12.503   7.376  21.509  1.00 35.21           O  
ATOM    961  N   LEU H 127      12.773   9.431  22.404  1.00 36.56           N  
ATOM    962  CA  LEU H 127      13.114   8.929  23.708  1.00 36.32           C  
ATOM    963  CB  LEU H 127      14.258   9.706  24.376  1.00 36.23           C  
ATOM    964  CG  LEU H 127      15.607   9.577  23.653  1.00 34.04           C  
ATOM    965  CD1 LEU H 127      16.701  10.373  24.373  1.00 35.69           C  
ATOM    966  CD2 LEU H 127      16.004   8.108  23.471  1.00 35.63           C  
ATOM    967  C   LEU H 127      11.933   9.092  24.611  1.00 36.66           C  
ATOM    968  O   LEU H 127      11.133  10.010  24.439  1.00 38.92           O  
ATOM    969  N   SER H 128      11.803   8.186  25.606  1.00 35.69           N  
ATOM    970  CA  SER H 128      10.710   8.252  26.535  1.00 35.75           C  
ATOM    971  CB  SER H 128       9.751   7.052  26.442  1.00 35.77           C  
ATOM    972  OG  SER H 128       9.133   7.012  25.165  1.00 42.32           O  
ATOM    973  C   SER H 128      11.271   8.244  27.926  1.00 37.06           C  
ATOM    974  O   SER H 128      12.313   7.649  28.193  1.00 38.64           O  
ATOM    975  N   CYS H 129      10.581   8.939  28.853  1.00 34.72           N  
ATOM    976  CA  CYS H 129      10.975   9.018  30.232  1.00 35.12           C  
ATOM    977  CB  CYS H 129      11.570  10.407  30.563  1.00 38.43           C  
ATOM    978  SG  CYS H 129      11.797  10.746  32.335  1.00 37.05           S  
ATOM    979  C   CYS H 129       9.725   8.841  31.043  1.00 35.04           C  
ATOM    980  O   CYS H 129       8.874   9.727  31.075  1.00 36.79           O  
ATOM    981  N   ALA H 130       9.585   7.693  31.742  1.00 33.80           N  
ATOM    982  CA  ALA H 130       8.385   7.444  32.496  1.00 33.84           C  
ATOM    983  CB  ALA H 130       7.970   5.963  32.514  1.00 33.14           C  
ATOM    984  C   ALA H 130       8.632   7.860  33.912  1.00 36.99           C  
ATOM    985  O   ALA H 130       9.637   7.498  34.518  1.00 36.55           O  
ATOM    986  N   ALA H 131       7.695   8.632  34.487  1.00 37.44           N  
ATOM    987  CA  ALA H 131       7.898   9.117  35.819  1.00 37.16           C  
ATOM    988  CB  ALA H 131       7.751  10.643  35.941  1.00 35.89           C  
ATOM    989  C   ALA H 131       6.878   8.507  36.717  1.00 37.22           C  
ATOM    990  O   ALA H 131       5.753   8.222  36.308  1.00 40.00           O  
ATOM    991  N   SER H 132       7.273   8.255  37.979  1.00 36.99           N  
ATOM    992  CA  SER H 132       6.347   7.711  38.923  1.00 38.17           C  
ATOM    993  CB  SER H 132       6.300   6.174  38.910  1.00 35.78           C  
ATOM    994  OG  SER H 132       7.569   5.642  39.257  1.00 40.80           O  
ATOM    995  C   SER H 132       6.787   8.134  40.285  1.00 40.96           C  
ATOM    996  O   SER H 132       7.953   8.460  40.500  1.00 42.78           O  
ATOM    997  N   GLY H 133       5.833   8.098  41.238  1.00 21.05           N  
ATOM    998  CA  GLY H 133       6.120   8.346  42.620  1.00 20.72           C  
ATOM    999  C   GLY H 133       5.845   9.769  42.982  1.00 21.13           C  
ATOM   1000  O   GLY H 133       5.920  10.124  44.158  1.00 22.04           O  
ATOM   1001  N   PHE H 134       5.530  10.635  42.001  1.00 20.64           N  
ATOM   1002  CA  PHE H 134       5.264  11.994  42.370  1.00 21.02           C  
ATOM   1003  CB  PHE H 134       6.521  12.895  42.378  1.00 20.31           C  
ATOM   1004  CG  PHE H 134       7.113  13.020  41.013  1.00 20.21           C  
ATOM   1005  CD1 PHE H 134       8.001  12.082  40.539  1.00 20.16           C  
ATOM   1006  CD2 PHE H 134       6.791  14.085  40.203  1.00 20.59           C  
ATOM   1007  CE1 PHE H 134       8.551  12.201  39.284  1.00 18.92           C  
ATOM   1008  CE2 PHE H 134       7.340  14.209  38.947  1.00 20.00           C  
ATOM   1009  CZ  PHE H 134       8.224  13.267  38.483  1.00 19.12           C  
ATOM   1010  C   PHE H 134       4.239  12.556  41.433  1.00 21.30           C  
ATOM   1011  O   PHE H 134       3.852  11.913  40.459  1.00 21.75           O  
ATOM   1012  N   THR H 135       3.746  13.776  41.729  1.00 20.76           N  
ATOM   1013  CA  THR H 135       2.756  14.365  40.877  1.00 20.89           C  
ATOM   1014  CB  THR H 135       1.944  15.425  41.564  1.00 20.55           C  
ATOM   1015  OG1 THR H 135       1.309  14.877  42.710  1.00 21.35           O  
ATOM   1016  CG2 THR H 135       0.879  15.952  40.587  1.00 19.37           C  
ATOM   1017  C   THR H 135       3.514  14.999  39.756  1.00 20.71           C  
ATOM   1018  O   THR H 135       4.065  16.090  39.886  1.00 20.83           O  
ATOM   1019  N   PHE H 136       3.513  14.307  38.604  1.00 20.99           N  
ATOM   1020  CA  PHE H 136       4.275  14.634  37.432  1.00 20.74           C  
ATOM   1021  CB  PHE H 136       4.080  13.569  36.334  1.00 20.58           C  
ATOM   1022  CG  PHE H 136       4.893  13.913  35.133  1.00 20.79           C  
ATOM   1023  CD1 PHE H 136       6.262  13.795  35.160  1.00 20.73           C  
ATOM   1024  CD2 PHE H 136       4.291  14.320  33.965  1.00 21.48           C  
ATOM   1025  CE1 PHE H 136       7.016  14.100  34.052  1.00 20.36           C  
ATOM   1026  CE2 PHE H 136       5.043  14.625  32.855  1.00 19.49           C  
ATOM   1027  CZ  PHE H 136       6.410  14.519  32.894  1.00 19.68           C  
ATOM   1028  C   PHE H 136       3.859  15.972  36.897  1.00 20.77           C  
ATOM   1029  O   PHE H 136       4.695  16.771  36.478  1.00 20.12           O  
ATOM   1030  N   ASP H 137       2.548  16.258  36.939  1.00 20.06           N  
ATOM   1031  CA  ASP H 137       1.956  17.436  36.365  1.00 20.47           C  
ATOM   1032  CB  ASP H 137       0.448  17.528  36.652  1.00 21.73           C  
ATOM   1033  CG  ASP H 137      -0.256  16.319  36.062  1.00 23.81           C  
ATOM   1034  OD1 ASP H 137       0.278  15.727  35.088  1.00 34.12           O  
ATOM   1035  OD2 ASP H 137      -1.343  15.966  36.591  1.00 23.81           O1-
ATOM   1036  C   ASP H 137       2.540  18.663  36.993  1.00 20.77           C  
ATOM   1037  O   ASP H 137       2.553  19.722  36.376  1.00 19.82           O  
ATOM   1038  N   ASP H 138       2.963  18.569  38.263  1.00 19.95           N  
ATOM   1039  CA  ASP H 138       3.468  19.674  39.036  1.00 20.24           C  
ATOM   1040  CB  ASP H 138       3.576  19.352  40.538  1.00 21.22           C  
ATOM   1041  CG  ASP H 138       2.168  19.311  41.117  1.00 21.91           C  
ATOM   1042  OD1 ASP H 138       1.213  19.643  40.365  1.00 22.41           O  
ATOM   1043  OD2 ASP H 138       2.028  18.956  42.318  1.00 23.89           O1-
ATOM   1044  C   ASP H 138       4.822  20.164  38.598  1.00 19.88           C  
ATOM   1045  O   ASP H 138       5.140  21.327  38.848  1.00 18.20           O  
ATOM   1046  N   TYR H 139       5.674  19.328  37.961  1.00 19.14           N  
ATOM   1047  CA  TYR H 139       7.028  19.788  37.787  1.00 17.94           C  
ATOM   1048  CB  TYR H 139       8.069  18.841  38.412  1.00 17.96           C  
ATOM   1049  CG  TYR H 139       7.688  18.552  39.824  1.00 17.24           C  
ATOM   1050  CD1 TYR H 139       6.869  17.483  40.101  1.00 16.21           C  
ATOM   1051  CD2 TYR H 139       8.138  19.327  40.865  1.00 16.27           C  
ATOM   1052  CE1 TYR H 139       6.502  17.189  41.392  1.00 17.07           C  
ATOM   1053  CE2 TYR H 139       7.774  19.039  42.160  1.00 18.11           C  
ATOM   1054  CZ  TYR H 139       6.956  17.969  42.426  1.00 17.98           C  
ATOM   1055  OH  TYR H 139       6.583  17.671  43.754  1.00 20.59           O  
ATOM   1056  C   TYR H 139       7.428  19.862  36.340  1.00 17.29           C  
ATOM   1057  O   TYR H 139       6.867  19.220  35.455  1.00 17.45           O  
ATOM   1058  N   ALA H 140       8.424  20.724  36.073  1.00 34.64           N  
ATOM   1059  CA  ALA H 140       9.054  20.857  34.791  1.00 34.71           C  
ATOM   1060  CB  ALA H 140       9.800  22.191  34.612  1.00 38.74           C  
ATOM   1061  C   ALA H 140      10.061  19.752  34.681  1.00 35.33           C  
ATOM   1062  O   ALA H 140      10.620  19.310  35.682  1.00 36.00           O  
ATOM   1063  N   MET H 141      10.329  19.280  33.447  1.00 35.80           N  
ATOM   1064  CA  MET H 141      11.256  18.197  33.273  1.00 33.33           C  
ATOM   1065  CB  MET H 141      10.621  16.967  32.607  1.00 34.07           C  
ATOM   1066  CG  MET H 141       9.486  16.365  33.438  1.00 33.08           C  
ATOM   1067  SD  MET H 141       9.995  15.712  35.057  1.00 42.53           S  
ATOM   1068  CE  MET H 141      10.707  14.181  34.390  1.00 33.49           C  
ATOM   1069  C   MET H 141      12.367  18.669  32.383  1.00 34.13           C  
ATOM   1070  O   MET H 141      12.203  19.632  31.634  1.00 32.56           O  
ATOM   1071  N   HIS H 142      13.542  18.001  32.464  1.00 31.67           N  
ATOM   1072  CA  HIS H 142      14.692  18.390  31.691  1.00 31.14           C  
ATOM   1073  ND1 HIS H 142      15.689  21.600  32.440  1.00 31.33           N  
ATOM   1074  CG  HIS H 142      15.455  20.412  33.093  1.00 30.15           C  
ATOM   1075  CB  HIS H 142      15.799  19.063  32.531  1.00 30.61           C  
ATOM   1076  NE2 HIS H 142      14.789  22.126  34.403  1.00 31.29           N  
ATOM   1077  CD2 HIS H 142      14.904  20.752  34.291  1.00 32.20           C  
ATOM   1078  CE1 HIS H 142      15.273  22.592  33.268  1.00 32.67           C  
ATOM   1079  C   HIS H 142      15.342  17.165  31.111  1.00 31.43           C  
ATOM   1080  O   HIS H 142      15.160  16.050  31.597  1.00 30.20           O  
ATOM   1081  N   TRP H 143      16.113  17.361  30.020  1.00 29.23           N  
ATOM   1082  CA  TRP H 143      16.880  16.307  29.415  1.00 29.06           C  
ATOM   1083  CB  TRP H 143      16.535  16.058  27.934  1.00 29.43           C  
ATOM   1084  CG  TRP H 143      15.167  15.473  27.673  1.00 30.13           C  
ATOM   1085  CD2 TRP H 143      14.878  14.069  27.726  1.00 30.65           C  
ATOM   1086  CD1 TRP H 143      14.000  16.099  27.342  1.00 30.85           C  
ATOM   1087  NE1 TRP H 143      13.000  15.169  27.181  1.00 32.21           N  
ATOM   1088  CE2 TRP H 143      13.528  13.914  27.415  1.00 30.07           C  
ATOM   1089  CE3 TRP H 143      15.676  12.997  28.010  1.00 28.92           C  
ATOM   1090  CZ2 TRP H 143      12.953  12.675  27.382  1.00 29.50           C  
ATOM   1091  CZ3 TRP H 143      15.092  11.749  27.979  1.00 29.76           C  
ATOM   1092  CH2 TRP H 143      13.757  11.593  27.671  1.00 29.69           C  
ATOM   1093  C   TRP H 143      18.300  16.791  29.427  1.00 28.90           C  
ATOM   1094  O   TRP H 143      18.582  17.917  29.020  1.00 27.08           O  
ATOM   1095  N   VAL H 144      19.234  15.949  29.916  1.00 29.36           N  
ATOM   1096  CA  VAL H 144      20.631  16.286  29.944  1.00 29.51           C  
ATOM   1097  CB  VAL H 144      21.171  16.458  31.333  1.00 29.43           C  
ATOM   1098  CG1 VAL H 144      22.679  16.739  31.247  1.00 27.43           C  
ATOM   1099  CG2 VAL H 144      20.368  17.563  32.039  1.00 28.44           C  
ATOM   1100  C   VAL H 144      21.339  15.111  29.342  1.00 29.46           C  
ATOM   1101  O   VAL H 144      20.905  13.974  29.517  1.00 30.64           O  
ATOM   1102  N   ARG H 145      22.448  15.341  28.606  1.00 30.72           N  
ATOM   1103  CA  ARG H 145      23.116  14.219  27.997  1.00 31.72           C  
ATOM   1104  CB  ARG H 145      22.955  14.149  26.466  1.00 29.95           C  
ATOM   1105  CG  ARG H 145      23.506  15.365  25.716  1.00 29.77           C  
ATOM   1106  CD  ARG H 145      23.333  15.265  24.199  1.00 30.41           C  
ATOM   1107  NE  ARG H 145      23.795  16.549  23.601  1.00 31.16           N  
ATOM   1108  CZ  ARG H 145      23.589  16.789  22.273  1.00 32.88           C  
ATOM   1109  NH1 ARG H 145      22.960  15.856  21.500  1.00 31.89           N1+
ATOM   1110  NH2 ARG H 145      24.010  17.964  21.721  1.00 32.32           N  
ATOM   1111  C   ARG H 145      24.580  14.280  28.301  1.00 32.16           C  
ATOM   1112  O   ARG H 145      25.105  15.319  28.698  1.00 32.53           O  
ATOM   1113  N   GLN H 146      25.272  13.128  28.155  1.00 31.75           N  
ATOM   1114  CA  GLN H 146      26.680  13.074  28.429  1.00 30.91           C  
ATOM   1115  CB  GLN H 146      26.984  12.416  29.788  1.00 29.06           C  
ATOM   1116  CG  GLN H 146      28.454  12.460  30.206  1.00 29.55           C  
ATOM   1117  CD  GLN H 146      28.565  11.775  31.563  1.00 30.28           C  
ATOM   1118  OE1 GLN H 146      27.869  10.801  31.840  1.00 35.73           O  
ATOM   1119  NE2 GLN H 146      29.453  12.306  32.444  1.00 31.29           N  
ATOM   1120  C   GLN H 146      27.342  12.242  27.369  1.00 30.55           C  
ATOM   1121  O   GLN H 146      27.080  11.046  27.247  1.00 29.18           O  
ATOM   1122  N   ALA H 147      28.249  12.863  26.589  1.00 32.84           N  
ATOM   1123  CA  ALA H 147      28.960  12.177  25.546  1.00 35.82           C  
ATOM   1124  CB  ALA H 147      29.707  13.121  24.592  1.00 35.92           C  
ATOM   1125  C   ALA H 147      29.974  11.297  26.200  1.00 39.05           C  
ATOM   1126  O   ALA H 147      30.344  11.502  27.353  1.00 40.09           O  
ATOM   1127  N   PRO H 148      30.438  10.307  25.492  1.00 42.03           N  
ATOM   1128  CA  PRO H 148      31.366   9.402  26.096  1.00 42.86           C  
ATOM   1129  CD  PRO H 148      29.675   9.684  24.422  1.00 42.55           C  
ATOM   1130  CB  PRO H 148      31.546   8.269  25.088  1.00 42.37           C  
ATOM   1131  CG  PRO H 148      30.194   8.237  24.344  1.00 42.81           C  
ATOM   1132  C   PRO H 148      32.622  10.093  26.516  1.00 44.30           C  
ATOM   1133  O   PRO H 148      33.253  10.754  25.691  1.00 45.25           O  
ATOM   1134  N   GLY H 149      32.996   9.939  27.800  1.00 44.76           N  
ATOM   1135  CA  GLY H 149      34.211  10.491  28.323  1.00 43.76           C  
ATOM   1136  C   GLY H 149      34.116  11.982  28.390  1.00 42.00           C  
ATOM   1137  O   GLY H 149      35.140  12.662  28.402  1.00 41.21           O  
ATOM   1138  N   LYS H 150      32.890  12.541  28.441  1.00 40.84           N  
ATOM   1139  CA  LYS H 150      32.798  13.972  28.481  1.00 38.39           C  
ATOM   1140  CB  LYS H 150      32.238  14.600  27.195  1.00 39.63           C  
ATOM   1141  CG  LYS H 150      33.236  14.575  26.037  1.00 41.47           C  
ATOM   1142  CD  LYS H 150      32.631  14.996  24.699  1.00 48.24           C  
ATOM   1143  CE  LYS H 150      33.678  15.210  23.607  1.00 52.21           C  
ATOM   1144  NZ  LYS H 150      34.553  16.348  23.965  1.00 55.53           N1+
ATOM   1145  C   LYS H 150      31.915  14.389  29.613  1.00 35.35           C  
ATOM   1146  O   LYS H 150      31.426  13.565  30.383  1.00 36.59           O  
ATOM   1147  N   GLY H 151      31.714  15.719  29.740  1.00 34.12           N  
ATOM   1148  CA  GLY H 151      30.945  16.286  30.811  1.00 33.90           C  
ATOM   1149  C   GLY H 151      29.491  16.294  30.458  1.00 34.43           C  
ATOM   1150  O   GLY H 151      29.075  15.787  29.416  1.00 35.72           O  
ATOM   1151  N   LEU H 152      28.676  16.884  31.356  1.00 33.29           N  
ATOM   1152  CA  LEU H 152      27.252  16.954  31.202  1.00 31.28           C  
ATOM   1153  CB  LEU H 152      26.531  17.171  32.542  1.00 29.54           C  
ATOM   1154  CG  LEU H 152      26.781  16.046  33.561  1.00 28.98           C  
ATOM   1155  CD1 LEU H 152      26.038  16.317  34.876  1.00 28.41           C  
ATOM   1156  CD2 LEU H 152      26.458  14.666  32.967  1.00 29.27           C  
ATOM   1157  C   LEU H 152      26.912  18.101  30.305  1.00 31.70           C  
ATOM   1158  O   LEU H 152      27.600  19.121  30.291  1.00 30.81           O  
ATOM   1159  N   GLU H 153      25.830  17.942  29.511  1.00 30.61           N  
ATOM   1160  CA  GLU H 153      25.380  18.979  28.626  1.00 29.76           C  
ATOM   1161  CB  GLU H 153      25.708  18.699  27.148  1.00 30.96           C  
ATOM   1162  CG  GLU H 153      25.331  19.842  26.203  1.00 35.38           C  
ATOM   1163  CD  GLU H 153      25.709  19.436  24.783  1.00 40.76           C  
ATOM   1164  OE1 GLU H 153      25.971  18.223  24.562  1.00 44.84           O  
ATOM   1165  OE2 GLU H 153      25.744  20.334  23.901  1.00 44.31           O1-
ATOM   1166  C   GLU H 153      23.887  19.050  28.747  1.00 30.61           C  
ATOM   1167  O   GLU H 153      23.207  18.028  28.681  1.00 34.47           O  
ATOM   1168  N   TRP H 154      23.333  20.268  28.920  1.00 31.91           N  
ATOM   1169  CA  TRP H 154      21.909  20.428  29.076  1.00 32.35           C  
ATOM   1170  CB  TRP H 154      21.553  21.722  29.823  1.00 31.05           C  
ATOM   1171  CG  TRP H 154      20.078  22.005  29.912  1.00 32.27           C  
ATOM   1172  CD2 TRP H 154      19.411  22.960  29.078  1.00 30.73           C  
ATOM   1173  CD1 TRP H 154      19.132  21.486  30.746  1.00 30.70           C  
ATOM   1174  NE1 TRP H 154      17.911  22.057  30.477  1.00 31.16           N  
ATOM   1175  CE2 TRP H 154      18.069  22.969  29.455  1.00 30.89           C  
ATOM   1176  CE3 TRP H 154      19.882  23.770  28.083  1.00 31.05           C  
ATOM   1177  CZ2 TRP H 154      17.172  23.793  28.839  1.00 30.63           C  
ATOM   1178  CZ3 TRP H 154      18.972  24.594  27.462  1.00 31.14           C  
ATOM   1179  CH2 TRP H 154      17.644  24.605  27.832  1.00 32.29           C  
ATOM   1180  C   TRP H 154      21.260  20.467  27.720  1.00 33.24           C  
ATOM   1181  O   TRP H 154      21.654  21.263  26.869  1.00 33.28           O  
ATOM   1182  N   VAL H 155      20.335  19.515  27.448  1.00 31.25           N  
ATOM   1183  CA  VAL H 155      19.596  19.427  26.210  1.00 29.95           C  
ATOM   1184  CB  VAL H 155      19.126  18.029  25.929  1.00 28.57           C  
ATOM   1185  CG1 VAL H 155      18.337  18.030  24.608  1.00 30.87           C  
ATOM   1186  CG2 VAL H 155      20.348  17.095  25.929  1.00 31.68           C  
ATOM   1187  C   VAL H 155      18.381  20.319  26.118  1.00 30.60           C  
ATOM   1188  O   VAL H 155      18.263  21.114  25.187  1.00 29.54           O  
ATOM   1189  N   SER H 156      17.433  20.209  27.085  1.00 31.15           N  
ATOM   1190  CA  SER H 156      16.212  20.970  26.973  1.00 30.19           C  
ATOM   1191  CB  SER H 156      15.363  20.592  25.751  1.00 30.34           C  
ATOM   1192  OG  SER H 156      14.904  19.255  25.869  1.00 11.56           O  
ATOM   1193  C   SER H 156      15.358  20.805  28.201  1.00 31.29           C  
ATOM   1194  O   SER H 156      15.674  20.023  29.096  1.00 33.46           O  
ATOM   1195  N   ALA H 157      14.248  21.580  28.277  1.00 32.59           N  
ATOM   1196  CA  ALA H 157      13.352  21.502  29.402  1.00 32.95           C  
ATOM   1197  CB  ALA H 157      13.724  22.465  30.540  1.00 39.64           C  
ATOM   1198  C   ALA H 157      11.972  21.899  28.951  1.00 35.61           C  
ATOM   1199  O   ALA H 157      11.820  22.563  27.927  1.00 33.98           O  
ATOM   1200  N   ILE H 158      10.930  21.450  29.693  1.00 35.89           N  
ATOM   1201  CA  ILE H 158       9.556  21.819  29.430  1.00 35.35           C  
ATOM   1202  CB  ILE H 158       8.690  20.766  28.780  1.00 34.01           C  
ATOM   1203  CG1 ILE H 158       8.601  19.501  29.630  1.00 33.68           C  
ATOM   1204  CG2 ILE H 158       9.142  20.489  27.356  1.00 32.97           C  
ATOM   1205  CD1 ILE H 158       7.646  18.483  29.010  1.00 34.06           C  
ATOM   1206  C   ILE H 158       8.872  22.103  30.735  1.00 34.80           C  
ATOM   1207  O   ILE H 158       9.078  21.400  31.722  1.00 36.24           O  
ATOM   1208  N   THR H 159       7.988  23.123  30.754  1.00 34.32           N  
ATOM   1209  CA  THR H 159       7.292  23.490  31.957  1.00 35.24           C  
ATOM   1210  CB  THR H 159       6.745  24.887  31.907  1.00 35.21           C  
ATOM   1211  OG1 THR H 159       5.841  25.027  30.821  1.00 33.63           O  
ATOM   1212  CG2 THR H 159       7.923  25.861  31.731  1.00 34.22           C  
ATOM   1213  C   THR H 159       6.171  22.519  32.194  1.00 35.55           C  
ATOM   1214  O   THR H 159       5.839  21.705  31.335  1.00 38.77           O  
ATOM   1215  N   TRP H 160       5.560  22.535  33.391  1.00 19.55           N  
ATOM   1216  CA  TRP H 160       4.590  21.523  33.714  1.00 19.70           C  
ATOM   1217  CB  TRP H 160       4.089  21.641  35.165  1.00 20.14           C  
ATOM   1218  CG  TRP H 160       3.394  22.929  35.527  1.00 20.57           C  
ATOM   1219  CD2 TRP H 160       1.969  23.070  35.647  1.00 20.59           C  
ATOM   1220  CD1 TRP H 160       3.931  24.136  35.864  1.00 20.57           C  
ATOM   1221  NE1 TRP H 160       2.930  25.025  36.175  1.00 19.73           N  
ATOM   1222  CE2 TRP H 160       1.718  24.382  36.050  1.00 20.43           C  
ATOM   1223  CE3 TRP H 160       0.955  22.179  35.447  1.00 20.53           C  
ATOM   1224  CZ2 TRP H 160       0.443  24.824  36.260  1.00 20.27           C  
ATOM   1225  CZ3 TRP H 160      -0.331  22.630  35.651  1.00 20.89           C  
ATOM   1226  CH2 TRP H 160      -0.581  23.926  36.049  1.00 20.71           C  
ATOM   1227  C   TRP H 160       3.433  21.559  32.760  1.00 19.91           C  
ATOM   1228  O   TRP H 160       2.944  20.515  32.325  1.00 19.67           O  
ATOM   1229  N   ASN H 161       2.952  22.772  32.444  1.00 24.04           N  
ATOM   1230  CA  ASN H 161       1.856  23.040  31.552  1.00 23.89           C  
ATOM   1231  CB  ASN H 161       1.161  24.396  31.808  1.00 23.84           C  
ATOM   1232  CG  ASN H 161       2.141  25.552  31.674  1.00 24.86           C  
ATOM   1233  OD1 ASN H 161       2.285  26.138  30.603  1.00 25.10           O  
ATOM   1234  ND2 ASN H 161       2.822  25.908  32.796  1.00 24.95           N  
ATOM   1235  C   ASN H 161       2.255  22.920  30.106  1.00 23.77           C  
ATOM   1236  O   ASN H 161       1.395  22.935  29.224  1.00 23.77           O  
ATOM   1237  N   SER H 162       3.572  22.842  29.824  1.00 26.08           N  
ATOM   1238  CA  SER H 162       4.096  22.787  28.485  1.00 26.46           C  
ATOM   1239  CB  SER H 162       3.397  21.749  27.589  1.00 26.62           C  
ATOM   1240  OG  SER H 162       3.695  20.437  28.041  1.00 21.94           O  
ATOM   1241  C   SER H 162       3.966  24.130  27.840  1.00 26.78           C  
ATOM   1242  O   SER H 162       4.062  24.259  26.620  1.00 26.96           O  
ATOM   1243  N   GLY H 163       3.762  25.177  28.661  1.00 30.83           N  
ATOM   1244  CA  GLY H 163       3.666  26.511  28.145  1.00 30.71           C  
ATOM   1245  C   GLY H 163       4.985  26.918  27.564  1.00 30.65           C  
ATOM   1246  O   GLY H 163       5.029  27.519  26.492  1.00 30.03           O  
ATOM   1247  N   HIS H 164       6.102  26.610  28.260  1.00 43.08           N  
ATOM   1248  CA  HIS H 164       7.370  27.020  27.736  1.00 41.81           C  
ATOM   1249  ND1 HIS H 164       8.102  30.248  27.231  1.00  0.00           N  
ATOM   1250  CG  HIS H 164       7.599  29.480  28.259  1.00 59.30           C  
ATOM   1251  CB  HIS H 164       8.087  28.097  28.565  1.00 47.02           C  
ATOM   1252  NE2 HIS H 164       6.516  31.460  28.209  1.00  0.00           N  
ATOM   1253  CD2 HIS H 164       6.632  30.235  28.845  1.00 64.66           C  
ATOM   1254  CE1 HIS H 164       7.420  31.419  27.246  1.00 61.28           C  
ATOM   1255  C   HIS H 164       8.293  25.858  27.626  1.00 39.94           C  
ATOM   1256  O   HIS H 164       8.281  24.943  28.447  1.00 37.21           O  
ATOM   1257  N   ILE H 165       9.097  25.868  26.546  1.00 37.47           N  
ATOM   1258  CA  ILE H 165      10.111  24.882  26.348  1.00 36.10           C  
ATOM   1259  CB  ILE H 165       9.714  23.791  25.395  1.00 35.49           C  
ATOM   1260  CG1 ILE H 165       8.517  23.023  25.982  1.00 13.20           C  
ATOM   1261  CG2 ILE H 165      10.937  22.896  25.130  1.00 35.17           C  
ATOM   1262  CD1 ILE H 165       7.839  22.070  25.002  1.00 12.68           C  
ATOM   1263  C   ILE H 165      11.322  25.604  25.834  1.00 36.30           C  
ATOM   1264  O   ILE H 165      11.205  26.632  25.168  1.00 38.06           O  
ATOM   1265  N   ASP H 166      12.529  25.114  26.185  1.00 37.35           N  
ATOM   1266  CA  ASP H 166      13.732  25.747  25.722  1.00 36.21           C  
ATOM   1267  CB  ASP H 166      14.443  26.591  26.792  1.00 45.19           C  
ATOM   1268  CG  ASP H 166      15.400  27.521  26.061  1.00 43.58           C  
ATOM   1269  OD1 ASP H 166      15.332  27.564  24.803  1.00 43.88           O  
ATOM   1270  OD2 ASP H 166      16.207  28.203  26.747  1.00 39.22           O1-
ATOM   1271  C   ASP H 166      14.681  24.667  25.297  1.00 35.52           C  
ATOM   1272  O   ASP H 166      14.574  23.525  25.742  1.00 35.71           O  
ATOM   1273  N   TYR H 167      15.630  24.998  24.395  1.00 34.62           N  
ATOM   1274  CA  TYR H 167      16.553  24.001  23.937  1.00 34.48           C  
ATOM   1275  CB  TYR H 167      16.307  23.527  22.492  1.00 35.75           C  
ATOM   1276  CG  TYR H 167      14.958  22.903  22.383  1.00 33.58           C  
ATOM   1277  CD1 TYR H 167      13.851  23.686  22.158  1.00 33.00           C  
ATOM   1278  CD2 TYR H 167      14.799  21.540  22.489  1.00 32.35           C  
ATOM   1279  CE1 TYR H 167      12.602  23.124  22.050  1.00 34.96           C  
ATOM   1280  CE2 TYR H 167      13.551  20.971  22.383  1.00 33.20           C  
ATOM   1281  CZ  TYR H 167      12.453  21.766  22.163  1.00 34.33           C  
ATOM   1282  OH  TYR H 167      11.169  21.192  22.052  1.00 37.46           O  
ATOM   1283  C   TYR H 167      17.932  24.577  23.922  1.00 35.63           C  
ATOM   1284  O   TYR H 167      18.120  25.794  23.900  1.00 36.06           O  
ATOM   1285  N   ALA H 168      18.943  23.689  23.957  1.00 35.90           N  
ATOM   1286  CA  ALA H 168      20.302  24.119  23.832  1.00 35.36           C  
ATOM   1287  CB  ALA H 168      21.333  23.022  24.148  1.00 34.79           C  
ATOM   1288  C   ALA H 168      20.462  24.496  22.392  1.00 37.80           C  
ATOM   1289  O   ALA H 168      19.777  23.965  21.519  1.00 40.11           O  
ATOM   1290  N   ASP H 169      21.396  25.416  22.105  1.00 41.96           N  
ATOM   1291  CA  ASP H 169      21.564  25.932  20.776  1.00 43.92           C  
ATOM   1292  CB  ASP H 169      22.710  26.954  20.685  1.00 46.65           C  
ATOM   1293  CG  ASP H 169      22.285  28.229  21.400  1.00 50.29           C  
ATOM   1294  OD1 ASP H 169      21.268  28.838  20.974  1.00 52.63           O  
ATOM   1295  OD2 ASP H 169      22.979  28.617  22.376  1.00 51.54           O1-
ATOM   1296  C   ASP H 169      21.905  24.813  19.847  1.00 42.97           C  
ATOM   1297  O   ASP H 169      21.484  24.798  18.691  1.00 43.87           O  
ATOM   1298  N   SER H 170      22.683  23.838  20.336  1.00 42.75           N  
ATOM   1299  CA  SER H 170      23.148  22.769  19.506  1.00 42.76           C  
ATOM   1300  CB  SER H 170      24.018  21.787  20.303  1.00 44.53           C  
ATOM   1301  OG  SER H 170      24.438  20.721  19.471  1.00 44.61           O  
ATOM   1302  C   SER H 170      21.998  21.987  18.927  1.00 41.95           C  
ATOM   1303  O   SER H 170      22.028  21.599  17.760  1.00 41.85           O  
ATOM   1304  N   VAL H 171      20.999  21.660  19.765  1.00 40.86           N  
ATOM   1305  CA  VAL H 171      19.841  20.876  19.416  1.00 39.04           C  
ATOM   1306  CB  VAL H 171      19.267  20.116  20.574  1.00 36.69           C  
ATOM   1307  CG1 VAL H 171      20.319  19.109  21.052  1.00 35.18           C  
ATOM   1308  CG2 VAL H 171      18.829  21.101  21.659  1.00 37.16           C  
ATOM   1309  C   VAL H 171      18.717  21.622  18.759  1.00 40.27           C  
ATOM   1310  O   VAL H 171      17.843  20.988  18.170  1.00 42.26           O  
ATOM   1311  N   GLU H 172      18.650  22.960  18.901  1.00 41.76           N  
ATOM   1312  CA  GLU H 172      17.512  23.704  18.426  1.00 44.66           C  
ATOM   1313  CB  GLU H 172      17.711  25.226  18.487  1.00 48.76           C  
ATOM   1314  CG  GLU H 172      18.886  25.697  17.628  1.00 54.25           C  
ATOM   1315  CD  GLU H 172      18.877  27.218  17.595  1.00 59.44           C  
ATOM   1316  OE1 GLU H 172      17.906  27.817  18.128  1.00  0.00           O  
ATOM   1317  OE2 GLU H 172      19.841  27.800  17.029  1.00  0.00           O1-
ATOM   1318  C   GLU H 172      17.197  23.373  17.001  1.00 44.76           C  
ATOM   1319  O   GLU H 172      18.061  23.388  16.126  1.00 46.58           O  
ATOM   1320  N   GLY H 173      15.911  23.038  16.764  1.00 44.72           N  
ATOM   1321  CA  GLY H 173      15.370  22.784  15.462  1.00 42.59           C  
ATOM   1322  C   GLY H 173      15.258  21.309  15.236  1.00 43.71           C  
ATOM   1323  O   GLY H 173      14.245  20.831  14.727  1.00 46.20           O  
ATOM   1324  N   ARG H 174      16.326  20.556  15.549  1.00 39.37           N  
ATOM   1325  CA  ARG H 174      16.315  19.133  15.361  1.00 36.58           C  
ATOM   1326  CB  ARG H 174      17.705  18.532  15.081  1.00 38.14           C  
ATOM   1327  CG  ARG H 174      18.809  18.859  16.078  1.00 39.50           C  
ATOM   1328  CD  ARG H 174      20.052  19.391  15.359  1.00 37.39           C  
ATOM   1329  NE  ARG H 174      21.212  19.288  16.285  1.00 35.55           N  
ATOM   1330  CZ  ARG H 174      21.903  18.114  16.343  1.00 35.73           C  
ATOM   1331  NH1 ARG H 174      21.482  17.048  15.603  1.00 35.86           N1+
ATOM   1332  NH2 ARG H 174      23.011  18.003  17.131  1.00 35.88           N  
ATOM   1333  C   ARG H 174      15.591  18.369  16.432  1.00 36.72           C  
ATOM   1334  O   ARG H 174      14.998  17.330  16.148  1.00 39.71           O  
ATOM   1335  N   PHE H 175      15.626  18.849  17.691  1.00 35.97           N  
ATOM   1336  CA  PHE H 175      15.037  18.135  18.795  1.00 33.95           C  
ATOM   1337  CB  PHE H 175      15.930  18.154  20.048  1.00 35.31           C  
ATOM   1338  CG  PHE H 175      17.087  17.239  19.843  1.00 38.21           C  
ATOM   1339  CD1 PHE H 175      17.947  17.406  18.786  1.00 37.65           C  
ATOM   1340  CD2 PHE H 175      17.338  16.233  20.746  1.00 39.35           C  
ATOM   1341  CE1 PHE H 175      19.018  16.561  18.613  1.00 35.89           C  
ATOM   1342  CE2 PHE H 175      18.410  15.387  20.579  1.00 37.11           C  
ATOM   1343  CZ  PHE H 175      19.251  15.545  19.506  1.00 36.30           C  
ATOM   1344  C   PHE H 175      13.761  18.801  19.192  1.00 34.83           C  
ATOM   1345  O   PHE H 175      13.606  20.012  19.047  1.00 38.74           O  
ATOM   1346  N   THR H 176      12.789  18.001  19.677  1.00 35.04           N  
ATOM   1347  CA  THR H 176      11.551  18.551  20.146  1.00 35.64           C  
ATOM   1348  CB  THR H 176      10.411  18.316  19.197  1.00 36.99           C  
ATOM   1349  OG1 THR H 176      10.717  18.861  17.923  1.00 37.69           O  
ATOM   1350  CG2 THR H 176       9.149  18.989  19.756  1.00 36.13           C  
ATOM   1351  C   THR H 176      11.221  17.838  21.423  1.00 36.30           C  
ATOM   1352  O   THR H 176      11.273  16.611  21.486  1.00 36.66           O  
ATOM   1353  N   ILE H 177      10.867  18.587  22.487  1.00 36.58           N  
ATOM   1354  CA  ILE H 177      10.519  17.926  23.711  1.00 36.16           C  
ATOM   1355  CB  ILE H 177      11.300  18.324  24.931  1.00 34.54           C  
ATOM   1356  CG1 ILE H 177      11.137  19.790  25.308  1.00 34.28           C  
ATOM   1357  CG2 ILE H 177      12.754  17.954  24.684  1.00 33.46           C  
ATOM   1358  CD1 ILE H 177      11.950  20.121  26.559  1.00 33.93           C  
ATOM   1359  C   ILE H 177       9.070  18.149  23.959  1.00 37.68           C  
ATOM   1360  O   ILE H 177       8.510  19.180  23.593  1.00 36.99           O  
ATOM   1361  N   SER H 178       8.413  17.125  24.535  1.00 35.64           N  
ATOM   1362  CA  SER H 178       7.009  17.212  24.795  1.00 35.97           C  
ATOM   1363  CB  SER H 178       6.147  16.710  23.626  1.00 36.45           C  
ATOM   1364  OG  SER H 178       6.422  15.342  23.367  1.00 39.63           O  
ATOM   1365  C   SER H 178       6.711  16.348  25.976  1.00 37.41           C  
ATOM   1366  O   SER H 178       7.552  15.569  26.421  1.00 38.63           O  
ATOM   1367  N   ARG H 179       5.492  16.492  26.533  1.00 38.80           N  
ATOM   1368  CA  ARG H 179       5.125  15.698  27.670  1.00 38.28           C  
ATOM   1369  CB  ARG H 179       5.219  16.431  29.016  1.00 38.62           C  
ATOM   1370  CG  ARG H 179       4.266  17.624  29.112  1.00 30.11           C  
ATOM   1371  CD  ARG H 179       4.032  18.124  30.538  1.00 30.64           C  
ATOM   1372  NE  ARG H 179       5.255  18.844  30.981  1.00 25.66           N  
ATOM   1373  CZ  ARG H 179       5.837  18.524  32.173  1.00 26.94           C  
ATOM   1374  NH1 ARG H 179       5.325  17.515  32.933  1.00 27.48           N1+
ATOM   1375  NH2 ARG H 179       6.927  19.216  32.611  1.00 23.24           N  
ATOM   1376  C   ARG H 179       3.683  15.325  27.538  1.00 39.55           C  
ATOM   1377  O   ARG H 179       2.910  16.007  26.866  1.00 40.48           O  
ATOM   1378  N   ASP H 180       3.302  14.194  28.166  1.00 40.39           N  
ATOM   1379  CA  ASP H 180       1.931  13.772  28.213  1.00 38.34           C  
ATOM   1380  CB  ASP H 180       1.678  12.453  27.458  1.00 41.41           C  
ATOM   1381  CG  ASP H 180       0.181  12.175  27.389  1.00 42.55           C  
ATOM   1382  OD1 ASP H 180      -0.565  12.634  28.294  1.00 43.59           O  
ATOM   1383  OD2 ASP H 180      -0.236  11.488  26.420  1.00 47.95           O1-
ATOM   1384  C   ASP H 180       1.636  13.540  29.662  1.00 39.40           C  
ATOM   1385  O   ASP H 180       1.994  12.505  30.220  1.00 39.05           O  
ATOM   1386  N   ASN H 181       0.959  14.505  30.307  1.00 39.26           N  
ATOM   1387  CA  ASN H 181       0.707  14.425  31.715  1.00 40.40           C  
ATOM   1388  CB  ASN H 181       0.067  15.702  32.285  1.00 38.96           C  
ATOM   1389  CG  ASN H 181       1.156  16.766  32.299  1.00 34.55           C  
ATOM   1390  OD1 ASN H 181       2.331  16.463  32.503  1.00 39.13           O  
ATOM   1391  ND2 ASN H 181       0.766  18.048  32.070  1.00 39.46           N  
ATOM   1392  C   ASN H 181      -0.167  13.250  32.034  1.00 41.74           C  
ATOM   1393  O   ASN H 181      -0.002  12.631  33.081  1.00 45.12           O  
ATOM   1394  N   ALA H 182      -1.132  12.899  31.165  1.00 41.80           N  
ATOM   1395  CA  ALA H 182      -2.003  11.801  31.492  1.00 43.04           C  
ATOM   1396  CB  ALA H 182      -3.069  11.550  30.413  1.00 42.51           C  
ATOM   1397  C   ALA H 182      -1.203  10.536  31.623  1.00 43.18           C  
ATOM   1398  O   ALA H 182      -1.412   9.756  32.550  1.00 43.12           O  
ATOM   1399  N   LYS H 183      -0.282  10.300  30.670  1.00 43.57           N  
ATOM   1400  CA  LYS H 183       0.582   9.151  30.622  1.00 45.23           C  
ATOM   1401  CB  LYS H 183       1.208   8.913  29.239  1.00 46.51           C  
ATOM   1402  CG  LYS H 183       0.184   8.379  28.233  1.00 52.75           C  
ATOM   1403  CD  LYS H 183       0.685   8.336  26.789  1.00 55.03           C  
ATOM   1404  CE  LYS H 183      -0.323   7.722  25.814  1.00 57.72           C  
ATOM   1405  NZ  LYS H 183      -0.570   6.309  26.179  1.00 59.84           N1+
ATOM   1406  C   LYS H 183       1.669   9.246  31.651  1.00 44.71           C  
ATOM   1407  O   LYS H 183       2.279   8.239  32.008  1.00 45.94           O  
ATOM   1408  N   ASN H 184       1.962  10.466  32.141  1.00 42.46           N  
ATOM   1409  CA  ASN H 184       3.042  10.658  33.068  1.00 42.63           C  
ATOM   1410  CB  ASN H 184       2.938   9.821  34.360  1.00 43.20           C  
ATOM   1411  CG  ASN H 184       1.936  10.459  35.310  1.00 46.14           C  
ATOM   1412  OD1 ASN H 184       1.511   9.841  36.284  1.00 48.57           O  
ATOM   1413  ND2 ASN H 184       1.558  11.735  35.038  1.00 44.08           N  
ATOM   1414  C   ASN H 184       4.326  10.275  32.404  1.00 41.17           C  
ATOM   1415  O   ASN H 184       5.135   9.546  32.977  1.00 41.83           O  
ATOM   1416  N   SER H 185       4.540  10.755  31.161  1.00 37.30           N  
ATOM   1417  CA  SER H 185       5.765  10.445  30.482  1.00 35.37           C  
ATOM   1418  CB  SER H 185       5.585   9.359  29.410  1.00 36.00           C  
ATOM   1419  OG  SER H 185       5.057   8.180  29.997  1.00  2.87           O  
ATOM   1420  C   SER H 185       6.258  11.683  29.777  1.00 35.86           C  
ATOM   1421  O   SER H 185       5.471  12.530  29.354  1.00 36.37           O  
ATOM   1422  N   LEU H 186       7.597  11.811  29.644  1.00 35.62           N  
ATOM   1423  CA  LEU H 186       8.226  12.910  28.958  1.00 34.79           C  
ATOM   1424  CB  LEU H 186       9.356  13.570  29.779  1.00 32.91           C  
ATOM   1425  CG  LEU H 186      10.066  14.751  29.090  1.00 24.59           C  
ATOM   1426  CD1 LEU H 186       9.115  15.932  28.858  1.00 25.24           C  
ATOM   1427  CD2 LEU H 186      11.328  15.169  29.860  1.00 25.73           C  
ATOM   1428  C   LEU H 186       8.834  12.337  27.712  1.00 34.72           C  
ATOM   1429  O   LEU H 186       9.211  11.166  27.693  1.00 37.53           O  
ATOM   1430  N   TYR H 187       8.920  13.136  26.623  1.00 33.22           N  
ATOM   1431  CA  TYR H 187       9.448  12.598  25.398  1.00 31.89           C  
ATOM   1432  CB  TYR H 187       8.389  12.405  24.299  1.00 32.35           C  
ATOM   1433  CG  TYR H 187       7.299  11.515  24.794  1.00 32.14           C  
ATOM   1434  CD1 TYR H 187       7.447  10.148  24.804  1.00 32.74           C  
ATOM   1435  CD2 TYR H 187       6.122  12.051  25.261  1.00 32.70           C  
ATOM   1436  CE1 TYR H 187       6.438   9.332  25.261  1.00 33.32           C  
ATOM   1437  CE2 TYR H 187       5.110  11.241  25.719  1.00 32.44           C  
ATOM   1438  CZ  TYR H 187       5.263   9.878  25.716  1.00 31.48           C  
ATOM   1439  OH  TYR H 187       4.226   9.042  26.184  1.00 33.43           O  
ATOM   1440  C   TYR H 187      10.451  13.550  24.814  1.00 32.41           C  
ATOM   1441  O   TYR H 187      10.405  14.755  25.052  1.00 33.05           O  
ATOM   1442  N   LEU H 188      11.416  12.999  24.046  1.00 31.59           N  
ATOM   1443  CA  LEU H 188      12.372  13.799  23.337  1.00 31.83           C  
ATOM   1444  CB  LEU H 188      13.785  13.738  23.941  1.00 31.08           C  
ATOM   1445  CG  LEU H 188      14.831  14.583  23.191  1.00 30.12           C  
ATOM   1446  CD1 LEU H 188      14.453  16.072  23.188  1.00 29.70           C  
ATOM   1447  CD2 LEU H 188      16.240  14.344  23.757  1.00 30.88           C  
ATOM   1448  C   LEU H 188      12.450  13.239  21.951  1.00 33.26           C  
ATOM   1449  O   LEU H 188      12.873  12.101  21.755  1.00 33.85           O  
ATOM   1450  N   GLN H 189      12.044  14.034  20.942  1.00 33.41           N  
ATOM   1451  CA  GLN H 189      12.081  13.569  19.585  1.00 34.43           C  
ATOM   1452  CB  GLN H 189      10.907  14.089  18.734  1.00 36.49           C  
ATOM   1453  CG  GLN H 189      10.912  13.597  17.285  1.00 36.80           C  
ATOM   1454  CD  GLN H 189      10.446  12.148  17.277  1.00 40.23           C  
ATOM   1455  OE1 GLN H 189      11.122  11.266  16.752  1.00 41.20           O  
ATOM   1456  NE2 GLN H 189       9.252  11.895  17.874  1.00 38.28           N  
ATOM   1457  C   GLN H 189      13.343  14.103  18.992  1.00 35.33           C  
ATOM   1458  O   GLN H 189      13.575  15.311  18.991  1.00 37.35           O  
ATOM   1459  N   MET H 190      14.199  13.204  18.468  1.00 35.47           N  
ATOM   1460  CA  MET H 190      15.462  13.639  17.946  1.00 34.45           C  
ATOM   1461  CB  MET H 190      16.642  12.865  18.549  1.00 34.96           C  
ATOM   1462  CG  MET H 190      16.747  13.004  20.067  1.00 36.51           C  
ATOM   1463  SD  MET H 190      18.064  12.003  20.818  1.00 37.89           S  
ATOM   1464  CE  MET H 190      17.182  10.422  20.661  1.00 37.63           C  
ATOM   1465  C   MET H 190      15.489  13.367  16.476  1.00 36.00           C  
ATOM   1466  O   MET H 190      15.272  12.237  16.040  1.00 38.59           O  
ATOM   1467  N   ASN H 191      15.785  14.407  15.672  1.00 37.85           N  
ATOM   1468  CA  ASN H 191      15.820  14.228  14.250  1.00 37.81           C  
ATOM   1469  CB  ASN H 191      14.734  15.025  13.504  1.00 38.52           C  
ATOM   1470  CG  ASN H 191      13.375  14.454  13.890  1.00 40.49           C  
ATOM   1471  OD1 ASN H 191      13.149  13.248  13.826  1.00 39.83           O  
ATOM   1472  ND2 ASN H 191      12.444  15.351  14.314  1.00 43.29           N  
ATOM   1473  C   ASN H 191      17.147  14.717  13.757  1.00 38.46           C  
ATOM   1474  O   ASN H 191      17.858  15.434  14.459  1.00 38.84           O  
ATOM   1475  N   SER H 192      17.516  14.314  12.524  1.00 38.19           N  
ATOM   1476  CA  SER H 192      18.755  14.732  11.930  1.00 36.31           C  
ATOM   1477  CB  SER H 192      18.802  16.246  11.655  1.00 38.05           C  
ATOM   1478  OG  SER H 192      17.782  16.609  10.735  1.00 44.66           O  
ATOM   1479  C   SER H 192      19.878  14.397  12.862  1.00 36.24           C  
ATOM   1480  O   SER H 192      20.756  15.221  13.112  1.00 37.87           O  
ATOM   1481  N   LEU H 193      19.894  13.156  13.377  1.00 33.35           N  
ATOM   1482  CA  LEU H 193      20.894  12.760  14.323  1.00 33.19           C  
ATOM   1483  CB  LEU H 193      20.657  11.359  14.909  1.00 32.19           C  
ATOM   1484  CG  LEU H 193      19.433  11.290  15.836  1.00 32.13           C  
ATOM   1485  CD1 LEU H 193      19.236   9.873  16.392  1.00 33.19           C  
ATOM   1486  CD2 LEU H 193      19.527  12.342  16.949  1.00 33.01           C  
ATOM   1487  C   LEU H 193      22.251  12.775  13.699  1.00 35.87           C  
ATOM   1488  O   LEU H 193      22.446  12.365  12.555  1.00 36.66           O  
ATOM   1489  N   ARG H 194      23.237  13.255  14.482  1.00 37.31           N  
ATOM   1490  CA  ARG H 194      24.597  13.360  14.046  1.00 36.79           C  
ATOM   1491  CB  ARG H 194      25.141  14.794  14.129  1.00 35.91           C  
ATOM   1492  CG  ARG H 194      24.331  15.803  13.312  1.00 39.84           C  
ATOM   1493  CD  ARG H 194      24.736  17.254  13.577  1.00 45.26           C  
ATOM   1494  NE  ARG H 194      23.829  18.132  12.787  1.00 52.67           N  
ATOM   1495  CZ  ARG H 194      23.709  19.452  13.109  1.00 54.53           C  
ATOM   1496  NH1 ARG H 194      24.409  19.971  14.161  1.00 56.08           N1+
ATOM   1497  NH2 ARG H 194      22.886  20.256  12.377  1.00 54.77           N  
ATOM   1498  C   ARG H 194      25.417  12.543  14.995  1.00 36.83           C  
ATOM   1499  O   ARG H 194      24.916  12.040  15.998  1.00 39.15           O  
ATOM   1500  N   ALA H 195      26.712  12.375  14.674  1.00 36.71           N  
ATOM   1501  CA  ALA H 195      27.621  11.609  15.479  1.00 36.70           C  
ATOM   1502  CB  ALA H 195      29.024  11.499  14.857  1.00 33.62           C  
ATOM   1503  C   ALA H 195      27.772  12.262  16.820  1.00 38.73           C  
ATOM   1504  O   ALA H 195      27.881  11.582  17.840  1.00 39.69           O  
ATOM   1505  N   GLU H 196      27.773  13.608  16.853  1.00 39.48           N  
ATOM   1506  CA  GLU H 196      27.994  14.346  18.066  1.00 37.68           C  
ATOM   1507  CB  GLU H 196      28.087  15.874  17.881  1.00 38.91           C  
ATOM   1508  CG  GLU H 196      26.907  16.518  17.156  1.00 46.83           C  
ATOM   1509  CD  GLU H 196      27.346  16.805  15.726  1.00 51.62           C  
ATOM   1510  OE1 GLU H 196      28.062  15.953  15.135  1.00 52.20           O  
ATOM   1511  OE2 GLU H 196      26.980  17.894  15.210  1.00 56.02           O1-
ATOM   1512  C   GLU H 196      26.908  14.047  19.053  1.00 36.94           C  
ATOM   1513  O   GLU H 196      27.088  14.231  20.254  1.00 39.57           O  
ATOM   1514  N   ASP H 197      25.733  13.632  18.558  1.00 36.64           N  
ATOM   1515  CA  ASP H 197      24.585  13.305  19.355  1.00 33.75           C  
ATOM   1516  CB  ASP H 197      23.326  13.107  18.495  1.00 34.18           C  
ATOM   1517  CG  ASP H 197      22.974  14.470  17.915  1.00 36.47           C  
ATOM   1518  OD1 ASP H 197      23.140  15.481  18.650  1.00 38.13           O  
ATOM   1519  OD2 ASP H 197      22.557  14.525  16.728  1.00 37.28           O1-
ATOM   1520  C   ASP H 197      24.820  12.057  20.160  1.00 34.30           C  
ATOM   1521  O   ASP H 197      24.060  11.763  21.081  1.00 35.27           O  
ATOM   1522  N   THR H 198      25.822  11.231  19.803  1.00 32.18           N  
ATOM   1523  CA  THR H 198      26.014  10.030  20.570  1.00 31.44           C  
ATOM   1524  CB  THR H 198      27.133   9.151  20.091  1.00 31.63           C  
ATOM   1525  OG1 THR H 198      28.364   9.854  20.106  1.00 37.62           O  
ATOM   1526  CG2 THR H 198      26.818   8.683  18.670  1.00 37.03           C  
ATOM   1527  C   THR H 198      26.306  10.394  21.987  1.00 33.71           C  
ATOM   1528  O   THR H 198      27.212  11.174  22.273  1.00 36.57           O  
ATOM   1529  N   ALA H 199      25.516   9.826  22.921  1.00 32.87           N  
ATOM   1530  CA  ALA H 199      25.726  10.117  24.307  1.00 30.77           C  
ATOM   1531  CB  ALA H 199      25.618  11.616  24.634  1.00 31.30           C  
ATOM   1532  C   ALA H 199      24.663   9.415  25.089  1.00 31.67           C  
ATOM   1533  O   ALA H 199      23.745   8.827  24.522  1.00 33.05           O  
ATOM   1534  N   VAL H 200      24.793   9.432  26.433  1.00 31.16           N  
ATOM   1535  CA  VAL H 200      23.786   8.867  27.282  1.00 30.19           C  
ATOM   1536  CB  VAL H 200      24.315   8.343  28.587  1.00 29.10           C  
ATOM   1537  CG1 VAL H 200      23.129   7.865  29.441  1.00 35.69           C  
ATOM   1538  CG2 VAL H 200      25.352   7.246  28.294  1.00 36.23           C  
ATOM   1539  C   VAL H 200      22.847   9.991  27.588  1.00 31.54           C  
ATOM   1540  O   VAL H 200      23.285  11.102  27.885  1.00 34.58           O  
ATOM   1541  N   TYR H 201      21.525   9.736  27.528  1.00 33.03           N  
ATOM   1542  CA  TYR H 201      20.575  10.789  27.754  1.00 31.32           C  
ATOM   1543  CB  TYR H 201      19.483  10.876  26.670  1.00 31.66           C  
ATOM   1544  CG  TYR H 201      20.095  11.420  25.424  1.00 31.87           C  
ATOM   1545  CD1 TYR H 201      20.909  10.643  24.633  1.00 31.56           C  
ATOM   1546  CD2 TYR H 201      19.835  12.715  25.036  1.00 32.39           C  
ATOM   1547  CE1 TYR H 201      21.465  11.156  23.484  1.00 32.59           C  
ATOM   1548  CE2 TYR H 201      20.386  13.233  23.887  1.00 32.36           C  
ATOM   1549  CZ  TYR H 201      21.207  12.453  23.110  1.00 32.40           C  
ATOM   1550  OH  TYR H 201      21.777  12.978  21.930  1.00 32.53           O  
ATOM   1551  C   TYR H 201      19.881  10.548  29.056  1.00 31.18           C  
ATOM   1552  O   TYR H 201      19.402   9.447  29.322  1.00 30.44           O  
ATOM   1553  N   TYR H 202      19.804  11.605  29.897  1.00 31.81           N  
ATOM   1554  CA  TYR H 202      19.198  11.495  31.193  1.00 30.93           C  
ATOM   1555  CB  TYR H 202      20.063  11.977  32.375  1.00 30.38           C  
ATOM   1556  CG  TYR H 202      21.345  11.223  32.491  1.00 29.49           C  
ATOM   1557  CD1 TYR H 202      21.390   9.972  33.056  1.00 29.46           C  
ATOM   1558  CD2 TYR H 202      22.515  11.772  32.028  1.00 28.52           C  
ATOM   1559  CE1 TYR H 202      22.576   9.285  33.167  1.00 29.71           C  
ATOM   1560  CE2 TYR H 202      23.705  11.090  32.137  1.00 30.10           C  
ATOM   1561  CZ  TYR H 202      23.741   9.843  32.708  1.00 31.33           C  
ATOM   1562  OH  TYR H 202      24.957   9.138  32.822  1.00 34.88           O  
ATOM   1563  C   TYR H 202      18.015  12.413  31.233  1.00 31.92           C  
ATOM   1564  O   TYR H 202      17.972  13.442  30.564  1.00 33.77           O  
ATOM   1565  N   CYS H 203      17.010  12.025  32.036  1.00 31.97           N  
ATOM   1566  CA  CYS H 203      15.799  12.763  32.250  1.00 33.47           C  
ATOM   1567  CB  CYS H 203      14.606  11.800  32.059  1.00 33.05           C  
ATOM   1568  SG  CYS H 203      12.943  12.431  32.385  1.00 40.22           S  
ATOM   1569  C   CYS H 203      15.865  13.221  33.679  1.00 32.24           C  
ATOM   1570  O   CYS H 203      16.246  12.444  34.552  1.00 31.86           O  
ATOM   1571  N   ALA H 204      15.538  14.503  33.963  1.00 31.16           N  
ATOM   1572  CA  ALA H 204      15.623  14.954  35.328  1.00 32.43           C  
ATOM   1573  CB  ALA H 204      16.878  15.797  35.615  1.00 34.25           C  
ATOM   1574  C   ALA H 204      14.435  15.812  35.649  1.00 33.34           C  
ATOM   1575  O   ALA H 204      13.920  16.540  34.802  1.00 33.80           O  
ATOM   1576  N   LYS H 205      13.964  15.743  36.911  1.00 31.77           N  
ATOM   1577  CA  LYS H 205      12.851  16.559  37.300  1.00 32.58           C  
ATOM   1578  CB  LYS H 205      11.779  15.828  38.129  1.00 33.45           C  
ATOM   1579  CG  LYS H 205      12.196  15.518  39.565  1.00 34.01           C  
ATOM   1580  CD  LYS H 205      11.055  14.979  40.433  1.00 34.52           C  
ATOM   1581  CE  LYS H 205      10.145  16.056  41.027  1.00 26.48           C  
ATOM   1582  NZ  LYS H 205      10.830  16.746  42.140  1.00 25.71           N1+
ATOM   1583  C   LYS H 205      13.389  17.684  38.122  1.00 32.86           C  
ATOM   1584  O   LYS H 205      14.482  17.599  38.676  1.00 35.92           O  
ATOM   1585  N   VAL H 206      12.640  18.799  38.177  1.00 35.21           N  
ATOM   1586  CA  VAL H 206      13.047  19.932  38.957  1.00 36.58           C  
ATOM   1587  CB  VAL H 206      12.536  21.234  38.415  1.00 40.61           C  
ATOM   1588  CG1 VAL H 206      13.162  21.460  37.028  1.00 25.06           C  
ATOM   1589  CG2 VAL H 206      10.999  21.189  38.400  1.00 35.49           C  
ATOM   1590  C   VAL H 206      12.504  19.748  40.349  1.00 37.83           C  
ATOM   1591  O   VAL H 206      11.454  19.137  40.542  1.00 37.54           O  
ATOM   1592  N   SER H 207      13.235  20.255  41.361  1.00 26.57           N  
ATOM   1593  CA  SER H 207      12.896  20.079  42.749  1.00 23.42           C  
ATOM   1594  CB  SER H 207      13.937  20.723  43.673  1.00 25.37           C  
ATOM   1595  OG  SER H 207      13.920  22.128  43.472  1.00 15.63           O  
ATOM   1596  C   SER H 207      11.577  20.709  43.096  1.00 27.26           C  
ATOM   1597  O   SER H 207      10.727  20.074  43.721  1.00 25.72           O  
ATOM   1598  N   TYR H 208      11.371  21.987  42.728  1.00 23.91           N  
ATOM   1599  CA  TYR H 208      10.139  22.614  43.104  1.00 24.21           C  
ATOM   1600  CB  TYR H 208      10.188  23.342  44.462  1.00 25.09           C  
ATOM   1601  CG  TYR H 208      11.342  24.282  44.510  1.00 23.13           C  
ATOM   1602  CD1 TYR H 208      11.256  25.548  43.984  1.00 28.86           C  
ATOM   1603  CD2 TYR H 208      12.515  23.886  45.110  1.00 27.10           C  
ATOM   1604  CE1 TYR H 208      12.332  26.400  44.048  1.00 27.94           C  
ATOM   1605  CE2 TYR H 208      13.595  24.731  45.177  1.00 27.02           C  
ATOM   1606  CZ  TYR H 208      13.502  25.993  44.644  1.00 24.12           C  
ATOM   1607  OH  TYR H 208      14.601  26.874  44.706  1.00  0.00           O  
ATOM   1608  C   TYR H 208       9.694  23.537  42.022  1.00 27.34           C  
ATOM   1609  O   TYR H 208      10.292  23.600  40.950  1.00 28.40           O  
ATOM   1610  N   LEU H 209       8.591  24.264  42.276  1.00 29.23           N  
ATOM   1611  CA  LEU H 209       8.020  25.085  41.252  1.00 29.88           C  
ATOM   1612  CB  LEU H 209       6.517  25.326  41.496  1.00 30.80           C  
ATOM   1613  CG  LEU H 209       5.716  26.013  40.363  1.00 40.40           C  
ATOM   1614  CD1 LEU H 209       4.239  26.141  40.766  1.00 40.44           C  
ATOM   1615  CD2 LEU H 209       6.296  27.369  39.929  1.00 39.24           C  
ATOM   1616  C   LEU H 209       8.744  26.392  41.211  1.00 27.78           C  
ATOM   1617  O   LEU H 209       8.434  27.318  41.959  1.00 35.43           O  
ATOM   1618  N   SER H 210       9.739  26.479  40.303  1.00 28.70           N  
ATOM   1619  CA  SER H 210      10.479  27.681  40.060  1.00 28.68           C  
ATOM   1620  CB  SER H 210      11.395  28.105  41.217  1.00 36.04           C  
ATOM   1621  OG  SER H 210      12.445  27.162  41.372  1.00 20.02           O  
ATOM   1622  C   SER H 210      11.360  27.399  38.883  1.00 26.32           C  
ATOM   1623  O   SER H 210      11.733  26.253  38.640  1.00 31.58           O  
ATOM   1624  N   THR H 211      11.718  28.451  38.120  1.00 22.66           N  
ATOM   1625  CA  THR H 211      12.559  28.306  36.964  1.00 25.05           C  
ATOM   1626  CB  THR H 211      12.704  29.584  36.190  1.00 23.54           C  
ATOM   1627  OG1 THR H 211      11.429  30.045  35.768  1.00  0.00           O  
ATOM   1628  CG2 THR H 211      13.610  29.327  34.972  1.00  0.00           C  
ATOM   1629  C   THR H 211      13.922  27.899  37.426  1.00 27.41           C  
ATOM   1630  O   THR H 211      14.623  27.142  36.757  1.00 32.47           O  
ATOM   1631  N   ALA H 212      14.322  28.433  38.592  1.00 26.09           N  
ATOM   1632  CA  ALA H 212      15.597  28.257  39.230  1.00 22.25           C  
ATOM   1633  CB  ALA H 212      15.764  29.152  40.469  1.00 21.05           C  
ATOM   1634  C   ALA H 212      15.837  26.844  39.674  1.00 22.61           C  
ATOM   1635  O   ALA H 212      16.982  26.408  39.721  1.00 28.83           O  
ATOM   1636  N   SER H 213      14.772  26.104  40.034  1.00 20.45           N  
ATOM   1637  CA  SER H 213      14.862  24.806  40.658  1.00 20.40           C  
ATOM   1638  CB  SER H 213      13.536  24.031  40.624  1.00 22.49           C  
ATOM   1639  OG  SER H 213      13.140  23.811  39.279  1.00  0.00           O  
ATOM   1640  C   SER H 213      15.935  23.930  40.077  1.00 23.20           C  
ATOM   1641  O   SER H 213      16.153  23.871  38.868  1.00 24.46           O  
ATOM   1642  N   SER H 214      16.678  23.262  40.987  1.00 21.41           N  
ATOM   1643  CA  SER H 214      17.744  22.368  40.637  1.00 22.77           C  
ATOM   1644  CB  SER H 214      18.755  22.148  41.776  1.00 21.26           C  
ATOM   1645  OG  SER H 214      18.114  21.519  42.877  1.00  0.00           O  
ATOM   1646  C   SER H 214      17.129  21.045  40.302  1.00 25.25           C  
ATOM   1647  O   SER H 214      15.964  20.800  40.614  1.00 27.95           O  
ATOM   1648  N   LEU H 215      17.900  20.150  39.647  1.00 25.96           N  
ATOM   1649  CA  LEU H 215      17.350  18.881  39.256  1.00 21.17           C  
ATOM   1650  CB  LEU H 215      17.944  18.334  37.949  1.00 21.98           C  
ATOM   1651  CG  LEU H 215      17.645  19.243  36.745  1.00 24.41           C  
ATOM   1652  CD1 LEU H 215      18.037  18.582  35.414  1.00  0.00           C  
ATOM   1653  CD2 LEU H 215      16.189  19.724  36.780  1.00  0.00           C  
ATOM   1654  C   LEU H 215      17.627  17.885  40.337  1.00 22.34           C  
ATOM   1655  O   LEU H 215      18.731  17.355  40.453  1.00 26.00           O  
ATOM   1656  N   ASP H 216      16.602  17.626  41.170  1.00 22.53           N  
ATOM   1657  CA  ASP H 216      16.691  16.731  42.288  1.00 23.73           C  
ATOM   1658  CB  ASP H 216      15.601  16.994  43.348  1.00 27.48           C  
ATOM   1659  CG  ASP H 216      14.218  16.896  42.723  1.00 31.80           C  
ATOM   1660  OD1 ASP H 216      14.134  16.768  41.473  1.00 32.17           O  
ATOM   1661  OD2 ASP H 216      13.224  16.965  43.492  1.00 32.51           O1-
ATOM   1662  C   ASP H 216      16.722  15.267  41.922  1.00 25.34           C  
ATOM   1663  O   ASP H 216      17.412  14.496  42.589  1.00 33.21           O  
ATOM   1664  N   TYR H 217      15.986  14.821  40.878  1.00 35.72           N  
ATOM   1665  CA  TYR H 217      15.949  13.405  40.599  1.00 34.41           C  
ATOM   1666  CB  TYR H 217      14.561  12.764  40.755  1.00 38.14           C  
ATOM   1667  CG  TYR H 217      14.141  12.861  42.177  1.00 49.75           C  
ATOM   1668  CD1 TYR H 217      14.494  11.882  43.072  1.00 51.69           C  
ATOM   1669  CD2 TYR H 217      13.398  13.932  42.615  1.00 43.07           C  
ATOM   1670  CE1 TYR H 217      14.104  11.967  44.387  1.00 50.22           C  
ATOM   1671  CE2 TYR H 217      13.005  14.024  43.929  1.00 50.66           C  
ATOM   1672  CZ  TYR H 217      13.358  13.039  44.818  1.00 50.62           C  
ATOM   1673  OH  TYR H 217      12.956  13.130  46.166  1.00 55.08           O  
ATOM   1674  C   TYR H 217      16.328  13.165  39.170  1.00 34.53           C  
ATOM   1675  O   TYR H 217      15.886  13.876  38.270  1.00 36.76           O  
ATOM   1676  N   TRP H 218      17.142  12.116  38.933  1.00 34.23           N  
ATOM   1677  CA  TRP H 218      17.617  11.820  37.610  1.00 34.07           C  
ATOM   1678  CB  TRP H 218      19.142  11.983  37.495  1.00 32.39           C  
ATOM   1679  CG  TRP H 218      19.626  13.397  37.686  1.00 30.46           C  
ATOM   1680  CD2 TRP H 218      20.319  14.154  36.685  1.00 29.17           C  
ATOM   1681  CD1 TRP H 218      19.554  14.190  38.793  1.00 30.43           C  
ATOM   1682  NE1 TRP H 218      20.146  15.403  38.538  1.00 29.33           N  
ATOM   1683  CE2 TRP H 218      20.627  15.394  37.246  1.00 29.54           C  
ATOM   1684  CE3 TRP H 218      20.676  13.841  35.405  1.00 29.15           C  
ATOM   1685  CZ2 TRP H 218      21.298  16.343  36.531  1.00 29.55           C  
ATOM   1686  CZ3 TRP H 218      21.348  14.803  34.686  1.00 29.62           C  
ATOM   1687  CH2 TRP H 218      21.653  16.029  35.238  1.00 31.14           C  
ATOM   1688  C   TRP H 218      17.341  10.379  37.303  1.00 34.36           C  
ATOM   1689  O   TRP H 218      17.235   9.548  38.204  1.00 36.34           O  
ATOM   1690  N   GLY H 219      17.203  10.059  35.997  1.00 35.83           N  
ATOM   1691  CA  GLY H 219      16.979   8.710  35.554  1.00 36.54           C  
ATOM   1692  C   GLY H 219      18.312   8.055  35.329  1.00 40.72           C  
ATOM   1693  O   GLY H 219      19.357   8.676  35.495  1.00 40.92           O  
ATOM   1694  N   GLN H 220      18.283   6.756  34.953  1.00 42.67           N  
ATOM   1695  CA  GLN H 220      19.442   5.934  34.708  1.00 41.20           C  
ATOM   1696  CB  GLN H 220      19.090   4.447  34.530  1.00 45.78           C  
ATOM   1697  CG  GLN H 220      18.378   3.825  35.730  1.00 52.18           C  
ATOM   1698  CD  GLN H 220      19.271   3.969  36.953  1.00 56.03           C  
ATOM   1699  OE1 GLN H 220      20.492   3.842  36.878  1.00 57.82           O  
ATOM   1700  NE2 GLN H 220      18.639   4.255  38.121  1.00 56.31           N  
ATOM   1701  C   GLN H 220      20.143   6.349  33.450  1.00 39.55           C  
ATOM   1702  O   GLN H 220      21.368   6.280  33.362  1.00 42.79           O  
ATOM   1703  N   GLY H 221      19.373   6.747  32.421  1.00 38.08           N  
ATOM   1704  CA  GLY H 221      19.945   7.156  31.168  1.00 37.13           C  
ATOM   1705  C   GLY H 221      19.806   6.050  30.163  1.00 38.56           C  
ATOM   1706  O   GLY H 221      19.749   4.873  30.510  1.00 37.95           O  
ATOM   1707  N   THR H 222      19.725   6.428  28.869  1.00 36.75           N  
ATOM   1708  CA  THR H 222      19.672   5.492  27.779  1.00 36.72           C  
ATOM   1709  CB  THR H 222      18.404   5.543  26.978  1.00 40.26           C  
ATOM   1710  OG1 THR H 222      18.201   6.852  26.469  1.00 40.31           O  
ATOM   1711  CG2 THR H 222      17.223   5.111  27.854  1.00 38.52           C  
ATOM   1712  C   THR H 222      20.769   5.882  26.846  1.00 37.70           C  
ATOM   1713  O   THR H 222      21.032   7.067  26.651  1.00 38.99           O  
ATOM   1714  N   LEU H 223      21.434   4.892  26.221  1.00 36.17           N  
ATOM   1715  CA  LEU H 223      22.545   5.211  25.373  1.00 35.58           C  
ATOM   1716  CB  LEU H 223      23.628   4.111  25.397  1.00 34.54           C  
ATOM   1717  CG  LEU H 223      25.006   4.472  24.794  1.00 36.29           C  
ATOM   1718  CD1 LEU H 223      25.928   3.243  24.782  1.00 46.77           C  
ATOM   1719  CD2 LEU H 223      24.909   5.135  23.416  1.00 42.79           C  
ATOM   1720  C   LEU H 223      22.028   5.327  23.974  1.00 35.12           C  
ATOM   1721  O   LEU H 223      21.282   4.474  23.495  1.00 38.14           O  
ATOM   1722  N   VAL H 224      22.400   6.428  23.289  1.00 34.10           N  
ATOM   1723  CA  VAL H 224      22.027   6.618  21.919  1.00 32.81           C  
ATOM   1724  CB  VAL H 224      21.313   7.920  21.684  1.00 33.52           C  
ATOM   1725  CG1 VAL H 224      21.088   8.109  20.175  1.00 34.67           C  
ATOM   1726  CG2 VAL H 224      20.011   7.906  22.503  1.00 33.23           C  
ATOM   1727  C   VAL H 224      23.307   6.645  21.142  1.00 34.41           C  
ATOM   1728  O   VAL H 224      24.142   7.526  21.337  1.00 35.69           O  
ATOM   1729  N   THR H 225      23.496   5.666  20.232  1.00 36.40           N  
ATOM   1730  CA  THR H 225      24.710   5.616  19.467  1.00 35.48           C  
ATOM   1731  CB  THR H 225      25.379   4.276  19.491  1.00 35.81           C  
ATOM   1732  OG1 THR H 225      25.695   3.913  20.825  1.00 38.50           O  
ATOM   1733  CG2 THR H 225      26.660   4.347  18.642  1.00 34.35           C  
ATOM   1734  C   THR H 225      24.358   5.895  18.045  1.00 35.38           C  
ATOM   1735  O   THR H 225      23.468   5.257  17.481  1.00 36.93           O  
ATOM   1736  N   VAL H 226      25.051   6.867  17.426  1.00 34.64           N  
ATOM   1737  CA  VAL H 226      24.761   7.225  16.070  1.00 34.38           C  
ATOM   1738  CB  VAL H 226      24.570   8.706  15.918  1.00 34.47           C  
ATOM   1739  CG1 VAL H 226      24.266   9.021  14.447  1.00 34.01           C  
ATOM   1740  CG2 VAL H 226      23.480   9.164  16.905  1.00 33.40           C  
ATOM   1741  C   VAL H 226      25.940   6.849  15.232  1.00 39.46           C  
ATOM   1742  O   VAL H 226      27.014   7.435  15.370  1.00 40.16           O  
ATOM   1743  N   SER H 227      25.776   5.860  14.332  1.00 39.50           N  
ATOM   1744  CA  SER H 227      26.875   5.484  13.488  1.00 37.68           C  
ATOM   1745  CB  SER H 227      27.801   4.419  14.097  1.00 35.91           C  
ATOM   1746  OG  SER H 227      27.116   3.180  14.206  1.00 38.91           O  
ATOM   1747  C   SER H 227      26.319   4.906  12.224  1.00 37.48           C  
ATOM   1748  O   SER H 227      25.168   4.479  12.170  1.00 41.20           O  
ATOM   1749  N   SER H 228      27.140   4.888  11.156  1.00 39.26           N  
ATOM   1750  CA  SER H 228      26.682   4.346   9.911  1.00 43.08           C  
ATOM   1751  CB  SER H 228      27.133   5.161   8.689  1.00 40.60           C  
ATOM   1752  OG  SER H 228      28.549   5.147   8.587  1.00 41.99           O  
ATOM   1753  C   SER H 228      27.256   2.943   9.771  1.00 42.75           C  
ATOM   1754  O   SER H 228      26.930   2.277   8.753  1.00 46.94           O  
ATOM   1755  OXT SER H 228      28.024   2.516  10.674  1.00  0.00           O1-
TER    1756      SER H 228 
CONECT  162  659
CONECT  659  162
CONECT  978 1568
CONECT 1568  978
END
