# Supplementary material for: Fully automated antibody structure prediction using BIOVIA tools: Validation study
Source: PLoS One. 2017 May 18;12(5):e0177923. doi: 10.1371/journal.pone.0177923 (PMC5436848; doi:10.1371/journal.pone.0177923)
Supplement: S1 Dataset — Predicted structures using the Top5 framework method, Chothia CDR definition with no canonical filtering and generating 50 models. These were used in the detailed discussion of outliers and for comparison against predictions using canonical filtering. (ZIP) [file pone.0177923.s003.zip › 4NZU_LH_FV_FinalModel.pdb]

REMARK   Accelrys Discovery Studio PDB file
REMARK   Created:  2015-05-08T06:53:20Z
SSBOND   1 CYS L   23    CYS L   88                                     
SSBOND   2 CYS H  129    CYS H  203                                     
SSBOND   3 CYS H  209    CYS H  214                                     
ATOM      1  N   ASP L   1      24.762  33.061  26.719  0.88 79.73           N1+
ATOM      2  CA  ASP L   1      25.391  31.800  27.170  0.88 77.20           C  
ATOM      3  CB  ASP L   1      26.082  31.106  25.987  0.88 82.37           C  
ATOM      4  CG  ASP L   1      24.984  30.587  25.068  0.88 85.29           C  
ATOM      5  OD1 ASP L   1      24.095  29.850  25.572  0.88 87.29           O  
ATOM      6  OD2 ASP L   1      25.007  30.935  23.858  0.88 84.68           O1-
ATOM      7  C   ASP L   1      26.403  32.102  28.222  0.88 73.94           C  
ATOM      8  O   ASP L   1      27.401  32.772  27.965  0.88 77.00           O  
ATOM      9  N   ILE L   2      26.158  31.610  29.451  1.00 65.80           N  
ATOM     10  CA  ILE L   2      27.061  31.889  30.524  1.00 63.02           C  
ATOM     11  CB  ILE L   2      26.421  31.883  31.880  1.00 61.09           C  
ATOM     12  CG1 ILE L   2      25.337  32.964  31.980  1.00 59.28           C  
ATOM     13  CG2 ILE L   2      27.534  32.031  32.930  1.00 57.49           C  
ATOM     14  CD1 ILE L   2      24.458  32.816  33.221  1.00 60.44           C  
ATOM     15  C   ILE L   2      28.099  30.819  30.548  1.00 62.66           C  
ATOM     16  O   ILE L   2      27.785  29.631  30.531  1.00 62.85           O  
ATOM     17  N   GLU L   3      29.381  31.234  30.579  1.00 59.28           N  
ATOM     18  CA  GLU L   3      30.470  30.301  30.593  1.00 59.07           C  
ATOM     19  CB  GLU L   3      31.775  30.904  30.037  1.00 63.09           C  
ATOM     20  CG  GLU L   3      31.675  31.375  28.583  1.00 70.30           C  
ATOM     21  CD  GLU L   3      31.453  30.159  27.699  1.00 78.27           C  
ATOM     22  OE1 GLU L   3      32.403  29.342  27.563  1.00  0.00           O  
ATOM     23  OE2 GLU L   3      30.326  30.027  27.150  1.00 82.08           O1-
ATOM     24  C   GLU L   3      30.740  29.930  32.019  1.00 55.42           C  
ATOM     25  O   GLU L   3      30.783  30.792  32.896  1.00 55.23           O  
ATOM     26  N   MET L   4      30.932  28.623  32.290  1.00 51.77           N  
ATOM     27  CA  MET L   4      31.201  28.179  33.629  1.00 47.23           C  
ATOM     28  CB  MET L   4      30.230  27.086  34.109  1.00 50.08           C  
ATOM     29  CG  MET L   4      28.767  27.530  34.126  1.00 51.62           C  
ATOM     30  SD  MET L   4      28.347  28.755  35.401  1.00 49.74           S  
ATOM     31  CE  MET L   4      28.075  27.517  36.700  1.00 44.21           C  
ATOM     32  C   MET L   4      32.567  27.566  33.625  1.00 49.46           C  
ATOM     33  O   MET L   4      32.870  26.701  32.805  1.00 50.45           O  
ATOM     34  N   THR L   5      33.444  28.015  34.544  1.00 50.26           N  
ATOM     35  CA  THR L   5      34.757  27.443  34.618  1.00 47.57           C  
ATOM     36  CB  THR L   5      35.864  28.421  34.351  1.00 50.46           C  
ATOM     37  OG1 THR L   5      35.735  29.547  35.208  1.00 53.21           O  
ATOM     38  CG2 THR L   5      35.828  28.850  32.880  1.00 54.24           C  
ATOM     39  C   THR L   5      34.960  26.899  35.993  1.00 45.10           C  
ATOM     40  O   THR L   5      34.751  27.591  36.989  1.00 51.83           O  
ATOM     41  N   GLN L   6      35.377  25.617  36.071  1.00 41.87           N  
ATOM     42  CA  GLN L   6      35.633  24.996  37.337  1.00 40.43           C  
ATOM     43  CB  GLN L   6      34.979  23.613  37.527  1.00 39.13           C  
ATOM     44  CG  GLN L   6      33.465  23.633  37.714  1.00 38.58           C  
ATOM     45  CD  GLN L   6      33.000  22.192  37.893  1.00 40.12           C  
ATOM     46  OE1 GLN L   6      31.936  21.803  37.414  1.00 40.97           O  
ATOM     47  NE2 GLN L   6      33.815  21.374  38.611  1.00 36.87           N  
ATOM     48  C   GLN L   6      37.103  24.755  37.445  1.00 44.24           C  
ATOM     49  O   GLN L   6      37.789  24.526  36.451  1.00 46.85           O  
ATOM     50  N   SER L   7      37.626  24.837  38.683  1.00 45.65           N  
ATOM     51  CA  SER L   7      39.015  24.565  38.912  1.00 43.45           C  
ATOM     52  CB  SER L   7      39.877  25.835  39.020  1.00 44.24           C  
ATOM     53  OG  SER L   7      39.849  26.550  37.795  1.00 50.19           O  
ATOM     54  C   SER L   7      39.095  23.885  40.238  1.00 43.96           C  
ATOM     55  O   SER L   7      38.346  24.231  41.151  1.00 45.51           O  
ATOM     56  N   PRO L   8      39.967  22.924  40.406  1.00 43.28           N  
ATOM     57  CA  PRO L   8      40.834  22.438  39.363  1.00 43.86           C  
ATOM     58  CD  PRO L   8      40.531  22.699  41.726  1.00 43.08           C  
ATOM     59  CB  PRO L   8      42.064  21.859  40.068  1.00 42.40           C  
ATOM     60  CG  PRO L   8      41.604  21.624  41.515  1.00 41.32           C  
ATOM     61  C   PRO L   8      40.114  21.418  38.540  1.00 47.02           C  
ATOM     62  O   PRO L   8      39.012  21.021  38.913  1.00 46.93           O  
ATOM     63  N   SER L   9      40.708  21.002  37.404  1.00 49.39           N  
ATOM     64  CA  SER L   9      40.120  19.990  36.576  1.00 44.86           C  
ATOM     65  CB  SER L   9      40.878  19.780  35.256  1.00 46.66           C  
ATOM     66  OG  SER L   9      42.182  19.281  35.514  1.00 53.15           O  
ATOM     67  C   SER L   9      40.136  18.698  37.334  1.00 43.59           C  
ATOM     68  O   SER L   9      39.169  17.936  37.289  1.00 46.98           O  
ATOM     69  N   SER L  10      41.238  18.413  38.055  1.00 45.19           N  
ATOM     70  CA  SER L  10      41.315  17.187  38.798  1.00 43.83           C  
ATOM     71  CB  SER L  10      41.966  16.050  37.991  1.00 45.93           C  
ATOM     72  OG  SER L  10      42.014  14.857  38.757  1.00 52.98           O  
ATOM     73  C   SER L  10      42.165  17.435  40.008  1.00 43.94           C  
ATOM     74  O   SER L  10      43.032  18.310  39.999  1.00 45.99           O  
ATOM     75  N   LEU L  11      41.921  16.689  41.108  1.00 41.68           N  
ATOM     76  CA  LEU L  11      42.740  16.880  42.273  1.00 43.61           C  
ATOM     77  CB  LEU L  11      42.223  17.968  43.238  1.00 44.58           C  
ATOM     78  CG  LEU L  11      40.820  17.736  43.830  1.00 44.83           C  
ATOM     79  CD1 LEU L  11      40.793  16.572  44.831  1.00 42.57           C  
ATOM     80  CD2 LEU L  11      40.260  19.038  44.420  1.00 42.99           C  
ATOM     81  C   LEU L  11      42.888  15.586  43.012  1.00 46.02           C  
ATOM     82  O   LEU L  11      41.972  14.767  43.060  1.00 49.03           O  
ATOM     83  N   SER L  12      44.077  15.376  43.616  1.00 47.99           N  
ATOM     84  CA  SER L  12      44.320  14.175  44.360  1.00 47.00           C  
ATOM     85  CB  SER L  12      45.702  13.552  44.093  1.00 49.65           C  
ATOM     86  OG  SER L  12      45.792  13.115  42.745  1.00 58.56           O  
ATOM     87  C   SER L  12      44.285  14.540  45.809  1.00 45.95           C  
ATOM     88  O   SER L  12      44.883  15.534  46.222  1.00 51.51           O  
ATOM     89  N   ALA L  13      43.571  13.733  46.621  1.00 43.83           N  
ATOM     90  CA  ALA L  13      43.474  14.018  48.021  1.00 43.24           C  
ATOM     91  CB  ALA L  13      42.220  14.824  48.406  1.00 43.06           C  
ATOM     92  C   ALA L  13      43.404  12.717  48.755  1.00 44.70           C  
ATOM     93  O   ALA L  13      43.186  11.661  48.164  1.00 50.85           O  
ATOM     94  N   SER L  14      43.615  12.773  50.083  1.00 46.36           N  
ATOM     95  CA  SER L  14      43.568  11.593  50.892  1.00 47.60           C  
ATOM     96  CB  SER L  14      44.787  11.446  51.817  1.00 46.20           C  
ATOM     97  OG  SER L  14      45.975  11.342  51.048  1.00 50.38           O  
ATOM     98  C   SER L  14      42.362  11.721  51.763  1.00 46.02           C  
ATOM     99  O   SER L  14      41.863  12.820  51.997  1.00 45.16           O  
ATOM    100  N   THR L  15      41.853  10.584  52.267  1.00 43.92           N  
ATOM    101  CA  THR L  15      40.684  10.645  53.088  1.00 45.42           C  
ATOM    102  CB  THR L  15      40.219   9.302  53.568  1.00 43.29           C  
ATOM    103  OG1 THR L  15      38.960   9.416  54.213  1.00  0.00           O  
ATOM    104  CG2 THR L  15      41.269   8.736  54.541  1.00 42.81           C  
ATOM    105  C   THR L  15      41.003  11.472  54.294  1.00 47.80           C  
ATOM    106  O   THR L  15      42.072  11.339  54.889  1.00 51.85           O  
ATOM    107  N   GLY L  16      40.063  12.363  54.673  1.00 47.21           N  
ATOM    108  CA  GLY L  16      40.229  13.193  55.831  1.00 47.43           C  
ATOM    109  C   GLY L  16      40.639  14.577  55.426  1.00 48.25           C  
ATOM    110  O   GLY L  16      40.553  15.508  56.227  1.00 48.58           O  
ATOM    111  N   ASP L  17      41.081  14.766  54.167  1.00 46.43           N  
ATOM    112  CA  ASP L  17      41.535  16.067  53.760  1.00 45.60           C  
ATOM    113  CB  ASP L  17      42.412  16.047  52.494  1.00 47.08           C  
ATOM    114  CG  ASP L  17      43.747  15.402  52.849  1.00 52.32           C  
ATOM    115  OD1 ASP L  17      44.066  15.323  54.065  1.00 55.07           O  
ATOM    116  OD2 ASP L  17      44.467  14.979  51.906  1.00 55.73           O1-
ATOM    117  C   ASP L  17      40.364  16.958  53.484  1.00 46.61           C  
ATOM    118  O   ASP L  17      39.240  16.501  53.275  1.00 51.22           O  
ATOM    119  N   LYS L  18      40.617  18.284  53.498  1.00 48.39           N  
ATOM    120  CA  LYS L  18      39.609  19.258  53.197  1.00 46.71           C  
ATOM    121  CB  LYS L  18      39.783  20.563  53.997  1.00 45.44           C  
ATOM    122  CG  LYS L  18      38.724  21.636  53.730  1.00 49.63           C  
ATOM    123  CD  LYS L  18      38.733  22.754  54.778  1.00 51.59           C  
ATOM    124  CE  LYS L  18      37.729  23.877  54.516  1.00  0.00           C  
ATOM    125  NZ  LYS L  18      38.201  24.726  53.400  1.00  0.00           N1+
ATOM    126  C   LYS L  18      39.774  19.572  51.745  1.00 48.09           C  
ATOM    127  O   LYS L  18      40.877  19.861  51.286  1.00 51.24           O  
ATOM    128  N   VAL L  19      38.670  19.510  50.977  1.00 48.60           N  
ATOM    129  CA  VAL L  19      38.771  19.715  49.564  1.00 46.23           C  
ATOM    130  CB  VAL L  19      38.229  18.546  48.791  1.00 46.86           C  
ATOM    131  CG1 VAL L  19      38.257  18.866  47.291  1.00 45.80           C  
ATOM    132  CG2 VAL L  19      39.034  17.292  49.175  1.00 45.04           C  
ATOM    133  C   VAL L  19      37.956  20.911  49.206  1.00 44.67           C  
ATOM    134  O   VAL L  19      36.866  21.112  49.740  1.00 46.94           O  
ATOM    135  N   THR L  20      38.496  21.754  48.298  1.00 44.81           N  
ATOM    136  CA  THR L  20      37.772  22.915  47.867  1.00 45.88           C  
ATOM    137  CB  THR L  20      38.379  24.203  48.341  1.00 48.11           C  
ATOM    138  OG1 THR L  20      38.447  24.214  49.759  1.00 52.06           O  
ATOM    139  CG2 THR L  20      37.510  25.375  47.852  1.00 51.53           C  
ATOM    140  C   THR L  20      37.778  22.947  46.368  1.00 46.70           C  
ATOM    141  O   THR L  20      38.836  22.910  45.739  1.00 49.15           O  
ATOM    142  N   ILE L  21      36.578  23.031  45.757  1.00 43.54           N  
ATOM    143  CA  ILE L  21      36.447  23.107  44.326  1.00 38.18           C  
ATOM    144  CB  ILE L  21      35.557  22.043  43.751  1.00 37.34           C  
ATOM    145  CG1 ILE L  21      36.125  20.646  44.056  1.00 36.47           C  
ATOM    146  CG2 ILE L  21      35.390  22.319  42.246  1.00 37.24           C  
ATOM    147  CD1 ILE L  21      35.140  19.510  43.785  1.00 36.07           C  
ATOM    148  C   ILE L  21      35.810  24.431  44.037  1.00 40.41           C  
ATOM    149  O   ILE L  21      34.898  24.853  44.745  1.00 45.10           O  
ATOM    150  N   THR L  22      36.286  25.134  42.985  1.00 39.06           N  
ATOM    151  CA  THR L  22      35.776  26.450  42.708  1.00 39.24           C  
ATOM    152  CB  THR L  22      36.858  27.486  42.609  1.00 39.39           C  
ATOM    153  OG1 THR L  22      37.607  27.538  43.813  1.00 44.07           O  
ATOM    154  CG2 THR L  22      36.209  28.850  42.334  1.00 39.19           C  
ATOM    155  C   THR L  22      35.066  26.459  41.384  1.00 40.40           C  
ATOM    156  O   THR L  22      35.424  25.734  40.459  1.00 45.13           O  
ATOM    157  N   CYS L  23      34.004  27.286  41.279  0.88 44.92           N  
ATOM    158  CA  CYS L  23      33.276  27.438  40.048  0.88 41.88           C  
ATOM    159  CB  CYS L  23      31.861  26.807  40.116  0.88 43.49           C  
ATOM    160  SG  CYS L  23      30.936  26.839  38.548  0.88 57.72           S  
ATOM    161  C   CYS L  23      33.166  28.920  39.806  0.88 43.56           C  
ATOM    162  O   CYS L  23      32.894  29.681  40.731  0.88 43.64           O  
ATOM    163  N   GLN L  24      33.412  29.381  38.557  1.00 44.27           N  
ATOM    164  CA  GLN L  24      33.346  30.792  38.273  1.00 45.97           C  
ATOM    165  CB  GLN L  24      34.700  31.409  37.884  1.00 47.74           C  
ATOM    166  CG  GLN L  24      34.611  32.909  37.592  1.00 58.99           C  
ATOM    167  CD  GLN L  24      35.957  33.374  37.057  1.00 68.16           C  
ATOM    168  OE1 GLN L  24      36.081  33.731  35.885  1.00138.96           O  
ATOM    169  NE2 GLN L  24      36.998  33.371  37.931  1.00129.64           N  
ATOM    170  C   GLN L  24      32.446  30.995  37.093  1.00 48.28           C  
ATOM    171  O   GLN L  24      32.488  30.233  36.131  1.00 51.02           O  
ATOM    172  N   ALA L  25      31.617  32.061  37.131  1.00 47.84           N  
ATOM    173  CA  ALA L  25      30.682  32.313  36.071  1.00 47.53           C  
ATOM    174  CB  ALA L  25      29.245  32.540  36.564  1.00 46.93           C  
ATOM    175  C   ALA L  25      31.095  33.552  35.339  1.00 48.31           C  
ATOM    176  O   ALA L  25      31.715  34.455  35.898  1.00 48.30           O  
ATOM    177  N   SER L  26      30.736  33.581  34.039  1.00 57.41           N  
ATOM    178  CA  SER L  26      31.001  34.671  33.152  1.00 55.75           C  
ATOM    179  CB  SER L  26      30.712  34.329  31.679  1.00 59.25           C  
ATOM    180  OG  SER L  26      29.320  34.140  31.478  1.00 64.75           O  
ATOM    181  C   SER L  26      30.151  35.854  33.516  1.00 60.15           C  
ATOM    182  O   SER L  26      30.562  36.994  33.301  1.00 61.10           O  
ATOM    183  N   GLN L  27      28.941  35.618  34.072  1.00 60.24           N  
ATOM    184  CA  GLN L  27      28.047  36.703  34.389  1.00 56.37           C  
ATOM    185  CB  GLN L  27      26.736  36.655  33.594  1.00 56.34           C  
ATOM    186  CG  GLN L  27      26.912  36.802  32.085  1.00 63.55           C  
ATOM    187  CD  GLN L  27      25.525  36.705  31.469  1.00 72.57           C  
ATOM    188  OE1 GLN L  27      24.745  35.813  31.802  1.00 67.04           O  
ATOM    189  NE2 GLN L  27      25.202  37.655  30.553  1.00 70.50           N  
ATOM    190  C   GLN L  27      27.630  36.566  35.818  1.00 53.93           C  
ATOM    191  O   GLN L  27      27.853  35.532  36.443  1.00 56.39           O  
ATOM    192  N   ASP L  28      27.003  37.630  36.365  1.00 49.33           N  
ATOM    193  CA  ASP L  28      26.533  37.636  37.722  1.00 44.43           C  
ATOM    194  CB  ASP L  28      26.209  39.050  38.241  1.00 45.71           C  
ATOM    195  CG  ASP L  28      25.949  38.990  39.741  1.00 50.45           C  
ATOM    196  OD1 ASP L  28      25.136  38.132  40.175  1.00 48.98           O  
ATOM    197  OD2 ASP L  28      26.556  39.815  40.475  1.00 51.20           O1-
ATOM    198  C   ASP L  28      25.278  36.827  37.767  1.00 47.93           C  
ATOM    199  O   ASP L  28      24.201  37.269  37.369  1.00 52.29           O  
ATOM    200  N   ILE L  29      25.440  35.563  38.184  1.00 46.46           N  
ATOM    201  CA  ILE L  29      24.425  34.564  38.337  1.00 46.65           C  
ATOM    202  CB  ILE L  29      24.936  33.154  38.227  1.00 48.77           C  
ATOM    203  CG1 ILE L  29      25.968  32.819  39.316  1.00 49.08           C  
ATOM    204  CG2 ILE L  29      25.456  32.990  36.791  1.00 48.87           C  
ATOM    205  CD1 ILE L  29      26.285  31.324  39.399  1.00 45.37           C  
ATOM    206  C   ILE L  29      23.595  34.719  39.570  1.00 48.15           C  
ATOM    207  O   ILE L  29      22.530  34.108  39.650  1.00 45.57           O  
ATOM    208  N   ALA L  30      24.124  35.387  40.616  1.00 51.40           N  
ATOM    209  CA  ALA L  30      23.385  35.486  41.839  1.00 52.59           C  
ATOM    210  CB  ALA L  30      21.875  35.768  41.706  1.00 56.02           C  
ATOM    211  C   ALA L  30      23.600  34.169  42.518  1.00 48.51           C  
ATOM    212  O   ALA L  30      24.609  33.505  42.294  1.00 57.63           O  
ATOM    213  N   LYS L  31      22.667  33.798  43.405  1.00 44.72           N  
ATOM    214  CA  LYS L  31      22.650  32.603  44.201  1.00 41.25           C  
ATOM    215  CB  LYS L  31      21.579  32.663  45.305  1.00 42.26           C  
ATOM    216  CG  LYS L  31      21.854  33.696  46.404  1.00 47.01           C  
ATOM    217  CD  LYS L  31      23.088  33.385  47.254  1.00 52.78           C  
ATOM    218  CE  LYS L  31      23.332  34.394  48.379  1.00 65.51           C  
ATOM    219  NZ  LYS L  31      24.546  34.020  49.139  1.00 66.73           N1+
ATOM    220  C   LYS L  31      22.367  31.361  43.394  1.00 41.73           C  
ATOM    221  O   LYS L  31      22.439  30.259  43.932  1.00 40.58           O  
ATOM    222  N   PHE L  32      21.946  31.472  42.121  1.00 41.53           N  
ATOM    223  CA  PHE L  32      21.471  30.280  41.462  1.00 44.28           C  
ATOM    224  CB  PHE L  32      20.600  30.622  40.247  1.00 47.47           C  
ATOM    225  CG  PHE L  32      19.556  31.573  40.727  1.00 47.13           C  
ATOM    226  CD1 PHE L  32      18.622  31.187  41.659  1.00 48.21           C  
ATOM    227  CD2 PHE L  32      19.499  32.852  40.223  1.00 47.59           C  
ATOM    228  CE1 PHE L  32      17.656  32.061  42.097  1.00 45.03           C  
ATOM    229  CE2 PHE L  32      18.536  33.732  40.657  1.00 48.66           C  
ATOM    230  CZ  PHE L  32      17.610  33.338  41.594  1.00 46.67           C  
ATOM    231  C   PHE L  32      22.572  29.361  40.972  1.00 43.45           C  
ATOM    232  O   PHE L  32      22.800  29.278  39.764  1.00 44.21           O  
ATOM    233  N   LEU L  33      23.221  28.573  41.872  1.00 38.65           N  
ATOM    234  CA  LEU L  33      24.278  27.700  41.442  1.00 37.80           C  
ATOM    235  CB  LEU L  33      25.666  28.160  41.914  1.00 37.78           C  
ATOM    236  CG  LEU L  33      26.811  27.280  41.389  1.00 36.59           C  
ATOM    237  CD1 LEU L  33      27.081  27.557  39.902  1.00 37.79           C  
ATOM    238  CD2 LEU L  33      28.062  27.390  42.270  1.00 35.55           C  
ATOM    239  C   LEU L  33      24.032  26.387  42.114  1.00 36.78           C  
ATOM    240  O   LEU L  33      23.772  26.352  43.315  1.00 36.42           O  
ATOM    241  N   ASP L  34      24.110  25.272  41.361  1.00 37.00           N  
ATOM    242  CA  ASP L  34      23.857  23.967  41.920  1.00 35.71           C  
ATOM    243  CB  ASP L  34      22.739  23.226  41.176  1.00 35.26           C  
ATOM    244  CG  ASP L  34      21.492  24.090  41.271  1.00 37.12           C  
ATOM    245  OD1 ASP L  34      21.113  24.488  42.404  1.00 41.07           O  
ATOM    246  OD2 ASP L  34      20.919  24.389  40.191  1.00  0.00           O1-
ATOM    247  C   ASP L  34      25.092  23.122  41.775  1.00 35.36           C  
ATOM    248  O   ASP L  34      25.879  23.308  40.848  1.00 34.77           O  
ATOM    249  N   TRP L  35      25.299  22.165  42.709  1.00 33.63           N  
ATOM    250  CA  TRP L  35      26.438  21.285  42.612  1.00 33.52           C  
ATOM    251  CB  TRP L  35      27.376  21.358  43.831  1.00 33.80           C  
ATOM    252  CG  TRP L  35      28.103  22.676  43.966  1.00 33.17           C  
ATOM    253  CD2 TRP L  35      29.343  22.979  43.306  1.00 35.49           C  
ATOM    254  CD1 TRP L  35      27.764  23.788  44.682  1.00 33.29           C  
ATOM    255  NE1 TRP L  35      28.715  24.765  44.510  1.00 33.61           N  
ATOM    256  CE2 TRP L  35      29.692  24.280  43.664  1.00 33.83           C  
ATOM    257  CE3 TRP L  35      30.123  22.234  42.469  1.00 33.88           C  
ATOM    258  CZ2 TRP L  35      30.834  24.859  43.188  1.00 34.14           C  
ATOM    259  CZ3 TRP L  35      31.275  22.819  41.992  1.00 32.55           C  
ATOM    260  CH2 TRP L  35      31.623  24.107  42.344  1.00 32.89           C  
ATOM    261  C   TRP L  35      25.957  19.868  42.494  1.00 34.40           C  
ATOM    262  O   TRP L  35      25.051  19.449  43.213  1.00 37.77           O  
ATOM    263  N   TYR L  36      26.574  19.085  41.580  1.00 35.28           N  
ATOM    264  CA  TYR L  36      26.170  17.718  41.364  1.00 33.52           C  
ATOM    265  CB  TYR L  36      25.614  17.441  39.953  1.00 33.37           C  
ATOM    266  CG  TYR L  36      24.395  18.274  39.750  1.00 34.90           C  
ATOM    267  CD1 TYR L  36      23.184  17.878  40.249  1.00 34.68           C  
ATOM    268  CD2 TYR L  36      24.449  19.468  39.076  1.00 34.24           C  
ATOM    269  CE1 TYR L  36      22.055  18.641  40.074  1.00 34.12           C  
ATOM    270  CE2 TYR L  36      23.320  20.234  38.899  1.00 33.76           C  
ATOM    271  CZ  TYR L  36      22.112  19.827  39.397  1.00 34.03           C  
ATOM    272  OH  TYR L  36      20.952  20.610  39.220  1.00 35.50           O  
ATOM    273  C   TYR L  36      27.369  16.820  41.525  1.00 34.48           C  
ATOM    274  O   TYR L  36      28.509  17.230  41.299  1.00 36.50           O  
ATOM    275  N   GLN L  37      27.129  15.560  41.953  1.00 36.25           N  
ATOM    276  CA  GLN L  37      28.178  14.591  42.133  1.00 37.31           C  
ATOM    277  CB  GLN L  37      28.229  14.013  43.561  1.00 36.26           C  
ATOM    278  CG  GLN L  37      29.336  12.978  43.776  1.00 36.48           C  
ATOM    279  CD  GLN L  37      29.073  12.272  45.099  1.00 39.54           C  
ATOM    280  OE1 GLN L  37      28.037  11.636  45.281  1.00 43.39           O  
ATOM    281  NE2 GLN L  37      30.035  12.388  46.055  1.00 40.46           N  
ATOM    282  C   GLN L  37      27.885  13.423  41.237  1.00 40.59           C  
ATOM    283  O   GLN L  37      26.750  12.954  41.174  1.00 42.84           O  
ATOM    284  N   GLN L  38      28.900  12.913  40.507  1.00 41.54           N  
ATOM    285  CA  GLN L  38      28.628  11.778  39.669  1.00 38.39           C  
ATOM    286  CB  GLN L  38      28.564  12.111  38.164  1.00 37.18           C  
ATOM    287  CG  GLN L  38      28.195  10.907  37.288  1.00 38.12           C  
ATOM    288  CD  GLN L  38      28.160  11.332  35.822  1.00 40.07           C  
ATOM    289  OE1 GLN L  38      28.641  12.403  35.454  1.00 45.16           O  
ATOM    290  NE2 GLN L  38      27.586  10.457  34.953  1.00 37.81           N  
ATOM    291  C   GLN L  38      29.720  10.770  39.847  1.00 39.62           C  
ATOM    292  O   GLN L  38      30.903  11.097  39.790  1.00 43.13           O  
ATOM    293  N   ARG L  39      29.336   9.497  40.077  1.00 41.83           N  
ATOM    294  CA  ARG L  39      30.311   8.449  40.180  1.00 42.15           C  
ATOM    295  CB  ARG L  39      30.014   7.364  41.232  1.00 42.62           C  
ATOM    296  CG  ARG L  39      29.932   7.892  42.665  1.00 44.86           C  
ATOM    297  CD  ARG L  39      30.348   6.863  43.722  1.00 51.65           C  
ATOM    298  NE  ARG L  39      29.601   5.596  43.475  1.00  0.00           N  
ATOM    299  CZ  ARG L  39      30.189   4.405  43.801  1.00  0.00           C  
ATOM    300  NH1 ARG L  39      31.442   4.396  44.338  1.00  0.00           N1+
ATOM    301  NH2 ARG L  39      29.528   3.228  43.590  1.00  0.00           N  
ATOM    302  C   ARG L  39      30.336   7.776  38.848  1.00 47.80           C  
ATOM    303  O   ARG L  39      29.424   7.944  38.038  1.00 47.62           O  
ATOM    304  N   PRO L  40      31.359   7.021  38.584  1.00 51.90           N  
ATOM    305  CA  PRO L  40      31.443   6.413  37.291  1.00 52.97           C  
ATOM    306  CD  PRO L  40      32.673   7.295  39.143  1.00 52.80           C  
ATOM    307  CB  PRO L  40      32.853   5.837  37.198  1.00 53.84           C  
ATOM    308  CG  PRO L  40      33.678   6.781  38.094  1.00 52.91           C  
ATOM    309  C   PRO L  40      30.343   5.437  37.043  1.00 52.87           C  
ATOM    310  O   PRO L  40      30.021   4.652  37.933  1.00 53.86           O  
ATOM    311  N   GLY L  41      29.746   5.495  35.836  1.00 52.00           N  
ATOM    312  CA  GLY L  41      28.732   4.570  35.427  1.00 54.87           C  
ATOM    313  C   GLY L  41      27.417   4.934  36.037  1.00 55.45           C  
ATOM    314  O   GLY L  41      26.428   4.231  35.832  1.00 58.08           O  
ATOM    315  N   LYS L  42      27.344   6.046  36.792  1.00 52.15           N  
ATOM    316  CA  LYS L  42      26.079   6.333  37.405  1.00 47.54           C  
ATOM    317  CB  LYS L  42      26.080   6.203  38.934  1.00 51.61           C  
ATOM    318  CG  LYS L  42      26.222   4.750  39.389  1.00 57.04           C  
ATOM    319  CD  LYS L  42      26.407   4.584  40.895  1.00 64.81           C  
ATOM    320  CE  LYS L  42      25.107   4.732  41.686  1.00 78.57           C  
ATOM    321  NZ  LYS L  42      24.692   6.152  41.727  1.00 82.24           N1+
ATOM    322  C   LYS L  42      25.633   7.713  37.053  1.00 44.96           C  
ATOM    323  O   LYS L  42      26.379   8.514  36.490  1.00 43.90           O  
ATOM    324  N   THR L  43      24.356   8.000  37.371  1.00 43.64           N  
ATOM    325  CA  THR L  43      23.736   9.259  37.076  1.00 40.64           C  
ATOM    326  CB  THR L  43      22.254   9.107  37.006  1.00 39.71           C  
ATOM    327  OG1 THR L  43      21.718   8.819  38.289  1.00  0.00           O  
ATOM    328  CG2 THR L  43      22.018   7.901  36.079  1.00  0.00           C  
ATOM    329  C   THR L  43      24.112  10.236  38.148  1.00 39.59           C  
ATOM    330  O   THR L  43      24.438   9.853  39.271  1.00 41.72           O  
ATOM    331  N   PRO L  44      24.081  11.504  37.819  1.00 36.97           N  
ATOM    332  CA  PRO L  44      24.465  12.533  38.753  1.00 35.51           C  
ATOM    333  CD  PRO L  44      24.258  11.922  36.437  1.00 36.08           C  
ATOM    334  CB  PRO L  44      24.603  13.810  37.933  1.00 35.29           C  
ATOM    335  CG  PRO L  44      24.923  13.306  36.516  1.00 37.90           C  
ATOM    336  C   PRO L  44      23.465  12.686  39.849  1.00 36.09           C  
ATOM    337  O   PRO L  44      22.294  12.376  39.638  1.00 41.15           O  
ATOM    338  N   LYS L  45      23.915  13.143  41.035  1.00 37.54           N  
ATOM    339  CA  LYS L  45      23.009  13.417  42.108  1.00 38.99           C  
ATOM    340  CB  LYS L  45      23.125  12.519  43.351  1.00 42.05           C  
ATOM    341  CG  LYS L  45      22.330  11.224  43.203  1.00 59.96           C  
ATOM    342  CD  LYS L  45      22.406  10.289  44.408  1.00 70.51           C  
ATOM    343  CE  LYS L  45      21.392   9.147  44.324  1.00 74.75           C  
ATOM    344  NZ  LYS L  45      21.315   8.435  45.619  1.00 78.26           N1+
ATOM    345  C   LYS L  45      23.218  14.834  42.534  1.00 41.13           C  
ATOM    346  O   LYS L  45      24.310  15.383  42.413  1.00 41.98           O  
ATOM    347  N   LEU L  46      22.139  15.463  43.039  1.00 41.05           N  
ATOM    348  CA  LEU L  46      22.185  16.844  43.437  1.00 39.11           C  
ATOM    349  CB  LEU L  46      20.804  17.521  43.346  1.00 37.96           C  
ATOM    350  CG  LEU L  46      20.762  19.008  43.745  1.00 36.01           C  
ATOM    351  CD1 LEU L  46      21.623  19.883  42.818  1.00 34.57           C  
ATOM    352  CD2 LEU L  46      19.314  19.505  43.822  1.00 35.10           C  
ATOM    353  C   LEU L  46      22.669  16.925  44.856  1.00 40.65           C  
ATOM    354  O   LEU L  46      22.125  16.278  45.749  1.00 43.10           O  
ATOM    355  N   LEU L  47      23.832  17.579  45.062  1.00 39.45           N  
ATOM    356  CA  LEU L  47      24.359  17.824  46.376  1.00 40.36           C  
ATOM    357  CB  LEU L  47      25.893  17.901  46.386  1.00 41.46           C  
ATOM    358  CG  LEU L  47      26.568  16.571  46.006  1.00 41.25           C  
ATOM    359  CD1 LEU L  47      28.096  16.705  46.034  1.00 42.23           C  
ATOM    360  CD2 LEU L  47      26.061  15.415  46.883  1.00 39.59           C  
ATOM    361  C   LEU L  47      23.852  19.081  47.022  1.00 39.59           C  
ATOM    362  O   LEU L  47      23.374  19.070  48.156  1.00 40.10           O  
ATOM    363  N   ILE L  48      23.960  20.219  46.298  1.00 35.73           N  
ATOM    364  CA  ILE L  48      23.640  21.489  46.882  1.00 36.40           C  
ATOM    365  CB  ILE L  48      24.850  22.228  47.383  1.00 37.56           C  
ATOM    366  CG1 ILE L  48      25.524  21.443  48.521  1.00 35.06           C  
ATOM    367  CG2 ILE L  48      24.425  23.653  47.780  1.00 37.30           C  
ATOM    368  CD1 ILE L  48      26.909  21.970  48.890  1.00 40.10           C  
ATOM    369  C   ILE L  48      23.000  22.345  45.847  1.00 38.23           C  
ATOM    370  O   ILE L  48      23.380  22.325  44.677  1.00 40.33           O  
ATOM    371  N   TYR L  49      21.994  23.133  46.268  1.00 40.95           N  
ATOM    372  CA  TYR L  49      21.391  24.018  45.331  1.00 40.41           C  
ATOM    373  CB  TYR L  49      20.012  23.569  44.798  1.00 38.81           C  
ATOM    374  CG  TYR L  49      19.066  23.369  45.928  1.00 40.39           C  
ATOM    375  CD1 TYR L  49      18.341  24.420  46.432  1.00 41.38           C  
ATOM    376  CD2 TYR L  49      18.900  22.121  46.475  1.00 42.64           C  
ATOM    377  CE1 TYR L  49      17.467  24.222  47.475  1.00 43.09           C  
ATOM    378  CE2 TYR L  49      18.028  21.917  47.516  1.00 43.41           C  
ATOM    379  CZ  TYR L  49      17.310  22.972  48.019  1.00 43.47           C  
ATOM    380  OH  TYR L  49      16.412  22.770  49.089  1.00 45.80           O  
ATOM    381  C   TYR L  49      21.295  25.376  45.952  1.00 41.71           C  
ATOM    382  O   TYR L  49      21.372  25.527  47.168  1.00 41.21           O  
ATOM    383  N   ASP L  50      21.025  26.404  45.119  0.83 39.22           N  
ATOM    384  CA  ASP L  50      20.883  27.755  45.592  0.83 41.08           C  
ATOM    385  CB  ASP L  50      19.747  27.970  46.613  0.83 60.29           C  
ATOM    386  CG  ASP L  50      18.395  28.014  45.906  0.83 60.08           C  
ATOM    387  OD1 ASP L  50      18.213  27.289  44.891  0.83 61.86           O  
ATOM    388  OD2 ASP L  50      17.516  28.777  46.392  0.83 60.57           O1-
ATOM    389  C   ASP L  50      22.161  28.154  46.251  0.83 41.70           C  
ATOM    390  O   ASP L  50      22.177  28.955  47.184  0.83 43.16           O  
ATOM    391  N   ALA L  51      23.261  27.560  45.764  1.00 41.68           N  
ATOM    392  CA  ALA L  51      24.616  27.849  46.124  1.00 42.15           C  
ATOM    393  CB  ALA L  51      24.962  29.345  45.998  1.00 40.95           C  
ATOM    394  C   ALA L  51      24.951  27.398  47.515  1.00 42.39           C  
ATOM    395  O   ALA L  51      26.115  27.083  47.760  1.00 42.47           O  
ATOM    396  N   SER L  52      23.967  27.259  48.437  0.83 44.64           N  
ATOM    397  CA  SER L  52      24.388  26.935  49.776  0.83 45.54           C  
ATOM    398  CB  SER L  52      24.533  28.181  50.667  0.83 40.24           C  
ATOM    399  OG  SER L  52      25.563  29.026  50.174  0.83 41.07           O  
ATOM    400  C   SER L  52      23.413  26.037  50.502  0.83 45.82           C  
ATOM    401  O   SER L  52      23.654  25.725  51.668  0.83 46.58           O  
ATOM    402  N   ASN L  53      22.304  25.589  49.871  1.00 43.14           N  
ATOM    403  CA  ASN L  53      21.363  24.717  50.524  1.00 42.10           C  
ATOM    404  CB  ASN L  53      19.919  24.872  50.022  1.00 41.98           C  
ATOM    405  CG  ASN L  53      19.409  26.235  50.449  1.00 62.08           C  
ATOM    406  OD1 ASN L  53      19.273  26.519  51.637  1.00 60.62           O  
ATOM    407  ND2 ASN L  53      19.125  27.108  49.448  1.00 61.26           N  
ATOM    408  C   ASN L  53      21.728  23.291  50.252  1.00 43.33           C  
ATOM    409  O   ASN L  53      22.018  22.922  49.116  1.00 45.18           O  
ATOM    410  N   LEU L  54      21.690  22.442  51.301  1.00 43.57           N  
ATOM    411  CA  LEU L  54      22.014  21.048  51.154  1.00 44.76           C  
ATOM    412  CB  LEU L  54      22.528  20.376  52.443  1.00 47.75           C  
ATOM    413  CG  LEU L  54      23.918  20.825  52.928  1.00 37.56           C  
ATOM    414  CD1 LEU L  54      25.032  20.372  51.973  1.00 34.03           C  
ATOM    415  CD2 LEU L  54      23.948  22.328  53.216  1.00 34.65           C  
ATOM    416  C   LEU L  54      20.766  20.302  50.800  1.00 48.27           C  
ATOM    417  O   LEU L  54      19.704  20.528  51.379  1.00 52.84           O  
ATOM    418  N   ALA L  55      20.882  19.374  49.830  1.00 50.86           N  
ATOM    419  CA  ALA L  55      19.775  18.553  49.430  1.00 51.29           C  
ATOM    420  CB  ALA L  55      20.024  17.775  48.127  1.00 51.50           C  
ATOM    421  C   ALA L  55      19.554  17.562  50.526  1.00 53.90           C  
ATOM    422  O   ALA L  55      20.453  17.289  51.319  1.00 56.10           O  
ATOM    423  N   ILE L  56      18.337  16.996  50.610  1.00 56.76           N  
ATOM    424  CA  ILE L  56      18.049  16.084  51.680  1.00 58.01           C  
ATOM    425  CB  ILE L  56      16.595  15.715  51.784  1.00 60.19           C  
ATOM    426  CG1 ILE L  56      16.123  14.972  50.522  1.00  0.00           C  
ATOM    427  CG2 ILE L  56      15.803  17.002  52.073  1.00132.65           C  
ATOM    428  CD1 ILE L  56      14.761  14.296  50.684  1.00  0.00           C  
ATOM    429  C   ILE L  56      18.839  14.824  51.485  1.00 55.77           C  
ATOM    430  O   ILE L  56      18.939  14.302  50.375  1.00 57.05           O  
ATOM    431  N   GLY L  57      19.453  14.326  52.581  1.00 52.99           N  
ATOM    432  CA  GLY L  57      20.180  13.087  52.555  1.00 53.71           C  
ATOM    433  C   GLY L  57      21.645  13.333  52.350  1.00 55.23           C  
ATOM    434  O   GLY L  57      22.444  12.403  52.449  1.00 57.24           O  
ATOM    435  N   VAL L  58      22.046  14.585  52.061  1.00 51.24           N  
ATOM    436  CA  VAL L  58      23.438  14.867  51.825  1.00 47.41           C  
ATOM    437  CB  VAL L  58      23.647  16.101  50.992  1.00 46.54           C  
ATOM    438  CG1 VAL L  58      25.150  16.403  50.896  1.00 44.86           C  
ATOM    439  CG2 VAL L  58      22.976  15.880  49.627  1.00 46.77           C  
ATOM    440  C   VAL L  58      24.122  15.080  53.147  1.00 47.26           C  
ATOM    441  O   VAL L  58      23.590  15.746  54.032  1.00 47.38           O  
ATOM    442  N   PRO L  59      25.310  14.544  53.292  1.00 45.65           N  
ATOM    443  CA  PRO L  59      26.039  14.665  54.534  1.00 45.01           C  
ATOM    444  CD  PRO L  59      25.669  13.334  52.570  1.00 47.02           C  
ATOM    445  CB  PRO L  59      27.200  13.681  54.432  1.00 45.62           C  
ATOM    446  CG  PRO L  59      26.674  12.599  53.472  1.00 48.08           C  
ATOM    447  C   PRO L  59      26.477  16.076  54.791  1.00 46.53           C  
ATOM    448  O   PRO L  59      26.712  16.812  53.836  1.00 49.68           O  
ATOM    449  N   SER L  60      26.625  16.454  56.078  1.00 47.36           N  
ATOM    450  CA  SER L  60      26.948  17.790  56.507  1.00 47.95           C  
ATOM    451  CB  SER L  60      26.905  17.953  58.035  1.00 50.06           C  
ATOM    452  OG  SER L  60      25.586  17.742  58.514  1.00 59.27           O  
ATOM    453  C   SER L  60      28.330  18.177  56.082  1.00 48.40           C  
ATOM    454  O   SER L  60      28.685  19.354  56.119  1.00 48.09           O  
ATOM    455  N   ARG L  61      29.156  17.204  55.669  1.00 45.11           N  
ATOM    456  CA  ARG L  61      30.512  17.493  55.301  1.00 41.26           C  
ATOM    457  CB  ARG L  61      31.353  16.246  54.974  1.00 39.98           C  
ATOM    458  CG  ARG L  61      30.864  15.428  53.778  1.00 39.76           C  
ATOM    459  CD  ARG L  61      31.747  14.209  53.507  1.00 38.64           C  
ATOM    460  NE  ARG L  61      31.259  13.112  54.386  1.00 41.74           N  
ATOM    461  CZ  ARG L  61      30.358  12.206  53.908  1.00 44.02           C  
ATOM    462  NH1 ARG L  61      30.032  12.200  52.581  1.00 47.51           N1+
ATOM    463  NH2 ARG L  61      29.779  11.306  54.755  1.00 47.22           N  
ATOM    464  C   ARG L  61      30.522  18.380  54.092  1.00 43.97           C  
ATOM    465  O   ARG L  61      31.490  19.107  53.867  1.00 48.04           O  
ATOM    466  N   PHE L  62      29.467  18.300  53.250  1.00 41.06           N  
ATOM    467  CA  PHE L  62      29.409  19.085  52.045  1.00 40.67           C  
ATOM    468  CB  PHE L  62      28.553  18.448  50.935  1.00 40.55           C  
ATOM    469  CG  PHE L  62      29.171  17.159  50.506  1.00 39.24           C  
ATOM    470  CD1 PHE L  62      30.198  17.142  49.599  1.00 38.97           C  
ATOM    471  CD2 PHE L  62      28.739  15.958  51.010  1.00 40.49           C  
ATOM    472  CE1 PHE L  62      30.779  15.967  49.184  1.00 39.39           C  
ATOM    473  CE2 PHE L  62      29.313  14.776  50.603  1.00 40.04           C  
ATOM    474  CZ  PHE L  62      30.334  14.771  49.687  1.00 39.67           C  
ATOM    475  C   PHE L  62      28.781  20.417  52.341  1.00 41.67           C  
ATOM    476  O   PHE L  62      27.742  20.498  52.994  1.00 44.92           O  
ATOM    477  N   THR L  63      29.413  21.510  51.856  1.00 38.40           N  
ATOM    478  CA  THR L  63      28.881  22.827  52.070  1.00 40.39           C  
ATOM    479  CB  THR L  63      29.514  23.525  53.241  1.00 42.59           C  
ATOM    480  OG1 THR L  63      29.340  22.748  54.418  1.00  0.00           O  
ATOM    481  CG2 THR L  63      28.863  24.905  53.431  1.00  0.00           C  
ATOM    482  C   THR L  63      29.168  23.642  50.846  1.00 39.99           C  
ATOM    483  O   THR L  63      30.063  23.316  50.066  1.00 42.50           O  
ATOM    484  N   GLY L  64      28.412  24.740  50.647  1.00 40.11           N  
ATOM    485  CA  GLY L  64      28.640  25.560  49.494  1.00 40.48           C  
ATOM    486  C   GLY L  64      28.569  26.992  49.919  1.00 45.04           C  
ATOM    487  O   GLY L  64      27.940  27.332  50.923  1.00 46.85           O  
ATOM    488  N   SER L  65      29.228  27.876  49.145  1.00 42.27           N  
ATOM    489  CA  SER L  65      29.220  29.270  49.476  1.00 43.93           C  
ATOM    490  CB  SER L  65      30.346  29.647  50.454  1.00 45.80           C  
ATOM    491  OG  SER L  65      30.295  31.031  50.751  1.00 54.87           O  
ATOM    492  C   SER L  65      29.438  30.049  48.211  1.00 44.65           C  
ATOM    493  O   SER L  65      29.744  29.478  47.164  1.00 46.55           O  
ATOM    494  N   GLY L  66      29.270  31.389  48.283  1.00 48.13           N  
ATOM    495  CA  GLY L  66      29.534  32.228  47.144  1.00 50.16           C  
ATOM    496  C   GLY L  66      28.268  32.803  46.585  1.00 51.74           C  
ATOM    497  O   GLY L  66      27.163  32.355  46.885  1.00 52.73           O  
ATOM    498  N   SER L  67      28.426  33.869  45.770  1.00 52.80           N  
ATOM    499  CA  SER L  67      27.330  34.530  45.116  1.00 55.43           C  
ATOM    500  CB  SER L  67      26.575  35.518  46.025  1.00 57.48           C  
ATOM    501  OG  SER L  67      27.441  36.566  46.432  1.00 64.83           O  
ATOM    502  C   SER L  67      27.913  35.317  43.983  1.00 53.91           C  
ATOM    503  O   SER L  67      29.117  35.562  43.937  1.00 56.85           O  
ATOM    504  N   GLY L  68      27.063  35.746  43.030  1.00 53.37           N  
ATOM    505  CA  GLY L  68      27.565  36.511  41.928  1.00 54.29           C  
ATOM    506  C   GLY L  68      28.319  35.606  40.999  1.00 55.38           C  
ATOM    507  O   GLY L  68      27.738  34.729  40.365  1.00 57.97           O  
ATOM    508  N   THR L  69      29.607  35.928  40.781  1.00 52.60           N  
ATOM    509  CA  THR L  69      30.525  35.218  39.930  1.00 50.29           C  
ATOM    510  CB  THR L  69      31.577  36.116  39.359  1.00 50.20           C  
ATOM    511  OG1 THR L  69      32.363  35.403  38.418  1.00 45.27           O  
ATOM    512  CG2 THR L  69      32.460  36.632  40.504  1.00 40.52           C  
ATOM    513  C   THR L  69      31.249  34.044  40.542  1.00 50.63           C  
ATOM    514  O   THR L  69      31.617  33.122  39.814  1.00 55.07           O  
ATOM    515  N   ASP L  70      31.546  34.051  41.863  1.00 50.33           N  
ATOM    516  CA  ASP L  70      32.429  33.024  42.368  1.00 49.72           C  
ATOM    517  CB  ASP L  70      33.701  33.596  43.024  1.00 53.59           C  
ATOM    518  CG  ASP L  70      34.543  34.273  41.949  1.00 59.88           C  
ATOM    519  OD1 ASP L  70      34.787  33.644  40.885  1.00 61.18           O  
ATOM    520  OD2 ASP L  70      34.946  35.445  42.181  1.00 60.98           O1-
ATOM    521  C   ASP L  70      31.760  32.158  43.394  1.00 47.10           C  
ATOM    522  O   ASP L  70      31.088  32.647  44.301  1.00 49.80           O  
ATOM    523  N   PHE L  71      31.961  30.824  43.279  1.00 44.09           N  
ATOM    524  CA  PHE L  71      31.344  29.902  44.192  1.00 42.00           C  
ATOM    525  CB  PHE L  71      30.130  29.182  43.583  1.00 38.81           C  
ATOM    526  CG  PHE L  71      29.126  30.226  43.239  1.00 38.74           C  
ATOM    527  CD1 PHE L  71      29.222  30.909  42.048  1.00 39.18           C  
ATOM    528  CD2 PHE L  71      28.093  30.522  44.096  1.00 38.85           C  
ATOM    529  CE1 PHE L  71      28.301  31.875  41.716  1.00 42.59           C  
ATOM    530  CE2 PHE L  71      27.169  31.487  43.769  1.00 39.20           C  
ATOM    531  CZ  PHE L  71      27.273  32.166  42.579  1.00 41.99           C  
ATOM    532  C   PHE L  71      32.332  28.834  44.559  1.00 42.06           C  
ATOM    533  O   PHE L  71      33.253  28.542  43.798  1.00 44.41           O  
ATOM    534  N   THR L  72      32.157  28.229  45.757  1.00 39.84           N  
ATOM    535  CA  THR L  72      33.045  27.194  46.207  1.00 39.11           C  
ATOM    536  CB  THR L  72      33.958  27.617  47.322  1.00 42.30           C  
ATOM    537  OG1 THR L  72      33.192  28.110  48.411  1.00 43.20           O  
ATOM    538  CG2 THR L  72      34.934  28.689  46.824  1.00 42.14           C  
ATOM    539  C   THR L  72      32.247  26.056  46.760  1.00 41.94           C  
ATOM    540  O   THR L  72      31.203  26.238  47.383  1.00 43.38           O  
ATOM    541  N   PHE L  73      32.756  24.832  46.529  1.00 40.60           N  
ATOM    542  CA  PHE L  73      32.198  23.619  47.041  1.00 40.25           C  
ATOM    543  CB  PHE L  73      31.993  22.604  45.902  1.00 40.06           C  
ATOM    544  CG  PHE L  73      31.432  21.322  46.401  1.00 38.83           C  
ATOM    545  CD1 PHE L  73      30.108  21.226  46.764  1.00 38.31           C  
ATOM    546  CD2 PHE L  73      32.233  20.208  46.473  1.00 39.81           C  
ATOM    547  CE1 PHE L  73      29.602  20.030  47.209  1.00 85.67           C  
ATOM    548  CE2 PHE L  73      31.732  19.008  46.916  1.00 90.02           C  
ATOM    549  CZ  PHE L  73      30.412  18.927  47.283  1.00 86.68           C  
ATOM    550  C   PHE L  73      33.236  23.089  47.979  1.00 42.86           C  
ATOM    551  O   PHE L  73      34.398  22.949  47.603  1.00 48.60           O  
ATOM    552  N   THR L  74      32.862  22.805  49.240  1.00 41.69           N  
ATOM    553  CA  THR L  74      33.857  22.306  50.145  1.00 40.67           C  
ATOM    554  CB  THR L  74      34.243  23.251  51.251  1.00 42.16           C  
ATOM    555  OG1 THR L  74      33.087  23.813  51.849  1.00 44.29           O  
ATOM    556  CG2 THR L  74      35.195  24.332  50.729  1.00 38.99           C  
ATOM    557  C   THR L  74      33.413  21.035  50.783  1.00 41.48           C  
ATOM    558  O   THR L  74      32.263  20.877  51.187  1.00 44.17           O  
ATOM    559  N   ILE L  75      34.361  20.082  50.864  1.00 42.22           N  
ATOM    560  CA  ILE L  75      34.148  18.848  51.554  1.00 41.58           C  
ATOM    561  CB  ILE L  75      34.548  17.641  50.747  1.00 39.93           C  
ATOM    562  CG1 ILE L  75      33.741  17.579  49.440  1.00 39.38           C  
ATOM    563  CG2 ILE L  75      34.361  16.391  51.620  1.00 40.69           C  
ATOM    564  CD1 ILE L  75      34.253  16.540  48.443  1.00 39.72           C  
ATOM    565  C   ILE L  75      35.063  18.942  52.736  1.00 45.96           C  
ATOM    566  O   ILE L  75      36.285  18.907  52.593  1.00 48.90           O  
ATOM    567  N   SER L  76      34.486  19.058  53.947  1.00 46.59           N  
ATOM    568  CA  SER L  76      35.273  19.279  55.129  1.00 46.39           C  
ATOM    569  CB  SER L  76      34.420  19.423  56.400  1.00 46.17           C  
ATOM    570  OG  SER L  76      33.745  18.206  56.676  1.00 53.52           O  
ATOM    571  C   SER L  76      36.223  18.143  55.338  1.00 50.25           C  
ATOM    572  O   SER L  76      37.408  18.371  55.580  1.00 57.19           O  
ATOM    573  N   SER L  77      35.742  16.885  55.269  1.00 50.06           N  
ATOM    574  CA  SER L  77      36.660  15.796  55.437  1.00 51.83           C  
ATOM    575  CB  SER L  77      36.561  15.122  56.817  1.00 51.89           C  
ATOM    576  OG  SER L  77      37.496  14.060  56.902  1.00 58.50           O  
ATOM    577  C   SER L  77      36.314  14.766  54.407  1.00 50.06           C  
ATOM    578  O   SER L  77      35.243  14.163  54.447  1.00 47.99           O  
ATOM    579  N   LEU L  78      37.252  14.503  53.482  1.00 45.78           N  
ATOM    580  CA  LEU L  78      37.007  13.608  52.388  1.00 41.79           C  
ATOM    581  CB  LEU L  78      38.178  13.597  51.385  1.00 39.74           C  
ATOM    582  CG  LEU L  78      37.904  12.843  50.073  1.00 40.85           C  
ATOM    583  CD1 LEU L  78      36.837  13.561  49.231  1.00 43.12           C  
ATOM    584  CD2 LEU L  78      39.201  12.610  49.285  1.00 42.79           C  
ATOM    585  C   LEU L  78      36.809  12.217  52.921  1.00 43.02           C  
ATOM    586  O   LEU L  78      37.532  11.766  53.809  1.00 47.39           O  
ATOM    587  N   GLN L  79      35.792  11.509  52.379  1.00 47.83           N  
ATOM    588  CA  GLN L  79      35.468  10.163  52.774  1.00 46.76           C  
ATOM    589  CB  GLN L  79      34.007  10.006  53.239  1.00 46.30           C  
ATOM    590  CG  GLN L  79      33.628  10.890  54.435  1.00 47.97           C  
ATOM    591  CD  GLN L  79      34.267  10.342  55.706  1.00 55.89           C  
ATOM    592  OE1 GLN L  79      34.741   9.209  55.746  1.00 56.72           O  
ATOM    593  NE2 GLN L  79      34.273  11.169  56.786  1.00 60.45           N  
ATOM    594  C   GLN L  79      35.646   9.309  51.552  1.00 46.17           C  
ATOM    595  O   GLN L  79      35.715   9.819  50.436  1.00 47.88           O  
ATOM    596  N   PRO L  80      35.729   8.018  51.722  1.00 46.11           N  
ATOM    597  CA  PRO L  80      35.979   7.145  50.606  1.00 47.15           C  
ATOM    598  CD  PRO L  80      36.166   7.440  52.981  1.00 43.76           C  
ATOM    599  CB  PRO L  80      36.203   5.763  51.214  1.00 48.14           C  
ATOM    600  CG  PRO L  80      36.770   6.074  52.613  1.00 43.07           C  
ATOM    601  C   PRO L  80      34.922   7.198  49.546  1.00 48.74           C  
ATOM    602  O   PRO L  80      35.253   7.029  48.374  1.00 52.87           O  
ATOM    603  N   GLU L  81      33.652   7.421  49.928  1.00 47.48           N  
ATOM    604  CA  GLU L  81      32.572   7.473  48.984  1.00 44.63           C  
ATOM    605  CB  GLU L  81      31.165   7.446  49.622  1.00 45.31           C  
ATOM    606  CG  GLU L  81      30.877   8.553  50.637  1.00 51.00           C  
ATOM    607  CD  GLU L  81      31.216   8.015  52.021  1.00 56.57           C  
ATOM    608  OE1 GLU L  81      31.822   6.914  52.096  1.00 56.01           O  
ATOM    609  OE2 GLU L  81      30.867   8.696  53.022  1.00 58.75           O1-
ATOM    610  C   GLU L  81      32.675   8.708  48.139  1.00 45.56           C  
ATOM    611  O   GLU L  81      32.170   8.741  47.021  1.00 50.31           O  
ATOM    612  N   ASP L  82      33.324   9.758  48.671  1.00 45.65           N  
ATOM    613  CA  ASP L  82      33.414  11.070  48.090  1.00 45.53           C  
ATOM    614  CB  ASP L  82      34.055  12.082  49.055  1.00 46.98           C  
ATOM    615  CG  ASP L  82      33.100  12.250  50.232  1.00 47.89           C  
ATOM    616  OD1 ASP L  82      31.933  11.787  50.119  1.00 47.86           O  
ATOM    617  OD2 ASP L  82      33.523  12.841  51.261  1.00 51.04           O1-
ATOM    618  C   ASP L  82      34.168  11.094  46.791  1.00 44.67           C  
ATOM    619  O   ASP L  82      34.021  12.044  46.023  1.00 43.33           O  
ATOM    620  N   ILE L  83      35.040  10.108  46.509  1.00 42.33           N  
ATOM    621  CA  ILE L  83      35.751  10.194  45.265  1.00 42.00           C  
ATOM    622  CB  ILE L  83      36.772   9.106  45.083  1.00 40.74           C  
ATOM    623  CG1 ILE L  83      36.104   7.720  45.054  1.00 87.67           C  
ATOM    624  CG2 ILE L  83      37.824   9.263  46.194  1.00 87.97           C  
ATOM    625  CD1 ILE L  83      37.054   6.596  44.638  1.00 30.91           C  
ATOM    626  C   ILE L  83      34.747  10.110  44.151  1.00 42.16           C  
ATOM    627  O   ILE L  83      33.979   9.154  44.064  1.00 42.81           O  
ATOM    628  N   ALA L  84      34.733  11.135  43.269  1.00 38.86           N  
ATOM    629  CA  ALA L  84      33.803  11.200  42.172  1.00 37.18           C  
ATOM    630  CB  ALA L  84      32.333  11.270  42.615  1.00 37.10           C  
ATOM    631  C   ALA L  84      34.098  12.461  41.415  1.00 38.16           C  
ATOM    632  O   ALA L  84      35.068  13.158  41.709  1.00 41.61           O  
ATOM    633  N   VAL L  85      33.283  12.760  40.381  1.00 37.02           N  
ATOM    634  CA  VAL L  85      33.458  13.974  39.631  1.00 36.71           C  
ATOM    635  CB  VAL L  85      33.325  13.794  38.148  1.00 36.24           C  
ATOM    636  CG1 VAL L  85      31.890  13.330  37.844  1.00  0.00           C  
ATOM    637  CG2 VAL L  85      33.708  15.114  37.460  1.00 33.54           C  
ATOM    638  C   VAL L  85      32.378  14.914  40.070  1.00 38.03           C  
ATOM    639  O   VAL L  85      31.242  14.502  40.296  1.00 40.01           O  
ATOM    640  N   TYR L  86      32.707  16.216  40.209  1.00 37.23           N  
ATOM    641  CA  TYR L  86      31.723  17.156  40.671  1.00 34.68           C  
ATOM    642  CB  TYR L  86      32.120  17.890  41.968  1.00 35.96           C  
ATOM    643  CG  TYR L  86      32.165  16.894  43.078  1.00 37.84           C  
ATOM    644  CD1 TYR L  86      33.305  16.167  43.318  1.00 36.91           C  
ATOM    645  CD2 TYR L  86      31.069  16.684  43.882  1.00 36.78           C  
ATOM    646  CE1 TYR L  86      33.355  15.244  44.338  1.00 36.31           C  
ATOM    647  CE2 TYR L  86      31.112  15.762  44.904  1.00 37.14           C  
ATOM    648  CZ  TYR L  86      32.257  15.039  45.133  1.00 36.55           C  
ATOM    649  OH  TYR L  86      32.310  14.092  46.177  1.00 40.09           O  
ATOM    650  C   TYR L  86      31.500  18.199  39.616  1.00 36.15           C  
ATOM    651  O   TYR L  86      32.440  18.639  38.952  1.00 37.75           O  
ATOM    652  N   TYR L  87      30.223  18.611  39.433  1.00 37.16           N  
ATOM    653  CA  TYR L  87      29.887  19.583  38.428  1.00 35.73           C  
ATOM    654  CB  TYR L  87      28.919  19.072  37.340  1.00 33.41           C  
ATOM    655  CG  TYR L  87      29.420  17.822  36.698  1.00 33.57           C  
ATOM    656  CD1 TYR L  87      30.323  17.847  35.659  1.00 33.04           C  
ATOM    657  CD2 TYR L  87      28.972  16.605  37.151  1.00 34.03           C  
ATOM    658  CE1 TYR L  87      30.764  16.679  35.083  1.00 34.97           C  
ATOM    659  CE2 TYR L  87      29.408  15.434  36.579  1.00 36.02           C  
ATOM    660  CZ  TYR L  87      30.307  15.468  35.541  1.00 36.50           C  
ATOM    661  OH  TYR L  87      30.761  14.271  34.949  1.00 39.23           O  
ATOM    662  C   TYR L  87      29.110  20.687  39.078  1.00 36.54           C  
ATOM    663  O   TYR L  87      28.286  20.449  39.958  1.00 38.24           O  
ATOM    664  N   CYS L  88      29.366  21.938  38.650  1.00 36.83           N  
ATOM    665  CA  CYS L  88      28.584  23.052  39.099  1.00 37.94           C  
ATOM    666  CB  CYS L  88      29.412  24.317  39.450  1.00 37.79           C  
ATOM    667  SG  CYS L  88      30.512  24.888  38.115  1.00 46.18           S  
ATOM    668  C   CYS L  88      27.669  23.377  37.960  1.00 41.47           C  
ATOM    669  O   CYS L  88      27.952  23.023  36.814  1.00 43.13           O  
ATOM    670  N   GLN L  89      26.515  24.010  38.246  1.00 39.56           N  
ATOM    671  CA  GLN L  89      25.601  24.328  37.184  1.00 35.98           C  
ATOM    672  CB  GLN L  89      24.525  23.263  36.959  1.00 38.47           C  
ATOM    673  CG  GLN L  89      23.587  23.662  35.825  1.00 38.59           C  
ATOM    674  CD  GLN L  89      22.387  22.742  35.863  1.00 42.89           C  
ATOM    675  OE1 GLN L  89      21.771  22.543  36.909  1.00 40.72           O  
ATOM    676  NE2 GLN L  89      22.035  22.181  34.676  1.00 44.55           N  
ATOM    677  C   GLN L  89      24.860  25.569  37.557  1.00 36.14           C  
ATOM    678  O   GLN L  89      24.526  25.768  38.726  1.00 41.06           O  
ATOM    679  N   HIS L  90      24.562  26.436  36.565  1.00 34.97           N  
ATOM    680  CA  HIS L  90      23.835  27.619  36.912  1.00 36.23           C  
ATOM    681  ND1 HIS L  90      25.036  28.976  33.988  1.00  0.00           N  
ATOM    682  CG  HIS L  90      24.240  29.327  35.056  1.00 34.65           C  
ATOM    683  CB  HIS L  90      24.499  28.941  36.481  1.00 33.18           C  
ATOM    684  NE2 HIS L  90      23.376  30.205  33.165  1.00 42.12           N  
ATOM    685  CD2 HIS L  90      23.231  30.076  34.534  1.00  0.00           C  
ATOM    686  CE1 HIS L  90      24.473  29.528  32.883  1.00  0.00           C  
ATOM    687  C   HIS L  90      22.495  27.555  36.265  1.00 38.88           C  
ATOM    688  O   HIS L  90      22.392  27.222  35.089  1.00 39.45           O  
ATOM    689  N   TYR L  91      21.485  28.248  36.868  1.00 59.56           N  
ATOM    690  CA  TYR L  91      20.215  28.516  36.195  1.00 60.08           C  
ATOM    691  CB  TYR L  91      18.993  27.728  36.716  1.00 55.29           C  
ATOM    692  CG  TYR L  91      18.830  27.819  38.189  1.00 57.11           C  
ATOM    693  CD1 TYR L  91      19.506  26.952  39.014  1.00 52.41           C  
ATOM    694  CD2 TYR L  91      17.991  28.755  38.739  1.00 60.49           C  
ATOM    695  CE1 TYR L  91      19.355  27.020  40.379  1.00 51.53           C  
ATOM    696  CE2 TYR L  91      17.834  28.825  40.101  1.00 54.27           C  
ATOM    697  CZ  TYR L  91      18.517  27.964  40.925  1.00 51.48           C  
ATOM    698  OH  TYR L  91      18.351  28.046  42.325  1.00 49.94           O  
ATOM    699  C   TYR L  91      20.024  30.028  36.151  1.00 60.24           C  
ATOM    700  O   TYR L  91      20.959  30.715  35.792  1.00 67.51           O  
ATOM    701  N   ASP L  92      18.866  30.655  36.422  1.00 53.05           N  
ATOM    702  CA  ASP L  92      18.822  32.104  36.278  1.00 54.68           C  
ATOM    703  CB  ASP L  92      19.933  32.899  37.027  1.00 53.62           C  
ATOM    704  CG  ASP L  92      19.815  34.408  36.792  1.00 53.47           C  
ATOM    705  OD1 ASP L  92      19.907  34.843  35.613  1.00 54.34           O  
ATOM    706  OD2 ASP L  92      19.650  35.151  37.796  1.00 52.51           O1-
ATOM    707  C   ASP L  92      18.772  32.481  34.817  1.00 60.04           C  
ATOM    708  O   ASP L  92      17.757  33.009  34.366  1.00 64.67           O  
ATOM    709  N   ASP L  93      19.856  32.280  34.033  1.00 59.44           N  
ATOM    710  CA  ASP L  93      19.801  32.534  32.615  1.00 61.62           C  
ATOM    711  CB  ASP L  93      21.172  32.847  31.988  1.00 69.54           C  
ATOM    712  CG  ASP L  93      20.993  33.670  30.709  1.00 75.31           C  
ATOM    713  OD1 ASP L  93      19.989  33.478  29.973  1.00 73.52           O  
ATOM    714  OD2 ASP L  93      21.879  34.532  30.462  1.00 51.87           O1-
ATOM    715  C   ASP L  93      19.285  31.251  32.027  1.00 58.57           C  
ATOM    716  O   ASP L  93      19.123  30.277  32.758  1.00 55.66           O  
ATOM    717  N   PHE L  94      18.976  31.193  30.710  1.00 59.12           N  
ATOM    718  CA  PHE L  94      18.454  29.941  30.232  1.00 57.35           C  
ATOM    719  CB  PHE L  94      17.025  30.050  29.680  1.00 53.49           C  
ATOM    720  CG  PHE L  94      16.135  30.339  30.832  1.00 52.01           C  
ATOM    721  CD1 PHE L  94      15.905  29.371  31.779  1.00 53.99           C  
ATOM    722  CD2 PHE L  94      15.519  31.563  30.950  1.00 55.35           C  
ATOM    723  CE1 PHE L  94      15.081  29.632  32.848  1.00 45.95           C  
ATOM    724  CE2 PHE L  94      14.693  31.830  32.015  1.00 44.73           C  
ATOM    725  CZ  PHE L  94      14.479  30.861  32.967  1.00 43.14           C  
ATOM    726  C   PHE L  94      19.239  29.295  29.121  1.00 60.74           C  
ATOM    727  O   PHE L  94      18.592  28.689  28.263  1.00 62.99           O  
ATOM    728  N   PRO L  95      20.538  29.366  29.000  1.00 66.96           N  
ATOM    729  CA  PRO L  95      21.170  28.417  28.121  1.00 66.60           C  
ATOM    730  CD  PRO L  95      21.229  30.648  28.981  1.00 71.39           C  
ATOM    731  CB  PRO L  95      22.516  29.014  27.746  1.00 68.87           C  
ATOM    732  CG  PRO L  95      22.305  30.526  27.894  1.00 75.44           C  
ATOM    733  C   PRO L  95      21.342  27.136  28.876  1.00 68.33           C  
ATOM    734  O   PRO L  95      21.541  26.094  28.251  1.00 73.06           O  
ATOM    735  N   ILE L  96      21.264  27.214  30.224  1.00 67.18           N  
ATOM    736  CA  ILE L  96      21.554  26.148  31.147  1.00 64.25           C  
ATOM    737  CB  ILE L  96      20.628  24.969  31.029  1.00 61.80           C  
ATOM    738  CG1 ILE L  96      19.198  25.360  31.439  1.00 74.91           C  
ATOM    739  CG2 ILE L  96      21.221  23.819  31.861  1.00 66.68           C  
ATOM    740  CD1 ILE L  96      19.084  25.791  32.901  1.00 58.47           C  
ATOM    741  C   ILE L  96      22.950  25.670  30.888  1.00 60.44           C  
ATOM    742  O   ILE L  96      23.226  25.075  29.846  1.00 61.89           O  
ATOM    743  N   SER L  97      23.887  25.882  31.842  1.00 42.07           N  
ATOM    744  CA  SER L  97      25.205  25.419  31.515  1.00 40.27           C  
ATOM    745  CB  SER L  97      26.143  26.551  31.065  1.00 41.37           C  
ATOM    746  OG  SER L  97      26.345  27.476  32.123  1.00  0.00           O  
ATOM    747  C   SER L  97      25.820  24.758  32.714  1.00 39.40           C  
ATOM    748  O   SER L  97      25.522  25.099  33.856  1.00 40.62           O  
ATOM    749  N   PHE L  98      26.713  23.777  32.461  1.00 39.39           N  
ATOM    750  CA  PHE L  98      27.391  23.032  33.490  1.00 39.82           C  
ATOM    751  CB  PHE L  98      27.359  21.500  33.305  1.00 37.76           C  
ATOM    752  CG  PHE L  98      26.030  20.893  33.612  1.00 38.92           C  
ATOM    753  CD1 PHE L  98      25.017  20.871  32.682  1.00 37.43           C  
ATOM    754  CD2 PHE L  98      25.814  20.303  34.836  1.00 39.30           C  
ATOM    755  CE1 PHE L  98      23.804  20.291  32.983  1.00 38.90           C  
ATOM    756  CE2 PHE L  98      24.606  19.721  35.140  1.00 37.78           C  
ATOM    757  CZ  PHE L  98      23.594  19.715  34.212  1.00 38.93           C  
ATOM    758  C   PHE L  98      28.848  23.365  33.422  1.00 42.29           C  
ATOM    759  O   PHE L  98      29.350  23.811  32.392  1.00 44.21           O  
ATOM    760  N   GLY L  99      29.563  23.169  34.548  1.00 43.14           N  
ATOM    761  CA  GLY L  99      30.986  23.354  34.556  1.00 41.87           C  
ATOM    762  C   GLY L  99      31.571  22.129  33.908  1.00 45.96           C  
ATOM    763  O   GLY L  99      30.873  21.147  33.661  1.00 46.86           O  
ATOM    764  N   PRO L 100      32.841  22.189  33.604  1.00 46.05           N  
ATOM    765  CA  PRO L 100      33.517  21.076  32.981  1.00 47.34           C  
ATOM    766  CD  PRO L 100      33.428  23.462  33.218  1.00 44.42           C  
ATOM    767  CB  PRO L 100      34.833  21.636  32.449  1.00 30.30           C  
ATOM    768  CG  PRO L 100      34.520  23.120  32.191  1.00 39.38           C  
ATOM    769  C   PRO L 100      33.691  19.890  33.879  1.00 44.19           C  
ATOM    770  O   PRO L 100      33.950  18.798  33.371  1.00 47.35           O  
ATOM    771  N   GLY L 101      33.599  20.078  35.208  1.00 42.11           N  
ATOM    772  CA  GLY L 101      33.716  18.969  36.107  1.00 39.92           C  
ATOM    773  C   GLY L 101      35.075  18.939  36.733  1.00 45.33           C  
ATOM    774  O   GLY L 101      36.073  19.343  36.137  1.00 45.90           O  
ATOM    775  N   THR L 102      35.125  18.447  37.990  1.00 42.77           N  
ATOM    776  CA  THR L 102      36.361  18.309  38.704  1.00 39.19           C  
ATOM    777  CB  THR L 102      36.459  19.225  39.887  1.00 39.26           C  
ATOM    778  OG1 THR L 102      36.315  20.576  39.474  1.00 44.28           O  
ATOM    779  CG2 THR L 102      37.830  19.028  40.553  1.00 36.51           C  
ATOM    780  C   THR L 102      36.408  16.903  39.219  1.00 39.09           C  
ATOM    781  O   THR L 102      35.510  16.464  39.937  1.00 40.13           O  
ATOM    782  N   LYS L 103      37.477  16.158  38.876  1.00 40.91           N  
ATOM    783  CA  LYS L 103      37.588  14.787  39.282  1.00 41.88           C  
ATOM    784  CB  LYS L 103      38.344  13.936  38.247  1.00 44.00           C  
ATOM    785  CG  LYS L 103      38.276  12.423  38.464  1.00 55.39           C  
ATOM    786  CD  LYS L 103      38.787  11.644  37.252  1.00 62.84           C  
ATOM    787  CE  LYS L 103      38.568  10.134  37.332  1.00 68.71           C  
ATOM    788  NZ  LYS L 103      38.899   9.514  36.029  1.00 68.69           N1+
ATOM    789  C   LYS L 103      38.366  14.740  40.561  1.00 45.16           C  
ATOM    790  O   LYS L 103      39.443  15.325  40.662  1.00 49.88           O  
ATOM    791  N   LEU L 104      37.824  14.038  41.579  1.00 42.62           N  
ATOM    792  CA  LEU L 104      38.493  13.936  42.847  1.00 40.97           C  
ATOM    793  CB  LEU L 104      37.567  14.214  44.042  1.00 40.91           C  
ATOM    794  CG  LEU L 104      36.969  15.633  44.027  1.00  0.00           C  
ATOM    795  CD1 LEU L 104      36.155  15.905  45.302  1.00  0.00           C  
ATOM    796  CD2 LEU L 104      38.046  16.697  43.759  1.00  0.00           C  
ATOM    797  C   LEU L 104      39.003  12.529  42.979  1.00 44.90           C  
ATOM    798  O   LEU L 104      38.227  11.578  43.068  1.00 45.56           O  
ATOM    799  N   GLU L 105      40.342  12.387  43.044  1.00 49.72           N  
ATOM    800  CA  GLU L 105      41.023  11.119  43.038  1.00 48.85           C  
ATOM    801  CB  GLU L 105      42.115  11.115  41.957  1.00 52.50           C  
ATOM    802  CG  GLU L 105      42.844   9.796  41.736  1.00 62.04           C  
ATOM    803  CD  GLU L 105      43.861  10.056  40.633  1.00 70.39           C  
ATOM    804  OE1 GLU L 105      44.902  10.713  40.918  1.00 73.04           O  
ATOM    805  OE2 GLU L 105      43.602   9.617  39.484  1.00 74.78           O1-
ATOM    806  C   GLU L 105      41.701  10.912  44.364  1.00 47.89           C  
ATOM    807  O   GLU L 105      42.018  11.872  45.063  1.00 50.50           O  
ATOM    808  N   THR L 106      41.927   9.634  44.751  1.00 48.90           N  
ATOM    809  CA  THR L 106      42.560   9.349  46.012  1.00 49.55           C  
ATOM    810  CB  THR L 106      42.159   8.027  46.603  1.00 48.75           C  
ATOM    811  OG1 THR L 106      40.752   7.976  46.787  1.00  0.00           O  
ATOM    812  CG2 THR L 106      42.865   7.861  47.959  1.00 49.86           C  
ATOM    813  C   THR L 106      44.048   9.340  45.832  1.00 48.88           C  
ATOM    814  O   THR L 106      44.575   8.783  44.869  1.00 51.97           O  
ATOM    815  N   LYS L 107      44.768   9.957  46.791  1.00 53.83           N  
ATOM    816  CA  LYS L 107      46.198  10.045  46.720  1.00 53.39           C  
ATOM    817  CB  LYS L 107      46.788  11.062  47.712  1.00 57.15           C  
ATOM    818  CG  LYS L 107      48.289  11.298  47.530  1.00 62.62           C  
ATOM    819  CD  LYS L 107      48.814  12.495  48.321  1.00 67.76           C  
ATOM    820  CE  LYS L 107      50.311  12.744  48.137  1.00 73.13           C  
ATOM    821  NZ  LYS L 107      50.547  13.497  46.885  1.00 77.99           N1+
ATOM    822  C   LYS L 107      46.782   8.681  47.070  1.00 53.44           C  
ATOM    823  O   LYS L 107      46.436   8.151  48.159  1.00 54.35           O  
ATOM    824  OXT LYS L 107      47.590   8.156  46.259  1.00  0.00           O1-
TER     825      LYS L 107 
ATOM    826  N   ALA H 108      10.107   5.131  45.633  1.00 66.75           N1+
ATOM    827  CA  ALA H 108      10.373   6.586  45.628  1.00 67.15           C  
ATOM    828  CB  ALA H 108      11.785   6.871  46.166  1.00 74.41           C  
ATOM    829  C   ALA H 108      10.267   7.149  44.248  1.00 62.57           C  
ATOM    830  O   ALA H 108       9.559   6.611  43.397  1.00 61.94           O  
ATOM    831  N   VAL H 109      10.970   8.270  44.000  1.00 57.35           N  
ATOM    832  CA  VAL H 109      10.922   8.898  42.712  1.00 52.90           C  
ATOM    833  CB  VAL H 109      11.500  10.287  42.723  1.00 46.58           C  
ATOM    834  CG1 VAL H 109      11.509  10.844  41.289  1.00 42.91           C  
ATOM    835  CG2 VAL H 109      10.696  11.139  43.717  1.00 46.52           C  
ATOM    836  C   VAL H 109      11.748   8.083  41.774  1.00 54.73           C  
ATOM    837  O   VAL H 109      12.899   7.765  42.070  1.00 56.06           O  
ATOM    838  N   SER H 110      11.177   7.723  40.605  1.00 52.75           N  
ATOM    839  CA  SER H 110      11.934   6.948  39.664  1.00 50.29           C  
ATOM    840  CB  SER H 110      11.536   5.462  39.629  1.00 54.67           C  
ATOM    841  OG  SER H 110      11.842   4.843  40.870  1.00  0.00           O  
ATOM    842  C   SER H 110      11.702   7.490  38.288  1.00 46.45           C  
ATOM    843  O   SER H 110      10.589   7.878  37.932  1.00 49.41           O  
ATOM    844  N   LEU H 111      12.780   7.537  37.480  1.00 45.45           N  
ATOM    845  CA  LEU H 111      12.705   7.988  36.120  1.00 41.83           C  
ATOM    846  CB  LEU H 111      13.449   9.313  35.895  1.00 40.03           C  
ATOM    847  CG  LEU H 111      12.881  10.480  36.729  1.00 39.56           C  
ATOM    848  CD1 LEU H 111      13.649  11.786  36.468  1.00 36.33           C  
ATOM    849  CD2 LEU H 111      11.367  10.636  36.512  1.00 40.92           C  
ATOM    850  C   LEU H 111      13.396   6.945  35.296  1.00 41.29           C  
ATOM    851  O   LEU H 111      14.541   6.590  35.574  1.00 43.60           O  
ATOM    852  N   VAL H 112      12.717   6.411  34.256  1.00 41.67           N  
ATOM    853  CA  VAL H 112      13.351   5.393  33.464  1.00 40.10           C  
ATOM    854  CB  VAL H 112      12.648   4.070  33.546  1.00 39.57           C  
ATOM    855  CG1 VAL H 112      13.379   3.070  32.634  1.00 44.44           C  
ATOM    856  CG2 VAL H 112      12.575   3.638  35.020  1.00 44.28           C  
ATOM    857  C   VAL H 112      13.336   5.808  32.024  1.00 42.34           C  
ATOM    858  O   VAL H 112      12.274   5.982  31.427  1.00 47.59           O  
ATOM    859  N   GLU H 113      14.535   5.961  31.423  1.00 41.93           N  
ATOM    860  CA  GLU H 113      14.633   6.347  30.041  1.00 42.47           C  
ATOM    861  CB  GLU H 113      15.895   7.164  29.706  1.00 42.31           C  
ATOM    862  CG  GLU H 113      15.974   8.532  30.390  1.00 40.84           C  
ATOM    863  CD  GLU H 113      16.691   8.361  31.722  1.00 43.09           C  
ATOM    864  OE1 GLU H 113      16.098   7.743  32.642  1.00 42.95           O  
ATOM    865  OE2 GLU H 113      17.847   8.845  31.837  1.00 44.73           O1-
ATOM    866  C   GLU H 113      14.681   5.108  29.196  1.00 45.40           C  
ATOM    867  O   GLU H 113      15.134   4.057  29.644  1.00 49.24           O  
ATOM    868  N   SER H 114      14.195   5.208  27.941  1.00 47.69           N  
ATOM    869  CA  SER H 114      14.246   4.092  27.037  1.00 45.08           C  
ATOM    870  CB  SER H 114      13.046   3.140  27.178  1.00 46.21           C  
ATOM    871  OG  SER H 114      11.837   3.825  26.890  1.00 55.71           O  
ATOM    872  C   SER H 114      14.242   4.634  25.637  1.00 45.47           C  
ATOM    873  O   SER H 114      13.986   5.819  25.422  1.00 43.28           O  
ATOM    874  N   GLY H 115      14.534   3.770  24.638  1.00 45.61           N  
ATOM    875  CA  GLY H 115      14.477   4.194  23.264  1.00 47.27           C  
ATOM    876  C   GLY H 115      15.842   4.414  22.678  1.00 49.05           C  
ATOM    877  O   GLY H 115      15.953   4.727  21.494  1.00 53.17           O  
ATOM    878  N   GLY H 116      16.922   4.255  23.463  1.00 48.57           N  
ATOM    879  CA  GLY H 116      18.226   4.482  22.901  1.00 48.39           C  
ATOM    880  C   GLY H 116      18.590   3.319  22.030  1.00 51.55           C  
ATOM    881  O   GLY H 116      17.931   2.279  22.044  1.00 54.80           O  
ATOM    882  N   GLY H 117      19.672   3.471  21.237  1.00 50.84           N  
ATOM    883  CA  GLY H 117      20.094   2.402  20.376  1.00 52.79           C  
ATOM    884  C   GLY H 117      21.035   2.953  19.349  1.00 53.40           C  
ATOM    885  O   GLY H 117      21.443   4.112  19.414  1.00 52.82           O  
ATOM    886  N   THR H 118      21.404   2.115  18.358  1.00 51.79           N  
ATOM    887  CA  THR H 118      22.312   2.548  17.335  1.00 48.57           C  
ATOM    888  CB  THR H 118      23.236   1.467  16.847  1.00 47.06           C  
ATOM    889  OG1 THR H 118      24.219   2.016  15.982  1.00  0.00           O  
ATOM    890  CG2 THR H 118      22.416   0.396  16.108  1.00 63.19           C  
ATOM    891  C   THR H 118      21.511   3.036  16.168  1.00 48.00           C  
ATOM    892  O   THR H 118      20.561   2.385  15.731  1.00 52.51           O  
ATOM    893  N   VAL H 119      21.868   4.229  15.648  1.00 46.96           N  
ATOM    894  CA  VAL H 119      21.163   4.797  14.532  1.00 47.27           C  
ATOM    895  CB  VAL H 119      20.227   5.901  14.935  1.00 46.20           C  
ATOM    896  CG1 VAL H 119      19.629   6.546  13.677  1.00 44.57           C  
ATOM    897  CG2 VAL H 119      19.168   5.313  15.875  1.00 46.51           C  
ATOM    898  C   VAL H 119      22.166   5.393  13.590  1.00 50.09           C  
ATOM    899  O   VAL H 119      23.246   5.817  13.998  1.00 51.75           O  
ATOM    900  N   GLU H 120      21.825   5.427  12.283  1.00 50.40           N  
ATOM    901  CA  GLU H 120      22.695   5.990  11.286  1.00 51.80           C  
ATOM    902  CB  GLU H 120      22.422   5.504   9.849  1.00 52.85           C  
ATOM    903  CG  GLU H 120      22.858   4.062   9.586  1.00 56.35           C  
ATOM    904  CD  GLU H 120      22.543   3.737   8.132  1.00 58.40           C  
ATOM    905  OE1 GLU H 120      21.886   4.580   7.465  1.00 61.33           O  
ATOM    906  OE2 GLU H 120      22.959   2.641   7.667  1.00  0.00           O1-
ATOM    907  C   GLU H 120      22.512   7.471  11.286  1.00 50.10           C  
ATOM    908  O   GLU H 120      21.499   7.990  11.752  1.00 50.69           O  
ATOM    909  N   PRO H 121      23.484   8.171  10.767  1.00 52.20           N  
ATOM    910  CA  PRO H 121      23.397   9.600  10.723  1.00 52.20           C  
ATOM    911  CD  PRO H 121      24.862   7.707  10.811  1.00 54.90           C  
ATOM    912  CB  PRO H 121      24.781  10.087  10.298  1.00 50.77           C  
ATOM    913  CG  PRO H 121      25.723   8.984  10.817  1.00 50.85           C  
ATOM    914  C   PRO H 121      22.287  10.015   9.817  1.00 52.78           C  
ATOM    915  O   PRO H 121      22.080   9.368   8.792  1.00 55.71           O  
ATOM    916  N   GLY H 122      21.552  11.081  10.186  1.00 53.55           N  
ATOM    917  CA  GLY H 122      20.484  11.568   9.366  1.00 50.18           C  
ATOM    918  C   GLY H 122      19.203  10.925   9.801  1.00 50.25           C  
ATOM    919  O   GLY H 122      18.123  11.425   9.493  1.00 51.40           O  
ATOM    920  N   SER H 123      19.282   9.808  10.552  1.00 48.58           N  
ATOM    921  CA  SER H 123      18.087   9.119  10.961  1.00 48.65           C  
ATOM    922  CB  SER H 123      18.304   7.629  11.275  1.00 67.52           C  
ATOM    923  OG  SER H 123      18.682   6.937  10.094  1.00  0.00           O  
ATOM    924  C   SER H 123      17.535   9.788  12.180  1.00 49.50           C  
ATOM    925  O   SER H 123      18.058  10.806  12.627  1.00 49.90           O  
ATOM    926  N   THR H 124      16.419   9.252  12.723  1.00 49.95           N  
ATOM    927  CA  THR H 124      15.834   9.857  13.886  1.00 48.87           C  
ATOM    928  CB  THR H 124      14.564  10.602  13.599  1.00 50.55           C  
ATOM    929  OG1 THR H 124      13.569   9.716  13.108  1.00  0.00           O  
ATOM    930  CG2 THR H 124      14.867  11.695  12.558  1.00  0.00           C  
ATOM    931  C   THR H 124      15.520   8.801  14.907  1.00 48.82           C  
ATOM    932  O   THR H 124      15.425   7.616  14.591  1.00 50.83           O  
ATOM    933  N   LEU H 125      15.397   9.223  16.185  1.00 47.00           N  
ATOM    934  CA  LEU H 125      15.048   8.357  17.281  1.00 45.56           C  
ATOM    935  CB  LEU H 125      16.232   7.872  18.142  1.00 47.36           C  
ATOM    936  CG  LEU H 125      16.995   6.664  17.574  1.00 50.86           C  
ATOM    937  CD1 LEU H 125      18.156   6.248  18.493  1.00 52.71           C  
ATOM    938  CD2 LEU H 125      16.033   5.495  17.312  1.00 51.80           C  
ATOM    939  C   LEU H 125      14.155   9.108  18.214  1.00 44.97           C  
ATOM    940  O   LEU H 125      14.181  10.336  18.267  1.00 47.03           O  
ATOM    941  N   ARG H 126      13.323   8.367  18.972  1.00 43.50           N  
ATOM    942  CA  ARG H 126      12.451   8.981  19.928  1.00 45.17           C  
ATOM    943  CB  ARG H 126      10.968   8.731  19.606  1.00 47.41           C  
ATOM    944  CG  ARG H 126       9.973   9.356  20.584  1.00 52.21           C  
ATOM    945  CD  ARG H 126       8.523   9.032  20.220  1.00 58.29           C  
ATOM    946  NE  ARG H 126       7.644   9.599  21.279  1.00 62.86           N  
ATOM    947  CZ  ARG H 126       6.344   9.196  21.359  1.00 65.94           C  
ATOM    948  NH1 ARG H 126       5.859   8.284  20.465  1.00 64.46           N1+
ATOM    949  NH2 ARG H 126       5.528   9.691  22.334  1.00 67.35           N  
ATOM    950  C   ARG H 126      12.737   8.348  21.258  1.00 47.16           C  
ATOM    951  O   ARG H 126      12.665   7.129  21.403  1.00 46.60           O  
ATOM    952  N   LEU H 127      13.066   9.172  22.275  1.00 44.26           N  
ATOM    953  CA  LEU H 127      13.371   8.654  23.581  1.00 43.68           C  
ATOM    954  CB  LEU H 127      14.593   9.311  24.249  1.00 43.94           C  
ATOM    955  CG  LEU H 127      15.945   8.899  23.637  1.00 42.54           C  
ATOM    956  CD1 LEU H 127      16.049   9.299  22.163  1.00 44.46           C  
ATOM    957  CD2 LEU H 127      17.117   9.434  24.470  1.00 42.76           C  
ATOM    958  C   LEU H 127      12.199   8.866  24.481  1.00 43.72           C  
ATOM    959  O   LEU H 127      11.409   9.788  24.283  1.00 45.90           O  
ATOM    960  N   SER H 128      12.052   7.981  25.492  1.00 43.29           N  
ATOM    961  CA  SER H 128      10.964   8.092  26.421  1.00 43.98           C  
ATOM    962  CB  SER H 128       9.941   6.947  26.311  1.00 43.21           C  
ATOM    963  OG  SER H 128       9.304   6.976  25.043  1.00 49.87           O  
ATOM    964  C   SER H 128      11.520   8.044  27.813  1.00 45.38           C  
ATOM    965  O   SER H 128      12.585   7.478  28.054  1.00 47.23           O  
ATOM    966  N   CYS H 129      10.810   8.684  28.766  1.00 42.27           N  
ATOM    967  CA  CYS H 129      11.202   8.686  30.149  1.00 43.15           C  
ATOM    968  CB  CYS H 129      11.847  10.031  30.580  1.00 44.74           C  
ATOM    969  SG  CYS H 129      12.214  10.170  32.360  1.00 49.16           S  
ATOM    970  C   CYS H 129       9.950   8.459  30.947  1.00 43.81           C  
ATOM    971  O   CYS H 129       9.054   9.302  30.966  1.00 45.44           O  
ATOM    972  N   ALA H 130       9.858   7.301  31.635  1.00 43.17           N  
ATOM    973  CA  ALA H 130       8.679   6.996  32.401  1.00 42.51           C  
ATOM    974  CB  ALA H 130       8.358   5.493  32.484  1.00 43.24           C  
ATOM    975  C   ALA H 130       8.917   7.473  33.795  1.00 44.71           C  
ATOM    976  O   ALA H 130       9.964   7.211  34.383  1.00 45.86           O  
ATOM    977  N   ALA H 131       7.932   8.190  34.370  1.00 46.38           N  
ATOM    978  CA  ALA H 131       8.115   8.731  35.683  1.00 44.71           C  
ATOM    979  CB  ALA H 131       7.901  10.253  35.747  1.00 41.64           C  
ATOM    980  C   ALA H 131       7.124   8.109  36.612  1.00 46.47           C  
ATOM    981  O   ALA H 131       5.999   7.801  36.224  1.00 52.52           O  
ATOM    982  N   SER H 132       7.544   7.883  37.874  1.00 45.12           N  
ATOM    983  CA  SER H 132       6.650   7.328  38.849  1.00 46.28           C  
ATOM    984  CB  SER H 132       6.625   5.789  38.851  1.00 46.88           C  
ATOM    985  OG  SER H 132       7.900   5.279  39.211  1.00 51.72           O  
ATOM    986  C   SER H 132       7.116   7.769  40.202  1.00 50.50           C  
ATOM    987  O   SER H 132       8.259   8.191  40.371  1.00 52.31           O  
ATOM    988  N   GLY H 133       6.222   7.652  41.206  1.00 47.11           N  
ATOM    989  CA  GLY H 133       6.576   7.954  42.562  1.00 49.60           C  
ATOM    990  C   GLY H 133       6.292   9.385  42.878  1.00 50.46           C  
ATOM    991  O   GLY H 133       6.534   9.827  44.001  1.00 51.92           O  
ATOM    992  N   PHE H 134       5.788  10.165  41.906  1.00 48.94           N  
ATOM    993  CA  PHE H 134       5.510  11.533  42.228  1.00 48.58           C  
ATOM    994  CB  PHE H 134       6.760  12.429  42.147  1.00 47.89           C  
ATOM    995  CG  PHE H 134       7.284  12.452  40.748  1.00 45.13           C  
ATOM    996  CD1 PHE H 134       8.141  11.475  40.302  1.00 44.62           C  
ATOM    997  CD2 PHE H 134       6.925  13.452  39.878  1.00 43.75           C  
ATOM    998  CE1 PHE H 134       8.629  11.494  39.015  1.00 42.53           C  
ATOM    999  CE2 PHE H 134       7.410  13.477  38.591  1.00 39.59           C  
ATOM   1000  CZ  PHE H 134       8.267  12.500  38.156  1.00 38.70           C  
ATOM   1001  C   PHE H 134       4.474  12.055  41.277  1.00 49.12           C  
ATOM   1002  O   PHE H 134       4.074  11.371  40.336  1.00 54.47           O  
ATOM   1003  N   THR H 135       3.996  13.296  41.519  1.00 44.36           N  
ATOM   1004  CA  THR H 135       3.010  13.878  40.653  1.00 46.59           C  
ATOM   1005  CB  THR H 135       2.177  14.929  41.326  1.00 47.06           C  
ATOM   1006  OG1 THR H 135       3.004  15.955  41.852  1.00 50.80           O  
ATOM   1007  CG2 THR H 135       1.375  14.272  42.455  1.00 48.77           C  
ATOM   1008  C   THR H 135       3.736  14.518  39.512  1.00 44.59           C  
ATOM   1009  O   THR H 135       4.194  15.657  39.587  1.00 43.92           O  
ATOM   1010  N   PHE H 136       3.796  13.779  38.394  1.00 43.36           N  
ATOM   1011  CA  PHE H 136       4.514  14.120  37.197  1.00 42.92           C  
ATOM   1012  CB  PHE H 136       4.365  12.996  36.150  1.00 43.18           C  
ATOM   1013  CG  PHE H 136       5.035  13.349  34.865  1.00 46.23           C  
ATOM   1014  CD1 PHE H 136       6.397  13.226  34.712  1.00 45.29           C  
ATOM   1015  CD2 PHE H 136       4.283  13.773  33.795  1.00 50.18           C  
ATOM   1016  CE1 PHE H 136       6.996  13.542  33.516  1.00 46.34           C  
ATOM   1017  CE2 PHE H 136       4.879  14.091  32.598  1.00 50.69           C  
ATOM   1018  CZ  PHE H 136       6.240  13.975  32.455  1.00 45.93           C  
ATOM   1019  C   PHE H 136       3.980  15.394  36.609  1.00 45.06           C  
ATOM   1020  O   PHE H 136       4.747  16.260  36.191  1.00 44.61           O  
ATOM   1021  N   GLY H 137       2.647  15.552  36.593  1.00 47.32           N  
ATOM   1022  CA  GLY H 137       2.013  16.672  35.957  1.00 49.20           C  
ATOM   1023  C   GLY H 137       2.451  17.957  36.586  1.00 48.87           C  
ATOM   1024  O   GLY H 137       2.430  19.007  35.947  1.00 49.97           O  
ATOM   1025  N   SER H 138       2.764  17.922  37.888  1.00 45.62           N  
ATOM   1026  CA  SER H 138       3.139  19.088  38.636  1.00 46.09           C  
ATOM   1027  CB  SER H 138       3.032  18.836  40.145  1.00 47.18           C  
ATOM   1028  OG  SER H 138       3.401  20.002  40.862  1.00 44.11           O  
ATOM   1029  C   SER H 138       4.541  19.566  38.357  1.00 47.16           C  
ATOM   1030  O   SER H 138       4.879  20.677  38.759  1.00 48.39           O  
ATOM   1031  N   TYR H 139       5.400  18.778  37.677  1.00 45.37           N  
ATOM   1032  CA  TYR H 139       6.781  19.198  37.592  1.00 45.89           C  
ATOM   1033  CB  TYR H 139       7.787  18.163  38.127  1.00 45.32           C  
ATOM   1034  CG  TYR H 139       7.639  17.968  39.593  1.00 45.58           C  
ATOM   1035  CD1 TYR H 139       6.630  17.182  40.097  1.00 45.06           C  
ATOM   1036  CD2 TYR H 139       8.534  18.550  40.459  1.00 42.47           C  
ATOM   1037  CE1 TYR H 139       6.505  16.993  41.451  1.00 41.73           C  
ATOM   1038  CE2 TYR H 139       8.413  18.364  41.815  1.00 40.12           C  
ATOM   1039  CZ  TYR H 139       7.398  17.584  42.311  1.00 39.81           C  
ATOM   1040  OH  TYR H 139       7.275  17.390  43.702  1.00 41.57           O  
ATOM   1041  C   TYR H 139       7.223  19.379  36.181  1.00 47.38           C  
ATOM   1042  O   TYR H 139       6.740  18.750  35.243  1.00 51.06           O  
ATOM   1043  N   ALA H 140       8.182  20.296  35.998  1.00 38.53           N  
ATOM   1044  CA  ALA H 140       8.767  20.462  34.701  1.00 38.61           C  
ATOM   1045  CB  ALA H 140       9.343  21.865  34.485  1.00 48.16           C  
ATOM   1046  C   ALA H 140       9.882  19.465  34.594  1.00 39.36           C  
ATOM   1047  O   ALA H 140      10.392  18.989  35.608  1.00 41.38           O  
ATOM   1048  N   PHE H 141      10.291  19.116  33.356  1.00 38.26           N  
ATOM   1049  CA  PHE H 141      11.305  18.109  33.211  1.00 34.28           C  
ATOM   1050  CB  PHE H 141      10.743  16.768  32.714  1.00 34.97           C  
ATOM   1051  CG  PHE H 141       9.873  16.290  33.827  1.00 33.69           C  
ATOM   1052  CD1 PHE H 141      10.415  15.643  34.916  1.00 36.38           C  
ATOM   1053  CD2 PHE H 141       8.516  16.499  33.788  1.00  0.00           C  
ATOM   1054  CE1 PHE H 141       9.617  15.207  35.947  1.00  0.00           C  
ATOM   1055  CE2 PHE H 141       7.713  16.066  34.816  1.00  0.00           C  
ATOM   1056  CZ  PHE H 141       8.260  15.419  35.896  1.00  0.00           C  
ATOM   1057  C   PHE H 141      12.376  18.579  32.272  1.00 37.07           C  
ATOM   1058  O   PHE H 141      12.186  19.516  31.499  1.00 36.95           O  
ATOM   1059  N   HIS H 142      13.559  17.929  32.344  1.00 35.07           N  
ATOM   1060  CA  HIS H 142      14.690  18.332  31.551  1.00 34.37           C  
ATOM   1061  ND1 HIS H 142      16.000  21.507  32.670  1.00 44.94           N  
ATOM   1062  CG  HIS H 142      15.449  20.298  33.029  1.00 35.40           C  
ATOM   1063  CB  HIS H 142      15.804  18.990  32.385  1.00 33.84           C  
ATOM   1064  NE2 HIS H 142      14.614  21.920  34.357  1.00 44.93           N  
ATOM   1065  CD2 HIS H 142      14.601  20.570  34.059  1.00 45.69           C  
ATOM   1066  CE1 HIS H 142      15.470  22.443  33.498  1.00 45.51           C  
ATOM   1067  C   HIS H 142      15.338  17.121  30.945  1.00 36.61           C  
ATOM   1068  O   HIS H 142      15.177  15.999  31.427  1.00 36.87           O  
ATOM   1069  N   TRP H 143      16.073  17.337  29.831  1.00 35.04           N  
ATOM   1070  CA  TRP H 143      16.886  16.314  29.235  1.00 34.63           C  
ATOM   1071  CB  TRP H 143      16.555  16.006  27.762  1.00 36.41           C  
ATOM   1072  CG  TRP H 143      15.278  15.227  27.548  1.00 38.37           C  
ATOM   1073  CD2 TRP H 143      15.198  13.796  27.650  1.00 38.51           C  
ATOM   1074  CD1 TRP H 143      14.024  15.662  27.236  1.00 37.68           C  
ATOM   1075  NE1 TRP H 143      13.167  14.591  27.136  1.00 38.34           N  
ATOM   1076  CE2 TRP H 143      13.877  13.436  27.390  1.00 36.44           C  
ATOM   1077  CE3 TRP H 143      16.148  12.859  27.939  1.00 36.77           C  
ATOM   1078  CZ2 TRP H 143      13.485  12.128  27.413  1.00 34.80           C  
ATOM   1079  CZ3 TRP H 143      15.750  11.541  27.962  1.00 35.86           C  
ATOM   1080  CH2 TRP H 143      14.443  11.182  27.704  1.00 35.40           C  
ATOM   1081  C   TRP H 143      18.294  16.826  29.278  1.00 35.49           C  
ATOM   1082  O   TRP H 143      18.560  17.979  28.938  1.00 33.52           O  
ATOM   1083  N   VAL H 144      19.232  15.973  29.733  1.00 36.04           N  
ATOM   1084  CA  VAL H 144      20.627  16.317  29.819  1.00 36.37           C  
ATOM   1085  CB  VAL H 144      21.107  16.442  31.241  1.00 36.75           C  
ATOM   1086  CG1 VAL H 144      22.620  16.712  31.244  1.00 33.90           C  
ATOM   1087  CG2 VAL H 144      20.285  17.534  31.946  1.00 33.27           C  
ATOM   1088  C   VAL H 144      21.373  15.170  29.196  1.00 36.33           C  
ATOM   1089  O   VAL H 144      20.960  14.021  29.329  1.00 38.65           O  
ATOM   1090  N   ARG H 145      22.493  15.439  28.487  1.00 38.93           N  
ATOM   1091  CA  ARG H 145      23.186  14.339  27.864  1.00 38.40           C  
ATOM   1092  CB  ARG H 145      23.021  14.291  26.333  1.00 35.07           C  
ATOM   1093  CG  ARG H 145      23.523  15.542  25.607  1.00 34.76           C  
ATOM   1094  CD  ARG H 145      23.337  15.468  24.089  1.00 37.46           C  
ATOM   1095  NE  ARG H 145      23.838  16.740  23.494  1.00 38.63           N  
ATOM   1096  CZ  ARG H 145      23.714  16.955  22.148  1.00 41.90           C  
ATOM   1097  NH1 ARG H 145      23.133  16.009  21.359  1.00 41.59           N1+
ATOM   1098  NH2 ARG H 145      24.165  18.119  21.596  1.00 42.32           N  
ATOM   1099  C   ARG H 145      24.654  14.421  28.161  1.00 40.64           C  
ATOM   1100  O   ARG H 145      25.175  15.488  28.483  1.00 42.40           O  
ATOM   1101  N   GLN H 146      25.359  13.266  28.111  1.00 41.20           N  
ATOM   1102  CA  GLN H 146      26.783  13.312  28.295  1.00 39.15           C  
ATOM   1103  CB  GLN H 146      27.289  12.968  29.711  1.00 37.29           C  
ATOM   1104  CG  GLN H 146      27.099  11.518  30.147  1.00 39.01           C  
ATOM   1105  CD  GLN H 146      27.777  11.357  31.506  1.00 41.38           C  
ATOM   1106  OE1 GLN H 146      27.765  10.276  32.093  1.00 49.32           O  
ATOM   1107  NE2 GLN H 146      28.390  12.456  32.023  1.00 42.38           N  
ATOM   1108  C   GLN H 146      27.438  12.377  27.322  1.00 39.91           C  
ATOM   1109  O   GLN H 146      27.156  11.179  27.287  1.00 39.56           O  
ATOM   1110  N   ALA H 147      28.362  12.922  26.507  1.00 43.06           N  
ATOM   1111  CA  ALA H 147      29.066  12.144  25.526  1.00 47.29           C  
ATOM   1112  CB  ALA H 147      29.849  12.989  24.504  1.00 46.76           C  
ATOM   1113  C   ALA H 147      30.038  11.279  26.256  1.00 52.40           C  
ATOM   1114  O   ALA H 147      30.378  11.540  27.410  1.00 53.91           O  
ATOM   1115  N   PRO H 148      30.494  10.237  25.617  1.00 55.92           N  
ATOM   1116  CA  PRO H 148      31.377   9.342  26.294  1.00 58.90           C  
ATOM   1117  CD  PRO H 148      29.739   9.569  24.571  1.00 55.40           C  
ATOM   1118  CB  PRO H 148      31.571   8.157  25.357  1.00 56.62           C  
ATOM   1119  CG  PRO H 148      30.238   8.110  24.581  1.00 56.29           C  
ATOM   1120  C   PRO H 148      32.626  10.010  26.743  1.00 63.10           C  
ATOM   1121  O   PRO H 148      33.360  10.542  25.912  1.00 66.94           O  
ATOM   1122  N   GLY H 149      32.878   9.968  28.065  1.00 63.20           N  
ATOM   1123  CA  GLY H 149      34.070  10.506  28.639  1.00 62.00           C  
ATOM   1124  C   GLY H 149      33.995  12.002  28.700  1.00 60.19           C  
ATOM   1125  O   GLY H 149      34.992  12.649  29.019  1.00 60.82           O  
ATOM   1126  N   ASP H 150      32.829  12.600  28.380  1.00 57.73           N  
ATOM   1127  CA  ASP H 150      32.717  14.035  28.399  1.00 54.16           C  
ATOM   1128  CB  ASP H 150      31.967  14.605  27.180  1.00 56.88           C  
ATOM   1129  CG  ASP H 150      32.805  14.368  25.933  1.00 60.71           C  
ATOM   1130  OD1 ASP H 150      33.519  13.330  25.882  1.00  0.00           O  
ATOM   1131  OD2 ASP H 150      32.753  15.233  25.018  1.00  0.00           O1-
ATOM   1132  C   ASP H 150      31.955  14.487  29.611  1.00 48.19           C  
ATOM   1133  O   ASP H 150      31.619  13.700  30.494  1.00 48.65           O  
ATOM   1134  N   GLY H 151      31.669  15.808  29.659  1.00 43.95           N  
ATOM   1135  CA  GLY H 151      30.942  16.422  30.736  1.00 43.21           C  
ATOM   1136  C   GLY H 151      29.473  16.387  30.427  1.00 44.39           C  
ATOM   1137  O   GLY H 151      29.048  15.848  29.407  1.00 46.96           O  
ATOM   1138  N   LEU H 152      28.658  16.978  31.329  1.00 42.43           N  
ATOM   1139  CA  LEU H 152      27.226  17.015  31.193  1.00 40.19           C  
ATOM   1140  CB  LEU H 152      26.511  17.177  32.546  1.00 36.94           C  
ATOM   1141  CG  LEU H 152      26.723  15.991  33.508  1.00 36.76           C  
ATOM   1142  CD1 LEU H 152      25.989  16.215  34.840  1.00 36.08           C  
ATOM   1143  CD2 LEU H 152      26.327  14.659  32.849  1.00 36.16           C  
ATOM   1144  C   LEU H 152      26.851  18.197  30.344  1.00 42.70           C  
ATOM   1145  O   LEU H 152      27.423  19.277  30.483  1.00 44.37           O  
ATOM   1146  N   GLU H 153      25.872  18.013  29.428  1.00 40.78           N  
ATOM   1147  CA  GLU H 153      25.408  19.089  28.588  1.00 40.43           C  
ATOM   1148  CB  GLU H 153      25.791  18.925  27.106  1.00 40.87           C  
ATOM   1149  CG  GLU H 153      25.297  20.068  26.213  1.00 45.67           C  
ATOM   1150  CD  GLU H 153      25.726  19.777  24.780  1.00 52.40           C  
ATOM   1151  OE1 GLU H 153      26.186  18.633  24.518  1.00 57.43           O  
ATOM   1152  OE2 GLU H 153      25.594  20.695  23.926  1.00 57.11           O1-
ATOM   1153  C   GLU H 153      23.906  19.115  28.636  1.00 41.79           C  
ATOM   1154  O   GLU H 153      23.253  18.096  28.415  1.00 44.59           O  
ATOM   1155  N   TRP H 154      23.314  20.299  28.910  1.00 42.09           N  
ATOM   1156  CA  TRP H 154      21.880  20.424  29.004  1.00 40.10           C  
ATOM   1157  CB  TRP H 154      21.437  21.687  29.734  1.00 37.87           C  
ATOM   1158  CG  TRP H 154      19.948  21.925  29.761  1.00 38.27           C  
ATOM   1159  CD2 TRP H 154      19.293  22.909  28.952  1.00 37.33           C  
ATOM   1160  CD1 TRP H 154      18.987  21.362  30.548  1.00 37.17           C  
ATOM   1161  NE1 TRP H 154      17.768  21.935  30.275  1.00 38.41           N  
ATOM   1162  CE2 TRP H 154      17.941  22.890  29.294  1.00 38.26           C  
ATOM   1163  CE3 TRP H 154      19.779  23.767  28.007  1.00 37.88           C  
ATOM   1164  CZ2 TRP H 154      17.051  23.730  28.692  1.00 39.10           C  
ATOM   1165  CZ3 TRP H 154      18.878  24.607  27.393  1.00 40.47           C  
ATOM   1166  CH2 TRP H 154      17.541  24.586  27.730  1.00 41.04           C  
ATOM   1167  C   TRP H 154      21.273  20.478  27.633  1.00 41.31           C  
ATOM   1168  O   TRP H 154      21.722  21.239  26.779  1.00 42.28           O  
ATOM   1169  N   VAL H 155      20.309  19.567  27.365  1.00 39.26           N  
ATOM   1170  CA  VAL H 155      19.588  19.488  26.119  1.00 37.75           C  
ATOM   1171  CB  VAL H 155      19.179  18.079  25.810  1.00 36.92           C  
ATOM   1172  CG1 VAL H 155      18.409  18.058  24.479  1.00 40.38           C  
ATOM   1173  CG2 VAL H 155      20.446  17.209  25.819  1.00 39.22           C  
ATOM   1174  C   VAL H 155      18.347  20.342  26.014  1.00 38.52           C  
ATOM   1175  O   VAL H 155      18.221  21.151  25.096  1.00 37.33           O  
ATOM   1176  N   ALA H 156      17.395  20.194  26.967  1.00 37.24           N  
ATOM   1177  CA  ALA H 156      16.128  20.857  26.787  1.00 35.66           C  
ATOM   1178  CB  ALA H 156      15.284  20.256  25.649  1.00 33.62           C  
ATOM   1179  C   ALA H 156      15.300  20.777  28.035  1.00 37.26           C  
ATOM   1180  O   ALA H 156      15.601  20.035  28.970  1.00 38.32           O  
ATOM   1181  N   PHE H 157      14.216  21.582  28.065  1.00 39.42           N  
ATOM   1182  CA  PHE H 157      13.351  21.676  29.207  1.00 39.49           C  
ATOM   1183  CB  PHE H 157      13.760  22.892  30.064  1.00 39.48           C  
ATOM   1184  CG  PHE H 157      12.753  23.258  31.099  1.00 37.55           C  
ATOM   1185  CD1 PHE H 157      12.699  22.594  32.299  1.00 37.83           C  
ATOM   1186  CD2 PHE H 157      11.882  24.301  30.871  1.00 37.09           C  
ATOM   1187  CE1 PHE H 157      11.777  22.955  33.250  1.00 22.61           C  
ATOM   1188  CE2 PHE H 157      10.955  24.666  31.818  1.00 23.98           C  
ATOM   1189  CZ  PHE H 157      10.903  23.990  33.013  1.00 23.94           C  
ATOM   1190  C   PHE H 157      11.932  21.878  28.756  1.00 41.71           C  
ATOM   1191  O   PHE H 157      11.684  22.541  27.752  1.00 42.38           O  
ATOM   1192  N   ILE H 158      10.968  21.287  29.500  1.00 41.75           N  
ATOM   1193  CA  ILE H 158       9.560  21.447  29.229  1.00 40.32           C  
ATOM   1194  CB  ILE H 158       8.936  20.221  28.620  1.00 39.35           C  
ATOM   1195  CG1 ILE H 158       7.503  20.513  28.151  1.00 39.25           C  
ATOM   1196  CG2 ILE H 158       9.047  19.067  29.629  1.00 38.21           C  
ATOM   1197  CD1 ILE H 158       6.912  19.400  27.285  1.00 40.17           C  
ATOM   1198  C   ILE H 158       8.862  21.720  30.541  1.00 40.59           C  
ATOM   1199  O   ILE H 158       9.125  21.061  31.546  1.00 41.51           O  
ATOM   1200  N   SER H 159       7.934  22.705  30.556  1.00 38.64           N  
ATOM   1201  CA  SER H 159       7.222  23.096  31.747  1.00 39.60           C  
ATOM   1202  CB  SER H 159       6.533  24.465  31.613  1.00 37.80           C  
ATOM   1203  OG  SER H 159       5.578  24.429  30.562  1.00 35.85           O  
ATOM   1204  C   SER H 159       6.168  22.083  32.071  1.00 40.81           C  
ATOM   1205  O   SER H 159       5.855  21.223  31.253  1.00 43.56           O  
ATOM   1206  N   TYR H 160       5.633  22.151  33.306  1.00 31.44           N  
ATOM   1207  CA  TYR H 160       4.765  21.111  33.760  1.00 32.06           C  
ATOM   1208  CB  TYR H 160       4.319  21.226  35.233  1.00 34.65           C  
ATOM   1209  CG  TYR H 160       3.729  22.557  35.547  1.00 36.33           C  
ATOM   1210  CD1 TYR H 160       4.550  23.636  35.779  1.00 36.78           C  
ATOM   1211  CD2 TYR H 160       2.367  22.721  35.649  1.00 38.62           C  
ATOM   1212  CE1 TYR H 160       4.025  24.867  36.086  1.00 39.40           C  
ATOM   1213  CE2 TYR H 160       1.837  23.950  35.956  1.00 40.31           C  
ATOM   1214  CZ  TYR H 160       2.664  25.027  36.176  1.00 43.73           C  
ATOM   1215  OH  TYR H 160       2.119  26.289  36.493  1.00 49.07           O  
ATOM   1216  C   TYR H 160       3.601  20.996  32.849  1.00 34.23           C  
ATOM   1217  O   TYR H 160       3.145  19.894  32.549  1.00 32.77           O  
ATOM   1218  N   ASN H 161       3.090  22.146  32.406  1.00 33.44           N  
ATOM   1219  CA  ASN H 161       1.974  22.251  31.517  1.00 34.94           C  
ATOM   1220  CB  ASN H 161       1.432  23.687  31.449  1.00 35.03           C  
ATOM   1221  CG  ASN H 161       0.264  23.707  30.480  1.00 36.87           C  
ATOM   1222  OD1 ASN H 161       0.456  23.631  29.268  1.00 40.04           O  
ATOM   1223  ND2 ASN H 161      -0.982  23.809  31.019  1.00  0.00           N  
ATOM   1224  C   ASN H 161       2.335  21.824  30.129  1.00 36.32           C  
ATOM   1225  O   ASN H 161       1.488  21.310  29.401  1.00 36.84           O  
ATOM   1226  N   GLY H 162       3.598  22.039  29.719  1.00 33.30           N  
ATOM   1227  CA  GLY H 162       3.981  21.745  28.370  1.00 32.78           C  
ATOM   1228  C   GLY H 162       3.977  23.038  27.600  1.00 37.02           C  
ATOM   1229  O   GLY H 162       4.244  23.047  26.400  1.00 37.59           O  
ATOM   1230  N   SER H 163       3.646  24.159  28.282  1.00 36.85           N  
ATOM   1231  CA  SER H 163       3.559  25.474  27.692  1.00 36.26           C  
ATOM   1232  CB  SER H 163       2.982  26.525  28.654  1.00 37.09           C  
ATOM   1233  OG  SER H 163       1.620  26.239  28.933  1.00 37.95           O  
ATOM   1234  C   SER H 163       4.890  26.009  27.217  1.00 38.34           C  
ATOM   1235  O   SER H 163       5.023  26.317  26.034  1.00 40.79           O  
ATOM   1236  N   SER H 164       5.902  26.151  28.117  1.00 51.50           N  
ATOM   1237  CA  SER H 164       7.184  26.672  27.734  1.00 50.14           C  
ATOM   1238  CB  SER H 164       7.793  27.632  28.776  1.00 55.29           C  
ATOM   1239  OG  SER H 164       7.992  26.964  30.013  1.00  0.00           O  
ATOM   1240  C   SER H 164       8.151  25.561  27.504  1.00 47.78           C  
ATOM   1241  O   SER H 164       8.187  24.572  28.233  1.00 44.61           O  
ATOM   1242  N   LYS H 165       8.960  25.708  26.437  1.00 46.17           N  
ATOM   1243  CA  LYS H 165       9.957  24.731  26.121  1.00 42.90           C  
ATOM   1244  CB  LYS H 165       9.585  23.850  24.919  1.00 41.66           C  
ATOM   1245  CG  LYS H 165       8.340  22.994  25.147  1.00 55.77           C  
ATOM   1246  CD  LYS H 165       7.804  22.349  23.869  1.00 56.98           C  
ATOM   1247  CE  LYS H 165       6.590  21.451  24.108  1.00 64.86           C  
ATOM   1248  NZ  LYS H 165       6.160  20.832  22.836  1.00 58.86           N1+
ATOM   1249  C   LYS H 165      11.198  25.477  25.736  1.00 44.40           C  
ATOM   1250  O   LYS H 165      11.125  26.525  25.097  1.00 47.46           O  
ATOM   1251  N   TYR H 166      12.379  24.965  26.138  1.00 43.64           N  
ATOM   1252  CA  TYR H 166      13.605  25.618  25.772  1.00 43.95           C  
ATOM   1253  CB  TYR H 166      14.322  26.324  26.936  1.00 45.22           C  
ATOM   1254  CG  TYR H 166      13.414  27.334  27.555  1.00 49.26           C  
ATOM   1255  CD1 TYR H 166      13.112  28.511  26.909  1.00 50.65           C  
ATOM   1256  CD2 TYR H 166      12.844  27.087  28.782  1.00 50.01           C  
ATOM   1257  CE1 TYR H 166      12.273  29.434  27.489  1.00 52.23           C  
ATOM   1258  CE2 TYR H 166      12.006  28.009  29.368  1.00 50.17           C  
ATOM   1259  CZ  TYR H 166      11.721  29.185  28.721  1.00 52.60           C  
ATOM   1260  OH  TYR H 166      10.861  30.132  29.319  1.00 54.00           O  
ATOM   1261  C   TYR H 166      14.553  24.567  25.283  1.00 43.78           C  
ATOM   1262  O   TYR H 166      14.494  23.416  25.713  1.00 43.78           O  
ATOM   1263  N   TYR H 167      15.462  24.943  24.356  1.00 43.23           N  
ATOM   1264  CA  TYR H 167      16.386  23.982  23.821  1.00 43.77           C  
ATOM   1265  CB  TYR H 167      16.105  23.602  22.355  1.00 44.07           C  
ATOM   1266  CG  TYR H 167      14.758  22.969  22.228  1.00 42.70           C  
ATOM   1267  CD1 TYR H 167      13.639  23.745  22.038  1.00 41.72           C  
ATOM   1268  CD2 TYR H 167      14.610  21.603  22.293  1.00 40.36           C  
ATOM   1269  CE1 TYR H 167      12.394  23.171  21.915  1.00 42.92           C  
ATOM   1270  CE2 TYR H 167      13.368  21.022  22.171  1.00 42.26           C  
ATOM   1271  CZ  TYR H 167      12.257  21.807  21.981  1.00 43.67           C  
ATOM   1272  OH  TYR H 167      10.979  21.217  21.853  1.00 46.22           O  
ATOM   1273  C   TYR H 167      17.763  24.578  23.813  1.00 46.14           C  
ATOM   1274  O   TYR H 167      17.933  25.796  23.794  1.00 47.66           O  
ATOM   1275  N   ALA H 168      18.790  23.702  23.852  1.00 44.72           N  
ATOM   1276  CA  ALA H 168      20.154  24.127  23.737  1.00 43.71           C  
ATOM   1277  CB  ALA H 168      21.171  23.032  24.101  1.00 41.68           C  
ATOM   1278  C   ALA H 168      20.343  24.478  22.295  1.00 47.12           C  
ATOM   1279  O   ALA H 168      19.662  23.940  21.424  1.00 48.80           O  
ATOM   1280  N   SER H 169      21.284  25.391  22.005  1.00 53.47           N  
ATOM   1281  CA  SER H 169      21.456  25.866  20.661  1.00 57.48           C  
ATOM   1282  CB  SER H 169      22.530  26.962  20.545  1.00 62.55           C  
ATOM   1283  OG  SER H 169      22.121  28.121  21.257  1.00  0.00           O  
ATOM   1284  C   SER H 169      21.854  24.749  19.747  1.00 55.90           C  
ATOM   1285  O   SER H 169      21.447  24.731  18.588  1.00 55.88           O  
ATOM   1286  N   PHE H 170      22.649  23.778  20.234  1.00 55.48           N  
ATOM   1287  CA  PHE H 170      23.142  22.757  19.350  1.00 55.60           C  
ATOM   1288  CB  PHE H 170      24.171  21.827  20.015  1.00 56.85           C  
ATOM   1289  CG  PHE H 170      24.651  20.886  18.962  1.00  0.00           C  
ATOM   1290  CD1 PHE H 170      25.502  21.324  17.973  1.00  0.00           C  
ATOM   1291  CD2 PHE H 170      24.265  19.566  18.971  1.00  0.00           C  
ATOM   1292  CE1 PHE H 170      25.949  20.462  16.999  1.00  0.00           C  
ATOM   1293  CE2 PHE H 170      24.712  18.700  18.002  1.00  0.00           C  
ATOM   1294  CZ  PHE H 170      25.554  19.146  17.013  1.00  0.00           C  
ATOM   1295  C   PHE H 170      22.022  21.914  18.809  1.00 55.50           C  
ATOM   1296  O   PHE H 170      22.013  21.566  17.628  1.00 55.98           O  
ATOM   1297  N   VAL H 171      21.090  21.502  19.686  1.00 54.89           N  
ATOM   1298  CA  VAL H 171      19.962  20.674  19.345  1.00 52.22           C  
ATOM   1299  CB  VAL H 171      19.422  19.892  20.508  1.00 48.37           C  
ATOM   1300  CG1 VAL H 171      20.532  18.946  20.998  1.00 45.91           C  
ATOM   1301  CG2 VAL H 171      18.904  20.857  21.581  1.00 47.56           C  
ATOM   1302  C   VAL H 171      18.825  21.424  18.718  1.00 53.89           C  
ATOM   1303  O   VAL H 171      17.967  20.813  18.084  1.00 55.63           O  
ATOM   1304  N   SER H 172      18.744  22.753  18.928  1.00 55.91           N  
ATOM   1305  CA  SER H 172      17.599  23.504  18.489  1.00 59.19           C  
ATOM   1306  CB  SER H 172      17.749  25.024  18.689  1.00 63.58           C  
ATOM   1307  OG  SER H 172      16.585  25.698  18.236  1.00  0.00           O  
ATOM   1308  C   SER H 172      17.308  23.259  17.042  1.00 59.82           C  
ATOM   1309  O   SER H 172      18.190  23.285  16.184  1.00 62.53           O  
ATOM   1310  N   GLY H 173      16.019  22.979  16.762  1.00 58.19           N  
ATOM   1311  CA  GLY H 173      15.501  22.787  15.438  1.00 55.22           C  
ATOM   1312  C   GLY H 173      15.387  21.319  15.165  1.00 55.41           C  
ATOM   1313  O   GLY H 173      14.406  20.868  14.574  1.00 57.58           O  
ATOM   1314  N   ARG H 174      16.435  20.554  15.531  1.00 51.27           N  
ATOM   1315  CA  ARG H 174      16.474  19.130  15.342  1.00 47.75           C  
ATOM   1316  CB  ARG H 174      17.904  18.566  15.302  1.00 50.60           C  
ATOM   1317  CG  ARG H 174      18.643  19.041  14.050  1.00 50.68           C  
ATOM   1318  CD  ARG H 174      19.889  18.236  13.673  1.00 49.83           C  
ATOM   1319  NE  ARG H 174      21.003  18.613  14.586  1.00 47.00           N  
ATOM   1320  CZ  ARG H 174      21.250  17.899  15.724  1.00 48.95           C  
ATOM   1321  NH1 ARG H 174      20.452  16.849  16.074  1.00 47.27           N1+
ATOM   1322  NH2 ARG H 174      22.321  18.221  16.499  1.00 50.06           N  
ATOM   1323  C   ARG H 174      15.682  18.362  16.363  1.00 46.43           C  
ATOM   1324  O   ARG H 174      15.048  17.360  16.031  1.00 50.24           O  
ATOM   1325  N   PHE H 175      15.706  18.807  17.636  1.00 44.96           N  
ATOM   1326  CA  PHE H 175      15.100  18.079  18.722  1.00 43.06           C  
ATOM   1327  CB  PHE H 175      15.945  18.137  20.009  1.00 43.24           C  
ATOM   1328  CG  PHE H 175      17.135  17.251  19.868  1.00 47.14           C  
ATOM   1329  CD1 PHE H 175      18.021  17.415  18.830  1.00 47.21           C  
ATOM   1330  CD2 PHE H 175      17.392  16.284  20.811  1.00 48.44           C  
ATOM   1331  CE1 PHE H 175      19.122  16.599  18.713  1.00 45.38           C  
ATOM   1332  CE2 PHE H 175      18.493  15.467  20.699  1.00 46.42           C  
ATOM   1333  CZ  PHE H 175      19.359  15.619  19.645  1.00 45.59           C  
ATOM   1334  C   PHE H 175      13.781  18.685  19.080  1.00 45.31           C  
ATOM   1335  O   PHE H 175      13.558  19.879  18.890  1.00 48.96           O  
ATOM   1336  N   THR H 176      12.856  17.843  19.590  1.00 45.46           N  
ATOM   1337  CA  THR H 176      11.578  18.313  20.040  1.00 44.38           C  
ATOM   1338  CB  THR H 176      10.458  17.954  19.104  1.00 46.09           C  
ATOM   1339  OG1 THR H 176      10.709  18.489  17.814  1.00 32.94           O  
ATOM   1340  CG2 THR H 176       9.140  18.522  19.660  1.00 28.39           C  
ATOM   1341  C   THR H 176      11.298  17.638  21.350  1.00 43.33           C  
ATOM   1342  O   THR H 176      11.444  16.423  21.478  1.00 44.53           O  
ATOM   1343  N   ILE H 177      10.871  18.416  22.363  1.00 43.64           N  
ATOM   1344  CA  ILE H 177      10.581  17.850  23.650  1.00 42.49           C  
ATOM   1345  CB  ILE H 177      11.229  18.583  24.790  1.00 39.55           C  
ATOM   1346  CG1 ILE H 177      11.076  17.785  26.095  1.00 39.46           C  
ATOM   1347  CG2 ILE H 177      10.647  20.004  24.847  1.00 39.98           C  
ATOM   1348  CD1 ILE H 177      11.935  18.321  27.240  1.00 37.02           C  
ATOM   1349  C   ILE H 177       9.099  17.917  23.853  1.00 44.95           C  
ATOM   1350  O   ILE H 177       8.448  18.870  23.424  1.00 45.71           O  
ATOM   1351  N   SER H 178       8.519  16.866  24.471  1.00 40.63           N  
ATOM   1352  CA  SER H 178       7.100  16.841  24.709  1.00 42.26           C  
ATOM   1353  CB  SER H 178       6.297  16.288  23.523  1.00 41.84           C  
ATOM   1354  OG  SER H 178       6.675  14.942  23.272  1.00 46.29           O  
ATOM   1355  C   SER H 178       6.831  15.943  25.877  1.00 45.15           C  
ATOM   1356  O   SER H 178       7.718  15.230  26.343  1.00 46.21           O  
ATOM   1357  N   ARG H 179       5.583  15.969  26.395  1.00 46.83           N  
ATOM   1358  CA  ARG H 179       5.243  15.156  27.530  1.00 44.84           C  
ATOM   1359  CB  ARG H 179       5.407  15.905  28.862  1.00 41.69           C  
ATOM   1360  CG  ARG H 179       4.525  17.153  28.951  1.00 40.46           C  
ATOM   1361  CD  ARG H 179       4.904  18.091  30.099  1.00 41.45           C  
ATOM   1362  NE  ARG H 179       4.700  17.351  31.376  1.00 39.91           N  
ATOM   1363  CZ  ARG H 179       5.357  17.751  32.503  1.00 41.75           C  
ATOM   1364  NH1 ARG H 179       6.203  18.819  32.454  1.00 38.70           N1+
ATOM   1365  NH2 ARG H 179       5.173  17.086  33.682  1.00 41.10           N  
ATOM   1366  C   ARG H 179       3.801  14.754  27.436  1.00 47.80           C  
ATOM   1367  O   ARG H 179       2.988  15.436  26.813  1.00 46.93           O  
ATOM   1368  N   ASP H 180       3.457  13.599  28.048  1.00 49.86           N  
ATOM   1369  CA  ASP H 180       2.101  13.130  28.097  1.00 48.15           C  
ATOM   1370  CB  ASP H 180       1.907  11.791  27.359  1.00 53.54           C  
ATOM   1371  CG  ASP H 180       0.419  11.496  27.227  1.00 58.11           C  
ATOM   1372  OD1 ASP H 180      -0.393  12.180  27.904  1.00 59.63           O  
ATOM   1373  OD2 ASP H 180       0.076  10.570  26.443  1.00 64.50           O1-
ATOM   1374  C   ASP H 180       1.792  12.931  29.554  1.00 48.10           C  
ATOM   1375  O   ASP H 180       2.179  11.932  30.156  1.00 49.10           O  
ATOM   1376  N   ASN H 181       1.066  13.890  30.156  1.00 48.32           N  
ATOM   1377  CA  ASN H 181       0.793  13.881  31.564  1.00 50.26           C  
ATOM   1378  CB  ASN H 181       0.031  15.136  32.025  1.00 47.56           C  
ATOM   1379  CG  ASN H 181       0.986  16.319  31.906  1.00 48.94           C  
ATOM   1380  OD1 ASN H 181       2.174  16.199  32.199  1.00 50.86           O  
ATOM   1381  ND2 ASN H 181       0.460  17.492  31.458  1.00 50.16           N  
ATOM   1382  C   ASN H 181      -0.018  12.678  31.934  1.00 54.13           C  
ATOM   1383  O   ASN H 181       0.173  12.108  33.006  1.00 57.58           O  
ATOM   1384  N   SER H 182      -0.963  12.261  31.072  1.00 54.94           N  
ATOM   1385  CA  SER H 182      -1.792  11.140  31.414  1.00 57.50           C  
ATOM   1386  CB  SER H 182      -2.886  10.857  30.371  1.00 56.91           C  
ATOM   1387  OG  SER H 182      -2.303  10.467  29.135  1.00 62.44           O  
ATOM   1388  C   SER H 182      -0.950   9.903  31.531  1.00 58.71           C  
ATOM   1389  O   SER H 182      -1.149   9.093  32.436  1.00 60.53           O  
ATOM   1390  N   SER H 183      -0.012   9.716  30.583  1.00 59.16           N  
ATOM   1391  CA  SER H 183       0.864   8.577  30.531  1.00 61.76           C  
ATOM   1392  CB  SER H 183       1.454   8.354  29.129  1.00 64.60           C  
ATOM   1393  OG  SER H 183       2.314   9.429  28.792  1.00  0.00           O  
ATOM   1394  C   SER H 183       2.016   8.722  31.488  1.00 58.86           C  
ATOM   1395  O   SER H 183       2.740   7.758  31.733  1.00 59.61           O  
ATOM   1396  N   ASN H 184       2.231   9.928  32.047  1.00 55.88           N  
ATOM   1397  CA  ASN H 184       3.342  10.159  32.937  1.00 53.20           C  
ATOM   1398  CB  ASN H 184       3.302   9.310  34.222  1.00 53.58           C  
ATOM   1399  CG  ASN H 184       2.141   9.772  35.095  1.00 58.04           C  
ATOM   1400  OD1 ASN H 184       1.352   8.959  35.572  1.00 62.46           O  
ATOM   1401  ND2 ASN H 184       2.031  11.108  35.320  1.00 57.69           N  
ATOM   1402  C   ASN H 184       4.619   9.841  32.219  1.00 50.92           C  
ATOM   1403  O   ASN H 184       5.530   9.241  32.788  1.00 51.88           O  
ATOM   1404  N   THR H 185       4.722  10.250  30.939  1.00 45.90           N  
ATOM   1405  CA  THR H 185       5.916   9.968  30.196  1.00 44.89           C  
ATOM   1406  CB  THR H 185       5.676   9.000  29.078  1.00 46.84           C  
ATOM   1407  OG1 THR H 185       5.117   7.794  29.578  1.00 53.31           O  
ATOM   1408  CG2 THR H 185       7.015   8.703  28.393  1.00 49.60           C  
ATOM   1409  C   THR H 185       6.418  11.238  29.569  1.00 45.40           C  
ATOM   1410  O   THR H 185       5.639  12.110  29.184  1.00 46.41           O  
ATOM   1411  N   LEU H 186       7.760  11.360  29.457  1.00 44.55           N  
ATOM   1412  CA  LEU H 186       8.430  12.486  28.861  1.00 43.41           C  
ATOM   1413  CB  LEU H 186       9.570  13.015  29.752  1.00 41.13           C  
ATOM   1414  CG  LEU H 186      10.354  14.212  29.182  1.00 42.42           C  
ATOM   1415  CD1 LEU H 186       9.471  15.463  29.039  1.00 41.73           C  
ATOM   1416  CD2 LEU H 186      11.624  14.474  30.010  1.00 42.13           C  
ATOM   1417  C   LEU H 186       9.043  11.986  27.586  1.00 43.06           C  
ATOM   1418  O   LEU H 186       9.492  10.842  27.530  1.00 45.69           O  
ATOM   1419  N   SER H 187       9.074  12.823  26.522  1.00 40.13           N  
ATOM   1420  CA  SER H 187       9.589  12.350  25.266  1.00 40.21           C  
ATOM   1421  CB  SER H 187       8.497  12.141  24.207  1.00 40.99           C  
ATOM   1422  OG  SER H 187       7.590  11.135  24.636  1.00  0.00           O  
ATOM   1423  C   SER H 187      10.564  13.328  24.683  1.00 39.93           C  
ATOM   1424  O   SER H 187      10.520  14.526  24.954  1.00 39.04           O  
ATOM   1425  N   LEU H 188      11.506  12.798  23.872  1.00 39.66           N  
ATOM   1426  CA  LEU H 188      12.451  13.622  23.174  1.00 39.55           C  
ATOM   1427  CB  LEU H 188      13.843  13.607  23.823  1.00 38.18           C  
ATOM   1428  CG  LEU H 188      14.887  14.477  23.103  1.00 37.26           C  
ATOM   1429  CD1 LEU H 188      14.510  15.967  23.159  1.00 34.36           C  
ATOM   1430  CD2 LEU H 188      16.296  14.201  23.650  1.00 37.12           C  
ATOM   1431  C   LEU H 188      12.580  13.053  21.792  1.00 42.10           C  
ATOM   1432  O   LEU H 188      13.026  11.921  21.612  1.00 43.46           O  
ATOM   1433  N   GLN H 189      12.188  13.839  20.770  1.00 41.81           N  
ATOM   1434  CA  GLN H 189      12.287  13.384  19.413  1.00 42.88           C  
ATOM   1435  CB  GLN H 189      11.124  13.871  18.533  1.00 45.29           C  
ATOM   1436  CG  GLN H 189      11.203  13.406  17.078  1.00 48.01           C  
ATOM   1437  CD  GLN H 189      10.879  11.921  17.013  1.00 54.60           C  
ATOM   1438  OE1 GLN H 189      10.055  11.417  17.774  1.00 54.90           O  
ATOM   1439  NE2 GLN H 189      11.543  11.197  16.074  1.00 31.65           N  
ATOM   1440  C   GLN H 189      13.552  13.958  18.863  1.00 43.90           C  
ATOM   1441  O   GLN H 189      13.788  15.162  18.955  1.00 45.61           O  
ATOM   1442  N   MET H 190      14.412  13.100  18.284  1.00 43.76           N  
ATOM   1443  CA  MET H 190      15.660  13.592  17.779  1.00 42.01           C  
ATOM   1444  CB  MET H 190      16.872  12.871  18.385  1.00 42.59           C  
ATOM   1445  CG  MET H 190      16.962  13.006  19.904  1.00 43.38           C  
ATOM   1446  SD  MET H 190      18.375  12.137  20.640  1.00 46.94           S  
ATOM   1447  CE  MET H 190      17.825  10.485  20.131  1.00 62.22           C  
ATOM   1448  C   MET H 190      15.704  13.339  16.304  1.00 45.02           C  
ATOM   1449  O   MET H 190      15.576  12.200  15.855  1.00 48.31           O  
ATOM   1450  N   ASN H 191      15.919  14.407  15.511  1.00 48.90           N  
ATOM   1451  CA  ASN H 191      15.939  14.265  14.082  1.00 49.42           C  
ATOM   1452  CB  ASN H 191      14.914  15.158  13.362  1.00 50.43           C  
ATOM   1453  CG  ASN H 191      13.518  14.702  13.764  1.00 51.92           C  
ATOM   1454  OD1 ASN H 191      13.259  13.510  13.905  1.00 51.54           O  
ATOM   1455  ND2 ASN H 191      12.594  15.682  13.959  1.00 55.62           N  
ATOM   1456  C   ASN H 191      17.283  14.699  13.588  1.00 49.67           C  
ATOM   1457  O   ASN H 191      18.009  15.416  14.274  1.00 49.95           O  
ATOM   1458  N   SER H 192      17.642  14.254  12.366  1.00 49.64           N  
ATOM   1459  CA  SER H 192      18.879  14.628  11.736  1.00 49.06           C  
ATOM   1460  CB  SER H 192      18.903  16.103  11.297  1.00 50.11           C  
ATOM   1461  OG  SER H 192      17.899  16.328  10.319  1.00 59.82           O  
ATOM   1462  C   SER H 192      20.016  14.387  12.674  1.00 48.87           C  
ATOM   1463  O   SER H 192      20.842  15.267  12.913  1.00 52.10           O  
ATOM   1464  N   LEU H 193      20.104  13.153  13.205  1.00 45.74           N  
ATOM   1465  CA  LEU H 193      21.117  12.806  14.161  1.00 45.63           C  
ATOM   1466  CB  LEU H 193      20.937  11.392  14.737  1.00 44.18           C  
ATOM   1467  CG  LEU H 193      19.697  11.254  15.636  1.00 42.83           C  
ATOM   1468  CD1 LEU H 193      19.566   9.828  16.189  1.00 42.23           C  
ATOM   1469  CD2 LEU H 193      19.705  12.315  16.752  1.00 42.77           C  
ATOM   1470  C   LEU H 193      22.472  12.871  13.536  1.00 49.76           C  
ATOM   1471  O   LEU H 193      22.675  12.501  12.381  1.00 50.84           O  
ATOM   1472  N   LYS H 194      23.444  13.359  14.332  1.00 52.14           N  
ATOM   1473  CA  LYS H 194      24.801  13.494  13.893  1.00 51.94           C  
ATOM   1474  CB  LYS H 194      25.272  14.955  13.872  1.00 51.60           C  
ATOM   1475  CG  LYS H 194      24.470  15.800  12.881  1.00 58.60           C  
ATOM   1476  CD  LYS H 194      24.602  17.307  13.093  1.00 64.84           C  
ATOM   1477  CE  LYS H 194      23.781  18.126  12.095  1.00  0.00           C  
ATOM   1478  NZ  LYS H 194      23.830  19.561  12.446  1.00  0.00           N1+
ATOM   1479  C   LYS H 194      25.653  12.737  14.862  1.00 52.20           C  
ATOM   1480  O   LYS H 194      25.182  12.274  15.898  1.00 53.80           O  
ATOM   1481  N   ALA H 195      26.947  12.585  14.533  1.00 52.93           N  
ATOM   1482  CA  ALA H 195      27.854  11.832  15.353  1.00 52.04           C  
ATOM   1483  CB  ALA H 195      29.277  11.773  14.773  1.00 49.49           C  
ATOM   1484  C   ALA H 195      27.949  12.477  16.701  1.00 52.95           C  
ATOM   1485  O   ALA H 195      28.025  11.794  17.720  1.00 53.88           O  
ATOM   1486  N   SER H 196      27.924  13.821  16.736  1.00 52.76           N  
ATOM   1487  CA  SER H 196      28.111  14.571  17.945  1.00 52.24           C  
ATOM   1488  CB  SER H 196      28.057  16.089  17.702  1.00 56.05           C  
ATOM   1489  OG  SER H 196      29.142  16.486  16.877  1.00  0.00           O  
ATOM   1490  C   SER H 196      27.034  14.242  18.936  1.00 50.29           C  
ATOM   1491  O   SER H 196      27.213  14.436  20.136  1.00 53.30           O  
ATOM   1492  N   ASP H 197      25.881  13.755  18.451  1.00 49.16           N  
ATOM   1493  CA  ASP H 197      24.733  13.425  19.255  1.00 44.10           C  
ATOM   1494  CB  ASP H 197      23.470  13.199  18.403  1.00 44.32           C  
ATOM   1495  CG  ASP H 197      23.078  14.543  17.792  1.00 47.66           C  
ATOM   1496  OD1 ASP H 197      23.169  15.570  18.517  1.00 49.08           O  
ATOM   1497  OD2 ASP H 197      22.696  14.565  16.591  1.00 48.58           O1-
ATOM   1498  C   ASP H 197      24.979  12.200  20.090  1.00 44.69           C  
ATOM   1499  O   ASP H 197      24.246  11.941  21.044  1.00 45.49           O  
ATOM   1500  N   THR H 198      25.972  11.368  19.728  1.00 42.05           N  
ATOM   1501  CA  THR H 198      26.199  10.162  20.477  1.00 41.99           C  
ATOM   1502  CB  THR H 198      27.401   9.397  20.005  1.00 42.09           C  
ATOM   1503  OG1 THR H 198      27.258   9.053  18.635  1.00 44.57           O  
ATOM   1504  CG2 THR H 198      27.548   8.127  20.858  1.00 41.05           C  
ATOM   1505  C   THR H 198      26.429  10.514  21.917  1.00 44.43           C  
ATOM   1506  O   THR H 198      27.336  11.279  22.242  1.00 48.81           O  
ATOM   1507  N   ALA H 199      25.591   9.961  22.824  1.00 43.31           N  
ATOM   1508  CA  ALA H 199      25.766  10.239  24.222  1.00 38.67           C  
ATOM   1509  CB  ALA H 199      25.647  11.735  24.567  1.00 37.94           C  
ATOM   1510  C   ALA H 199      24.708   9.524  25.005  1.00 39.79           C  
ATOM   1511  O   ALA H 199      23.783   8.933  24.448  1.00 42.68           O  
ATOM   1512  N   VAL H 200      24.863   9.527  26.346  1.00 39.64           N  
ATOM   1513  CA  VAL H 200      23.871   8.977  27.222  1.00 38.36           C  
ATOM   1514  CB  VAL H 200      24.428   8.530  28.541  1.00 36.01           C  
ATOM   1515  CG1 VAL H 200      23.267   8.081  29.443  1.00 35.01           C  
ATOM   1516  CG2 VAL H 200      25.474   7.433  28.282  1.00 33.79           C  
ATOM   1517  C   VAL H 200      22.917  10.098  27.485  1.00 41.17           C  
ATOM   1518  O   VAL H 200      23.337  11.225  27.743  1.00 44.86           O  
ATOM   1519  N   TYR H 201      21.599   9.824  27.429  1.00 42.43           N  
ATOM   1520  CA  TYR H 201      20.637  10.870  27.635  1.00 38.02           C  
ATOM   1521  CB  TYR H 201      19.572  10.961  26.522  1.00 36.47           C  
ATOM   1522  CG  TYR H 201      20.207  11.512  25.287  1.00 37.02           C  
ATOM   1523  CD1 TYR H 201      21.036  10.742  24.501  1.00 36.65           C  
ATOM   1524  CD2 TYR H 201      19.957  12.811  24.901  1.00 36.68           C  
ATOM   1525  CE1 TYR H 201      21.613  11.264  23.365  1.00 36.98           C  
ATOM   1526  CE2 TYR H 201      20.530  13.339  23.767  1.00 37.59           C  
ATOM   1527  CZ  TYR H 201      21.363  12.564  22.996  1.00 38.05           C  
ATOM   1528  OH  TYR H 201      21.955  13.102  21.832  1.00 39.44           O  
ATOM   1529  C   TYR H 201      19.920  10.613  28.922  1.00 39.09           C  
ATOM   1530  O   TYR H 201      19.414   9.515  29.154  1.00 39.06           O  
ATOM   1531  N   TYR H 202      19.855  11.647  29.792  1.00 39.03           N  
ATOM   1532  CA  TYR H 202      19.217  11.506  31.072  1.00 36.25           C  
ATOM   1533  CB  TYR H 202      20.042  11.983  32.284  1.00 34.76           C  
ATOM   1534  CG  TYR H 202      21.357  11.292  32.390  1.00 37.83           C  
ATOM   1535  CD1 TYR H 202      21.467  10.023  32.909  1.00 39.99           C  
ATOM   1536  CD2 TYR H 202      22.497  11.927  31.966  1.00 37.61           C  
ATOM   1537  CE1 TYR H 202      22.690   9.404  33.005  1.00 39.89           C  
ATOM   1538  CE2 TYR H 202      23.724  11.314  32.060  1.00 40.38           C  
ATOM   1539  CZ  TYR H 202      23.823  10.048  32.582  1.00 42.49           C  
ATOM   1540  OH  TYR H 202      25.077   9.409  32.683  1.00 46.94           O  
ATOM   1541  C   TYR H 202      18.037  12.430  31.111  1.00 38.54           C  
ATOM   1542  O   TYR H 202      18.067  13.524  30.551  1.00 40.13           O  
ATOM   1543  N   CYS H 203      16.943  11.986  31.762  1.00 39.32           N  
ATOM   1544  CA  CYS H 203      15.825  12.849  31.997  1.00 42.06           C  
ATOM   1545  CB  CYS H 203      14.445  12.199  31.714  1.00 40.05           C  
ATOM   1546  SG  CYS H 203      14.212  10.573  32.500  1.00 60.47           S  
ATOM   1547  C   CYS H 203      15.927  13.237  33.444  1.00 41.04           C  
ATOM   1548  O   CYS H 203      16.309  12.422  34.284  1.00 40.18           O  
ATOM   1549  N   ALA H 204      15.639  14.517  33.769  1.00 38.60           N  
ATOM   1550  CA  ALA H 204      15.764  14.947  35.133  1.00 38.91           C  
ATOM   1551  CB  ALA H 204      17.000  15.825  35.401  1.00 38.76           C  
ATOM   1552  C   ALA H 204      14.562  15.765  35.497  1.00 39.35           C  
ATOM   1553  O   ALA H 204      14.045  16.549  34.701  1.00 39.40           O  
ATOM   1554  N   ARG H 205      14.102  15.595  36.749  1.00 36.98           N  
ATOM   1555  CA  ARG H 205      12.943  16.250  37.272  1.00 37.21           C  
ATOM   1556  CB  ARG H 205      12.226  15.351  38.296  1.00 37.18           C  
ATOM   1557  CG  ARG H 205      10.902  15.882  38.833  1.00 38.01           C  
ATOM   1558  CD  ARG H 205      10.321  15.015  39.956  1.00 38.76           C  
ATOM   1559  NE  ARG H 205      10.667  15.663  41.253  1.00 48.90           N  
ATOM   1560  CZ  ARG H 205      10.135  15.214  42.427  1.00 51.46           C  
ATOM   1561  NH1 ARG H 205       9.355  14.098  42.461  1.00 52.45           N1+
ATOM   1562  NH2 ARG H 205      10.374  15.898  43.583  1.00 49.74           N  
ATOM   1563  C   ARG H 205      13.388  17.483  37.983  1.00 38.93           C  
ATOM   1564  O   ARG H 205      14.512  17.588  38.470  1.00 44.87           O  
ATOM   1565  N   ALA H 206      12.513  18.490  38.051  1.00 39.86           N  
ATOM   1566  CA  ALA H 206      12.934  19.638  38.782  1.00 39.73           C  
ATOM   1567  CB  ALA H 206      12.386  20.959  38.208  1.00 44.24           C  
ATOM   1568  C   ALA H 206      12.445  19.512  40.211  1.00 39.66           C  
ATOM   1569  O   ALA H 206      11.338  19.046  40.448  1.00 38.87           O  
ATOM   1570  N   PRO H 207      13.190  20.208  41.011  1.00 30.82           N  
ATOM   1571  CA  PRO H 207      12.654  20.474  42.290  1.00 30.46           C  
ATOM   1572  CD  PRO H 207      14.623  20.006  41.095  1.00 19.91           C  
ATOM   1573  CB  PRO H 207      13.776  21.131  43.082  1.00 16.15           C  
ATOM   1574  CG  PRO H 207      15.021  20.418  42.523  1.00 16.25           C  
ATOM   1575  C   PRO H 207      11.450  21.297  41.967  1.00 32.57           C  
ATOM   1576  O   PRO H 207      11.436  22.004  40.956  1.00 32.40           O  
ATOM   1577  N   ASP H 208      10.439  21.235  42.835  1.00 33.16           N  
ATOM   1578  CA  ASP H 208       9.115  21.637  42.474  1.00 34.58           C  
ATOM   1579  CB  ASP H 208       8.151  21.622  43.671  1.00 34.85           C  
ATOM   1580  CG  ASP H 208       6.730  21.580  43.129  1.00 39.65           C  
ATOM   1581  OD1 ASP H 208       6.561  21.154  41.955  1.00  0.00           O  
ATOM   1582  OD2 ASP H 208       5.796  21.967  43.879  1.00  0.00           O1-
ATOM   1583  C   ASP H 208       9.057  23.001  41.876  1.00 35.16           C  
ATOM   1584  O   ASP H 208       8.545  23.131  40.766  1.00 35.48           O  
ATOM   1585  N   CYS H 209       9.637  24.005  42.560  1.00 35.91           N  
ATOM   1586  CA  CYS H 209       9.540  25.402  42.240  1.00 37.51           C  
ATOM   1587  CB  CYS H 209       9.355  25.741  40.756  1.00 40.70           C  
ATOM   1588  SG  CYS H 209       9.854  27.444  40.413  1.00 63.79           S  
ATOM   1589  C   CYS H 209       8.318  25.768  42.988  1.00 39.35           C  
ATOM   1590  O   CYS H 209       7.299  25.095  42.838  1.00 38.55           O  
ATOM   1591  N   ALA H 210       8.386  26.824  43.822  1.00 39.76           N  
ATOM   1592  CA  ALA H 210       7.293  27.015  44.725  1.00 41.60           C  
ATOM   1593  CB  ALA H 210       7.487  28.233  45.644  1.00 20.27           C  
ATOM   1594  C   ALA H 210       6.015  27.208  43.990  1.00 41.94           C  
ATOM   1595  O   ALA H 210       5.152  26.335  44.052  1.00 43.02           O  
ATOM   1596  N   ASP H 211       5.880  28.263  43.167  1.00 45.56           N  
ATOM   1597  CA  ASP H 211       4.573  28.349  42.592  1.00 46.60           C  
ATOM   1598  CB  ASP H 211       3.449  28.426  43.642  1.00 32.46           C  
ATOM   1599  CG  ASP H 211       2.107  28.318  42.936  1.00  0.00           C  
ATOM   1600  OD1 ASP H 211       2.097  28.182  41.684  1.00  0.00           O  
ATOM   1601  OD2 ASP H 211       1.069  28.369  43.647  1.00  0.00           O1-
ATOM   1602  C   ASP H 211       4.435  29.604  41.814  1.00 47.37           C  
ATOM   1603  O   ASP H 211       4.379  30.707  42.364  1.00 49.20           O  
ATOM   1604  N   ALA H 212       4.316  29.422  40.495  1.00 46.78           N  
ATOM   1605  CA  ALA H 212       4.172  30.467  39.535  1.00 45.98           C  
ATOM   1606  CB  ALA H 212       5.249  31.553  39.665  1.00 31.99           C  
ATOM   1607  C   ALA H 212       4.449  29.722  38.282  1.00 44.40           C  
ATOM   1608  O   ALA H 212       4.559  28.499  38.314  1.00 44.54           O  
ATOM   1609  N   ASP H 213       4.526  30.397  37.131  1.00 42.05           N  
ATOM   1610  CA  ASP H 213       4.935  29.619  36.009  1.00 40.85           C  
ATOM   1611  CB  ASP H 213       4.601  30.244  34.645  1.00 46.44           C  
ATOM   1612  CG  ASP H 213       4.895  29.206  33.570  1.00 48.12           C  
ATOM   1613  OD1 ASP H 213       5.175  28.035  33.942  1.00 32.33           O  
ATOM   1614  OD2 ASP H 213       4.849  29.569  32.365  1.00 36.62           O1-
ATOM   1615  C   ASP H 213       6.415  29.603  36.135  1.00 40.36           C  
ATOM   1616  O   ASP H 213       7.104  30.469  35.601  1.00 39.60           O  
ATOM   1617  N   CYS H 214       6.961  28.620  36.868  1.00 37.74           N  
ATOM   1618  CA  CYS H 214       8.366  28.747  37.044  1.00 36.83           C  
ATOM   1619  CB  CYS H 214       8.743  29.328  38.419  1.00 36.69           C  
ATOM   1620  SG  CYS H 214       8.143  28.306  39.787  1.00 61.53           S  
ATOM   1621  C   CYS H 214       9.049  27.442  36.840  1.00 36.76           C  
ATOM   1622  O   CYS H 214       8.441  26.407  36.569  1.00 39.69           O  
ATOM   1623  N   HIS H 215      10.386  27.516  36.888  1.00 34.56           N  
ATOM   1624  CA  HIS H 215      11.256  26.395  36.786  1.00 33.73           C  
ATOM   1625  ND1 HIS H 215      10.909  27.765  33.615  1.00  0.00           N  
ATOM   1626  CG  HIS H 215      11.821  27.529  34.621  1.00 33.96           C  
ATOM   1627  CB  HIS H 215      11.874  26.243  35.390  1.00 32.69           C  
ATOM   1628  NE2 HIS H 215      12.102  29.625  33.842  1.00  0.00           N  
ATOM   1629  CD2 HIS H 215      12.545  28.673  34.743  1.00 35.88           C  
ATOM   1630  CE1 HIS H 215      11.122  29.033  33.182  1.00 34.94           C  
ATOM   1631  C   HIS H 215      12.329  26.679  37.780  1.00 32.85           C  
ATOM   1632  O   HIS H 215      12.835  27.798  37.851  1.00 32.47           O  
ATOM   1633  N   LYS H 216      12.629  25.693  38.647  1.00 30.83           N  
ATOM   1634  CA  LYS H 216      13.633  25.883  39.647  1.00 30.47           C  
ATOM   1635  CB  LYS H 216      13.581  24.814  40.749  1.00 32.36           C  
ATOM   1636  CG  LYS H 216      14.198  25.279  42.069  1.00 24.20           C  
ATOM   1637  CD  LYS H 216      13.754  24.436  43.266  1.00  0.00           C  
ATOM   1638  CE  LYS H 216      13.956  25.133  44.611  1.00  0.00           C  
ATOM   1639  NZ  LYS H 216      12.848  26.089  44.855  1.00  0.00           N1+
ATOM   1640  C   LYS H 216      14.984  25.856  39.007  1.00 29.22           C  
ATOM   1641  O   LYS H 216      15.872  26.628  39.367  1.00 30.41           O  
ATOM   1642  N   GLY H 217      15.168  24.945  38.033  1.00 28.60           N  
ATOM   1643  CA  GLY H 217      16.418  24.806  37.345  1.00 28.30           C  
ATOM   1644  C   GLY H 217      17.257  23.843  38.114  1.00 28.74           C  
ATOM   1645  O   GLY H 217      18.372  23.514  37.710  1.00 29.28           O  
ATOM   1646  N   ALA H 218      16.758  23.386  39.275  1.00 26.86           N  
ATOM   1647  CA  ALA H 218      17.504  22.404  39.997  1.00 26.69           C  
ATOM   1648  CB  ALA H 218      17.160  22.347  41.497  1.00 26.43           C  
ATOM   1649  C   ALA H 218      17.129  21.095  39.394  1.00 27.32           C  
ATOM   1650  O   ALA H 218      16.028  20.950  38.870  1.00 27.77           O  
ATOM   1651  N   PHE H 219      18.049  20.116  39.401  1.00 25.47           N  
ATOM   1652  CA  PHE H 219      17.698  18.821  38.897  1.00 24.25           C  
ATOM   1653  CB  PHE H 219      18.713  18.299  37.864  1.00 23.96           C  
ATOM   1654  CG  PHE H 219      18.612  19.102  36.609  1.00 25.91           C  
ATOM   1655  CD1 PHE H 219      18.997  20.422  36.562  1.00 26.07           C  
ATOM   1656  CD2 PHE H 219      18.163  18.519  35.452  1.00 26.47           C  
ATOM   1657  CE1 PHE H 219      18.909  21.141  35.393  1.00 20.01           C  
ATOM   1658  CE2 PHE H 219      18.071  19.225  34.279  1.00 21.55           C  
ATOM   1659  CZ  PHE H 219      18.445  20.545  34.248  1.00 20.07           C  
ATOM   1660  C   PHE H 219      17.782  17.908  40.077  1.00 24.99           C  
ATOM   1661  O   PHE H 219      18.849  17.381  40.383  1.00 23.83           O  
ATOM   1662  N   GLY H 220      16.653  17.700  40.776  1.00 24.74           N  
ATOM   1663  CA  GLY H 220      16.651  16.895  41.964  1.00 25.48           C  
ATOM   1664  C   GLY H 220      16.882  15.446  41.679  1.00 25.29           C  
ATOM   1665  O   GLY H 220      17.575  14.762  42.432  1.00 25.54           O  
ATOM   1666  N   TYR H 221      16.279  14.925  40.598  1.00 40.34           N  
ATOM   1667  CA  TYR H 221      16.305  13.495  40.421  1.00 38.79           C  
ATOM   1668  CB  TYR H 221      14.966  12.804  40.745  1.00 42.44           C  
ATOM   1669  CG  TYR H 221      14.708  12.958  42.205  1.00 50.12           C  
ATOM   1670  CD1 TYR H 221      14.153  14.116  42.701  1.00 50.81           C  
ATOM   1671  CD2 TYR H 221      15.014  11.942  43.080  1.00 52.95           C  
ATOM   1672  CE1 TYR H 221      13.915  14.258  44.047  1.00 52.56           C  
ATOM   1673  CE2 TYR H 221      14.777  12.079  44.429  1.00 53.07           C  
ATOM   1674  CZ  TYR H 221      14.227  13.239  44.914  1.00 52.65           C  
ATOM   1675  OH  TYR H 221      13.982  13.383  46.297  1.00 56.33           O  
ATOM   1676  C   TYR H 221      16.617  13.203  38.994  1.00 39.33           C  
ATOM   1677  O   TYR H 221      16.087  13.844  38.088  1.00 42.61           O  
ATOM   1678  N   TRP H 222      17.485  12.198  38.764  1.00 39.66           N  
ATOM   1679  CA  TRP H 222      17.924  11.885  37.434  1.00 39.54           C  
ATOM   1680  CB  TRP H 222      19.446  12.052  37.296  1.00 37.85           C  
ATOM   1681  CG  TRP H 222      19.960  13.440  37.602  1.00 36.62           C  
ATOM   1682  CD2 TRP H 222      20.675  14.267  36.673  1.00 35.74           C  
ATOM   1683  CD1 TRP H 222      19.921  14.131  38.779  1.00 35.35           C  
ATOM   1684  NE1 TRP H 222      20.564  15.338  38.641  1.00 34.35           N  
ATOM   1685  CE2 TRP H 222      21.034  15.432  37.348  1.00 35.14           C  
ATOM   1686  CE3 TRP H 222      21.019  14.064  35.367  1.00 34.65           C  
ATOM   1687  CZ2 TRP H 222      21.748  16.414  36.725  1.00 34.61           C  
ATOM   1688  CZ3 TRP H 222      21.722  15.065  34.736  1.00 34.55           C  
ATOM   1689  CH2 TRP H 222      22.081  16.219  35.403  1.00 36.30           C  
ATOM   1690  C   TRP H 222      17.650  10.433  37.182  1.00 40.99           C  
ATOM   1691  O   TRP H 222      17.611   9.630  38.113  1.00 43.65           O  
ATOM   1692  N   GLY H 223      17.430  10.067  35.901  1.00 41.45           N  
ATOM   1693  CA  GLY H 223      17.229   8.690  35.541  1.00 43.90           C  
ATOM   1694  C   GLY H 223      18.581   8.108  35.259  1.00 47.16           C  
ATOM   1695  O   GLY H 223      19.579   8.822  35.290  1.00 47.45           O  
ATOM   1696  N   GLN H 224      18.633   6.787  34.981  1.00 51.50           N  
ATOM   1697  CA  GLN H 224      19.834   6.049  34.689  1.00 52.10           C  
ATOM   1698  CB  GLN H 224      19.614   4.528  34.666  1.00 58.60           C  
ATOM   1699  CG  GLN H 224      19.226   3.965  36.033  1.00 69.06           C  
ATOM   1700  CD  GLN H 224      20.393   4.190  36.986  1.00 75.68           C  
ATOM   1701  OE1 GLN H 224      21.470   4.628  36.587  1.00 80.54           O  
ATOM   1702  NE2 GLN H 224      20.172   3.878  38.291  1.00 74.41           N  
ATOM   1703  C   GLN H 224      20.388   6.453  33.356  1.00 48.36           C  
ATOM   1704  O   GLN H 224      21.600   6.410  33.148  1.00 50.14           O  
ATOM   1705  N   GLY H 225      19.511   6.796  32.392  1.00 46.36           N  
ATOM   1706  CA  GLY H 225      19.975   7.243  31.108  1.00 44.22           C  
ATOM   1707  C   GLY H 225      19.873   6.145  30.092  1.00 45.38           C  
ATOM   1708  O   GLY H 225      19.820   4.962  30.425  1.00 46.40           O  
ATOM   1709  N   THR H 226      19.824   6.545  28.799  1.00 43.07           N  
ATOM   1710  CA  THR H 226      19.783   5.617  27.701  1.00 43.77           C  
ATOM   1711  CB  THR H 226      18.517   5.658  26.901  1.00 45.15           C  
ATOM   1712  OG1 THR H 226      18.333   6.951  26.351  1.00 31.89           O  
ATOM   1713  CG2 THR H 226      17.336   5.288  27.805  1.00 28.31           C  
ATOM   1714  C   THR H 226      20.876   6.008  26.762  1.00 45.93           C  
ATOM   1715  O   THR H 226      21.130   7.192  26.545  1.00 48.11           O  
ATOM   1716  N   LEU H 227      21.538   5.013  26.149  1.00 45.53           N  
ATOM   1717  CA  LEU H 227      22.668   5.309  25.320  1.00 45.19           C  
ATOM   1718  CB  LEU H 227      23.761   4.234  25.488  1.00 46.01           C  
ATOM   1719  CG  LEU H 227      25.061   4.438  24.694  1.00 47.20           C  
ATOM   1720  CD1 LEU H 227      24.836   4.228  23.197  1.00 48.71           C  
ATOM   1721  CD2 LEU H 227      25.730   5.782  25.026  1.00 45.76           C  
ATOM   1722  C   LEU H 227      22.225   5.396  23.888  1.00 44.83           C  
ATOM   1723  O   LEU H 227      21.576   4.488  23.370  1.00 50.16           O  
ATOM   1724  N   VAL H 228      22.549   6.528  23.221  1.00 43.17           N  
ATOM   1725  CA  VAL H 228      22.226   6.711  21.833  1.00 42.70           C  
ATOM   1726  CB  VAL H 228      21.484   7.991  21.554  1.00 40.99           C  
ATOM   1727  CG1 VAL H 228      21.319   8.148  20.034  1.00 39.23           C  
ATOM   1728  CG2 VAL H 228      20.148   7.969  22.315  1.00 40.18           C  
ATOM   1729  C   VAL H 228      23.523   6.776  21.082  1.00 45.65           C  
ATOM   1730  O   VAL H 228      24.345   7.664  21.312  1.00 47.82           O  
ATOM   1731  N   THR H 229      23.740   5.826  20.149  1.00 48.20           N  
ATOM   1732  CA  THR H 229      24.963   5.832  19.394  1.00 46.47           C  
ATOM   1733  CB  THR H 229      25.692   4.519  19.384  1.00 45.53           C  
ATOM   1734  OG1 THR H 229      26.052   4.135  20.702  1.00 48.73           O  
ATOM   1735  CG2 THR H 229      26.950   4.656  18.507  1.00 43.43           C  
ATOM   1736  C   THR H 229      24.626   6.121  17.972  1.00 47.68           C  
ATOM   1737  O   THR H 229      23.826   5.419  17.356  1.00 50.47           O  
ATOM   1738  N   VAL H 230      25.240   7.179  17.410  1.00 47.67           N  
ATOM   1739  CA  VAL H 230      24.992   7.484  16.034  1.00 46.65           C  
ATOM   1740  CB  VAL H 230      24.794   8.951  15.784  1.00 44.95           C  
ATOM   1741  CG1 VAL H 230      24.565   9.171  14.280  1.00 43.88           C  
ATOM   1742  CG2 VAL H 230      23.634   9.439  16.667  1.00 42.86           C  
ATOM   1743  C   VAL H 230      26.204   7.049  15.279  1.00 54.25           C  
ATOM   1744  O   VAL H 230      27.286   7.612  15.441  1.00 53.93           O  
ATOM   1745  N   SER H 231      26.048   6.019  14.424  1.00 56.34           N  
ATOM   1746  CA  SER H 231      27.164   5.520  13.678  1.00 54.46           C  
ATOM   1747  CB  SER H 231      27.910   4.381  14.390  1.00 52.77           C  
ATOM   1748  OG  SER H 231      29.000   3.941  13.593  1.00 56.19           O  
ATOM   1749  C   SER H 231      26.651   4.953  12.397  1.00 55.49           C  
ATOM   1750  O   SER H 231      25.475   4.618  12.274  1.00 56.93           O  
ATOM   1751  N   SER H 232      27.546   4.828  11.400  1.00 63.61           N  
ATOM   1752  CA  SER H 232      27.159   4.290  10.131  1.00 68.83           C  
ATOM   1753  CB  SER H 232      28.159   4.622   9.011  1.00 66.54           C  
ATOM   1754  OG  SER H 232      27.715   4.060   7.786  1.00 67.69           O  
ATOM   1755  C   SER H 232      27.104   2.773  10.272  1.00 67.54           C  
ATOM   1756  O   SER H 232      26.840   2.097   9.243  1.00 75.14           O  
ATOM   1757  OXT SER H 232      27.334   2.272  11.404  1.00  0.00           O1-
TER    1758      SER H 232 
CONECT  160  667
CONECT  667  160
CONECT  969 1546
CONECT 1546  969
CONECT 1588 1620
CONECT 1620 1588
END
