# Supplementary material for: Fully automated antibody structure prediction using BIOVIA tools: Validation study
Source: PLoS One. 2017 May 18;12(5):e0177923. doi: 10.1371/journal.pone.0177923 (PMC5436848; doi:10.1371/journal.pone.0177923)
Supplement: S1 Dataset — Predicted structures using the Top5 framework method, Chothia CDR definition with no canonical filtering and generating 50 models. These were used in the detailed discussion of outliers and for comparison against predictions using canonical filtering. (ZIP) [file pone.0177923.s003.zip › 4O02_LH_FV_FinalModel.pdb]

REMARK   Accelrys Discovery Studio PDB file
REMARK   Created:  2015-05-08T06:55:08Z
SSBOND   1 CYS L   23    CYS L   88                                     
SSBOND   2 CYS H  129    CYS H  203                                     
ATOM      1  N   ASP L   1      25.485  32.340  25.797  1.00 52.56           N1+
ATOM      2  CA  ASP L   1      25.322  31.448  26.964  1.00 53.07           C  
ATOM      3  CB  ASP L   1      25.819  30.038  26.613  1.00 55.04           C  
ATOM      4  CG  ASP L   1      24.942  29.503  25.495  1.00 57.23           C  
ATOM      5  OD1 ASP L   1      23.956  30.200  25.135  1.00 59.28           O  
ATOM      6  OD2 ASP L   1      25.248  28.393  24.982  1.00 59.99           O1-
ATOM      7  C   ASP L   1      26.165  31.958  28.083  1.00 52.18           C  
ATOM      8  O   ASP L   1      27.011  32.831  27.893  1.00 52.29           O  
ATOM      9  N   ILE L   2      25.939  31.428  29.296  1.00 51.52           N  
ATOM     10  CA  ILE L   2      26.744  31.829  30.406  1.00 50.89           C  
ATOM     11  CB  ILE L   2      25.971  32.014  31.680  1.00 49.39           C  
ATOM     12  CG1 ILE L   2      24.983  33.182  31.535  1.00 48.79           C  
ATOM     13  CG2 ILE L   2      26.969  32.184  32.837  1.00 46.92           C  
ATOM     14  CD1 ILE L   2      23.998  33.293  32.696  1.00 47.62           C  
ATOM     15  C   ILE L   2      27.696  30.705  30.609  1.00 52.03           C  
ATOM     16  O   ILE L   2      27.290  29.567  30.834  1.00 52.58           O  
ATOM     17  N   GLN L   3      29.003  30.998  30.523  1.00 52.16           N  
ATOM     18  CA  GLN L   3      29.950  29.930  30.606  1.00 52.15           C  
ATOM     19  CB  GLN L   3      31.228  30.189  29.792  1.00 55.91           C  
ATOM     20  CG  GLN L   3      32.022  31.410  30.254  1.00 61.67           C  
ATOM     21  CD  GLN L   3      33.229  31.531  29.337  1.00 66.00           C  
ATOM     22  OE1 GLN L   3      33.356  30.788  28.366  1.00 68.02           O  
ATOM     23  NE2 GLN L   3      34.140  32.491  29.650  1.00 67.39           N  
ATOM     24  C   GLN L   3      30.321  29.687  32.029  1.00 51.77           C  
ATOM     25  O   GLN L   3      30.602  30.612  32.790  1.00 50.66           O  
ATOM     26  N   MET L   4      30.321  28.397  32.416  1.00 52.10           N  
ATOM     27  CA  MET L   4      30.671  28.013  33.752  1.00 52.35           C  
ATOM     28  CB  MET L   4      29.764  26.925  34.347  1.00 50.73           C  
ATOM     29  CG  MET L   4      28.299  27.341  34.456  1.00 49.25           C  
ATOM     30  SD  MET L   4      27.998  28.804  35.495  1.00 49.14           S  
ATOM     31  CE  MET L   4      28.386  27.976  37.061  1.00 46.28           C  
ATOM     32  C   MET L   4      32.039  27.425  33.681  1.00 53.69           C  
ATOM     33  O   MET L   4      32.295  26.533  32.873  1.00 54.76           O  
ATOM     34  N   THR L   5      32.959  27.908  34.540  1.00 54.51           N  
ATOM     35  CA  THR L   5      34.301  27.411  34.460  1.00 54.71           C  
ATOM     36  CB  THR L   5      35.305  28.495  34.199  1.00 55.09           C  
ATOM     37  OG1 THR L   5      34.982  29.192  33.005  1.00 54.84           O  
ATOM     38  CG2 THR L   5      36.692  27.852  34.064  1.00 55.33           C  
ATOM     39  C   THR L   5      34.698  26.789  35.763  1.00 54.42           C  
ATOM     40  O   THR L   5      34.475  27.353  36.833  1.00 54.85           O  
ATOM     41  N   GLN L   6      35.292  25.579  35.688  1.00 55.65           N  
ATOM     42  CA  GLN L   6      35.863  24.941  36.839  1.00 56.64           C  
ATOM     43  CB  GLN L   6      35.256  23.563  37.164  1.00 55.23           C  
ATOM     44  CG  GLN L   6      33.817  23.668  37.677  1.00 53.69           C  
ATOM     45  CD  GLN L   6      33.288  22.272  37.970  1.00 53.06           C  
ATOM     46  OE1 GLN L   6      32.371  21.792  37.313  1.00 52.71           O  
ATOM     47  NE2 GLN L   6      33.893  21.591  38.982  1.00 52.21           N  
ATOM     48  C   GLN L   6      37.307  24.781  36.487  1.00 57.90           C  
ATOM     49  O   GLN L   6      37.665  24.016  35.592  1.00 59.20           O  
ATOM     50  N   THR L   7      38.170  25.512  37.212  1.00 58.86           N  
ATOM     51  CA  THR L   7      39.565  25.634  36.900  1.00 59.81           C  
ATOM     52  CB  THR L   7      40.262  26.612  37.799  1.00 59.94           C  
ATOM     53  OG1 THR L   7      40.159  26.189  39.150  1.00 66.52           O  
ATOM     54  CG2 THR L   7      39.626  28.003  37.623  1.00 68.07           C  
ATOM     55  C   THR L   7      40.307  24.336  36.979  1.00 59.50           C  
ATOM     56  O   THR L   7      41.162  24.074  36.137  1.00 60.24           O  
ATOM     57  N   THR L   8      40.027  23.480  37.978  1.00 57.74           N  
ATOM     58  CA  THR L   8      40.847  22.309  38.114  1.00 57.00           C  
ATOM     59  CB  THR L   8      41.263  22.102  39.540  1.00 57.48           C  
ATOM     60  OG1 THR L   8      41.914  23.265  40.028  1.00 61.74           O  
ATOM     61  CG2 THR L   8      42.236  20.922  39.603  1.00 61.30           C  
ATOM     62  C   THR L   8      40.068  21.104  37.672  1.00 55.63           C  
ATOM     63  O   THR L   8      39.013  20.791  38.221  1.00 55.62           O  
ATOM     64  N   SER L   9      40.572  20.406  36.634  1.00 54.99           N  
ATOM     65  CA  SER L   9      39.922  19.238  36.111  1.00 54.75           C  
ATOM     66  CB  SER L   9      40.500  18.793  34.757  1.00 53.91           C  
ATOM     67  OG  SER L   9      41.861  18.417  34.907  1.00 54.84           O  
ATOM     68  C   SER L   9      40.052  18.091  37.062  1.00 54.91           C  
ATOM     69  O   SER L   9      39.096  17.347  37.271  1.00 54.99           O  
ATOM     70  N   SER L  10      41.244  17.905  37.662  1.00 55.35           N  
ATOM     71  CA  SER L  10      41.408  16.793  38.552  1.00 54.75           C  
ATOM     72  CB  SER L  10      42.336  15.700  37.995  1.00 55.00           C  
ATOM     73  OG  SER L  10      42.442  14.631  38.923  1.00 57.14           O  
ATOM     74  C   SER L  10      42.014  17.317  39.812  1.00 54.18           C  
ATOM     75  O   SER L  10      42.810  18.254  39.785  1.00 54.24           O  
ATOM     76  N   LEU L  11      41.630  16.732  40.963  1.00 53.29           N  
ATOM     77  CA  LEU L  11      42.135  17.221  42.211  1.00 53.74           C  
ATOM     78  CB  LEU L  11      41.104  18.101  42.940  1.00 54.35           C  
ATOM     79  CG  LEU L  11      41.594  18.738  44.251  1.00 55.34           C  
ATOM     80  CD1 LEU L  11      42.777  19.691  44.012  1.00 56.10           C  
ATOM     81  CD2 LEU L  11      40.430  19.425  44.980  1.00 55.80           C  
ATOM     82  C   LEU L  11      42.452  16.035  43.066  1.00 54.54           C  
ATOM     83  O   LEU L  11      41.727  15.040  43.064  1.00 55.15           O  
ATOM     84  N   SER L  12      43.559  16.108  43.830  1.00 54.06           N  
ATOM     85  CA  SER L  12      43.929  14.971  44.620  1.00 53.81           C  
ATOM     86  CB  SER L  12      45.290  14.385  44.215  1.00 54.27           C  
ATOM     87  OG  SER L  12      46.306  15.358  44.395  1.00 56.29           O  
ATOM     88  C   SER L  12      44.020  15.367  46.061  1.00 53.24           C  
ATOM     89  O   SER L  12      44.501  16.449  46.396  1.00 53.59           O  
ATOM     90  N   ALA L  13      43.535  14.479  46.956  1.00 52.27           N  
ATOM     91  CA  ALA L  13      43.596  14.722  48.369  1.00 52.65           C  
ATOM     92  CB  ALA L  13      42.428  15.570  48.902  1.00 53.56           C  
ATOM     93  C   ALA L  13      43.518  13.395  49.056  1.00 53.23           C  
ATOM     94  O   ALA L  13      43.084  12.403  48.472  1.00 53.75           O  
ATOM     95  N   SER L  14      43.976  13.335  50.320  1.00 53.86           N  
ATOM     96  CA  SER L  14      43.913  12.109  51.063  1.00 54.96           C  
ATOM     97  CB  SER L  14      45.003  11.975  52.141  1.00 56.20           C  
ATOM     98  OG  SER L  14      46.287  11.954  51.538  1.00 56.84           O  
ATOM     99  C   SER L  14      42.595  12.073  51.762  1.00 54.83           C  
ATOM    100  O   SER L  14      41.923  13.094  51.892  1.00 55.00           O  
ATOM    101  N   LEU L  15      42.187  10.884  52.247  1.00 54.24           N  
ATOM    102  CA  LEU L  15      40.917  10.830  52.904  1.00 54.09           C  
ATOM    103  CB  LEU L  15      40.404   9.417  53.228  1.00 54.20           C  
ATOM    104  CG  LEU L  15      40.068   8.572  51.988  1.00 55.26           C  
ATOM    105  CD1 LEU L  15      41.331   8.175  51.211  1.00 55.30           C  
ATOM    106  CD2 LEU L  15      39.193   7.370  52.366  1.00 55.51           C  
ATOM    107  C   LEU L  15      41.031  11.571  54.195  1.00 54.86           C  
ATOM    108  O   LEU L  15      42.076  11.574  54.841  1.00 55.23           O  
ATOM    109  N   GLY L  16      39.938  12.253  54.587  1.00 54.50           N  
ATOM    110  CA  GLY L  16      39.907  12.956  55.834  1.00 54.37           C  
ATOM    111  C   GLY L  16      40.343  14.372  55.630  1.00 54.47           C  
ATOM    112  O   GLY L  16      40.337  15.165  56.571  1.00 54.75           O  
ATOM    113  N   ASP L  17      40.749  14.734  54.398  1.00 54.92           N  
ATOM    114  CA  ASP L  17      41.175  16.084  54.161  1.00 55.53           C  
ATOM    115  CB  ASP L  17      42.168  16.231  52.992  1.00 57.85           C  
ATOM    116  CG  ASP L  17      43.504  15.646  53.424  1.00 61.46           C  
ATOM    117  OD1 ASP L  17      43.605  15.216  54.603  1.00 62.21           O  
ATOM    118  OD2 ASP L  17      44.446  15.630  52.587  1.00 62.97           O1-
ATOM    119  C   ASP L  17      39.980  16.915  53.830  1.00 55.28           C  
ATOM    120  O   ASP L  17      38.889  16.401  53.592  1.00 54.27           O  
ATOM    121  N   ARG L  18      40.165  18.250  53.822  1.00 55.90           N  
ATOM    122  CA  ARG L  18      39.096  19.126  53.450  1.00 56.32           C  
ATOM    123  CB  ARG L  18      39.068  20.433  54.259  1.00 57.70           C  
ATOM    124  CG  ARG L  18      37.897  21.351  53.911  1.00 59.25           C  
ATOM    125  CD  ARG L  18      38.066  22.770  54.451  1.00 60.61           C  
ATOM    126  NE  ARG L  18      39.321  23.303  53.851  1.00 61.97           N  
ATOM    127  CZ  ARG L  18      39.380  24.592  53.408  1.00 62.48           C  
ATOM    128  NH1 ARG L  18      38.284  25.399  53.504  1.00 62.74           N1+
ATOM    129  NH2 ARG L  18      40.534  25.075  52.863  1.00 62.25           N  
ATOM    130  C   ARG L  18      39.359  19.471  52.021  1.00 56.60           C  
ATOM    131  O   ARG L  18      40.469  19.865  51.666  1.00 57.76           O  
ATOM    132  N   VAL L  19      38.347  19.311  51.148  1.00 56.04           N  
ATOM    133  CA  VAL L  19      38.583  19.562  49.758  1.00 55.19           C  
ATOM    134  CB  VAL L  19      38.317  18.349  48.907  1.00 53.92           C  
ATOM    135  CG1 VAL L  19      38.571  18.695  47.431  1.00 53.32           C  
ATOM    136  CG2 VAL L  19      39.172  17.184  49.437  1.00 53.70           C  
ATOM    137  C   VAL L  19      37.655  20.652  49.318  1.00 55.08           C  
ATOM    138  O   VAL L  19      36.493  20.691  49.721  1.00 55.81           O  
ATOM    139  N   ILE L  20      38.159  21.594  48.492  1.00 54.99           N  
ATOM    140  CA  ILE L  20      37.318  22.658  48.021  1.00 54.62           C  
ATOM    141  CB  ILE L  20      37.731  24.014  48.523  1.00 54.41           C  
ATOM    142  CG1 ILE L  20      39.144  24.376  48.035  1.00  0.00           C  
ATOM    143  CG2 ILE L  20      37.578  24.015  50.053  1.00 54.19           C  
ATOM    144  CD1 ILE L  20      39.506  25.846  48.255  1.00  0.00           C  
ATOM    145  C   ILE L  20      37.364  22.683  46.522  1.00 53.99           C  
ATOM    146  O   ILE L  20      38.434  22.776  45.923  1.00 54.13           O  
ATOM    147  N   ILE L  21      36.183  22.613  45.871  1.00 53.26           N  
ATOM    148  CA  ILE L  21      36.119  22.627  44.437  1.00 52.68           C  
ATOM    149  CB  ILE L  21      35.298  21.495  43.893  1.00 51.74           C  
ATOM    150  CG1 ILE L  21      35.937  20.164  44.319  1.00 50.94           C  
ATOM    151  CG2 ILE L  21      35.178  21.658  42.370  1.00 51.27           C  
ATOM    152  CD1 ILE L  21      35.026  18.954  44.144  1.00 51.44           C  
ATOM    153  C   ILE L  21      35.476  23.921  44.039  1.00 52.98           C  
ATOM    154  O   ILE L  21      34.397  24.263  44.521  1.00 53.39           O  
ATOM    155  N   SER L  22      36.149  24.691  43.158  1.00 52.30           N  
ATOM    156  CA  SER L  22      35.653  25.985  42.777  1.00 52.26           C  
ATOM    157  CB  SER L  22      36.760  27.040  42.602  1.00 53.60           C  
ATOM    158  OG  SER L  22      37.371  27.323  43.851  1.00 57.21           O  
ATOM    159  C   SER L  22      34.892  25.921  41.488  1.00 51.97           C  
ATOM    160  O   SER L  22      34.935  24.936  40.754  1.00 52.64           O  
ATOM    161  N   CYS L  23      34.140  27.007  41.209  1.00 50.94           N  
ATOM    162  CA  CYS L  23      33.375  27.167  40.001  1.00 49.65           C  
ATOM    163  CB  CYS L  23      31.987  26.488  40.079  1.00 47.88           C  
ATOM    164  SG  CYS L  23      30.978  26.676  38.577  1.00 46.19           S  
ATOM    165  C   CYS L  23      33.173  28.647  39.812  1.00 49.61           C  
ATOM    166  O   CYS L  23      32.797  29.345  40.751  1.00 49.34           O  
ATOM    167  N   ARG L  24      33.427  29.170  38.587  1.00 50.74           N  
ATOM    168  CA  ARG L  24      33.271  30.580  38.327  1.00 52.23           C  
ATOM    169  CB  ARG L  24      34.570  31.299  37.914  1.00 55.71           C  
ATOM    170  CG  ARG L  24      35.585  31.475  39.038  1.00 60.93           C  
ATOM    171  CD  ARG L  24      36.951  31.986  38.566  1.00 65.17           C  
ATOM    172  NE  ARG L  24      36.917  33.476  38.542  1.00 69.98           N  
ATOM    173  CZ  ARG L  24      37.075  34.153  37.367  1.00 72.68           C  
ATOM    174  NH1 ARG L  24      37.237  33.464  36.200  1.00 73.80           N1+
ATOM    175  NH2 ARG L  24      37.081  35.517  37.360  1.00 73.67           N  
ATOM    176  C   ARG L  24      32.346  30.757  37.163  1.00 52.00           C  
ATOM    177  O   ARG L  24      32.395  29.999  36.197  1.00 51.52           O  
ATOM    178  N   ALA L  25      31.489  31.798  37.217  1.00 51.86           N  
ATOM    179  CA  ALA L  25      30.549  32.054  36.161  1.00 50.37           C  
ATOM    180  CB  ALA L  25      29.105  32.241  36.652  1.00 51.13           C  
ATOM    181  C   ALA L  25      30.947  33.319  35.463  1.00 49.04           C  
ATOM    182  O   ALA L  25      31.648  34.162  36.020  1.00 47.70           O  
ATOM    183  N   SER L  26      30.458  33.473  34.214  1.00 39.38           N  
ATOM    184  CA  SER L  26      30.730  34.581  33.338  1.00 40.15           C  
ATOM    185  CB  SER L  26      30.272  34.317  31.895  1.00 38.27           C  
ATOM    186  OG  SER L  26      28.872  34.085  31.857  1.00 41.37           O  
ATOM    187  C   SER L  26      30.070  35.844  33.803  1.00 40.67           C  
ATOM    188  O   SER L  26      30.457  36.932  33.382  1.00 42.18           O  
ATOM    189  N   GLN L  27      29.027  35.758  34.643  1.00 41.26           N  
ATOM    190  CA  GLN L  27      28.394  36.964  35.099  1.00 41.94           C  
ATOM    191  CB  GLN L  27      27.378  37.514  34.091  1.00 43.87           C  
ATOM    192  CG  GLN L  27      26.234  36.539  33.825  1.00 45.89           C  
ATOM    193  CD  GLN L  27      25.419  37.070  32.658  1.00 49.38           C  
ATOM    194  OE1 GLN L  27      25.918  37.214  31.544  1.00 50.58           O  
ATOM    195  NE2 GLN L  27      24.116  37.365  32.917  1.00 51.15           N  
ATOM    196  C   GLN L  27      27.670  36.609  36.357  1.00 41.49           C  
ATOM    197  O   GLN L  27      27.557  35.436  36.702  1.00 44.07           O  
ATOM    198  N   ASP L  28      27.174  37.628  37.086  1.00 41.64           N  
ATOM    199  CA  ASP L  28      26.509  37.428  38.345  1.00 40.63           C  
ATOM    200  CB  ASP L  28      26.122  38.767  39.003  1.00 43.37           C  
ATOM    201  CG  ASP L  28      25.701  38.535  40.450  1.00 46.33           C  
ATOM    202  OD1 ASP L  28      25.222  37.415  40.764  1.00 48.47           O  
ATOM    203  OD2 ASP L  28      25.853  39.484  41.265  1.00 50.07           O1-
ATOM    204  C   ASP L  28      25.260  36.603  38.149  1.00 41.36           C  
ATOM    205  O   ASP L  28      24.302  37.027  37.508  1.00 42.69           O  
ATOM    206  N   ILE L  29      25.311  35.352  38.650  1.00 39.42           N  
ATOM    207  CA  ILE L  29      24.283  34.344  38.707  1.00 36.70           C  
ATOM    208  CB  ILE L  29      24.781  32.938  38.531  1.00 34.31           C  
ATOM    209  CG1 ILE L  29      25.786  32.510  39.601  1.00 35.75           C  
ATOM    210  CG2 ILE L  29      25.332  32.860  37.098  1.00 33.68           C  
ATOM    211  CD1 ILE L  29      26.204  31.047  39.437  1.00 33.75           C  
ATOM    212  C   ILE L  29      23.305  34.502  39.844  1.00 36.73           C  
ATOM    213  O   ILE L  29      22.277  33.826  39.885  1.00 37.52           O  
ATOM    214  N   SER L  30      23.660  35.290  40.874  0.86 37.28           N  
ATOM    215  CA  SER L  30      22.789  35.551  41.991  0.86 38.42           C  
ATOM    216  CB  SER L  30      21.497  36.272  41.578  0.86 41.14           C  
ATOM    217  OG  SER L  30      20.699  36.540  42.721  0.86 45.15           O  
ATOM    218  C   SER L  30      22.428  34.297  42.732  0.86 39.09           C  
ATOM    219  O   SER L  30      21.270  34.038  43.055  0.86 39.17           O  
ATOM    220  N   ASN L  31      23.447  33.481  43.029  1.00 37.44           N  
ATOM    221  CA  ASN L  31      23.312  32.323  43.861  1.00 36.74           C  
ATOM    222  CB  ASN L  31      22.614  32.642  45.196  1.00 40.81           C  
ATOM    223  CG  ASN L  31      23.495  33.606  45.983  1.00 43.61           C  
ATOM    224  OD1 ASN L  31      23.015  34.585  46.553  1.00 45.62           O  
ATOM    225  ND2 ASN L  31      24.824  33.322  46.016  1.00 45.12           N  
ATOM    226  C   ASN L  31      22.508  31.247  43.202  1.00 36.14           C  
ATOM    227  O   ASN L  31      22.156  30.264  43.854  1.00 35.86           O  
ATOM    228  N   TYR L  32      22.221  31.336  41.891  1.00 34.88           N  
ATOM    229  CA  TYR L  32      21.495  30.216  41.383  1.00 33.55           C  
ATOM    230  CB  TYR L  32      20.524  30.569  40.241  1.00 34.68           C  
ATOM    231  CG  TYR L  32      19.564  31.546  40.836  1.00 36.55           C  
ATOM    232  CD1 TYR L  32      18.715  31.151  41.844  1.00 39.69           C  
ATOM    233  CD2 TYR L  32      19.548  32.862  40.432  1.00 37.63           C  
ATOM    234  CE1 TYR L  32      17.838  32.042  42.417  1.00 40.79           C  
ATOM    235  CE2 TYR L  32      18.672  33.759  40.999  1.00 39.98           C  
ATOM    236  CZ  TYR L  32      17.815  33.348  41.992  1.00 40.24           C  
ATOM    237  OH  TYR L  32      16.919  34.270  42.573  1.00 45.20           O  
ATOM    238  C   TYR L  32      22.532  29.255  40.905  1.00 32.21           C  
ATOM    239  O   TYR L  32      22.797  29.161  39.702  1.00 35.33           O  
ATOM    240  N   LEU L  33      23.148  28.512  41.869  1.00 45.86           N  
ATOM    241  CA  LEU L  33      24.189  27.604  41.464  1.00 44.28           C  
ATOM    242  CB  LEU L  33      25.602  28.082  41.830  1.00 44.22           C  
ATOM    243  CG  LEU L  33      26.700  27.146  41.297  1.00 44.79           C  
ATOM    244  CD1 LEU L  33      26.845  27.274  39.774  1.00 45.81           C  
ATOM    245  CD2 LEU L  33      28.026  27.333  42.043  1.00 44.75           C  
ATOM    246  C   LEU L  33      24.005  26.293  42.174  1.00 43.52           C  
ATOM    247  O   LEU L  33      23.854  26.248  43.395  1.00 43.57           O  
ATOM    248  N   SER L  34      24.064  25.174  41.421  1.00 43.76           N  
ATOM    249  CA  SER L  34      23.861  23.878  42.008  1.00 44.03           C  
ATOM    250  CB  SER L  34      22.702  23.096  41.366  1.00 43.61           C  
ATOM    251  OG  SER L  34      21.473  23.765  41.609  1.00  0.00           O  
ATOM    252  C   SER L  34      25.096  23.041  41.838  1.00 44.19           C  
ATOM    253  O   SER L  34      25.940  23.316  40.988  1.00 45.01           O  
ATOM    254  N   TRP L  35      25.240  21.998  42.687  1.00 43.88           N  
ATOM    255  CA  TRP L  35      26.365  21.108  42.603  1.00 42.92           C  
ATOM    256  CB  TRP L  35      27.283  21.168  43.838  1.00 43.13           C  
ATOM    257  CG  TRP L  35      28.025  22.479  43.947  1.00 43.60           C  
ATOM    258  CD2 TRP L  35      29.276  22.750  43.295  1.00 44.04           C  
ATOM    259  CD1 TRP L  35      27.688  23.615  44.623  1.00 43.86           C  
ATOM    260  NE1 TRP L  35      28.652  24.577  44.436  1.00 44.46           N  
ATOM    261  CE2 TRP L  35      29.634  24.058  43.619  1.00 44.02           C  
ATOM    262  CE3 TRP L  35      30.061  21.972  42.491  1.00 44.20           C  
ATOM    263  CZ2 TRP L  35      30.790  24.611  43.144  1.00 43.66           C  
ATOM    264  CZ3 TRP L  35      31.224  22.533  42.012  1.00 44.39           C  
ATOM    265  CH2 TRP L  35      31.580  23.826  42.333  1.00 43.86           C  
ATOM    266  C   TRP L  35      25.851  19.708  42.451  1.00 42.96           C  
ATOM    267  O   TRP L  35      24.913  19.297  43.136  1.00 42.88           O  
ATOM    268  N   TYR L  36      26.468  18.935  41.531  1.00 43.91           N  
ATOM    269  CA  TYR L  36      26.015  17.596  41.271  1.00 44.39           C  
ATOM    270  CB  TYR L  36      25.498  17.387  39.833  1.00 44.69           C  
ATOM    271  CG  TYR L  36      24.332  18.281  39.564  1.00 45.45           C  
ATOM    272  CD1 TYR L  36      24.527  19.578  39.147  1.00 46.03           C  
ATOM    273  CD2 TYR L  36      23.043  17.822  39.710  1.00 45.89           C  
ATOM    274  CE1 TYR L  36      23.458  20.407  38.894  1.00 46.53           C  
ATOM    275  CE2 TYR L  36      21.970  18.645  39.458  1.00 46.16           C  
ATOM    276  CZ  TYR L  36      22.176  19.939  39.049  1.00 46.21           C  
ATOM    277  OH  TYR L  36      21.075  20.782  38.791  1.00 46.49           O  
ATOM    278  C   TYR L  36      27.185  16.674  41.410  1.00 44.50           C  
ATOM    279  O   TYR L  36      28.321  17.048  41.135  1.00 44.68           O  
ATOM    280  N   GLN L  37      26.923  15.426  41.854  1.00 43.80           N  
ATOM    281  CA  GLN L  37      27.982  14.467  42.006  1.00 43.21           C  
ATOM    282  CB  GLN L  37      28.046  13.857  43.419  1.00 41.84           C  
ATOM    283  CG  GLN L  37      29.170  12.833  43.609  1.00 42.40           C  
ATOM    284  CD  GLN L  37      28.933  12.107  44.927  1.00 43.46           C  
ATOM    285  OE1 GLN L  37      27.863  11.541  45.153  1.00 44.27           O  
ATOM    286  NE2 GLN L  37      29.957  12.119  45.822  1.00 42.94           N  
ATOM    287  C   GLN L  37      27.711  13.325  41.081  1.00 43.76           C  
ATOM    288  O   GLN L  37      26.627  12.746  41.104  1.00 44.87           O  
ATOM    289  N   GLN L  38      28.684  12.972  40.213  1.00 43.36           N  
ATOM    290  CA  GLN L  38      28.430  11.793  39.443  1.00 44.49           C  
ATOM    291  CB  GLN L  38      28.392  11.934  37.908  1.00 42.35           C  
ATOM    292  CG  GLN L  38      29.729  12.199  37.227  1.00 41.66           C  
ATOM    293  CD  GLN L  38      29.500  12.099  35.722  1.00 42.30           C  
ATOM    294  OE1 GLN L  38      30.354  12.492  34.931  1.00 45.88           O  
ATOM    295  NE2 GLN L  38      28.318  11.562  35.310  1.00 43.47           N  
ATOM    296  C   GLN L  38      29.491  10.802  39.780  1.00 47.49           C  
ATOM    297  O   GLN L  38      30.686  11.084  39.697  1.00 49.01           O  
ATOM    298  N   LYS L  39      29.062   9.597  40.193  1.00 49.91           N  
ATOM    299  CA  LYS L  39      29.992   8.569  40.551  1.00 51.42           C  
ATOM    300  CB  LYS L  39      29.434   7.540  41.553  1.00 52.07           C  
ATOM    301  CG  LYS L  39      29.210   8.147  42.943  1.00 54.61           C  
ATOM    302  CD  LYS L  39      28.471   7.235  43.925  1.00 56.98           C  
ATOM    303  CE  LYS L  39      28.256   7.865  45.304  1.00 58.45           C  
ATOM    304  NZ  LYS L  39      27.614   6.889  46.213  1.00 59.67           N1+
ATOM    305  C   LYS L  39      30.419   7.872  39.299  1.00 52.94           C  
ATOM    306  O   LYS L  39      29.839   8.058  38.229  1.00 53.07           O  
ATOM    307  N   PRO L  40      31.446   7.078  39.419  1.00 54.98           N  
ATOM    308  CA  PRO L  40      31.990   6.390  38.284  1.00 55.41           C  
ATOM    309  CD  PRO L  40      32.426   7.246  40.480  1.00 54.97           C  
ATOM    310  CB  PRO L  40      33.260   5.707  38.785  1.00 55.71           C  
ATOM    311  CG  PRO L  40      33.724   6.618  39.938  1.00 55.79           C  
ATOM    312  C   PRO L  40      30.998   5.465  37.661  1.00 56.14           C  
ATOM    313  O   PRO L  40      31.166   5.127  36.490  1.00 56.76           O  
ATOM    314  N   ASP L  41      29.980   5.020  38.418  1.00 56.93           N  
ATOM    315  CA  ASP L  41      28.975   4.157  37.871  1.00 57.36           C  
ATOM    316  CB  ASP L  41      28.075   3.462  38.918  1.00 58.69           C  
ATOM    317  CG  ASP L  41      27.358   4.468  39.801  1.00 60.20           C  
ATOM    318  OD1 ASP L  41      27.986   5.504  40.143  1.00 60.83           O  
ATOM    319  OD2 ASP L  41      26.178   4.208  40.160  1.00 61.00           O1-
ATOM    320  C   ASP L  41      28.159   4.918  36.866  1.00 56.93           C  
ATOM    321  O   ASP L  41      27.526   4.319  35.999  1.00 57.20           O  
ATOM    322  N   GLY L  42      28.134   6.264  36.953  1.00 56.19           N  
ATOM    323  CA  GLY L  42      27.394   7.023  35.981  1.00 55.05           C  
ATOM    324  C   GLY L  42      26.215   7.679  36.631  1.00 54.52           C  
ATOM    325  O   GLY L  42      25.629   8.598  36.062  1.00 54.31           O  
ATOM    326  N   THR L  43      25.838   7.249  37.850  1.00 53.28           N  
ATOM    327  CA  THR L  43      24.693   7.851  38.473  1.00 53.04           C  
ATOM    328  CB  THR L  43      24.207   7.115  39.686  1.00 53.35           C  
ATOM    329  OG1 THR L  43      25.234   7.057  40.664  1.00 53.16           O  
ATOM    330  CG2 THR L  43      23.778   5.697  39.269  1.00 54.44           C  
ATOM    331  C   THR L  43      25.030   9.252  38.882  1.00 53.00           C  
ATOM    332  O   THR L  43      26.165   9.557  39.249  1.00 53.40           O  
ATOM    333  N   VAL L  44      24.025  10.150  38.805  1.00 51.21           N  
ATOM    334  CA  VAL L  44      24.218  11.527  39.159  1.00 48.25           C  
ATOM    335  CB  VAL L  44      23.999  12.473  38.008  1.00 47.78           C  
ATOM    336  CG1 VAL L  44      24.154  13.921  38.506  1.00 48.05           C  
ATOM    337  CG2 VAL L  44      24.966  12.098  36.871  1.00 48.59           C  
ATOM    338  C   VAL L  44      23.217  11.886  40.216  1.00 47.65           C  
ATOM    339  O   VAL L  44      22.033  11.568  40.111  1.00 47.55           O  
ATOM    340  N   LYS L  45      23.681  12.571  41.278  1.00 47.75           N  
ATOM    341  CA  LYS L  45      22.789  12.982  42.321  1.00 48.95           C  
ATOM    342  CB  LYS L  45      22.938  12.204  43.638  1.00 51.72           C  
ATOM    343  CG  LYS L  45      22.403  10.777  43.567  1.00 55.97           C  
ATOM    344  CD  LYS L  45      22.747   9.950  44.803  1.00 59.52           C  
ATOM    345  CE  LYS L  45      22.064   8.584  44.824  1.00 61.72           C  
ATOM    346  NZ  LYS L  45      22.550   7.800  45.980  1.00 62.21           N1+
ATOM    347  C   LYS L  45      23.067  14.412  42.630  1.00 49.09           C  
ATOM    348  O   LYS L  45      24.139  14.937  42.337  1.00 49.18           O  
ATOM    349  N   LEU L  46      22.077  15.085  43.240  1.00 49.82           N  
ATOM    350  CA  LEU L  46      22.223  16.480  43.529  1.00 49.17           C  
ATOM    351  CB  LEU L  46      20.900  17.246  43.353  1.00 49.94           C  
ATOM    352  CG  LEU L  46      20.955  18.734  43.745  1.00 52.17           C  
ATOM    353  CD1 LEU L  46      21.920  19.526  42.852  1.00 51.45           C  
ATOM    354  CD2 LEU L  46      19.547  19.343  43.777  1.00 50.88           C  
ATOM    355  C   LEU L  46      22.630  16.633  44.959  1.00 47.92           C  
ATOM    356  O   LEU L  46      21.952  16.118  45.843  1.00 48.96           O  
ATOM    357  N   LEU L  47      23.825  17.222  45.201  1.00 46.52           N  
ATOM    358  CA  LEU L  47      24.324  17.516  46.518  1.00 46.75           C  
ATOM    359  CB  LEU L  47      25.851  17.675  46.523  1.00 48.18           C  
ATOM    360  CG  LEU L  47      26.592  16.392  46.107  1.00 49.71           C  
ATOM    361  CD1 LEU L  47      28.110  16.604  46.121  1.00 49.58           C  
ATOM    362  CD2 LEU L  47      26.165  15.194  46.966  1.00 49.94           C  
ATOM    363  C   LEU L  47      23.756  18.773  47.118  1.00 46.53           C  
ATOM    364  O   LEU L  47      23.203  18.764  48.214  1.00 46.49           O  
ATOM    365  N   ILE L  48      23.881  19.907  46.394  1.00 46.09           N  
ATOM    366  CA  ILE L  48      23.480  21.170  46.953  1.00 44.99           C  
ATOM    367  CB  ILE L  48      24.636  21.938  47.509  1.00 43.96           C  
ATOM    368  CG1 ILE L  48      25.283  21.180  48.678  1.00 43.46           C  
ATOM    369  CG2 ILE L  48      24.124  23.330  47.877  1.00 43.91           C  
ATOM    370  CD1 ILE L  48      26.623  21.769  49.110  1.00 43.38           C  
ATOM    371  C   ILE L  48      22.884  22.010  45.873  1.00 46.16           C  
ATOM    372  O   ILE L  48      23.297  21.930  44.718  1.00 45.84           O  
ATOM    373  N   PHE L  49      21.887  22.849  46.227  1.00 47.60           N  
ATOM    374  CA  PHE L  49      21.314  23.707  45.236  1.00 47.88           C  
ATOM    375  CB  PHE L  49      19.904  23.292  44.760  1.00 47.68           C  
ATOM    376  CG  PHE L  49      18.883  23.602  45.798  1.00 48.74           C  
ATOM    377  CD1 PHE L  49      18.294  24.841  45.809  1.00 48.66           C  
ATOM    378  CD2 PHE L  49      18.495  22.682  46.744  1.00 49.64           C  
ATOM    379  CE1 PHE L  49      17.342  25.166  46.746  1.00 49.72           C  
ATOM    380  CE2 PHE L  49      17.544  23.000  47.685  1.00 49.93           C  
ATOM    381  CZ  PHE L  49      16.965  24.245  47.691  1.00 50.10           C  
ATOM    382  C   PHE L  49      21.239  25.082  45.836  1.00 48.31           C  
ATOM    383  O   PHE L  49      21.471  25.274  47.028  1.00 47.27           O  
ATOM    384  N   TYR L  50      21.093  26.185  45.049  1.00 30.98           N  
ATOM    385  CA  TYR L  50      21.064  27.535  45.621  1.00 31.67           C  
ATOM    386  CB  TYR L  50      19.967  27.698  46.711  1.00 33.87           C  
ATOM    387  CG  TYR L  50      19.767  29.155  46.996  1.00 35.27           C  
ATOM    388  CD1 TYR L  50      19.209  29.952  46.023  1.00 37.42           C  
ATOM    389  CD2 TYR L  50      20.103  29.720  48.210  1.00 36.12           C  
ATOM    390  CE1 TYR L  50      19.007  31.294  46.237  1.00 38.54           C  
ATOM    391  CE2 TYR L  50      19.903  31.064  48.431  1.00 38.01           C  
ATOM    392  CZ  TYR L  50      19.357  31.851  47.441  1.00 41.37           C  
ATOM    393  OH  TYR L  50      19.150  33.228  47.658  1.00 41.99           O  
ATOM    394  C   TYR L  50      22.393  27.967  46.234  1.00 32.68           C  
ATOM    395  O   TYR L  50      22.442  28.698  47.223  1.00 31.84           O  
ATOM    396  N   THR L  51      23.517  27.506  45.663  1.00 30.54           N  
ATOM    397  CA  THR L  51      24.856  27.996  45.921  1.00 30.87           C  
ATOM    398  CB  THR L  51      24.856  29.494  45.880  1.00 34.24           C  
ATOM    399  OG1 THR L  51      24.617  29.956  44.561  1.00 33.65           O  
ATOM    400  CG2 THR L  51      26.158  30.053  46.467  1.00 34.56           C  
ATOM    401  C   THR L  51      25.512  27.647  47.205  1.00 32.31           C  
ATOM    402  O   THR L  51      26.412  26.808  47.286  1.00 32.06           O  
ATOM    403  N   SER L  52      25.024  28.245  48.300  1.00 31.83           N  
ATOM    404  CA  SER L  52      25.743  28.126  49.532  1.00 33.26           C  
ATOM    405  CB  SER L  52      25.544  29.333  50.465  1.00 35.28           C  
ATOM    406  OG  SER L  52      26.278  29.146  51.664  1.00 38.61           O  
ATOM    407  C   SER L  52      25.239  27.013  50.160  1.00 35.42           C  
ATOM    408  O   SER L  52      25.580  26.430  51.211  1.00 36.56           O  
ATOM    409  N   LYS L  53      24.385  26.508  49.438  1.00 55.46           N  
ATOM    410  CA  LYS L  53      24.078  26.381  50.836  1.00 54.89           C  
ATOM    411  CB  LYS L  53      23.316  27.609  51.348  1.00 55.85           C  
ATOM    412  CG  LYS L  53      23.148  27.627  52.862  1.00 67.75           C  
ATOM    413  CD  LYS L  53      22.706  28.988  53.399  1.00 71.01           C  
ATOM    414  CE  LYS L  53      22.513  29.011  54.917  1.00  0.00           C  
ATOM    415  NZ  LYS L  53      22.207  30.385  55.376  1.00  0.00           N1+
ATOM    416  C   LYS L  53      23.221  25.176  51.133  1.00 53.99           C  
ATOM    417  O   LYS L  53      23.507  24.402  52.047  1.00 53.70           O  
ATOM    418  N   LEU L  54      22.148  24.973  50.336  1.00 52.22           N  
ATOM    419  CA  LEU L  54      21.128  24.007  50.680  1.00 51.67           C  
ATOM    420  CB  LEU L  54      19.739  24.381  50.131  1.00 53.41           C  
ATOM    421  CG  LEU L  54      19.197  25.707  50.700  1.00 55.44           C  
ATOM    422  CD1 LEU L  54      17.777  26.006  50.198  1.00 55.52           C  
ATOM    423  CD2 LEU L  54      19.301  25.740  52.232  1.00 56.31           C  
ATOM    424  C   LEU L  54      21.429  22.612  50.220  1.00 50.90           C  
ATOM    425  O   LEU L  54      21.857  22.387  49.092  1.00 50.53           O  
ATOM    426  N   HIS L  55      21.151  21.625  51.104  1.00 52.30           N  
ATOM    427  CA  HIS L  55      21.365  20.221  50.846  1.00 52.95           C  
ATOM    428  ND1 HIS L  55      24.132  19.442  52.527  1.00 56.73           N  
ATOM    429  CG  HIS L  55      22.839  19.737  52.889  1.00 55.77           C  
ATOM    430  CB  HIS L  55      21.635  19.365  52.091  1.00 54.56           C  
ATOM    431  NE2 HIS L  55      24.238  20.472  54.493  1.00 57.57           N  
ATOM    432  CD2 HIS L  55      22.920  20.367  54.092  1.00 56.60           C  
ATOM    433  CE1 HIS L  55      24.929  19.904  53.523  1.00 57.48           C  
ATOM    434  C   HIS L  55      20.099  19.619  50.338  1.00 53.61           C  
ATOM    435  O   HIS L  55      19.117  20.316  50.072  1.00 54.02           O  
ATOM    436  N   SER L  56      20.130  18.288  50.126  1.00 54.58           N  
ATOM    437  CA  SER L  56      18.948  17.554  49.774  1.00 55.97           C  
ATOM    438  CB  SER L  56      18.726  17.480  48.252  1.00 56.59           C  
ATOM    439  OG  SER L  56      17.546  16.746  47.958  1.00 56.51           O  
ATOM    440  C   SER L  56      19.120  16.141  50.250  1.00 56.26           C  
ATOM    441  O   SER L  56      19.164  15.213  49.444  1.00 56.58           O  
ATOM    442  N   GLY L  57      19.175  15.923  51.580  1.00 56.33           N  
ATOM    443  CA  GLY L  57      19.277  14.582  52.094  1.00 56.42           C  
ATOM    444  C   GLY L  57      20.692  14.074  52.030  1.00 56.17           C  
ATOM    445  O   GLY L  57      20.914  12.867  52.115  1.00 56.21           O  
ATOM    446  N   VAL L  58      21.695  14.966  51.893  1.00 55.88           N  
ATOM    447  CA  VAL L  58      23.059  14.508  51.813  1.00 55.01           C  
ATOM    448  CB  VAL L  58      23.887  15.143  50.729  1.00 53.71           C  
ATOM    449  CG1 VAL L  58      23.259  14.842  49.359  1.00 52.51           C  
ATOM    450  CG2 VAL L  58      24.052  16.637  51.041  1.00 52.82           C  
ATOM    451  C   VAL L  58      23.738  14.836  53.110  1.00 55.30           C  
ATOM    452  O   VAL L  58      23.225  15.602  53.925  1.00 56.05           O  
ATOM    453  N   PRO L  59      24.892  14.250  53.317  1.00 55.57           N  
ATOM    454  CA  PRO L  59      25.665  14.414  54.521  1.00 55.40           C  
ATOM    455  CD  PRO L  59      25.387  13.173  52.480  1.00 55.80           C  
ATOM    456  CB  PRO L  59      26.830  13.425  54.412  1.00 55.89           C  
ATOM    457  CG  PRO L  59      26.845  12.999  52.930  1.00 56.47           C  
ATOM    458  C   PRO L  59      26.091  15.835  54.739  1.00 54.90           C  
ATOM    459  O   PRO L  59      26.289  16.569  53.773  1.00 55.35           O  
ATOM    460  N   SER L  60      26.238  16.223  56.020  1.00 54.25           N  
ATOM    461  CA  SER L  60      26.544  17.559  56.452  1.00 54.93           C  
ATOM    462  CB  SER L  60      26.452  17.707  57.978  1.00 56.01           C  
ATOM    463  OG  SER L  60      27.420  16.879  58.606  1.00 58.36           O  
ATOM    464  C   SER L  60      27.926  17.963  56.048  1.00 54.20           C  
ATOM    465  O   SER L  60      28.239  19.152  56.019  1.00 54.77           O  
ATOM    466  N   ARG L  61      28.797  16.995  55.715  1.00 53.66           N  
ATOM    467  CA  ARG L  61      30.155  17.324  55.390  1.00 52.75           C  
ATOM    468  CB  ARG L  61      31.058  16.092  55.192  1.00 52.97           C  
ATOM    469  CG  ARG L  61      30.617  15.133  54.090  1.00 52.87           C  
ATOM    470  CD  ARG L  61      31.556  13.934  53.942  1.00 53.07           C  
ATOM    471  NE  ARG L  61      31.056  13.109  52.808  1.00 52.43           N  
ATOM    472  CZ  ARG L  61      30.597  11.845  53.034  1.00 52.21           C  
ATOM    473  NH1 ARG L  61      30.621  11.326  54.295  1.00 52.33           N1+
ATOM    474  NH2 ARG L  61      30.122  11.096  51.999  1.00 52.35           N  
ATOM    475  C   ARG L  61      30.201  18.192  54.166  1.00 51.37           C  
ATOM    476  O   ARG L  61      31.123  18.995  54.017  1.00 51.48           O  
ATOM    477  N   PHE L  62      29.239  18.025  53.234  1.00 49.58           N  
ATOM    478  CA  PHE L  62      29.219  18.843  52.050  1.00 49.14           C  
ATOM    479  CB  PHE L  62      28.312  18.280  50.940  1.00 47.72           C  
ATOM    480  CG  PHE L  62      28.891  16.988  50.474  1.00 46.98           C  
ATOM    481  CD1 PHE L  62      28.587  15.806  51.110  1.00 46.30           C  
ATOM    482  CD2 PHE L  62      29.743  16.955  49.399  1.00 47.12           C  
ATOM    483  CE1 PHE L  62      29.121  14.615  50.679  1.00 45.80           C  
ATOM    484  CE2 PHE L  62      30.279  15.766  48.965  1.00 45.12           C  
ATOM    485  CZ  PHE L  62      29.972  14.591  49.603  1.00 45.34           C  
ATOM    486  C   PHE L  62      28.690  20.200  52.411  1.00 49.50           C  
ATOM    487  O   PHE L  62      27.692  20.329  53.117  1.00 50.23           O  
ATOM    488  N   SER L  63      29.356  21.264  51.927  1.00 49.57           N  
ATOM    489  CA  SER L  63      28.903  22.594  52.218  1.00 49.59           C  
ATOM    490  CB  SER L  63      29.632  23.226  53.419  1.00 49.32           C  
ATOM    491  OG  SER L  63      29.149  24.539  53.663  1.00 49.62           O  
ATOM    492  C   SER L  63      29.202  23.421  51.013  1.00 50.32           C  
ATOM    493  O   SER L  63      30.037  23.054  50.190  1.00 51.06           O  
ATOM    494  N   GLY L  64      28.513  24.566  50.857  1.00 49.55           N  
ATOM    495  CA  GLY L  64      28.813  25.348  49.698  1.00 49.46           C  
ATOM    496  C   GLY L  64      28.595  26.786  50.020  1.00 49.53           C  
ATOM    497  O   GLY L  64      27.782  27.133  50.875  1.00 49.69           O  
ATOM    498  N   SER L  65      29.326  27.663  49.308  1.00 49.43           N  
ATOM    499  CA  SER L  65      29.214  29.068  49.539  1.00 50.15           C  
ATOM    500  CB  SER L  65      30.224  29.596  50.573  1.00 51.90           C  
ATOM    501  OG  SER L  65      31.546  29.436  50.082  1.00 54.35           O  
ATOM    502  C   SER L  65      29.497  29.761  48.247  1.00 50.63           C  
ATOM    503  O   SER L  65      29.578  29.136  47.190  1.00 51.73           O  
ATOM    504  N   GLY L  66      29.639  31.099  48.308  1.00 50.46           N  
ATOM    505  CA  GLY L  66      29.948  31.858  47.133  1.00 51.66           C  
ATOM    506  C   GLY L  66      28.827  32.801  46.849  1.00 52.48           C  
ATOM    507  O   GLY L  66      27.700  32.625  47.306  1.00 52.66           O  
ATOM    508  N   SER L  67      29.137  33.872  46.096  1.00 53.87           N  
ATOM    509  CA  SER L  67      28.130  34.814  45.722  1.00 54.28           C  
ATOM    510  CB  SER L  67      27.878  35.897  46.786  1.00 55.31           C  
ATOM    511  OG  SER L  67      29.050  36.672  46.985  1.00 57.24           O  
ATOM    512  C   SER L  67      28.600  35.485  44.476  1.00 53.65           C  
ATOM    513  O   SER L  67      29.799  35.577  44.218  1.00 53.34           O  
ATOM    514  N   GLY L  68      27.653  35.980  43.657  1.00 53.22           N  
ATOM    515  CA  GLY L  68      28.054  36.664  42.464  1.00 53.69           C  
ATOM    516  C   GLY L  68      28.550  35.681  41.446  1.00 54.22           C  
ATOM    517  O   GLY L  68      27.783  34.891  40.904  1.00 53.58           O  
ATOM    518  N   THR L  69      29.816  35.853  41.028  1.00 53.87           N  
ATOM    519  CA  THR L  69      30.489  35.014  40.070  1.00 53.28           C  
ATOM    520  CB  THR L  69      31.573  35.755  39.350  1.00 52.95           C  
ATOM    521  OG1 THR L  69      32.551  36.197  40.278  1.00 52.89           O  
ATOM    522  CG2 THR L  69      30.954  36.958  38.620  1.00 52.64           C  
ATOM    523  C   THR L  69      31.126  33.774  40.643  1.00 53.39           C  
ATOM    524  O   THR L  69      31.189  32.744  39.970  1.00 53.43           O  
ATOM    525  N   ASP L  70      31.665  33.849  41.880  1.00 52.88           N  
ATOM    526  CA  ASP L  70      32.459  32.764  42.404  1.00 53.09           C  
ATOM    527  CB  ASP L  70      33.706  33.238  43.167  1.00 55.45           C  
ATOM    528  CG  ASP L  70      34.646  33.926  42.194  1.00 58.34           C  
ATOM    529  OD1 ASP L  70      34.494  33.711  40.962  1.00 60.00           O  
ATOM    530  OD2 ASP L  70      35.532  34.681  42.675  1.00 59.91           O1-
ATOM    531  C   ASP L  70      31.680  31.964  43.396  1.00 52.34           C  
ATOM    532  O   ASP L  70      31.040  32.518  44.289  1.00 53.46           O  
ATOM    533  N   TYR L  71      31.739  30.620  43.263  1.00 51.79           N  
ATOM    534  CA  TYR L  71      31.062  29.733  44.169  1.00 50.90           C  
ATOM    535  CB  TYR L  71      29.771  29.138  43.585  1.00 50.21           C  
ATOM    536  CG  TYR L  71      28.845  30.264  43.274  1.00 49.07           C  
ATOM    537  CD1 TYR L  71      28.959  30.951  42.086  1.00 48.66           C  
ATOM    538  CD2 TYR L  71      27.865  30.640  44.162  1.00 48.35           C  
ATOM    539  CE1 TYR L  71      28.113  31.992  41.787  1.00 48.28           C  
ATOM    540  CE2 TYR L  71      27.015  31.679  43.870  1.00 48.12           C  
ATOM    541  CZ  TYR L  71      27.138  32.357  42.683  1.00 47.96           C  
ATOM    542  OH  TYR L  71      26.262  33.422  42.389  1.00 46.55           O  
ATOM    543  C   TYR L  71      31.993  28.588  44.433  1.00 50.77           C  
ATOM    544  O   TYR L  71      32.975  28.415  43.714  1.00 51.99           O  
ATOM    545  N   SER L  72      31.742  27.792  45.498  1.00 51.01           N  
ATOM    546  CA  SER L  72      32.610  26.675  45.743  1.00 50.36           C  
ATOM    547  CB  SER L  72      33.903  27.061  46.485  1.00 49.15           C  
ATOM    548  OG  SER L  72      33.598  27.557  47.780  1.00 47.93           O  
ATOM    549  C   SER L  72      31.914  25.646  46.583  1.00 50.16           C  
ATOM    550  O   SER L  72      31.080  25.958  47.433  1.00 50.27           O  
ATOM    551  N   LEU L  73      32.273  24.365  46.356  1.00 48.92           N  
ATOM    552  CA  LEU L  73      31.750  23.254  47.098  1.00 48.82           C  
ATOM    553  CB  LEU L  73      31.380  22.073  46.185  1.00 48.69           C  
ATOM    554  CG  LEU L  73      30.882  20.816  46.917  1.00 48.66           C  
ATOM    555  CD1 LEU L  73      29.551  21.063  47.638  1.00 47.62           C  
ATOM    556  CD2 LEU L  73      30.817  19.619  45.960  1.00 48.38           C  
ATOM    557  C   LEU L  73      32.861  22.803  47.996  1.00 49.16           C  
ATOM    558  O   LEU L  73      34.009  22.719  47.563  1.00 48.44           O  
ATOM    559  N   THR L  74      32.568  22.536  49.286  1.00 49.36           N  
ATOM    560  CA  THR L  74      33.619  22.099  50.163  1.00 50.55           C  
ATOM    561  CB  THR L  74      33.988  23.089  51.234  1.00 51.44           C  
ATOM    562  OG1 THR L  74      32.833  23.495  51.948  1.00 53.11           O  
ATOM    563  CG2 THR L  74      34.686  24.299  50.611  1.00 49.83           C  
ATOM    564  C   THR L  74      33.230  20.833  50.852  1.00 51.61           C  
ATOM    565  O   THR L  74      32.127  20.696  51.378  1.00 52.25           O  
ATOM    566  N   ILE L  75      34.163  19.863  50.868  1.00 52.33           N  
ATOM    567  CA  ILE L  75      33.953  18.624  51.556  1.00 52.71           C  
ATOM    568  CB  ILE L  75      34.381  17.425  50.751  1.00 51.24           C  
ATOM    569  CG1 ILE L  75      33.612  17.363  49.421  1.00 50.25           C  
ATOM    570  CG2 ILE L  75      34.189  16.168  51.613  1.00 50.23           C  
ATOM    571  CD1 ILE L  75      34.195  16.357  48.429  1.00 50.66           C  
ATOM    572  C   ILE L  75      34.855  18.702  52.751  1.00 53.51           C  
ATOM    573  O   ILE L  75      36.075  18.767  52.616  1.00 53.37           O  
ATOM    574  N   SER L  76      34.267  18.741  53.963  1.00 55.48           N  
ATOM    575  CA  SER L  76      35.045  18.871  55.164  1.00 57.82           C  
ATOM    576  CB  SER L  76      34.178  19.101  56.414  1.00 56.19           C  
ATOM    577  OG  SER L  76      33.386  17.953  56.681  1.00 59.84           O  
ATOM    578  C   SER L  76      35.865  17.640  55.409  1.00 60.03           C  
ATOM    579  O   SER L  76      37.080  17.719  55.587  1.00 61.91           O  
ATOM    580  N   ASN L  77      35.211  16.462  55.425  1.00 60.30           N  
ATOM    581  CA  ASN L  77      35.877  15.221  55.710  1.00 60.53           C  
ATOM    582  CB  ASN L  77      35.225  14.515  56.913  1.00 62.00           C  
ATOM    583  CG  ASN L  77      35.991  13.254  57.270  1.00 66.72           C  
ATOM    584  OD1 ASN L  77      37.136  13.310  57.715  1.00 68.43           O  
ATOM    585  ND2 ASN L  77      35.333  12.078  57.093  1.00 66.66           N  
ATOM    586  C   ASN L  77      35.684  14.352  54.508  1.00 60.22           C  
ATOM    587  O   ASN L  77      34.575  13.897  54.237  1.00 61.14           O  
ATOM    588  N   LEU L  78      36.773  14.090  53.763  1.00 58.86           N  
ATOM    589  CA  LEU L  78      36.711  13.339  52.540  1.00 57.90           C  
ATOM    590  CB  LEU L  78      37.969  13.623  51.692  1.00 56.50           C  
ATOM    591  CG  LEU L  78      37.982  13.090  50.250  1.00 56.31           C  
ATOM    592  CD1 LEU L  78      38.047  11.566  50.204  1.00 55.84           C  
ATOM    593  CD2 LEU L  78      36.823  13.661  49.426  1.00 56.70           C  
ATOM    594  C   LEU L  78      36.615  11.875  52.872  1.00 58.20           C  
ATOM    595  O   LEU L  78      37.361  11.374  53.713  1.00 58.86           O  
ATOM    596  N   ASP L  79      35.675  11.152  52.220  1.00 57.60           N  
ATOM    597  CA  ASP L  79      35.493   9.744  52.462  1.00 58.53           C  
ATOM    598  CB  ASP L  79      34.120   9.395  53.062  1.00 58.30           C  
ATOM    599  CG  ASP L  79      34.090   9.920  54.493  1.00 60.31           C  
ATOM    600  OD1 ASP L  79      35.188  10.061  55.094  1.00  0.00           O  
ATOM    601  OD2 ASP L  79      32.970  10.191  55.005  1.00  0.00           O1-
ATOM    602  C   ASP L  79      35.632   9.010  51.159  1.00 59.18           C  
ATOM    603  O   ASP L  79      35.676   9.612  50.089  1.00 59.05           O  
ATOM    604  N   GLN L  80      35.696   7.667  51.224  1.00 60.45           N  
ATOM    605  CA  GLN L  80      35.931   6.858  50.062  1.00 61.67           C  
ATOM    606  CB  GLN L  80      36.092   5.366  50.399  1.00 62.25           C  
ATOM    607  CG  GLN L  80      36.737   4.561  49.270  1.00 63.50           C  
ATOM    608  CD  GLN L  80      38.211   4.937  49.221  1.00 65.08           C  
ATOM    609  OE1 GLN L  80      39.084   4.096  49.423  1.00 66.17           O  
ATOM    610  NE2 GLN L  80      38.501   6.238  48.946  1.00 65.60           N  
ATOM    611  C   GLN L  80      34.794   7.008  49.090  1.00 61.69           C  
ATOM    612  O   GLN L  80      34.997   7.012  47.876  1.00 62.45           O  
ATOM    613  N   GLU L  81      33.562   7.145  49.608  1.00 61.03           N  
ATOM    614  CA  GLU L  81      32.369   7.240  48.811  1.00 60.62           C  
ATOM    615  CB  GLU L  81      31.114   7.385  49.681  1.00 62.17           C  
ATOM    616  CG  GLU L  81      30.953   6.253  50.692  1.00 66.20           C  
ATOM    617  CD  GLU L  81      29.704   6.534  51.513  1.00 68.54           C  
ATOM    618  OE1 GLU L  81      28.586   6.381  50.956  1.00 69.82           O  
ATOM    619  OE2 GLU L  81      29.850   6.906  52.709  1.00 69.92           O1-
ATOM    620  C   GLU L  81      32.436   8.482  47.976  1.00 59.11           C  
ATOM    621  O   GLU L  81      31.877   8.544  46.884  1.00 59.59           O  
ATOM    622  N   ASP L  82      33.111   9.513  48.499  1.00 56.36           N  
ATOM    623  CA  ASP L  82      33.205  10.825  47.924  1.00 54.76           C  
ATOM    624  CB  ASP L  82      33.908  11.816  48.860  1.00 53.91           C  
ATOM    625  CG  ASP L  82      32.984  12.042  50.045  1.00 53.90           C  
ATOM    626  OD1 ASP L  82      31.762  11.769  49.898  1.00 53.97           O  
ATOM    627  OD2 ASP L  82      33.484  12.492  51.110  1.00 53.48           O1-
ATOM    628  C   ASP L  82      33.939  10.840  46.615  1.00 54.52           C  
ATOM    629  O   ASP L  82      33.787  11.788  45.846  1.00 54.64           O  
ATOM    630  N   ILE L  83      34.799   9.844  46.330  1.00 52.91           N  
ATOM    631  CA  ILE L  83      35.542   9.932  45.103  1.00 52.28           C  
ATOM    632  CB  ILE L  83      36.492   8.784  44.909  1.00 52.80           C  
ATOM    633  CG1 ILE L  83      37.539   8.756  46.036  1.00 53.09           C  
ATOM    634  CG2 ILE L  83      37.108   8.901  43.509  1.00 53.48           C  
ATOM    635  CD1 ILE L  83      38.408  10.011  46.101  1.00 53.47           C  
ATOM    636  C   ILE L  83      34.573   9.922  43.961  1.00 51.77           C  
ATOM    637  O   ILE L  83      33.856   8.946  43.752  1.00 52.38           O  
ATOM    638  N   ALA L  84      34.553  11.021  43.175  1.00 49.29           N  
ATOM    639  CA  ALA L  84      33.660  11.136  42.058  1.00 47.71           C  
ATOM    640  CB  ALA L  84      32.177  11.175  42.462  1.00 47.24           C  
ATOM    641  C   ALA L  84      33.966  12.439  41.383  1.00 47.76           C  
ATOM    642  O   ALA L  84      34.882  13.154  41.786  1.00 47.57           O  
ATOM    643  N   THR L  85      33.215  12.769  40.311  1.00 46.51           N  
ATOM    644  CA  THR L  85      33.432  14.006  39.612  1.00 45.22           C  
ATOM    645  CB  THR L  85      33.357  13.869  38.117  1.00 45.07           C  
ATOM    646  OG1 THR L  85      34.299  12.909  37.663  1.00 46.94           O  
ATOM    647  CG2 THR L  85      33.678  15.235  37.491  1.00 43.83           C  
ATOM    648  C   THR L  85      32.337  14.939  40.038  1.00 45.31           C  
ATOM    649  O   THR L  85      31.198  14.517  40.223  1.00 45.77           O  
ATOM    650  N   TYR L  86      32.660  16.240  40.223  1.00 44.84           N  
ATOM    651  CA  TYR L  86      31.677  17.179  40.696  1.00 43.69           C  
ATOM    652  CB  TYR L  86      32.099  17.894  41.993  1.00 42.85           C  
ATOM    653  CG  TYR L  86      32.188  16.888  43.088  1.00 43.43           C  
ATOM    654  CD1 TYR L  86      33.307  16.099  43.237  1.00 43.61           C  
ATOM    655  CD2 TYR L  86      31.152  16.742  43.979  1.00 43.75           C  
ATOM    656  CE1 TYR L  86      33.384  15.175  44.253  1.00 44.32           C  
ATOM    657  CE2 TYR L  86      31.226  15.820  44.996  1.00 43.87           C  
ATOM    658  CZ  TYR L  86      32.342  15.032  45.137  1.00 43.99           C  
ATOM    659  OH  TYR L  86      32.410  14.088  46.185  1.00 43.78           O  
ATOM    660  C   TYR L  86      31.463  18.256  39.668  1.00 43.91           C  
ATOM    661  O   TYR L  86      32.418  18.831  39.145  1.00 44.88           O  
ATOM    662  N   PHE L  87      30.179  18.569  39.367  1.00 42.91           N  
ATOM    663  CA  PHE L  87      29.866  19.566  38.379  1.00 41.15           C  
ATOM    664  CB  PHE L  87      28.932  19.076  37.252  1.00 40.19           C  
ATOM    665  CG  PHE L  87      29.516  17.907  36.534  1.00 40.40           C  
ATOM    666  CD1 PHE L  87      30.410  18.078  35.503  1.00 40.84           C  
ATOM    667  CD2 PHE L  87      29.160  16.629  36.893  1.00 40.67           C  
ATOM    668  CE1 PHE L  87      30.938  16.996  34.839  1.00 40.97           C  
ATOM    669  CE2 PHE L  87      29.684  15.543  36.233  1.00 40.01           C  
ATOM    670  CZ  PHE L  87      30.575  15.724  35.203  1.00 40.40           C  
ATOM    671  C   PHE L  87      29.088  20.667  39.040  1.00 40.91           C  
ATOM    672  O   PHE L  87      28.401  20.447  40.036  1.00 41.03           O  
ATOM    673  N   CYS L  88      29.192  21.898  38.495  1.00 39.53           N  
ATOM    674  CA  CYS L  88      28.431  23.019  38.978  1.00 39.64           C  
ATOM    675  CB  CYS L  88      29.299  24.237  39.379  1.00 41.02           C  
ATOM    676  SG  CYS L  88      30.428  24.784  38.059  1.00 44.06           S  
ATOM    677  C   CYS L  88      27.529  23.425  37.847  1.00 39.92           C  
ATOM    678  O   CYS L  88      27.854  23.198  36.683  1.00 38.88           O  
ATOM    679  N   GLN L  89      26.345  23.997  38.157  1.00 41.35           N  
ATOM    680  CA  GLN L  89      25.432  24.398  37.118  1.00 41.32           C  
ATOM    681  CB  GLN L  89      24.284  23.413  36.863  1.00 41.13           C  
ATOM    682  CG  GLN L  89      23.319  23.956  35.808  1.00 40.89           C  
ATOM    683  CD  GLN L  89      21.928  23.417  36.095  1.00 41.20           C  
ATOM    684  OE1 GLN L  89      21.766  22.409  36.780  1.00 41.52           O  
ATOM    685  NE2 GLN L  89      20.891  24.130  35.578  1.00 40.71           N  
ATOM    686  C   GLN L  89      24.713  25.636  37.555  1.00 40.86           C  
ATOM    687  O   GLN L  89      24.302  25.748  38.708  1.00 41.58           O  
ATOM    688  N   GLN L  90      24.503  26.584  36.619  1.00 41.69           N  
ATOM    689  CA  GLN L  90      23.799  27.797  36.927  1.00 43.03           C  
ATOM    690  CB  GLN L  90      24.434  29.055  36.299  1.00 41.43           C  
ATOM    691  CG  GLN L  90      24.536  29.032  34.769  1.00 41.91           C  
ATOM    692  CD  GLN L  90      23.199  29.408  34.150  1.00 42.29           C  
ATOM    693  OE1 GLN L  90      22.425  30.173  34.721  1.00 43.59           O  
ATOM    694  NE2 GLN L  90      22.908  28.853  32.945  1.00 42.21           N  
ATOM    695  C   GLN L  90      22.376  27.674  36.457  1.00 44.16           C  
ATOM    696  O   GLN L  90      22.097  27.211  35.354  1.00 45.04           O  
ATOM    697  N   GLY L  91      21.498  27.942  37.444  1.00 42.62           N  
ATOM    698  CA  GLY L  91      20.064  27.988  37.538  1.00 43.92           C  
ATOM    699  C   GLY L  91      19.517  29.220  36.904  1.00 42.94           C  
ATOM    700  O   GLY L  91      18.310  29.426  36.903  1.00 43.00           O  
ATOM    701  N   ASN L  92      20.396  30.157  36.530  1.00 43.98           N  
ATOM    702  CA  ASN L  92      20.001  31.445  36.041  1.00 43.68           C  
ATOM    703  CB  ASN L  92      21.149  32.468  36.170  1.00 45.09           C  
ATOM    704  CG  ASN L  92      20.565  33.864  36.317  1.00 34.72           C  
ATOM    705  OD1 ASN L  92      20.147  34.255  37.406  1.00 37.53           O  
ATOM    706  ND2 ASN L  92      20.548  34.645  35.206  1.00 35.13           N  
ATOM    707  C   ASN L  92      19.609  31.359  34.600  1.00 43.80           C  
ATOM    708  O   ASN L  92      18.749  30.572  34.203  1.00 43.66           O  
ATOM    709  N   THR L  93      20.243  32.225  33.787  1.00 42.97           N  
ATOM    710  CA  THR L  93      19.919  32.422  32.406  1.00 41.38           C  
ATOM    711  CB  THR L  93      20.902  33.324  31.723  1.00 41.94           C  
ATOM    712  OG1 THR L  93      20.959  34.576  32.393  1.00 43.17           O  
ATOM    713  CG2 THR L  93      20.458  33.527  30.264  1.00 43.43           C  
ATOM    714  C   THR L  93      19.889  31.127  31.661  1.00 40.97           C  
ATOM    715  O   THR L  93      20.617  30.179  31.949  1.00 39.48           O  
ATOM    716  N   PHE L  94      18.968  31.084  30.682  1.00 41.32           N  
ATOM    717  CA  PHE L  94      18.744  30.000  29.777  1.00 39.02           C  
ATOM    718  CB  PHE L  94      17.301  30.074  29.243  1.00 38.22           C  
ATOM    719  CG  PHE L  94      17.114  29.164  28.090  1.00 40.35           C  
ATOM    720  CD1 PHE L  94      16.760  27.855  28.286  1.00 40.26           C  
ATOM    721  CD2 PHE L  94      17.301  29.629  26.808  1.00 40.14           C  
ATOM    722  CE1 PHE L  94      16.587  27.036  27.201  1.00 68.55           C  
ATOM    723  CE2 PHE L  94      17.125  28.806  25.722  1.00 68.63           C  
ATOM    724  CZ  PHE L  94      16.768  27.497  25.922  1.00 68.26           C  
ATOM    725  C   PHE L  94      19.701  30.182  28.644  1.00 42.07           C  
ATOM    726  O   PHE L  94      19.985  31.315  28.258  1.00 45.55           O  
ATOM    727  N   PRO L  95      20.241  29.122  28.098  1.00 41.84           N  
ATOM    728  CA  PRO L  95      19.998  27.782  28.565  1.00 36.73           C  
ATOM    729  CD  PRO L  95      20.630  29.143  26.698  1.00 39.21           C  
ATOM    730  CB  PRO L  95      20.276  26.857  27.380  1.00 38.20           C  
ATOM    731  CG  PRO L  95      21.105  27.712  26.410  1.00 40.61           C  
ATOM    732  C   PRO L  95      20.862  27.494  29.753  1.00 36.87           C  
ATOM    733  O   PRO L  95      21.763  28.280  30.043  1.00 43.48           O  
ATOM    734  N   TYR L  96      20.600  26.372  30.452  1.00 35.57           N  
ATOM    735  CA  TYR L  96      21.348  26.003  31.623  1.00 35.56           C  
ATOM    736  CB  TYR L  96      20.718  24.860  32.442  1.00 35.42           C  
ATOM    737  CG  TYR L  96      19.352  25.266  32.877  1.00 36.65           C  
ATOM    738  CD1 TYR L  96      18.281  25.030  32.051  1.00 39.03           C  
ATOM    739  CD2 TYR L  96      19.134  25.869  34.095  1.00 38.69           C  
ATOM    740  CE1 TYR L  96      17.008  25.394  32.420  1.00 28.52           C  
ATOM    741  CE2 TYR L  96      17.862  26.235  34.472  1.00 36.37           C  
ATOM    742  CZ  TYR L  96      16.797  25.995  33.636  1.00 27.78           C  
ATOM    743  OH  TYR L  96      15.490  26.368  34.017  1.00 28.51           O  
ATOM    744  C   TYR L  96      22.688  25.499  31.173  1.00 34.97           C  
ATOM    745  O   TYR L  96      22.795  24.831  30.146  1.00 36.67           O  
ATOM    746  N   THR L  97      23.759  25.836  31.924  1.00 38.80           N  
ATOM    747  CA  THR L  97      25.087  25.416  31.576  1.00 37.17           C  
ATOM    748  CB  THR L  97      25.946  26.544  31.084  1.00 37.46           C  
ATOM    749  OG1 THR L  97      25.994  27.578  32.056  1.00 38.05           O  
ATOM    750  CG2 THR L  97      25.366  27.079  29.764  1.00 37.04           C  
ATOM    751  C   THR L  97      25.762  24.802  32.764  1.00 37.87           C  
ATOM    752  O   THR L  97      25.540  25.203  33.905  1.00 36.59           O  
ATOM    753  N   PHE L  98      26.629  23.798  32.500  1.00 39.49           N  
ATOM    754  CA  PHE L  98      27.346  23.095  33.528  1.00 39.80           C  
ATOM    755  CB  PHE L  98      27.257  21.561  33.414  1.00 37.79           C  
ATOM    756  CG  PHE L  98      25.841  21.117  33.526  1.00 36.81           C  
ATOM    757  CD1 PHE L  98      25.033  21.077  32.414  1.00 36.75           C  
ATOM    758  CD2 PHE L  98      25.320  20.725  34.735  1.00 36.42           C  
ATOM    759  CE1 PHE L  98      23.726  20.659  32.509  1.00 36.69           C  
ATOM    760  CE2 PHE L  98      24.014  20.308  34.834  1.00 36.25           C  
ATOM    761  CZ  PHE L  98      23.212  20.273  33.721  1.00 36.27           C  
ATOM    762  C   PHE L  98      28.802  23.390  33.339  1.00 40.14           C  
ATOM    763  O   PHE L  98      29.236  23.801  32.264  1.00 40.76           O  
ATOM    764  N   GLY L  99      29.603  23.212  34.407  1.00 41.49           N  
ATOM    765  CA  GLY L  99      31.012  23.436  34.279  1.00 42.77           C  
ATOM    766  C   GLY L  99      31.643  22.157  33.848  1.00 43.81           C  
ATOM    767  O   GLY L  99      30.999  21.109  33.812  1.00 43.32           O  
ATOM    768  N   GLY L 100      32.930  22.227  33.459  1.00 44.15           N  
ATOM    769  CA  GLY L 100      33.639  21.008  33.249  1.00 43.87           C  
ATOM    770  C   GLY L 100      33.825  20.560  34.660  1.00 43.74           C  
ATOM    771  O   GLY L 100      34.138  21.352  35.539  1.00 44.52           O  
ATOM    772  N   GLY L 101      33.684  19.274  34.949  1.00 43.09           N  
ATOM    773  CA  GLY L 101      33.694  18.896  36.327  1.00 41.74           C  
ATOM    774  C   GLY L 101      35.085  18.829  36.863  1.00 41.63           C  
ATOM    775  O   GLY L 101      36.033  19.338  36.265  1.00 41.29           O  
ATOM    776  N   THR L 102      35.202  18.250  38.077  1.00 41.42           N  
ATOM    777  CA  THR L 102      36.465  18.057  38.728  1.00 41.80           C  
ATOM    778  CB  THR L 102      36.657  18.980  39.899  1.00 40.88           C  
ATOM    779  OG1 THR L 102      36.559  20.332  39.472  1.00 40.74           O  
ATOM    780  CG2 THR L 102      38.040  18.732  40.527  1.00 40.29           C  
ATOM    781  C   THR L 102      36.482  16.650  39.249  1.00 44.04           C  
ATOM    782  O   THR L 102      35.666  16.276  40.090  1.00 43.18           O  
ATOM    783  N   LYS L 103      37.434  15.827  38.772  1.00 46.76           N  
ATOM    784  CA  LYS L 103      37.496  14.461  39.205  1.00 47.48           C  
ATOM    785  CB  LYS L 103      38.037  13.507  38.126  1.00 49.57           C  
ATOM    786  CG  LYS L 103      38.168  12.056  38.590  1.00 52.16           C  
ATOM    787  CD  LYS L 103      38.337  11.059  37.442  1.00 54.23           C  
ATOM    788  CE  LYS L 103      38.703  11.722  36.114  1.00 55.73           C  
ATOM    789  NZ  LYS L 103      40.096  12.218  36.143  1.00 56.68           N1+
ATOM    790  C   LYS L 103      38.414  14.378  40.379  1.00 47.22           C  
ATOM    791  O   LYS L 103      39.556  14.833  40.327  1.00 47.26           O  
ATOM    792  N   VAL L 104      37.921  13.784  41.481  1.00 46.94           N  
ATOM    793  CA  VAL L 104      38.705  13.650  42.673  1.00 46.87           C  
ATOM    794  CB  VAL L 104      37.874  13.518  43.913  1.00 45.11           C  
ATOM    795  CG1 VAL L 104      37.049  14.804  44.080  1.00  0.00           C  
ATOM    796  CG2 VAL L 104      37.028  12.237  43.804  1.00  0.00           C  
ATOM    797  C   VAL L 104      39.531  12.405  42.558  1.00 48.41           C  
ATOM    798  O   VAL L 104      39.113  11.425  41.944  1.00 48.69           O  
ATOM    799  N   GLU L 105      40.752  12.424  43.131  1.00 49.86           N  
ATOM    800  CA  GLU L 105      41.597  11.262  43.104  1.00 50.89           C  
ATOM    801  CB  GLU L 105      42.718  11.315  42.050  1.00 53.11           C  
ATOM    802  CG  GLU L 105      43.774  12.384  42.342  1.00 55.87           C  
ATOM    803  CD  GLU L 105      44.901  12.232  41.330  1.00 58.10           C  
ATOM    804  OE1 GLU L 105      44.589  12.015  40.131  1.00 59.81           O  
ATOM    805  OE2 GLU L 105      46.088  12.326  41.743  1.00 58.87           O1-
ATOM    806  C   GLU L 105      42.289  11.164  44.433  1.00 51.21           C  
ATOM    807  O   GLU L 105      42.386  12.146  45.167  1.00 51.53           O  
ATOM    808  N   MET L 106      42.775   9.953  44.782  1.00 51.49           N  
ATOM    809  CA  MET L 106      43.468   9.760  46.028  1.00 51.06           C  
ATOM    810  CB  MET L 106      43.385   8.317  46.553  1.00 51.24           C  
ATOM    811  CG  MET L 106      41.962   7.874  46.897  1.00  0.00           C  
ATOM    812  SD  MET L 106      41.802   6.113  47.313  1.00  0.00           S  
ATOM    813  CE  MET L 106      42.697   6.245  48.887  1.00  0.00           C  
ATOM    814  C   MET L 106      44.919  10.083  45.824  1.00 50.87           C  
ATOM    815  O   MET L 106      45.533   9.671  44.840  1.00 50.50           O  
ATOM    816  N   ARG L 107      45.519  10.823  46.780  1.00 50.93           N  
ATOM    817  CA  ARG L 107      46.891  11.199  46.598  1.00 51.51           C  
ATOM    818  CB  ARG L 107      47.169  12.681  46.910  1.00 52.02           C  
ATOM    819  CG  ARG L 107      46.874  13.119  48.345  1.00 54.03           C  
ATOM    820  CD  ARG L 107      46.825  14.642  48.498  1.00 55.78           C  
ATOM    821  NE  ARG L 107      48.125  15.188  48.018  1.00  0.00           N  
ATOM    822  CZ  ARG L 107      49.157  15.374  48.892  1.00  0.00           C  
ATOM    823  NH1 ARG L 107      49.003  15.054  50.210  1.00  0.00           N1+
ATOM    824  NH2 ARG L 107      50.341  15.886  48.446  1.00  0.00           N  
ATOM    825  C   ARG L 107      47.813  10.349  47.465  1.00 51.73           C  
ATOM    826  O   ARG L 107      47.348   9.333  48.047  1.00 51.17           O  
ATOM    827  OXT ARG L 107      49.018  10.711  47.544  1.00  0.00           O1-
TER     828      ARG L 107 
ATOM    829  N   GLN H 108      11.277   6.366  46.401  1.00 64.75           N1+
ATOM    830  CA  GLN H 108      10.295   7.412  46.037  1.00 64.21           C  
ATOM    831  CB  GLN H 108      10.592   8.731  46.771  1.00 66.11           C  
ATOM    832  CG  GLN H 108      10.412   8.656  48.287  1.00 68.11           C  
ATOM    833  CD  GLN H 108      11.717   8.172  48.900  1.00 67.68           C  
ATOM    834  OE1 GLN H 108      12.747   8.837  48.796  1.00 66.72           O  
ATOM    835  NE2 GLN H 108      11.678   6.985  49.560  1.00 74.94           N  
ATOM    836  C   GLN H 108      10.299   7.698  44.571  1.00 63.75           C  
ATOM    837  O   GLN H 108       9.988   6.828  43.759  1.00 63.01           O  
ATOM    838  N   VAL H 109      10.651   8.947  44.198  1.00 62.27           N  
ATOM    839  CA  VAL H 109      10.624   9.317  42.814  1.00 60.52           C  
ATOM    840  CB  VAL H 109      10.713  10.794  42.559  1.00 60.11           C  
ATOM    841  CG1 VAL H 109       9.507  11.490  43.198  1.00 65.21           C  
ATOM    842  CG2 VAL H 109      12.056  11.301  43.086  1.00 64.52           C  
ATOM    843  C   VAL H 109      11.786   8.694  42.126  1.00 59.25           C  
ATOM    844  O   VAL H 109      12.887   8.639  42.670  1.00 58.06           O  
ATOM    845  N   GLN H 110      11.550   8.180  40.901  1.00 57.63           N  
ATOM    846  CA  GLN H 110      12.631   7.633  40.140  1.00 57.03           C  
ATOM    847  CB  GLN H 110      12.928   6.145  40.387  1.00 59.42           C  
ATOM    848  CG  GLN H 110      11.847   5.192  39.885  1.00 65.84           C  
ATOM    849  CD  GLN H 110      12.397   3.781  40.025  1.00 68.18           C  
ATOM    850  OE1 GLN H 110      13.385   3.551  40.721  1.00 69.63           O  
ATOM    851  NE2 GLN H 110      11.747   2.806  39.336  1.00 68.61           N  
ATOM    852  C   GLN H 110      12.292   7.767  38.690  1.00 55.99           C  
ATOM    853  O   GLN H 110      11.124   7.851  38.313  1.00 55.27           O  
ATOM    854  N   LEU H 111      13.329   7.811  37.832  1.00 54.61           N  
ATOM    855  CA  LEU H 111      13.099   7.898  36.420  1.00 53.18           C  
ATOM    856  CB  LEU H 111      13.688   9.172  35.789  1.00 52.65           C  
ATOM    857  CG  LEU H 111      13.138  10.482  36.387  1.00 51.65           C  
ATOM    858  CD1 LEU H 111      13.751  11.711  35.696  1.00 51.18           C  
ATOM    859  CD2 LEU H 111      11.602  10.507  36.391  1.00 50.75           C  
ATOM    860  C   LEU H 111      13.801   6.733  35.790  1.00 53.07           C  
ATOM    861  O   LEU H 111      15.009   6.567  35.948  1.00 52.53           O  
ATOM    862  N   GLN H 112      13.060   5.890  35.048  1.00 53.04           N  
ATOM    863  CA  GLN H 112      13.695   4.764  34.424  1.00 54.27           C  
ATOM    864  CB  GLN H 112      12.815   3.505  34.360  1.00 57.36           C  
ATOM    865  CG  GLN H 112      12.454   2.930  35.730  1.00 61.75           C  
ATOM    866  CD  GLN H 112      11.613   1.680  35.502  1.00 65.40           C  
ATOM    867  OE1 GLN H 112      10.470   1.584  35.948  1.00 66.84           O  
ATOM    868  NE2 GLN H 112      12.196   0.683  34.788  1.00 67.01           N  
ATOM    869  C   GLN H 112      13.990   5.153  33.013  1.00 53.95           C  
ATOM    870  O   GLN H 112      13.135   5.697  32.317  1.00 53.74           O  
ATOM    871  N   GLN H 113      15.224   4.887  32.544  1.00 53.99           N  
ATOM    872  CA  GLN H 113      15.540   5.261  31.197  1.00 53.75           C  
ATOM    873  CB  GLN H 113      16.794   6.140  31.050  1.00 52.38           C  
ATOM    874  CG  GLN H 113      16.571   7.555  31.585  1.00 50.39           C  
ATOM    875  CD  GLN H 113      17.798   8.399  31.280  1.00 50.15           C  
ATOM    876  OE1 GLN H 113      18.366   8.326  30.190  1.00 49.70           O  
ATOM    877  NE2 GLN H 113      18.220   9.229  32.268  1.00 48.29           N  
ATOM    878  C   GLN H 113      15.700   4.038  30.364  1.00 54.25           C  
ATOM    879  O   GLN H 113      15.799   2.927  30.877  1.00 54.90           O  
ATOM    880  N   SER H 114      15.704   4.224  29.031  1.00 55.55           N  
ATOM    881  CA  SER H 114      15.790   3.130  28.111  1.00 56.65           C  
ATOM    882  CB  SER H 114      15.467   3.525  26.658  1.00 55.79           C  
ATOM    883  OG  SER H 114      16.331   4.564  26.227  1.00 67.33           O  
ATOM    884  C   SER H 114      17.152   2.526  28.164  1.00 57.78           C  
ATOM    885  O   SER H 114      18.107   3.115  28.671  1.00 58.15           O  
ATOM    886  N   GLY H 115      17.254   1.291  27.644  1.00 58.32           N  
ATOM    887  CA  GLY H 115      18.486   0.564  27.674  1.00 58.09           C  
ATOM    888  C   GLY H 115      19.358   1.099  26.595  1.00 57.88           C  
ATOM    889  O   GLY H 115      18.913   1.873  25.748  1.00 59.34           O  
ATOM    890  N   ALA H 116      20.626   0.644  26.588  1.00 55.18           N  
ATOM    891  CA  ALA H 116      21.604   1.113  25.653  1.00 55.30           C  
ATOM    892  CB  ALA H 116      22.923   0.325  25.708  1.00 51.76           C  
ATOM    893  C   ALA H 116      21.043   0.965  24.275  1.00 54.00           C  
ATOM    894  O   ALA H 116      20.296   0.031  23.991  1.00 54.57           O  
ATOM    895  N   GLU H 117      21.383   1.920  23.383  1.00 53.72           N  
ATOM    896  CA  GLU H 117      20.843   1.919  22.052  1.00 53.77           C  
ATOM    897  CB  GLU H 117      20.029   3.186  21.727  1.00 54.77           C  
ATOM    898  CG  GLU H 117      18.722   3.334  22.507  1.00 55.85           C  
ATOM    899  CD  GLU H 117      17.578   2.803  21.654  1.00 57.68           C  
ATOM    900  OE1 GLU H 117      17.847   1.984  20.735  1.00 57.99           O  
ATOM    901  OE2 GLU H 117      16.416   3.216  21.909  1.00 58.41           O1-
ATOM    902  C   GLU H 117      21.959   1.914  21.052  1.00 53.75           C  
ATOM    903  O   GLU H 117      23.001   2.535  21.259  1.00 54.17           O  
ATOM    904  N   LEU H 118      21.756   1.188  19.930  1.00 53.35           N  
ATOM    905  CA  LEU H 118      22.702   1.159  18.844  1.00 53.79           C  
ATOM    906  CB  LEU H 118      23.205  -0.243  18.450  1.00 53.96           C  
ATOM    907  CG  LEU H 118      24.032  -0.989  19.510  1.00 53.52           C  
ATOM    908  CD1 LEU H 118      25.314  -0.219  19.866  1.00 53.28           C  
ATOM    909  CD2 LEU H 118      23.180  -1.373  20.728  1.00 54.03           C  
ATOM    910  C   LEU H 118      21.973   1.629  17.625  1.00 53.67           C  
ATOM    911  O   LEU H 118      20.847   1.203  17.373  1.00 55.09           O  
ATOM    912  N   ALA H 119      22.593   2.523  16.825  1.00 52.63           N  
ATOM    913  CA  ALA H 119      21.923   2.961  15.633  1.00 52.72           C  
ATOM    914  CB  ALA H 119      21.081   4.234  15.829  1.00 52.57           C  
ATOM    915  C   ALA H 119      22.949   3.267  14.590  1.00 52.28           C  
ATOM    916  O   ALA H 119      24.101   3.570  14.898  1.00 51.17           O  
ATOM    917  N   GLU H 120      22.543   3.168  13.309  1.00 51.56           N  
ATOM    918  CA  GLU H 120      23.420   3.462  12.212  1.00 52.00           C  
ATOM    919  CB  GLU H 120      23.031   2.778  10.890  1.00 53.96           C  
ATOM    920  CG  GLU H 120      21.691   3.241  10.317  1.00 64.24           C  
ATOM    921  CD  GLU H 120      21.485   2.524   8.990  1.00 64.85           C  
ATOM    922  OE1 GLU H 120      22.176   1.494   8.764  1.00  0.00           O  
ATOM    923  OE2 GLU H 120      20.640   2.996   8.184  1.00  0.00           O1-
ATOM    924  C   GLU H 120      23.367   4.938  11.989  1.00 52.34           C  
ATOM    925  O   GLU H 120      22.401   5.596  12.362  1.00 51.66           O  
ATOM    926  N   PRO H 121      24.388   5.482  11.387  1.00 52.86           N  
ATOM    927  CA  PRO H 121      24.392   6.895  11.149  1.00 52.98           C  
ATOM    928  CD  PRO H 121      25.732   4.944  11.518  1.00 58.08           C  
ATOM    929  CB  PRO H 121      25.815   7.242  10.720  1.00 52.40           C  
ATOM    930  CG  PRO H 121      26.671   6.158  11.404  1.00 57.91           C  
ATOM    931  C   PRO H 121      23.347   7.237  10.142  1.00 53.65           C  
ATOM    932  O   PRO H 121      23.141   6.458   9.211  1.00 54.05           O  
ATOM    933  N   GLY H 122      22.677   8.393  10.312  1.00 54.76           N  
ATOM    934  CA  GLY H 122      21.673   8.824   9.384  1.00 55.08           C  
ATOM    935  C   GLY H 122      20.320   8.431   9.897  1.00 55.56           C  
ATOM    936  O   GLY H 122      19.304   8.931   9.416  1.00 56.26           O  
ATOM    937  N   ALA H 123      20.274   7.523  10.889  1.00 54.59           N  
ATOM    938  CA  ALA H 123      19.038   7.047  11.452  1.00 53.72           C  
ATOM    939  CB  ALA H 123      19.115   5.603  11.980  1.00 53.69           C  
ATOM    940  C   ALA H 123      18.644   7.929  12.600  1.00 53.99           C  
ATOM    941  O   ALA H 123      19.302   8.927  12.886  1.00 53.54           O  
ATOM    942  N   SER H 124      17.507   7.597  13.254  1.00 54.51           N  
ATOM    943  CA  SER H 124      17.036   8.358  14.380  1.00 54.76           C  
ATOM    944  CB  SER H 124      15.796   9.212  14.066  1.00 55.75           C  
ATOM    945  OG  SER H 124      16.115  10.199  13.096  1.00 58.16           O  
ATOM    946  C   SER H 124      16.648   7.409  15.479  1.00 53.58           C  
ATOM    947  O   SER H 124      16.393   6.230  15.235  1.00 55.15           O  
ATOM    948  N   VAL H 125      16.601   7.915  16.734  1.00 51.58           N  
ATOM    949  CA  VAL H 125      16.291   7.100  17.879  1.00 51.39           C  
ATOM    950  CB  VAL H 125      17.513   6.805  18.707  1.00 49.69           C  
ATOM    951  CG1 VAL H 125      17.105   6.083  19.996  1.00 48.60           C  
ATOM    952  CG2 VAL H 125      18.490   5.984  17.855  1.00 48.67           C  
ATOM    953  C   VAL H 125      15.339   7.849  18.764  1.00 52.74           C  
ATOM    954  O   VAL H 125      15.304   9.079  18.766  1.00 53.19           O  
ATOM    955  N   LYS H 126      14.518   7.113  19.540  1.00 52.67           N  
ATOM    956  CA  LYS H 126      13.609   7.758  20.440  1.00 52.39           C  
ATOM    957  CB  LYS H 126      12.150   7.494  20.045  1.00 54.37           C  
ATOM    958  CG  LYS H 126      11.167   8.564  20.508  1.00 56.23           C  
ATOM    959  CD  LYS H 126       9.824   8.467  19.784  1.00 57.75           C  
ATOM    960  CE  LYS H 126       8.929   9.688  19.991  1.00 58.05           C  
ATOM    961  NZ  LYS H 126       7.710   9.569  19.160  1.00 58.51           N1+
ATOM    962  C   LYS H 126      13.846   7.150  21.791  1.00 51.38           C  
ATOM    963  O   LYS H 126      13.420   6.027  22.055  1.00 51.67           O  
ATOM    964  N   MET H 127      14.541   7.871  22.691  1.00 49.58           N  
ATOM    965  CA  MET H 127      14.811   7.317  23.990  1.00 49.40           C  
ATOM    966  CB  MET H 127      16.150   7.772  24.590  1.00 49.42           C  
ATOM    967  CG  MET H 127      16.323   9.283  24.678  1.00 22.58           C  
ATOM    968  SD  MET H 127      17.997   9.780  25.175  1.00 25.16           S  
ATOM    969  CE  MET H 127      18.769   9.255  23.616  1.00 24.46           C  
ATOM    970  C   MET H 127      13.680   7.617  24.923  1.00 49.15           C  
ATOM    971  O   MET H 127      12.905   8.545  24.704  1.00 50.51           O  
ATOM    972  N   SER H 128      13.550   6.813  26.001  1.00 48.16           N  
ATOM    973  CA  SER H 128      12.417   6.994  26.865  1.00 47.46           C  
ATOM    974  CB  SER H 128      11.464   5.786  26.867  1.00 47.91           C  
ATOM    975  OG  SER H 128      12.155   4.622  27.285  1.00 49.55           O  
ATOM    976  C   SER H 128      12.835   7.260  28.282  1.00 47.69           C  
ATOM    977  O   SER H 128      13.895   6.835  28.740  1.00 47.64           O  
ATOM    978  N   CYS H 129      11.988   8.023  29.007  1.00 46.89           N  
ATOM    979  CA  CYS H 129      12.216   8.323  30.393  1.00 46.24           C  
ATOM    980  CB  CYS H 129      12.747   9.758  30.611  1.00 44.75           C  
ATOM    981  SG  CYS H 129      13.094  10.170  32.349  1.00 45.99           S  
ATOM    982  C   CYS H 129      10.899   8.166  31.101  1.00 47.42           C  
ATOM    983  O   CYS H 129      10.000   8.996  30.962  1.00 47.79           O  
ATOM    984  N   LYS H 130      10.758   7.088  31.903  1.00 49.99           N  
ATOM    985  CA  LYS H 130       9.513   6.816  32.568  1.00 51.06           C  
ATOM    986  CB  LYS H 130       9.162   5.317  32.610  1.00 51.89           C  
ATOM    987  CG  LYS H 130       7.839   5.016  33.315  1.00 55.25           C  
ATOM    988  CD  LYS H 130       7.289   3.620  33.018  1.00 57.31           C  
ATOM    989  CE  LYS H 130       6.134   3.209  33.932  1.00 59.18           C  
ATOM    990  NZ  LYS H 130       5.094   4.261  33.957  1.00 61.10           N1+
ATOM    991  C   LYS H 130       9.596   7.318  33.971  1.00 51.25           C  
ATOM    992  O   LYS H 130      10.506   6.972  34.721  1.00 51.38           O  
ATOM    993  N   ALA H 131       8.613   8.146  34.369  1.00 50.88           N  
ATOM    994  CA  ALA H 131       8.633   8.730  35.677  1.00 50.68           C  
ATOM    995  CB  ALA H 131       8.308  10.232  35.682  1.00 50.31           C  
ATOM    996  C   ALA H 131       7.623   8.056  36.552  1.00 50.80           C  
ATOM    997  O   ALA H 131       6.553   7.644  36.105  1.00 51.08           O  
ATOM    998  N   SER H 132       7.976   7.882  37.841  1.00 50.73           N  
ATOM    999  CA  SER H 132       7.043   7.313  38.769  1.00 50.87           C  
ATOM   1000  CB  SER H 132       7.073   5.776  38.851  1.00 51.78           C  
ATOM   1001  OG  SER H 132       6.591   5.196  37.649  1.00 29.73           O  
ATOM   1002  C   SER H 132       7.395   7.799  40.138  1.00 51.11           C  
ATOM   1003  O   SER H 132       8.563   8.023  40.452  1.00 51.79           O  
ATOM   1004  N   GLY H 133       6.347   7.923  40.978  1.00 26.65           N  
ATOM   1005  CA  GLY H 133       6.494   8.355  42.334  1.00 26.49           C  
ATOM   1006  C   GLY H 133       5.947   9.742  42.495  1.00 26.49           C  
ATOM   1007  O   GLY H 133       5.709  10.173  43.621  1.00 27.32           O  
ATOM   1008  N   TYR H 134       5.731  10.499  41.398  1.00 27.70           N  
ATOM   1009  CA  TYR H 134       5.221  11.827  41.617  1.00 27.57           C  
ATOM   1010  CB  TYR H 134       6.311  12.913  41.680  1.00 26.13           C  
ATOM   1011  CG  TYR H 134       6.965  13.017  40.346  1.00 23.05           C  
ATOM   1012  CD1 TYR H 134       7.871  12.066  39.935  1.00 22.46           C  
ATOM   1013  CD2 TYR H 134       6.687  14.075  39.511  1.00 23.14           C  
ATOM   1014  CE1 TYR H 134       8.480  12.164  38.707  1.00 21.93           C  
ATOM   1015  CE2 TYR H 134       7.294  14.178  38.281  1.00 21.61           C  
ATOM   1016  CZ  TYR H 134       8.189  13.218  37.877  1.00 22.39           C  
ATOM   1017  OH  TYR H 134       8.812  13.318  36.615  1.00 23.65           O  
ATOM   1018  C   TYR H 134       4.272  12.177  40.514  1.00 28.70           C  
ATOM   1019  O   TYR H 134       4.033  11.378  39.611  1.00 30.17           O  
ATOM   1020  N   THR H 135       3.665  13.384  40.589  1.00 28.89           N  
ATOM   1021  CA  THR H 135       2.749  13.818  39.570  1.00 30.32           C  
ATOM   1022  CB  THR H 135       1.885  14.975  39.980  1.00 31.67           C  
ATOM   1023  OG1 THR H 135       1.146  14.656  41.148  1.00 33.27           O  
ATOM   1024  CG2 THR H 135       0.912  15.281  38.830  1.00 31.95           C  
ATOM   1025  C   THR H 135       3.565  14.288  38.413  1.00 30.93           C  
ATOM   1026  O   THR H 135       4.240  15.312  38.483  1.00 31.70           O  
ATOM   1027  N   PHE H 136       3.448  13.560  37.294  1.00 29.59           N  
ATOM   1028  CA  PHE H 136       4.227  13.737  36.102  1.00 28.78           C  
ATOM   1029  CB  PHE H 136       3.879  12.665  35.053  1.00 26.61           C  
ATOM   1030  CG  PHE H 136       4.753  12.780  33.850  1.00 24.61           C  
ATOM   1031  CD1 PHE H 136       6.071  12.385  33.894  1.00 24.52           C  
ATOM   1032  CD2 PHE H 136       4.246  13.252  32.662  1.00 24.55           C  
ATOM   1033  CE1 PHE H 136       6.877  12.475  32.781  1.00 23.85           C  
ATOM   1034  CE2 PHE H 136       5.045  13.344  31.546  1.00 24.39           C  
ATOM   1035  CZ  PHE H 136       6.362  12.959  31.604  1.00 24.60           C  
ATOM   1036  C   PHE H 136       4.005  15.088  35.490  1.00 29.44           C  
ATOM   1037  O   PHE H 136       4.951  15.694  34.992  1.00 30.41           O  
ATOM   1038  N   SER H 137       2.752  15.584  35.469  1.00 30.48           N  
ATOM   1039  CA  SER H 137       2.433  16.838  34.837  1.00 30.04           C  
ATOM   1040  CB  SER H 137       0.921  17.031  34.628  1.00 32.02           C  
ATOM   1041  OG  SER H 137       0.250  17.073  35.879  1.00  0.00           O  
ATOM   1042  C   SER H 137       2.934  18.000  35.638  1.00 28.94           C  
ATOM   1043  O   SER H 137       3.057  19.107  35.115  1.00 29.86           O  
ATOM   1044  N   SER H 138       3.203  17.783  36.934  1.00 29.56           N  
ATOM   1045  CA  SER H 138       3.593  18.831  37.831  1.00 29.69           C  
ATOM   1046  CB  SER H 138       3.547  18.376  39.296  1.00 29.89           C  
ATOM   1047  OG  SER H 138       3.940  19.442  40.142  1.00 32.84           O  
ATOM   1048  C   SER H 138       4.975  19.349  37.581  1.00 29.45           C  
ATOM   1049  O   SER H 138       5.238  20.517  37.862  1.00 29.91           O  
ATOM   1050  N   PHE H 139       5.909  18.518  37.075  1.00 28.84           N  
ATOM   1051  CA  PHE H 139       7.255  18.998  36.960  1.00 28.00           C  
ATOM   1052  CB  PHE H 139       8.217  18.275  37.913  1.00 27.95           C  
ATOM   1053  CG  PHE H 139       7.689  18.556  39.281  1.00 27.96           C  
ATOM   1054  CD1 PHE H 139       7.950  19.759  39.895  1.00 27.62           C  
ATOM   1055  CD2 PHE H 139       6.904  17.635  39.937  1.00 28.46           C  
ATOM   1056  CE1 PHE H 139       7.461  20.031  41.151  1.00 28.88           C  
ATOM   1057  CE2 PHE H 139       6.414  17.902  41.194  1.00 28.93           C  
ATOM   1058  CZ  PHE H 139       6.692  19.099  41.805  1.00 29.59           C  
ATOM   1059  C   PHE H 139       7.723  18.830  35.548  1.00 28.70           C  
ATOM   1060  O   PHE H 139       7.165  18.082  34.753  1.00 29.78           O  
ATOM   1061  N   TRP H 140       8.767  19.589  35.202  1.00 47.42           N  
ATOM   1062  CA  TRP H 140       9.362  19.667  33.904  1.00 46.20           C  
ATOM   1063  CB  TRP H 140       9.979  21.060  33.648  1.00 53.03           C  
ATOM   1064  CG  TRP H 140       8.921  22.147  33.670  1.00 53.14           C  
ATOM   1065  CD2 TRP H 140       9.092  23.509  33.239  1.00 52.31           C  
ATOM   1066  CD1 TRP H 140       7.618  22.032  34.056  1.00 53.62           C  
ATOM   1067  NE1 TRP H 140       6.964  23.227  33.881  1.00 52.94           N  
ATOM   1068  CE2 TRP H 140       7.856  24.144  33.376  1.00 52.14           C  
ATOM   1069  CE3 TRP H 140      10.185  24.182  32.769  1.00 51.34           C  
ATOM   1070  CZ2 TRP H 140       7.692  25.457  33.038  1.00 52.18           C  
ATOM   1071  CZ3 TRP H 140      10.011  25.502  32.416  1.00 51.53           C  
ATOM   1072  CH2 TRP H 140       8.788  26.126  32.545  1.00 52.83           C  
ATOM   1073  C   TRP H 140      10.410  18.596  33.773  1.00 44.51           C  
ATOM   1074  O   TRP H 140      11.022  18.177  34.755  1.00 44.97           O  
ATOM   1075  N   MET H 141      10.624  18.091  32.537  1.00 42.32           N  
ATOM   1076  CA  MET H 141      11.623  17.076  32.367  1.00 41.58           C  
ATOM   1077  CB  MET H 141      11.110  15.767  31.756  1.00 39.84           C  
ATOM   1078  CG  MET H 141      12.190  14.687  31.772  1.00 19.95           C  
ATOM   1079  SD  MET H 141      11.549  12.995  31.688  1.00 21.64           S  
ATOM   1080  CE  MET H 141      10.992  12.967  33.415  1.00 18.93           C  
ATOM   1081  C   MET H 141      12.713  17.625  31.502  1.00 42.56           C  
ATOM   1082  O   MET H 141      12.461  18.263  30.481  1.00 42.81           O  
ATOM   1083  N   HIS H 142      13.975  17.379  31.904  1.00 42.46           N  
ATOM   1084  CA  HIS H 142      15.103  17.930  31.208  1.00 42.10           C  
ATOM   1085  ND1 HIS H 142      15.245  21.149  31.880  1.00 20.45           N  
ATOM   1086  CG  HIS H 142      15.423  20.014  32.637  1.00 26.15           C  
ATOM   1087  CB  HIS H 142      16.040  18.753  32.109  1.00 42.71           C  
ATOM   1088  NE2 HIS H 142      14.481  21.618  33.914  1.00 18.04           N  
ATOM   1089  CD2 HIS H 142      14.952  20.317  33.878  1.00 19.67           C  
ATOM   1090  CE1 HIS H 142      14.678  22.076  32.691  1.00 18.49           C  
ATOM   1091  C   HIS H 142      15.927  16.813  30.659  1.00 42.17           C  
ATOM   1092  O   HIS H 142      15.889  15.693  31.166  1.00 41.56           O  
ATOM   1093  N   TRP H 143      16.684  17.098  29.577  1.00 41.80           N  
ATOM   1094  CA  TRP H 143      17.522  16.092  28.994  1.00 41.13           C  
ATOM   1095  CB  TRP H 143      17.027  15.637  27.611  1.00 42.54           C  
ATOM   1096  CG  TRP H 143      15.678  14.954  27.682  1.00 44.88           C  
ATOM   1097  CD2 TRP H 143      15.459  13.537  27.593  1.00 46.34           C  
ATOM   1098  CD1 TRP H 143      14.447  15.523  27.831  1.00 45.45           C  
ATOM   1099  NE1 TRP H 143      13.475  14.553  27.837  1.00 46.33           N  
ATOM   1100  CE2 TRP H 143      14.082  13.326  27.692  1.00 46.70           C  
ATOM   1101  CE3 TRP H 143      16.330  12.498  27.441  1.00 46.18           C  
ATOM   1102  CZ2 TRP H 143      13.555  12.067  27.641  1.00 46.97           C  
ATOM   1103  CZ3 TRP H 143      15.793  11.231  27.390  1.00 46.57           C  
ATOM   1104  CH2 TRP H 143      14.433  11.018  27.488  1.00 46.68           C  
ATOM   1105  C   TRP H 143      18.910  16.651  28.881  1.00 41.54           C  
ATOM   1106  O   TRP H 143      19.105  17.774  28.410  1.00 42.28           O  
ATOM   1107  N   VAL H 144      19.914  15.861  29.314  1.00 40.82           N  
ATOM   1108  CA  VAL H 144      21.281  16.305  29.337  1.00 40.25           C  
ATOM   1109  CB  VAL H 144      21.865  16.318  30.721  1.00 39.59           C  
ATOM   1110  CG1 VAL H 144      23.321  16.796  30.638  1.00 40.54           C  
ATOM   1111  CG2 VAL H 144      20.971  17.163  31.641  1.00 40.16           C  
ATOM   1112  C   VAL H 144      22.111  15.342  28.546  1.00 41.71           C  
ATOM   1113  O   VAL H 144      21.835  14.141  28.507  1.00 41.96           O  
ATOM   1114  N   LYS H 145      23.169  15.858  27.886  1.00 43.74           N  
ATOM   1115  CA  LYS H 145      24.032  15.036  27.084  1.00 45.52           C  
ATOM   1116  CB  LYS H 145      24.164  15.559  25.646  1.00 45.75           C  
ATOM   1117  CG  LYS H 145      25.065  14.727  24.737  1.00 46.39           C  
ATOM   1118  CD  LYS H 145      24.983  15.180  23.279  1.00 47.90           C  
ATOM   1119  CE  LYS H 145      26.040  14.548  22.377  1.00 48.44           C  
ATOM   1120  NZ  LYS H 145      25.884  15.063  21.000  1.00 49.37           N1+
ATOM   1121  C   LYS H 145      25.408  15.054  27.678  1.00 47.14           C  
ATOM   1122  O   LYS H 145      25.881  16.090  28.143  1.00 47.23           O  
ATOM   1123  N   GLN H 146      26.081  13.883  27.693  1.00 49.45           N  
ATOM   1124  CA  GLN H 146      27.423  13.816  28.200  1.00 51.35           C  
ATOM   1125  CB  GLN H 146      27.528  13.153  29.588  1.00 48.89           C  
ATOM   1126  CG  GLN H 146      28.958  13.097  30.128  1.00 47.07           C  
ATOM   1127  CD  GLN H 146      28.917  12.516  31.534  1.00 47.24           C  
ATOM   1128  OE1 GLN H 146      27.921  11.925  31.951  1.00 47.06           O  
ATOM   1129  NE2 GLN H 146      30.034  12.693  32.290  1.00 46.46           N  
ATOM   1130  C   GLN H 146      28.247  13.004  27.250  1.00 53.99           C  
ATOM   1131  O   GLN H 146      28.019  11.808  27.066  1.00 53.61           O  
ATOM   1132  N   ARG H 147      29.250  13.654  26.629  1.00 57.19           N  
ATOM   1133  CA  ARG H 147      30.130  13.012  25.697  1.00 60.28           C  
ATOM   1134  CB  ARG H 147      30.802  14.007  24.733  1.00 64.36           C  
ATOM   1135  CG  ARG H 147      29.803  14.929  24.023  1.00 65.82           C  
ATOM   1136  CD  ARG H 147      29.387  14.497  22.613  1.00 67.02           C  
ATOM   1137  NE  ARG H 147      30.555  14.681  21.709  1.00 68.26           N  
ATOM   1138  CZ  ARG H 147      31.359  13.621  21.411  1.00 69.13           C  
ATOM   1139  NH1 ARG H 147      31.043  12.377  21.871  1.00 69.26           N1+
ATOM   1140  NH2 ARG H 147      32.472  13.804  20.641  1.00 69.19           N  
ATOM   1141  C   ARG H 147      31.198  12.356  26.509  1.00 62.51           C  
ATOM   1142  O   ARG H 147      31.416  12.709  27.669  1.00 62.72           O  
ATOM   1143  N   PRO H 148      31.878  11.399  25.943  1.00 65.36           N  
ATOM   1144  CA  PRO H 148      32.862  10.714  26.715  1.00 66.08           C  
ATOM   1145  CD  PRO H 148      31.318  10.552  24.903  1.00 65.74           C  
ATOM   1146  CB  PRO H 148      33.320   9.537  25.859  1.00 66.27           C  
ATOM   1147  CG  PRO H 148      32.066   9.208  25.026  1.00 66.57           C  
ATOM   1148  C   PRO H 148      33.939  11.617  27.189  1.00 66.47           C  
ATOM   1149  O   PRO H 148      34.640  12.223  26.380  1.00 66.06           O  
ATOM   1150  N   GLY H 149      34.103  11.689  28.515  1.00 67.21           N  
ATOM   1151  CA  GLY H 149      35.178  12.455  29.063  1.00 69.08           C  
ATOM   1152  C   GLY H 149      34.932  13.924  28.946  1.00 70.13           C  
ATOM   1153  O   GLY H 149      35.871  14.691  28.735  1.00 70.09           O  
ATOM   1154  N   GLN H 150      33.673  14.379  29.065  1.00 71.60           N  
ATOM   1155  CA  GLN H 150      33.502  15.801  28.988  1.00 71.43           C  
ATOM   1156  CB  GLN H 150      33.140  16.317  27.581  1.00 73.38           C  
ATOM   1157  CG  GLN H 150      34.264  16.137  26.558  1.00 83.47           C  
ATOM   1158  CD  GLN H 150      33.797  16.682  25.215  1.00 75.37           C  
ATOM   1159  OE1 GLN H 150      32.845  16.184  24.617  1.00 78.19           O  
ATOM   1160  NE2 GLN H 150      34.494  17.741  24.725  1.00 86.23           N  
ATOM   1161  C   GLN H 150      32.419  16.232  29.920  1.00 70.73           C  
ATOM   1162  O   GLN H 150      31.890  15.445  30.700  1.00 71.61           O  
ATOM   1163  N   GLY H 151      32.073  17.532  29.851  1.00 67.64           N  
ATOM   1164  CA  GLY H 151      31.084  18.116  30.706  1.00 63.21           C  
ATOM   1165  C   GLY H 151      29.726  17.709  30.231  1.00 59.79           C  
ATOM   1166  O   GLY H 151      29.578  16.925  29.296  1.00 60.11           O  
ATOM   1167  N   LEU H 152      28.688  18.239  30.898  1.00 55.31           N  
ATOM   1168  CA  LEU H 152      27.333  17.905  30.588  1.00 51.29           C  
ATOM   1169  CB  LEU H 152      26.474  17.773  31.859  1.00 48.93           C  
ATOM   1170  CG  LEU H 152      26.953  16.670  32.821  1.00 47.63           C  
ATOM   1171  CD1 LEU H 152      26.106  16.627  34.098  1.00 47.35           C  
ATOM   1172  CD2 LEU H 152      26.992  15.306  32.126  1.00 46.73           C  
ATOM   1173  C   LEU H 152      26.756  19.034  29.790  1.00 49.98           C  
ATOM   1174  O   LEU H 152      27.001  20.203  30.078  1.00 49.67           O  
ATOM   1175  N   GLU H 153      25.970  18.705  28.751  1.00 49.45           N  
ATOM   1176  CA  GLU H 153      25.383  19.725  27.931  1.00 49.51           C  
ATOM   1177  CB  GLU H 153      25.656  19.509  26.431  1.00 50.64           C  
ATOM   1178  CG  GLU H 153      27.145  19.569  26.072  1.00 52.94           C  
ATOM   1179  CD  GLU H 153      27.291  19.280  24.585  1.00 54.55           C  
ATOM   1180  OE1 GLU H 153      26.240  19.182  23.899  1.00 56.41           O  
ATOM   1181  OE2 GLU H 153      28.452  19.150  24.115  1.00 55.44           O1-
ATOM   1182  C   GLU H 153      23.900  19.664  28.146  1.00 49.25           C  
ATOM   1183  O   GLU H 153      23.318  18.583  28.218  1.00 50.27           O  
ATOM   1184  N   TRP H 154      23.245  20.837  28.257  1.00 47.75           N  
ATOM   1185  CA  TRP H 154      21.828  20.850  28.489  1.00 46.50           C  
ATOM   1186  CB  TRP H 154      21.373  22.073  29.303  1.00 47.13           C  
ATOM   1187  CG  TRP H 154      19.895  22.103  29.594  1.00 47.23           C  
ATOM   1188  CD2 TRP H 154      18.944  22.922  28.893  1.00 47.11           C  
ATOM   1189  CD1 TRP H 154      19.192  21.418  30.539  1.00 47.66           C  
ATOM   1190  NE1 TRP H 154      17.862  21.753  30.470  1.00 47.50           N  
ATOM   1191  CE2 TRP H 154      17.695  22.679  29.462  1.00 46.92           C  
ATOM   1192  CE3 TRP H 154      19.101  23.803  27.862  1.00 46.91           C  
ATOM   1193  CZ2 TRP H 154      16.575  23.317  29.007  1.00 46.63           C  
ATOM   1194  CZ3 TRP H 154      17.969  24.444  27.406  1.00 46.49           C  
ATOM   1195  CH2 TRP H 154      16.731  24.206  27.968  1.00 46.50           C  
ATOM   1196  C   TRP H 154      21.149  20.909  27.153  1.00 45.48           C  
ATOM   1197  O   TRP H 154      21.330  21.871  26.411  1.00 45.77           O  
ATOM   1198  N   ILE H 155      20.418  19.826  26.796  1.00 44.65           N  
ATOM   1199  CA  ILE H 155      19.709  19.683  25.547  1.00 45.10           C  
ATOM   1200  CB  ILE H 155      19.327  18.259  25.274  1.00 43.91           C  
ATOM   1201  CG1 ILE H 155      20.572  17.363  25.217  1.00 43.35           C  
ATOM   1202  CG2 ILE H 155      18.494  18.236  23.983  1.00 43.56           C  
ATOM   1203  CD1 ILE H 155      20.246  15.870  25.240  1.00 42.81           C  
ATOM   1204  C   ILE H 155      18.428  20.472  25.467  1.00 45.34           C  
ATOM   1205  O   ILE H 155      18.214  21.202  24.499  1.00 44.43           O  
ATOM   1206  N   GLY H 156      17.531  20.346  26.475  1.00 46.35           N  
ATOM   1207  CA  GLY H 156      16.257  21.019  26.387  1.00 46.43           C  
ATOM   1208  C   GLY H 156      15.378  20.619  27.542  1.00 47.09           C  
ATOM   1209  O   GLY H 156      15.791  19.865  28.420  1.00 46.11           O  
ATOM   1210  N   TYR H 157      14.135  21.158  27.581  1.00 46.95           N  
ATOM   1211  CA  TYR H 157      13.211  20.838  28.640  1.00 45.70           C  
ATOM   1212  CB  TYR H 157      13.138  21.927  29.739  1.00 47.71           C  
ATOM   1213  CG  TYR H 157      11.759  22.501  29.749  1.00 48.97           C  
ATOM   1214  CD1 TYR H 157      10.776  21.923  30.522  1.00 26.95           C  
ATOM   1215  CD2 TYR H 157      11.437  23.609  28.998  1.00 30.15           C  
ATOM   1216  CE1 TYR H 157       9.498  22.417  30.538  1.00 31.45           C  
ATOM   1217  CE2 TYR H 157      10.156  24.116  29.016  1.00 29.41           C  
ATOM   1218  CZ  TYR H 157       9.182  23.516  29.780  1.00 30.21           C  
ATOM   1219  OH  TYR H 157       7.866  24.025  29.802  1.00 35.21           O  
ATOM   1220  C   TYR H 157      11.830  20.721  28.050  1.00 45.23           C  
ATOM   1221  O   TYR H 157      11.515  21.378  27.058  1.00 44.59           O  
ATOM   1222  N   ILE H 158      10.967  19.864  28.646  1.00 43.43           N  
ATOM   1223  CA  ILE H 158       9.597  19.751  28.221  1.00 41.56           C  
ATOM   1224  CB  ILE H 158       9.316  18.467  27.500  1.00 40.67           C  
ATOM   1225  CG1 ILE H 158       7.930  18.504  26.836  1.00 39.75           C  
ATOM   1226  CG2 ILE H 158       9.504  17.312  28.500  1.00 41.26           C  
ATOM   1227  CD1 ILE H 158       7.702  17.358  25.853  1.00 39.66           C  
ATOM   1228  C   ILE H 158       8.692  19.781  29.422  1.00 43.56           C  
ATOM   1229  O   ILE H 158       9.047  19.293  30.494  1.00 42.31           O  
ATOM   1230  N   ASN H 159       7.491  20.380  29.265  1.00 45.65           N  
ATOM   1231  CA  ASN H 159       6.513  20.443  30.320  1.00 46.88           C  
ATOM   1232  CB  ASN H 159       5.889  21.848  30.438  1.00 47.76           C  
ATOM   1233  CG  ASN H 159       4.940  21.900  31.625  1.00 48.06           C  
ATOM   1234  OD1 ASN H 159       4.438  20.877  32.087  1.00 23.30           O  
ATOM   1235  ND2 ASN H 159       4.684  23.136  32.133  1.00 19.94           N  
ATOM   1236  C   ASN H 159       5.428  19.487  29.926  1.00 47.90           C  
ATOM   1237  O   ASN H 159       4.754  19.686  28.919  1.00 47.16           O  
ATOM   1238  N   PRO H 160       5.255  18.436  30.683  1.00 42.66           N  
ATOM   1239  CA  PRO H 160       4.255  17.449  30.380  1.00 43.91           C  
ATOM   1240  CD  PRO H 160       6.343  17.893  31.477  1.00 42.43           C  
ATOM   1241  CB  PRO H 160       4.497  16.316  31.371  1.00 43.78           C  
ATOM   1242  CG  PRO H 160       6.004  16.408  31.672  1.00 43.68           C  
ATOM   1243  C   PRO H 160       2.857  17.969  30.410  1.00 46.34           C  
ATOM   1244  O   PRO H 160       2.029  17.486  29.637  1.00 47.08           O  
ATOM   1245  N   ARG H 161       2.550  18.910  31.323  1.00 47.26           N  
ATOM   1246  CA  ARG H 161       1.199  19.385  31.397  1.00 48.69           C  
ATOM   1247  CB  ARG H 161       0.933  20.266  32.635  1.00 50.34           C  
ATOM   1248  CG  ARG H 161       1.719  21.578  32.679  1.00  0.00           C  
ATOM   1249  CD  ARG H 161       1.735  22.210  34.073  1.00  0.00           C  
ATOM   1250  NE  ARG H 161       2.236  23.604  33.940  1.00  0.00           N  
ATOM   1251  CZ  ARG H 161       1.348  24.630  33.784  1.00  0.00           C  
ATOM   1252  NH1 ARG H 161       0.006  24.384  33.798  1.00  0.00           N1+
ATOM   1253  NH2 ARG H 161       1.808  25.905  33.619  1.00  0.00           N  
ATOM   1254  C   ARG H 161       0.852  20.181  30.178  1.00 48.74           C  
ATOM   1255  O   ARG H 161      -0.138  19.903  29.503  1.00 47.84           O  
ATOM   1256  N   SER H 162       1.676  21.201  29.869  1.00 47.97           N  
ATOM   1257  CA  SER H 162       1.412  22.095  28.774  1.00 44.89           C  
ATOM   1258  CB  SER H 162       2.132  23.441  28.940  1.00 43.42           C  
ATOM   1259  OG  SER H 162       3.537  23.241  28.950  1.00  0.00           O  
ATOM   1260  C   SER H 162       1.813  21.501  27.458  1.00 44.63           C  
ATOM   1261  O   SER H 162       1.101  21.635  26.464  1.00 43.92           O  
ATOM   1262  N   GLY H 163       2.960  20.800  27.426  1.00 44.15           N  
ATOM   1263  CA  GLY H 163       3.511  20.256  26.216  1.00 44.74           C  
ATOM   1264  C   GLY H 163       4.499  21.252  25.684  1.00 46.22           C  
ATOM   1265  O   GLY H 163       4.996  21.123  24.565  1.00 47.07           O  
ATOM   1266  N   TYR H 164       4.821  22.266  26.510  1.00 53.52           N  
ATOM   1267  CA  TYR H 164       5.679  23.364  26.157  1.00 53.28           C  
ATOM   1268  CB  TYR H 164       5.522  24.541  27.143  1.00 57.04           C  
ATOM   1269  CG  TYR H 164       6.496  25.636  26.857  1.00 18.01           C  
ATOM   1270  CD1 TYR H 164       6.378  26.422  25.735  1.00 18.46           C  
ATOM   1271  CD2 TYR H 164       7.513  25.902  27.746  1.00 16.67           C  
ATOM   1272  CE1 TYR H 164       7.278  27.436  25.495  1.00 18.05           C  
ATOM   1273  CE2 TYR H 164       8.416  26.914  27.512  1.00 16.38           C  
ATOM   1274  CZ  TYR H 164       8.301  27.681  26.379  1.00 17.54           C  
ATOM   1275  OH  TYR H 164       9.223  28.720  26.127  1.00 20.29           O  
ATOM   1276  C   TYR H 164       7.095  22.875  26.204  1.00 53.33           C  
ATOM   1277  O   TYR H 164       7.501  22.224  27.165  1.00 54.63           O  
ATOM   1278  N   THR H 165       7.887  23.163  25.147  1.00 50.89           N  
ATOM   1279  CA  THR H 165       9.251  22.708  25.117  1.00 49.85           C  
ATOM   1280  CB  THR H 165       9.539  21.732  24.012  1.00 49.08           C  
ATOM   1281  OG1 THR H 165       9.280  22.325  22.747  1.00 55.49           O  
ATOM   1282  CG2 THR H 165       8.658  20.489  24.208  1.00 55.83           C  
ATOM   1283  C   THR H 165      10.165  23.878  24.923  1.00 50.12           C  
ATOM   1284  O   THR H 165       9.842  24.824  24.207  1.00 49.28           O  
ATOM   1285  N   GLU H 166      11.335  23.844  25.601  1.00 50.49           N  
ATOM   1286  CA  GLU H 166      12.341  24.861  25.452  1.00 50.09           C  
ATOM   1287  CB  GLU H 166      12.618  25.673  26.730  1.00 51.95           C  
ATOM   1288  CG  GLU H 166      13.743  26.702  26.567  1.00 52.90           C  
ATOM   1289  CD  GLU H 166      13.287  27.770  25.581  1.00 24.25           C  
ATOM   1290  OE1 GLU H 166      12.178  28.330  25.783  1.00  0.00           O  
ATOM   1291  OE2 GLU H 166      14.050  28.046  24.616  1.00  0.00           O1-
ATOM   1292  C   GLU H 166      13.606  24.157  25.074  1.00 49.66           C  
ATOM   1293  O   GLU H 166      14.033  23.225  25.755  1.00 49.64           O  
ATOM   1294  N   CYS H 167      14.257  24.594  23.979  1.00 48.17           N  
ATOM   1295  CA  CYS H 167      15.411  23.870  23.530  1.00 47.91           C  
ATOM   1296  CB  CYS H 167      15.302  23.385  22.075  1.00 48.10           C  
ATOM   1297  SG  CYS H 167      13.981  22.163  21.831  1.00  0.00           S  
ATOM   1298  C   CYS H 167      16.630  24.727  23.579  1.00 48.96           C  
ATOM   1299  O   CYS H 167      16.561  25.952  23.667  1.00 48.75           O  
ATOM   1300  N   ASN H 168      17.797  24.050  23.559  1.00 50.63           N  
ATOM   1301  CA  ASN H 168      19.078  24.683  23.486  1.00 51.25           C  
ATOM   1302  CB  ASN H 168      20.222  23.749  23.934  1.00 48.87           C  
ATOM   1303  CG  ASN H 168      21.526  24.526  24.069  1.00 46.93           C  
ATOM   1304  OD1 ASN H 168      21.705  25.587  23.475  1.00 45.90           O  
ATOM   1305  ND2 ASN H 168      22.473  23.973  24.874  1.00 45.33           N  
ATOM   1306  C   ASN H 168      19.256  24.986  22.029  1.00 53.40           C  
ATOM   1307  O   ASN H 168      18.878  24.191  21.174  1.00 53.01           O  
ATOM   1308  N   GLU H 169      19.861  26.138  21.699  1.00 56.19           N  
ATOM   1309  CA  GLU H 169      19.955  26.545  20.325  1.00 57.89           C  
ATOM   1310  CB  GLU H 169      20.648  27.908  20.146  1.00 60.13           C  
ATOM   1311  CG  GLU H 169      19.832  29.091  20.675  1.00 63.09           C  
ATOM   1312  CD  GLU H 169      18.630  29.288  19.758  1.00 65.39           C  
ATOM   1313  OE1 GLU H 169      18.821  29.823  18.634  1.00 66.97           O  
ATOM   1314  OE2 GLU H 169      17.504  28.897  20.169  1.00 65.24           O1-
ATOM   1315  C   GLU H 169      20.735  25.535  19.539  1.00 57.35           C  
ATOM   1316  O   GLU H 169      20.408  25.246  18.389  1.00 57.85           O  
ATOM   1317  N   ILE H 170      21.793  24.965  20.141  1.00 55.99           N  
ATOM   1318  CA  ILE H 170      22.650  24.055  19.430  1.00 55.29           C  
ATOM   1319  CB  ILE H 170      23.782  23.572  20.289  1.00 56.29           C  
ATOM   1320  CG1 ILE H 170      24.622  24.757  20.793  1.00  0.00           C  
ATOM   1321  CG2 ILE H 170      24.592  22.546  19.478  1.00  0.00           C  
ATOM   1322  CD1 ILE H 170      25.598  24.376  21.906  1.00  0.00           C  
ATOM   1323  C   ILE H 170      21.888  22.831  19.013  1.00 54.76           C  
ATOM   1324  O   ILE H 170      21.980  22.383  17.870  1.00 54.34           O  
ATOM   1325  N   PHE H 171      21.110  22.271  19.952  1.00 54.24           N  
ATOM   1326  CA  PHE H 171      20.352  21.058  19.823  1.00 54.28           C  
ATOM   1327  CB  PHE H 171      19.921  20.478  21.180  1.00 52.99           C  
ATOM   1328  CG  PHE H 171      21.175  19.960  21.806  1.00 52.55           C  
ATOM   1329  CD1 PHE H 171      22.003  20.779  22.539  1.00 52.01           C  
ATOM   1330  CD2 PHE H 171      21.536  18.643  21.647  1.00 51.56           C  
ATOM   1331  CE1 PHE H 171      23.158  20.289  23.105  1.00 51.24           C  
ATOM   1332  CE2 PHE H 171      22.688  18.148  22.211  1.00 51.42           C  
ATOM   1333  CZ  PHE H 171      23.505  18.971  22.942  1.00 51.89           C  
ATOM   1334  C   PHE H 171      19.157  21.231  18.945  1.00 55.39           C  
ATOM   1335  O   PHE H 171      18.542  20.244  18.548  1.00 55.39           O  
ATOM   1336  N   ARG H 172      18.727  22.479  18.693  1.00 56.77           N  
ATOM   1337  CA  ARG H 172      17.537  22.673  17.919  1.00 58.32           C  
ATOM   1338  CB  ARG H 172      17.197  24.152  17.672  1.00 62.92           C  
ATOM   1339  CG  ARG H 172      16.884  24.895  18.973  1.00 57.52           C  
ATOM   1340  CD  ARG H 172      16.519  26.367  18.794  1.00 58.48           C  
ATOM   1341  NE  ARG H 172      15.035  26.472  18.850  1.00 36.60           N  
ATOM   1342  CZ  ARG H 172      14.408  26.609  20.054  1.00 36.60           C  
ATOM   1343  NH1 ARG H 172      15.139  26.629  21.207  1.00 36.60           N1+
ATOM   1344  NH2 ARG H 172      13.051  26.735  20.102  1.00 36.60           N  
ATOM   1345  C   ARG H 172      17.647  21.971  16.601  1.00 58.65           C  
ATOM   1346  O   ARG H 172      18.687  21.952  15.945  1.00 59.86           O  
ATOM   1347  N   ASP H 173      16.510  21.362  16.216  1.00 59.21           N  
ATOM   1348  CA  ASP H 173      16.288  20.613  15.014  1.00 59.91           C  
ATOM   1349  CB  ASP H 173      16.894  21.301  13.781  1.00 53.26           C  
ATOM   1350  CG  ASP H 173      16.106  22.576  13.527  1.00 56.47           C  
ATOM   1351  OD1 ASP H 173      14.986  22.696  14.094  1.00  0.00           O  
ATOM   1352  OD2 ASP H 173      16.610  23.446  12.770  1.00  0.00           O1-
ATOM   1353  C   ASP H 173      16.925  19.267  15.134  1.00 60.12           C  
ATOM   1354  O   ASP H 173      16.575  18.353  14.387  1.00 61.11           O  
ATOM   1355  N   LYS H 174      17.883  19.096  16.062  1.00 57.60           N  
ATOM   1356  CA  LYS H 174      18.420  17.783  16.261  1.00 55.59           C  
ATOM   1357  CB  LYS H 174      19.813  17.768  16.904  1.00 57.72           C  
ATOM   1358  CG  LYS H 174      20.353  16.349  17.083  1.00 58.21           C  
ATOM   1359  CD  LYS H 174      21.867  16.277  17.288  1.00 61.12           C  
ATOM   1360  CE  LYS H 174      22.639  15.904  16.020  1.00 57.66           C  
ATOM   1361  NZ  LYS H 174      22.651  17.043  15.076  1.00 60.71           N1+
ATOM   1362  C   LYS H 174      17.493  16.970  17.112  1.00 54.60           C  
ATOM   1363  O   LYS H 174      17.219  15.808  16.815  1.00 54.83           O  
ATOM   1364  N   ALA H 175      16.952  17.578  18.188  1.00 48.63           N  
ATOM   1365  CA  ALA H 175      16.185  16.820  19.138  1.00 47.77           C  
ATOM   1366  CB  ALA H 175      16.763  16.881  20.562  1.00 53.24           C  
ATOM   1367  C   ALA H 175      14.781  17.324  19.204  1.00 47.89           C  
ATOM   1368  O   ALA H 175      14.520  18.513  19.026  1.00 52.59           O  
ATOM   1369  N   THR H 176      13.834  16.391  19.441  1.00 51.47           N  
ATOM   1370  CA  THR H 176      12.446  16.718  19.583  1.00 50.45           C  
ATOM   1371  CB  THR H 176      11.611  16.225  18.437  1.00 51.80           C  
ATOM   1372  OG1 THR H 176      12.089  16.782  17.222  1.00 53.51           O  
ATOM   1373  CG2 THR H 176      10.148  16.639  18.664  1.00 52.20           C  
ATOM   1374  C   THR H 176      11.962  16.054  20.839  1.00 50.80           C  
ATOM   1375  O   THR H 176      12.182  14.862  21.052  1.00 49.72           O  
ATOM   1376  N   MET H 177      11.256  16.817  21.694  1.00 52.27           N  
ATOM   1377  CA  MET H 177      10.838  16.323  22.975  1.00 51.71           C  
ATOM   1378  CB  MET H 177      11.003  17.407  24.046  1.00 49.90           C  
ATOM   1379  CG  MET H 177      12.384  18.061  23.982  1.00 48.66           C  
ATOM   1380  SD  MET H 177      13.745  17.074  24.657  1.00  0.00           S  
ATOM   1381  CE  MET H 177      13.596  17.874  26.279  1.00  0.00           C  
ATOM   1382  C   MET H 177       9.375  16.020  22.894  1.00 52.46           C  
ATOM   1383  O   MET H 177       8.610  16.787  22.313  1.00 52.69           O  
ATOM   1384  N   THR H 178       8.944  14.878  23.470  1.00 52.83           N  
ATOM   1385  CA  THR H 178       7.551  14.544  23.417  1.00 52.96           C  
ATOM   1386  CB  THR H 178       7.241  13.540  22.345  1.00 53.18           C  
ATOM   1387  OG1 THR H 178       5.854  13.525  22.061  1.00 54.01           O  
ATOM   1388  CG2 THR H 178       7.693  12.153  22.827  1.00 52.50           C  
ATOM   1389  C   THR H 178       7.176  13.953  24.741  1.00 53.10           C  
ATOM   1390  O   THR H 178       8.036  13.523  25.508  1.00 54.22           O  
ATOM   1391  N   ALA H 179       5.870  13.922  25.066  1.00 53.60           N  
ATOM   1392  CA  ALA H 179       5.506  13.386  26.346  1.00 54.93           C  
ATOM   1393  CB  ALA H 179       5.208  14.468  27.396  1.00 52.13           C  
ATOM   1394  C   ALA H 179       4.262  12.575  26.198  1.00 55.94           C  
ATOM   1395  O   ALA H 179       3.483  12.751  25.262  1.00 56.36           O  
ATOM   1396  N   ASP H 180       4.070  11.618  27.121  1.00 56.97           N  
ATOM   1397  CA  ASP H 180       2.883  10.821  27.102  1.00 59.08           C  
ATOM   1398  CB  ASP H 180       3.175   9.338  26.824  1.00 60.63           C  
ATOM   1399  CG  ASP H 180       1.880   8.641  26.439  1.00 62.07           C  
ATOM   1400  OD1 ASP H 180       0.845   9.343  26.296  1.00 63.05           O  
ATOM   1401  OD2 ASP H 180       1.912   7.391  26.282  1.00 62.65           O1-
ATOM   1402  C   ASP H 180       2.293  10.926  28.475  1.00 59.88           C  
ATOM   1403  O   ASP H 180       2.824  10.371  29.434  1.00 59.11           O  
ATOM   1404  N   THR H 181       1.184  11.674  28.609  1.00 61.28           N  
ATOM   1405  CA  THR H 181       0.551  11.849  29.884  1.00 62.23           C  
ATOM   1406  CB  THR H 181      -0.532  12.886  29.864  1.00 61.75           C  
ATOM   1407  OG1 THR H 181      -1.515  12.549  28.897  1.00 92.92           O  
ATOM   1408  CG2 THR H 181       0.090  14.255  29.546  1.00 91.91           C  
ATOM   1409  C   THR H 181      -0.043  10.554  30.353  1.00 63.10           C  
ATOM   1410  O   THR H 181      -0.017  10.258  31.547  1.00 64.31           O  
ATOM   1411  N   SER H 182      -0.607   9.744  29.434  1.00 64.27           N  
ATOM   1412  CA  SER H 182      -1.264   8.540  29.865  1.00 65.13           C  
ATOM   1413  CB  SER H 182      -1.902   7.729  28.716  1.00 64.82           C  
ATOM   1414  OG  SER H 182      -0.909   7.207  27.847  1.00 64.46           O  
ATOM   1415  C   SER H 182      -0.289   7.667  30.587  1.00 65.72           C  
ATOM   1416  O   SER H 182      -0.502   7.339  31.754  1.00 66.29           O  
ATOM   1417  N   SER H 183       0.807   7.265  29.913  1.00 65.57           N  
ATOM   1418  CA  SER H 183       1.816   6.520  30.604  1.00 63.10           C  
ATOM   1419  CB  SER H 183       2.377   5.325  29.807  1.00 62.30           C  
ATOM   1420  OG  SER H 183       2.988   5.755  28.599  1.00 62.92           O  
ATOM   1421  C   SER H 183       2.897   7.517  30.796  1.00 63.27           C  
ATOM   1422  O   SER H 183       3.499   7.963  29.825  1.00 63.10           O  
ATOM   1423  N   SER H 184       3.162   7.890  32.059  1.00 61.69           N  
ATOM   1424  CA  SER H 184       4.088   8.945  32.343  1.00 60.49           C  
ATOM   1425  CB  SER H 184       4.272   9.171  33.849  1.00 60.37           C  
ATOM   1426  OG  SER H 184       3.034   9.539  34.440  1.00 40.31           O  
ATOM   1427  C   SER H 184       5.419   8.590  31.775  1.00 59.78           C  
ATOM   1428  O   SER H 184       6.209   7.891  32.405  1.00 59.67           O  
ATOM   1429  N   THR H 185       5.709   9.112  30.569  1.00 58.54           N  
ATOM   1430  CA  THR H 185       6.946   8.823  29.923  1.00 56.50           C  
ATOM   1431  CB  THR H 185       6.857   7.628  29.019  1.00 56.30           C  
ATOM   1432  OG1 THR H 185       6.429   6.486  29.744  1.00 57.29           O  
ATOM   1433  CG2 THR H 185       8.242   7.365  28.417  1.00 56.01           C  
ATOM   1434  C   THR H 185       7.285  10.002  29.069  1.00 55.04           C  
ATOM   1435  O   THR H 185       6.431  10.537  28.363  1.00 54.62           O  
ATOM   1436  N   ALA H 186       8.561  10.431  29.106  1.00 53.65           N  
ATOM   1437  CA  ALA H 186       8.991  11.522  28.283  1.00 52.31           C  
ATOM   1438  CB  ALA H 186       9.834  12.565  29.038  1.00 51.39           C  
ATOM   1439  C   ALA H 186       9.854  10.908  27.227  1.00 52.47           C  
ATOM   1440  O   ALA H 186      10.532   9.913  27.481  1.00 52.63           O  
ATOM   1441  N   TYR H 187       9.830  11.464  25.998  1.00 53.20           N  
ATOM   1442  CA  TYR H 187      10.602  10.873  24.940  1.00 53.70           C  
ATOM   1443  CB  TYR H 187       9.757  10.286  23.797  1.00 52.87           C  
ATOM   1444  CG  TYR H 187       8.949   9.133  24.285  1.00 53.53           C  
ATOM   1445  CD1 TYR H 187       7.733   9.334  24.900  1.00 54.74           C  
ATOM   1446  CD2 TYR H 187       9.400   7.846  24.112  1.00 53.85           C  
ATOM   1447  CE1 TYR H 187       6.985   8.267  25.342  1.00 55.48           C  
ATOM   1448  CE2 TYR H 187       8.657   6.776  24.552  1.00 54.87           C  
ATOM   1449  CZ  TYR H 187       7.447   6.986  25.166  1.00 55.08           C  
ATOM   1450  OH  TYR H 187       6.684   5.889  25.616  1.00 55.57           O  
ATOM   1451  C   TYR H 187      11.458  11.918  24.298  1.00 54.30           C  
ATOM   1452  O   TYR H 187      11.095  13.093  24.240  1.00 54.84           O  
ATOM   1453  N   MET H 188      12.649  11.508  23.814  1.00 52.93           N  
ATOM   1454  CA  MET H 188      13.494  12.427  23.112  1.00 51.88           C  
ATOM   1455  CB  MET H 188      14.777  12.789  23.876  1.00 51.23           C  
ATOM   1456  CG  MET H 188      15.646  13.815  23.149  1.00 50.24           C  
ATOM   1457  SD  MET H 188      17.099  14.358  24.094  1.00 50.30           S  
ATOM   1458  CE  MET H 188      17.947  12.756  24.014  1.00 50.01           C  
ATOM   1459  C   MET H 188      13.892  11.756  21.842  1.00 51.81           C  
ATOM   1460  O   MET H 188      14.477  10.673  21.854  1.00 50.68           O  
ATOM   1461  N   GLN H 189      13.577  12.382  20.693  1.00 52.74           N  
ATOM   1462  CA  GLN H 189      13.945  11.758  19.461  1.00 54.34           C  
ATOM   1463  CB  GLN H 189      12.810  11.685  18.421  1.00 55.42           C  
ATOM   1464  CG  GLN H 189      13.225  10.982  17.125  1.00 58.72           C  
ATOM   1465  CD  GLN H 189      11.978  10.723  16.293  1.00 61.11           C  
ATOM   1466  OE1 GLN H 189      10.882  10.584  16.830  1.00 62.42           O  
ATOM   1467  NE2 GLN H 189      12.146  10.652  14.945  1.00 62.12           N  
ATOM   1468  C   GLN H 189      15.069  12.545  18.875  1.00 54.87           C  
ATOM   1469  O   GLN H 189      15.012  13.771  18.785  1.00 55.36           O  
ATOM   1470  N   LEU H 190      16.142  11.836  18.481  1.00 54.56           N  
ATOM   1471  CA  LEU H 190      17.282  12.470  17.886  1.00 54.40           C  
ATOM   1472  CB  LEU H 190      18.611  11.925  18.433  1.00 52.48           C  
ATOM   1473  CG  LEU H 190      18.815  12.227  19.929  1.00 51.70           C  
ATOM   1474  CD1 LEU H 190      20.148  11.673  20.440  1.00 51.24           C  
ATOM   1475  CD2 LEU H 190      18.676  13.728  20.219  1.00 50.96           C  
ATOM   1476  C   LEU H 190      17.222  12.170  16.423  1.00 55.22           C  
ATOM   1477  O   LEU H 190      17.052  11.020  16.021  1.00 54.15           O  
ATOM   1478  N   SER H 191      17.369  13.212  15.580  1.00 56.76           N  
ATOM   1479  CA  SER H 191      17.243  13.019  14.165  1.00 58.91           C  
ATOM   1480  CB  SER H 191      16.325  14.054  13.490  1.00 61.80           C  
ATOM   1481  OG  SER H 191      15.013  13.986  14.031  1.00 62.75           O  
ATOM   1482  C   SER H 191      18.588  13.186  13.528  1.00 59.29           C  
ATOM   1483  O   SER H 191      19.469  13.857  14.062  1.00 59.06           O  
ATOM   1484  N   GLY H 192      18.785  12.524  12.368  1.00 60.36           N  
ATOM   1485  CA  GLY H 192      19.984  12.691  11.597  1.00 60.70           C  
ATOM   1486  C   GLY H 192      21.174  12.418  12.459  1.00 60.31           C  
ATOM   1487  O   GLY H 192      22.038  13.279  12.615  1.00 60.30           O  
ATOM   1488  N   LEU H 193      21.252  11.207  13.036  1.00 58.60           N  
ATOM   1489  CA  LEU H 193      22.323  10.877  13.939  1.00 57.50           C  
ATOM   1490  CB  LEU H 193      22.107   9.536  14.664  1.00 56.41           C  
ATOM   1491  CG  LEU H 193      20.939   9.566  15.664  1.00 55.44           C  
ATOM   1492  CD1 LEU H 193      20.767   8.211  16.366  1.00 55.42           C  
ATOM   1493  CD2 LEU H 193      21.105  10.723  16.663  1.00 54.44           C  
ATOM   1494  C   LEU H 193      23.634  10.792  13.223  1.00 57.90           C  
ATOM   1495  O   LEU H 193      23.724  10.316  12.092  1.00 57.85           O  
ATOM   1496  N   THR H 194      24.696  11.271  13.907  1.00 59.08           N  
ATOM   1497  CA  THR H 194      26.038  11.258  13.396  1.00 58.94           C  
ATOM   1498  CB  THR H 194      26.535  12.607  12.958  1.00 57.29           C  
ATOM   1499  OG1 THR H 194      26.573  13.501  14.061  1.00 56.84           O  
ATOM   1500  CG2 THR H 194      25.600  13.148  11.864  1.00 56.34           C  
ATOM   1501  C   THR H 194      26.933  10.791  14.507  1.00 59.70           C  
ATOM   1502  O   THR H 194      26.475  10.480  15.604  1.00 59.79           O  
ATOM   1503  N   SER H 195      28.250  10.733  14.233  1.00 60.20           N  
ATOM   1504  CA  SER H 195      29.229  10.244  15.164  1.00 60.33           C  
ATOM   1505  CB  SER H 195      30.646  10.236  14.568  1.00 62.01           C  
ATOM   1506  OG  SER H 195      31.576   9.748  15.524  1.00 64.12           O  
ATOM   1507  C   SER H 195      29.259  11.118  16.380  1.00 59.75           C  
ATOM   1508  O   SER H 195      29.549  10.647  17.477  1.00 59.30           O  
ATOM   1509  N   GLU H 196      28.951  12.417  16.216  1.00 59.06           N  
ATOM   1510  CA  GLU H 196      28.985  13.367  17.295  1.00 58.48           C  
ATOM   1511  CB  GLU H 196      28.641  14.794  16.840  1.00 60.04           C  
ATOM   1512  CG  GLU H 196      29.729  15.470  16.008  1.00 66.30           C  
ATOM   1513  CD  GLU H 196      30.730  16.077  16.977  1.00 68.67           C  
ATOM   1514  OE1 GLU H 196      30.600  15.812  18.201  1.00 69.14           O  
ATOM   1515  OE2 GLU H 196      31.633  16.816  16.504  1.00 69.44           O1-
ATOM   1516  C   GLU H 196      27.965  13.010  18.334  1.00 56.88           C  
ATOM   1517  O   GLU H 196      28.179  13.223  19.524  1.00 56.79           O  
ATOM   1518  N   ASP H 197      26.816  12.471  17.896  1.00 54.85           N  
ATOM   1519  CA  ASP H 197      25.688  12.171  18.732  1.00 52.53           C  
ATOM   1520  CB  ASP H 197      24.442  11.774  17.921  1.00 52.88           C  
ATOM   1521  CG  ASP H 197      23.955  13.013  17.183  1.00 53.70           C  
ATOM   1522  OD1 ASP H 197      24.054  14.122  17.772  1.00 54.14           O  
ATOM   1523  OD2 ASP H 197      23.490  12.869  16.022  1.00 53.44           O1-
ATOM   1524  C   ASP H 197      25.977  11.065  19.706  1.00 50.31           C  
ATOM   1525  O   ASP H 197      25.241  10.898  20.675  1.00 50.56           O  
ATOM   1526  N   SER H 198      26.994  10.222  19.459  1.00 48.53           N  
ATOM   1527  CA  SER H 198      27.219   9.142  20.382  1.00 47.92           C  
ATOM   1528  CB  SER H 198      28.372   8.221  19.953  1.00 48.71           C  
ATOM   1529  OG  SER H 198      28.081   7.646  18.688  1.00 51.22           O  
ATOM   1530  C   SER H 198      27.565   9.707  21.726  1.00 46.59           C  
ATOM   1531  O   SER H 198      28.516  10.474  21.861  1.00 46.34           O  
ATOM   1532  N   ALA H 199      26.797   9.318  22.768  1.00 46.03           N  
ATOM   1533  CA  ALA H 199      27.046   9.816  24.094  1.00 44.89           C  
ATOM   1534  CB  ALA H 199      26.917  11.344  24.207  1.00 44.27           C  
ATOM   1535  C   ALA H 199      26.022   9.213  25.007  1.00 43.56           C  
ATOM   1536  O   ALA H 199      25.201   8.398  24.589  1.00 43.83           O  
ATOM   1537  N   VAL H 200      26.078   9.578  26.305  1.00 41.71           N  
ATOM   1538  CA  VAL H 200      25.115   9.092  27.246  1.00 41.26           C  
ATOM   1539  CB  VAL H 200      25.726   8.718  28.564  1.00 41.10           C  
ATOM   1540  CG1 VAL H 200      24.603   8.328  29.534  1.00 41.68           C  
ATOM   1541  CG2 VAL H 200      26.739   7.585  28.329  1.00 41.59           C  
ATOM   1542  C   VAL H 200      24.146  10.214  27.473  1.00 41.28           C  
ATOM   1543  O   VAL H 200      24.550  11.352  27.707  1.00 41.72           O  
ATOM   1544  N   TYR H 201      22.830   9.917  27.409  1.00 40.70           N  
ATOM   1545  CA  TYR H 201      21.833  10.942  27.547  1.00 39.92           C  
ATOM   1546  CB  TYR H 201      20.777  10.942  26.429  1.00 39.52           C  
ATOM   1547  CG  TYR H 201      21.437  11.292  25.140  1.00 39.49           C  
ATOM   1548  CD1 TYR H 201      21.977  10.320  24.331  1.00 40.26           C  
ATOM   1549  CD2 TYR H 201      21.517  12.602  24.740  1.00 39.10           C  
ATOM   1550  CE1 TYR H 201      22.580  10.655  23.140  1.00 40.13           C  
ATOM   1551  CE2 TYR H 201      22.118  12.942  23.551  1.00 39.53           C  
ATOM   1552  CZ  TYR H 201      22.653  11.969  22.748  1.00 40.12           C  
ATOM   1553  OH  TYR H 201      23.268  12.326  21.530  1.00 41.44           O  
ATOM   1554  C   TYR H 201      21.079  10.712  28.821  1.00 40.92           C  
ATOM   1555  O   TYR H 201      20.712   9.582  29.144  1.00 40.85           O  
ATOM   1556  N   TYR H 202      20.809  11.804  29.570  1.00 41.31           N  
ATOM   1557  CA  TYR H 202      20.135  11.693  30.835  1.00 42.43           C  
ATOM   1558  CB  TYR H 202      20.901  12.303  32.025  1.00 42.77           C  
ATOM   1559  CG  TYR H 202      22.165  11.562  32.302  1.00 43.08           C  
ATOM   1560  CD1 TYR H 202      23.343  11.928  31.696  1.00 43.49           C  
ATOM   1561  CD2 TYR H 202      22.174  10.504  33.180  1.00 43.61           C  
ATOM   1562  CE1 TYR H 202      24.508  11.249  31.962  1.00 43.57           C  
ATOM   1563  CE2 TYR H 202      23.335   9.819  33.450  1.00 43.88           C  
ATOM   1564  CZ  TYR H 202      24.507  10.193  32.840  1.00 43.99           C  
ATOM   1565  OH  TYR H 202      25.703   9.497  33.114  1.00 50.49           O  
ATOM   1566  C   TYR H 202      18.856  12.479  30.793  1.00 43.32           C  
ATOM   1567  O   TYR H 202      18.709  13.414  30.008  1.00 43.11           O  
ATOM   1568  N   CYS H 203      17.872  12.067  31.623  1.00 43.23           N  
ATOM   1569  CA  CYS H 203      16.647  12.804  31.793  1.00 42.86           C  
ATOM   1570  CB  CYS H 203      15.365  12.016  31.426  1.00 42.39           C  
ATOM   1571  SG  CYS H 203      15.104  10.513  32.421  1.00 44.18           S  
ATOM   1572  C   CYS H 203      16.580  13.151  33.256  1.00 42.18           C  
ATOM   1573  O   CYS H 203      16.965  12.345  34.102  1.00 42.72           O  
ATOM   1574  N   ALA H 204      16.111  14.371  33.606  1.00 40.90           N  
ATOM   1575  CA  ALA H 204      16.076  14.744  35.000  1.00 41.78           C  
ATOM   1576  CB  ALA H 204      17.292  15.575  35.448  1.00 40.77           C  
ATOM   1577  C   ALA H 204      14.865  15.588  35.268  1.00 42.82           C  
ATOM   1578  O   ALA H 204      14.324  16.232  34.371  1.00 43.68           O  
ATOM   1579  N   SER H 205      14.393  15.589  36.533  1.00 43.13           N  
ATOM   1580  CA  SER H 205      13.246  16.374  36.901  1.00 43.54           C  
ATOM   1581  CB  SER H 205      12.389  15.751  38.014  1.00 42.89           C  
ATOM   1582  OG  SER H 205      13.065  15.848  39.259  1.00 19.39           O  
ATOM   1583  C   SER H 205      13.699  17.695  37.429  1.00 44.78           C  
ATOM   1584  O   SER H 205      14.811  17.842  37.934  1.00 44.73           O  
ATOM   1585  N   PHE H 206      12.792  18.685  37.337  1.00 45.73           N  
ATOM   1586  CA  PHE H 206      12.997  20.038  37.760  1.00 46.61           C  
ATOM   1587  CB  PHE H 206      12.652  21.007  36.614  1.00 48.70           C  
ATOM   1588  CG  PHE H 206      12.453  22.392  37.122  1.00 39.97           C  
ATOM   1589  CD1 PHE H 206      13.500  23.277  37.208  1.00 21.23           C  
ATOM   1590  CD2 PHE H 206      11.197  22.806  37.505  1.00 19.40           C  
ATOM   1591  CE1 PHE H 206      13.301  24.556  37.673  1.00  0.00           C  
ATOM   1592  CE2 PHE H 206      10.990  24.083  37.971  1.00  0.00           C  
ATOM   1593  CZ  PHE H 206      12.044  24.961  38.055  1.00 31.92           C  
ATOM   1594  C   PHE H 206      12.036  20.304  38.861  1.00 47.42           C  
ATOM   1595  O   PHE H 206      10.860  19.957  38.761  1.00 48.31           O  
ATOM   1596  N   LEU H 207      12.631  20.785  39.968  1.00 43.88           N  
ATOM   1597  CA  LEU H 207      11.907  21.205  41.117  1.00 47.59           C  
ATOM   1598  CB  LEU H 207      12.048  20.365  42.400  1.00 53.77           C  
ATOM   1599  CG  LEU H 207      11.503  18.928  42.333  1.00 48.37           C  
ATOM   1600  CD1 LEU H 207      11.221  18.394  43.750  1.00 49.50           C  
ATOM   1601  CD2 LEU H 207      10.310  18.798  41.377  1.00 50.24           C  
ATOM   1602  C   LEU H 207      12.466  22.524  41.489  1.00 49.02           C  
ATOM   1603  O   LEU H 207      13.453  22.981  40.915  1.00 51.83           O  
ATOM   1604  N   GLY H 208      11.779  23.195  42.424  1.00 51.80           N  
ATOM   1605  CA  GLY H 208      12.259  24.416  42.993  1.00 51.54           C  
ATOM   1606  C   GLY H 208      12.542  25.370  41.900  1.00 52.91           C  
ATOM   1607  O   GLY H 208      12.095  25.190  40.773  1.00 55.78           O  
ATOM   1608  N   ARG H 209      13.328  26.415  42.201  1.00 41.17           N  
ATOM   1609  CA  ARG H 209      13.633  27.330  41.154  1.00 39.42           C  
ATOM   1610  CB  ARG H 209      13.798  28.775  41.637  1.00 40.90           C  
ATOM   1611  CG  ARG H 209      12.475  29.358  42.123  1.00 17.54           C  
ATOM   1612  CD  ARG H 209      12.530  30.855  42.413  1.00  0.00           C  
ATOM   1613  NE  ARG H 209      12.909  31.541  41.143  1.00  0.00           N  
ATOM   1614  CZ  ARG H 209      14.130  32.139  41.027  1.00 21.42           C  
ATOM   1615  NH1 ARG H 209      14.992  32.148  42.090  1.00  0.00           N1+
ATOM   1616  NH2 ARG H 209      14.486  32.743  39.857  1.00  0.00           N  
ATOM   1617  C   ARG H 209      14.916  26.873  40.564  1.00 41.55           C  
ATOM   1618  O   ARG H 209      15.995  27.204  41.054  1.00 43.49           O  
ATOM   1619  N   GLY H 210      14.791  26.082  39.481  1.00 40.18           N  
ATOM   1620  CA  GLY H 210      15.874  25.537  38.718  1.00 39.26           C  
ATOM   1621  C   GLY H 210      16.377  24.318  39.410  1.00 38.82           C  
ATOM   1622  O   GLY H 210      15.788  23.843  40.379  1.00 39.86           O  
ATOM   1623  N   ALA H 211      17.481  23.765  38.881  1.00 33.85           N  
ATOM   1624  CA  ALA H 211      18.151  22.646  39.465  1.00 30.97           C  
ATOM   1625  CB  ALA H 211      18.289  22.722  40.997  1.00 26.70           C  
ATOM   1626  C   ALA H 211      17.429  21.391  39.129  1.00 28.00           C  
ATOM   1627  O   ALA H 211      16.210  21.371  38.952  1.00 27.68           O  
ATOM   1628  N   MET H 212      18.202  20.297  39.022  1.00 27.23           N  
ATOM   1629  CA  MET H 212      17.615  19.024  38.767  1.00 29.34           C  
ATOM   1630  CB  MET H 212      18.198  18.304  37.547  1.00 30.74           C  
ATOM   1631  CG  MET H 212      17.860  19.010  36.234  1.00 33.14           C  
ATOM   1632  SD  MET H 212      18.867  18.449  34.836  1.00 36.85           S  
ATOM   1633  CE  MET H 212      20.336  19.343  35.423  1.00 39.69           C  
ATOM   1634  C   MET H 212      17.899  18.176  39.950  1.00 29.94           C  
ATOM   1635  O   MET H 212      19.036  17.783  40.201  1.00 29.18           O  
ATOM   1636  N   ASP H 213      16.848  17.934  40.743  1.00 30.69           N  
ATOM   1637  CA  ASP H 213      16.941  17.117  41.905  1.00 31.97           C  
ATOM   1638  CB  ASP H 213      15.808  17.361  42.920  1.00 35.31           C  
ATOM   1639  CG  ASP H 213      14.451  17.160  42.273  1.00 39.08           C  
ATOM   1640  OD1 ASP H 213      14.369  17.175  41.020  1.00 38.30           O  
ATOM   1641  OD2 ASP H 213      13.466  17.010  43.039  1.00 39.36           O1-
ATOM   1642  C   ASP H 213      17.036  15.671  41.556  1.00 32.01           C  
ATOM   1643  O   ASP H 213      17.819  14.956  42.179  1.00 32.36           O  
ATOM   1644  N   TYR H 214      16.275  15.172  40.551  1.00 42.70           N  
ATOM   1645  CA  TYR H 214      16.416  13.738  40.445  1.00 42.36           C  
ATOM   1646  CB  TYR H 214      15.119  12.963  40.751  1.00 42.75           C  
ATOM   1647  CG  TYR H 214      14.760  13.156  42.185  1.00 50.35           C  
ATOM   1648  CD1 TYR H 214      14.042  14.259  42.584  1.00 51.11           C  
ATOM   1649  CD2 TYR H 214      15.131  12.226  43.129  1.00 51.22           C  
ATOM   1650  CE1 TYR H 214      13.706  14.436  43.907  1.00 51.78           C  
ATOM   1651  CE2 TYR H 214      14.798  12.398  44.453  1.00 52.23           C  
ATOM   1652  CZ  TYR H 214      14.084  13.505  44.844  1.00 52.04           C  
ATOM   1653  OH  TYR H 214      13.740  13.686  46.201  1.00 51.63           O  
ATOM   1654  C   TYR H 214      16.791  13.377  39.043  1.00 41.67           C  
ATOM   1655  O   TYR H 214      16.194  13.868  38.089  1.00 40.56           O  
ATOM   1656  N   TRP H 215      17.768  12.458  38.890  1.00 40.10           N  
ATOM   1657  CA  TRP H 215      18.251  12.105  37.584  1.00 39.81           C  
ATOM   1658  CB  TRP H 215      19.769  12.309  37.441  1.00 38.59           C  
ATOM   1659  CG  TRP H 215      20.222  13.749  37.508  1.00 37.48           C  
ATOM   1660  CD2 TRP H 215      20.889  14.443  36.443  1.00 37.51           C  
ATOM   1661  CD1 TRP H 215      20.149  14.623  38.553  1.00 37.98           C  
ATOM   1662  NE1 TRP H 215      20.724  15.821  38.205  1.00 37.84           N  
ATOM   1663  CE2 TRP H 215      21.187  15.724  36.911  1.00 37.70           C  
ATOM   1664  CE3 TRP H 215      21.238  14.045  35.184  1.00 37.36           C  
ATOM   1665  CZ2 TRP H 215      21.840  16.629  36.122  1.00 37.73           C  
ATOM   1666  CZ3 TRP H 215      21.886  14.964  34.387  1.00 36.95           C  
ATOM   1667  CH2 TRP H 215      22.182  16.231  34.848  1.00 36.93           C  
ATOM   1668  C   TRP H 215      18.002  10.650  37.329  1.00 40.67           C  
ATOM   1669  O   TRP H 215      17.798   9.863  38.253  1.00 41.12           O  
ATOM   1670  N   GLY H 216      17.987  10.268  36.033  1.00 42.53           N  
ATOM   1671  CA  GLY H 216      17.813   8.897  35.645  1.00 44.17           C  
ATOM   1672  C   GLY H 216      19.172   8.262  35.589  1.00 45.33           C  
ATOM   1673  O   GLY H 216      20.182   8.892  35.893  1.00 45.46           O  
ATOM   1674  N   GLN H 217      19.212   6.966  35.228  1.00 45.43           N  
ATOM   1675  CA  GLN H 217      20.418   6.196  35.103  1.00 45.48           C  
ATOM   1676  CB  GLN H 217      20.104   4.694  35.034  1.00 49.07           C  
ATOM   1677  CG  GLN H 217      19.219   4.316  33.850  1.00 53.94           C  
ATOM   1678  CD  GLN H 217      18.604   2.958  34.138  1.00 56.48           C  
ATOM   1679  OE1 GLN H 217      19.240   2.078  34.711  1.00 57.44           O  
ATOM   1680  NE2 GLN H 217      17.313   2.789  33.745  1.00 57.31           N  
ATOM   1681  C   GLN H 217      21.204   6.632  33.900  1.00 43.83           C  
ATOM   1682  O   GLN H 217      22.433   6.666  33.931  1.00 44.53           O  
ATOM   1683  N   GLY H 218      20.513   6.983  32.799  1.00 42.28           N  
ATOM   1684  CA  GLY H 218      21.185   7.429  31.609  1.00 41.33           C  
ATOM   1685  C   GLY H 218      21.080   6.378  30.546  1.00 41.33           C  
ATOM   1686  O   GLY H 218      21.013   5.183  30.827  1.00 41.87           O  
ATOM   1687  N   THR H 219      21.055   6.822  29.274  1.00 41.28           N  
ATOM   1688  CA  THR H 219      20.964   5.920  28.163  1.00 41.63           C  
ATOM   1689  CB  THR H 219      19.777   6.207  27.288  1.00 41.73           C  
ATOM   1690  OG1 THR H 219      18.580   6.089  28.041  1.00 42.02           O  
ATOM   1691  CG2 THR H 219      19.765   5.231  26.100  1.00 41.53           C  
ATOM   1692  C   THR H 219      22.191   6.126  27.336  1.00 43.48           C  
ATOM   1693  O   THR H 219      22.583   7.255  27.055  1.00 44.09           O  
ATOM   1694  N   SER H 220      22.843   5.030  26.916  1.00 44.07           N  
ATOM   1695  CA  SER H 220      24.035   5.202  26.141  1.00 44.91           C  
ATOM   1696  CB  SER H 220      25.169   4.251  26.559  1.00 44.87           C  
ATOM   1697  OG  SER H 220      24.703   2.910  26.548  1.00 31.72           O  
ATOM   1698  C   SER H 220      23.696   4.957  24.708  1.00 45.80           C  
ATOM   1699  O   SER H 220      23.173   3.905  24.343  1.00 47.08           O  
ATOM   1700  N   VAL H 221      23.992   5.950  23.850  1.00 47.14           N  
ATOM   1701  CA  VAL H 221      23.685   5.828  22.456  1.00 47.84           C  
ATOM   1702  CB  VAL H 221      22.996   7.046  21.899  1.00 46.61           C  
ATOM   1703  CG1 VAL H 221      22.765   6.839  20.392  1.00 28.48           C  
ATOM   1704  CG2 VAL H 221      21.711   7.313  22.708  1.00 29.43           C  
ATOM   1705  C   VAL H 221      24.978   5.680  21.717  1.00 49.40           C  
ATOM   1706  O   VAL H 221      25.918   6.443  21.931  1.00 49.70           O  
ATOM   1707  N   THR H 222      25.063   4.668  20.829  1.00 49.49           N  
ATOM   1708  CA  THR H 222      26.262   4.481  20.066  1.00 49.33           C  
ATOM   1709  CB  THR H 222      26.919   3.155  20.312  1.00 50.63           C  
ATOM   1710  OG1 THR H 222      27.236   3.018  21.690  1.00 51.69           O  
ATOM   1711  CG2 THR H 222      28.204   3.076  19.470  1.00 51.20           C  
ATOM   1712  C   THR H 222      25.879   4.525  18.623  1.00 49.91           C  
ATOM   1713  O   THR H 222      25.081   3.711  18.158  1.00 50.00           O  
ATOM   1714  N   VAL H 223      26.448   5.486  17.869  1.00 51.38           N  
ATOM   1715  CA  VAL H 223      26.120   5.582  16.477  1.00 52.95           C  
ATOM   1716  CB  VAL H 223      25.968   7.005  16.019  1.00 51.73           C  
ATOM   1717  CG1 VAL H 223      25.708   7.016  14.508  1.00 51.42           C  
ATOM   1718  CG2 VAL H 223      24.850   7.671  16.841  1.00 51.04           C  
ATOM   1719  C   VAL H 223      27.251   4.966  15.716  1.00 54.37           C  
ATOM   1720  O   VAL H 223      28.346   5.524  15.648  1.00 54.54           O  
ATOM   1721  N   SER H 224      27.004   3.781  15.121  1.00 55.08           N  
ATOM   1722  CA  SER H 224      28.030   3.112  14.378  1.00 55.75           C  
ATOM   1723  CB  SER H 224      28.804   2.073  15.207  1.00 55.89           C  
ATOM   1724  OG  SER H 224      29.541   2.712  16.239  1.00 57.05           O  
ATOM   1725  C   SER H 224      27.374   2.365  13.264  1.00 56.24           C  
ATOM   1726  O   SER H 224      26.230   1.925  13.379  1.00 56.28           O  
ATOM   1727  N   SER H 225      28.098   2.206  12.141  1.00 56.93           N  
ATOM   1728  CA  SER H 225      27.563   1.481  11.026  1.00 57.69           C  
ATOM   1729  CB  SER H 225      27.568   2.294   9.720  1.00 58.46           C  
ATOM   1730  OG  SER H 225      28.902   2.584   9.333  1.00 59.24           O  
ATOM   1731  C   SER H 225      28.468   0.277  10.810  1.00 57.22           C  
ATOM   1732  O   SER H 225      29.539   0.222  11.471  1.00 57.10           O  
ATOM   1733  OXT SER H 225      28.107  -0.600   9.981  1.00  0.00           O1-
TER    1734      SER H 225 
CONECT  164  676
CONECT  676  164
CONECT  981 1571
CONECT 1571  981
END
