# Supplementary material for: Fully automated antibody structure prediction using BIOVIA tools: Validation study
Source: PLoS One. 2017 May 18;12(5):e0177923. doi: 10.1371/journal.pone.0177923 (PMC5436848; doi:10.1371/journal.pone.0177923)
Supplement: S1 Dataset — Predicted structures using the Top5 framework method, Chothia CDR definition with no canonical filtering and generating 50 models. These were used in the detailed discussion of outliers and for comparison against predictions using canonical filtering. (ZIP) [file pone.0177923.s003.zip › 4O4Y_LH_FV_FinalModel.pdb]

REMARK   Accelrys Discovery Studio PDB file
REMARK   Created:  2015-05-08T07:05:40Z
SSBOND   1 CYS L   22    CYS L   89                                     
SSBOND   2 CYS H  133    CYS H  205                                     
HETATM    1  N   UNK L   1      25.383  32.016  29.303  1.00 57.31           N  
HETATM    2  CA  UNK L   1      26.390  32.050  30.392  1.00 56.54           C  
HETATM    3  C   UNK L   1      27.293  30.865  30.318  1.00 55.17           C  
HETATM    4  O   UNK L   1      26.881  29.798  29.861  1.00 53.73           O  
ATOM      5  N   VAL L   2      28.554  31.040  30.773  1.00 54.05           N  
ATOM      6  CA  VAL L   2      29.521  29.975  30.767  1.00 52.46           C  
ATOM      7  CB  VAL L   2      30.711  30.236  29.890  1.00 51.38           C  
ATOM      8  CG1 VAL L   2      30.239  30.314  28.431  1.00 61.91           C  
ATOM      9  CG2 VAL L   2      31.413  31.512  30.383  1.00 65.91           C  
ATOM     10  C   VAL L   2      30.056  29.808  32.158  1.00 51.78           C  
ATOM     11  O   VAL L   2      30.089  30.756  32.942  1.00 52.11           O  
ATOM     12  N   LEU L   3      30.487  28.573  32.494  1.00 54.00           N  
ATOM     13  CA  LEU L   3      30.991  28.279  33.808  1.00 50.21           C  
ATOM     14  CB  LEU L   3      30.238  27.132  34.506  1.00 47.22           C  
ATOM     15  CG  LEU L   3      28.750  27.412  34.793  1.00 47.72           C  
ATOM     16  CD1 LEU L   3      28.579  28.520  35.845  1.00  0.00           C  
ATOM     17  CD2 LEU L   3      27.969  27.676  33.495  1.00  0.00           C  
ATOM     18  C   LEU L   3      32.401  27.794  33.676  1.00 49.91           C  
ATOM     19  O   LEU L   3      32.697  26.947  32.834  1.00 50.21           O  
ATOM     20  N   THR L   4      33.317  28.323  34.514  1.00 48.89           N  
ATOM     21  CA  THR L   4      34.670  27.853  34.484  1.00 49.54           C  
ATOM     22  CB  THR L   4      35.686  28.945  34.349  1.00 46.00           C  
ATOM     23  OG1 THR L   4      35.569  29.855  35.431  1.00 49.60           O  
ATOM     24  CG2 THR L   4      35.457  29.669  33.017  1.00 45.51           C  
ATOM     25  C   THR L   4      34.921  27.162  35.784  1.00 47.69           C  
ATOM     26  O   THR L   4      34.931  27.790  36.844  1.00 48.51           O  
ATOM     27  N   GLN L   5      35.144  25.835  35.725  1.00 47.87           N  
ATOM     28  CA  GLN L   5      35.355  25.090  36.930  1.00 46.39           C  
ATOM     29  CB  GLN L   5      34.525  23.797  36.996  1.00 51.98           C  
ATOM     30  CG  GLN L   5      34.633  23.069  38.337  1.00 52.49           C  
ATOM     31  CD  GLN L   5      33.593  21.962  38.343  1.00 51.16           C  
ATOM     32  OE1 GLN L   5      33.031  21.611  37.306  1.00 49.88           O  
ATOM     33  NE2 GLN L   5      33.321  21.398  39.549  1.00 51.50           N  
ATOM     34  C   GLN L   5      36.807  24.732  37.012  1.00 46.81           C  
ATOM     35  O   GLN L   5      37.426  24.353  36.019  1.00 47.44           O  
ATOM     36  N   THR L   6      37.390  24.881  38.220  1.00 48.75           N  
ATOM     37  CA  THR L   6      38.777  24.576  38.441  1.00 49.86           C  
ATOM     38  CB  THR L   6      39.638  25.804  38.516  1.00 48.27           C  
ATOM     39  OG1 THR L   6      39.204  26.634  39.582  1.00 50.63           O  
ATOM     40  CG2 THR L   6      39.543  26.568  37.188  1.00 49.54           C  
ATOM     41  C   THR L   6      38.881  23.906  39.776  1.00 49.36           C  
ATOM     42  O   THR L   6      38.076  24.186  40.662  1.00 50.47           O  
ATOM     43  N   PRO L   7      39.836  23.031  39.988  1.00 50.61           N  
ATOM     44  CA  PRO L   7      40.791  22.605  38.995  1.00 50.54           C  
ATOM     45  CD  PRO L   7      40.350  22.862  41.337  1.00 46.91           C  
ATOM     46  CB  PRO L   7      42.055  22.213  39.763  1.00 49.45           C  
ATOM     47  CG  PRO L   7      41.556  21.925  41.187  1.00 45.83           C  
ATOM     48  C   PRO L   7      40.210  21.457  38.236  1.00 49.62           C  
ATOM     49  O   PRO L   7      39.126  21.000  38.592  1.00 49.70           O  
ATOM     50  N   SER L   8      40.905  20.982  37.185  1.00 49.37           N  
ATOM     51  CA  SER L   8      40.435  19.866  36.415  1.00 48.44           C  
ATOM     52  CB  SER L   8      41.344  19.553  35.216  1.00 63.69           C  
ATOM     53  OG  SER L   8      41.352  20.647  34.309  1.00142.98           O  
ATOM     54  C   SER L   8      40.408  18.648  37.292  1.00 47.31           C  
ATOM     55  O   SER L   8      39.463  17.864  37.243  1.00 47.16           O  
ATOM     56  N   SER L   9      41.454  18.447  38.120  1.00 46.86           N  
ATOM     57  CA  SER L   9      41.480  17.284  38.965  1.00 46.09           C  
ATOM     58  CB  SER L   9      42.299  16.113  38.393  1.00 60.49           C  
ATOM     59  OG  SER L   9      41.690  15.613  37.215  1.00 62.95           O  
ATOM     60  C   SER L   9      42.139  17.654  40.251  1.00 46.32           C  
ATOM     61  O   SER L   9      42.893  18.624  40.324  1.00 48.26           O  
ATOM     62  N   VAL L  10      41.846  16.883  41.316  1.00 46.60           N  
ATOM     63  CA  VAL L  10      42.473  17.143  42.578  1.00 48.09           C  
ATOM     64  CB  VAL L  10      41.764  18.219  43.354  1.00 46.31           C  
ATOM     65  CG1 VAL L  10      40.303  17.796  43.575  1.00 44.07           C  
ATOM     66  CG2 VAL L  10      42.539  18.497  44.650  1.00 48.53           C  
ATOM     67  C   VAL L  10      42.486  15.874  43.388  1.00 46.83           C  
ATOM     68  O   VAL L  10      41.574  15.055  43.288  1.00 44.77           O  
ATOM     69  N   SER L  11      43.541  15.672  44.213  1.00 49.21           N  
ATOM     70  CA  SER L  11      43.602  14.498  45.048  1.00 48.52           C  
ATOM     71  CB  SER L  11      44.729  13.519  44.675  1.00 40.84           C  
ATOM     72  OG  SER L  11      44.464  12.910  43.421  1.00 42.76           O  
ATOM     73  C   SER L  11      43.868  14.925  46.462  1.00 50.81           C  
ATOM     74  O   SER L  11      44.711  15.787  46.707  1.00 51.73           O  
ATOM     75  N   ALA L  12      43.144  14.314  47.430  1.00 45.62           N  
ATOM     76  CA  ALA L  12      43.304  14.611  48.827  1.00 47.41           C  
ATOM     77  CB  ALA L  12      42.221  15.554  49.377  1.00 67.70           C  
ATOM     78  C   ALA L  12      43.170  13.317  49.572  1.00 47.50           C  
ATOM     79  O   ALA L  12      42.554  12.369  49.089  1.00 45.23           O  
ATOM     80  N   ALA L  13      43.777  13.244  50.775  1.00 50.57           N  
ATOM     81  CA  ALA L  13      43.733  12.064  51.595  1.00 51.01           C  
ATOM     82  CB  ALA L  13      44.881  11.978  52.613  1.00 47.84           C  
ATOM     83  C   ALA L  13      42.455  12.060  52.369  1.00 50.36           C  
ATOM     84  O   ALA L  13      41.779  13.080  52.479  1.00 50.41           O  
ATOM     85  N   VAL L  14      42.091  10.888  52.929  1.00 48.06           N  
ATOM     86  CA  VAL L  14      40.878  10.783  53.683  1.00 50.65           C  
ATOM     87  CB  VAL L  14      40.616   9.396  54.197  1.00 55.37           C  
ATOM     88  CG1 VAL L  14      39.320   9.415  55.025  1.00 55.33           C  
ATOM     89  CG2 VAL L  14      40.589   8.424  53.006  1.00 55.70           C  
ATOM     90  C   VAL L  14      41.006  11.691  54.860  1.00 52.40           C  
ATOM     91  O   VAL L  14      42.063  11.769  55.486  1.00 56.33           O  
ATOM     92  N   GLY L  15      39.919  12.423  55.171  1.00 51.60           N  
ATOM     93  CA  GLY L  15      39.924  13.327  56.281  1.00 53.96           C  
ATOM     94  C   GLY L  15      40.397  14.657  55.791  1.00 52.41           C  
ATOM     95  O   GLY L  15      40.291  15.657  56.498  1.00 54.57           O  
ATOM     96  N   GLY L  16      40.907  14.710  54.545  1.00 52.77           N  
ATOM     97  CA  GLY L  16      41.432  15.940  54.020  1.00 50.78           C  
ATOM     98  C   GLY L  16      40.291  16.771  53.523  1.00 50.95           C  
ATOM     99  O   GLY L  16      39.136  16.354  53.577  1.00 51.04           O  
ATOM    100  N   THR L  17      40.595  17.986  53.022  1.00 50.58           N  
ATOM    101  CA  THR L  17      39.550  18.851  52.551  1.00 51.30           C  
ATOM    102  CB  THR L  17      39.460  20.139  53.316  1.00 59.78           C  
ATOM    103  OG1 THR L  17      39.242  19.874  54.694  1.00 62.25           O  
ATOM    104  CG2 THR L  17      38.293  20.971  52.752  1.00 60.91           C  
ATOM    105  C   THR L  17      39.816  19.198  51.116  1.00 51.13           C  
ATOM    106  O   THR L  17      40.962  19.379  50.705  1.00 51.79           O  
ATOM    107  N   VAL L  18      38.740  19.288  50.305  1.00 51.22           N  
ATOM    108  CA  VAL L  18      38.904  19.609  48.914  1.00 49.63           C  
ATOM    109  CB  VAL L  18      38.438  18.515  47.996  1.00 53.61           C  
ATOM    110  CG1 VAL L  18      38.479  19.035  46.552  1.00 52.52           C  
ATOM    111  CG2 VAL L  18      39.320  17.276  48.216  1.00 51.08           C  
ATOM    112  C   VAL L  18      38.086  20.823  48.611  1.00 49.14           C  
ATOM    113  O   VAL L  18      37.008  21.013  49.170  1.00 50.44           O  
ATOM    114  N   THR L  19      38.599  21.700  47.722  1.00 49.40           N  
ATOM    115  CA  THR L  19      37.840  22.868  47.389  1.00 49.67           C  
ATOM    116  CB  THR L  19      38.432  24.137  47.938  1.00 55.52           C  
ATOM    117  OG1 THR L  19      37.441  25.149  47.977  1.00 58.91           O  
ATOM    118  CG2 THR L  19      39.599  24.591  47.051  1.00 57.27           C  
ATOM    119  C   THR L  19      37.742  22.959  45.892  1.00 48.09           C  
ATOM    120  O   THR L  19      38.728  22.799  45.173  1.00 47.50           O  
ATOM    121  N   ILE L  20      36.520  23.201  45.378  1.00 47.61           N  
ATOM    122  CA  ILE L  20      36.314  23.290  43.959  1.00 46.13           C  
ATOM    123  CB  ILE L  20      35.374  22.238  43.451  1.00 45.83           C  
ATOM    124  CG1 ILE L  20      35.948  20.846  43.765  1.00 44.89           C  
ATOM    125  CG2 ILE L  20      35.140  22.479  41.952  1.00 46.64           C  
ATOM    126  CD1 ILE L  20      34.926  19.721  43.636  1.00 44.56           C  
ATOM    127  C   ILE L  20      35.713  24.635  43.681  1.00 48.58           C  
ATOM    128  O   ILE L  20      34.828  25.086  44.408  1.00 48.58           O  
ATOM    129  N   ASN L  21      36.188  25.311  42.611  1.00 46.64           N  
ATOM    130  CA  ASN L  21      35.754  26.654  42.323  1.00 46.84           C  
ATOM    131  CB  ASN L  21      36.935  27.632  42.202  1.00 54.75           C  
ATOM    132  CG  ASN L  21      37.784  27.519  43.462  1.00 56.06           C  
ATOM    133  OD1 ASN L  21      37.295  27.660  44.582  1.00 18.32           O  
ATOM    134  ND2 ASN L  21      39.101  27.242  43.269  1.00 17.94           N  
ATOM    135  C   ASN L  21      35.056  26.689  40.992  1.00 47.27           C  
ATOM    136  O   ASN L  21      35.439  25.996  40.052  1.00 48.22           O  
ATOM    137  N   CYS L  22      33.996  27.516  40.886  1.00 45.17           N  
ATOM    138  CA  CYS L  22      33.268  27.661  39.654  1.00 45.21           C  
ATOM    139  CB  CYS L  22      31.878  26.976  39.756  1.00 53.59           C  
ATOM    140  SG  CYS L  22      30.947  26.859  38.199  1.00 58.14           S  
ATOM    141  C   CYS L  22      33.116  29.139  39.410  1.00 45.21           C  
ATOM    142  O   CYS L  22      32.736  29.884  40.314  1.00 46.93           O  
ATOM    143  N   GLN L  23      33.440  29.619  38.185  1.00 46.54           N  
ATOM    144  CA  GLN L  23      33.304  31.030  37.936  1.00 48.85           C  
ATOM    145  CB  GLN L  23      34.612  31.758  37.602  1.00 64.33           C  
ATOM    146  CG  GLN L  23      34.379  33.255  37.382  1.00 67.91           C  
ATOM    147  CD  GLN L  23      35.692  33.914  36.996  1.00 78.23           C  
ATOM    148  OE1 GLN L  23      35.841  34.405  35.878  1.00 85.34           O  
ATOM    149  NE2 GLN L  23      36.676  33.918  37.935  1.00 79.56           N  
ATOM    150  C   GLN L  23      32.385  31.245  36.775  1.00 47.63           C  
ATOM    151  O   GLN L  23      32.520  30.629  35.718  1.00 48.11           O  
ATOM    152  N   ALA L  24      31.404  32.144  36.966  1.00 46.86           N  
ATOM    153  CA  ALA L  24      30.438  32.441  35.950  1.00 47.39           C  
ATOM    154  CB  ALA L  24      29.052  32.790  36.513  1.00 41.96           C  
ATOM    155  C   ALA L  24      30.891  33.602  35.121  1.00 49.65           C  
ATOM    156  O   ALA L  24      31.727  34.404  35.535  1.00 52.99           O  
ATOM    157  N   SER L  25      30.395  33.667  33.859  1.00 59.21           N  
ATOM    158  CA  SER L  25      30.644  34.744  32.932  1.00 60.17           C  
ATOM    159  CB  SER L  25      30.253  34.387  31.485  1.00 61.03           C  
ATOM    160  OG  SER L  25      28.853  34.159  31.391  1.00 61.77           O  
ATOM    161  C   SER L  25      29.830  35.939  33.358  1.00 60.65           C  
ATOM    162  O   SER L  25      30.260  37.083  33.207  1.00 61.90           O  
ATOM    163  N   GLN L  26      28.609  35.688  33.884  1.00 61.36           N  
ATOM    164  CA  GLN L  26      27.729  36.718  34.375  1.00 70.65           C  
ATOM    165  CB  GLN L  26      26.439  36.897  33.562  1.00 71.95           C  
ATOM    166  CG  GLN L  26      26.648  37.377  32.126  1.00 78.18           C  
ATOM    167  CD  GLN L  26      25.261  37.505  31.512  1.00 86.30           C  
ATOM    168  OE1 GLN L  26      24.469  38.357  31.911  1.00 86.50           O  
ATOM    169  NE2 GLN L  26      24.948  36.622  30.525  1.00 97.21           N  
ATOM    170  C   GLN L  26      27.285  36.285  35.741  1.00 69.28           C  
ATOM    171  O   GLN L  26      27.389  35.111  36.085  1.00 69.01           O  
ATOM    172  N   SER L  27      26.779  37.225  36.569  1.00 61.23           N  
ATOM    173  CA  SER L  27      26.365  36.865  37.896  1.00 61.17           C  
ATOM    174  CB  SER L  27      26.167  38.077  38.825  1.00 60.36           C  
ATOM    175  OG  SER L  27      25.760  37.653  40.119  1.00 67.07           O  
ATOM    176  C   SER L  27      25.073  36.116  37.805  1.00 61.42           C  
ATOM    177  O   SER L  27      24.288  36.317  36.878  1.00 61.14           O  
ATOM    178  N   VAL L  28      24.839  35.193  38.763  1.00 61.10           N  
ATOM    179  CA  VAL L  28      23.616  34.431  38.775  1.00 63.71           C  
ATOM    180  CB  VAL L  28      23.905  32.949  38.839  1.00 63.33           C  
ATOM    181  CG1 VAL L  28      22.606  32.121  38.877  1.00 75.66           C  
ATOM    182  CG2 VAL L  28      24.796  32.616  37.634  1.00 75.88           C  
ATOM    183  C   VAL L  28      22.891  34.834  40.024  1.00 65.91           C  
ATOM    184  O   VAL L  28      22.534  33.998  40.849  1.00 66.89           O  
ATOM    185  N   TYR L  29      22.536  36.122  40.166  1.00 69.32           N  
ATOM    186  CA  TYR L  29      22.052  36.473  41.467  1.00 70.62           C  
ATOM    187  CB  TYR L  29      22.944  37.494  42.183  1.00 71.73           C  
ATOM    188  CG  TYR L  29      22.757  38.795  41.486  1.00 68.10           C  
ATOM    189  CD1 TYR L  29      23.342  39.051  40.267  1.00 68.87           C  
ATOM    190  CD2 TYR L  29      21.984  39.766  42.076  1.00 67.83           C  
ATOM    191  CE1 TYR L  29      23.153  40.267  39.647  1.00 44.40           C  
ATOM    192  CE2 TYR L  29      21.792  40.981  41.466  1.00 44.40           C  
ATOM    193  CZ  TYR L  29      22.377  41.230  40.249  1.00 44.40           C  
ATOM    194  OH  TYR L  29      22.176  42.479  39.624  1.00 44.40           O  
ATOM    195  C   TYR L  29      20.676  37.040  41.473  1.00 70.54           C  
ATOM    196  O   TYR L  29      20.226  37.724  40.556  1.00 71.71           O  
ATOM    197  N   ASN L  30      20.023  36.666  42.582  1.00 69.72           N  
ATOM    198  CA  ASN L  30      18.763  36.913  43.212  1.00 69.90           C  
ATOM    199  CB  ASN L  30      17.542  36.371  42.456  1.00 92.74           C  
ATOM    200  CG  ASN L  30      16.330  36.935  43.176  1.00102.16           C  
ATOM    201  OD1 ASN L  30      16.183  36.743  44.383  1.00106.52           O  
ATOM    202  ND2 ASN L  30      15.454  37.664  42.433  1.00 96.89           N  
ATOM    203  C   ASN L  30      19.042  36.024  44.378  1.00 66.94           C  
ATOM    204  O   ASN L  30      19.772  36.402  45.292  1.00 65.68           O  
ATOM    205  N   LYS L  31      18.438  34.823  44.391  1.00 65.69           N  
ATOM    206  CA  LYS L  31      19.024  33.793  45.194  1.00 65.73           C  
ATOM    207  CB  LYS L  31      18.052  32.654  45.537  1.00 65.23           C  
ATOM    208  CG  LYS L  31      18.611  31.673  46.567  1.00 65.15           C  
ATOM    209  CD  LYS L  31      18.829  32.302  47.948  1.00 78.26           C  
ATOM    210  CE  LYS L  31      17.534  32.639  48.691  1.00 77.75           C  
ATOM    211  NZ  LYS L  31      17.845  33.243  50.009  1.00 79.10           N1+
ATOM    212  C   LYS L  31      20.035  33.281  44.203  1.00 64.42           C  
ATOM    213  O   LYS L  31      19.831  33.480  43.008  1.00 64.25           O  
ATOM    214  N   ASN L  32      21.171  32.678  44.609  1.00 62.69           N  
ATOM    215  CA  ASN L  32      22.085  32.258  43.571  1.00 62.41           C  
ATOM    216  CB  ASN L  32      23.514  31.909  44.048  1.00 63.07           C  
ATOM    217  CG  ASN L  32      24.380  33.161  44.146  1.00 83.85           C  
ATOM    218  OD1 ASN L  32      24.591  33.866  43.161  1.00 76.19           O  
ATOM    219  ND2 ASN L  32      24.912  33.434  45.366  1.00 84.89           N  
ATOM    220  C   ASN L  32      21.562  31.014  42.926  1.00 62.38           C  
ATOM    221  O   ASN L  32      21.205  30.062  43.614  1.00 63.49           O  
ATOM    222  N   TYR L  33      21.541  30.959  41.576  1.00 61.32           N  
ATOM    223  CA  TYR L  33      21.006  29.777  40.964  1.00 58.41           C  
ATOM    224  CB  TYR L  33      20.295  30.068  39.629  1.00 60.05           C  
ATOM    225  CG  TYR L  33      19.222  31.082  39.832  1.00 66.13           C  
ATOM    226  CD1 TYR L  33      19.541  32.411  39.951  1.00 68.57           C  
ATOM    227  CD2 TYR L  33      17.899  30.720  39.879  1.00 69.98           C  
ATOM    228  CE1 TYR L  33      18.560  33.357  40.127  1.00 72.12           C  
ATOM    229  CE2 TYR L  33      16.907  31.654  40.055  1.00 73.07           C  
ATOM    230  CZ  TYR L  33      17.240  32.981  40.180  1.00 74.34           C  
ATOM    231  OH  TYR L  33      16.235  33.954  40.358  1.00124.87           O  
ATOM    232  C   TYR L  33      22.176  28.912  40.582  1.00 55.86           C  
ATOM    233  O   TYR L  33      22.396  28.662  39.396  1.00 56.14           O  
ATOM    234  N   LEU L  34      22.940  28.402  41.574  1.00 46.91           N  
ATOM    235  CA  LEU L  34      24.059  27.553  41.297  1.00 46.26           C  
ATOM    236  CB  LEU L  34      25.402  28.175  41.734  1.00 42.79           C  
ATOM    237  CG  LEU L  34      26.656  27.289  41.561  1.00 42.71           C  
ATOM    238  CD1 LEU L  34      26.741  26.190  42.625  1.00 43.56           C  
ATOM    239  CD2 LEU L  34      26.762  26.720  40.143  1.00 42.50           C  
ATOM    240  C   LEU L  34      23.850  26.276  42.043  1.00 47.59           C  
ATOM    241  O   LEU L  34      23.463  26.288  43.210  1.00 46.91           O  
ATOM    242  N   ALA L  35      24.093  25.133  41.368  1.00 45.09           N  
ATOM    243  CA  ALA L  35      23.927  23.856  42.005  1.00 42.70           C  
ATOM    244  CB  ALA L  35      22.736  23.047  41.459  1.00 48.61           C  
ATOM    245  C   ALA L  35      25.167  23.033  41.787  1.00 42.80           C  
ATOM    246  O   ALA L  35      25.882  23.208  40.801  1.00 43.40           O  
ATOM    247  N   TRP L  36      25.460  22.115  42.733  1.00 42.32           N  
ATOM    248  CA  TRP L  36      26.619  21.264  42.626  1.00 41.35           C  
ATOM    249  CB  TRP L  36      27.585  21.411  43.813  1.00 45.48           C  
ATOM    250  CG  TRP L  36      28.200  22.787  43.908  1.00 46.44           C  
ATOM    251  CD2 TRP L  36      29.381  23.200  43.205  1.00 46.57           C  
ATOM    252  CD1 TRP L  36      27.782  23.866  44.629  1.00 46.59           C  
ATOM    253  NE1 TRP L  36      28.627  24.928  44.418  1.00 46.06           N  
ATOM    254  CE2 TRP L  36      29.618  24.532  43.544  1.00 46.86           C  
ATOM    255  CE3 TRP L  36      30.202  22.526  42.345  1.00 46.87           C  
ATOM    256  CZ2 TRP L  36      30.684  25.214  43.029  1.00 46.01           C  
ATOM    257  CZ3 TRP L  36      31.275  23.217  41.827  1.00 47.24           C  
ATOM    258  CH2 TRP L  36      31.512  24.534  42.164  1.00 46.80           C  
ATOM    259  C   TRP L  36      26.157  19.836  42.579  1.00 41.08           C  
ATOM    260  O   TRP L  36      25.251  19.439  43.313  1.00 40.39           O  
ATOM    261  N   TYR L  37      26.789  19.023  41.701  1.00 40.17           N  
ATOM    262  CA  TYR L  37      26.389  17.649  41.543  1.00 39.74           C  
ATOM    263  CB  TYR L  37      25.808  17.308  40.157  1.00 44.56           C  
ATOM    264  CG  TYR L  37      24.652  18.192  39.838  1.00 43.67           C  
ATOM    265  CD1 TYR L  37      23.435  18.025  40.454  1.00 43.63           C  
ATOM    266  CD2 TYR L  37      24.794  19.212  38.928  1.00 43.90           C  
ATOM    267  CE1 TYR L  37      22.377  18.848  40.151  1.00 43.11           C  
ATOM    268  CE2 TYR L  37      23.737  20.038  38.621  1.00 43.14           C  
ATOM    269  CZ  TYR L  37      22.521  19.854  39.233  1.00 44.24           C  
ATOM    270  OH  TYR L  37      21.427  20.692  38.929  1.00 43.14           O  
ATOM    271  C   TYR L  37      27.592  16.768  41.668  1.00 40.22           C  
ATOM    272  O   TYR L  37      28.707  17.155  41.321  1.00 40.48           O  
ATOM    273  N   GLN L  38      27.376  15.539  42.182  1.00 40.49           N  
ATOM    274  CA  GLN L  38      28.410  14.550  42.296  1.00 40.70           C  
ATOM    275  CB  GLN L  38      28.470  13.886  43.684  1.00 43.01           C  
ATOM    276  CG  GLN L  38      29.548  12.805  43.800  1.00 42.95           C  
ATOM    277  CD  GLN L  38      29.386  12.095  45.139  1.00 45.00           C  
ATOM    278  OE1 GLN L  38      28.278  11.761  45.556  1.00 47.51           O  
ATOM    279  NE2 GLN L  38      30.527  11.855  45.837  1.00 46.31           N  
ATOM    280  C   GLN L  38      28.050  13.456  41.345  1.00 40.39           C  
ATOM    281  O   GLN L  38      26.889  13.058  41.264  1.00 40.26           O  
ATOM    282  N   GLN L  39      29.031  12.945  40.577  1.00 41.59           N  
ATOM    283  CA  GLN L  39      28.697  11.882  39.675  1.00 41.08           C  
ATOM    284  CB  GLN L  39      28.643  12.322  38.200  1.00 39.61           C  
ATOM    285  CG  GLN L  39      28.286  11.177  37.246  1.00 40.20           C  
ATOM    286  CD  GLN L  39      28.259  11.711  35.820  1.00 40.67           C  
ATOM    287  OE1 GLN L  39      28.705  12.824  35.548  1.00 40.80           O  
ATOM    288  NE2 GLN L  39      27.728  10.891  34.874  1.00 40.09           N  
ATOM    289  C   GLN L  39      29.739  10.808  39.756  1.00 43.00           C  
ATOM    290  O   GLN L  39      30.897  11.020  39.399  1.00 42.57           O  
ATOM    291  N   LYS L  40      29.343   9.606  40.220  1.00 44.08           N  
ATOM    292  CA  LYS L  40      30.250   8.491  40.260  1.00 45.65           C  
ATOM    293  CB  LYS L  40      29.887   7.423  41.301  1.00 51.22           C  
ATOM    294  CG  LYS L  40      30.188   7.921  42.714  1.00 52.68           C  
ATOM    295  CD  LYS L  40      29.638   7.047  43.837  1.00 54.21           C  
ATOM    296  CE  LYS L  40      30.045   7.548  45.224  1.00 54.21           C  
ATOM    297  NZ  LYS L  40      29.499   6.652  46.265  1.00 54.75           N1+
ATOM    298  C   LYS L  40      30.238   7.890  38.888  1.00 47.31           C  
ATOM    299  O   LYS L  40      29.340   8.169  38.099  1.00 47.37           O  
ATOM    300  N   PRO L  41      31.205   7.080  38.557  1.00 51.52           N  
ATOM    301  CA  PRO L  41      31.316   6.612  37.204  1.00 53.37           C  
ATOM    302  CD  PRO L  41      32.489   7.087  39.237  1.00 53.58           C  
ATOM    303  CB  PRO L  41      32.620   5.821  37.152  1.00 58.89           C  
ATOM    304  CG  PRO L  41      33.493   6.524  38.214  1.00 56.98           C  
ATOM    305  C   PRO L  41      30.141   5.952  36.545  1.00 53.25           C  
ATOM    306  O   PRO L  41      29.734   6.414  35.485  1.00 55.74           O  
ATOM    307  N   GLY L  42      29.579   4.881  37.121  1.00 53.87           N  
ATOM    308  CA  GLY L  42      28.479   4.172  36.527  1.00 54.63           C  
ATOM    309  C   GLY L  42      27.193   4.935  36.611  1.00 55.20           C  
ATOM    310  O   GLY L  42      26.315   4.753  35.772  1.00 58.78           O  
ATOM    311  N   GLN L  43      27.040   5.774  37.652  1.00 50.51           N  
ATOM    312  CA  GLN L  43      25.768   6.335  38.020  1.00 47.41           C  
ATOM    313  CB  GLN L  43      25.667   6.465  39.539  1.00 68.13           C  
ATOM    314  CG  GLN L  43      25.881   5.120  40.226  1.00 71.62           C  
ATOM    315  CD  GLN L  43      26.048   5.372  41.713  1.00 75.48           C  
ATOM    316  OE1 GLN L  43      25.261   6.091  42.323  1.00 76.75           O  
ATOM    317  NE2 GLN L  43      27.109   4.771  42.315  1.00 77.86           N  
ATOM    318  C   GLN L  43      25.465   7.687  37.431  1.00 47.87           C  
ATOM    319  O   GLN L  43      26.271   8.331  36.762  1.00 46.76           O  
ATOM    320  N   PRO L  44      24.219   8.064  37.655  1.00 47.65           N  
ATOM    321  CA  PRO L  44      23.700   9.351  37.257  1.00 44.50           C  
ATOM    322  CD  PRO L  44      23.162   7.073  37.764  1.00 42.72           C  
ATOM    323  CB  PRO L  44      22.182   9.200  37.162  1.00 42.14           C  
ATOM    324  CG  PRO L  44      21.876   7.899  37.923  1.00 41.56           C  
ATOM    325  C   PRO L  44      24.128  10.400  38.237  1.00 42.91           C  
ATOM    326  O   PRO L  44      24.496  10.046  39.355  1.00 43.25           O  
ATOM    327  N   PRO L  45      24.086  11.653  37.869  1.00 40.26           N  
ATOM    328  CA  PRO L  45      24.517  12.688  38.769  1.00 40.10           C  
ATOM    329  CD  PRO L  45      24.245  12.037  36.476  1.00 40.30           C  
ATOM    330  CB  PRO L  45      24.639  13.951  37.920  1.00 38.19           C  
ATOM    331  CG  PRO L  45      24.926  13.415  36.506  1.00 39.98           C  
ATOM    332  C   PRO L  45      23.564  12.848  39.907  1.00 40.40           C  
ATOM    333  O   PRO L  45      22.366  12.636  39.715  1.00 41.24           O  
ATOM    334  N   LYS L  46      24.075  13.215  41.101  1.00 39.92           N  
ATOM    335  CA  LYS L  46      23.193  13.434  42.211  1.00 39.91           C  
ATOM    336  CB  LYS L  46      23.449  12.560  43.452  1.00 43.74           C  
ATOM    337  CG  LYS L  46      22.355  12.747  44.509  1.00 49.74           C  
ATOM    338  CD  LYS L  46      22.389  11.738  45.657  1.00 55.50           C  
ATOM    339  CE  LYS L  46      21.193  11.856  46.609  1.00 72.03           C  
ATOM    340  NZ  LYS L  46      21.280  13.097  47.414  1.00 67.42           N1+
ATOM    341  C   LYS L  46      23.366  14.848  42.643  1.00 39.98           C  
ATOM    342  O   LYS L  46      24.461  15.403  42.580  1.00 39.43           O  
ATOM    343  N   ARG L  47      22.271  15.480  43.099  1.00 40.16           N  
ATOM    344  CA  ARG L  47      22.391  16.853  43.478  1.00 39.67           C  
ATOM    345  CB  ARG L  47      21.089  17.665  43.390  1.00 40.32           C  
ATOM    346  CG  ARG L  47      20.418  17.692  42.021  1.00 40.85           C  
ATOM    347  CD  ARG L  47      19.460  18.875  41.876  1.00  0.00           C  
ATOM    348  NE  ARG L  47      18.571  18.888  43.074  1.00  0.00           N  
ATOM    349  CZ  ARG L  47      18.129  20.077  43.578  1.00  0.00           C  
ATOM    350  NH1 ARG L  47      18.477  21.248  42.966  1.00  0.00           N1+
ATOM    351  NH2 ARG L  47      17.345  20.102  44.696  1.00  0.00           N  
ATOM    352  C   ARG L  47      22.788  16.961  44.907  1.00 40.25           C  
ATOM    353  O   ARG L  47      22.094  16.436  45.774  1.00 40.56           O  
ATOM    354  N   LEU L  48      23.978  17.552  45.160  1.00 38.75           N  
ATOM    355  CA  LEU L  48      24.457  17.837  46.481  1.00 40.67           C  
ATOM    356  CB  LEU L  48      25.979  18.015  46.477  1.00 42.67           C  
ATOM    357  CG  LEU L  48      26.721  16.794  45.900  1.00 42.47           C  
ATOM    358  CD1 LEU L  48      28.239  17.009  45.914  1.00 45.29           C  
ATOM    359  CD2 LEU L  48      26.302  15.492  46.600  1.00 43.73           C  
ATOM    360  C   LEU L  48      23.872  19.105  47.048  1.00 41.62           C  
ATOM    361  O   LEU L  48      23.283  19.103  48.127  1.00 43.15           O  
ATOM    362  N   ILE L  49      23.998  20.234  46.309  1.00 39.19           N  
ATOM    363  CA  ILE L  49      23.622  21.510  46.867  1.00 38.89           C  
ATOM    364  CB  ILE L  49      24.808  22.290  47.362  1.00 42.22           C  
ATOM    365  CG1 ILE L  49      25.553  21.520  48.463  1.00 58.21           C  
ATOM    366  CG2 ILE L  49      24.326  23.681  47.801  1.00 56.11           C  
ATOM    367  CD1 ILE L  49      26.922  22.114  48.789  1.00 61.27           C  
ATOM    368  C   ILE L  49      23.010  22.351  45.786  1.00 38.80           C  
ATOM    369  O   ILE L  49      23.404  22.234  44.627  1.00 38.50           O  
ATOM    370  N   TYR L  50      22.040  23.229  46.155  1.00 39.78           N  
ATOM    371  CA  TYR L  50      21.366  24.110  45.236  1.00 39.28           C  
ATOM    372  CB  TYR L  50      19.973  23.605  44.808  1.00 38.65           C  
ATOM    373  CG  TYR L  50      19.180  23.287  46.031  1.00 39.57           C  
ATOM    374  CD1 TYR L  50      19.418  22.119  46.717  1.00 40.89           C  
ATOM    375  CD2 TYR L  50      18.195  24.135  46.482  1.00 42.44           C  
ATOM    376  CE1 TYR L  50      18.697  21.802  47.844  1.00 43.84           C  
ATOM    377  CE2 TYR L  50      17.469  23.824  47.609  1.00 43.47           C  
ATOM    378  CZ  TYR L  50      17.721  22.656  48.292  1.00 44.72           C  
ATOM    379  OH  TYR L  50      16.976  22.335  49.447  1.00 45.93           O  
ATOM    380  C   TYR L  50      21.231  25.457  45.879  1.00 40.24           C  
ATOM    381  O   TYR L  50      21.425  25.594  47.087  1.00 43.46           O  
ATOM    382  N   SER L  51      20.891  26.491  45.091  1.00  8.63           N  
ATOM    383  CA  SER L  51      20.766  27.779  45.695  1.00  6.38           C  
ATOM    384  CB  SER L  51      19.720  27.820  46.825  1.00  6.66           C  
ATOM    385  OG  SER L  51      19.650  29.125  47.383  1.00  0.00           O  
ATOM    386  C   SER L  51      22.107  28.124  46.275  1.00  6.56           C  
ATOM    387  O   SER L  51      22.214  28.904  47.219  1.00  7.99           O  
ATOM    388  N   ALA L  52      23.159  27.498  45.716  1.00  5.97           N  
ATOM    389  CA  ALA L  52      24.552  27.717  46.006  1.00  6.32           C  
ATOM    390  CB  ALA L  52      24.972  29.190  45.851  1.00  5.01           C  
ATOM    391  C   ALA L  52      24.962  27.238  47.371  1.00  8.09           C  
ATOM    392  O   ALA L  52      26.139  26.928  47.563  1.00  6.89           O  
ATOM    393  N   SER L  53      24.031  27.076  48.339  1.00  8.70           N  
ATOM    394  CA  SER L  53      24.548  26.691  49.625  1.00  8.35           C  
ATOM    395  CB  SER L  53      24.843  27.900  50.526  1.00  9.59           C  
ATOM    396  OG  SER L  53      25.825  28.729  49.925  1.00 15.52           O  
ATOM    397  C   SER L  53      23.560  25.855  50.383  1.00  8.87           C  
ATOM    398  O   SER L  53      23.802  25.554  51.551  1.00 10.10           O  
ATOM    399  N   THR L  54      22.444  25.424  49.759  1.00 48.74           N  
ATOM    400  CA  THR L  54      21.491  24.645  50.505  1.00 48.78           C  
ATOM    401  CB  THR L  54      20.062  25.000  50.208  1.00 49.58           C  
ATOM    402  OG1 THR L  54      19.827  26.374  50.485  1.00 27.57           O  
ATOM    403  CG2 THR L  54      19.145  24.124  51.077  1.00 30.67           C  
ATOM    404  C   THR L  54      21.683  23.208  50.120  1.00 48.05           C  
ATOM    405  O   THR L  54      21.741  22.878  48.938  1.00 46.35           O  
ATOM    406  N   LEU L  55      21.801  22.309  51.119  1.00 49.65           N  
ATOM    407  CA  LEU L  55      22.039  20.915  50.852  1.00 48.96           C  
ATOM    408  CB  LEU L  55      22.605  20.156  52.068  1.00 64.73           C  
ATOM    409  CG  LEU L  55      24.020  20.585  52.502  1.00 65.77           C  
ATOM    410  CD1 LEU L  55      24.489  19.781  53.723  1.00 65.49           C  
ATOM    411  CD2 LEU L  55      25.021  20.482  51.341  1.00 67.08           C  
ATOM    412  C   LEU L  55      20.762  20.219  50.487  1.00 50.66           C  
ATOM    413  O   LEU L  55      19.703  20.487  51.053  1.00 53.67           O  
ATOM    414  N   ALA L  56      20.849  19.278  49.522  1.00 51.34           N  
ATOM    415  CA  ALA L  56      19.725  18.473  49.136  1.00 52.12           C  
ATOM    416  CB  ALA L  56      19.956  17.666  47.849  1.00 66.87           C  
ATOM    417  C   ALA L  56      19.548  17.496  50.249  1.00 56.04           C  
ATOM    418  O   ALA L  56      20.463  17.277  51.037  1.00 56.82           O  
ATOM    419  N   SER L  57      18.356  16.886  50.369  1.00 61.12           N  
ATOM    420  CA  SER L  57      18.172  15.997  51.478  1.00 63.05           C  
ATOM    421  CB  SER L  57      16.719  15.531  51.661  1.00 75.02           C  
ATOM    422  OG  SER L  57      16.625  14.664  52.782  1.00 79.57           O  
ATOM    423  C   SER L  57      19.020  14.780  51.282  1.00 62.60           C  
ATOM    424  O   SER L  57      19.201  14.304  50.164  1.00 60.57           O  
ATOM    425  N   GLY L  58      19.579  14.266  52.399  1.00 70.13           N  
ATOM    426  CA  GLY L  58      20.351  13.056  52.412  1.00 69.30           C  
ATOM    427  C   GLY L  58      21.817  13.370  52.405  1.00 68.13           C  
ATOM    428  O   GLY L  58      22.612  12.610  52.959  1.00 67.18           O  
ATOM    429  N   VAL L  59      22.206  14.515  51.810  1.00 62.65           N  
ATOM    430  CA  VAL L  59      23.599  14.855  51.672  1.00 61.01           C  
ATOM    431  CB  VAL L  59      23.824  15.976  50.696  1.00 37.52           C  
ATOM    432  CG1 VAL L  59      25.330  16.294  50.637  1.00 33.47           C  
ATOM    433  CG2 VAL L  59      23.205  15.569  49.348  1.00 34.20           C  
ATOM    434  C   VAL L  59      24.146  15.282  53.005  1.00 61.13           C  
ATOM    435  O   VAL L  59      23.517  16.048  53.733  1.00 63.37           O  
ATOM    436  N   SER L  60      25.363  14.792  53.337  1.00 57.05           N  
ATOM    437  CA  SER L  60      25.995  15.057  54.602  1.00 59.06           C  
ATOM    438  CB  SER L  60      27.178  14.121  54.902  1.00 73.36           C  
ATOM    439  OG  SER L  60      27.755  14.442  56.159  1.00  0.00           O  
ATOM    440  C   SER L  60      26.514  16.464  54.627  1.00 58.64           C  
ATOM    441  O   SER L  60      26.820  17.056  53.594  1.00 57.55           O  
ATOM    442  N   SER L  61      26.662  17.004  55.852  1.00 61.17           N  
ATOM    443  CA  SER L  61      27.059  18.359  56.129  1.00 60.96           C  
ATOM    444  CB  SER L  61      26.985  18.702  57.628  1.00 60.44           C  
ATOM    445  OG  SER L  61      25.647  18.599  58.095  1.00 65.88           O  
ATOM    446  C   SER L  61      28.475  18.587  55.699  1.00 59.16           C  
ATOM    447  O   SER L  61      28.930  19.729  55.645  1.00 61.29           O  
ATOM    448  N   ARG L  62      29.204  17.510  55.367  1.00 59.77           N  
ATOM    449  CA  ARG L  62      30.586  17.608  54.992  1.00 58.21           C  
ATOM    450  CB  ARG L  62      31.204  16.257  54.586  1.00 49.47           C  
ATOM    451  CG  ARG L  62      31.208  15.221  55.709  1.00 49.47           C  
ATOM    452  CD  ARG L  62      31.848  13.879  55.337  1.00 51.39           C  
ATOM    453  NE  ARG L  62      31.036  13.254  54.254  1.00 48.28           N  
ATOM    454  CZ  ARG L  62      31.428  13.360  52.951  1.00 45.50           C  
ATOM    455  NH1 ARG L  62      32.585  14.009  52.640  1.00 45.84           N1+
ATOM    456  NH2 ARG L  62      30.670  12.807  51.960  1.00 45.86           N  
ATOM    457  C   ARG L  62      30.669  18.482  53.784  1.00 56.66           C  
ATOM    458  O   ARG L  62      31.687  19.138  53.560  1.00 55.68           O  
ATOM    459  N   PHE L  63      29.614  18.465  52.944  1.00 53.63           N  
ATOM    460  CA  PHE L  63      29.620  19.274  51.761  1.00 49.12           C  
ATOM    461  CB  PHE L  63      28.760  18.715  50.612  1.00 53.08           C  
ATOM    462  CG  PHE L  63      29.400  17.469  50.100  1.00 52.36           C  
ATOM    463  CD1 PHE L  63      30.370  17.532  49.131  1.00 52.72           C  
ATOM    464  CD2 PHE L  63      29.046  16.232  50.581  1.00 52.79           C  
ATOM    465  CE1 PHE L  63      30.966  16.389  48.654  1.00 53.09           C  
ATOM    466  CE2 PHE L  63      29.638  15.085  50.109  1.00 52.90           C  
ATOM    467  CZ  PHE L  63      30.604  15.158  49.139  1.00 52.43           C  
ATOM    468  C   PHE L  63      29.084  20.637  52.091  1.00 51.43           C  
ATOM    469  O   PHE L  63      28.027  20.777  52.705  1.00 52.60           O  
ATOM    470  N   LYS L  64      29.825  21.688  51.680  1.00 51.67           N  
ATOM    471  CA  LYS L  64      29.422  23.041  51.938  1.00 53.20           C  
ATOM    472  CB  LYS L  64      30.358  23.802  52.893  1.00 66.35           C  
ATOM    473  CG  LYS L  64      30.397  23.288  54.330  1.00 69.07           C  
ATOM    474  CD  LYS L  64      31.565  23.873  55.127  1.00 34.11           C  
ATOM    475  CE  LYS L  64      31.620  23.420  56.589  1.00 71.94           C  
ATOM    476  NZ  LYS L  64      32.282  22.101  56.694  1.00 39.38           N1+
ATOM    477  C   LYS L  64      29.502  23.800  50.650  1.00 51.48           C  
ATOM    478  O   LYS L  64      30.432  23.615  49.866  1.00 52.57           O  
ATOM    479  N   GLY L  65      28.522  24.698  50.414  1.00 52.14           N  
ATOM    480  CA  GLY L  65      28.535  25.498  49.224  1.00 49.95           C  
ATOM    481  C   GLY L  65      28.595  26.924  49.660  1.00 53.14           C  
ATOM    482  O   GLY L  65      28.020  27.292  50.684  1.00 54.58           O  
ATOM    483  N   SER L  66      29.303  27.767  48.881  1.00 55.39           N  
ATOM    484  CA  SER L  66      29.415  29.154  49.233  1.00 58.03           C  
ATOM    485  CB  SER L  66      30.601  29.470  50.160  1.00 45.65           C  
ATOM    486  OG  SER L  66      31.823  29.314  49.454  1.00 48.22           O  
ATOM    487  C   SER L  66      29.650  29.937  47.983  1.00 57.06           C  
ATOM    488  O   SER L  66      29.760  29.383  46.890  1.00 56.52           O  
ATOM    489  N   GLY L  67      29.735  31.274  48.133  1.00 57.28           N  
ATOM    490  CA  GLY L  67      29.993  32.123  47.010  1.00 56.85           C  
ATOM    491  C   GLY L  67      28.749  32.864  46.656  1.00 59.87           C  
ATOM    492  O   GLY L  67      27.662  32.594  47.164  1.00 63.09           O  
ATOM    493  N   SER L  68      28.914  33.877  45.787  1.00 58.24           N  
ATOM    494  CA  SER L  68      27.822  34.658  45.299  1.00 61.95           C  
ATOM    495  CB  SER L  68      27.298  35.700  46.302  1.00 71.98           C  
ATOM    496  OG  SER L  68      28.302  36.667  46.567  1.00 77.59           O  
ATOM    497  C   SER L  68      28.371  35.400  44.134  1.00 64.87           C  
ATOM    498  O   SER L  68      29.583  35.439  43.931  1.00 66.66           O  
ATOM    499  N   GLY L  69      27.496  35.999  43.316  1.00 62.68           N  
ATOM    500  CA  GLY L  69      28.027  36.755  42.225  1.00 63.98           C  
ATOM    501  C   GLY L  69      28.677  35.816  41.263  1.00 59.42           C  
ATOM    502  O   GLY L  69      28.081  34.832  40.834  1.00 58.54           O  
ATOM    503  N   THR L  70      29.908  36.168  40.854  1.00 59.13           N  
ATOM    504  CA  THR L  70      30.715  35.476  39.890  1.00 59.04           C  
ATOM    505  CB  THR L  70      31.813  36.345  39.356  1.00 58.81           C  
ATOM    506  OG1 THR L  70      31.271  37.524  38.782  1.00 60.56           O  
ATOM    507  CG2 THR L  70      32.571  35.557  38.278  1.00 59.60           C  
ATOM    508  C   THR L  70      31.362  34.218  40.404  1.00 58.04           C  
ATOM    509  O   THR L  70      31.583  33.296  39.621  1.00 58.07           O  
ATOM    510  N   GLN L  71      31.728  34.135  41.703  1.00 57.06           N  
ATOM    511  CA  GLN L  71      32.522  32.994  42.096  1.00 56.65           C  
ATOM    512  CB  GLN L  71      33.865  33.388  42.735  1.00 69.43           C  
ATOM    513  CG  GLN L  71      34.790  34.156  41.788  1.00 75.72           C  
ATOM    514  CD  GLN L  71      36.071  34.479  42.542  1.00 90.11           C  
ATOM    515  OE1 GLN L  71      36.895  35.270  42.083  1.00 87.60           O  
ATOM    516  NE2 GLN L  71      36.247  33.853  43.735  1.00  0.00           N  
ATOM    517  C   GLN L  71      31.808  32.121  43.083  1.00 54.92           C  
ATOM    518  O   GLN L  71      31.140  32.607  43.993  1.00 57.33           O  
ATOM    519  N   PHE L  72      31.967  30.783  42.931  1.00 52.62           N  
ATOM    520  CA  PHE L  72      31.300  29.860  43.808  1.00 50.75           C  
ATOM    521  CB  PHE L  72      30.236  28.979  43.134  1.00 64.57           C  
ATOM    522  CG  PHE L  72      29.399  29.818  42.246  1.00 64.86           C  
ATOM    523  CD1 PHE L  72      28.419  30.643  42.741  1.00 66.89           C  
ATOM    524  CD2 PHE L  72      29.634  29.776  40.893  1.00 65.00           C  
ATOM    525  CE1 PHE L  72      27.671  31.410  41.882  1.00 70.45           C  
ATOM    526  CE2 PHE L  72      28.891  30.537  40.030  1.00 68.68           C  
ATOM    527  CZ  PHE L  72      27.909  31.350  40.529  1.00 70.75           C  
ATOM    528  C   PHE L  72      32.308  28.847  44.245  1.00 49.89           C  
ATOM    529  O   PHE L  72      33.259  28.562  43.518  1.00 51.08           O  
ATOM    530  N   THR L  73      32.113  28.258  45.446  1.00 51.97           N  
ATOM    531  CA  THR L  73      33.048  27.270  45.899  1.00 50.95           C  
ATOM    532  CB  THR L  73      34.013  27.797  46.920  1.00 51.08           C  
ATOM    533  OG1 THR L  73      34.747  28.891  46.388  1.00 54.72           O  
ATOM    534  CG2 THR L  73      34.973  26.668  47.319  1.00 52.40           C  
ATOM    535  C   THR L  73      32.321  26.130  46.544  1.00 50.02           C  
ATOM    536  O   THR L  73      31.349  26.316  47.275  1.00 51.06           O  
ATOM    537  N   LEU L  74      32.796  24.898  46.271  1.00 48.74           N  
ATOM    538  CA  LEU L  74      32.279  23.714  46.889  1.00 48.69           C  
ATOM    539  CB  LEU L  74      31.907  22.619  45.874  1.00 42.06           C  
ATOM    540  CG  LEU L  74      31.420  21.308  46.519  1.00 39.32           C  
ATOM    541  CD1 LEU L  74      30.162  21.526  47.374  1.00 41.51           C  
ATOM    542  CD2 LEU L  74      31.227  20.214  45.460  1.00 40.41           C  
ATOM    543  C   LEU L  74      33.390  23.201  47.737  1.00 49.23           C  
ATOM    544  O   LEU L  74      34.492  22.972  47.243  1.00 49.44           O  
ATOM    545  N   THR L  75      33.137  23.030  49.048  1.00 50.67           N  
ATOM    546  CA  THR L  75      34.185  22.551  49.895  1.00 51.06           C  
ATOM    547  CB  THR L  75      34.495  23.474  51.036  1.00 50.85           C  
ATOM    548  OG1 THR L  75      34.859  24.753  50.537  1.00 53.89           O  
ATOM    549  CG2 THR L  75      35.655  22.880  51.851  1.00 51.90           C  
ATOM    550  C   THR L  75      33.738  21.248  50.468  1.00 52.00           C  
ATOM    551  O   THR L  75      32.642  21.129  51.011  1.00 54.60           O  
ATOM    552  N   ILE L  76      34.598  20.221  50.349  1.00 49.60           N  
ATOM    553  CA  ILE L  76      34.289  18.923  50.867  1.00 50.40           C  
ATOM    554  CB  ILE L  76      34.584  17.847  49.864  1.00 47.87           C  
ATOM    555  CG1 ILE L  76      33.842  18.151  48.556  1.00 47.19           C  
ATOM    556  CG2 ILE L  76      34.204  16.491  50.486  1.00 47.43           C  
ATOM    557  CD1 ILE L  76      34.408  17.411  47.344  1.00 46.21           C  
ATOM    558  C   ILE L  76      35.227  18.727  52.009  1.00 53.27           C  
ATOM    559  O   ILE L  76      36.444  18.763  51.828  1.00 54.34           O  
ATOM    560  N   SER L  77      34.677  18.524  53.220  1.00 56.44           N  
ATOM    561  CA  SER L  77      35.494  18.366  54.383  1.00 57.04           C  
ATOM    562  CB  SER L  77      35.059  19.236  55.577  1.00 51.99           C  
ATOM    563  OG  SER L  77      35.243  20.610  55.274  1.00 54.25           O  
ATOM    564  C   SER L  77      35.354  16.961  54.835  1.00 59.09           C  
ATOM    565  O   SER L  77      34.369  16.293  54.525  1.00 59.47           O  
ATOM    566  N   ASP L  78      36.355  16.498  55.604  1.00 59.05           N  
ATOM    567  CA  ASP L  78      36.380  15.158  56.104  1.00 57.15           C  
ATOM    568  CB  ASP L  78      35.312  14.897  57.184  1.00 36.38           C  
ATOM    569  CG  ASP L  78      35.725  15.648  58.443  1.00 41.97           C  
ATOM    570  OD1 ASP L  78      36.942  15.940  58.584  1.00 42.37           O  
ATOM    571  OD2 ASP L  78      34.833  15.940  59.283  1.00 46.67           O1-
ATOM    572  C   ASP L  78      36.132  14.239  54.955  1.00 56.23           C  
ATOM    573  O   ASP L  78      35.229  13.404  54.991  1.00 56.23           O  
ATOM    574  N   VAL L  79      36.967  14.359  53.905  1.00 53.25           N  
ATOM    575  CA  VAL L  79      36.764  13.603  52.708  1.00 49.99           C  
ATOM    576  CB  VAL L  79      37.779  13.906  51.638  1.00 46.01           C  
ATOM    577  CG1 VAL L  79      39.084  13.187  51.986  1.00 55.96           C  
ATOM    578  CG2 VAL L  79      37.207  13.533  50.260  1.00 53.22           C  
ATOM    579  C   VAL L  79      36.802  12.141  53.022  1.00 49.91           C  
ATOM    580  O   VAL L  79      37.580  11.677  53.857  1.00 51.66           O  
ATOM    581  N   GLN L  80      35.914  11.381  52.348  1.00 47.71           N  
ATOM    582  CA  GLN L  80      35.795   9.967  52.543  1.00 47.46           C  
ATOM    583  CB  GLN L  80      34.388   9.542  52.992  1.00 48.72           C  
ATOM    584  CG  GLN L  80      34.014  10.117  54.360  1.00 50.98           C  
ATOM    585  CD  GLN L  80      32.620   9.624  54.701  1.00 52.16           C  
ATOM    586  OE1 GLN L  80      31.966   8.973  53.890  1.00 53.91           O  
ATOM    587  NE2 GLN L  80      32.148   9.943  55.936  1.00 62.15           N  
ATOM    588  C   GLN L  80      36.079   9.306  51.232  1.00 46.25           C  
ATOM    589  O   GLN L  80      36.104   9.957  50.191  1.00 45.20           O  
ATOM    590  N   CYS L  81      36.297   7.975  51.256  1.00 49.03           N  
ATOM    591  CA  CYS L  81      36.641   7.223  50.081  1.00 47.01           C  
ATOM    592  CB  CYS L  81      36.898   5.735  50.377  1.00 53.58           C  
ATOM    593  SG  CYS L  81      38.367   5.469  51.416  1.00 38.53           S  
ATOM    594  C   CYS L  81      35.515   7.304  49.094  1.00 45.19           C  
ATOM    595  O   CYS L  81      35.737   7.294  47.885  1.00 43.72           O  
ATOM    596  N   ASP L  82      34.275   7.397  49.603  1.00 48.98           N  
ATOM    597  CA  ASP L  82      33.063   7.412  48.828  1.00 48.46           C  
ATOM    598  CB  ASP L  82      31.817   7.584  49.709  1.00 46.47           C  
ATOM    599  CG  ASP L  82      31.738   6.409  50.662  1.00 95.01           C  
ATOM    600  OD1 ASP L  82      32.617   5.510  50.564  1.00  0.00           O  
ATOM    601  OD2 ASP L  82      30.794   6.387  51.495  1.00  0.00           O1-
ATOM    602  C   ASP L  82      33.058   8.604  47.920  1.00 48.53           C  
ATOM    603  O   ASP L  82      32.481   8.568  46.835  1.00 48.26           O  
ATOM    604  N   ASP L  83      33.703   9.694  48.362  1.00 44.48           N  
ATOM    605  CA  ASP L  83      33.708  10.983  47.730  1.00 42.92           C  
ATOM    606  CB  ASP L  83      34.428  12.043  48.582  1.00 42.99           C  
ATOM    607  CG  ASP L  83      33.568  12.282  49.812  1.00 45.55           C  
ATOM    608  OD1 ASP L  83      32.351  11.958  49.749  1.00 45.77           O  
ATOM    609  OD2 ASP L  83      34.109  12.788  50.831  1.00 47.76           O1-
ATOM    610  C   ASP L  83      34.362  10.958  46.379  1.00 42.81           C  
ATOM    611  O   ASP L  83      34.175  11.894  45.603  1.00 45.01           O  
ATOM    612  N   VAL L  84      35.194   9.945  46.065  1.00 41.89           N  
ATOM    613  CA  VAL L  84      35.839   9.963  44.783  1.00 41.57           C  
ATOM    614  CB  VAL L  84      36.687   8.754  44.513  1.00 34.21           C  
ATOM    615  CG1 VAL L  84      37.226   8.857  43.076  1.00  0.00           C  
ATOM    616  CG2 VAL L  84      37.779   8.649  45.589  1.00  0.00           C  
ATOM    617  C   VAL L  84      34.774   9.974  43.736  1.00 42.15           C  
ATOM    618  O   VAL L  84      33.943   9.071  43.674  1.00 45.15           O  
ATOM    619  N   ALA L  85      34.786  11.012  42.875  1.00 41.14           N  
ATOM    620  CA  ALA L  85      33.813  11.136  41.831  1.00 39.83           C  
ATOM    621  CB  ALA L  85      32.366  11.219  42.344  1.00 24.12           C  
ATOM    622  C   ALA L  85      34.102  12.416  41.119  1.00 40.04           C  
ATOM    623  O   ALA L  85      34.978  13.176  41.533  1.00 42.07           O  
ATOM    624  N   THR L  86      33.398  12.663  39.996  1.00 39.89           N  
ATOM    625  CA  THR L  86      33.561  13.905  39.300  1.00 39.53           C  
ATOM    626  CB  THR L  86      33.350  13.795  37.820  1.00 48.35           C  
ATOM    627  OG1 THR L  86      34.203  12.803  37.273  1.00 53.46           O  
ATOM    628  CG2 THR L  86      33.701  15.149  37.189  1.00 47.72           C  
ATOM    629  C   THR L  86      32.501  14.820  39.842  1.00 39.56           C  
ATOM    630  O   THR L  86      31.423  14.366  40.222  1.00 40.28           O  
ATOM    631  N   TYR L  87      32.781  16.138  39.906  1.00 39.69           N  
ATOM    632  CA  TYR L  87      31.822  17.071  40.431  1.00 37.52           C  
ATOM    633  CB  TYR L  87      32.272  17.769  41.730  1.00 40.31           C  
ATOM    634  CG  TYR L  87      32.332  16.760  42.831  1.00 41.22           C  
ATOM    635  CD1 TYR L  87      33.421  15.933  42.968  1.00 39.98           C  
ATOM    636  CD2 TYR L  87      31.304  16.648  43.740  1.00 41.86           C  
ATOM    637  CE1 TYR L  87      33.477  15.006  43.983  1.00 39.88           C  
ATOM    638  CE2 TYR L  87      31.353  15.723  44.759  1.00 42.66           C  
ATOM    639  CZ  TYR L  87      32.445  14.899  44.882  1.00 40.71           C  
ATOM    640  OH  TYR L  87      32.507  13.945  45.921  1.00 43.71           O  
ATOM    641  C   TYR L  87      31.598  18.140  39.405  1.00 38.14           C  
ATOM    642  O   TYR L  87      32.527  18.552  38.711  1.00 39.28           O  
ATOM    643  N   TYR L  88      30.334  18.607  39.283  1.00 38.99           N  
ATOM    644  CA  TYR L  88      29.990  19.602  38.307  1.00 38.88           C  
ATOM    645  CB  TYR L  88      29.041  19.078  37.212  1.00 38.73           C  
ATOM    646  CG  TYR L  88      29.696  17.998  36.419  1.00 39.91           C  
ATOM    647  CD1 TYR L  88      30.468  18.304  35.322  1.00 41.17           C  
ATOM    648  CD2 TYR L  88      29.531  16.677  36.770  1.00 41.26           C  
ATOM    649  CE1 TYR L  88      31.066  17.308  34.586  1.00 42.05           C  
ATOM    650  CE2 TYR L  88      30.126  15.676  36.038  1.00 41.25           C  
ATOM    651  CZ  TYR L  88      30.898  15.993  34.946  1.00 40.24           C  
ATOM    652  OH  TYR L  88      31.511  14.967  34.195  1.00 42.14           O  
ATOM    653  C   TYR L  88      29.211  20.695  38.980  1.00 37.71           C  
ATOM    654  O   TYR L  88      28.436  20.444  39.903  1.00 38.41           O  
ATOM    655  N   CYS L  89      29.413  21.949  38.517  1.00 45.23           N  
ATOM    656  CA  CYS L  89      28.653  23.081  38.964  1.00 45.52           C  
ATOM    657  CB  CYS L  89      29.495  24.348  39.265  1.00 44.93           C  
ATOM    658  SG  CYS L  89      30.568  24.875  37.893  1.00 47.50           S  
ATOM    659  C   CYS L  89      27.696  23.390  37.854  1.00 45.21           C  
ATOM    660  O   CYS L  89      27.971  23.120  36.686  1.00 45.33           O  
ATOM    661  N   LEU L  90      26.512  23.929  38.198  1.00 44.53           N  
ATOM    662  CA  LEU L  90      25.525  24.174  37.187  1.00 43.87           C  
ATOM    663  CB  LEU L  90      24.433  23.092  37.251  1.00 36.40           C  
ATOM    664  CG  LEU L  90      23.243  23.243  36.295  1.00 35.38           C  
ATOM    665  CD1 LEU L  90      23.659  23.078  34.827  1.00 78.06           C  
ATOM    666  CD2 LEU L  90      22.110  22.294  36.716  1.00 77.07           C  
ATOM    667  C   LEU L  90      24.874  25.493  37.477  1.00 45.67           C  
ATOM    668  O   LEU L  90      24.588  25.819  38.628  1.00 46.47           O  
ATOM    669  N   GLY L  91      24.615  26.286  36.420  1.00 44.45           N  
ATOM    670  CA  GLY L  91      23.973  27.561  36.553  1.00 44.08           C  
ATOM    671  C   GLY L  91      22.697  27.512  35.750  1.00 45.37           C  
ATOM    672  O   GLY L  91      22.662  26.995  34.634  1.00 44.71           O  
ATOM    673  N   SER L  92      21.583  28.191  36.160  1.00 13.51           N  
ATOM    674  CA  SER L  92      20.415  28.241  35.281  1.00 13.51           C  
ATOM    675  CB  SER L  92      19.265  27.345  35.770  1.00 17.70           C  
ATOM    676  OG  SER L  92      18.741  27.853  36.988  1.00  0.00           O  
ATOM    677  C   SER L  92      19.856  29.639  35.284  1.00 13.15           C  
ATOM    678  O   SER L  92      18.668  29.848  35.022  1.00 13.51           O  
ATOM    679  N   TYR L  93      20.741  30.635  35.485  1.00 17.40           N  
ATOM    680  CA  TYR L  93      20.369  32.012  35.661  1.00 14.68           C  
ATOM    681  CB  TYR L  93      21.519  32.854  36.236  1.00 12.34           C  
ATOM    682  CG  TYR L  93      21.113  34.285  36.325  1.00 14.25           C  
ATOM    683  CD1 TYR L  93      20.461  34.782  37.430  1.00 15.88           C  
ATOM    684  CD2 TYR L  93      21.400  35.132  35.283  1.00 12.54           C  
ATOM    685  CE1 TYR L  93      20.106  36.111  37.491  1.00 12.80           C  
ATOM    686  CE2 TYR L  93      21.050  36.458  35.337  1.00 11.83           C  
ATOM    687  CZ  TYR L  93      20.404  36.951  36.444  1.00 10.41           C  
ATOM    688  OH  TYR L  93      20.048  38.316  36.496  1.00 14.71           O  
ATOM    689  C   TYR L  93      19.978  32.637  34.371  1.00 16.73           C  
ATOM    690  O   TYR L  93      20.615  32.435  33.339  1.00 20.28           O  
ATOM    691  N   ASP L  94      18.873  33.407  34.426  1.00 21.33           N  
ATOM    692  CA  ASP L  94      18.380  34.131  33.294  1.00 17.84           C  
ATOM    693  CB  ASP L  94      17.195  33.439  32.597  1.00 14.80           C  
ATOM    694  CG  ASP L  94      16.046  33.308  33.588  1.00 13.96           C  
ATOM    695  OD1 ASP L  94      16.308  32.877  34.743  1.00  0.00           O  
ATOM    696  OD2 ASP L  94      14.893  33.635  33.204  1.00  0.00           O1-
ATOM    697  C   ASP L  94      17.916  35.466  33.793  1.00 17.17           C  
ATOM    698  O   ASP L  94      17.253  35.554  34.827  1.00 15.76           O  
ATOM    699  N   CYS L  95      18.310  36.552  33.097  1.00 16.98           N  
ATOM    700  CA  CYS L  95      17.902  37.874  33.481  1.00 16.54           C  
ATOM    701  CB  CYS L  95      18.623  38.973  32.683  1.00 17.52           C  
ATOM    702  SG  CYS L  95      18.328  38.836  30.896  1.00  0.00           S  
ATOM    703  C   CYS L  95      16.428  38.042  33.264  1.00 18.21           C  
ATOM    704  O   CYS L  95      15.725  38.588  34.115  1.00 20.21           O  
ATOM    705  N   ASN L  96      15.921  37.561  32.110  1.00 18.24           N  
ATOM    706  CA  ASN L  96      14.540  37.756  31.766  1.00 23.10           C  
ATOM    707  CB  ASN L  96      14.343  38.712  30.579  1.00 24.89           C  
ATOM    708  CG  ASN L  96      14.769  40.097  31.042  1.00  0.00           C  
ATOM    709  OD1 ASN L  96      14.576  40.457  32.202  1.00  0.00           O  
ATOM    710  ND2 ASN L  96      15.371  40.894  30.119  1.00  0.00           N  
ATOM    711  C   ASN L  96      13.951  36.437  31.381  1.00 23.30           C  
ATOM    712  O   ASN L  96      13.296  35.788  32.192  1.00 24.07           O  
ATOM    713  N   ARG L  97      14.127  36.042  30.100  1.00 21.16           N  
ATOM    714  CA  ARG L  97      13.637  34.783  29.605  1.00 23.71           C  
ATOM    715  CB  ARG L  97      13.697  34.680  28.075  1.00 26.74           C  
ATOM    716  CG  ARG L  97      15.121  34.840  27.539  1.00 30.05           C  
ATOM    717  CD  ARG L  97      15.620  36.283  27.576  1.00 53.06           C  
ATOM    718  NE  ARG L  97      14.717  37.081  26.699  1.00 52.04           N  
ATOM    719  CZ  ARG L  97      14.825  38.437  26.656  1.00 41.09           C  
ATOM    720  NH1 ARG L  97      15.768  39.076  27.412  1.00 33.46           N1+
ATOM    721  NH2 ARG L  97      13.991  39.163  25.852  1.00 44.92           N  
ATOM    722  C   ARG L  97      14.531  33.718  30.160  1.00 25.23           C  
ATOM    723  O   ARG L  97      15.722  33.948  30.345  1.00 28.01           O  
ATOM    724  N   ALA L  98      13.988  32.504  30.403  1.00 21.47           N  
ATOM    725  CA  ALA L  98      14.713  31.473  31.105  1.00 19.19           C  
ATOM    726  CB  ALA L  98      13.896  30.180  31.266  1.00 13.53           C  
ATOM    727  C   ALA L  98      15.974  31.113  30.386  1.00 22.29           C  
ATOM    728  O   ALA L  98      17.032  30.995  31.002  1.00 26.19           O  
ATOM    729  N   GLU L  99      15.902  30.922  29.060  1.00 20.52           N  
ATOM    730  CA  GLU L  99      17.072  30.631  28.286  1.00 24.60           C  
ATOM    731  CB  GLU L  99      18.100  31.773  28.188  1.00 21.83           C  
ATOM    732  CG  GLU L  99      17.696  32.839  27.166  1.00 27.62           C  
ATOM    733  CD  GLU L  99      18.901  33.723  26.874  1.00  0.00           C  
ATOM    734  OE1 GLU L  99      19.790  33.836  27.759  1.00  0.00           O  
ATOM    735  OE2 GLU L  99      18.949  34.294  25.752  1.00  0.00           O1-
ATOM    736  C   GLU L  99      17.758  29.374  28.730  1.00 21.48           C  
ATOM    737  O   GLU L  99      17.150  28.449  29.268  1.00 26.76           O  
ATOM    738  N   CYS L 100      19.072  29.329  28.441  1.00 17.28           N  
ATOM    739  CA  CYS L 100      19.935  28.193  28.615  1.00 18.52           C  
ATOM    740  CB  CYS L 100      21.262  28.301  27.848  1.00 19.48           C  
ATOM    741  SG  CYS L 100      21.076  28.130  26.055  1.00  0.00           S  
ATOM    742  C   CYS L 100      20.328  27.951  30.033  1.00 17.23           C  
ATOM    743  O   CYS L 100      20.133  28.769  30.930  1.00 21.04           O  
ATOM    744  N   HIS L 101      20.899  26.745  30.236  1.00 16.16           N  
ATOM    745  CA  HIS L 101      21.429  26.298  31.489  1.00 14.76           C  
ATOM    746  ND1 HIS L 101      18.265  25.125  31.288  1.00  0.00           N  
ATOM    747  CG  HIS L 101      19.229  25.300  32.254  1.00  0.00           C  
ATOM    748  CB  HIS L 101      20.698  25.062  32.039  1.00 11.05           C  
ATOM    749  NE2 HIS L 101      17.210  25.800  33.125  1.00  0.00           N  
ATOM    750  CD2 HIS L 101      18.569  25.712  33.369  1.00  0.00           C  
ATOM    751  CE1 HIS L 101      17.075  25.439  31.862  1.00  0.00           C  
ATOM    752  C   HIS L 101      22.848  25.887  31.206  1.00 14.79           C  
ATOM    753  O   HIS L 101      23.154  25.484  30.083  1.00 13.94           O  
ATOM    754  N   ALA L 102      23.776  25.972  32.191  1.00 52.13           N  
ATOM    755  CA  ALA L 102      25.110  25.609  31.781  1.00 51.55           C  
ATOM    756  CB  ALA L 102      26.001  26.823  31.463  1.00 56.22           C  
ATOM    757  C   ALA L 102      25.804  24.809  32.851  1.00 48.67           C  
ATOM    758  O   ALA L 102      25.514  24.937  34.040  1.00 48.26           O  
ATOM    759  N   PHE L 103      26.770  23.956  32.434  1.00 47.59           N  
ATOM    760  CA  PHE L 103      27.488  23.114  33.357  1.00 46.80           C  
ATOM    761  CB  PHE L 103      27.459  21.614  33.001  1.00 46.85           C  
ATOM    762  CG  PHE L 103      26.092  21.061  33.210  1.00 47.37           C  
ATOM    763  CD1 PHE L 103      25.137  21.145  32.225  1.00 47.05           C  
ATOM    764  CD2 PHE L 103      25.772  20.446  34.398  1.00 47.72           C  
ATOM    765  CE1 PHE L 103      23.880  20.629  32.424  1.00 45.95           C  
ATOM    766  CE2 PHE L 103      24.516  19.928  34.602  1.00 46.78           C  
ATOM    767  CZ  PHE L 103      23.565  20.021  33.615  1.00 46.29           C  
ATOM    768  C   PHE L 103      28.945  23.466  33.359  1.00 48.38           C  
ATOM    769  O   PHE L 103      29.498  23.925  32.363  1.00 52.43           O  
ATOM    770  N   GLY L 104      29.605  23.246  34.516  1.00 48.39           N  
ATOM    771  CA  GLY L 104      31.020  23.451  34.626  1.00 48.30           C  
ATOM    772  C   GLY L 104      31.655  22.277  33.939  1.00 49.33           C  
ATOM    773  O   GLY L 104      31.003  21.273  33.667  1.00 50.70           O  
ATOM    774  N   GLY L 105      32.964  22.378  33.651  1.00 48.66           N  
ATOM    775  CA  GLY L 105      33.723  21.374  32.957  1.00 47.64           C  
ATOM    776  C   GLY L 105      33.807  20.120  33.766  1.00 47.15           C  
ATOM    777  O   GLY L 105      33.975  19.035  33.213  1.00 47.23           O  
ATOM    778  N   GLY L 106      33.768  20.239  35.105  1.00 46.91           N  
ATOM    779  CA  GLY L 106      33.866  19.080  35.947  1.00 44.30           C  
ATOM    780  C   GLY L 106      35.203  19.088  36.622  1.00 45.31           C  
ATOM    781  O   GLY L 106      36.157  19.701  36.143  1.00 46.29           O  
ATOM    782  N   THR L 107      35.278  18.431  37.799  1.00 45.13           N  
ATOM    783  CA  THR L 107      36.516  18.301  38.515  1.00 46.46           C  
ATOM    784  CB  THR L 107      36.647  19.295  39.646  1.00 44.72           C  
ATOM    785  OG1 THR L 107      37.971  19.302  40.150  1.00 43.64           O  
ATOM    786  CG2 THR L 107      35.664  18.966  40.779  1.00 45.13           C  
ATOM    787  C   THR L 107      36.581  16.894  39.041  1.00 45.05           C  
ATOM    788  O   THR L 107      35.687  16.436  39.753  1.00 43.98           O  
ATOM    789  N   LYS L 108      37.656  16.155  38.708  1.00 44.49           N  
ATOM    790  CA  LYS L 108      37.735  14.790  39.141  0.83 45.30           C  
ATOM    791  CB  LYS L 108      38.468  13.875  38.147  0.83 70.67           C  
ATOM    792  CG  LYS L 108      37.675  13.650  36.858  0.83 69.39           C  
ATOM    793  CD  LYS L 108      38.498  13.051  35.717  0.83 76.69           C  
ATOM    794  CE  LYS L 108      39.409  14.068  35.026  1.00  0.00           C  
ATOM    795  NZ  LYS L 108      38.597  15.166  34.453  1.00  0.00           N1+
ATOM    796  C   LYS L 108      38.460  14.747  40.443  1.00 44.04           C  
ATOM    797  O   LYS L 108      39.550  15.298  40.583  1.00 45.46           O  
ATOM    798  N   VAL L 109      37.856  14.077  41.444  1.00 45.14           N  
ATOM    799  CA  VAL L 109      38.480  14.020  42.730  1.00 45.77           C  
ATOM    800  CB  VAL L 109      37.546  14.348  43.859  1.00 39.44           C  
ATOM    801  CG1 VAL L 109      38.285  14.139  45.191  1.00 22.68           C  
ATOM    802  CG2 VAL L 109      37.030  15.784  43.657  1.00 21.49           C  
ATOM    803  C   VAL L 109      38.988  12.632  42.955  1.00 45.66           C  
ATOM    804  O   VAL L 109      38.254  11.653  42.821  1.00 45.46           O  
ATOM    805  N   VAL L 110      40.284  12.520  43.305  1.00 46.23           N  
ATOM    806  CA  VAL L 110      40.858  11.235  43.573  1.00 46.24           C  
ATOM    807  CB  VAL L 110      42.142  10.990  42.833  1.00 58.95           C  
ATOM    808  CG1 VAL L 110      42.699   9.616  43.246  1.00 10.89           C  
ATOM    809  CG2 VAL L 110      41.876  11.135  41.326  1.00 13.07           C  
ATOM    810  C   VAL L 110      41.172  11.203  45.034  1.00 47.33           C  
ATOM    811  O   VAL L 110      41.718  12.158  45.584  1.00 49.40           O  
ATOM    812  N   VAL L 111      40.804  10.102  45.716  1.00 45.86           N  
ATOM    813  CA  VAL L 111      41.096  10.015  47.117  1.00 46.01           C  
ATOM    814  CB  VAL L 111      40.047   9.303  47.920  1.00 53.92           C  
ATOM    815  CG1 VAL L 111      40.588   9.066  49.340  1.00 53.26           C  
ATOM    816  CG2 VAL L 111      38.776  10.170  47.905  1.00 53.77           C  
ATOM    817  C   VAL L 111      42.407   9.314  47.298  1.00 45.69           C  
ATOM    818  O   VAL L 111      42.730   8.353  46.599  1.00 46.20           O  
ATOM    819  N   GLU L 112      43.203   9.811  48.264  1.00 47.67           N  
ATOM    820  CA  GLU L 112      44.501   9.274  48.549  0.83 49.12           C  
ATOM    821  CB  GLU L 112      45.403  10.291  49.265  0.83 51.59           C  
ATOM    822  CG  GLU L 112      45.696  11.546  48.439  0.75 22.93           C  
ATOM    823  CD  GLU L 112      46.351  12.562  49.362  0.75 22.67           C  
ATOM    824  OE1 GLU L 112      46.861  12.139  50.432  1.00  0.00           O  
ATOM    825  OE2 GLU L 112      46.343  13.774  49.014  1.00  0.00           O1-
ATOM    826  C   GLU L 112      44.304   8.112  49.511  1.00 51.17           C  
ATOM    827  O   GLU L 112      43.866   8.385  50.661  1.00 53.85           O  
ATOM    828  OXT GLU L 112      44.597   6.949  49.123  1.00  0.00           O  
TER     829      GLU L 112 
HETATM  830  N   UNK H 113       8.621  10.800  41.658  1.00 62.26           N  
HETATM  831  CA  UNK H 113       9.361   9.692  42.297  1.00 56.67           C  
HETATM  832  C   UNK H 113      10.592   9.357  41.526  1.00 53.82           C  
HETATM  833  O   UNK H 113      11.704   9.536  42.025  1.00 55.52           O  
ATOM    834  N   SER H 114      10.418   8.845  40.288  1.00 50.15           N  
ATOM    835  CA  SER H 114      11.519   8.238  39.599  1.00 47.63           C  
ATOM    836  CB  SER H 114      11.553   6.709  39.755  1.00 62.22           C  
ATOM    837  OG  SER H 114      12.667   6.171  39.062  1.00 27.49           O  
ATOM    838  C   SER H 114      11.411   8.544  38.134  1.00 44.81           C  
ATOM    839  O   SER H 114      10.348   8.910  37.633  1.00 43.60           O  
ATOM    840  N   VAL H 115      12.547   8.419  37.415  1.00 43.41           N  
ATOM    841  CA  VAL H 115      12.608   8.681  36.004  1.00 42.32           C  
ATOM    842  CB  VAL H 115      13.301   9.981  35.716  1.00 45.16           C  
ATOM    843  CG1 VAL H 115      13.471  10.133  34.201  1.00 24.52           C  
ATOM    844  CG2 VAL H 115      12.497  11.118  36.375  1.00 23.29           C  
ATOM    845  C   VAL H 115      13.408   7.577  35.376  1.00 40.43           C  
ATOM    846  O   VAL H 115      14.418   7.147  35.930  1.00 41.49           O  
ATOM    847  N   GLU H 116      12.961   7.077  34.203  1.00 41.84           N  
ATOM    848  CA  GLU H 116      13.679   6.029  33.532  0.83 40.00           C  
ATOM    849  CB  GLU H 116      13.043   4.640  33.713  0.83 41.39           C  
ATOM    850  CG  GLU H 116      13.871   3.501  33.115  0.50 20.47           C  
ATOM    851  CD  GLU H 116      13.129   2.196  33.367  0.50 26.30           C  
ATOM    852  OE1 GLU H 116      12.927   1.851  34.562  0.50 33.40           O  
ATOM    853  OE2 GLU H 116      12.754   1.526  32.366  0.50 29.87           O1-
ATOM    854  C   GLU H 116      13.676   6.339  32.066  1.00 40.42           C  
ATOM    855  O   GLU H 116      12.635   6.660  31.491  1.00 39.81           O  
ATOM    856  N   GLU H 117      14.853   6.229  31.418  1.00 39.85           N  
ATOM    857  CA  GLU H 117      14.953   6.548  30.020  1.00 40.73           C  
ATOM    858  CB  GLU H 117      16.188   7.394  29.662  1.00 38.54           C  
ATOM    859  CG  GLU H 117      16.227   8.775  30.319  1.00 37.63           C  
ATOM    860  CD  GLU H 117      16.849   8.619  31.702  1.00 37.98           C  
ATOM    861  OE1 GLU H 117      17.269   7.479  32.034  1.00 38.95           O  
ATOM    862  OE2 GLU H 117      16.919   9.635  32.443  1.00 39.03           O1-
ATOM    863  C   GLU H 117      15.093   5.281  29.242  1.00 42.88           C  
ATOM    864  O   GLU H 117      15.570   4.269  29.755  1.00 44.47           O  
ATOM    865  N   SER H 118      14.644   5.309  27.969  1.00 44.92           N  
ATOM    866  CA  SER H 118      14.791   4.170  27.108  1.00 44.20           C  
ATOM    867  CB  SER H 118      13.592   3.205  27.140  1.00 54.32           C  
ATOM    868  OG  SER H 118      12.422   3.852  26.666  1.00 59.25           O  
ATOM    869  C   SER H 118      14.935   4.679  25.704  1.00 45.64           C  
ATOM    870  O   SER H 118      14.772   5.871  25.449  1.00 44.14           O  
ATOM    871  N   GLY H 119      15.271   3.776  24.755  1.00 46.33           N  
ATOM    872  CA  GLY H 119      15.359   4.148  23.367  1.00 44.13           C  
ATOM    873  C   GLY H 119      16.783   4.272  22.896  1.00 43.00           C  
ATOM    874  O   GLY H 119      17.011   4.391  21.692  1.00 46.82           O  
ATOM    875  N   GLY H 120      17.775   4.248  23.812  1.00 42.71           N  
ATOM    876  CA  GLY H 120      19.150   4.393  23.404  1.00 40.62           C  
ATOM    877  C   GLY H 120      19.516   3.203  22.589  1.00 40.30           C  
ATOM    878  O   GLY H 120      19.328   2.071  23.025  1.00 44.47           O  
ATOM    879  N   ARG H 121      20.097   3.432  21.394  1.00 40.82           N  
ATOM    880  CA  ARG H 121      20.373   2.328  20.523  1.00 41.55           C  
ATOM    881  CB  ARG H 121      19.109   1.960  19.722  1.00108.47           C  
ATOM    882  CG  ARG H 121      19.226   0.787  18.752  1.00110.58           C  
ATOM    883  CD  ARG H 121      17.950   0.583  17.930  1.00112.43           C  
ATOM    884  NE  ARG H 121      18.037   1.478  16.741  1.00114.19           N  
ATOM    885  CZ  ARG H 121      16.919   2.080  16.239  1.00114.66           C  
ATOM    886  NH1 ARG H 121      15.720   1.931  16.871  1.00114.56           N1+
ATOM    887  NH2 ARG H 121      16.999   2.834  15.104  1.00117.92           N  
ATOM    888  C   ARG H 121      21.435   2.742  19.546  1.00 41.88           C  
ATOM    889  O   ARG H 121      21.774   3.919  19.423  1.00 44.06           O  
ATOM    890  N   LEU H 122      22.018   1.749  18.843  1.00 42.14           N  
ATOM    891  CA  LEU H 122      22.998   2.006  17.825  1.00 45.07           C  
ATOM    892  CB  LEU H 122      23.817   0.755  17.460  1.00 45.69           C  
ATOM    893  CG  LEU H 122      24.822   0.971  16.315  1.00 48.16           C  
ATOM    894  CD1 LEU H 122      25.921   1.971  16.702  1.00 48.19           C  
ATOM    895  CD2 LEU H 122      25.384  -0.368  15.815  1.00 47.65           C  
ATOM    896  C   LEU H 122      22.262   2.426  16.591  1.00 45.69           C  
ATOM    897  O   LEU H 122      21.330   1.747  16.164  1.00 48.89           O  
ATOM    898  N   VAL H 123      22.666   3.560  15.976  1.00 47.06           N  
ATOM    899  CA  VAL H 123      22.011   4.012  14.779  1.00 47.94           C  
ATOM    900  CB  VAL H 123      21.003   5.103  15.019  1.00 46.19           C  
ATOM    901  CG1 VAL H 123      19.836   4.521  15.833  1.00 47.42           C  
ATOM    902  CG2 VAL H 123      21.707   6.278  15.720  1.00 45.20           C  
ATOM    903  C   VAL H 123      23.049   4.539  13.835  1.00 50.14           C  
ATOM    904  O   VAL H 123      24.153   4.906  14.236  1.00 49.23           O  
ATOM    905  N   THR H 124      22.710   4.566  12.529  1.00 52.74           N  
ATOM    906  CA  THR H 124      23.605   5.047  11.515  1.00 54.28           C  
ATOM    907  CB  THR H 124      23.241   4.538  10.150  1.00 50.83           C  
ATOM    908  OG1 THR H 124      23.163   3.121  10.176  1.00 64.26           O  
ATOM    909  CG2 THR H 124      24.322   4.963   9.144  1.00 62.85           C  
ATOM    910  C   THR H 124      23.456   6.538  11.508  1.00 52.75           C  
ATOM    911  O   THR H 124      22.473   7.057  12.031  1.00 50.60           O  
ATOM    912  N   PRO H 125      24.388   7.265  10.952  1.00 53.63           N  
ATOM    913  CA  PRO H 125      24.241   8.694  10.953  1.00 55.46           C  
ATOM    914  CD  PRO H 125      25.787   6.864  10.993  1.00 59.63           C  
ATOM    915  CB  PRO H 125      25.602   9.252  10.543  1.00 62.50           C  
ATOM    916  CG  PRO H 125      26.591   8.177  11.035  1.00 60.93           C  
ATOM    917  C   PRO H 125      23.112   9.111  10.068  1.00 55.64           C  
ATOM    918  O   PRO H 125      22.919   8.491   9.023  1.00 58.09           O  
ATOM    919  N   GLY H 126      22.346  10.144  10.473  1.00 54.87           N  
ATOM    920  CA  GLY H 126      21.284  10.640   9.650  1.00 55.56           C  
ATOM    921  C   GLY H 126      20.026   9.880   9.932  1.00 58.18           C  
ATOM    922  O   GLY H 126      18.957  10.264   9.461  1.00 60.83           O  
ATOM    923  N   THR H 127      20.093   8.791  10.721  1.00 57.97           N  
ATOM    924  CA  THR H 127      18.887   8.046  10.970  1.00 56.66           C  
ATOM    925  CB  THR H 127      19.101   6.559  11.067  1.00 60.61           C  
ATOM    926  OG1 THR H 127      20.024   6.259  12.103  1.00 59.28           O  
ATOM    927  CG2 THR H 127      19.623   6.033   9.719  1.00 64.51           C  
ATOM    928  C   THR H 127      18.316   8.525  12.270  1.00 54.55           C  
ATOM    929  O   THR H 127      18.934   8.401  13.327  1.00 52.65           O  
ATOM    930  N   PRO H 128      17.124   9.064  12.205  1.00 54.16           N  
ATOM    931  CA  PRO H 128      16.506   9.632  13.372  1.00 52.31           C  
ATOM    932  CD  PRO H 128      16.647   9.693  10.983  1.00 26.92           C  
ATOM    933  CB  PRO H 128      15.305  10.431  12.869  1.00 42.07           C  
ATOM    934  CG  PRO H 128      15.702  10.820  11.436  1.00 25.71           C  
ATOM    935  C   PRO H 128      16.140   8.628  14.417  1.00 51.09           C  
ATOM    936  O   PRO H 128      15.757   7.507  14.079  1.00 49.59           O  
ATOM    937  N   LEU H 129      16.251   9.028  15.699  1.00 50.10           N  
ATOM    938  CA  LEU H 129      15.948   8.165  16.804  1.00 49.14           C  
ATOM    939  CB  LEU H 129      17.233   7.692  17.508  1.00 42.88           C  
ATOM    940  CG  LEU H 129      17.039   6.720  18.683  1.00 42.54           C  
ATOM    941  CD1 LEU H 129      16.575   5.338  18.205  1.00 43.92           C  
ATOM    942  CD2 LEU H 129      18.306   6.645  19.544  1.00 42.96           C  
ATOM    943  C   LEU H 129      15.160   8.975  17.791  1.00 46.91           C  
ATOM    944  O   LEU H 129      15.290  10.198  17.831  1.00 49.04           O  
ATOM    945  N   THR H 130      14.298   8.316  18.599  1.00 44.22           N  
ATOM    946  CA  THR H 130      13.525   9.018  19.593  1.00 44.20           C  
ATOM    947  CB  THR H 130      12.046   9.001  19.319  1.00 48.78           C  
ATOM    948  OG1 THR H 130      11.773   9.582  18.054  1.00 50.17           O  
ATOM    949  CG2 THR H 130      11.329   9.800  20.419  1.00 49.95           C  
ATOM    950  C   THR H 130      13.737   8.349  20.925  1.00 44.20           C  
ATOM    951  O   THR H 130      13.638   7.129  21.047  1.00 43.78           O  
ATOM    952  N   LEU H 131      14.025   9.153  21.970  1.00 44.23           N  
ATOM    953  CA  LEU H 131      14.259   8.649  23.297  1.00 41.83           C  
ATOM    954  CB  LEU H 131      15.446   9.328  23.997  1.00 44.13           C  
ATOM    955  CG  LEU H 131      16.793   9.096  23.292  1.00 44.09           C  
ATOM    956  CD1 LEU H 131      17.936   9.797  24.042  1.00 43.43           C  
ATOM    957  CD2 LEU H 131      17.059   7.597  23.075  1.00 45.65           C  
ATOM    958  C   LEU H 131      13.047   8.946  24.127  1.00 43.78           C  
ATOM    959  O   LEU H 131      12.337   9.920  23.879  1.00 47.15           O  
ATOM    960  N   THR H 132      12.770   8.095  25.142  1.00 44.25           N  
ATOM    961  CA  THR H 132      11.609   8.332  25.956  1.00 45.45           C  
ATOM    962  CB  THR H 132      10.550   7.277  25.831  1.00 55.97           C  
ATOM    963  OG1 THR H 132      11.025   6.044  26.347  1.00115.46           O  
ATOM    964  CG2 THR H 132      10.186   7.121  24.347  1.00116.26           C  
ATOM    965  C   THR H 132      12.010   8.352  27.396  1.00 45.52           C  
ATOM    966  O   THR H 132      12.904   7.627  27.826  1.00 45.81           O  
ATOM    967  N   CYS H 133      11.340   9.210  28.182  1.00 46.93           N  
ATOM    968  CA  CYS H 133      11.594   9.331  29.587  0.83 46.92           C  
ATOM    969  CB  CYS H 133      12.025  10.768  29.931  0.83 51.64           C  
ATOM    970  SG  CYS H 133      12.091  11.140  31.704  0.83 55.70           S  
ATOM    971  C   CYS H 133      10.299   9.044  30.276  1.00 45.69           C  
ATOM    972  O   CYS H 133       9.307   9.738  30.060  1.00 46.90           O  
ATOM    973  N   THR H 134      10.279   8.010  31.142  1.00 44.15           N  
ATOM    974  CA  THR H 134       9.065   7.634  31.811  1.00 46.17           C  
ATOM    975  CB  THR H 134       8.826   6.157  31.812  1.00 58.32           C  
ATOM    976  OG1 THR H 134       9.954   5.489  32.354  1.00 15.86           O  
ATOM    977  CG2 THR H 134       8.555   5.688  30.376  1.00 19.97           C  
ATOM    978  C   THR H 134       9.142   8.077  33.231  1.00 47.80           C  
ATOM    979  O   THR H 134      10.069   7.741  33.964  1.00 47.96           O  
ATOM    980  N   VAL H 135       8.125   8.841  33.661  1.00 47.22           N  
ATOM    981  CA  VAL H 135       8.125   9.376  34.988  1.00 46.38           C  
ATOM    982  CB  VAL H 135       7.644  10.797  35.050  1.00 49.87           C  
ATOM    983  CG1 VAL H 135       8.613  11.686  34.254  1.00 64.58           C  
ATOM    984  CG2 VAL H 135       6.196  10.842  34.531  1.00 62.10           C  
ATOM    985  C   VAL H 135       7.188   8.580  35.833  1.00 47.82           C  
ATOM    986  O   VAL H 135       6.208   8.012  35.346  1.00 47.85           O  
ATOM    987  N   SER H 136       7.516   8.500  37.138  1.00 50.42           N  
ATOM    988  CA  SER H 136       6.669   7.828  38.073  0.83 50.18           C  
ATOM    989  CB  SER H 136       7.114   6.380  38.352  0.83 42.41           C  
ATOM    990  OG  SER H 136       6.240   5.764  39.285  0.83 43.25           O  
ATOM    991  C   SER H 136       6.754   8.575  39.371  1.00 51.60           C  
ATOM    992  O   SER H 136       7.811   9.082  39.739  1.00 51.54           O  
ATOM    993  N   GLY H 137       5.585   8.757  40.016  1.00 27.39           N  
ATOM    994  CA  GLY H 137       5.527   9.451  41.265  1.00 28.50           C  
ATOM    995  C   GLY H 137       5.014  10.852  41.096  1.00 31.05           C  
ATOM    996  O   GLY H 137       4.574  11.453  42.078  1.00 32.47           O  
ATOM    997  N   PHE H 138       5.036  11.436  39.879  1.00 29.50           N  
ATOM    998  CA  PHE H 138       4.545  12.787  39.820  1.00 29.12           C  
ATOM    999  CB  PHE H 138       5.627  13.872  40.000  1.00 28.49           C  
ATOM   1000  CG  PHE H 138       6.515  13.896  38.801  1.00 29.66           C  
ATOM   1001  CD1 PHE H 138       6.187  14.628  37.685  1.00 30.40           C  
ATOM   1002  CD2 PHE H 138       7.690  13.199  38.783  1.00 29.66           C  
ATOM   1003  CE1 PHE H 138       6.993  14.662  36.576  1.00 31.41           C  
ATOM   1004  CE2 PHE H 138       8.505  13.229  37.678  1.00 31.04           C  
ATOM   1005  CZ  PHE H 138       8.165  13.955  36.567  1.00 31.22           C  
ATOM   1006  C   PHE H 138       3.846  13.077  38.525  1.00 30.39           C  
ATOM   1007  O   PHE H 138       3.875  12.311  37.556  1.00 29.68           O  
ATOM   1008  N   SER H 139       3.202  14.261  38.482  1.00 29.79           N  
ATOM   1009  CA  SER H 139       2.481  14.649  37.309  1.00 30.59           C  
ATOM   1010  CB  SER H 139       1.143  15.350  37.619  1.00 33.65           C  
ATOM   1011  OG  SER H 139       0.474  15.692  36.414  1.00 39.41           O  
ATOM   1012  C   SER H 139       3.337  15.604  36.543  1.00 30.65           C  
ATOM   1013  O   SER H 139       4.025  16.457  37.096  1.00 30.97           O  
ATOM   1014  N   LEU H 140       3.318  15.439  35.216  1.00 28.39           N  
ATOM   1015  CA  LEU H 140       4.049  16.205  34.247  1.00 28.11           C  
ATOM   1016  CB  LEU H 140       3.989  15.597  32.836  1.00 27.54           C  
ATOM   1017  CG  LEU H 140       4.798  14.290  32.699  1.00 29.01           C  
ATOM   1018  CD1 LEU H 140       4.719  13.712  31.276  1.00 29.09           C  
ATOM   1019  CD2 LEU H 140       6.251  14.499  33.157  1.00 27.80           C  
ATOM   1020  C   LEU H 140       3.518  17.607  34.193  1.00 29.62           C  
ATOM   1021  O   LEU H 140       4.237  18.530  33.805  1.00 29.43           O  
ATOM   1022  N   SER H 141       2.225  17.803  34.509  1.00 29.30           N  
ATOM   1023  CA  SER H 141       1.657  19.113  34.432  1.00 30.45           C  
ATOM   1024  CB  SER H 141       0.137  19.119  34.655  1.00 33.28           C  
ATOM   1025  OG  SER H 141      -0.163  18.713  35.982  1.00 65.53           O  
ATOM   1026  C   SER H 141       2.280  19.933  35.506  1.00 30.47           C  
ATOM   1027  O   SER H 141       2.314  21.159  35.427  1.00 31.31           O  
ATOM   1028  N   SER H 142       2.729  19.257  36.577  1.00 28.16           N  
ATOM   1029  CA  SER H 142       3.338  19.884  37.713  1.00 27.80           C  
ATOM   1030  CB  SER H 142       3.332  18.969  38.953  1.00 49.50           C  
ATOM   1031  OG  SER H 142       1.998  18.681  39.348  1.00  0.00           O  
ATOM   1032  C   SER H 142       4.771  20.285  37.485  1.00 27.92           C  
ATOM   1033  O   SER H 142       5.180  21.353  37.940  1.00 27.25           O  
ATOM   1034  N   TYR H 143       5.581  19.465  36.776  1.00 25.81           N  
ATOM   1035  CA  TYR H 143       7.002  19.731  36.753  1.00 24.13           C  
ATOM   1036  CB  TYR H 143       7.840  18.620  37.433  1.00 23.70           C  
ATOM   1037  CG  TYR H 143       7.488  18.455  38.879  1.00 24.32           C  
ATOM   1038  CD1 TYR H 143       6.315  17.833  39.243  1.00 24.16           C  
ATOM   1039  CD2 TYR H 143       8.341  18.884  39.870  1.00 23.94           C  
ATOM   1040  CE1 TYR H 143       5.983  17.664  40.568  1.00 23.90           C  
ATOM   1041  CE2 TYR H 143       8.016  18.719  41.197  1.00 24.54           C  
ATOM   1042  CZ  TYR H 143       6.836  18.112  41.547  1.00 25.42           C  
ATOM   1043  OH  TYR H 143       6.511  17.947  42.910  1.00 26.22           O  
ATOM   1044  C   TYR H 143       7.519  19.786  35.342  1.00 25.13           C  
ATOM   1045  O   TYR H 143       6.957  19.268  34.378  1.00 26.23           O  
ATOM   1046  N   PRO H 144       8.593  20.522  35.267  1.00 46.11           N  
ATOM   1047  CA  PRO H 144       9.381  20.702  34.065  1.00 44.68           C  
ATOM   1048  CD  PRO H 144       8.681  21.678  36.142  1.00  0.00           C  
ATOM   1049  CB  PRO H 144      10.071  22.062  34.205  1.00 41.82           C  
ATOM   1050  CG  PRO H 144       9.959  22.401  35.701  1.00 55.71           C  
ATOM   1051  C   PRO H 144      10.353  19.569  33.925  1.00 44.08           C  
ATOM   1052  O   PRO H 144      10.788  19.029  34.938  1.00 44.94           O  
ATOM   1053  N   MET H 145      10.749  19.225  32.687  1.00 42.34           N  
ATOM   1054  CA  MET H 145      11.593  18.085  32.475  1.00 41.48           C  
ATOM   1055  CB  MET H 145      10.790  16.952  31.825  1.00 42.26           C  
ATOM   1056  CG  MET H 145      11.201  15.563  32.283  1.00 42.43           C  
ATOM   1057  SD  MET H 145      10.680  15.203  33.985  1.00 17.30           S  
ATOM   1058  CE  MET H 145      11.393  13.537  33.982  1.00 19.38           C  
ATOM   1059  C   MET H 145      12.672  18.508  31.517  1.00 42.70           C  
ATOM   1060  O   MET H 145      12.398  19.263  30.587  1.00 42.78           O  
ATOM   1061  N   ASN H 146      13.928  18.033  31.709  1.00 40.86           N  
ATOM   1062  CA  ASN H 146      15.011  18.474  30.861  1.00 39.21           C  
ATOM   1063  CB  ASN H 146      15.981  19.450  31.570  1.00 38.64           C  
ATOM   1064  CG  ASN H 146      15.293  20.777  31.906  1.00 53.97           C  
ATOM   1065  OD1 ASN H 146      15.637  21.831  31.368  1.00 91.55           O  
ATOM   1066  ND2 ASN H 146      14.301  20.731  32.836  1.00 91.18           N  
ATOM   1067  C   ASN H 146      15.851  17.311  30.416  1.00 39.13           C  
ATOM   1068  O   ASN H 146      15.912  16.273  31.072  1.00 39.72           O  
ATOM   1069  N   TRP H 147      16.540  17.479  29.267  1.00 38.41           N  
ATOM   1070  CA  TRP H 147      17.394  16.451  28.732  1.00 37.28           C  
ATOM   1071  CB  TRP H 147      17.091  16.102  27.266  1.00 40.46           C  
ATOM   1072  CG  TRP H 147      15.764  15.413  27.069  1.00 40.80           C  
ATOM   1073  CD2 TRP H 147      15.573  13.994  27.180  1.00 40.25           C  
ATOM   1074  CD1 TRP H 147      14.543  15.947  26.776  1.00 39.87           C  
ATOM   1075  NE1 TRP H 147      13.601  14.949  26.702  1.00 40.83           N  
ATOM   1076  CE2 TRP H 147      14.220  13.742  26.948  1.00 40.25           C  
ATOM   1077  CE3 TRP H 147      16.451  12.986  27.454  1.00 39.33           C  
ATOM   1078  CZ2 TRP H 147      13.724  12.471  26.987  1.00 41.24           C  
ATOM   1079  CZ3 TRP H 147      15.947  11.705  27.493  1.00 39.30           C  
ATOM   1080  CH2 TRP H 147      14.610  11.454  27.263  1.00 41.21           C  
ATOM   1081  C   TRP H 147      18.810  16.948  28.784  1.00 38.42           C  
ATOM   1082  O   TRP H 147      19.088  18.102  28.461  1.00 38.25           O  
ATOM   1083  N   VAL H 148      19.743  16.073  29.220  1.00 38.66           N  
ATOM   1084  CA  VAL H 148      21.138  16.414  29.293  1.00 38.63           C  
ATOM   1085  CB  VAL H 148      21.609  16.677  30.693  1.00 47.68           C  
ATOM   1086  CG1 VAL H 148      23.121  16.961  30.669  1.00 47.49           C  
ATOM   1087  CG2 VAL H 148      20.770  17.824  31.278  1.00 47.01           C  
ATOM   1088  C   VAL H 148      21.904  15.242  28.765  1.00 37.23           C  
ATOM   1089  O   VAL H 148      21.509  14.094  28.957  1.00 38.57           O  
ATOM   1090  N   ARG H 149      23.029  15.493  28.069  1.00 39.46           N  
ATOM   1091  CA  ARG H 149      23.756  14.361  27.574  1.00 39.11           C  
ATOM   1092  CB  ARG H 149      23.741  14.192  26.041  1.00 39.93           C  
ATOM   1093  CG  ARG H 149      24.381  15.318  25.231  1.00 41.19           C  
ATOM   1094  CD  ARG H 149      24.303  15.061  23.721  1.00 42.54           C  
ATOM   1095  NE  ARG H 149      25.098  16.115  23.033  1.00 45.23           N  
ATOM   1096  CZ  ARG H 149      25.213  16.111  21.671  1.00 44.83           C  
ATOM   1097  NH1 ARG H 149      24.548  15.175  20.932  1.00 43.00           N1+
ATOM   1098  NH2 ARG H 149      25.997  17.040  21.051  1.00 48.02           N  
ATOM   1099  C   ARG H 149      25.168  14.442  28.041  1.00 40.01           C  
ATOM   1100  O   ARG H 149      25.614  15.470  28.552  1.00 41.37           O  
ATOM   1101  N   GLN H 150      25.885  13.306  27.936  1.00 44.66           N  
ATOM   1102  CA  GLN H 150      27.251  13.241  28.354  1.00 43.82           C  
ATOM   1103  CB  GLN H 150      27.364  12.736  29.803  1.00 29.55           C  
ATOM   1104  CG  GLN H 150      28.777  12.697  30.380  1.00 30.40           C  
ATOM   1105  CD  GLN H 150      28.647  12.244  31.827  1.00 29.84           C  
ATOM   1106  OE1 GLN H 150      27.584  11.796  32.256  1.00 32.30           O  
ATOM   1107  NE2 GLN H 150      29.752  12.365  32.609  1.00 30.83           N  
ATOM   1108  C   GLN H 150      27.946  12.261  27.459  1.00 45.77           C  
ATOM   1109  O   GLN H 150      27.697  11.058  27.529  1.00 45.43           O  
ATOM   1110  N   ALA H 151      28.865  12.757  26.609  1.00 46.97           N  
ATOM   1111  CA  ALA H 151      29.586  11.912  25.699  1.00 47.58           C  
ATOM   1112  CB  ALA H 151      30.429  12.685  24.668  1.00 30.94           C  
ATOM   1113  C   ALA H 151      30.515  11.079  26.518  1.00 48.70           C  
ATOM   1114  O   ALA H 151      30.730  11.357  27.697  1.00 48.82           O  
ATOM   1115  N   PRO H 152      31.061  10.035  25.954  1.00 51.54           N  
ATOM   1116  CA  PRO H 152      31.925   9.199  26.725  1.00 52.12           C  
ATOM   1117  CD  PRO H 152      30.474   9.323  24.834  1.00 66.01           C  
ATOM   1118  CB  PRO H 152      32.167   7.938  25.889  1.00 68.31           C  
ATOM   1119  CG  PRO H 152      31.530   8.249  24.518  1.00 69.53           C  
ATOM   1120  C   PRO H 152      33.145   9.927  27.187  1.00 53.65           C  
ATOM   1121  O   PRO H 152      33.883  10.462  26.363  1.00 56.43           O  
ATOM   1122  N   GLY H 153      33.377   9.939  28.513  1.00 55.59           N  
ATOM   1123  CA  GLY H 153      34.544  10.551  29.074  1.00 55.92           C  
ATOM   1124  C   GLY H 153      34.454  12.045  28.980  1.00 57.91           C  
ATOM   1125  O   GLY H 153      35.479  12.726  28.999  1.00 59.17           O  
ATOM   1126  N   LYS H 154      33.232  12.607  28.891  1.00 56.84           N  
ATOM   1127  CA  LYS H 154      33.115  14.035  28.747  1.00 56.69           C  
ATOM   1128  CB  LYS H 154      32.435  14.462  27.435  1.00 42.29           C  
ATOM   1129  CG  LYS H 154      33.109  13.919  26.173  1.00 43.04           C  
ATOM   1130  CD  LYS H 154      34.561  14.357  25.982  0.67 47.82           C  
ATOM   1131  CE  LYS H 154      35.197  13.785  24.712  0.67 51.27           C  
ATOM   1132  NZ  LYS H 154      36.599  14.240  24.590  0.67 56.52           N1+
ATOM   1133  C   LYS H 154      32.246  14.556  29.851  1.00 56.62           C  
ATOM   1134  O   LYS H 154      31.795  13.805  30.715  1.00 54.33           O  
ATOM   1135  N   GLY H 155      32.011  15.887  29.848  1.00 52.64           N  
ATOM   1136  CA  GLY H 155      31.219  16.532  30.858  1.00 49.76           C  
ATOM   1137  C   GLY H 155      29.770  16.523  30.461  1.00 49.19           C  
ATOM   1138  O   GLY H 155      29.391  15.986  29.420  1.00 49.00           O  
ATOM   1139  N   LEU H 156      28.923  17.136  31.317  1.00 46.80           N  
ATOM   1140  CA  LEU H 156      27.500  17.204  31.134  1.00 43.92           C  
ATOM   1141  CB  LEU H 156      26.748  17.414  32.461  1.00 30.60           C  
ATOM   1142  CG  LEU H 156      26.987  16.289  33.484  1.00 30.36           C  
ATOM   1143  CD1 LEU H 156      26.216  16.545  34.789  1.00 31.28           C  
ATOM   1144  CD2 LEU H 156      26.683  14.910  32.877  1.00 32.01           C  
ATOM   1145  C   LEU H 156      27.163  18.376  30.265  1.00 42.77           C  
ATOM   1146  O   LEU H 156      27.793  19.430  30.360  1.00 43.19           O  
ATOM   1147  N   GLU H 157      26.159  18.212  29.374  1.00 39.77           N  
ATOM   1148  CA  GLU H 157      25.724  19.335  28.592  1.00 41.03           C  
ATOM   1149  CB  GLU H 157      26.364  19.436  27.195  1.00 72.92           C  
ATOM   1150  CG  GLU H 157      26.154  18.247  26.264  1.00 76.10           C  
ATOM   1151  CD  GLU H 157      26.994  18.523  25.024  1.00 77.09           C  
ATOM   1152  OE1 GLU H 157      27.674  19.583  24.997  1.00108.99           O  
ATOM   1153  OE2 GLU H 157      26.974  17.679  24.090  1.00 77.32           O1-
ATOM   1154  C   GLU H 157      24.224  19.314  28.487  1.00 40.06           C  
ATOM   1155  O   GLU H 157      23.628  18.294  28.140  1.00 41.20           O  
ATOM   1156  N   TRP H 158      23.588  20.466  28.809  1.00 39.88           N  
ATOM   1157  CA  TRP H 158      22.157  20.638  28.802  1.00 39.62           C  
ATOM   1158  CB  TRP H 158      21.747  21.918  29.555  1.00 38.60           C  
ATOM   1159  CG  TRP H 158      20.284  22.289  29.534  1.00 38.51           C  
ATOM   1160  CD2 TRP H 158      19.735  23.286  28.657  1.00 38.80           C  
ATOM   1161  CD1 TRP H 158      19.252  21.846  30.310  1.00 38.67           C  
ATOM   1162  NE1 TRP H 158      18.093  22.504  29.969  1.00 39.10           N  
ATOM   1163  CE2 TRP H 158      18.377  23.395  28.953  1.00 38.77           C  
ATOM   1164  CE3 TRP H 158      20.319  24.052  27.685  1.00 40.57           C  
ATOM   1165  CZ2 TRP H 158      17.580  24.277  28.279  1.00 39.52           C  
ATOM   1166  CZ3 TRP H 158      19.511  24.938  27.005  1.00 40.02           C  
ATOM   1167  CH2 TRP H 158      18.168  25.046  27.298  1.00 41.60           C  
ATOM   1168  C   TRP H 158      21.676  20.748  27.383  1.00 38.71           C  
ATOM   1169  O   TRP H 158      22.229  21.516  26.602  1.00 40.21           O  
ATOM   1170  N   ILE H 159      20.729  19.867  26.979  1.00 37.79           N  
ATOM   1171  CA  ILE H 159      20.110  19.884  25.675  1.00 38.34           C  
ATOM   1172  CB  ILE H 159      19.697  18.509  25.241  1.00 36.96           C  
ATOM   1173  CG1 ILE H 159      20.944  17.613  25.147  1.00 37.27           C  
ATOM   1174  CG2 ILE H 159      18.920  18.616  23.917  1.00 37.01           C  
ATOM   1175  CD1 ILE H 159      20.625  16.127  25.017  1.00 16.64           C  
ATOM   1176  C   ILE H 159      18.913  20.789  25.568  1.00 39.12           C  
ATOM   1177  O   ILE H 159      18.855  21.679  24.719  1.00 39.82           O  
ATOM   1178  N   GLY H 160      17.921  20.602  26.469  1.00 38.85           N  
ATOM   1179  CA  GLY H 160      16.703  21.358  26.351  1.00 39.01           C  
ATOM   1180  C   GLY H 160      15.780  20.993  27.470  1.00 40.29           C  
ATOM   1181  O   GLY H 160      16.057  20.079  28.247  1.00 39.91           O  
ATOM   1182  N   GLY H 161      14.628  21.697  27.564  1.00 41.50           N  
ATOM   1183  CA  GLY H 161      13.711  21.452  28.642  1.00 40.32           C  
ATOM   1184  C   GLY H 161      12.308  21.695  28.162  1.00 41.03           C  
ATOM   1185  O   GLY H 161      12.082  22.448  27.215  1.00 41.42           O  
ATOM   1186  N   ILE H 162      11.326  21.028  28.810  1.00 42.50           N  
ATOM   1187  CA  ILE H 162       9.930  21.199  28.508  1.00 43.54           C  
ATOM   1188  CB  ILE H 162       9.297  19.983  27.885  1.00 47.56           C  
ATOM   1189  CG1 ILE H 162       7.866  20.300  27.423  1.00 47.14           C  
ATOM   1190  CG2 ILE H 162       9.399  18.805  28.868  1.00 48.37           C  
ATOM   1191  CD1 ILE H 162       7.261  19.224  26.522  1.00 66.81           C  
ATOM   1192  C   ILE H 162       9.240  21.486  29.803  1.00 44.66           C  
ATOM   1193  O   ILE H 162       9.406  20.767  30.786  1.00 44.78           O  
ATOM   1194  N   GLY H 163       8.430  22.554  29.845  1.00 46.57           N  
ATOM   1195  CA  GLY H 163       7.828  22.895  31.093  1.00 47.53           C  
ATOM   1196  C   GLY H 163       6.609  22.080  31.300  1.00 48.00           C  
ATOM   1197  O   GLY H 163       6.174  21.296  30.461  1.00 47.46           O  
ATOM   1198  N   THR H 164       5.876  22.512  32.358  1.00 61.86           N  
ATOM   1199  CA  THR H 164       4.542  22.082  32.689  1.00 40.59           C  
ATOM   1200  CB  THR H 164       4.080  22.672  33.985  1.00 65.65           C  
ATOM   1201  OG1 THR H 164       3.995  24.085  33.876  1.00 63.38           O  
ATOM   1202  CG2 THR H 164       5.084  22.296  35.087  1.00 63.83           C  
ATOM   1203  C   THR H 164       3.593  22.595  31.635  1.00 63.79           C  
ATOM   1204  O   THR H 164       2.709  21.871  31.179  1.00 64.92           O  
ATOM   1205  N   SER H 165       3.769  23.875  31.228  1.00 62.50           N  
ATOM   1206  CA  SER H 165       2.938  24.564  30.273  1.00 43.63           C  
ATOM   1207  CB  SER H 165       3.284  26.061  30.157  1.00 84.69           C  
ATOM   1208  OG  SER H 165       3.051  26.718  31.394  1.00  0.00           O  
ATOM   1209  C   SER H 165       3.119  23.948  28.915  1.00 68.18           C  
ATOM   1210  O   SER H 165       2.269  24.116  28.040  1.00 70.15           O  
ATOM   1211  N   GLY H 166       4.226  23.205  28.704  1.00 65.15           N  
ATOM   1212  CA  GLY H 166       4.464  22.583  27.430  1.00 44.15           C  
ATOM   1213  C   GLY H 166       5.332  23.484  26.633  1.00 68.21           C  
ATOM   1214  O   GLY H 166       5.461  23.363  25.415  1.00 68.51           O  
ATOM   1215  N   ASN H 167       5.957  24.436  27.326  1.00 51.37           N  
ATOM   1216  CA  ASN H 167       6.809  25.363  26.621  1.00 50.93           C  
ATOM   1217  CB  ASN H 167       6.975  26.726  27.319  1.00 38.45           C  
ATOM   1218  CG  ASN H 167       7.705  26.504  28.634  1.00  0.00           C  
ATOM   1219  OD1 ASN H 167       7.288  25.694  29.460  1.00  0.00           O  
ATOM   1220  ND2 ASN H 167       8.833  27.239  28.831  1.00  0.00           N  
ATOM   1221  C   ASN H 167       8.169  24.742  26.524  1.00 49.87           C  
ATOM   1222  O   ASN H 167       8.643  24.122  27.475  1.00 49.95           O  
ATOM   1223  N   ILE H 168       8.855  24.912  25.374  1.00 48.61           N  
ATOM   1224  CA  ILE H 168      10.110  24.235  25.206  1.00 47.19           C  
ATOM   1225  CB  ILE H 168      10.101  23.285  24.043  1.00 55.11           C  
ATOM   1226  CG1 ILE H 168       8.998  22.230  24.245  1.00 17.82           C  
ATOM   1227  CG2 ILE H 168      11.506  22.677  23.905  1.00 15.01           C  
ATOM   1228  CD1 ILE H 168       8.682  21.419  22.989  1.00 20.46           C  
ATOM   1229  C   ILE H 168      11.211  25.238  24.992  1.00 47.50           C  
ATOM   1230  O   ILE H 168      11.017  26.321  24.440  1.00 49.52           O  
ATOM   1231  N   TRP H 169      12.412  24.901  25.492  1.00 47.18           N  
ATOM   1232  CA  TRP H 169      13.557  25.750  25.325  1.00 47.21           C  
ATOM   1233  CB  TRP H 169      13.939  26.527  26.604  1.00 47.60           C  
ATOM   1234  CG  TRP H 169      12.966  27.603  27.056  1.00 47.57           C  
ATOM   1235  CD2 TRP H 169      13.245  29.018  27.046  1.00 49.06           C  
ATOM   1236  CD1 TRP H 169      11.719  27.463  27.597  1.00 49.64           C  
ATOM   1237  NE1 TRP H 169      11.207  28.699  27.923  1.00119.37           N  
ATOM   1238  CE2 TRP H 169      12.137  29.665  27.591  1.00 50.61           C  
ATOM   1239  CE3 TRP H 169      14.339  29.725  26.627  1.00118.75           C  
ATOM   1240  CZ2 TRP H 169      12.108  31.027  27.725  1.00124.71           C  
ATOM   1241  CZ3 TRP H 169      14.300  31.098  26.754  1.00122.74           C  
ATOM   1242  CH2 TRP H 169      13.207  31.740  27.294  1.00125.60           C  
ATOM   1243  C   TRP H 169      14.696  24.839  24.974  1.00 46.73           C  
ATOM   1244  O   TRP H 169      14.805  23.734  25.504  1.00 46.67           O  
ATOM   1245  N   TYR H 170      15.586  25.282  24.063  1.00 50.32           N  
ATOM   1246  CA  TYR H 170      16.658  24.418  23.654  1.00 49.33           C  
ATOM   1247  CB  TYR H 170      16.589  23.966  22.180  1.00 57.04           C  
ATOM   1248  CG  TYR H 170      15.318  23.235  21.901  1.00 56.19           C  
ATOM   1249  CD1 TYR H 170      15.189  21.897  22.189  1.00 55.92           C  
ATOM   1250  CD2 TYR H 170      14.248  23.895  21.343  1.00 55.66           C  
ATOM   1251  CE1 TYR H 170      14.015  21.232  21.924  1.00 55.96           C  
ATOM   1252  CE2 TYR H 170      13.071  23.235  21.076  1.00 56.85           C  
ATOM   1253  CZ  TYR H 170      12.952  21.899  21.365  1.00 56.28           C  
ATOM   1254  OH  TYR H 170      11.745  21.220  21.091  1.00 56.82           O  
ATOM   1255  C   TYR H 170      17.944  25.173  23.760  1.00 49.13           C  
ATOM   1256  O   TYR H 170      17.962  26.400  23.818  1.00 50.50           O  
ATOM   1257  N   ALA H 171      19.066  24.430  23.800  1.00 48.46           N  
ATOM   1258  CA  ALA H 171      20.365  25.031  23.857  1.00 49.54           C  
ATOM   1259  CB  ALA H 171      21.494  24.030  24.152  1.00 39.76           C  
ATOM   1260  C   ALA H 171      20.608  25.621  22.510  1.00 52.26           C  
ATOM   1261  O   ALA H 171      20.040  25.177  21.513  1.00 53.61           O  
ATOM   1262  N   SER H 172      21.475  26.645  22.446  1.00 56.01           N  
ATOM   1263  CA  SER H 172      21.680  27.317  21.199  1.00 54.74           C  
ATOM   1264  CB  SER H 172      22.752  28.416  21.277  1.00 60.31           C  
ATOM   1265  OG  SER H 172      22.321  29.457  22.139  1.00 88.11           O  
ATOM   1266  C   SER H 172      22.132  26.326  20.164  1.00 55.50           C  
ATOM   1267  O   SER H 172      21.623  26.319  19.044  1.00 58.97           O  
ATOM   1268  N   TRP H 173      23.089  25.451  20.519  1.00 54.11           N  
ATOM   1269  CA  TRP H 173      23.651  24.498  19.593  1.00 53.98           C  
ATOM   1270  CB  TRP H 173      24.878  23.769  20.178  1.00102.15           C  
ATOM   1271  CG  TRP H 173      24.638  23.087  21.504  1.00102.52           C  
ATOM   1272  CD2 TRP H 173      24.322  21.693  21.666  1.00 99.98           C  
ATOM   1273  CD1 TRP H 173      24.700  23.617  22.759  1.00101.21           C  
ATOM   1274  NE1 TRP H 173      24.430  22.648  23.693  1.00100.80           N  
ATOM   1275  CE2 TRP H 173      24.199  21.459  23.036  1.00 99.41           C  
ATOM   1276  CE3 TRP H 173      24.155  20.694  20.752  1.00101.27           C  
ATOM   1277  CZ2 TRP H 173      23.905  20.215  23.516  1.00 99.71           C  
ATOM   1278  CZ3 TRP H 173      23.852  19.441  21.241  1.00103.39           C  
ATOM   1279  CH2 TRP H 173      23.730  19.208  22.594  1.00103.75           C  
ATOM   1280  C   TRP H 173      22.641  23.470  19.123  1.00 53.47           C  
ATOM   1281  O   TRP H 173      22.607  23.123  17.942  1.00 56.05           O  
ATOM   1282  N   ALA H 174      21.803  22.954  20.045  1.00 54.02           N  
ATOM   1283  CA  ALA H 174      20.825  21.907  19.854  1.00 56.33           C  
ATOM   1284  CB  ALA H 174      20.167  21.477  21.173  1.00 31.68           C  
ATOM   1285  C   ALA H 174      19.716  22.308  18.926  1.00 56.65           C  
ATOM   1286  O   ALA H 174      19.090  21.450  18.304  1.00 56.27           O  
ATOM   1287  N   LYS H 175      19.388  23.610  18.854  1.00 57.07           N  
ATOM   1288  CA  LYS H 175      18.237  24.035  18.104  0.83 61.04           C  
ATOM   1289  CB  LYS H 175      18.072  25.566  18.044  0.83 80.23           C  
ATOM   1290  CG  LYS H 175      19.222  26.279  17.328  0.83 83.54           C  
ATOM   1291  CD  LYS H 175      18.927  27.737  16.970  0.75108.48           C  
ATOM   1292  CE  LYS H 175      18.901  28.673  18.181  0.75111.20           C  
ATOM   1293  NZ  LYS H 175      18.638  30.062  17.741  0.75117.29           N1+
ATOM   1294  C   LYS H 175      18.246  23.516  16.704  1.00 61.65           C  
ATOM   1295  O   LYS H 175      19.225  23.645  15.967  1.00 62.65           O  
ATOM   1296  N   GLY H 176      17.106  22.892  16.335  1.00 61.29           N  
ATOM   1297  CA  GLY H 176      16.818  22.380  15.027  1.00 62.63           C  
ATOM   1298  C   GLY H 176      17.101  20.913  15.002  1.00 61.40           C  
ATOM   1299  O   GLY H 176      16.360  20.132  14.407  1.00 64.39           O  
ATOM   1300  N   ARG H 177      18.197  20.505  15.655  1.00 59.34           N  
ATOM   1301  CA  ARG H 177      18.615  19.133  15.671  1.00 58.89           C  
ATOM   1302  CB  ARG H 177      20.069  18.968  16.140  1.00 55.82           C  
ATOM   1303  CG  ARG H 177      21.072  19.393  15.061  1.00 61.87           C  
ATOM   1304  CD  ARG H 177      22.526  19.412  15.533  1.00 62.71           C  
ATOM   1305  NE  ARG H 177      22.601  18.479  16.689  1.00 64.62           N  
ATOM   1306  CZ  ARG H 177      23.805  18.061  17.173  1.00 63.16           C  
ATOM   1307  NH1 ARG H 177      24.958  18.378  16.520  1.00 62.65           N1+
ATOM   1308  NH2 ARG H 177      23.848  17.320  18.318  1.00 63.15           N  
ATOM   1309  C   ARG H 177      17.718  18.285  16.524  1.00 59.09           C  
ATOM   1310  O   ARG H 177      17.559  17.093  16.254  1.00 60.54           O  
ATOM   1311  N   PHE H 178      17.132  18.862  17.596  1.00 57.97           N  
ATOM   1312  CA  PHE H 178      16.361  18.051  18.498  1.00 56.58           C  
ATOM   1313  CB  PHE H 178      16.960  17.998  19.917  1.00 47.31           C  
ATOM   1314  CG  PHE H 178      18.287  17.315  19.876  1.00 46.02           C  
ATOM   1315  CD1 PHE H 178      19.407  17.977  19.431  1.00 45.49           C  
ATOM   1316  CD2 PHE H 178      18.423  16.015  20.305  1.00 46.70           C  
ATOM   1317  CE1 PHE H 178      20.631  17.350  19.399  1.00 46.17           C  
ATOM   1318  CE2 PHE H 178      19.645  15.384  20.276  1.00 45.88           C  
ATOM   1319  CZ  PHE H 178      20.754  16.051  19.822  1.00 47.75           C  
ATOM   1320  C   PHE H 178      14.987  18.615  18.664  1.00 56.44           C  
ATOM   1321  O   PHE H 178      14.750  19.800  18.444  1.00 58.29           O  
ATOM   1322  N   ILE H 179      14.024  17.738  19.018  1.00 54.36           N  
ATOM   1323  CA  ILE H 179      12.703  18.188  19.327  1.00 55.42           C  
ATOM   1324  CB  ILE H 179      11.712  18.056  18.201  1.00 40.95           C  
ATOM   1325  CG1 ILE H 179      11.521  16.597  17.764  1.00  0.00           C  
ATOM   1326  CG2 ILE H 179      12.171  18.997  17.074  1.00 42.37           C  
ATOM   1327  CD1 ILE H 179      10.343  16.415  16.805  1.00  0.00           C  
ATOM   1328  C   ILE H 179      12.236  17.437  20.534  1.00 53.74           C  
ATOM   1329  O   ILE H 179      12.399  16.222  20.637  1.00 54.07           O  
ATOM   1330  N   ILE H 180      11.639  18.171  21.492  1.00 52.90           N  
ATOM   1331  CA  ILE H 180      11.181  17.595  22.724  1.00 52.98           C  
ATOM   1332  CB  ILE H 180      11.609  18.378  23.930  1.00 54.11           C  
ATOM   1333  CG1 ILE H 180      13.141  18.427  24.018  1.00 51.68           C  
ATOM   1334  CG2 ILE H 180      10.931  17.769  25.168  1.00 52.27           C  
ATOM   1335  CD1 ILE H 180      13.657  19.442  25.036  1.00 51.23           C  
ATOM   1336  C   ILE H 180       9.689  17.642  22.694  1.00 54.50           C  
ATOM   1337  O   ILE H 180       9.100  18.598  22.191  1.00 56.09           O  
ATOM   1338  N   SER H 181       9.039  16.571  23.195  1.00 55.03           N  
ATOM   1339  CA  SER H 181       7.608  16.528  23.229  1.00 54.44           C  
ATOM   1340  CB  SER H 181       6.989  15.646  22.131  1.00 58.79           C  
ATOM   1341  OG  SER H 181       7.283  16.178  20.848  1.00 60.15           O  
ATOM   1342  C   SER H 181       7.214  15.914  24.527  1.00 53.05           C  
ATOM   1343  O   SER H 181       8.000  15.237  25.187  1.00 54.49           O  
ATOM   1344  N   ARG H 182       5.977  16.189  24.958  1.00 17.55           N  
ATOM   1345  CA  ARG H 182       5.512  15.595  26.168  1.00 16.72           C  
ATOM   1346  CB  ARG H 182       5.969  16.348  27.427  1.00 16.24           C  
ATOM   1347  CG  ARG H 182       5.573  15.658  28.731  1.00 19.25           C  
ATOM   1348  CD  ARG H 182       5.774  16.529  29.972  1.00 19.70           C  
ATOM   1349  NE  ARG H 182       4.434  17.027  30.391  1.00  0.00           N  
ATOM   1350  CZ  ARG H 182       3.993  18.254  29.989  1.00  0.00           C  
ATOM   1351  NH1 ARG H 182       4.782  19.035  29.193  1.00  0.00           N1+
ATOM   1352  NH2 ARG H 182       2.770  18.705  30.395  1.00  0.00           N  
ATOM   1353  C   ARG H 182       4.047  15.723  26.115  1.00 19.90           C  
ATOM   1354  O   ARG H 182       3.392  16.122  27.077  1.00 22.64           O  
ATOM   1355  N   ALA H 183       3.486  15.356  24.959  1.00 77.03           N  
ATOM   1356  CA  ALA H 183       2.072  15.278  24.867  1.00 77.40           C  
ATOM   1357  CB  ALA H 183       1.582  14.840  23.478  1.00 85.73           C  
ATOM   1358  C   ALA H 183       1.774  14.182  25.823  1.00 80.76           C  
ATOM   1359  O   ALA H 183       0.734  14.152  26.477  1.00 84.16           O  
ATOM   1360  N   SER H 184       2.752  13.261  25.924  1.00 64.97           N  
ATOM   1361  CA  SER H 184       2.628  12.072  26.679  1.00 65.08           C  
ATOM   1362  CB  SER H 184       3.944  11.285  26.811  1.00 77.25           C  
ATOM   1363  OG  SER H 184       4.358  10.817  25.537  1.00177.84           O  
ATOM   1364  C   SER H 184       2.140  12.359  28.043  1.00 63.72           C  
ATOM   1365  O   SER H 184       2.615  13.259  28.738  1.00 63.00           O  
ATOM   1366  N   SER H 185       1.126  11.574  28.435  1.00 25.81           N  
ATOM   1367  CA  SER H 185       0.616  11.676  29.754  1.00 28.26           C  
ATOM   1368  CB  SER H 185      -0.579  10.741  30.003  1.00 31.29           C  
ATOM   1369  OG  SER H 185      -1.044  10.890  31.336  1.00 27.97           O  
ATOM   1370  C   SER H 185       1.732  11.243  30.648  1.00 25.64           C  
ATOM   1371  O   SER H 185       2.082  11.939  31.595  1.00 28.30           O  
ATOM   1372  N   THR H 186       2.293  10.054  30.355  1.00 63.74           N  
ATOM   1373  CA  THR H 186       3.347   9.392  31.077  1.00 61.98           C  
ATOM   1374  CB  THR H 186       3.377   7.914  30.808  1.00 52.02           C  
ATOM   1375  OG1 THR H 186       3.669   7.669  29.439  1.00 68.52           O  
ATOM   1376  CG2 THR H 186       2.007   7.314  31.163  1.00 68.10           C  
ATOM   1377  C   THR H 186       4.741   9.892  30.809  1.00 60.76           C  
ATOM   1378  O   THR H 186       5.600   9.810  31.688  1.00 62.93           O  
ATOM   1379  N   THR H 187       5.050  10.382  29.593  1.00 55.81           N  
ATOM   1380  CA  THR H 187       6.455  10.584  29.367  1.00 54.78           C  
ATOM   1381  CB  THR H 187       7.065   9.523  28.493  1.00 57.65           C  
ATOM   1382  OG1 THR H 187       6.478   9.559  27.199  1.00 60.37           O  
ATOM   1383  CG2 THR H 187       6.835   8.147  29.130  1.00 59.24           C  
ATOM   1384  C   THR H 187       6.772  11.872  28.682  1.00 54.61           C  
ATOM   1385  O   THR H 187       5.914  12.677  28.330  1.00 53.79           O  
ATOM   1386  N   VAL H 188       8.092  12.097  28.539  1.00 52.94           N  
ATOM   1387  CA  VAL H 188       8.651  13.177  27.788  1.00 51.36           C  
ATOM   1388  CB  VAL H 188       9.377  14.152  28.673  1.00 52.40           C  
ATOM   1389  CG1 VAL H 188      10.507  13.410  29.397  1.00 53.91           C  
ATOM   1390  CG2 VAL H 188       9.824  15.365  27.849  1.00 54.22           C  
ATOM   1391  C   VAL H 188       9.592  12.501  26.831  1.00 51.29           C  
ATOM   1392  O   VAL H 188      10.288  11.555  27.203  1.00 51.10           O  
ATOM   1393  N   ASP H 189       9.607  12.941  25.553  1.00 51.01           N  
ATOM   1394  CA  ASP H 189      10.397  12.254  24.566  1.00 49.34           C  
ATOM   1395  CB  ASP H 189       9.538  11.656  23.441  1.00 44.66           C  
ATOM   1396  CG  ASP H 189       8.624  10.594  24.045  1.00 30.58           C  
ATOM   1397  OD1 ASP H 189       8.217  10.741  25.227  1.00 34.33           O  
ATOM   1398  OD2 ASP H 189       8.322   9.610  23.321  1.00 31.83           O1-
ATOM   1399  C   ASP H 189      11.383  13.199  23.941  1.00 49.50           C  
ATOM   1400  O   ASP H 189      11.211  14.416  23.983  1.00 51.87           O  
ATOM   1401  N   LEU H 190      12.484  12.653  23.375  1.00 45.55           N  
ATOM   1402  CA  LEU H 190      13.460  13.490  22.728  1.00 45.15           C  
ATOM   1403  CB  LEU H 190      14.794  13.551  23.494  1.00 44.66           C  
ATOM   1404  CG  LEU H 190      15.852  14.474  22.863  1.00 45.66           C  
ATOM   1405  CD1 LEU H 190      15.439  15.953  22.955  1.00 47.12           C  
ATOM   1406  CD2 LEU H 190      17.242  14.211  23.460  1.00 44.77           C  
ATOM   1407  C   LEU H 190      13.743  12.911  21.373  1.00 47.34           C  
ATOM   1408  O   LEU H 190      14.212  11.779  21.251  1.00 45.88           O  
ATOM   1409  N   LYS H 191      13.475  13.690  20.306  1.00 48.80           N  
ATOM   1410  CA  LYS H 191      13.715  13.202  18.978  1.00 49.15           C  
ATOM   1411  CB  LYS H 191      12.649  13.628  17.953  1.00 46.48           C  
ATOM   1412  CG  LYS H 191      12.819  12.961  16.587  1.00 49.92           C  
ATOM   1413  CD  LYS H 191      11.615  13.133  15.659  1.00 56.37           C  
ATOM   1414  CE  LYS H 191      11.911  13.971  14.414  1.00 61.57           C  
ATOM   1415  NZ  LYS H 191      12.589  13.135  13.396  1.00 69.46           N1+
ATOM   1416  C   LYS H 191      15.011  13.770  18.510  1.00 48.93           C  
ATOM   1417  O   LYS H 191      15.249  14.974  18.608  1.00 49.74           O  
ATOM   1418  N   VAL H 192      15.897  12.896  18.000  1.00 48.42           N  
ATOM   1419  CA  VAL H 192      17.139  13.369  17.478  1.00 48.05           C  
ATOM   1420  CB  VAL H 192      18.329  12.534  17.877  1.00 46.15           C  
ATOM   1421  CG1 VAL H 192      18.104  11.065  17.479  1.00 20.54           C  
ATOM   1422  CG2 VAL H 192      19.580  13.161  17.240  1.00 23.38           C  
ATOM   1423  C   VAL H 192      17.013  13.376  16.000  1.00 51.08           C  
ATOM   1424  O   VAL H 192      16.984  12.339  15.337  1.00 53.18           O  
ATOM   1425  N   THR H 193      16.950  14.591  15.445  1.00 51.81           N  
ATOM   1426  CA  THR H 193      16.834  14.718  14.037  1.00 53.05           C  
ATOM   1427  CB  THR H 193      16.184  16.002  13.608  1.00 52.86           C  
ATOM   1428  OG1 THR H 193      14.899  16.127  14.199  1.00 69.95           O  
ATOM   1429  CG2 THR H 193      16.043  15.991  12.080  1.00 70.50           C  
ATOM   1430  C   THR H 193      18.254  14.743  13.567  1.00 55.74           C  
ATOM   1431  O   THR H 193      19.140  15.291  14.217  1.00 58.96           O  
ATOM   1432  N   SER H 194      18.514  14.070  12.443  1.00 55.35           N  
ATOM   1433  CA  SER H 194      19.812  14.041  11.828  1.00 55.15           C  
ATOM   1434  CB  SER H 194      20.118  15.320  11.028  1.00 81.10           C  
ATOM   1435  OG  SER H 194      21.408  15.241  10.444  1.00 84.29           O  
ATOM   1436  C   SER H 194      20.935  13.803  12.800  1.00 54.41           C  
ATOM   1437  O   SER H 194      21.713  14.717  13.064  1.00 55.20           O  
ATOM   1438  N   PRO H 195      21.060  12.627  13.355  1.00 52.42           N  
ATOM   1439  CA  PRO H 195      22.142  12.358  14.266  1.00 52.06           C  
ATOM   1440  CD  PRO H 195      19.926  11.752  13.586  1.00 72.07           C  
ATOM   1441  CB  PRO H 195      21.746  11.098  15.042  1.00 56.13           C  
ATOM   1442  CG  PRO H 195      20.545  10.523  14.270  1.00 55.20           C  
ATOM   1443  C   PRO H 195      23.463  12.244  13.572  1.00 55.58           C  
ATOM   1444  O   PRO H 195      23.503  11.846  12.408  1.00 57.29           O  
ATOM   1445  N   THR H 196      24.553  12.594  14.286  1.00 56.92           N  
ATOM   1446  CA  THR H 196      25.892  12.517  13.774  1.00 56.81           C  
ATOM   1447  CB  THR H 196      26.534  13.861  13.581  1.00 58.20           C  
ATOM   1448  OG1 THR H 196      26.634  14.537  14.826  1.00 58.87           O  
ATOM   1449  CG2 THR H 196      25.682  14.685  12.600  1.00 59.72           C  
ATOM   1450  C   THR H 196      26.705  11.772  14.794  1.00 56.47           C  
ATOM   1451  O   THR H 196      26.228  11.470  15.885  1.00 54.80           O  
ATOM   1452  N   THR H 197      27.977  11.474  14.462  1.00 57.10           N  
ATOM   1453  CA  THR H 197      28.846  10.709  15.316  1.00 55.28           C  
ATOM   1454  CB  THR H 197      30.218  10.514  14.738  1.00 60.25           C  
ATOM   1455  OG1 THR H 197      30.826  11.772  14.487  1.00 80.79           O  
ATOM   1456  CG2 THR H 197      30.097   9.705  13.437  1.00 81.21           C  
ATOM   1457  C   THR H 197      29.013  11.412  16.628  1.00 55.08           C  
ATOM   1458  O   THR H 197      29.084  10.770  17.673  1.00 53.65           O  
ATOM   1459  N   GLU H 198      29.059  12.755  16.603  1.00 56.80           N  
ATOM   1460  CA  GLU H 198      29.271  13.572  17.766  1.00 54.96           C  
ATOM   1461  CB  GLU H 198      29.351  15.075  17.444  1.00 86.17           C  
ATOM   1462  CG  GLU H 198      30.663  15.481  16.768  1.00122.46           C  
ATOM   1463  CD  GLU H 198      30.651  14.972  15.332  1.00124.74           C  
ATOM   1464  OE1 GLU H 198      29.544  14.647  14.826  1.00125.75           O  
ATOM   1465  OE2 GLU H 198      31.747  14.907  14.714  1.00128.72           O1-
ATOM   1466  C   GLU H 198      28.158  13.370  18.753  1.00 51.33           C  
ATOM   1467  O   GLU H 198      28.337  13.616  19.944  1.00 51.52           O  
ATOM   1468  N   ASP H 199      26.970  12.966  18.270  1.00 48.06           N  
ATOM   1469  CA  ASP H 199      25.796  12.737  19.069  1.00 46.41           C  
ATOM   1470  CB  ASP H 199      24.541  12.490  18.218  1.00 51.39           C  
ATOM   1471  CG  ASP H 199      24.235  13.833  17.574  1.00 53.71           C  
ATOM   1472  OD1 ASP H 199      24.787  14.847  18.073  0.97 56.38           O  
ATOM   1473  OD2 ASP H 199      23.457  13.877  16.585  1.00 55.49           O1-
ATOM   1474  C   ASP H 199      25.966  11.563  19.988  1.00 45.20           C  
ATOM   1475  O   ASP H 199      25.178  11.401  20.918  1.00 44.33           O  
ATOM   1476  N   THR H 200      26.933  10.664  19.725  1.00 45.27           N  
ATOM   1477  CA  THR H 200      27.082   9.517  20.582  1.00 44.16           C  
ATOM   1478  CB  THR H 200      28.232   8.625  20.205  1.00 44.58           C  
ATOM   1479  OG1 THR H 200      28.077   8.163  18.872  1.00 47.68           O  
ATOM   1480  CG2 THR H 200      28.269   7.429  21.172  1.00 44.24           C  
ATOM   1481  C   THR H 200      27.308   9.991  21.984  1.00 44.43           C  
ATOM   1482  O   THR H 200      28.261  10.719  22.261  1.00 45.60           O  
ATOM   1483  N   ALA H 201      26.415   9.585  22.913  1.00 43.79           N  
ATOM   1484  CA  ALA H 201      26.544  10.010  24.278  1.00 41.47           C  
ATOM   1485  CB  ALA H 201      26.358  11.524  24.463  1.00 45.01           C  
ATOM   1486  C   ALA H 201      25.468   9.343  25.066  1.00 39.95           C  
ATOM   1487  O   ALA H 201      24.602   8.660  24.522  1.00 39.59           O  
ATOM   1488  N   THR H 202      25.516   9.509  26.397  1.00 40.46           N  
ATOM   1489  CA  THR H 202      24.479   8.959  27.208  1.00 40.23           C  
ATOM   1490  CB  THR H 202      24.993   8.369  28.491  1.00 34.18           C  
ATOM   1491  OG1 THR H 202      23.985   7.588  29.113  1.00 34.88           O  
ATOM   1492  CG2 THR H 202      25.455   9.505  29.417  1.00 33.36           C  
ATOM   1493  C   THR H 202      23.554  10.104  27.489  1.00 39.02           C  
ATOM   1494  O   THR H 202      24.000  11.202  27.822  1.00 38.45           O  
ATOM   1495  N   TYR H 203      22.233   9.879  27.328  1.00 36.32           N  
ATOM   1496  CA  TYR H 203      21.271  10.935  27.480  1.00 35.19           C  
ATOM   1497  CB  TYR H 203      20.257  11.008  26.324  1.00 38.55           C  
ATOM   1498  CG  TYR H 203      20.962  11.441  25.084  1.00 37.50           C  
ATOM   1499  CD1 TYR H 203      21.707  10.554  24.342  1.00 38.07           C  
ATOM   1500  CD2 TYR H 203      20.862  12.742  24.652  1.00 36.49           C  
ATOM   1501  CE1 TYR H 203      22.351  10.965  23.197  1.00 37.92           C  
ATOM   1502  CE2 TYR H 203      21.502  13.158  23.509  1.00 38.62           C  
ATOM   1503  CZ  TYR H 203      22.249  12.269  22.777  1.00 38.10           C  
ATOM   1504  OH  TYR H 203      22.908  12.696  21.604  1.00 40.20           O  
ATOM   1505  C   TYR H 203      20.484  10.695  28.724  1.00 35.42           C  
ATOM   1506  O   TYR H 203      19.977   9.597  28.953  1.00 36.95           O  
ATOM   1507  N   PHE H 204      20.365  11.739  29.569  1.00 37.34           N  
ATOM   1508  CA  PHE H 204      19.639  11.587  30.792  1.00 37.58           C  
ATOM   1509  CB  PHE H 204      20.369  12.030  32.076  1.00 43.65           C  
ATOM   1510  CG  PHE H 204      21.642  11.282  32.286  1.00 42.47           C  
ATOM   1511  CD1 PHE H 204      21.658   9.947  32.619  1.00 40.95           C  
ATOM   1512  CD2 PHE H 204      22.841  11.933  32.127  1.00 44.69           C  
ATOM   1513  CE1 PHE H 204      22.852   9.289  32.809  1.00 42.38           C  
ATOM   1514  CE2 PHE H 204      24.033  11.278  32.319  1.00 44.25           C  
ATOM   1515  CZ  PHE H 204      24.044   9.950  32.658  1.00 43.72           C  
ATOM   1516  C   PHE H 204      18.441  12.475  30.746  1.00 36.94           C  
ATOM   1517  O   PHE H 204      18.402  13.493  30.057  1.00 38.19           O  
ATOM   1518  N   CYS H 205      17.412  12.066  31.501  1.00 37.30           N  
ATOM   1519  CA  CYS H 205      16.205  12.812  31.654  0.83 37.82           C  
ATOM   1520  CB  CYS H 205      14.978  11.908  31.463  0.83 49.50           C  
ATOM   1521  SG  CYS H 205      13.386  12.698  31.802  0.83 54.18           S  
ATOM   1522  C   CYS H 205      16.235  13.312  33.065  1.00 39.65           C  
ATOM   1523  O   CYS H 205      16.620  12.588  33.984  1.00 38.38           O  
ATOM   1524  N   ALA H 206      15.855  14.585  33.280  1.00 40.38           N  
ATOM   1525  CA  ALA H 206      15.939  15.077  34.623  1.00 40.00           C  
ATOM   1526  CB  ALA H 206      17.132  16.022  34.846  1.00 33.05           C  
ATOM   1527  C   ALA H 206      14.694  15.848  34.943  1.00 38.91           C  
ATOM   1528  O   ALA H 206      14.111  16.520  34.091  1.00 39.48           O  
ATOM   1529  N   ARG H 207      14.260  15.752  36.215  1.00 42.09           N  
ATOM   1530  CA  ARG H 207      13.100  16.450  36.690  1.00 42.38           C  
ATOM   1531  CB  ARG H 207      12.287  15.653  37.722  1.00 30.50           C  
ATOM   1532  CG  ARG H 207      11.045  16.395  38.216  1.00 15.20           C  
ATOM   1533  CD  ARG H 207      10.201  15.582  39.197  1.00 14.41           C  
ATOM   1534  NE  ARG H 207      10.878  15.629  40.519  1.00 18.79           N  
ATOM   1535  CZ  ARG H 207      10.257  15.092  41.608  1.00 21.21           C  
ATOM   1536  NH1 ARG H 207       9.021  14.529  41.484  1.00 24.15           N1+
ATOM   1537  NH2 ARG H 207      10.876  15.116  42.823  1.00 23.94           N  
ATOM   1538  C   ARG H 207      13.581  17.696  37.352  1.00 42.61           C  
ATOM   1539  O   ARG H 207      14.552  17.677  38.104  1.00 43.85           O  
ATOM   1540  N   GLY H 208      12.907  18.829  37.081  1.00 46.58           N  
ATOM   1541  CA  GLY H 208      13.376  20.072  37.609  1.00 47.13           C  
ATOM   1542  C   GLY H 208      12.882  20.306  38.985  1.00 47.85           C  
ATOM   1543  O   GLY H 208      11.750  19.969  39.332  1.00 48.02           O  
ATOM   1544  N   LEU H 209      13.625  21.298  39.488  1.00 30.88           N  
ATOM   1545  CA  LEU H 209      13.397  22.132  40.606  1.00 30.42           C  
ATOM   1546  CB  LEU H 209      14.634  22.247  41.520  1.00 32.52           C  
ATOM   1547  CG  LEU H 209      14.452  23.121  42.776  1.00 46.45           C  
ATOM   1548  CD1 LEU H 209      13.448  22.487  43.751  1.00 48.53           C  
ATOM   1549  CD2 LEU H 209      15.800  23.431  43.447  1.00 47.07           C  
ATOM   1550  C   LEU H 209      13.260  23.406  39.851  1.00 31.39           C  
ATOM   1551  O   LEU H 209      13.483  23.406  38.641  1.00 34.92           O  
ATOM   1552  N   TYR H 210      12.859  24.517  40.477  1.00 31.07           N  
ATOM   1553  CA  TYR H 210      12.724  25.653  39.616  1.00 32.47           C  
ATOM   1554  CB  TYR H 210      12.090  26.858  40.323  1.00 33.50           C  
ATOM   1555  CG  TYR H 210      10.760  26.368  40.789  1.00 33.77           C  
ATOM   1556  CD1 TYR H 210       9.667  26.361  39.952  1.00 32.63           C  
ATOM   1557  CD2 TYR H 210      10.614  25.879  42.066  1.00 34.97           C  
ATOM   1558  CE1 TYR H 210       8.449  25.897  40.394  1.00 34.28           C  
ATOM   1559  CE2 TYR H 210       9.400  25.414  42.515  1.00 43.52           C  
ATOM   1560  CZ  TYR H 210       8.314  25.423  41.678  1.00 43.35           C  
ATOM   1561  OH  TYR H 210       7.065  24.945  42.133  1.00 57.16           O  
ATOM   1562  C   TYR H 210      14.073  26.035  39.065  1.00 31.41           C  
ATOM   1563  O   TYR H 210      14.223  26.230  37.861  1.00 34.81           O  
ATOM   1564  N   ASN H 211      15.095  26.174  39.927  1.00 35.38           N  
ATOM   1565  CA  ASN H 211      16.401  26.530  39.442  1.00 31.33           C  
ATOM   1566  CB  ASN H 211      17.259  27.158  40.551  1.00 29.01           C  
ATOM   1567  CG  ASN H 211      16.528  28.401  41.038  1.00 14.01           C  
ATOM   1568  OD1 ASN H 211      15.759  29.012  40.297  1.00 15.50           O  
ATOM   1569  ND2 ASN H 211      16.783  28.805  42.311  1.00  0.00           N  
ATOM   1570  C   ASN H 211      17.172  25.358  38.900  1.00 29.17           C  
ATOM   1571  O   ASN H 211      17.721  25.413  37.799  1.00 30.85           O  
ATOM   1572  N   ASP H 212      17.224  24.254  39.676  1.00 30.89           N  
ATOM   1573  CA  ASP H 212      18.137  23.190  39.356  1.00 31.16           C  
ATOM   1574  CB  ASP H 212      19.023  22.791  40.546  1.00 31.27           C  
ATOM   1575  CG  ASP H 212      19.933  23.975  40.834  1.00 32.89           C  
ATOM   1576  OD1 ASP H 212      20.303  24.685  39.862  1.00 27.53           O  
ATOM   1577  OD2 ASP H 212      20.271  24.187  42.029  1.00 15.60           O1-
ATOM   1578  C   ASP H 212      17.443  21.960  38.875  1.00 27.70           C  
ATOM   1579  O   ASP H 212      16.256  21.969  38.558  1.00 28.19           O  
ATOM   1580  N   TYR H 213      18.226  20.856  38.796  1.00 28.06           N  
ATOM   1581  CA  TYR H 213      17.744  19.588  38.329  1.00 27.09           C  
ATOM   1582  CB  TYR H 213      18.646  19.007  37.233  1.00 25.15           C  
ATOM   1583  CG  TYR H 213      18.530  19.971  36.109  1.00 25.02           C  
ATOM   1584  CD1 TYR H 213      19.179  21.183  36.158  1.00 26.79           C  
ATOM   1585  CD2 TYR H 213      17.764  19.666  35.011  1.00 24.62           C  
ATOM   1586  CE1 TYR H 213      19.072  22.079  35.121  1.00 28.08           C  
ATOM   1587  CE2 TYR H 213      17.655  20.560  33.973  1.00 24.91           C  
ATOM   1588  CZ  TYR H 213      18.307  21.768  34.027  1.00 26.94           C  
ATOM   1589  OH  TYR H 213      18.193  22.683  32.958  1.00  0.00           O  
ATOM   1590  C   TYR H 213      17.759  18.641  39.468  1.00 27.92           C  
ATOM   1591  O   TYR H 213      18.647  17.793  39.565  1.00 29.34           O  
ATOM   1592  N   THR H 214      16.670  18.699  40.258  1.00 30.95           N  
ATOM   1593  CA  THR H 214      16.487  18.008  41.494  1.00 31.95           C  
ATOM   1594  CB  THR H 214      15.126  18.209  42.091  1.00 32.94           C  
ATOM   1595  OG1 THR H 214      14.901  19.585  42.361  1.00  0.00           O  
ATOM   1596  CG2 THR H 214      15.032  17.379  43.383  1.00  0.00           C  
ATOM   1597  C   THR H 214      16.641  16.595  41.261  1.00 32.53           C  
ATOM   1598  O   THR H 214      17.281  15.857  42.022  1.00 34.52           O  
ATOM   1599  N   VAL H 215      16.062  16.183  40.154  1.00 42.31           N  
ATOM   1600  CA  VAL H 215      16.105  14.681  40.058  1.00 41.25           C  
ATOM   1601  CB  VAL H 215      14.787  14.046  40.414  1.00 42.22           C  
ATOM   1602  CG1 VAL H 215      14.912  12.521  40.256  1.00 56.89           C  
ATOM   1603  CG2 VAL H 215      14.401  14.490  41.835  1.00 52.96           C  
ATOM   1604  C   VAL H 215      16.514  14.084  38.706  1.00 40.43           C  
ATOM   1605  O   VAL H 215      16.139  14.619  37.670  1.00 41.44           O  
ATOM   1606  N   TRP H 216      17.227  12.899  38.682  1.00 41.90           N  
ATOM   1607  CA  TRP H 216      17.799  12.341  37.455  1.00 41.99           C  
ATOM   1608  CB  TRP H 216      19.338  12.410  37.465  1.00 35.73           C  
ATOM   1609  CG  TRP H 216      19.920  13.804  37.513  1.00 37.20           C  
ATOM   1610  CD2 TRP H 216      20.683  14.400  36.454  1.00 34.85           C  
ATOM   1611  CD1 TRP H 216      19.896  14.717  38.529  1.00 36.34           C  
ATOM   1612  NE1 TRP H 216      20.591  15.844  38.164  1.00 36.44           N  
ATOM   1613  CE2 TRP H 216      21.083  15.663  36.891  1.00 34.74           C  
ATOM   1614  CE3 TRP H 216      21.027  13.929  35.221  1.00 32.83           C  
ATOM   1615  CZ2 TRP H 216      21.837  16.478  36.099  1.00 34.10           C  
ATOM   1616  CZ3 TRP H 216      21.781  14.758  34.421  1.00 33.38           C  
ATOM   1617  CH2 TRP H 216      22.179  16.005  34.853  1.00 34.56           C  
ATOM   1618  C   TRP H 216      17.484  10.880  37.195  1.00 41.37           C  
ATOM   1619  O   TRP H 216      17.276  10.092  38.116  1.00 41.96           O  
ATOM   1620  N   GLY H 217      17.456  10.492  35.887  1.00 40.37           N  
ATOM   1621  CA  GLY H 217      17.273   9.129  35.440  1.00 40.07           C  
ATOM   1622  C   GLY H 217      18.629   8.497  35.277  1.00 41.90           C  
ATOM   1623  O   GLY H 217      19.651   9.179  35.314  1.00 40.40           O  
ATOM   1624  N   PRO H 218      18.651   7.197  35.088  1.00 41.30           N  
ATOM   1625  CA  PRO H 218      19.857   6.421  34.900  1.00 40.48           C  
ATOM   1626  CD  PRO H 218      17.483   6.365  35.322  1.00 42.28           C  
ATOM   1627  CB  PRO H 218      19.432   4.957  35.035  1.00 42.54           C  
ATOM   1628  CG  PRO H 218      17.906   4.974  34.827  1.00 42.19           C  
ATOM   1629  C   PRO H 218      20.550   6.720  33.604  1.00 39.89           C  
ATOM   1630  O   PRO H 218      21.753   6.480  33.511  1.00 41.77           O  
ATOM   1631  N   GLY H 219      19.816   7.206  32.584  1.00 38.00           N  
ATOM   1632  CA  GLY H 219      20.405   7.542  31.316  1.00 37.76           C  
ATOM   1633  C   GLY H 219      20.249   6.398  30.360  1.00 39.18           C  
ATOM   1634  O   GLY H 219      20.043   5.256  30.764  1.00 39.91           O  
ATOM   1635  N   THR H 220      20.328   6.707  29.044  1.00 37.76           N  
ATOM   1636  CA  THR H 220      20.266   5.726  27.993  1.00 37.69           C  
ATOM   1637  CB  THR H 220      18.968   5.751  27.238  1.00 37.99           C  
ATOM   1638  OG1 THR H 220      18.862   4.606  26.407  1.00 41.31           O  
ATOM   1639  CG2 THR H 220      18.913   7.030  26.390  1.00 36.94           C  
ATOM   1640  C   THR H 220      21.375   6.066  27.041  1.00 37.22           C  
ATOM   1641  O   THR H 220      21.636   7.241  26.793  1.00 38.78           O  
ATOM   1642  N   LEU H 221      22.050   5.056  26.454  1.00 36.97           N  
ATOM   1643  CA  LEU H 221      23.216   5.381  25.678  1.00 38.64           C  
ATOM   1644  CB  LEU H 221      24.397   4.438  25.981  1.00 36.29           C  
ATOM   1645  CG  LEU H 221      25.793   4.911  25.513  1.00 37.47           C  
ATOM   1646  CD1 LEU H 221      26.841   3.827  25.783  1.00 39.42           C  
ATOM   1647  CD2 LEU H 221      25.827   5.401  24.063  1.00 41.28           C  
ATOM   1648  C   LEU H 221      22.894   5.284  24.218  1.00 39.17           C  
ATOM   1649  O   LEU H 221      22.373   4.280  23.736  1.00 40.37           O  
ATOM   1650  N   VAL H 222      23.222   6.354  23.469  1.00 40.05           N  
ATOM   1651  CA  VAL H 222      22.975   6.388  22.059  1.00 40.25           C  
ATOM   1652  CB  VAL H 222      22.279   7.643  21.616  1.00 36.03           C  
ATOM   1653  CG1 VAL H 222      22.221   7.672  20.080  1.00 34.66           C  
ATOM   1654  CG2 VAL H 222      20.891   7.684  22.279  1.00 35.03           C  
ATOM   1655  C   VAL H 222      24.295   6.322  21.364  1.00 43.07           C  
ATOM   1656  O   VAL H 222      25.230   7.045  21.703  1.00 40.67           O  
ATOM   1657  N   THR H 223      24.407   5.417  20.372  1.00 44.55           N  
ATOM   1658  CA  THR H 223      25.637   5.285  19.650  1.00 44.31           C  
ATOM   1659  CB  THR H 223      26.256   3.927  19.784  1.00 40.28           C  
ATOM   1660  OG1 THR H 223      25.313   2.936  19.414  1.00 40.15           O  
ATOM   1661  CG2 THR H 223      26.706   3.715  21.236  1.00 40.57           C  
ATOM   1662  C   THR H 223      25.367   5.529  18.205  1.00 45.25           C  
ATOM   1663  O   THR H 223      24.490   4.910  17.605  1.00 45.48           O  
ATOM   1664  N   VAL H 224      26.131   6.463  17.605  1.00 44.47           N  
ATOM   1665  CA  VAL H 224      25.929   6.743  16.216  1.00 45.24           C  
ATOM   1666  CB  VAL H 224      25.718   8.202  15.943  1.00 48.41           C  
ATOM   1667  CG1 VAL H 224      25.514   8.406  14.431  1.00 51.47           C  
ATOM   1668  CG2 VAL H 224      24.546   8.691  16.811  1.00 46.74           C  
ATOM   1669  C   VAL H 224      27.171   6.326  15.496  1.00 46.33           C  
ATOM   1670  O   VAL H 224      28.235   6.914  15.688  1.00 45.72           O  
ATOM   1671  N   SER H 225      27.055   5.290  14.639  1.00 48.17           N  
ATOM   1672  CA  SER H 225      28.193   4.821  13.905  1.00 49.82           C  
ATOM   1673  CB  SER H 225      29.032   3.791  14.679  1.00 57.96           C  
ATOM   1674  OG  SER H 225      30.139   3.373  13.894  1.00 62.19           O  
ATOM   1675  C   SER H 225      27.690   4.136  12.671  1.00 52.76           C  
ATOM   1676  O   SER H 225      26.533   3.726  12.595  1.00 53.40           O  
ATOM   1677  N   SER H 226      28.564   3.997  11.655  1.00 56.17           N  
ATOM   1678  CA  SER H 226      28.149   3.348  10.447  1.00 56.66           C  
ATOM   1679  CB  SER H 226      29.098   3.594   9.264  1.00 59.83           C  
ATOM   1680  OG  SER H 226      30.392   3.094   9.566  1.00 77.93           O  
ATOM   1681  C   SER H 226      28.106   1.855  10.730  1.00 57.08           C  
ATOM   1682  O   SER H 226      28.784   1.089   9.995  1.00 58.81           O  
ATOM   1683  OXT SER H 226      27.394   1.461  11.693  1.00  0.00           O  
TER    1684      SER H 226 
CONECT    1    2
CONECT    2    1    3
CONECT    3    2    4
CONECT    4    3
CONECT  140  658
CONECT  658  140
CONECT  830  831
CONECT  831  830  832
CONECT  832  831  833
CONECT  833  832
CONECT  970 1521
CONECT 1521  970
END
