# Supplementary material for: Fully automated antibody structure prediction using BIOVIA tools: Validation study
Source: PLoS One. 2017 May 18;12(5):e0177923. doi: 10.1371/journal.pone.0177923 (PMC5436848; doi:10.1371/journal.pone.0177923)
Supplement: S1 Dataset — Predicted structures using the Top5 framework method, Chothia CDR definition with no canonical filtering and generating 50 models. These were used in the detailed discussion of outliers and for comparison against predictions using canonical filtering. (ZIP) [file pone.0177923.s003.zip › 4O5L_LH_FV_FinalModel.pdb]

REMARK   Accelrys Discovery Studio PDB file
REMARK   Created:  2015-05-08T08:11:11Z
SSBOND   1 CYS L   22    CYS L   89                                     
SSBOND   2 CYS H  133    CYS H  206                                     
ATOM      1  N   GLN L   1      34.709  25.238  27.365  1.00 65.04           N1+
ATOM      2  CA  GLN L   1      33.574  25.622  26.496  1.00 62.54           C  
ATOM      3  CB  GLN L   1      33.246  24.467  25.532  1.00 60.37           C  
ATOM      4  CG  GLN L   1      32.747  23.191  26.213  1.00 63.79           C  
ATOM      5  CD  GLN L   1      31.236  23.287  26.372  1.00 61.66           C  
ATOM      6  OE1 GLN L   1      30.637  22.553  27.157  1.00 59.59           O  
ATOM      7  NE2 GLN L   1      30.598  24.210  25.602  1.00 59.88           N  
ATOM      8  C   GLN L   1      32.348  25.973  27.298  1.00 60.22           C  
ATOM      9  O   GLN L   1      31.608  26.890  26.945  1.00 59.63           O  
ATOM     10  N   SER L   2      32.106  25.278  28.428  1.00 56.46           N  
ATOM     11  CA  SER L   2      30.929  25.538  29.216  1.00 49.07           C  
ATOM     12  CB  SER L   2      30.759  24.562  30.394  1.00 52.95           C  
ATOM     13  OG  SER L   2      31.874  24.657  31.270  1.00 57.35           O  
ATOM     14  C   SER L   2      30.974  26.937  29.758  1.00 46.11           C  
ATOM     15  O   SER L   2      32.044  27.521  29.910  1.00 49.33           O  
ATOM     16  N   VAL L   3      29.781  27.510  30.039  1.00 36.00           N  
ATOM     17  CA  VAL L   3      29.600  28.845  30.548  1.00 31.14           C  
ATOM     18  CB  VAL L   3      28.158  29.254  30.604  1.00 31.12           C  
ATOM     19  CG1 VAL L   3      27.639  29.374  29.163  1.00 26.40           C  
ATOM     20  CG2 VAL L   3      27.383  28.220  31.431  1.00 25.96           C  
ATOM     21  C   VAL L   3      30.196  28.954  31.920  1.00 29.20           C  
ATOM     22  O   VAL L   3      30.731  30.000  32.280  1.00 30.74           O  
ATOM     23  N   LEU L   4      30.094  27.891  32.741  1.00 27.51           N  
ATOM     24  CA  LEU L   4      30.688  27.944  34.051  1.00 23.75           C  
ATOM     25  CB  LEU L   4      29.848  27.236  35.126  1.00 22.56           C  
ATOM     26  CG  LEU L   4      28.441  27.838  35.297  1.00 21.94           C  
ATOM     27  CD1 LEU L   4      27.652  27.112  36.399  1.00 21.97           C  
ATOM     28  CD2 LEU L   4      28.500  29.358  35.508  1.00 25.73           C  
ATOM     29  C   LEU L   4      32.012  27.237  33.978  1.00 24.64           C  
ATOM     30  O   LEU L   4      32.126  26.206  33.321  1.00 25.26           O  
ATOM     31  N   THR L   5      33.052  27.765  34.661  1.00 28.42           N  
ATOM     32  CA  THR L   5      34.356  27.163  34.540  0.90 29.05           C  
ATOM     33  CB  THR L   5      35.423  28.152  34.166  0.90 32.88           C  
ATOM     34  OG1 THR L   5      35.093  28.790  32.942  0.90 36.29           O  
ATOM     35  CG2 THR L   5      36.765  27.414  34.025  0.90 34.59           C  
ATOM     36  C   THR L   5      34.766  26.557  35.850  1.00 29.01           C  
ATOM     37  O   THR L   5      34.664  27.183  36.903  1.00 29.15           O  
ATOM     38  N   GLN L   6      35.248  25.298  35.799  1.00 28.84           N  
ATOM     39  CA  GLN L   6      35.712  24.602  36.968  1.00 28.22           C  
ATOM     40  CB  GLN L   6      34.801  23.435  37.388  1.00 28.84           C  
ATOM     41  CG  GLN L   6      33.397  23.862  37.817  1.00 28.02           C  
ATOM     42  CD  GLN L   6      32.620  22.607  38.197  1.00 28.93           C  
ATOM     43  OE1 GLN L   6      31.583  22.303  37.617  1.00 27.74           O  
ATOM     44  NE2 GLN L   6      33.143  21.856  39.204  1.00 26.40           N  
ATOM     45  C   GLN L   6      37.044  24.005  36.633  1.00 28.54           C  
ATOM     46  O   GLN L   6      37.375  23.810  35.464  1.00 30.16           O  
ATOM     47  N   PRO L   7      37.839  23.727  37.631  1.00 27.57           N  
ATOM     48  CA  PRO L   7      39.116  23.098  37.435  1.00 28.47           C  
ATOM     49  CD  PRO L   7      37.710  24.339  38.939  1.00 28.19           C  
ATOM     50  CB  PRO L   7      39.850  23.216  38.772  1.00 29.55           C  
ATOM     51  CG  PRO L   7      38.752  23.594  39.788  1.00 29.82           C  
ATOM     52  C   PRO L   7      38.854  21.696  36.994  1.00 27.88           C  
ATOM     53  O   PRO L   7      37.908  21.092  37.496  1.00 28.25           O  
ATOM     54  N   PRO L   8      39.621  21.181  36.080  1.00 27.79           N  
ATOM     55  CA  PRO L   8      39.391  19.839  35.627  1.00 28.22           C  
ATOM     56  CD  PRO L   8      40.214  22.011  35.044  1.00 32.41           C  
ATOM     57  CB  PRO L   8      40.229  19.680  34.362  1.00 32.19           C  
ATOM     58  CG  PRO L   8      40.312  21.110  33.801  1.00 34.79           C  
ATOM     59  C   PRO L   8      39.681  18.815  36.673  1.00 27.70           C  
ATOM     60  O   PRO L   8      39.049  17.759  36.651  1.00 27.00           O  
ATOM     61  N   SER L   9      40.631  19.085  37.589  1.00 26.64           N  
ATOM     62  CA  SER L   9      40.928  18.065  38.550  1.00 27.86           C  
ATOM     63  CB  SER L   9      42.115  17.169  38.154  1.00 30.20           C  
ATOM     64  OG  SER L   9      43.322  17.915  38.187  1.00 30.21           O  
ATOM     65  C   SER L   9      41.284  18.692  39.859  1.00 30.37           C  
ATOM     66  O   SER L   9      41.839  19.788  39.918  1.00 31.18           O  
ATOM     67  N   ALA L  10      40.946  17.982  40.953  1.00 29.16           N  
ATOM     68  CA  ALA L  10      41.284  18.390  42.287  1.00 28.95           C  
ATOM     69  CB  ALA L  10      40.097  18.970  43.075  1.00 27.54           C  
ATOM     70  C   ALA L  10      41.707  17.139  42.994  1.00 31.09           C  
ATOM     71  O   ALA L  10      41.200  16.059  42.698  1.00 29.27           O  
ATOM     72  N   SER L  11      42.659  17.239  43.945  1.00 30.21           N  
ATOM     73  CA  SER L  11      43.092  16.048  44.627  1.00 29.53           C  
ATOM     74  CB  SER L  11      44.461  15.526  44.151  1.00 28.54           C  
ATOM     75  OG  SER L  11      44.390  15.099  42.800  1.00 31.40           O  
ATOM     76  C   SER L  11      43.242  16.347  46.085  1.00 29.81           C  
ATOM     77  O   SER L  11      43.506  17.485  46.476  1.00 30.83           O  
ATOM     78  N   GLY L  12      43.072  15.309  46.932  1.00 29.31           N  
ATOM     79  CA  GLY L  12      43.236  15.479  48.348  1.00 29.20           C  
ATOM     80  C   GLY L  12      43.389  14.129  48.975  1.00 31.14           C  
ATOM     81  O   GLY L  12      43.043  13.106  48.383  1.00 30.26           O  
ATOM     82  N   THR L  13      43.934  14.102  50.208  1.00 31.04           N  
ATOM     83  CA  THR L  13      44.113  12.873  50.928  1.00 31.08           C  
ATOM     84  CB  THR L  13      45.337  12.863  51.799  1.00 34.13           C  
ATOM     85  OG1 THR L  13      45.254  13.892  52.775  1.00 37.97           O  
ATOM     86  CG2 THR L  13      46.575  13.071  50.910  1.00 38.07           C  
ATOM     87  C   THR L  13      42.923  12.697  51.812  1.00 28.67           C  
ATOM     88  O   THR L  13      42.176  13.641  52.060  1.00 30.44           O  
ATOM     89  N   PRO L  14      42.726  11.508  52.308  1.00 29.08           N  
ATOM     90  CA  PRO L  14      41.580  11.281  53.137  1.00 31.09           C  
ATOM     91  CD  PRO L  14      43.120  10.309  51.588  1.00 31.03           C  
ATOM     92  CB  PRO L  14      41.489   9.769  53.317  1.00 33.19           C  
ATOM     93  CG  PRO L  14      42.117   9.225  52.018  1.00 32.87           C  
ATOM     94  C   PRO L  14      41.662  12.068  54.405  1.00 31.40           C  
ATOM     95  O   PRO L  14      42.731  12.116  55.011  1.00 31.86           O  
ATOM     96  N   GLY L  15      40.538  12.691  54.814  1.00 30.34           N  
ATOM     97  CA  GLY L  15      40.481  13.441  56.034  1.00 33.62           C  
ATOM     98  C   GLY L  15      40.777  14.885  55.758  1.00 34.04           C  
ATOM     99  O   GLY L  15      40.547  15.740  56.612  1.00 37.11           O  
ATOM    100  N   GLN L  16      41.278  15.204  54.552  1.00 32.48           N  
ATOM    101  CA  GLN L  16      41.646  16.560  54.261  1.00 31.07           C  
ATOM    102  CB  GLN L  16      42.797  16.642  53.242  1.00 33.14           C  
ATOM    103  CG  GLN L  16      43.408  18.031  53.091  1.00 35.58           C  
ATOM    104  CD  GLN L  16      44.675  17.895  52.254  1.00 37.72           C  
ATOM    105  OE1 GLN L  16      44.675  17.271  51.194  1.00 36.71           O  
ATOM    106  NE2 GLN L  16      45.791  18.487  52.753  1.00 35.81           N  
ATOM    107  C   GLN L  16      40.453  17.297  53.725  1.00 34.55           C  
ATOM    108  O   GLN L  16      39.447  16.692  53.364  1.00 33.32           O  
ATOM    109  N   SER L  17      40.524  18.648  53.695  1.00 31.87           N  
ATOM    110  CA  SER L  17      39.431  19.428  53.177  1.00 33.57           C  
ATOM    111  CB  SER L  17      39.118  20.687  54.003  1.00 33.33           C  
ATOM    112  OG  SER L  17      38.034  21.392  53.419  1.00  0.00           O  
ATOM    113  C   SER L  17      39.813  19.880  51.801  1.00 33.08           C  
ATOM    114  O   SER L  17      40.940  20.315  51.571  1.00 32.97           O  
ATOM    115  N   VAL L  18      38.872  19.778  50.838  1.00 28.19           N  
ATOM    116  CA  VAL L  18      39.155  20.171  49.486  1.00 28.98           C  
ATOM    117  CB  VAL L  18      39.159  19.029  48.508  1.00 31.91           C  
ATOM    118  CG1 VAL L  18      40.294  18.061  48.876  1.00 33.25           C  
ATOM    119  CG2 VAL L  18      37.764  18.385  48.508  1.00 34.21           C  
ATOM    120  C   VAL L  18      38.081  21.116  49.050  1.00 29.28           C  
ATOM    121  O   VAL L  18      36.978  21.113  49.593  1.00 28.51           O  
ATOM    122  N   THR L  19      38.400  21.966  48.054  1.00 29.11           N  
ATOM    123  CA  THR L  19      37.485  22.957  47.570  0.90 28.18           C  
ATOM    124  CB  THR L  19      37.974  24.333  47.907  0.90 30.19           C  
ATOM    125  OG1 THR L  19      38.086  24.489  49.312  0.88 29.48           O  
ATOM    126  CG2 THR L  19      37.009  25.364  47.337  0.88 26.76           C  
ATOM    127  C   THR L  19      37.435  22.868  46.072  1.00 28.53           C  
ATOM    128  O   THR L  19      38.454  22.628  45.429  1.00 28.90           O  
ATOM    129  N   ILE L  20      36.231  23.059  45.480  1.00 26.92           N  
ATOM    130  CA  ILE L  20      36.057  23.030  44.049  1.00 25.81           C  
ATOM    131  CB  ILE L  20      35.009  22.043  43.603  1.00 24.73           C  
ATOM    132  CG1 ILE L  20      35.267  20.615  44.121  1.00 24.93           C  
ATOM    133  CG2 ILE L  20      34.934  22.126  42.071  1.00 24.71           C  
ATOM    134  CD1 ILE L  20      36.472  19.908  43.513  1.00 25.42           C  
ATOM    135  C   ILE L  20      35.485  24.365  43.670  1.00 25.26           C  
ATOM    136  O   ILE L  20      34.438  24.758  44.181  1.00 24.62           O  
ATOM    137  N   SER L  21      36.134  25.090  42.741  1.00 27.94           N  
ATOM    138  CA  SER L  21      35.685  26.408  42.376  0.90 27.47           C  
ATOM    139  CB  SER L  21      36.859  27.358  42.094  0.90 28.79           C  
ATOM    140  OG  SER L  21      36.388  28.647  41.739  0.90 30.40           O  
ATOM    141  C   SER L  21      34.838  26.344  41.139  1.00 26.44           C  
ATOM    142  O   SER L  21      34.987  25.448  40.310  1.00 28.10           O  
ATOM    143  N   CYS L  22      33.897  27.302  41.005  1.00 25.76           N  
ATOM    144  CA  CYS L  22      33.038  27.400  39.855  1.00 26.19           C  
ATOM    145  CB  CYS L  22      31.612  26.869  40.143  1.00 26.54           C  
ATOM    146  SG  CYS L  22      30.480  26.965  38.724  1.00 29.79           S  
ATOM    147  C   CYS L  22      32.956  28.859  39.516  1.00 27.49           C  
ATOM    148  O   CYS L  22      32.411  29.647  40.285  1.00 30.25           O  
ATOM    149  N   SER L  23      33.482  29.263  38.341  1.00 26.95           N  
ATOM    150  CA  SER L  23      33.510  30.660  38.008  1.00 27.75           C  
ATOM    151  CB  SER L  23      34.892  31.104  37.497  1.00 32.02           C  
ATOM    152  OG  SER L  23      34.922  32.507  37.306  1.00 41.73           O  
ATOM    153  C   SER L  23      32.495  30.910  36.937  1.00 27.76           C  
ATOM    154  O   SER L  23      32.374  30.134  35.990  1.00 26.48           O  
ATOM    155  N   GLY L  24      31.812  32.072  36.986  1.00 52.82           N  
ATOM    156  CA  GLY L  24      30.833  32.336  35.972  1.00 51.42           C  
ATOM    157  C   GLY L  24      30.877  33.783  35.620  1.00 51.43           C  
ATOM    158  O   GLY L  24      31.946  34.380  35.538  1.00 52.59           O  
ATOM    159  N   SER L  25      29.695  34.393  35.401  1.00 50.22           N  
ATOM    160  CA  SER L  25      29.600  35.787  35.063  1.00 52.21           C  
ATOM    161  CB  SER L  25      29.220  36.000  33.590  1.00 53.05           C  
ATOM    162  OG  SER L  25      29.117  37.381  33.288  1.00 52.14           O  
ATOM    163  C   SER L  25      28.508  36.376  35.909  1.00 52.72           C  
ATOM    164  O   SER L  25      27.850  35.671  36.672  1.00 51.25           O  
ATOM    165  N   ARG L  26      28.310  37.707  35.799  1.00 52.87           N  
ATOM    166  CA  ARG L  26      27.306  38.423  36.539  1.00 52.41           C  
ATOM    167  CB  ARG L  26      27.367  39.949  36.323  1.00 55.32           C  
ATOM    168  CG  ARG L  26      26.377  40.731  37.193  1.00 57.06           C  
ATOM    169  CD  ARG L  26      26.807  40.914  38.654  1.00  0.00           C  
ATOM    170  NE  ARG L  26      27.035  42.372  38.887  1.00  0.00           N  
ATOM    171  CZ  ARG L  26      28.290  42.880  39.074  1.00  0.00           C  
ATOM    172  NH1 ARG L  26      29.376  42.053  39.080  1.00  0.00           N1+
ATOM    173  NH2 ARG L  26      28.455  44.221  39.267  1.00  0.00           N  
ATOM    174  C   ARG L  26      25.956  37.947  36.095  1.00 53.44           C  
ATOM    175  O   ARG L  26      24.999  37.947  36.868  1.00 56.21           O  
ATOM    176  N   SER L  27      25.840  37.558  34.814  1.00 52.93           N  
ATOM    177  CA  SER L  27      24.592  37.128  34.239  1.00 50.30           C  
ATOM    178  CB  SER L  27      24.663  37.006  32.706  1.00 55.70           C  
ATOM    179  OG  SER L  27      25.643  36.050  32.329  1.00 57.80           O  
ATOM    180  C   SER L  27      24.126  35.813  34.803  1.00 48.36           C  
ATOM    181  O   SER L  27      22.934  35.509  34.759  1.00 49.07           O  
ATOM    182  N   ASN L  28      25.038  34.991  35.354  1.00 48.91           N  
ATOM    183  CA  ASN L  28      24.654  33.695  35.838  1.00 48.08           C  
ATOM    184  CB  ASN L  28      25.482  32.561  35.184  1.00 47.96           C  
ATOM    185  CG  ASN L  28      26.967  32.919  35.182  1.00 48.88           C  
ATOM    186  OD1 ASN L  28      27.719  32.586  36.095  1.00 50.80           O  
ATOM    187  ND2 ASN L  28      27.410  33.607  34.095  1.00 47.65           N  
ATOM    188  C   ASN L  28      24.742  33.630  37.333  1.00 48.71           C  
ATOM    189  O   ASN L  28      23.811  33.987  38.053  1.00 49.85           O  
ATOM    190  N   ILE L  29      25.862  33.119  37.854  1.00 47.27           N  
ATOM    191  CA  ILE L  29      25.993  32.949  39.262  1.00 48.60           C  
ATOM    192  CB  ILE L  29      27.003  31.902  39.623  1.00 47.93           C  
ATOM    193  CG1 ILE L  29      28.361  32.144  38.991  1.00 47.24           C  
ATOM    194  CG2 ILE L  29      26.415  30.577  39.123  1.00 47.87           C  
ATOM    195  CD1 ILE L  29      29.368  31.059  39.376  1.00 47.39           C  
ATOM    196  C   ILE L  29      26.002  34.249  40.011  1.00 53.23           C  
ATOM    197  O   ILE L  29      25.562  34.295  41.159  1.00 54.09           O  
ATOM    198  N   GLY L  30      26.500  35.350  39.414  1.00 53.70           N  
ATOM    199  CA  GLY L  30      26.453  36.576  40.165  1.00 54.79           C  
ATOM    200  C   GLY L  30      25.016  36.899  40.487  1.00 53.87           C  
ATOM    201  O   GLY L  30      24.697  37.308  41.604  1.00 57.23           O  
ATOM    202  N   GLY L  31      24.120  36.796  39.486  1.00 52.44           N  
ATOM    203  CA  GLY L  31      22.719  37.064  39.679  1.00 54.09           C  
ATOM    204  C   GLY L  31      21.959  35.971  40.394  1.00 52.82           C  
ATOM    205  O   GLY L  31      21.159  36.252  41.289  1.00 55.89           O  
ATOM    206  N   ASN L  32      22.188  34.689  40.027  1.00 52.03           N  
ATOM    207  CA  ASN L  32      21.319  33.634  40.485  1.00 51.80           C  
ATOM    208  CB  ASN L  32      20.690  32.898  39.298  1.00 48.36           C  
ATOM    209  CG  ASN L  32      20.124  33.981  38.391  1.00 53.64           C  
ATOM    210  OD1 ASN L  32      19.422  34.886  38.836  1.00 53.75           O  
ATOM    211  ND2 ASN L  32      20.458  33.898  37.075  1.00 56.64           N  
ATOM    212  C   ASN L  32      22.088  32.623  41.286  1.00 50.16           C  
ATOM    213  O   ASN L  32      23.316  32.637  41.309  1.00 53.41           O  
ATOM    214  N   THR L  33      21.353  31.697  41.947  1.00 47.36           N  
ATOM    215  CA  THR L  33      21.897  30.728  42.875  1.00 47.80           C  
ATOM    216  CB  THR L  33      20.803  30.089  43.702  1.00 48.96           C  
ATOM    217  OG1 THR L  33      20.030  31.102  44.321  1.00 35.56           O  
ATOM    218  CG2 THR L  33      21.398  29.206  44.811  1.00 39.45           C  
ATOM    219  C   THR L  33      22.623  29.637  42.127  1.00 46.85           C  
ATOM    220  O   THR L  33      22.548  29.570  40.897  1.00 48.41           O  
ATOM    221  N   VAL L  34      23.373  28.768  42.870  1.00 25.06           N  
ATOM    222  CA  VAL L  34      24.127  27.714  42.242  1.00 23.57           C  
ATOM    223  CB  VAL L  34      25.615  27.889  42.358  1.00 22.93           C  
ATOM    224  CG1 VAL L  34      26.306  26.663  41.737  1.00 23.90           C  
ATOM    225  CG2 VAL L  34      26.005  29.215  41.688  1.00 24.53           C  
ATOM    226  C   VAL L  34      23.788  26.385  42.851  1.00 24.25           C  
ATOM    227  O   VAL L  34      23.485  26.283  44.038  1.00 23.38           O  
ATOM    228  N   ASN L  35      23.829  25.320  42.018  1.00 22.66           N  
ATOM    229  CA  ASN L  35      23.507  23.989  42.459  1.00 22.95           C  
ATOM    230  CB  ASN L  35      22.256  23.471  41.747  1.00 22.44           C  
ATOM    231  CG  ASN L  35      21.239  24.570  42.003  1.00 26.72           C  
ATOM    232  OD1 ASN L  35      20.669  25.147  41.080  1.00 23.00           O  
ATOM    233  ND2 ASN L  35      21.048  24.912  43.302  1.00 19.11           N  
ATOM    234  C   ASN L  35      24.673  23.107  42.116  1.00 21.29           C  
ATOM    235  O   ASN L  35      25.408  23.388  41.171  1.00 22.34           O  
ATOM    236  N   TRP L  36      24.892  22.021  42.893  1.00 20.79           N  
ATOM    237  CA  TRP L  36      26.019  21.160  42.650  1.00 20.58           C  
ATOM    238  CB  TRP L  36      27.052  21.195  43.790  1.00 21.40           C  
ATOM    239  CG  TRP L  36      27.751  22.526  43.923  1.00 21.55           C  
ATOM    240  CD2 TRP L  36      29.033  22.822  43.348  1.00 20.79           C  
ATOM    241  CD1 TRP L  36      27.345  23.659  44.566  1.00 19.98           C  
ATOM    242  NE1 TRP L  36      28.289  24.646  44.417  1.00 21.77           N  
ATOM    243  CE2 TRP L  36      29.334  24.144  43.671  1.00 21.65           C  
ATOM    244  CE3 TRP L  36      29.887  22.055  42.609  1.00 20.21           C  
ATOM    245  CZ2 TRP L  36      30.500  24.724  43.258  1.00 23.76           C  
ATOM    246  CZ3 TRP L  36      31.062  22.641  42.195  1.00 23.12           C  
ATOM    247  CH2 TRP L  36      31.362  23.950  42.513  1.00 23.05           C  
ATOM    248  C   TRP L  36      25.549  19.739  42.526  1.00 20.50           C  
ATOM    249  O   TRP L  36      24.626  19.315  43.218  1.00 21.02           O  
ATOM    250  N   TYR L  37      26.195  18.960  41.628  1.00 20.38           N  
ATOM    251  CA  TYR L  37      25.824  17.586  41.420  1.00 20.58           C  
ATOM    252  CB  TYR L  37      25.238  17.314  40.019  1.00 19.70           C  
ATOM    253  CG  TYR L  37      23.960  18.071  39.879  1.00 18.54           C  
ATOM    254  CD1 TYR L  37      22.768  17.530  40.305  1.00 19.30           C  
ATOM    255  CD2 TYR L  37      23.952  19.328  39.318  1.00 19.18           C  
ATOM    256  CE1 TYR L  37      21.590  18.230  40.172  1.00 19.71           C  
ATOM    257  CE2 TYR L  37      22.778  20.033  39.183  1.00 19.57           C  
ATOM    258  CZ  TYR L  37      21.593  19.485  39.612  1.00 19.55           C  
ATOM    259  OH  TYR L  37      20.389  20.211  39.474  1.00 21.96           O  
ATOM    260  C   TYR L  37      27.061  16.742  41.533  1.00 19.79           C  
ATOM    261  O   TYR L  37      28.160  17.176  41.187  1.00 20.37           O  
ATOM    262  N   GLN L  38      26.901  15.504  42.049  1.00 20.01           N  
ATOM    263  CA  GLN L  38      28.002  14.587  42.166  1.00 20.43           C  
ATOM    264  CB  GLN L  38      28.204  14.044  43.591  1.00 21.22           C  
ATOM    265  CG  GLN L  38      29.383  13.076  43.717  1.00 21.09           C  
ATOM    266  CD  GLN L  38      29.461  12.623  45.167  1.00 24.59           C  
ATOM    267  OE1 GLN L  38      28.439  12.401  45.813  1.00 24.87           O  
ATOM    268  NE2 GLN L  38      30.705  12.479  45.695  1.00 24.17           N  
ATOM    269  C   GLN L  38      27.694  13.425  41.273  1.00 21.80           C  
ATOM    270  O   GLN L  38      26.566  12.936  41.239  1.00 21.98           O  
ATOM    271  N   HIS L  39      28.703  12.954  40.514  1.00 20.08           N  
ATOM    272  CA  HIS L  39      28.471  11.896  39.575  1.00 19.48           C  
ATOM    273  ND1 HIS L  39      29.214  10.489  36.621  1.00  0.00           N  
ATOM    274  CG  HIS L  39      28.320  11.451  37.028  1.00 20.57           C  
ATOM    275  CB  HIS L  39      28.583  12.428  38.134  1.00 19.22           C  
ATOM    276  NE2 HIS L  39      27.453  10.330  35.271  1.00 21.54           N  
ATOM    277  CD2 HIS L  39      27.247  11.339  36.196  1.00  0.00           C  
ATOM    278  CE1 HIS L  39      28.646   9.847  35.567  1.00  0.00           C  
ATOM    279  C   HIS L  39      29.526  10.852  39.756  1.00 21.60           C  
ATOM    280  O   HIS L  39      30.706  11.095  39.505  1.00 22.98           O  
ATOM    281  N   LEU L  40      29.119   9.652  40.215  1.00 21.93           N  
ATOM    282  CA  LEU L  40      30.028   8.553  40.353  0.90 23.69           C  
ATOM    283  CB  LEU L  40      29.548   7.496  41.365  0.90 24.03           C  
ATOM    284  CG  LEU L  40      29.466   8.037  42.808  0.90 25.55           C  
ATOM    285  CD1 LEU L  40      28.986   6.957  43.791  1.00 27.50           C  
ATOM    286  CD2 LEU L  40      30.798   8.673  43.237  1.00 27.31           C  
ATOM    287  C   LEU L  40      30.117   7.927  38.999  1.00 26.38           C  
ATOM    288  O   LEU L  40      29.192   8.048  38.197  1.00 26.71           O  
ATOM    289  N   PRO L  41      31.193   7.263  38.697  1.00 28.57           N  
ATOM    290  CA  PRO L  41      31.284   6.719  37.375  1.00 30.34           C  
ATOM    291  CD  PRO L  41      32.496   7.639  39.220  1.00 32.42           C  
ATOM    292  CB  PRO L  41      32.738   6.286  37.208  1.00 34.48           C  
ATOM    293  CG  PRO L  41      33.505   7.267  38.117  1.00 33.87           C  
ATOM    294  C   PRO L  41      30.272   5.652  37.137  1.00 29.34           C  
ATOM    295  O   PRO L  41      30.036   4.835  38.026  1.00 30.90           O  
ATOM    296  N   GLY L  42      29.656   5.655  35.940  1.00 30.73           N  
ATOM    297  CA  GLY L  42      28.729   4.627  35.574  1.00 30.65           C  
ATOM    298  C   GLY L  42      27.372   4.878  36.160  1.00 34.31           C  
ATOM    299  O   GLY L  42      26.514   3.997  36.110  1.00 33.54           O  
ATOM    300  N   MET L  43      27.116   6.073  36.728  1.00 31.48           N  
ATOM    301  CA  MET L  43      25.813   6.259  37.304  1.00 28.55           C  
ATOM    302  CB  MET L  43      25.771   6.038  38.827  1.00 30.80           C  
ATOM    303  CG  MET L  43      26.484   7.113  39.645  1.00  0.00           C  
ATOM    304  SD  MET L  43      26.420   6.827  41.440  1.00  0.00           S  
ATOM    305  CE  MET L  43      24.607   6.893  41.557  1.00  0.00           C  
ATOM    306  C   MET L  43      25.330   7.646  37.016  1.00 25.50           C  
ATOM    307  O   MET L  43      26.061   8.476  36.483  1.00 24.42           O  
ATOM    308  N   ALA L  44      24.045   7.914  37.333  1.00 24.28           N  
ATOM    309  CA  ALA L  44      23.456   9.203  37.093  1.00 23.07           C  
ATOM    310  CB  ALA L  44      21.917   9.188  37.116  1.00 24.60           C  
ATOM    311  C   ALA L  44      23.918  10.159  38.153  1.00 22.84           C  
ATOM    312  O   ALA L  44      24.293   9.760  39.253  1.00 23.72           O  
ATOM    313  N   PRO L  45      23.891  11.428  37.835  1.00 21.82           N  
ATOM    314  CA  PRO L  45      24.327  12.436  38.767  1.00 21.79           C  
ATOM    315  CD  PRO L  45      24.062  11.852  36.453  1.00 21.77           C  
ATOM    316  CB  PRO L  45      24.444  13.724  37.955  1.00 20.36           C  
ATOM    317  CG  PRO L  45      24.736  13.231  36.527  1.00 21.83           C  
ATOM    318  C   PRO L  45      23.371  12.541  39.914  1.00 23.33           C  
ATOM    319  O   PRO L  45      22.210  12.164  39.761  1.00 23.09           O  
ATOM    320  N   LYS L  46      23.851  13.014  41.085  1.00 20.94           N  
ATOM    321  CA  LYS L  46      22.985  13.189  42.219  0.90 22.63           C  
ATOM    322  CB  LYS L  46      23.341  12.322  43.439  0.90 25.81           C  
ATOM    323  CG  LYS L  46      24.739  12.601  43.985  0.90 29.97           C  
ATOM    324  CD  LYS L  46      24.954  12.145  45.431  0.90 36.38           C  
ATOM    325  CE  LYS L  46      24.308  10.804  45.779  0.90 39.82           C  
ATOM    326  NZ  LYS L  46      24.580  10.471  47.196  0.90 41.23           N1+
ATOM    327  C   LYS L  46      23.101  14.618  42.666  1.00 21.72           C  
ATOM    328  O   LYS L  46      24.167  15.222  42.554  1.00 21.54           O  
ATOM    329  N   LEU L  47      21.988  15.186  43.187  1.00 21.25           N  
ATOM    330  CA  LEU L  47      21.934  16.556  43.634  1.00 20.58           C  
ATOM    331  CB  LEU L  47      20.489  17.069  43.767  1.00 21.29           C  
ATOM    332  CG  LEU L  47      20.365  18.527  44.244  1.00 22.86           C  
ATOM    333  CD1 LEU L  47      20.982  19.515  43.241  1.00 21.99           C  
ATOM    334  CD2 LEU L  47      18.903  18.861  44.580  1.00 24.17           C  
ATOM    335  C   LEU L  47      22.581  16.657  44.986  1.00 21.94           C  
ATOM    336  O   LEU L  47      22.147  16.026  45.951  1.00 23.88           O  
ATOM    337  N   LEU L  48      23.738  17.348  45.032  1.00 21.34           N  
ATOM    338  CA  LEU L  48      24.496  17.564  46.231  1.00 22.90           C  
ATOM    339  CB  LEU L  48      25.983  17.692  45.869  1.00 24.40           C  
ATOM    340  CG  LEU L  48      26.946  17.492  47.042  1.00 27.66           C  
ATOM    341  CD1 LEU L  48      26.837  16.060  47.585  1.00 27.18           C  
ATOM    342  CD2 LEU L  48      28.383  17.842  46.632  1.00 26.15           C  
ATOM    343  C   LEU L  48      24.066  18.781  47.013  1.00 23.26           C  
ATOM    344  O   LEU L  48      23.881  18.720  48.230  1.00 24.57           O  
ATOM    345  N   ILE L  49      23.918  19.932  46.308  1.00 22.82           N  
ATOM    346  CA  ILE L  49      23.615  21.198  46.918  1.00 23.73           C  
ATOM    347  CB  ILE L  49      24.833  22.062  47.103  1.00 25.10           C  
ATOM    348  CG1 ILE L  49      25.848  21.396  48.047  1.00 25.06           C  
ATOM    349  CG2 ILE L  49      24.368  23.447  47.579  1.00 25.17           C  
ATOM    350  CD1 ILE L  49      25.326  21.195  49.467  1.00 28.68           C  
ATOM    351  C   ILE L  49      22.710  21.958  45.999  1.00 25.34           C  
ATOM    352  O   ILE L  49      22.824  21.870  44.778  1.00 24.18           O  
ATOM    353  N   TYR L  50      21.773  22.726  46.581  1.00 23.56           N  
ATOM    354  CA  TYR L  50      20.890  23.556  45.818  1.00 24.97           C  
ATOM    355  CB  TYR L  50      19.471  22.979  45.682  1.00 25.99           C  
ATOM    356  CG  TYR L  50      18.879  22.789  47.037  1.00 27.45           C  
ATOM    357  CD1 TYR L  50      19.141  21.645  47.753  1.00 28.59           C  
ATOM    358  CD2 TYR L  50      18.071  23.749  47.599  1.00 27.50           C  
ATOM    359  CE1 TYR L  50      18.600  21.451  49.002  1.00 29.63           C  
ATOM    360  CE2 TYR L  50      17.526  23.561  48.848  1.00 31.23           C  
ATOM    361  CZ  TYR L  50      17.790  22.411  49.550  1.00 32.09           C  
ATOM    362  OH  TYR L  50      17.230  22.217  50.831  1.00 34.37           O  
ATOM    363  C   TYR L  50      20.820  24.856  46.555  1.00 26.50           C  
ATOM    364  O   TYR L  50      21.140  24.919  47.738  1.00 26.18           O  
ATOM    365  N   SER L  51      20.356  25.935  45.916  0.80 57.69           N  
ATOM    366  CA  SER L  51      20.099  27.182  46.598  0.80 58.20           C  
ATOM    367  CB  SER L  51      18.744  27.238  47.326  0.80 61.08           C  
ATOM    368  OG  SER L  51      18.723  26.333  48.418  0.80 63.75           O  
ATOM    369  C   SER L  51      21.201  27.594  47.549  0.80 60.88           C  
ATOM    370  O   SER L  51      20.946  27.893  48.717  0.80 65.25           O  
ATOM    371  N   SER L  52      22.452  27.606  47.075  1.00 59.85           N  
ATOM    372  CA  SER L  52      23.560  28.064  47.882  1.00 57.78           C  
ATOM    373  CB  SER L  52      23.652  29.595  47.973  1.00 61.46           C  
ATOM    374  OG  SER L  52      24.764  29.970  48.773  1.00  0.00           O  
ATOM    375  C   SER L  52      23.604  27.518  49.270  1.00 59.89           C  
ATOM    376  O   SER L  52      23.131  28.102  50.242  1.00 61.66           O  
ATOM    377  N   ASN L  53      24.251  26.363  49.377  1.00 64.61           N  
ATOM    378  CA  ASN L  53      24.499  25.748  50.630  1.00 66.07           C  
ATOM    379  CB  ASN L  53      24.997  26.725  51.707  1.00 74.60           C  
ATOM    380  CG  ASN L  53      25.720  25.905  52.765  1.00 86.22           C  
ATOM    381  OD1 ASN L  53      25.702  24.676  52.738  1.00 85.77           O  
ATOM    382  ND2 ASN L  53      26.388  26.602  53.722  1.00 95.25           N  
ATOM    383  C   ASN L  53      23.279  25.074  51.116  1.00 63.15           C  
ATOM    384  O   ASN L  53      23.203  24.776  52.308  1.00 65.83           O  
ATOM    385  N   GLN L  54      22.277  24.793  50.250  1.00 26.77           N  
ATOM    386  CA  GLN L  54      21.383  23.937  50.977  0.88 27.84           C  
ATOM    387  CB  GLN L  54      19.894  24.279  50.807  0.88 29.74           C  
ATOM    388  CG  GLN L  54      19.513  25.572  51.531  0.88 31.54           C  
ATOM    389  CD  GLN L  54      19.772  25.360  53.019  0.88 37.44           C  
ATOM    390  OE1 GLN L  54      19.926  24.230  53.479  0.88 34.19           O  
ATOM    391  NE2 GLN L  54      19.829  26.474  53.795  0.88 41.22           N  
ATOM    392  C   GLN L  54      21.620  22.521  50.568  1.00 30.91           C  
ATOM    393  O   GLN L  54      21.947  22.234  49.419  1.00 29.54           O  
ATOM    394  N   ARG L  55      21.474  21.589  51.531  1.00 29.10           N  
ATOM    395  CA  ARG L  55      21.743  20.208  51.249  1.00 27.68           C  
ATOM    396  CB  ARG L  55      22.674  19.516  52.260  1.00 30.77           C  
ATOM    397  CG  ARG L  55      24.110  20.028  52.305  1.00 33.22           C  
ATOM    398  CD  ARG L  55      24.978  19.242  53.291  1.00 35.36           C  
ATOM    399  NE  ARG L  55      24.280  19.268  54.608  1.00 38.55           N  
ATOM    400  CZ  ARG L  55      24.510  20.282  55.493  1.00 39.89           C  
ATOM    401  NH1 ARG L  55      25.403  21.268  55.187  1.00 40.67           N1+
ATOM    402  NH2 ARG L  55      23.842  20.312  56.682  1.00 37.02           N  
ATOM    403  C   ARG L  55      20.477  19.431  51.347  1.00 30.17           C  
ATOM    404  O   ARG L  55      19.715  19.567  52.303  1.00 32.41           O  
ATOM    405  N   SER L  56      20.241  18.561  50.350  1.00 32.42           N  
ATOM    406  CA  SER L  56      19.081  17.727  50.391  1.00 32.43           C  
ATOM    407  CB  SER L  56      18.809  16.988  49.070  1.00 32.18           C  
ATOM    408  OG  SER L  56      19.886  16.112  48.770  1.00  0.00           O  
ATOM    409  C   SER L  56      19.331  16.706  51.449  1.00 35.92           C  
ATOM    410  O   SER L  56      20.466  16.486  51.873  1.00 34.77           O  
ATOM    411  N   SER L  57      18.254  16.064  51.929  1.00 37.19           N  
ATOM    412  CA  SER L  57      18.460  15.079  52.939  0.91 38.94           C  
ATOM    413  CB  SER L  57      17.161  14.507  53.530  0.91 41.43           C  
ATOM    414  OG  SER L  57      16.463  15.520  54.237  0.91 46.37           O  
ATOM    415  C   SER L  57      19.197  13.958  52.297  1.00 39.06           C  
ATOM    416  O   SER L  57      19.067  13.713  51.099  1.00 38.34           O  
ATOM    417  N   GLY L  58      20.023  13.256  53.089  1.00 39.53           N  
ATOM    418  CA  GLY L  58      20.751  12.143  52.568  1.00 37.37           C  
ATOM    419  C   GLY L  58      22.139  12.579  52.226  1.00 35.04           C  
ATOM    420  O   GLY L  58      23.018  11.740  52.040  1.00 38.83           O  
ATOM    421  N   VAL L  59      22.380  13.903  52.137  1.00 33.66           N  
ATOM    422  CA  VAL L  59      23.704  14.360  51.816  1.00 32.77           C  
ATOM    423  CB  VAL L  59      23.719  15.636  51.026  1.00 30.50           C  
ATOM    424  CG1 VAL L  59      25.177  16.068  50.817  1.00 28.94           C  
ATOM    425  CG2 VAL L  59      22.945  15.410  49.715  1.00 29.75           C  
ATOM    426  C   VAL L  59      24.414  14.626  53.111  1.00 34.24           C  
ATOM    427  O   VAL L  59      23.863  15.257  54.010  1.00 33.89           O  
ATOM    428  N   PRO L  60      25.634  14.165  53.226  1.00 33.11           N  
ATOM    429  CA  PRO L  60      26.375  14.360  54.447  1.00 36.07           C  
ATOM    430  CD  PRO L  60      26.029  12.943  52.545  1.00 33.16           C  
ATOM    431  CB  PRO L  60      27.582  13.432  54.353  1.00 35.32           C  
ATOM    432  CG  PRO L  60      27.085  12.287  53.453  1.00 36.00           C  
ATOM    433  C   PRO L  60      26.739  15.797  54.658  1.00 36.29           C  
ATOM    434  O   PRO L  60      26.892  16.534  53.688  1.00 32.44           O  
ATOM    435  N   ASP L  61      26.915  16.187  55.934  1.00 33.52           N  
ATOM    436  CA  ASP L  61      27.195  17.523  56.384  1.00 33.91           C  
ATOM    437  CB  ASP L  61      27.265  17.623  57.915  1.00 42.57           C  
ATOM    438  CG  ASP L  61      25.865  17.407  58.461  1.00 53.70           C  
ATOM    439  OD1 ASP L  61      24.996  18.293  58.245  1.00 55.63           O  
ATOM    440  OD2 ASP L  61      25.649  16.349  59.108  1.00 52.70           O1-
ATOM    441  C   ASP L  61      28.523  17.967  55.864  1.00 31.79           C  
ATOM    442  O   ASP L  61      28.788  19.163  55.767  1.00 34.25           O  
ATOM    443  N   ARG L  62      29.408  17.015  55.533  1.00 32.63           N  
ATOM    444  CA  ARG L  62      30.737  17.360  55.122  1.00 32.12           C  
ATOM    445  CB  ARG L  62      31.687  16.161  54.933  1.00 32.50           C  
ATOM    446  CG  ARG L  62      31.315  15.133  53.862  1.00 34.37           C  
ATOM    447  CD  ARG L  62      32.426  14.092  53.691  1.00 37.07           C  
ATOM    448  NE  ARG L  62      32.050  13.148  52.602  1.00 32.84           N  
ATOM    449  CZ  ARG L  62      31.533  11.921  52.902  1.00 32.78           C  
ATOM    450  NH1 ARG L  62      31.316  11.574  54.204  1.00 35.06           N1+
ATOM    451  NH2 ARG L  62      31.248  11.039  51.900  1.00 33.99           N  
ATOM    452  C   ARG L  62      30.706  18.179  53.866  1.00 29.61           C  
ATOM    453  O   ARG L  62      31.675  18.882  53.575  1.00 28.17           O  
ATOM    454  N   PHE L  63      29.632  18.070  53.057  1.00 28.79           N  
ATOM    455  CA  PHE L  63      29.547  18.844  51.848  1.00 27.53           C  
ATOM    456  CB  PHE L  63      28.697  18.172  50.759  1.00 25.96           C  
ATOM    457  CG  PHE L  63      29.382  16.921  50.332  1.00 25.07           C  
ATOM    458  CD1 PHE L  63      30.378  16.957  49.383  1.00 27.21           C  
ATOM    459  CD2 PHE L  63      29.024  15.709  50.877  1.00 27.91           C  
ATOM    460  CE1 PHE L  63      31.010  15.803  48.985  1.00 25.63           C  
ATOM    461  CE2 PHE L  63      29.653  14.551  50.483  1.00 29.39           C  
ATOM    462  CZ  PHE L  63      30.647  14.596  49.535  1.00 25.88           C  
ATOM    463  C   PHE L  63      28.894  20.162  52.142  1.00 25.38           C  
ATOM    464  O   PHE L  63      27.872  20.227  52.824  1.00 29.08           O  
ATOM    465  N   SER L  64      29.483  21.264  51.625  1.00 25.01           N  
ATOM    466  CA  SER L  64      28.921  22.570  51.841  1.00 27.11           C  
ATOM    467  CB  SER L  64      29.533  23.304  53.047  1.00 28.96           C  
ATOM    468  OG  SER L  64      30.923  23.512  52.841  1.00 30.17           O  
ATOM    469  C   SER L  64      29.181  23.406  50.625  1.00 28.44           C  
ATOM    470  O   SER L  64      30.130  23.166  49.879  1.00 28.91           O  
ATOM    471  N   GLY L  65      28.334  24.433  50.398  1.00 26.80           N  
ATOM    472  CA  GLY L  65      28.526  25.257  49.240  1.00 26.50           C  
ATOM    473  C   GLY L  65      28.451  26.692  49.647  1.00 28.57           C  
ATOM    474  O   GLY L  65      27.862  27.037  50.672  1.00 30.72           O  
ATOM    475  N   SER L  66      29.072  27.571  48.832  1.00 28.97           N  
ATOM    476  CA  SER L  66      29.048  28.979  49.108  1.00 29.95           C  
ATOM    477  CB  SER L  66      30.254  29.463  49.927  1.00 28.10           C  
ATOM    478  OG  SER L  66      31.455  29.242  49.201  1.00 32.43           O  
ATOM    479  C   SER L  66      29.073  29.709  47.802  1.00 31.88           C  
ATOM    480  O   SER L  66      29.447  29.151  46.772  1.00 27.95           O  
ATOM    481  N   LYS L  67      28.641  30.987  47.819  1.00 30.93           N  
ATOM    482  CA  LYS L  67      28.639  31.787  46.627  1.00 32.79           C  
ATOM    483  CB  LYS L  67      27.233  32.033  46.056  1.00 33.14           C  
ATOM    484  CG  LYS L  67      27.248  32.791  44.728  1.00 35.30           C  
ATOM    485  CD  LYS L  67      25.894  32.823  44.017  1.00 32.36           C  
ATOM    486  CE  LYS L  67      25.079  34.082  44.320  1.00 33.42           C  
ATOM    487  NZ  LYS L  67      23.852  34.106  43.494  1.00 36.11           N1+
ATOM    488  C   LYS L  67      29.200  33.130  46.980  1.00 34.37           C  
ATOM    489  O   LYS L  67      28.873  33.698  48.020  1.00 36.19           O  
ATOM    490  N   SER L  68      30.063  33.672  46.101  1.00 33.37           N  
ATOM    491  CA  SER L  68      30.692  34.945  46.307  1.00 35.56           C  
ATOM    492  CB  SER L  68      32.172  34.969  45.880  1.00 36.53           C  
ATOM    493  OG  SER L  68      32.940  34.109  46.706  1.00 43.87           O  
ATOM    494  C   SER L  68      29.965  35.933  45.460  1.00 36.03           C  
ATOM    495  O   SER L  68      28.831  36.307  45.727  1.00 34.32           O  
ATOM    496  N   GLY L  69      30.638  36.454  44.433  1.00 35.06           N  
ATOM    497  CA  GLY L  69      29.970  37.327  43.528  1.00 34.48           C  
ATOM    498  C   GLY L  69      29.620  36.450  42.377  1.00 34.41           C  
ATOM    499  O   GLY L  69      28.567  35.818  42.339  1.00 36.41           O  
ATOM    500  N   THR L  70      30.512  36.465  41.384  1.00 31.59           N  
ATOM    501  CA  THR L  70      30.478  35.734  40.156  1.00 34.23           C  
ATOM    502  CB  THR L  70      31.422  36.346  39.181  1.00 33.69           C  
ATOM    503  OG1 THR L  70      31.121  37.724  39.023  1.00 33.05           O  
ATOM    504  CG2 THR L  70      31.233  35.639  37.845  1.00 33.32           C  
ATOM    505  C   THR L  70      30.863  34.292  40.364  1.00 35.04           C  
ATOM    506  O   THR L  70      30.673  33.468  39.470  1.00 31.48           O  
ATOM    507  N   SER L  71      31.506  33.948  41.500  1.00 33.47           N  
ATOM    508  CA  SER L  71      31.957  32.588  41.640  1.00 32.26           C  
ATOM    509  CB  SER L  71      33.480  32.470  41.834  1.00 34.73           C  
ATOM    510  OG  SER L  71      33.878  33.134  43.025  1.00 37.71           O  
ATOM    511  C   SER L  71      31.285  31.871  42.779  1.00 30.33           C  
ATOM    512  O   SER L  71      30.653  32.474  43.645  1.00 29.81           O  
ATOM    513  N   ALA L  72      31.395  30.521  42.777  1.00 27.99           N  
ATOM    514  CA  ALA L  72      30.796  29.695  43.792  1.00 26.30           C  
ATOM    515  CB  ALA L  72      29.506  28.993  43.333  1.00 26.03           C  
ATOM    516  C   ALA L  72      31.779  28.623  44.139  1.00 25.03           C  
ATOM    517  O   ALA L  72      32.709  28.349  43.380  1.00 26.74           O  
ATOM    518  N   SER L  73      31.612  27.992  45.320  1.00 24.41           N  
ATOM    519  CA  SER L  73      32.572  27.008  45.719  0.92 26.68           C  
ATOM    520  CB  SER L  73      33.622  27.601  46.665  0.92 27.65           C  
ATOM    521  OG  SER L  73      34.546  26.599  47.042  0.90 32.94           O  
ATOM    522  C   SER L  73      31.896  25.889  46.450  1.00 24.76           C  
ATOM    523  O   SER L  73      30.930  26.094  47.183  1.00 26.87           O  
ATOM    524  N   LEU L  74      32.409  24.659  46.251  1.00 24.31           N  
ATOM    525  CA  LEU L  74      31.920  23.508  46.946  1.00 22.70           C  
ATOM    526  CB  LEU L  74      31.592  22.341  45.999  1.00 22.42           C  
ATOM    527  CG  LEU L  74      31.076  21.079  46.712  1.00 24.17           C  
ATOM    528  CD1 LEU L  74      29.741  21.351  47.424  1.00 24.37           C  
ATOM    529  CD2 LEU L  74      31.000  19.890  45.741  1.00 24.96           C  
ATOM    530  C   LEU L  74      33.038  23.061  47.832  1.00 25.59           C  
ATOM    531  O   LEU L  74      34.170  22.894  47.376  1.00 27.21           O  
ATOM    532  N   ALA L  75      32.762  22.863  49.135  1.00 25.62           N  
ATOM    533  CA  ALA L  75      33.820  22.450  50.009  1.00 25.15           C  
ATOM    534  CB  ALA L  75      34.046  23.397  51.198  1.00 27.36           C  
ATOM    535  C   ALA L  75      33.466  21.111  50.560  1.00 25.47           C  
ATOM    536  O   ALA L  75      32.327  20.867  50.959  1.00 26.77           O  
ATOM    537  N   ILE L  76      34.453  20.196  50.573  1.00 27.65           N  
ATOM    538  CA  ILE L  76      34.235  18.888  51.112  1.00 27.37           C  
ATOM    539  CB  ILE L  76      34.579  17.786  50.153  1.00 26.84           C  
ATOM    540  CG1 ILE L  76      33.730  17.886  48.877  1.00 28.32           C  
ATOM    541  CG2 ILE L  76      34.412  16.449  50.891  1.00 29.32           C  
ATOM    542  CD1 ILE L  76      34.233  16.989  47.747  1.00 28.81           C  
ATOM    543  C   ILE L  76      35.174  18.749  52.262  1.00 30.43           C  
ATOM    544  O   ILE L  76      36.391  18.806  52.092  1.00 30.09           O  
ATOM    545  N   SER L  77      34.629  18.566  53.476  1.00 31.17           N  
ATOM    546  CA  SER L  77      35.500  18.414  54.602  0.87 35.07           C  
ATOM    547  CB  SER L  77      35.009  19.143  55.864  0.87 33.04           C  
ATOM    548  OG  SER L  77      33.776  18.594  56.303  0.84 40.44           O  
ATOM    549  C   SER L  77      35.574  16.952  54.914  1.00 35.86           C  
ATOM    550  O   SER L  77      34.656  16.194  54.609  1.00 37.63           O  
ATOM    551  N   GLY L  78      36.703  16.509  55.499  1.00 35.10           N  
ATOM    552  CA  GLY L  78      36.809  15.132  55.893  1.00 33.73           C  
ATOM    553  C   GLY L  78      36.657  14.260  54.688  1.00 32.68           C  
ATOM    554  O   GLY L  78      35.842  13.339  54.678  1.00 32.28           O  
ATOM    555  N   LEU L  79      37.471  14.513  53.649  1.00 31.34           N  
ATOM    556  CA  LEU L  79      37.398  13.814  52.398  1.00 30.86           C  
ATOM    557  CB  LEU L  79      38.543  14.253  51.463  1.00 29.60           C  
ATOM    558  CG  LEU L  79      38.587  13.591  50.077  1.00 30.00           C  
ATOM    559  CD1 LEU L  79      37.364  13.974  49.231  1.00 31.20           C  
ATOM    560  CD2 LEU L  79      39.912  13.914  49.368  1.00 29.26           C  
ATOM    561  C   LEU L  79      37.498  12.333  52.632  1.00 31.01           C  
ATOM    562  O   LEU L  79      38.311  11.862  53.427  1.00 31.60           O  
ATOM    563  N   GLN L  80      36.635  11.558  51.935  1.00 30.30           N  
ATOM    564  CA  GLN L  80      36.609  10.124  52.057  1.00 30.48           C  
ATOM    565  CB  GLN L  80      35.245   9.577  52.508  1.00 32.46           C  
ATOM    566  CG  GLN L  80      34.807  10.072  53.888  1.00 35.03           C  
ATOM    567  CD  GLN L  80      35.725   9.459  54.935  1.00 41.20           C  
ATOM    568  OE1 GLN L  80      36.139   8.307  54.822  1.00 45.44           O  
ATOM    569  NE2 GLN L  80      36.058  10.258  55.984  1.00 43.09           N  
ATOM    570  C   GLN L  80      36.879   9.540  50.700  1.00 30.21           C  
ATOM    571  O   GLN L  80      36.738  10.209  49.680  1.00 28.43           O  
ATOM    572  N   SER L  81      37.276   8.253  50.661  1.00 29.97           N  
ATOM    573  CA  SER L  81      37.618   7.596  49.428  1.00 30.38           C  
ATOM    574  CB  SER L  81      38.158   6.172  49.645  1.00 33.19           C  
ATOM    575  OG  SER L  81      37.162   5.355  50.242  1.00 43.71           O  
ATOM    576  C   SER L  81      36.408   7.507  48.545  1.00 30.49           C  
ATOM    577  O   SER L  81      36.527   7.507  47.321  1.00 29.85           O  
ATOM    578  N   GLU L  82      35.208   7.454  49.151  1.00 29.82           N  
ATOM    579  CA  GLU L  82      33.958   7.306  48.452  1.00 30.48           C  
ATOM    580  CB  GLU L  82      32.747   7.251  49.403  1.00 31.78           C  
ATOM    581  CG  GLU L  82      32.759   6.090  50.399  1.00 34.63           C  
ATOM    582  CD  GLU L  82      33.574   6.502  51.616  1.00 43.39           C  
ATOM    583  OE1 GLU L  82      34.829   6.415  51.544  1.00 39.11           O  
ATOM    584  OE2 GLU L  82      32.951   6.905  52.635  1.00 45.74           O1-
ATOM    585  C   GLU L  82      33.727   8.503  47.584  1.00 28.13           C  
ATOM    586  O   GLU L  82      33.072   8.412  46.546  1.00 28.65           O  
ATOM    587  N   ASP L  83      34.258   9.658  48.013  1.00 25.53           N  
ATOM    588  CA  ASP L  83      34.055  10.947  47.417  1.00 26.35           C  
ATOM    589  CB  ASP L  83      34.670  12.077  48.259  1.00 26.26           C  
ATOM    590  CG  ASP L  83      33.864  12.145  49.550  1.00 30.03           C  
ATOM    591  OD1 ASP L  83      32.710  11.640  49.550  1.00 29.22           O  
ATOM    592  OD2 ASP L  83      34.390  12.695  50.554  1.00 29.11           O1-
ATOM    593  C   ASP L  83      34.618  11.030  46.029  1.00 24.92           C  
ATOM    594  O   ASP L  83      34.283  11.959  45.296  1.00 27.00           O  
ATOM    595  N   ASP L  84      35.539  10.125  45.644  1.00 25.78           N  
ATOM    596  CA  ASP L  84      36.092  10.190  44.318  1.00 25.46           C  
ATOM    597  CB  ASP L  84      37.033   9.011  44.011  1.00 26.21           C  
ATOM    598  CG  ASP L  84      37.789   9.287  42.721  1.00 29.97           C  
ATOM    599  OD1 ASP L  84      37.251  10.028  41.855  1.00  0.00           O  
ATOM    600  OD2 ASP L  84      38.924   8.757  42.586  1.00  0.00           O1-
ATOM    601  C   ASP L  84      34.953  10.165  43.345  1.00 26.72           C  
ATOM    602  O   ASP L  84      34.180   9.208  43.297  1.00 26.87           O  
ATOM    603  N   ALA L  85      34.818  11.244  42.543  1.00 23.64           N  
ATOM    604  CA  ALA L  85      33.728  11.346  41.614  1.00 21.28           C  
ATOM    605  CB  ALA L  85      32.357  11.435  42.303  1.00 20.86           C  
ATOM    606  C   ALA L  85      33.908  12.620  40.846  1.00 24.36           C  
ATOM    607  O   ALA L  85      34.879  13.347  41.050  1.00 23.90           O  
ATOM    608  N   ASP L  86      32.982  12.890  39.900  1.00 22.14           N  
ATOM    609  CA  ASP L  86      32.991  14.110  39.138  1.00 21.57           C  
ATOM    610  CB  ASP L  86      32.586  13.931  37.665  1.00 23.16           C  
ATOM    611  CG  ASP L  86      33.724  13.228  36.943  1.00 27.82           C  
ATOM    612  OD1 ASP L  86      34.854  13.211  37.500  1.00 33.64           O  
ATOM    613  OD2 ASP L  86      33.487  12.691  35.830  1.00 31.22           O1-
ATOM    614  C   ASP L  86      31.988  15.026  39.776  1.00 21.89           C  
ATOM    615  O   ASP L  86      30.929  14.582  40.217  1.00 22.69           O  
ATOM    616  N   TYR L  87      32.300  16.339  39.861  1.00 20.19           N  
ATOM    617  CA  TYR L  87      31.395  17.272  40.484  1.00 20.97           C  
ATOM    618  CB  TYR L  87      32.008  17.992  41.700  1.00 20.49           C  
ATOM    619  CG  TYR L  87      32.263  16.981  42.764  1.00 20.38           C  
ATOM    620  CD1 TYR L  87      33.428  16.252  42.790  1.00 20.11           C  
ATOM    621  CD2 TYR L  87      31.325  16.761  43.742  1.00 20.61           C  
ATOM    622  CE1 TYR L  87      33.651  15.320  43.778  1.00 20.73           C  
ATOM    623  CE2 TYR L  87      31.542  15.833  44.730  1.00 20.21           C  
ATOM    624  CZ  TYR L  87      32.707  15.109  44.751  1.00 21.62           C  
ATOM    625  OH  TYR L  87      32.931  14.154  45.766  1.00 22.34           O  
ATOM    626  C   TYR L  87      31.056  18.345  39.490  1.00 21.34           C  
ATOM    627  O   TYR L  87      31.942  18.861  38.808  1.00 23.36           O  
ATOM    628  N   TYR L  88      29.756  18.719  39.382  1.00 20.07           N  
ATOM    629  CA  TYR L  88      29.376  19.734  38.432  1.00 20.73           C  
ATOM    630  CB  TYR L  88      28.430  19.266  37.309  1.00 20.40           C  
ATOM    631  CG  TYR L  88      28.988  18.094  36.578  1.00 18.84           C  
ATOM    632  CD1 TYR L  88      30.043  18.218  35.705  1.00 18.90           C  
ATOM    633  CD2 TYR L  88      28.450  16.849  36.790  1.00 19.59           C  
ATOM    634  CE1 TYR L  88      30.539  17.121  35.042  1.00 20.32           C  
ATOM    635  CE2 TYR L  88      28.939  15.747  36.130  1.00 20.70           C  
ATOM    636  CZ  TYR L  88      29.986  15.882  35.251  1.00 21.07           C  
ATOM    637  OH  TYR L  88      30.495  14.757  34.570  1.00 23.22           O  
ATOM    638  C   TYR L  88      28.584  20.812  39.123  1.00 20.70           C  
ATOM    639  O   TYR L  88      27.699  20.534  39.933  1.00 21.10           O  
ATOM    640  N   CYS L  89      28.896  22.090  38.812  1.00 21.35           N  
ATOM    641  CA  CYS L  89      28.115  23.199  39.300  1.00 21.60           C  
ATOM    642  CB  CYS L  89      28.954  24.460  39.632  1.00 22.67           C  
ATOM    643  SG  CYS L  89      30.010  25.033  38.263  1.00 29.75           S  
ATOM    644  C   CYS L  89      27.112  23.534  38.229  1.00 21.68           C  
ATOM    645  O   CYS L  89      27.301  23.166  37.071  1.00 22.31           O  
ATOM    646  N   ALA L  90      25.992  24.207  38.592  1.00 19.72           N  
ATOM    647  CA  ALA L  90      24.999  24.561  37.610  1.00 20.41           C  
ATOM    648  CB  ALA L  90      23.958  23.454  37.369  1.00 20.24           C  
ATOM    649  C   ALA L  90      24.249  25.765  38.110  1.00 21.39           C  
ATOM    650  O   ALA L  90      24.202  26.024  39.311  1.00 22.84           O  
ATOM    651  N   SER L  91      23.655  26.553  37.186  1.00 21.53           N  
ATOM    652  CA  SER L  91      22.891  27.702  37.584  1.00 22.73           C  
ATOM    653  CB  SER L  91      23.736  28.925  37.982  1.00 23.16           C  
ATOM    654  OG  SER L  91      24.353  29.490  36.835  1.00 22.58           O  
ATOM    655  C   SER L  91      22.044  28.121  36.427  1.00 26.99           C  
ATOM    656  O   SER L  91      22.264  27.696  35.296  1.00 25.68           O  
ATOM    657  N   TRP L  92      21.237  29.177  36.636  1.00 27.08           N  
ATOM    658  CA  TRP L  92      20.490  29.832  35.592  1.00 25.99           C  
ATOM    659  CB  TRP L  92      19.109  30.182  36.099  1.00 26.03           C  
ATOM    660  CG  TRP L  92      18.476  31.416  35.556  1.00 27.67           C  
ATOM    661  CD2 TRP L  92      17.922  32.296  36.518  1.00 27.55           C  
ATOM    662  CD1 TRP L  92      18.250  31.962  34.327  1.00 28.41           C  
ATOM    663  NE1 TRP L  92      17.612  33.174  34.481  1.00 29.57           N  
ATOM    664  CE2 TRP L  92      17.400  33.384  35.831  1.00 29.16           C  
ATOM    665  CE3 TRP L  92      17.859  32.184  37.872  1.00 25.56           C  
ATOM    666  CZ2 TRP L  92      16.802  34.407  36.505  1.00 28.98           C  
ATOM    667  CZ3 TRP L  92      17.264  33.212  38.552  1.00 26.59           C  
ATOM    668  CH2 TRP L  92      16.752  34.301  37.877  1.00 28.76           C  
ATOM    669  C   TRP L  92      21.207  31.073  35.108  1.00 24.97           C  
ATOM    670  O   TRP L  92      21.806  31.816  35.883  1.00 28.07           O  
ATOM    671  N   ASP L  93      21.157  31.317  33.776  1.00 24.28           N  
ATOM    672  CA  ASP L  93      21.861  32.408  33.145  1.00 24.13           C  
ATOM    673  CB  ASP L  93      22.826  31.979  32.022  1.00 25.62           C  
ATOM    674  CG  ASP L  93      23.768  33.143  31.730  1.00 26.05           C  
ATOM    675  OD1 ASP L  93      24.488  33.570  32.672  1.00 24.68           O  
ATOM    676  OD2 ASP L  93      23.788  33.612  30.560  1.00 29.30           O1-
ATOM    677  C   ASP L  93      20.873  33.354  32.547  1.00 26.94           C  
ATOM    678  O   ASP L  93      20.103  33.022  31.646  1.00 27.97           O  
ATOM    679  N   ASP L  94      20.880  34.584  33.068  1.00 28.24           N  
ATOM    680  CA  ASP L  94      19.965  35.616  32.690  1.00 29.62           C  
ATOM    681  CB  ASP L  94      20.145  36.804  33.644  1.00 28.24           C  
ATOM    682  CG  ASP L  94      18.798  37.459  33.810  1.00 35.62           C  
ATOM    683  OD1 ASP L  94      18.013  36.920  34.635  1.00 37.25           O  
ATOM    684  OD2 ASP L  94      18.536  38.491  33.142  1.00 41.95           O1-
ATOM    685  C   ASP L  94      20.221  36.100  31.285  1.00 32.19           C  
ATOM    686  O   ASP L  94      19.292  36.281  30.498  1.00 36.58           O  
ATOM    687  N   SER L  95      21.508  36.308  30.930  1.00 30.32           N  
ATOM    688  CA  SER L  95      21.860  36.919  29.674  0.83 32.29           C  
ATOM    689  CB  SER L  95      23.384  36.999  29.479  0.83 34.94           C  
ATOM    690  OG  SER L  95      23.697  37.605  28.234  0.83 36.65           O  
ATOM    691  C   SER L  95      21.297  36.120  28.559  1.00 32.73           C  
ATOM    692  O   SER L  95      20.312  36.501  27.930  1.00 34.70           O  
ATOM    693  N   LEU L  96      21.917  34.963  28.283  1.00 30.98           N  
ATOM    694  CA  LEU L  96      21.363  34.129  27.281  1.00 32.66           C  
ATOM    695  CB  LEU L  96      22.417  33.226  26.619  1.00 33.70           C  
ATOM    696  CG  LEU L  96      23.583  34.033  26.011  1.00 34.75           C  
ATOM    697  CD1 LEU L  96      24.564  33.118  25.265  1.00 35.17           C  
ATOM    698  CD2 LEU L  96      23.082  35.207  25.152  1.00 39.02           C  
ATOM    699  C   LEU L  96      20.506  33.304  28.138  1.00 32.88           C  
ATOM    700  O   LEU L  96      21.008  32.764  29.115  1.00 32.89           O  
ATOM    701  N   ASN L  97      19.203  33.197  27.841  1.00 34.14           N  
ATOM    702  CA  ASN L  97      18.412  32.571  28.850  1.00 31.82           C  
ATOM    703  CB  ASN L  97      16.908  32.630  28.585  1.00 33.83           C  
ATOM    704  CG  ASN L  97      16.291  32.363  29.937  1.00 42.68           C  
ATOM    705  OD1 ASN L  97      15.994  31.222  30.278  1.00 45.99           O  
ATOM    706  ND2 ASN L  97      16.143  33.440  30.756  1.00 41.49           N  
ATOM    707  C   ASN L  97      18.819  31.151  28.991  1.00 29.55           C  
ATOM    708  O   ASN L  97      18.684  30.358  28.060  1.00 29.09           O  
ATOM    709  N   GLY L  98      19.365  30.797  30.178  1.00 26.81           N  
ATOM    710  CA  GLY L  98      19.743  29.435  30.297  1.00 25.84           C  
ATOM    711  C   GLY L  98      20.477  28.998  31.580  1.00 24.99           C  
ATOM    712  O   GLY L  98      21.502  29.577  31.897  1.00 25.26           O  
ATOM    713  N   VAL L  99      20.063  27.820  32.186  1.00 22.71           N  
ATOM    714  CA  VAL L  99      20.588  26.926  33.214  1.00 23.30           C  
ATOM    715  CB  VAL L  99      19.726  26.049  34.122  1.00 25.38           C  
ATOM    716  CG1 VAL L  99      19.559  24.570  33.739  1.00 43.60           C  
ATOM    717  CG2 VAL L  99      20.121  26.113  35.577  1.00 31.57           C  
ATOM    718  C   VAL L  99      21.463  25.982  32.501  1.00 22.39           C  
ATOM    719  O   VAL L  99      21.198  25.086  31.709  1.00 24.56           O  
ATOM    720  N   VAL L 100      22.623  26.204  32.950  1.00 22.75           N  
ATOM    721  CA  VAL L 100      23.944  25.963  32.430  1.00 21.94           C  
ATOM    722  CB  VAL L 100      24.706  27.225  32.171  1.00 24.46           C  
ATOM    723  CG1 VAL L 100      23.960  28.012  31.079  1.00 24.63           C  
ATOM    724  CG2 VAL L 100      24.865  27.997  33.493  1.00 27.58           C  
ATOM    725  C   VAL L 100      24.715  25.155  33.436  1.00 22.74           C  
ATOM    726  O   VAL L 100      24.382  25.153  34.621  1.00 22.92           O  
ATOM    727  N   PHE L 101      25.759  24.420  32.974  1.00 22.95           N  
ATOM    728  CA  PHE L 101      26.545  23.605  33.868  1.00 22.48           C  
ATOM    729  CB  PHE L 101      26.501  22.085  33.613  1.00 21.09           C  
ATOM    730  CG  PHE L 101      25.157  21.496  33.884  1.00 19.47           C  
ATOM    731  CD1 PHE L 101      24.720  21.289  35.171  1.00 20.27           C  
ATOM    732  CD2 PHE L 101      24.328  21.149  32.847  1.00 20.56           C  
ATOM    733  CE1 PHE L 101      23.483  20.740  35.418  1.00 21.67           C  
ATOM    734  CE2 PHE L 101      23.090  20.599  33.091  1.00 21.83           C  
ATOM    735  CZ  PHE L 101      22.662  20.390  34.377  1.00 22.79           C  
ATOM    736  C   PHE L 101      27.996  23.942  33.685  1.00 25.44           C  
ATOM    737  O   PHE L 101      28.404  24.532  32.686  1.00 26.59           O  
ATOM    738  N   GLY L 102      28.817  23.580  34.692  1.00 24.39           N  
ATOM    739  CA  GLY L 102      30.236  23.750  34.597  1.00 24.19           C  
ATOM    740  C   GLY L 102      30.773  22.555  33.869  1.00 25.62           C  
ATOM    741  O   GLY L 102      30.065  21.576  33.635  1.00 23.86           O  
ATOM    742  N   GLY L 103      32.067  22.620  33.513  1.00 24.78           N  
ATOM    743  CA  GLY L 103      32.760  21.605  32.771  1.00 26.17           C  
ATOM    744  C   GLY L 103      32.863  20.339  33.562  1.00 24.92           C  
ATOM    745  O   GLY L 103      32.875  19.247  32.994  1.00 25.63           O  
ATOM    746  N   GLY L 104      32.996  20.445  34.896  1.00 23.65           N  
ATOM    747  CA  GLY L 104      33.112  19.266  35.708  1.00 23.54           C  
ATOM    748  C   GLY L 104      34.498  19.187  36.273  1.00 25.23           C  
ATOM    749  O   GLY L 104      35.473  19.604  35.650  1.00 27.20           O  
ATOM    750  N   THR L 105      34.603  18.644  37.504  1.00 23.92           N  
ATOM    751  CA  THR L 105      35.877  18.498  38.151  1.00 23.41           C  
ATOM    752  CB  THR L 105      36.014  19.367  39.370  1.00 23.88           C  
ATOM    753  OG1 THR L 105      35.855  20.734  39.021  1.00 24.14           O  
ATOM    754  CG2 THR L 105      37.397  19.135  39.998  1.00 23.50           C  
ATOM    755  C   THR L 105      36.003  17.079  38.619  1.00 25.14           C  
ATOM    756  O   THR L 105      35.098  16.539  39.253  1.00 25.12           O  
ATOM    757  N   LYS L 106      37.147  16.430  38.324  1.00 24.29           N  
ATOM    758  CA  LYS L 106      37.319  15.088  38.796  1.00 25.57           C  
ATOM    759  CB  LYS L 106      38.079  14.165  37.831  1.00 27.15           C  
ATOM    760  CG  LYS L 106      38.204  12.745  38.380  1.00 31.63           C  
ATOM    761  CD  LYS L 106      38.612  11.703  37.343  1.00 39.20           C  
ATOM    762  CE  LYS L 106      38.727  10.295  37.931  1.00 42.87           C  
ATOM    763  NZ  LYS L 106      37.381   9.733  38.188  1.00 40.69           N1+
ATOM    764  C   LYS L 106      38.104  15.158  40.067  1.00 27.37           C  
ATOM    765  O   LYS L 106      39.200  15.716  40.113  1.00 27.37           O  
ATOM    766  N   LEU L 107      37.547  14.574  41.142  1.00 26.16           N  
ATOM    767  CA  LEU L 107      38.165  14.614  42.437  1.00 26.50           C  
ATOM    768  CB  LEU L 107      37.099  14.748  43.550  1.00 24.78           C  
ATOM    769  CG  LEU L 107      37.592  14.875  45.006  1.00 19.46           C  
ATOM    770  CD1 LEU L 107      38.304  13.615  45.498  1.00 23.52           C  
ATOM    771  CD2 LEU L 107      38.415  16.150  45.217  1.00 20.80           C  
ATOM    772  C   LEU L 107      38.890  13.321  42.622  1.00 27.36           C  
ATOM    773  O   LEU L 107      38.302  12.249  42.501  1.00 26.56           O  
ATOM    774  N   THR L 108      40.203  13.389  42.918  1.00 27.07           N  
ATOM    775  CA  THR L 108      40.957  12.182  43.106  1.00 26.75           C  
ATOM    776  CB  THR L 108      42.237  12.143  42.322  1.00 29.46           C  
ATOM    777  OG1 THR L 108      41.976  12.306  40.937  1.00 30.73           O  
ATOM    778  CG2 THR L 108      42.920  10.787  42.567  1.00 30.00           C  
ATOM    779  C   THR L 108      41.337  12.108  44.552  1.00 28.40           C  
ATOM    780  O   THR L 108      41.715  13.108  45.161  1.00 28.11           O  
ATOM    781  N   VAL L 109      41.225  10.907  45.151  1.00 29.68           N  
ATOM    782  CA  VAL L 109      41.602  10.764  46.529  1.00 28.33           C  
ATOM    783  CB  VAL L 109      40.660   9.889  47.301  1.00 30.87           C  
ATOM    784  CG1 VAL L 109      41.201   9.707  48.728  1.00 31.63           C  
ATOM    785  CG2 VAL L 109      39.258  10.523  47.247  1.00 29.86           C  
ATOM    786  C   VAL L 109      42.962  10.130  46.535  1.00 30.00           C  
ATOM    787  O   VAL L 109      43.165   9.054  45.972  1.00 31.35           O  
ATOM    788  N   LEU L 110      43.936  10.799  47.186  1.00 29.63           N  
ATOM    789  CA  LEU L 110      45.302  10.353  47.227  1.00 31.86           C  
ATOM    790  CB  LEU L 110      46.298  11.421  47.721  1.00 32.39           C  
ATOM    791  CG  LEU L 110      46.568  12.586  46.748  1.00 33.45           C  
ATOM    792  CD1 LEU L 110      47.367  12.116  45.523  1.00 35.41           C  
ATOM    793  CD2 LEU L 110      45.280  13.334  46.378  1.00 32.06           C  
ATOM    794  C   LEU L 110      45.434   9.203  48.170  1.00 32.66           C  
ATOM    795  O   LEU L 110      44.616   9.007  49.064  1.00 33.14           O  
ATOM    796  N   GLY L 111      46.494   8.395  47.971  1.00 32.91           N  
ATOM    797  CA  GLY L 111      46.732   7.282  48.840  1.00 34.06           C  
ATOM    798  C   GLY L 111      46.454   6.015  48.046  1.00 36.84           C  
ATOM    799  O   GLY L 111      47.350   5.130  48.020  1.00 35.55           O  
ATOM    800  OXT GLY L 111      45.343   5.911  47.460  1.00  0.00           O1-
TER     801      GLY L 111 
ATOM    802  N   GLU H 112       9.105   5.158  46.671  1.00 37.79           N1+
ATOM    803  CA  GLU H 112       9.690   6.461  46.290  1.00 33.72           C  
ATOM    804  CB  GLU H 112      11.186   6.518  46.646  1.00 34.79           C  
ATOM    805  CG  GLU H 112      11.474   6.542  48.150  1.00 40.09           C  
ATOM    806  CD  GLU H 112      11.483   5.111  48.679  1.00 39.91           C  
ATOM    807  OE1 GLU H 112      11.322   4.169  47.858  1.00 57.62           O  
ATOM    808  OE2 GLU H 112      11.661   4.941  49.915  1.00 36.52           O1-
ATOM    809  C   GLU H 112       9.553   6.677  44.824  1.00 26.01           C  
ATOM    810  O   GLU H 112       9.135   5.784  44.086  1.00 26.92           O  
ATOM    811  N   VAL H 113       9.901   7.889  44.360  1.00 33.25           N  
ATOM    812  CA  VAL H 113       9.747   8.152  42.964  1.00 33.29           C  
ATOM    813  CB  VAL H 113       9.716   9.615  42.628  1.00 32.64           C  
ATOM    814  CG1 VAL H 113       9.645   9.757  41.099  1.00 30.24           C  
ATOM    815  CG2 VAL H 113       8.536  10.270  43.366  1.00 33.20           C  
ATOM    816  C   VAL H 113      10.896   7.544  42.232  1.00 29.09           C  
ATOM    817  O   VAL H 113      12.034   7.553  42.704  1.00 31.53           O  
ATOM    818  N   GLN H 114      10.606   6.960  41.052  1.00 32.98           N  
ATOM    819  CA  GLN H 114      11.659   6.402  40.255  0.90 31.44           C  
ATOM    820  CB  GLN H 114      11.778   4.869  40.343  0.90 33.71           C  
ATOM    821  CG  GLN H 114      12.297   4.373  41.693  0.90 39.02           C  
ATOM    822  CD  GLN H 114      12.370   2.855  41.642  0.90 47.89           C  
ATOM    823  OE1 GLN H 114      11.610   2.208  40.924  0.90 46.19           O  
ATOM    824  NE2 GLN H 114      13.311   2.266  42.426  0.90 53.57           N  
ATOM    825  C   GLN H 114      11.385   6.733  38.825  1.00 32.00           C  
ATOM    826  O   GLN H 114      10.249   6.661  38.359  1.00 32.99           O  
ATOM    827  N   LEU H 115      12.438   7.129  38.089  1.00 27.84           N  
ATOM    828  CA  LEU H 115      12.278   7.404  36.690  1.00 26.14           C  
ATOM    829  CB  LEU H 115      12.892   8.745  36.256  1.00 25.97           C  
ATOM    830  CG  LEU H 115      12.179   9.962  36.870  1.00 28.30           C  
ATOM    831  CD1 LEU H 115      12.819  11.283  36.415  1.00 28.59           C  
ATOM    832  CD2 LEU H 115      10.672   9.913  36.587  1.00 28.26           C  
ATOM    833  C   LEU H 115      12.980   6.312  35.948  1.00 28.57           C  
ATOM    834  O   LEU H 115      14.159   6.048  36.185  1.00 28.64           O  
ATOM    835  N   VAL H 116      12.256   5.636  35.031  1.00 25.97           N  
ATOM    836  CA  VAL H 116      12.842   4.555  34.287  1.00 24.10           C  
ATOM    837  CB  VAL H 116      12.060   3.281  34.408  1.00 26.81           C  
ATOM    838  CG1 VAL H 116      12.718   2.204  33.530  1.00 21.34           C  
ATOM    839  CG2 VAL H 116      11.971   2.907  35.896  1.00 23.09           C  
ATOM    840  C   VAL H 116      12.847   4.940  32.839  1.00 23.92           C  
ATOM    841  O   VAL H 116      11.816   5.301  32.275  1.00 25.58           O  
ATOM    842  N   GLU H 117      14.029   4.857  32.198  1.00 22.99           N  
ATOM    843  CA  GLU H 117      14.175   5.252  30.825  1.00 22.78           C  
ATOM    844  CB  GLU H 117      15.453   6.067  30.565  1.00 21.83           C  
ATOM    845  CG  GLU H 117      15.424   7.437  31.245  1.00 22.30           C  
ATOM    846  CD  GLU H 117      16.723   8.167  30.934  1.00 21.64           C  
ATOM    847  OE1 GLU H 117      17.047   8.316  29.726  1.00  0.00           O  
ATOM    848  OE2 GLU H 117      17.408   8.591  31.903  1.00 22.62           O1-
ATOM    849  C   GLU H 117      14.198   4.050  29.932  1.00 23.02           C  
ATOM    850  O   GLU H 117      14.334   2.914  30.383  1.00 24.83           O  
ATOM    851  N   SER H 118      14.047   4.295  28.613  1.00 22.04           N  
ATOM    852  CA  SER H 118      14.039   3.252  27.625  1.00 21.64           C  
ATOM    853  CB  SER H 118      13.508   3.710  26.256  1.00 22.93           C  
ATOM    854  OG  SER H 118      14.325   4.747  25.735  1.00 23.13           O  
ATOM    855  C   SER H 118      15.439   2.745  27.449  1.00 24.47           C  
ATOM    856  O   SER H 118      16.393   3.310  27.980  1.00 23.03           O  
ATOM    857  N   GLY H 119      15.584   1.645  26.682  1.00 24.41           N  
ATOM    858  CA  GLY H 119      16.846   0.978  26.518  1.00 24.00           C  
ATOM    859  C   GLY H 119      17.732   1.696  25.547  1.00 23.78           C  
ATOM    860  O   GLY H 119      17.334   2.646  24.875  1.00 23.84           O  
ATOM    861  N   ALA H 120      18.983   1.199  25.444  1.00 23.05           N  
ATOM    862  CA  ALA H 120      20.007   1.772  24.617  1.00 22.12           C  
ATOM    863  CB  ALA H 120      21.371   1.076  24.765  1.00 23.13           C  
ATOM    864  C   ALA H 120      19.600   1.673  23.183  1.00 23.86           C  
ATOM    865  O   ALA H 120      18.849   0.780  22.792  1.00 26.30           O  
ATOM    866  N   GLU H 121      20.085   2.624  22.359  1.00 23.57           N  
ATOM    867  CA  GLU H 121      19.708   2.627  20.977  1.00 24.03           C  
ATOM    868  CB  GLU H 121      18.686   3.726  20.664  1.00 25.35           C  
ATOM    869  CG  GLU H 121      17.391   3.551  21.459  1.00 29.09           C  
ATOM    870  CD  GLU H 121      16.459   4.685  21.077  1.00 35.23           C  
ATOM    871  OE1 GLU H 121      16.314   4.932  19.851  1.00 34.23           O  
ATOM    872  OE2 GLU H 121      15.887   5.323  22.000  1.00 34.38           O1-
ATOM    873  C   GLU H 121      20.918   2.884  20.134  1.00 24.27           C  
ATOM    874  O   GLU H 121      21.875   3.527  20.563  1.00 24.28           O  
ATOM    875  N   VAL H 122      20.904   2.343  18.900  1.00 24.03           N  
ATOM    876  CA  VAL H 122      21.960   2.581  17.960  1.00 23.97           C  
ATOM    877  CB  VAL H 122      22.646   1.323  17.507  1.00 26.19           C  
ATOM    878  CG1 VAL H 122      23.721   1.687  16.469  1.00 26.18           C  
ATOM    879  CG2 VAL H 122      23.202   0.598  18.744  1.00 26.73           C  
ATOM    880  C   VAL H 122      21.306   3.200  16.763  1.00 22.60           C  
ATOM    881  O   VAL H 122      20.303   2.684  16.268  1.00 24.63           O  
ATOM    882  N   LYS H 123      21.845   4.334  16.269  1.00 21.09           N  
ATOM    883  CA  LYS H 123      21.234   4.985  15.145  1.00 23.47           C  
ATOM    884  CB  LYS H 123      20.430   6.246  15.506  1.00 23.09           C  
ATOM    885  CG  LYS H 123      18.933   6.013  15.712  1.00 23.46           C  
ATOM    886  CD  LYS H 123      18.544   5.113  16.877  1.00 25.88           C  
ATOM    887  CE  LYS H 123      17.028   4.948  17.008  1.00 33.04           C  
ATOM    888  NZ  LYS H 123      16.482   4.244  15.826  1.00 37.96           N1+
ATOM    889  C   LYS H 123      22.261   5.406  14.144  1.00 23.96           C  
ATOM    890  O   LYS H 123      23.407   5.706  14.474  1.00 25.12           O  
ATOM    891  N   LYS H 124      21.848   5.421  12.861  1.00 24.50           N  
ATOM    892  CA  LYS H 124      22.703   5.863  11.799  0.91 24.79           C  
ATOM    893  CB  LYS H 124      22.339   5.284  10.423  0.91 25.38           C  
ATOM    894  CG  LYS H 124      22.695   3.802  10.294  0.91 28.01           C  
ATOM    895  CD  LYS H 124      22.066   3.114   9.083  0.91 32.46           C  
ATOM    896  CE  LYS H 124      20.674   2.543   9.361  0.91 35.32           C  
ATOM    897  NZ  LYS H 124      20.765   1.442  10.347  0.91 33.50           N1+
ATOM    898  C   LYS H 124      22.579   7.349  11.736  1.00 25.63           C  
ATOM    899  O   LYS H 124      21.605   7.927  12.215  1.00 26.25           O  
ATOM    900  N   PRO H 125      23.559   7.988  11.166  1.00 25.96           N  
ATOM    901  CA  PRO H 125      23.519   9.419  11.107  1.00 25.62           C  
ATOM    902  CD  PRO H 125      24.921   7.485  11.226  1.00 26.97           C  
ATOM    903  CB  PRO H 125      24.912   9.854  10.661  1.00 27.54           C  
ATOM    904  CG  PRO H 125      25.820   8.732  11.201  1.00 28.20           C  
ATOM    905  C   PRO H 125      22.406   9.903  10.238  1.00 27.16           C  
ATOM    906  O   PRO H 125      22.097   9.255   9.240  1.00 27.09           O  
ATOM    907  N   GLY H 126      21.787  11.039  10.617  1.00 26.91           N  
ATOM    908  CA  GLY H 126      20.723  11.617   9.852  1.00 27.54           C  
ATOM    909  C   GLY H 126      19.410  11.138  10.391  1.00 26.71           C  
ATOM    910  O   GLY H 126      18.364  11.709  10.084  1.00 28.52           O  
ATOM    911  N   SER H 127      19.424  10.087  11.229  1.00 24.91           N  
ATOM    912  CA  SER H 127      18.193   9.542  11.729  1.00 25.61           C  
ATOM    913  CB  SER H 127      18.283   8.048  12.087  1.00 26.51           C  
ATOM    914  OG  SER H 127      19.201   7.854  13.152  1.00 29.60           O  
ATOM    915  C   SER H 127      17.776  10.289  12.956  1.00 25.94           C  
ATOM    916  O   SER H 127      18.401  11.272  13.351  1.00 24.88           O  
ATOM    917  N   SER H 128      16.656   9.848  13.570  0.91 24.86           N  
ATOM    918  CA  SER H 128      16.160  10.480  14.759  0.82 25.93           C  
ATOM    919  CB  SER H 128      14.811  11.184  14.547  0.82 28.11           C  
ATOM    920  OG  SER H 128      13.826  10.237  14.161  0.82 31.19           O  
ATOM    921  C   SER H 128      15.951   9.418  15.797  0.91 25.49           C  
ATOM    922  O   SER H 128      15.774   8.245  15.468  0.91 26.65           O  
ATOM    923  N   VAL H 129      16.007   9.798  17.094  1.00 23.71           N  
ATOM    924  CA  VAL H 129      15.755   8.838  18.134  1.00 23.10           C  
ATOM    925  CB  VAL H 129      16.944   8.457  18.973  1.00 23.33           C  
ATOM    926  CG1 VAL H 129      18.057   7.911  18.074  1.00 24.76           C  
ATOM    927  CG2 VAL H 129      17.348   9.648  19.846  1.00 24.28           C  
ATOM    928  C   VAL H 129      14.786   9.459  19.090  1.00 23.06           C  
ATOM    929  O   VAL H 129      14.760  10.677  19.265  1.00 23.02           O  
ATOM    930  N   LYS H 130      13.942   8.622  19.723  1.00 23.70           N  
ATOM    931  CA  LYS H 130      13.015   9.126  20.691  1.00 22.79           C  
ATOM    932  CB  LYS H 130      11.548   8.997  20.239  1.00 24.60           C  
ATOM    933  CG  LYS H 130      10.556   9.780  21.100  1.00 25.89           C  
ATOM    934  CD  LYS H 130       9.183   9.958  20.446  1.00 27.42           C  
ATOM    935  CE  LYS H 130       8.189  10.741  21.307  1.00 28.92           C  
ATOM    936  NZ  LYS H 130       6.896  10.871  20.598  1.00 29.49           N1+
ATOM    937  C   LYS H 130      13.206   8.308  21.934  1.00 24.89           C  
ATOM    938  O   LYS H 130      12.999   7.095  21.922  1.00 27.79           O  
ATOM    939  N   VAL H 131      13.600   8.962  23.048  1.00 22.73           N  
ATOM    940  CA  VAL H 131      13.861   8.267  24.281  1.00 22.79           C  
ATOM    941  CB  VAL H 131      15.139   8.708  24.940  1.00 21.78           C  
ATOM    942  CG1 VAL H 131      15.297   7.962  26.274  1.00 23.85           C  
ATOM    943  CG2 VAL H 131      16.304   8.472  23.965  1.00 24.18           C  
ATOM    944  C   VAL H 131      12.735   8.559  25.227  1.00 22.76           C  
ATOM    945  O   VAL H 131      12.182   9.658  25.224  1.00 22.88           O  
ATOM    946  N   SER H 132      12.362   7.570  26.068  1.00 22.42           N  
ATOM    947  CA  SER H 132      11.245   7.765  26.950  1.00 23.46           C  
ATOM    948  CB  SER H 132      10.122   6.733  26.747  1.00 24.54           C  
ATOM    949  OG  SER H 132      10.605   5.429  27.032  1.00 26.19           O  
ATOM    950  C   SER H 132      11.690   7.681  28.379  1.00 23.76           C  
ATOM    951  O   SER H 132      12.703   7.061  28.701  1.00 23.45           O  
ATOM    952  N   CYS H 133      10.932   8.354  29.275  1.00 23.67           N  
ATOM    953  CA  CYS H 133      11.221   8.372  30.681  1.00 24.51           C  
ATOM    954  CB  CYS H 133      11.871   9.708  31.109  1.00 24.42           C  
ATOM    955  SG  CYS H 133      12.300   9.826  32.872  1.00 29.27           S  
ATOM    956  C   CYS H 133       9.902   8.218  31.379  1.00 26.04           C  
ATOM    957  O   CYS H 133       9.027   9.074  31.256  1.00 24.82           O  
ATOM    958  N   ARG H 134       9.722   7.120  32.144  1.00 24.12           N  
ATOM    959  CA  ARG H 134       8.449   6.890  32.769  1.00 27.36           C  
ATOM    960  CB  ARG H 134       7.891   5.479  32.515  1.00 29.02           C  
ATOM    961  CG  ARG H 134       6.495   5.273  33.104  1.00 33.79           C  
ATOM    962  CD  ARG H 134       5.893   3.900  32.808  1.00 37.95           C  
ATOM    963  NE  ARG H 134       6.661   2.895  33.594  1.00  0.00           N  
ATOM    964  CZ  ARG H 134       6.004   1.901  34.260  1.00  0.00           C  
ATOM    965  NH1 ARG H 134       4.640   1.845  34.233  1.00  0.00           N1+
ATOM    966  NH2 ARG H 134       6.713   0.967  34.956  1.00  0.00           N  
ATOM    967  C   ARG H 134       8.579   7.073  34.246  1.00 28.15           C  
ATOM    968  O   ARG H 134       9.558   6.651  34.859  1.00 29.19           O  
ATOM    969  N   ALA H 135       7.568   7.728  34.854  0.92 28.82           N  
ATOM    970  CA  ALA H 135       7.558   7.961  36.270  0.92 31.48           C  
ATOM    971  CB  ALA H 135       6.771   9.215  36.644  0.92 34.12           C  
ATOM    972  C   ALA H 135       6.797   6.821  36.875  0.92 35.18           C  
ATOM    973  O   ALA H 135       5.595   6.690  36.654  0.92 36.92           O  
ATOM    974  N   SER H 136       7.498   5.968  37.652  1.00 37.02           N  
ATOM    975  CA  SER H 136       6.932   4.756  38.179  1.00 40.66           C  
ATOM    976  CB  SER H 136       8.009   3.767  38.657  1.00 43.41           C  
ATOM    977  OG  SER H 136       8.751   4.330  39.728  1.00 45.27           O  
ATOM    978  C   SER H 136       5.913   4.889  39.281  1.00 41.58           C  
ATOM    979  O   SER H 136       4.720   4.709  39.046  1.00 42.66           O  
ATOM    980  N   GLY H 137       6.298   5.563  40.397  1.00 61.62           N  
ATOM    981  CA  GLY H 137       5.398   5.859  41.489  1.00 72.07           C  
ATOM    982  C   GLY H 137       4.471   6.967  41.012  1.00 71.14           C  
ATOM    983  O   GLY H 137       3.775   6.822  40.012  1.00 70.76           O  
ATOM    984  N   THR H 138       4.375   8.120  41.701  1.00 55.99           N  
ATOM    985  CA  THR H 138       3.371   9.052  41.234  1.00 50.02           C  
ATOM    986  CB  THR H 138       2.370   9.401  42.303  1.00 50.01           C  
ATOM    987  OG1 THR H 138       1.736   8.225  42.787  1.00 21.62           O  
ATOM    988  CG2 THR H 138       1.313  10.348  41.710  1.00 16.69           C  
ATOM    989  C   THR H 138       3.972  10.350  40.753  1.00 48.07           C  
ATOM    990  O   THR H 138       4.890  10.895  41.362  1.00 48.59           O  
ATOM    991  N   PHE H 139       3.410  10.888  39.642  1.00 45.93           N  
ATOM    992  CA  PHE H 139       3.868  12.049  38.937  1.00 44.74           C  
ATOM    993  CB  PHE H 139       4.023  11.698  37.444  1.00 41.85           C  
ATOM    994  CG  PHE H 139       4.717  12.778  36.700  1.00  9.57           C  
ATOM    995  CD1 PHE H 139       6.091  12.806  36.652  1.00 10.03           C  
ATOM    996  CD2 PHE H 139       4.002  13.743  36.032  1.00 11.25           C  
ATOM    997  CE1 PHE H 139       6.745  13.793  35.956  1.00  9.76           C  
ATOM    998  CE2 PHE H 139       4.652  14.734  35.334  1.00 11.89           C  
ATOM    999  CZ  PHE H 139       6.026  14.759  35.296  1.00 11.90           C  
ATOM   1000  C   PHE H 139       2.764  13.030  39.061  1.00 46.68           C  
ATOM   1001  O   PHE H 139       1.975  13.173  38.135  1.00 47.00           O  
ATOM   1002  N   TYR H 140       2.680  13.774  40.178  1.00 42.18           N  
ATOM   1003  CA  TYR H 140       1.570  14.666  40.253  1.00 38.44           C  
ATOM   1004  CB  TYR H 140       1.015  14.821  41.680  1.00 39.50           C  
ATOM   1005  CG  TYR H 140      -0.131  15.771  41.639  1.00  0.00           C  
ATOM   1006  CD1 TYR H 140      -1.376  15.347  41.222  1.00  0.00           C  
ATOM   1007  CD2 TYR H 140       0.033  17.078  42.023  1.00  0.00           C  
ATOM   1008  CE1 TYR H 140      -2.435  16.218  41.186  1.00  0.00           C  
ATOM   1009  CE2 TYR H 140      -1.028  17.959  41.986  1.00  0.00           C  
ATOM   1010  CZ  TYR H 140      -2.263  17.526  41.566  1.00  0.00           C  
ATOM   1011  OH  TYR H 140      -3.349  18.426  41.531  1.00  0.00           O  
ATOM   1012  C   TYR H 140       2.085  16.005  39.813  1.00 34.90           C  
ATOM   1013  O   TYR H 140       2.693  16.733  40.593  1.00 35.40           O  
ATOM   1014  N   LYS H 141       1.854  16.345  38.530  1.00 30.84           N  
ATOM   1015  CA  LYS H 141       2.220  17.612  37.952  1.00 27.56           C  
ATOM   1016  CB  LYS H 141       1.216  18.745  38.234  1.00 26.37           C  
ATOM   1017  CG  LYS H 141      -0.151  18.526  37.581  1.00 11.75           C  
ATOM   1018  CD  LYS H 141      -1.212  19.536  38.022  1.00 12.48           C  
ATOM   1019  CE  LYS H 141      -1.495  19.516  39.526  1.00  0.00           C  
ATOM   1020  NZ  LYS H 141      -0.410  20.211  40.252  1.00  0.00           N1+
ATOM   1021  C   LYS H 141       3.584  18.075  38.379  1.00 24.56           C  
ATOM   1022  O   LYS H 141       3.710  18.957  39.226  1.00 25.34           O  
ATOM   1023  N   TYR H 142       4.654  17.483  37.821  1.00 23.23           N  
ATOM   1024  CA  TYR H 142       5.958  17.967  38.164  1.00 21.31           C  
ATOM   1025  CB  TYR H 142       6.832  16.974  38.956  1.00 21.12           C  
ATOM   1026  CG  TYR H 142       6.234  16.720  40.298  1.00 25.50           C  
ATOM   1027  CD1 TYR H 142       6.546  17.531  41.366  1.00  2.20           C  
ATOM   1028  CD2 TYR H 142       5.366  15.670  40.493  1.00  2.00           C  
ATOM   1029  CE1 TYR H 142       6.002  17.300  42.606  1.00  2.00           C  
ATOM   1030  CE2 TYR H 142       4.820  15.433  41.732  1.00  3.27           C  
ATOM   1031  CZ  TYR H 142       5.137  16.249  42.791  1.00  2.00           C  
ATOM   1032  OH  TYR H 142       4.577  16.008  44.064  1.00  2.00           O  
ATOM   1033  C   TYR H 142       6.692  18.192  36.905  1.00 21.21           C  
ATOM   1034  O   TYR H 142       6.396  17.616  35.862  1.00 22.61           O  
ATOM   1035  N   ALA H 143       7.644  19.118  36.957  1.00 26.01           N  
ATOM   1036  CA  ALA H 143       8.547  19.195  35.787  1.00 24.32           C  
ATOM   1037  CB  ALA H 143       9.205  20.581  35.633  1.00 23.61           C  
ATOM   1038  C   ALA H 143       9.652  18.173  35.631  1.00 24.91           C  
ATOM   1039  O   ALA H 143      10.086  17.542  36.591  1.00 24.50           O  
ATOM   1040  N   ILE H 144      10.094  17.975  34.347  1.00 23.09           N  
ATOM   1041  CA  ILE H 144      11.145  17.054  33.948  0.95 22.38           C  
ATOM   1042  CB  ILE H 144      10.628  15.850  33.215  0.95 23.00           C  
ATOM   1043  CG1 ILE H 144       9.731  14.997  34.126  1.00 28.19           C  
ATOM   1044  CG2 ILE H 144      11.836  15.082  32.658  1.00 27.36           C  
ATOM   1045  CD1 ILE H 144      10.483  14.407  35.316  1.00 32.17           C  
ATOM   1046  C   ILE H 144      12.104  17.731  32.992  1.00 22.80           C  
ATOM   1047  O   ILE H 144      11.700  18.489  32.111  1.00 22.91           O  
ATOM   1048  N   ASN H 145      13.421  17.443  33.126  1.00 22.87           N  
ATOM   1049  CA  ASN H 145      14.411  18.034  32.262  1.00 20.46           C  
ATOM   1050  CB  ASN H 145      15.390  18.955  33.006  1.00 21.42           C  
ATOM   1051  CG  ASN H 145      14.599  20.157  33.499  1.00  8.09           C  
ATOM   1052  OD1 ASN H 145      13.717  20.031  34.348  1.00  0.00           O  
ATOM   1053  ND2 ASN H 145      14.922  21.357  32.950  1.00  0.00           N  
ATOM   1054  C   ASN H 145      15.224  16.936  31.640  1.00 18.85           C  
ATOM   1055  O   ASN H 145      15.321  15.835  32.179  1.00 20.10           O  
ATOM   1056  N   TRP H 146      15.817  17.209  30.456  1.00 17.37           N  
ATOM   1057  CA  TRP H 146      16.650  16.233  29.810  1.00 17.44           C  
ATOM   1058  CB  TRP H 146      16.185  15.880  28.387  1.00 18.64           C  
ATOM   1059  CG  TRP H 146      14.872  15.133  28.355  1.00 18.25           C  
ATOM   1060  CD2 TRP H 146      14.754  13.701  28.318  1.00 19.19           C  
ATOM   1061  CD1 TRP H 146      13.599  15.625  28.359  1.00 19.92           C  
ATOM   1062  NE1 TRP H 146      12.695  14.590  28.333  1.00 20.45           N  
ATOM   1063  CE2 TRP H 146      13.392  13.401  28.307  1.00 20.18           C  
ATOM   1064  CE3 TRP H 146      15.702  12.719  28.297  1.00 20.21           C  
ATOM   1065  CZ2 TRP H 146      12.956  12.108  28.275  1.00 20.64           C  
ATOM   1066  CZ3 TRP H 146      15.258  11.415  28.263  1.00 22.17           C  
ATOM   1067  CH2 TRP H 146      13.912  11.116  28.253  1.00 21.41           C  
ATOM   1068  C   TRP H 146      18.037  16.797  29.729  1.00 18.07           C  
ATOM   1069  O   TRP H 146      18.237  17.935  29.305  1.00 17.73           O  
ATOM   1070  N   VAL H 147      19.039  15.998  30.155  1.00 17.52           N  
ATOM   1071  CA  VAL H 147      20.413  16.421  30.141  1.00 17.83           C  
ATOM   1072  CB  VAL H 147      20.959  16.633  31.526  1.00 17.09           C  
ATOM   1073  CG1 VAL H 147      22.441  17.021  31.432  1.00 17.73           C  
ATOM   1074  CG2 VAL H 147      20.088  17.674  32.247  1.00 16.99           C  
ATOM   1075  C   VAL H 147      21.202  15.308  29.519  1.00 18.61           C  
ATOM   1076  O   VAL H 147      20.921  14.135  29.762  1.00 19.68           O  
ATOM   1077  N   ARG H 148      22.221  15.635  28.694  1.00 18.63           N  
ATOM   1078  CA  ARG H 148      22.966  14.566  28.085  1.00 18.41           C  
ATOM   1079  CB  ARG H 148      22.882  14.502  26.549  1.00 19.02           C  
ATOM   1080  CG  ARG H 148      23.498  15.697  25.819  1.00 19.98           C  
ATOM   1081  CD  ARG H 148      23.481  15.521  24.298  1.00 20.75           C  
ATOM   1082  NE  ARG H 148      24.244  16.649  23.694  1.00 23.39           N  
ATOM   1083  CZ  ARG H 148      24.395  16.712  22.339  1.00 22.98           C  
ATOM   1084  NH1 ARG H 148      23.829  15.755  21.547  1.00 20.97           N1+
ATOM   1085  NH2 ARG H 148      25.110  17.731  21.777  1.00 24.10           N  
ATOM   1086  C   ARG H 148      24.411  14.719  28.426  1.00 18.27           C  
ATOM   1087  O   ARG H 148      24.863  15.791  28.829  1.00 18.54           O  
ATOM   1088  N   GLN H 149      25.170  13.612  28.304  1.00 19.25           N  
ATOM   1089  CA  GLN H 149      26.571  13.647  28.602  1.00 18.99           C  
ATOM   1090  CB  GLN H 149      26.862  13.034  29.981  1.00 19.39           C  
ATOM   1091  CG  GLN H 149      28.332  13.022  30.395  1.00 21.54           C  
ATOM   1092  CD  GLN H 149      28.379  12.443  31.803  1.00 23.28           C  
ATOM   1093  OE1 GLN H 149      27.679  11.482  32.118  1.00 23.66           O  
ATOM   1094  NE2 GLN H 149      29.214  13.058  32.682  1.00 22.18           N  
ATOM   1095  C   GLN H 149      27.283  12.835  27.561  1.00 21.31           C  
ATOM   1096  O   GLN H 149      27.083  11.625  27.461  1.00 21.49           O  
ATOM   1097  N   ALA H 150      28.141  13.485  26.747  1.00 21.20           N  
ATOM   1098  CA  ALA H 150      28.884  12.752  25.760  1.00 23.56           C  
ATOM   1099  CB  ALA H 150      29.503  13.627  24.658  1.00 25.40           C  
ATOM   1100  C   ALA H 150      29.986  12.047  26.483  1.00 28.06           C  
ATOM   1101  O   ALA H 150      30.425  12.491  27.542  1.00 27.62           O  
ATOM   1102  N   PRO H 151      30.435  10.946  25.943  1.00 27.47           N  
ATOM   1103  CA  PRO H 151      31.438  10.147  26.590  1.00 28.42           C  
ATOM   1104  CD  PRO H 151      30.397  10.724  24.507  1.00 27.49           C  
ATOM   1105  CB  PRO H 151      31.807   9.064  25.577  1.00 27.49           C  
ATOM   1106  CG  PRO H 151      31.562   9.759  24.224  1.00 28.22           C  
ATOM   1107  C   PRO H 151      32.630  10.966  26.975  1.00 29.67           C  
ATOM   1108  O   PRO H 151      33.217  11.627  26.119  1.00 29.06           O  
ATOM   1109  N   GLY H 152      33.005  10.929  28.268  1.00 30.59           N  
ATOM   1110  CA  GLY H 152      34.189  11.586  28.731  1.00 30.08           C  
ATOM   1111  C   GLY H 152      33.978  13.064  28.847  1.00 35.34           C  
ATOM   1112  O   GLY H 152      34.928  13.802  29.109  1.00 33.34           O  
ATOM   1113  N   GLN H 153      32.738  13.558  28.673  1.00 30.00           N  
ATOM   1114  CA  GLN H 153      32.591  14.982  28.768  0.84 27.74           C  
ATOM   1115  CB  GLN H 153      32.373  15.689  27.418  0.84 27.52           C  
ATOM   1116  CG  GLN H 153      31.164  15.242  26.605  0.84 32.62           C  
ATOM   1117  CD  GLN H 153      31.358  15.847  25.222  0.84 38.23           C  
ATOM   1118  OE1 GLN H 153      32.293  15.495  24.503  0.84 43.73           O  
ATOM   1119  NE2 GLN H 153      30.458  16.788  24.834  0.84 43.37           N  
ATOM   1120  C   GLN H 153      31.551  15.339  29.792  1.00 26.34           C  
ATOM   1121  O   GLN H 153      31.058  14.477  30.519  1.00 27.09           O  
ATOM   1122  N   GLY H 154      31.234  16.645  29.911  1.00 24.92           N  
ATOM   1123  CA  GLY H 154      30.383  17.118  30.974  1.00 23.97           C  
ATOM   1124  C   GLY H 154      28.928  17.081  30.613  1.00 23.40           C  
ATOM   1125  O   GLY H 154      28.539  16.674  29.522  1.00 23.16           O  
ATOM   1126  N   LEU H 155      28.086  17.532  31.569  1.00 21.23           N  
ATOM   1127  CA  LEU H 155      26.654  17.555  31.442  1.00 18.97           C  
ATOM   1128  CB  LEU H 155      25.943  17.750  32.793  1.00 18.40           C  
ATOM   1129  CG  LEU H 155      26.174  16.609  33.801  1.00 20.47           C  
ATOM   1130  CD1 LEU H 155      25.432  16.875  35.119  1.00 20.72           C  
ATOM   1131  CD2 LEU H 155      25.830  15.240  33.193  1.00 20.12           C  
ATOM   1132  C   LEU H 155      26.251  18.704  30.566  1.00 19.18           C  
ATOM   1133  O   LEU H 155      26.875  19.767  30.584  1.00 19.64           O  
ATOM   1134  N   GLU H 156      25.184  18.502  29.760  1.00 19.66           N  
ATOM   1135  CA  GLU H 156      24.685  19.536  28.896  1.00 19.63           C  
ATOM   1136  CB  GLU H 156      25.079  19.305  27.429  1.00 20.76           C  
ATOM   1137  CG  GLU H 156      24.923  20.530  26.530  1.00 25.31           C  
ATOM   1138  CD  GLU H 156      25.394  20.134  25.137  1.00 34.32           C  
ATOM   1139  OE1 GLU H 156      24.936  19.075  24.635  1.00 34.34           O  
ATOM   1140  OE2 GLU H 156      26.223  20.883  24.555  1.00 37.22           O1-
ATOM   1141  C   GLU H 156      23.184  19.513  28.998  1.00 19.68           C  
ATOM   1142  O   GLU H 156      22.566  18.458  28.868  1.00 18.72           O  
ATOM   1143  N   TRP H 157      22.547  20.688  29.203  1.00 20.16           N  
ATOM   1144  CA  TRP H 157      21.120  20.744  29.413  1.00 19.42           C  
ATOM   1145  CB  TRP H 157      20.728  21.902  30.344  1.00 19.27           C  
ATOM   1146  CG  TRP H 157      19.262  22.015  30.680  1.00 20.29           C  
ATOM   1147  CD2 TRP H 157      18.411  23.061  30.194  1.00 20.05           C  
ATOM   1148  CD1 TRP H 157      18.501  21.247  31.511  1.00 20.26           C  
ATOM   1149  NE1 TRP H 157      17.224  21.752  31.574  1.00 20.80           N  
ATOM   1150  CE2 TRP H 157      17.156  22.869  30.770  1.00 20.28           C  
ATOM   1151  CE3 TRP H 157      18.660  24.103  29.348  1.00 20.54           C  
ATOM   1152  CZ2 TRP H 157      16.124  23.724  30.507  1.00 21.06           C  
ATOM   1153  CZ3 TRP H 157      17.613  24.954  29.076  1.00 21.46           C  
ATOM   1154  CH2 TRP H 157      16.370  24.767  29.644  1.00 21.59           C  
ATOM   1155  C   TRP H 157      20.431  20.931  28.093  1.00 19.30           C  
ATOM   1156  O   TRP H 157      20.711  21.884  27.374  1.00 21.61           O  
ATOM   1157  N   MET H 158      19.602  19.938  27.697  1.00 19.39           N  
ATOM   1158  CA  MET H 158      18.826  19.970  26.485  1.00 21.41           C  
ATOM   1159  CB  MET H 158      18.410  18.559  26.045  1.00 20.77           C  
ATOM   1160  CG  MET H 158      19.631  17.672  25.778  1.00 22.96           C  
ATOM   1161  SD  MET H 158      19.263  15.974  25.246  1.00 29.26           S  
ATOM   1162  CE  MET H 158      18.907  16.427  23.524  1.00 24.28           C  
ATOM   1163  C   MET H 158      17.597  20.837  26.572  1.00 22.24           C  
ATOM   1164  O   MET H 158      17.312  21.601  25.652  1.00 22.93           O  
ATOM   1165  N   GLY H 159      16.833  20.745  27.684  1.00 20.26           N  
ATOM   1166  CA  GLY H 159      15.598  21.479  27.827  1.00 19.49           C  
ATOM   1167  C   GLY H 159      14.728  20.742  28.801  1.00 21.72           C  
ATOM   1168  O   GLY H 159      15.160  19.779  29.428  1.00 20.82           O  
ATOM   1169  N   GLY H 160      13.459  21.172  28.953  1.00 22.11           N  
ATOM   1170  CA  GLY H 160      12.617  20.506  29.908  1.00 22.26           C  
ATOM   1171  C   GLY H 160      11.195  20.855  29.648  1.00 22.56           C  
ATOM   1172  O   GLY H 160      10.890  21.757  28.873  1.00 23.17           O  
ATOM   1173  N   ILE H 161      10.278  20.115  30.298  1.00 22.60           N  
ATOM   1174  CA  ILE H 161       8.876  20.353  30.115  1.00 23.75           C  
ATOM   1175  CB  ILE H 161       8.257  19.440  29.094  1.00 24.39           C  
ATOM   1176  CG1 ILE H 161       6.811  19.866  28.787  1.00 25.73           C  
ATOM   1177  CG2 ILE H 161       8.393  17.994  29.600  1.00 25.76           C  
ATOM   1178  CD1 ILE H 161       6.214  19.150  27.576  1.00 26.97           C  
ATOM   1179  C   ILE H 161       8.149  20.122  31.404  1.00 24.28           C  
ATOM   1180  O   ILE H 161       8.588  19.344  32.253  1.00 23.26           O  
ATOM   1181  N   ILE H 162       7.012  20.828  31.584  1.00 26.50           N  
ATOM   1182  CA  ILE H 162       6.149  20.558  32.702  1.00 28.12           C  
ATOM   1183  CB  ILE H 162       5.616  21.781  33.394  1.00 27.78           C  
ATOM   1184  CG1 ILE H 162       6.767  22.545  34.077  1.00 47.44           C  
ATOM   1185  CG2 ILE H 162       4.516  21.335  34.372  1.00 44.81           C  
ATOM   1186  CD1 ILE H 162       6.363  23.911  34.626  1.00 48.09           C  
ATOM   1187  C   ILE H 162       5.000  19.795  32.086  1.00 30.11           C  
ATOM   1188  O   ILE H 162       4.309  20.272  31.187  1.00 30.84           O  
ATOM   1189  N   PRO H 163       4.846  18.551  32.460  1.00 27.09           N  
ATOM   1190  CA  PRO H 163       3.924  17.660  31.784  1.00 27.86           C  
ATOM   1191  CD  PRO H 163       5.942  17.824  33.080  1.00 26.80           C  
ATOM   1192  CB  PRO H 163       4.221  16.267  32.339  1.00 28.04           C  
ATOM   1193  CG  PRO H 163       5.709  16.344  32.729  1.00 27.17           C  
ATOM   1194  C   PRO H 163       2.470  17.996  31.767  1.00 28.97           C  
ATOM   1195  O   PRO H 163       1.821  17.797  30.738  1.00 29.65           O  
ATOM   1196  N   PHE H 164       1.926  18.458  32.900  1.00 30.62           N  
ATOM   1197  CA  PHE H 164       0.538  18.795  32.952  1.00 32.78           C  
ATOM   1198  CB  PHE H 164       0.050  19.081  34.381  1.00 33.75           C  
ATOM   1199  CG  PHE H 164      -1.397  19.425  34.301  1.00  0.00           C  
ATOM   1200  CD1 PHE H 164      -2.347  18.429  34.260  1.00 36.13           C  
ATOM   1201  CD2 PHE H 164      -1.807  20.737  34.267  1.00  0.00           C  
ATOM   1202  CE1 PHE H 164      -3.686  18.739  34.187  1.00  0.00           C  
ATOM   1203  CE2 PHE H 164      -3.142  21.053  34.192  1.00  0.00           C  
ATOM   1204  CZ  PHE H 164      -4.084  20.054  34.152  1.00  0.00           C  
ATOM   1205  C   PHE H 164       0.325  20.044  32.148  1.00 33.32           C  
ATOM   1206  O   PHE H 164      -0.661  20.170  31.422  1.00 32.81           O  
ATOM   1207  N   PHE H 165       1.264  20.999  32.294  1.00 33.08           N  
ATOM   1208  CA  PHE H 165       1.196  22.309  31.705  1.00 32.97           C  
ATOM   1209  CB  PHE H 165       2.314  23.230  32.213  1.00 33.98           C  
ATOM   1210  CG  PHE H 165       1.918  24.622  31.876  1.00 36.73           C  
ATOM   1211  CD1 PHE H 165       1.103  25.326  32.731  1.00 37.43           C  
ATOM   1212  CD2 PHE H 165       2.347  25.221  30.717  1.00 38.43           C  
ATOM   1213  CE1 PHE H 165       0.723  26.613  32.438  1.00 39.54           C  
ATOM   1214  CE2 PHE H 165       1.970  26.509  30.419  1.00 39.85           C  
ATOM   1215  CZ  PHE H 165       1.156  27.207  31.278  1.00 40.05           C  
ATOM   1216  C   PHE H 165       1.307  22.221  30.210  1.00 32.02           C  
ATOM   1217  O   PHE H 165       0.583  22.898  29.484  1.00 32.47           O  
ATOM   1218  N   GLY H 166       2.241  21.400  29.701  1.00 31.00           N  
ATOM   1219  CA  GLY H 166       2.328  21.183  28.283  1.00 30.21           C  
ATOM   1220  C   GLY H 166       3.187  22.181  27.552  1.00 30.24           C  
ATOM   1221  O   GLY H 166       3.101  22.254  26.329  1.00 31.44           O  
ATOM   1222  N   THR H 167       4.042  22.969  28.235  1.00 34.08           N  
ATOM   1223  CA  THR H 167       4.873  23.910  27.531  1.00 31.21           C  
ATOM   1224  CB  THR H 167       4.856  25.302  28.094  1.00 32.65           C  
ATOM   1225  OG1 THR H 167       5.240  25.281  29.460  1.00 56.33           O  
ATOM   1226  CG2 THR H 167       3.446  25.891  27.942  1.00 54.37           C  
ATOM   1227  C   THR H 167       6.261  23.379  27.678  1.00 31.11           C  
ATOM   1228  O   THR H 167       6.586  22.749  28.685  1.00 30.43           O  
ATOM   1229  N   THR H 168       7.109  23.596  26.654  1.00 30.83           N  
ATOM   1230  CA  THR H 168       8.437  23.056  26.666  1.00 28.92           C  
ATOM   1231  CB  THR H 168       8.676  22.083  25.550  1.00 29.74           C  
ATOM   1232  OG1 THR H 168       8.397  22.704  24.305  1.00 20.55           O  
ATOM   1233  CG2 THR H 168       7.768  20.859  25.738  1.00 19.40           C  
ATOM   1234  C   THR H 168       9.424  24.162  26.496  1.00 29.48           C  
ATOM   1235  O   THR H 168       9.164  25.156  25.819  1.00 29.85           O  
ATOM   1236  N   ASN H 169      10.599  24.008  27.134  1.00 28.14           N  
ATOM   1237  CA  ASN H 169      11.646  24.980  27.014  1.00 27.40           C  
ATOM   1238  CB  ASN H 169      11.996  25.676  28.340  1.00 28.60           C  
ATOM   1239  CG  ASN H 169      12.394  24.608  29.342  1.00 45.42           C  
ATOM   1240  OD1 ASN H 169      13.565  24.259  29.464  1.00 41.44           O  
ATOM   1241  ND2 ASN H 169      11.389  24.070  30.084  1.00 45.08           N  
ATOM   1242  C   ASN H 169      12.863  24.270  26.498  1.00 26.83           C  
ATOM   1243  O   ASN H 169      13.105  23.117  26.853  1.00 26.44           O  
ATOM   1244  N   TYR H 170      13.660  24.937  25.630  1.00 26.13           N  
ATOM   1245  CA  TYR H 170      14.786  24.251  25.058  1.00 24.83           C  
ATOM   1246  CB  TYR H 170      14.635  23.964  23.551  1.00 24.25           C  
ATOM   1247  CG  TYR H 170      13.444  23.103  23.294  1.00 24.91           C  
ATOM   1248  CD1 TYR H 170      13.476  21.751  23.542  1.00 26.12           C  
ATOM   1249  CD2 TYR H 170      12.297  23.657  22.772  1.00 27.56           C  
ATOM   1250  CE1 TYR H 170      12.373  20.968  23.288  1.00 26.72           C  
ATOM   1251  CE2 TYR H 170      11.193  22.880  22.516  1.00 28.15           C  
ATOM   1252  CZ  TYR H 170      11.230  21.531  22.774  1.00 27.32           C  
ATOM   1253  OH  TYR H 170      10.099  20.729  22.509  1.00 28.19           O  
ATOM   1254  C   TYR H 170      16.031  25.084  25.170  1.00 24.73           C  
ATOM   1255  O   TYR H 170      15.996  26.305  25.331  1.00 26.85           O  
ATOM   1256  N   ALA H 171      17.195  24.405  25.115  1.00 22.56           N  
ATOM   1257  CA  ALA H 171      18.455  25.087  25.081  1.00 23.89           C  
ATOM   1258  CB  ALA H 171      19.663  24.177  25.363  1.00 24.89           C  
ATOM   1259  C   ALA H 171      18.593  25.626  23.690  1.00 25.42           C  
ATOM   1260  O   ALA H 171      18.053  25.059  22.742  1.00 24.57           O  
ATOM   1261  N   GLN H 172      19.326  26.743  23.530  1.00 28.82           N  
ATOM   1262  CA  GLN H 172      19.443  27.400  22.257  1.00 32.34           C  
ATOM   1263  CB  GLN H 172      20.214  28.731  22.332  1.00 35.94           C  
ATOM   1264  CG  GLN H 172      19.512  29.796  23.178  1.00 44.09           C  
ATOM   1265  CD  GLN H 172      18.156  30.083  22.547  1.00 54.96           C  
ATOM   1266  OE1 GLN H 172      18.049  30.292  21.339  1.00 56.58           O  
ATOM   1267  NE2 GLN H 172      17.085  30.078  23.386  1.00 58.29           N  
ATOM   1268  C   GLN H 172      20.144  26.528  21.258  1.00 31.22           C  
ATOM   1269  O   GLN H 172      19.751  26.481  20.094  1.00 32.86           O  
ATOM   1270  N   LYS H 173      21.195  25.804  21.680  1.00 32.07           N  
ATOM   1271  CA  LYS H 173      21.979  25.027  20.761  1.00 32.33           C  
ATOM   1272  CB  LYS H 173      23.134  24.286  21.457  1.00 35.32           C  
ATOM   1273  CG  LYS H 173      24.165  25.223  22.086  1.00 35.61           C  
ATOM   1274  CD  LYS H 173      25.117  24.532  23.068  1.00 37.74           C  
ATOM   1275  CE  LYS H 173      26.266  23.774  22.395  1.00 40.00           C  
ATOM   1276  NZ  LYS H 173      27.151  23.174  23.420  1.00 40.11           N1+
ATOM   1277  C   LYS H 173      21.117  23.988  20.113  1.00 33.95           C  
ATOM   1278  O   LYS H 173      21.259  23.713  18.923  1.00 35.49           O  
ATOM   1279  N   PHE H 174      20.242  23.357  20.916  1.00 33.88           N  
ATOM   1280  CA  PHE H 174      19.341  22.300  20.540  1.00 33.15           C  
ATOM   1281  CB  PHE H 174      18.853  21.463  21.730  1.00 31.51           C  
ATOM   1282  CG  PHE H 174      20.035  20.685  22.180  1.00 31.38           C  
ATOM   1283  CD1 PHE H 174      20.471  19.614  21.435  1.00 31.60           C  
ATOM   1284  CD2 PHE H 174      20.699  21.016  23.337  1.00 28.94           C  
ATOM   1285  CE1 PHE H 174      21.563  18.883  21.835  1.00 32.35           C  
ATOM   1286  CE2 PHE H 174      21.790  20.287  23.742  1.00 32.32           C  
ATOM   1287  CZ  PHE H 174      22.223  19.222  22.989  1.00 33.03           C  
ATOM   1288  C   PHE H 174      18.129  22.761  19.794  1.00 34.38           C  
ATOM   1289  O   PHE H 174      17.509  21.946  19.112  1.00 34.57           O  
ATOM   1290  N   GLN H 175      17.712  24.034  19.965  1.00 36.01           N  
ATOM   1291  CA  GLN H 175      16.486  24.513  19.380  0.92 37.30           C  
ATOM   1292  CB  GLN H 175      16.307  26.041  19.457  0.92 39.95           C  
ATOM   1293  CG  GLN H 175      15.907  26.564  20.838  0.92 44.44           C  
ATOM   1294  CD  GLN H 175      14.388  26.505  20.939  0.92 50.76           C  
ATOM   1295  OE1 GLN H 175      13.704  26.102  20.001  0.92 54.27           O  
ATOM   1296  NE2 GLN H 175      13.841  26.927  22.111  0.92 50.09           N  
ATOM   1297  C   GLN H 175      16.380  24.129  17.935  1.00 36.03           C  
ATOM   1298  O   GLN H 175      17.283  24.352  17.132  1.00 36.79           O  
ATOM   1299  N   GLY H 176      15.235  23.499  17.602  1.00 35.80           N  
ATOM   1300  CA  GLY H 176      14.898  23.098  16.269  1.00 36.23           C  
ATOM   1301  C   GLY H 176      15.032  21.608  16.139  1.00 36.91           C  
ATOM   1302  O   GLY H 176      14.157  20.953  15.574  1.00 40.68           O  
ATOM   1303  N   ARG H 177      16.157  21.044  16.621  1.00 31.92           N  
ATOM   1304  CA  ARG H 177      16.430  19.633  16.529  1.00 32.53           C  
ATOM   1305  CB  ARG H 177      17.921  19.281  16.676  1.00 33.38           C  
ATOM   1306  CG  ARG H 177      18.783  19.804  15.527  1.00 33.59           C  
ATOM   1307  CD  ARG H 177      20.081  19.023  15.325  1.00 31.42           C  
ATOM   1308  NE  ARG H 177      20.898  19.134  16.565  1.00 27.35           N  
ATOM   1309  CZ  ARG H 177      21.680  18.079  16.942  1.00 25.04           C  
ATOM   1310  NH1 ARG H 177      21.657  16.926  16.215  1.00 26.31           N1+
ATOM   1311  NH2 ARG H 177      22.484  18.178  18.040  1.00 25.23           N  
ATOM   1312  C   ARG H 177      15.683  18.798  17.527  1.00 30.61           C  
ATOM   1313  O   ARG H 177      15.291  17.672  17.221  1.00 29.03           O  
ATOM   1314  N   LEU H 178      15.486  19.315  18.754  1.00 27.56           N  
ATOM   1315  CA  LEU H 178      14.952  18.509  19.819  1.00 25.90           C  
ATOM   1316  CB  LEU H 178      15.734  18.721  21.134  1.00 27.47           C  
ATOM   1317  CG  LEU H 178      15.240  17.918  22.353  1.00  0.00           C  
ATOM   1318  CD1 LEU H 178      13.957  18.506  22.959  1.00  0.00           C  
ATOM   1319  CD2 LEU H 178      15.079  16.439  21.995  1.00  0.00           C  
ATOM   1320  C   LEU H 178      13.512  18.818  20.068  1.00 27.30           C  
ATOM   1321  O   LEU H 178      13.075  19.963  19.968  1.00 27.29           O  
ATOM   1322  N   THR H 179      12.734  17.760  20.389  1.00 24.24           N  
ATOM   1323  CA  THR H 179      11.350  17.917  20.737  1.00 24.53           C  
ATOM   1324  CB  THR H 179      10.414  17.331  19.720  1.00 27.15           C  
ATOM   1325  OG1 THR H 179      10.623  17.945  18.457  1.00 30.01           O  
ATOM   1326  CG2 THR H 179       8.966  17.553  20.188  1.00 26.94           C  
ATOM   1327  C   THR H 179      11.123  17.181  22.023  1.00 24.58           C  
ATOM   1328  O   THR H 179      11.411  15.989  22.123  1.00 24.31           O  
ATOM   1329  N   ILE H 180      10.583  17.881  23.044  1.00 23.67           N  
ATOM   1330  CA  ILE H 180      10.318  17.278  24.322  1.00 23.84           C  
ATOM   1331  CB  ILE H 180      10.805  18.095  25.489  1.00 22.27           C  
ATOM   1332  CG1 ILE H 180      12.319  18.348  25.405  1.00 25.53           C  
ATOM   1333  CG2 ILE H 180      10.389  17.365  26.777  1.00 24.00           C  
ATOM   1334  CD1 ILE H 180      13.167  17.081  25.422  1.00 23.62           C  
ATOM   1335  C   ILE H 180       8.829  17.206  24.444  1.00 23.90           C  
ATOM   1336  O   ILE H 180       8.126  18.150  24.088  1.00 22.06           O  
ATOM   1337  N   THR H 181       8.306  16.063  24.931  1.00 23.43           N  
ATOM   1338  CA  THR H 181       6.884  15.886  24.996  1.00 24.36           C  
ATOM   1339  CB  THR H 181       6.412  15.094  23.811  1.00 25.52           C  
ATOM   1340  OG1 THR H 181       4.999  15.055  23.741  1.00 28.92           O  
ATOM   1341  CG2 THR H 181       6.990  13.675  23.907  1.00 29.88           C  
ATOM   1342  C   THR H 181       6.548  15.147  26.263  1.00 24.93           C  
ATOM   1343  O   THR H 181       7.414  14.515  26.867  1.00 24.26           O  
ATOM   1344  N   ALA H 182       5.281  15.237  26.728  1.00 25.20           N  
ATOM   1345  CA  ALA H 182       4.896  14.522  27.918  1.00 27.72           C  
ATOM   1346  CB  ALA H 182       4.930  15.381  29.192  1.00 29.25           C  
ATOM   1347  C   ALA H 182       3.487  14.037  27.752  1.00 31.33           C  
ATOM   1348  O   ALA H 182       2.611  14.774  27.299  1.00 32.19           O  
ATOM   1349  N   ASP H 183       3.244  12.766  28.140  1.00 29.43           N  
ATOM   1350  CA  ASP H 183       1.945  12.157  28.055  1.00 31.67           C  
ATOM   1351  CB  ASP H 183       1.973  10.801  27.321  1.00 33.00           C  
ATOM   1352  CG  ASP H 183       0.552  10.301  27.088  1.00 41.33           C  
ATOM   1353  OD1 ASP H 183      -0.369  10.722  27.838  1.00 40.27           O  
ATOM   1354  OD2 ASP H 183       0.370   9.481  26.149  1.00 44.31           O1-
ATOM   1355  C   ASP H 183       1.494  11.915  29.461  1.00 31.57           C  
ATOM   1356  O   ASP H 183       2.063  11.098  30.181  1.00 30.97           O  
ATOM   1357  N   GLY H 184       0.452  12.650  29.884  1.00 31.98           N  
ATOM   1358  CA  GLY H 184      -0.046  12.594  31.228  1.00 32.61           C  
ATOM   1359  C   GLY H 184      -0.641  11.258  31.550  1.00 35.45           C  
ATOM   1360  O   GLY H 184      -0.492  10.760  32.664  1.00 36.63           O  
ATOM   1361  N   SER H 185      -1.356  10.646  30.592  1.00 33.96           N  
ATOM   1362  CA  SER H 185      -2.036   9.419  30.889  1.00 34.02           C  
ATOM   1363  CB  SER H 185      -2.769   8.848  29.663  1.00 35.67           C  
ATOM   1364  OG  SER H 185      -3.716   9.788  29.182  1.00 45.01           O  
ATOM   1365  C   SER H 185      -1.033   8.396  31.310  1.00 35.09           C  
ATOM   1366  O   SER H 185      -1.214   7.710  32.317  1.00 36.45           O  
ATOM   1367  N   THR H 186       0.039   8.265  30.512  1.00 33.72           N  
ATOM   1368  CA  THR H 186       1.113   7.329  30.693  1.00 33.75           C  
ATOM   1369  CB  THR H 186       1.919   7.135  29.442  1.00 33.53           C  
ATOM   1370  OG1 THR H 186       2.516   8.360  29.044  1.00 39.13           O  
ATOM   1371  CG2 THR H 186       0.982   6.615  28.336  1.00 40.25           C  
ATOM   1372  C   THR H 186       2.057   7.722  31.800  1.00 32.55           C  
ATOM   1373  O   THR H 186       2.746   6.868  32.356  1.00 33.01           O  
ATOM   1374  N   ASN H 187       2.134   9.020  32.147  1.00 31.49           N  
ATOM   1375  CA  ASN H 187       3.130   9.496  33.072  0.90 30.03           C  
ATOM   1376  CB  ASN H 187       3.118   8.860  34.476  0.90 31.73           C  
ATOM   1377  CG  ASN H 187       1.870   9.345  35.200  1.00 32.39           C  
ATOM   1378  OD1 ASN H 187       1.511  10.520  35.129  1.00 29.26           O  
ATOM   1379  ND2 ASN H 187       1.187   8.413  35.916  1.00 41.54           N  
ATOM   1380  C   ASN H 187       4.467   9.230  32.460  1.00 28.20           C  
ATOM   1381  O   ASN H 187       5.395   8.762  33.120  1.00 28.84           O  
ATOM   1382  N   THR H 188       4.586   9.521  31.149  1.00 27.28           N  
ATOM   1383  CA  THR H 188       5.833   9.316  30.476  1.00 26.73           C  
ATOM   1384  CB  THR H 188       5.757   8.245  29.429  1.00 28.25           C  
ATOM   1385  OG1 THR H 188       5.330   7.023  30.015  1.00 29.98           O  
ATOM   1386  CG2 THR H 188       7.146   8.069  28.794  1.00 26.42           C  
ATOM   1387  C   THR H 188       6.223  10.587  29.782  1.00 26.78           C  
ATOM   1388  O   THR H 188       5.373  11.322  29.282  1.00 26.45           O  
ATOM   1389  N   ALA H 189       7.540  10.876  29.743  1.00 23.79           N  
ATOM   1390  CA  ALA H 189       8.049  12.044  29.078  1.00 23.08           C  
ATOM   1391  CB  ALA H 189       8.884  12.960  29.991  1.00 23.05           C  
ATOM   1392  C   ALA H 189       8.949  11.561  27.983  1.00 22.74           C  
ATOM   1393  O   ALA H 189       9.537  10.487  28.095  1.00 23.60           O  
ATOM   1394  N   TYR H 190       9.069  12.336  26.882  1.00 21.49           N  
ATOM   1395  CA  TYR H 190       9.870  11.864  25.787  1.00 22.66           C  
ATOM   1396  CB  TYR H 190       9.064  11.479  24.533  1.00 22.65           C  
ATOM   1397  CG  TYR H 190       8.048  10.441  24.870  1.00 23.55           C  
ATOM   1398  CD1 TYR H 190       8.407   9.130  25.064  1.00 23.87           C  
ATOM   1399  CD2 TYR H 190       6.724  10.787  25.007  1.00 24.18           C  
ATOM   1400  CE1 TYR H 190       7.463   8.180  25.373  1.00 27.36           C  
ATOM   1401  CE2 TYR H 190       5.774   9.842  25.314  1.00 25.94           C  
ATOM   1402  CZ  TYR H 190       6.142   8.533  25.496  1.00 28.00           C  
ATOM   1403  OH  TYR H 190       5.172   7.558  25.812  1.00 32.96           O  
ATOM   1404  C   TYR H 190      10.793  12.949  25.321  1.00 21.74           C  
ATOM   1405  O   TYR H 190      10.552  14.138  25.524  1.00 21.75           O  
ATOM   1406  N   MET H 191      11.909  12.530  24.690  1.00 21.10           N  
ATOM   1407  CA  MET H 191      12.864  13.426  24.103  1.00 21.27           C  
ATOM   1408  CB  MET H 191      14.195  13.451  24.882  1.00 21.46           C  
ATOM   1409  CG  MET H 191      15.287  14.347  24.290  1.00 24.20           C  
ATOM   1410  SD  MET H 191      16.116  13.676  22.813  1.00 31.47           S  
ATOM   1411  CE  MET H 191      17.038  12.375  23.673  1.00 26.49           C  
ATOM   1412  C   MET H 191      13.153  12.892  22.732  1.00 21.44           C  
ATOM   1413  O   MET H 191      13.554  11.740  22.589  1.00 22.44           O  
ATOM   1414  N   GLN H 192      12.961  13.718  21.680  1.00 20.92           N  
ATOM   1415  CA  GLN H 192      13.241  13.247  20.351  1.00 21.98           C  
ATOM   1416  CB  GLN H 192      12.014  13.251  19.419  1.00 24.26           C  
ATOM   1417  CG  GLN H 192      12.317  12.748  18.005  1.00 26.49           C  
ATOM   1418  CD  GLN H 192      11.021  12.768  17.204  1.00 36.10           C  
ATOM   1419  OE1 GLN H 192       9.971  13.162  17.709  1.00 34.80           O  
ATOM   1420  NE2 GLN H 192      11.090  12.321  15.921  1.00  0.00           N  
ATOM   1421  C   GLN H 192      14.274  14.148  19.748  1.00 23.43           C  
ATOM   1422  O   GLN H 192      14.090  15.361  19.677  1.00 25.07           O  
ATOM   1423  N   LEU H 193      15.399  13.558  19.293  1.00 21.87           N  
ATOM   1424  CA  LEU H 193      16.467  14.322  18.715  1.00 21.83           C  
ATOM   1425  CB  LEU H 193      17.809  14.050  19.419  1.00 19.68           C  
ATOM   1426  CG  LEU H 193      19.007  14.837  18.862  1.00 20.55           C  
ATOM   1427  CD1 LEU H 193      18.804  16.351  19.036  1.00 23.36           C  
ATOM   1428  CD2 LEU H 193      20.325  14.351  19.491  1.00 21.20           C  
ATOM   1429  C   LEU H 193      16.590  13.889  17.284  1.00 23.49           C  
ATOM   1430  O   LEU H 193      16.671  12.697  16.996  1.00 23.71           O  
ATOM   1431  N   ASP H 194      16.598  14.862  16.350  0.93 24.90           N  
ATOM   1432  CA  ASP H 194      16.636  14.558  14.945  0.86 25.29           C  
ATOM   1433  CB  ASP H 194      15.612  15.381  14.146  0.86 29.10           C  
ATOM   1434  CG  ASP H 194      14.225  15.004  14.648  0.81 27.22           C  
ATOM   1435  OD1 ASP H 194      13.916  13.785  14.688  0.81 31.30           O  
ATOM   1436  OD2 ASP H 194      13.462  15.935  15.020  1.00  0.00           O1-
ATOM   1437  C   ASP H 194      17.989  14.899  14.390  0.93 25.17           C  
ATOM   1438  O   ASP H 194      18.828  15.485  15.072  0.93 24.64           O  
ATOM   1439  N   SER H 195      18.222  14.525  13.112  1.00 25.20           N  
ATOM   1440  CA  SER H 195      19.443  14.839  12.419  1.00 26.39           C  
ATOM   1441  CB  SER H 195      19.574  16.335  12.084  1.00 29.76           C  
ATOM   1442  OG  SER H 195      20.793  16.577  11.397  1.00 32.65           O  
ATOM   1443  C   SER H 195      20.612  14.435  13.254  1.00 24.99           C  
ATOM   1444  O   SER H 195      21.509  15.236  13.512  1.00 26.23           O  
ATOM   1445  N   LEU H 196      20.645  13.156  13.670  1.00 24.20           N  
ATOM   1446  CA  LEU H 196      21.678  12.664  14.535  1.00 23.86           C  
ATOM   1447  CB  LEU H 196      21.426  11.225  15.029  1.00 23.53           C  
ATOM   1448  CG  LEU H 196      20.227  11.086  15.990  1.00 22.88           C  
ATOM   1449  CD1 LEU H 196      20.033   9.627  16.439  1.00 22.06           C  
ATOM   1450  CD2 LEU H 196      20.358  12.048  17.183  1.00 21.55           C  
ATOM   1451  C   LEU H 196      23.003  12.659  13.836  1.00 26.89           C  
ATOM   1452  O   LEU H 196      23.108  12.409  12.635  1.00 26.01           O  
ATOM   1453  N   ARG H 197      24.058  12.952  14.620  1.00 26.81           N  
ATOM   1454  CA  ARG H 197      25.416  12.987  14.167  0.91 28.00           C  
ATOM   1455  CB  ARG H 197      25.927  14.427  13.993  0.91 31.13           C  
ATOM   1456  CG  ARG H 197      25.743  15.272  15.253  0.84 35.79           C  
ATOM   1457  CD  ARG H 197      25.934  16.773  15.038  0.84 37.49           C  
ATOM   1458  NE  ARG H 197      24.847  17.257  14.143  0.84 40.07           N  
ATOM   1459  CZ  ARG H 197      24.259  18.464  14.389  0.84 37.87           C  
ATOM   1460  NH1 ARG H 197      24.596  19.171  15.505  0.84 40.10           N1+
ATOM   1461  NH2 ARG H 197      23.341  18.970  13.514  0.84 33.24           N  
ATOM   1462  C   ARG H 197      26.243  12.270  15.195  1.00 29.74           C  
ATOM   1463  O   ARG H 197      25.752  11.919  16.265  1.00 27.51           O  
ATOM   1464  N   SER H 198      27.529  12.021  14.883  1.00 29.47           N  
ATOM   1465  CA  SER H 198      28.396  11.269  15.749  1.00 30.38           C  
ATOM   1466  CB  SER H 198      29.805  11.086  15.158  1.00 32.29           C  
ATOM   1467  OG  SER H 198      30.439  12.349  15.014  1.00 36.12           O  
ATOM   1468  C   SER H 198      28.551  11.982  17.056  1.00 27.83           C  
ATOM   1469  O   SER H 198      28.732  11.356  18.099  1.00 29.67           O  
ATOM   1470  N   GLU H 199      28.472  13.322  17.031  1.00 27.01           N  
ATOM   1471  CA  GLU H 199      28.654  14.135  18.199  1.00 28.52           C  
ATOM   1472  CB  GLU H 199      28.692  15.632  17.872  1.00 30.07           C  
ATOM   1473  CG  GLU H 199      29.946  15.997  17.079  1.00 37.33           C  
ATOM   1474  CD  GLU H 199      29.890  17.476  16.747  1.00 46.47           C  
ATOM   1475  OE1 GLU H 199      28.819  18.096  16.982  1.00 43.44           O  
ATOM   1476  OE2 GLU H 199      30.917  18.004  16.246  1.00 50.26           O1-
ATOM   1477  C   GLU H 199      27.555  13.871  19.181  1.00 27.48           C  
ATOM   1478  O   GLU H 199      27.728  14.090  20.377  1.00 27.97           O  
ATOM   1479  N   ASP H 200      26.380  13.446  18.683  1.00 25.15           N  
ATOM   1480  CA  ASP H 200      25.204  13.158  19.459  1.00 23.01           C  
ATOM   1481  CB  ASP H 200      23.951  12.982  18.589  1.00 23.86           C  
ATOM   1482  CG  ASP H 200      23.599  14.362  18.053  1.00 25.43           C  
ATOM   1483  OD1 ASP H 200      23.977  15.365  18.716  1.00 25.34           O  
ATOM   1484  OD2 ASP H 200      22.954  14.434  16.974  1.00 26.14           O1-
ATOM   1485  C   ASP H 200      25.381  11.924  20.299  1.00 22.12           C  
ATOM   1486  O   ASP H 200      24.567  11.664  21.183  1.00 21.32           O  
ATOM   1487  N   THR H 201      26.383  11.074  20.004  1.00 21.12           N  
ATOM   1488  CA  THR H 201      26.561   9.902  20.817  1.00 21.50           C  
ATOM   1489  CB  THR H 201      27.767   9.091  20.434  1.00 24.05           C  
ATOM   1490  OG1 THR H 201      27.666   8.667  19.083  1.00 24.37           O  
ATOM   1491  CG2 THR H 201      27.868   7.875  21.370  1.00 22.26           C  
ATOM   1492  C   THR H 201      26.748  10.351  22.235  1.00 21.48           C  
ATOM   1493  O   THR H 201      27.647  11.137  22.533  1.00 22.59           O  
ATOM   1494  N   ALA H 202      25.882   9.866  23.154  1.00 20.14           N  
ATOM   1495  CA  ALA H 202      25.992  10.267  24.530  1.00 20.37           C  
ATOM   1496  CB  ALA H 202      25.733  11.768  24.747  1.00 19.76           C  
ATOM   1497  C   ALA H 202      24.962   9.531  25.330  1.00 19.57           C  
ATOM   1498  O   ALA H 202      24.115   8.820  24.788  1.00 19.19           O  
ATOM   1499  N   VAL H 203      25.044   9.662  26.670  1.00 19.19           N  
ATOM   1500  CA  VAL H 203      24.052   9.087  27.527  1.00 18.25           C  
ATOM   1501  CB  VAL H 203      24.586   8.657  28.862  1.00 19.60           C  
ATOM   1502  CG1 VAL H 203      23.412   8.157  29.721  1.00 19.59           C  
ATOM   1503  CG2 VAL H 203      25.684   7.605  28.636  1.00 21.81           C  
ATOM   1504  C   VAL H 203      23.060  10.183  27.770  1.00 19.07           C  
ATOM   1505  O   VAL H 203      23.439  11.311  28.080  1.00 17.89           O  
ATOM   1506  N   TYR H 204      21.755   9.877  27.632  1.00 17.89           N  
ATOM   1507  CA  TYR H 204      20.758  10.894  27.811  1.00 17.27           C  
ATOM   1508  CB  TYR H 204      19.724  10.958  26.669  1.00 17.79           C  
ATOM   1509  CG  TYR H 204      20.416  11.455  25.442  1.00 17.88           C  
ATOM   1510  CD1 TYR H 204      21.089  10.600  24.600  1.00 19.41           C  
ATOM   1511  CD2 TYR H 204      20.392  12.792  25.129  1.00 18.63           C  
ATOM   1512  CE1 TYR H 204      21.720  11.072  23.471  1.00 18.55           C  
ATOM   1513  CE2 TYR H 204      21.021  13.269  24.003  1.00 18.23           C  
ATOM   1514  CZ  TYR H 204      21.689  12.411  23.169  1.00 17.93           C  
ATOM   1515  OH  TYR H 204      22.336  12.901  22.014  1.00 20.53           O  
ATOM   1516  C   TYR H 204      20.022  10.592  29.077  1.00 17.91           C  
ATOM   1517  O   TYR H 204      19.569   9.469  29.295  1.00 19.29           O  
ATOM   1518  N   TYR H 205      19.886  11.612  29.951  1.00 18.70           N  
ATOM   1519  CA  TYR H 205      19.258  11.418  31.227  1.00 17.43           C  
ATOM   1520  CB  TYR H 205      20.107  11.894  32.424  1.00 16.82           C  
ATOM   1521  CG  TYR H 205      21.347  11.081  32.573  1.00 17.47           C  
ATOM   1522  CD1 TYR H 205      21.309   9.857  33.200  1.00 18.09           C  
ATOM   1523  CD2 TYR H 205      22.556  11.555  32.114  1.00 18.73           C  
ATOM   1524  CE1 TYR H 205      22.451   9.108  33.349  1.00 19.42           C  
ATOM   1525  CE2 TYR H 205      23.703  10.811  32.261  1.00 18.20           C  
ATOM   1526  CZ  TYR H 205      23.650   9.585  32.880  1.00 20.02           C  
ATOM   1527  OH  TYR H 205      24.824   8.817  33.033  1.00 24.63           O  
ATOM   1528  C   TYR H 205      18.031  12.272  31.309  1.00 18.87           C  
ATOM   1529  O   TYR H 205      17.989  13.381  30.779  1.00 18.97           O  
ATOM   1530  N   CYS H 206      16.982  11.737  31.964  1.00 18.97           N  
ATOM   1531  CA  CYS H 206      15.819  12.510  32.281  0.91 18.31           C  
ATOM   1532  CB  CYS H 206      14.478  11.794  31.988  0.91 19.05           C  
ATOM   1533  SG  CYS H 206      14.301  10.217  32.877  0.91 28.14           S  
ATOM   1534  C   CYS H 206      15.912  12.721  33.758  1.00 20.88           C  
ATOM   1535  O   CYS H 206      16.408  11.852  34.475  1.00 21.73           O  
ATOM   1536  N   ALA H 207      15.490  13.899  34.257  1.00 19.53           N  
ATOM   1537  CA  ALA H 207      15.577  14.114  35.673  1.00 19.70           C  
ATOM   1538  CB  ALA H 207      16.821  14.912  36.099  1.00 20.78           C  
ATOM   1539  C   ALA H 207      14.382  14.906  36.091  1.00 21.69           C  
ATOM   1540  O   ALA H 207      13.883  15.744  35.340  1.00 21.91           O  
ATOM   1541  N   GLY H 208      13.891  14.654  37.321  1.00 21.30           N  
ATOM   1542  CA  GLY H 208      12.753  15.393  37.794  1.00 22.84           C  
ATOM   1543  C   GLY H 208      13.244  16.477  38.716  1.00 23.88           C  
ATOM   1544  O   GLY H 208      14.028  16.236  39.632  1.00 22.69           O  
ATOM   1545  N   PRO H 209      12.797  17.678  38.445  1.00 24.41           N  
ATOM   1546  CA  PRO H 209      13.147  18.812  39.265  1.00 24.08           C  
ATOM   1547  CD  PRO H 209      12.802  18.060  37.043  1.00  0.00           C  
ATOM   1548  CB  PRO H 209      13.076  20.050  38.366  1.00 14.33           C  
ATOM   1549  CG  PRO H 209      12.456  19.552  37.052  1.00 13.98           C  
ATOM   1550  C   PRO H 209      12.335  18.952  40.507  1.00 24.84           C  
ATOM   1551  O   PRO H 209      11.418  18.167  40.738  1.00 25.89           O  
ATOM   1552  N   SER H 210      12.585  19.854  41.447  1.00 10.91           N  
ATOM   1553  CA  SER H 210      11.652  19.808  42.550  1.00 10.49           C  
ATOM   1554  CB  SER H 210      12.159  18.962  43.729  1.00 14.68           C  
ATOM   1555  OG  SER H 210      11.204  18.953  44.780  1.00 24.22           O  
ATOM   1556  C   SER H 210      11.637  21.200  42.992  1.00 14.14           C  
ATOM   1557  O   SER H 210      10.609  21.774  43.357  1.00 12.43           O  
ATOM   1558  N   ILE H 211      12.855  21.750  42.961  1.00 13.98           N  
ATOM   1559  CA  ILE H 211      13.017  23.121  43.220  1.00 12.38           C  
ATOM   1560  CB  ILE H 211      14.405  23.581  43.599  1.00  0.00           C  
ATOM   1561  CG1 ILE H 211      14.321  25.011  44.169  1.00  0.00           C  
ATOM   1562  CG2 ILE H 211      15.350  23.413  42.400  1.00  0.00           C  
ATOM   1563  CD1 ILE H 211      15.555  25.450  44.957  1.00  0.00           C  
ATOM   1564  C   ILE H 211      12.522  23.773  41.991  1.00 10.97           C  
ATOM   1565  O   ILE H 211      12.131  23.104  41.035  1.00 12.07           O  
ATOM   1566  N   THR H 212      12.414  25.100  42.019  1.00  8.70           N  
ATOM   1567  CA  THR H 212      11.802  25.764  40.917  1.00  7.50           C  
ATOM   1568  CB  THR H 212      11.789  27.259  41.054  1.00  8.49           C  
ATOM   1569  OG1 THR H 212      13.114  27.750  41.183  1.00 11.09           O  
ATOM   1570  CG2 THR H 212      10.957  27.632  42.288  1.00 11.75           C  
ATOM   1571  C   THR H 212      12.472  25.422  39.632  1.00 10.39           C  
ATOM   1572  O   THR H 212      13.698  25.380  39.512  1.00 10.84           O  
ATOM   1573  N   GLU H 213      11.626  25.074  38.646  1.00  8.91           N  
ATOM   1574  CA  GLU H 213      12.165  24.966  37.351  1.00  7.53           C  
ATOM   1575  CB  GLU H 213      11.881  23.693  36.564  1.00 10.25           C  
ATOM   1576  CG  GLU H 213      12.915  22.637  36.888  1.00 11.16           C  
ATOM   1577  CD  GLU H 213      14.320  23.192  36.660  1.00 10.12           C  
ATOM   1578  OE1 GLU H 213      14.705  23.382  35.476  1.00 10.27           O  
ATOM   1579  OE2 GLU H 213      15.035  23.419  37.671  1.00  0.00           O1-
ATOM   1580  C   GLU H 213      11.628  26.073  36.561  1.00  8.95           C  
ATOM   1581  O   GLU H 213      10.441  26.194  36.251  1.00 10.87           O  
ATOM   1582  N   SER H 214      12.570  26.959  36.285  1.00  9.35           N  
ATOM   1583  CA  SER H 214      12.371  27.919  35.290  1.00  8.61           C  
ATOM   1584  CB  SER H 214      13.275  29.158  35.450  1.00 10.13           C  
ATOM   1585  OG  SER H 214      12.982  29.826  36.673  1.00  0.00           O  
ATOM   1586  C   SER H 214      12.897  27.038  34.226  1.00  9.92           C  
ATOM   1587  O   SER H 214      13.504  26.016  34.523  1.00 13.71           O  
ATOM   1588  N   HIS H 215      12.621  27.350  32.980  1.00  9.50           N  
ATOM   1589  CA  HIS H 215      12.924  26.533  31.865  1.00 11.35           C  
ATOM   1590  ND1 HIS H 215       9.879  27.981  32.351  1.00  0.00           N  
ATOM   1591  CG  HIS H 215      10.739  27.909  31.274  1.00  0.00           C  
ATOM   1592  CB  HIS H 215      11.674  26.772  31.004  1.00  0.00           C  
ATOM   1593  NE2 HIS H 215       9.411  29.719  31.044  1.00  0.00           N  
ATOM   1594  CD2 HIS H 215      10.443  28.981  30.492  1.00  0.00           C  
ATOM   1595  CE1 HIS H 215       9.106  29.081  32.159  1.00  0.00           C  
ATOM   1596  C   HIS H 215      14.234  26.956  31.202  1.00 12.28           C  
ATOM   1597  O   HIS H 215      14.284  27.161  29.991  1.00 11.35           O  
ATOM   1598  N   TYR H 216      15.358  26.937  31.964  1.00 10.50           N  
ATOM   1599  CA  TYR H 216      16.684  27.484  31.692  1.00  9.85           C  
ATOM   1600  CB  TYR H 216      17.124  28.496  32.746  1.00  9.73           C  
ATOM   1601  CG  TYR H 216      17.031  27.794  34.039  1.00 11.00           C  
ATOM   1602  CD1 TYR H 216      16.956  26.434  34.098  1.00 11.73           C  
ATOM   1603  CD2 TYR H 216      16.913  28.500  35.188  1.00  9.95           C  
ATOM   1604  CE1 TYR H 216      16.909  25.719  35.219  1.00 10.28           C  
ATOM   1605  CE2 TYR H 216      16.861  27.810  36.370  1.00 10.08           C  
ATOM   1606  CZ  TYR H 216      16.868  26.434  36.364  1.00 12.11           C  
ATOM   1607  OH  TYR H 216      16.820  25.730  37.572  1.00 13.09           O  
ATOM   1608  C   TYR H 216      17.801  26.569  31.318  1.00 10.31           C  
ATOM   1609  O   TYR H 216      17.923  25.420  31.754  1.00  9.81           O  
ATOM   1610  N   CYS H 217      18.519  27.075  30.263  1.00  9.52           N  
ATOM   1611  CA  CYS H 217      19.531  26.689  29.244  1.00  8.14           C  
ATOM   1612  CB  CYS H 217      19.485  27.612  28.002  1.00 11.12           C  
ATOM   1613  SG  CYS H 217      20.513  26.989  26.624  1.00  0.00           S  
ATOM   1614  C   CYS H 217      20.936  26.372  29.438  1.00  9.30           C  
ATOM   1615  O   CYS H 217      21.600  27.165  30.049  1.00 10.63           O  
ATOM   1616  N   LEU H 218      21.425  25.144  29.045  1.00 10.45           N  
ATOM   1617  CA  LEU H 218      22.847  24.986  28.736  1.00 11.16           C  
ATOM   1618  CB  LEU H 218      23.547  26.361  28.412  1.00  0.00           C  
ATOM   1619  CG  LEU H 218      25.019  26.550  28.004  1.00  0.00           C  
ATOM   1620  CD1 LEU H 218      25.982  26.434  29.185  1.00  0.00           C  
ATOM   1621  CD2 LEU H 218      25.361  25.789  26.727  1.00  0.00           C  
ATOM   1622  C   LEU H 218      23.723  23.988  29.456  1.00 10.79           C  
ATOM   1623  O   LEU H 218      23.402  23.352  30.467  1.00  9.04           O  
ATOM   1624  N   ASP H 219      24.905  23.843  28.798  1.00 10.13           N  
ATOM   1625  CA  ASP H 219      26.052  23.012  29.014  1.00  9.51           C  
ATOM   1626  CB  ASP H 219      27.198  23.282  28.032  1.00 11.15           C  
ATOM   1627  CG  ASP H 219      26.854  22.858  26.630  1.00  0.00           C  
ATOM   1628  OD1 ASP H 219      25.711  23.111  26.159  1.00  0.00           O  
ATOM   1629  OD2 ASP H 219      27.773  22.274  26.001  1.00  0.00           O1-
ATOM   1630  C   ASP H 219      26.754  23.304  30.264  1.00 10.67           C  
ATOM   1631  O   ASP H 219      26.925  24.423  30.707  1.00 11.46           O  
ATOM   1632  N   CYS H 220      27.188  22.181  30.782  1.00 10.18           N  
ATOM   1633  CA  CYS H 220      28.168  21.837  31.726  1.00  8.95           C  
ATOM   1634  CB  CYS H 220      28.342  20.330  32.364  1.00  8.02           C  
ATOM   1635  SG  CYS H 220      27.997  19.627  34.016  1.00  0.00           S  
ATOM   1636  C   CYS H 220      29.192  21.537  30.816  1.00  9.68           C  
ATOM   1637  O   CYS H 220      28.908  20.928  29.825  1.00 11.50           O  
ATOM   1638  N   ALA H 221      30.431  21.851  31.091  1.00 10.96           N  
ATOM   1639  CA  ALA H 221      31.327  21.237  30.174  1.00 12.06           C  
ATOM   1640  CB  ALA H 221      32.652  21.988  29.893  1.00  0.00           C  
ATOM   1641  C   ALA H 221      31.589  19.882  30.746  1.00 13.88           C  
ATOM   1642  O   ALA H 221      30.800  19.547  31.617  1.00 12.99           O  
ATOM   1643  N   ALA H 222      32.858  19.338  30.651  1.00 14.68           N  
ATOM   1644  CA  ALA H 222      33.522  17.996  30.858  1.00 14.25           C  
ATOM   1645  CB  ALA H 222      35.014  18.139  31.201  1.00 20.41           C  
ATOM   1646  C   ALA H 222      33.027  16.796  31.786  1.00 15.61           C  
ATOM   1647  O   ALA H 222      33.651  15.797  31.512  1.00 14.10           O  
ATOM   1648  N   LYS H 223      32.060  16.758  32.834  1.00 12.66           N  
ATOM   1649  CA  LYS H 223      31.013  15.522  32.714  1.00 14.49           C  
ATOM   1650  CB  LYS H 223      32.046  14.187  32.873  1.00 15.95           C  
ATOM   1651  CG  LYS H 223      33.165  14.555  33.863  1.00  0.00           C  
ATOM   1652  CD  LYS H 223      34.498  13.857  33.592  1.00  0.00           C  
ATOM   1653  CE  LYS H 223      35.653  14.483  34.382  1.00  0.00           C  
ATOM   1654  NZ  LYS H 223      35.712  15.943  34.129  1.00  0.00           N1+
ATOM   1655  C   LYS H 223      29.044  15.711  33.117  1.00 12.98           C  
ATOM   1656  O   LYS H 223      28.639  16.815  33.434  1.00 11.88           O  
ATOM   1657  N   ASP H 224      28.238  14.692  33.904  1.00 12.45           N  
ATOM   1658  CA  ASP H 224      27.063  14.216  34.746  1.00 11.68           C  
ATOM   1659  CB  ASP H 224      26.896  12.888  34.252  1.00 12.59           C  
ATOM   1660  CG  ASP H 224      25.715  12.376  33.609  1.00  0.00           C  
ATOM   1661  OD1 ASP H 224      25.430  12.763  32.446  1.00  0.00           O  
ATOM   1662  OD2 ASP H 224      25.371  11.309  34.156  1.00  0.00           O1-
ATOM   1663  C   ASP H 224      26.742  14.577  36.200  1.00  9.67           C  
ATOM   1664  O   ASP H 224      26.001  15.453  36.525  1.00 10.55           O  
ATOM   1665  N   TYR H 225      27.181  14.000  37.259  1.00 10.72           N  
ATOM   1666  CA  TYR H 225      26.690  13.901  38.676  1.00 13.93           C  
ATOM   1667  CB  TYR H 225      26.301  11.850  39.222  1.00 13.14           C  
ATOM   1668  CG  TYR H 225      26.044  10.847  40.717  1.00 21.43           C  
ATOM   1669  CD1 TYR H 225      26.994  10.298  41.545  1.00 26.42           C  
ATOM   1670  CD2 TYR H 225      24.917  10.588  41.543  1.00 21.98           C  
ATOM   1671  CE1 TYR H 225      26.967   9.564  42.706  1.00  0.00           C  
ATOM   1672  CE2 TYR H 225      24.736   9.863  42.702  1.00  0.00           C  
ATOM   1673  CZ  TYR H 225      25.795   9.302  43.321  1.00  0.00           C  
ATOM   1674  OH  TYR H 225      25.685   8.556  44.516  1.00  0.00           O  
ATOM   1675  C   TYR H 225      27.389  15.216  39.089  1.00 14.81           C  
ATOM   1676  O   TYR H 225      28.483  15.337  39.574  1.00 15.19           O  
ATOM   1677  N   TYR H 226      26.844  16.303  38.539  1.00 11.86           N  
ATOM   1678  CA  TYR H 226      26.831  17.789  38.588  1.00 13.50           C  
ATOM   1679  CB  TYR H 226      27.382  18.751  39.817  1.00 12.63           C  
ATOM   1680  CG  TYR H 226      28.544  19.144  41.569  1.00 16.32           C  
ATOM   1681  CD1 TYR H 226      28.500  18.882  42.966  1.00  0.00           C  
ATOM   1682  CD2 TYR H 226      29.651  19.599  41.477  1.00  0.00           C  
ATOM   1683  CE1 TYR H 226      29.615  19.173  43.619  1.00  0.00           C  
ATOM   1684  CE2 TYR H 226      30.745  19.945  41.851  1.00  0.00           C  
ATOM   1685  CZ  TYR H 226      30.793  19.709  43.095  1.00  0.00           C  
ATOM   1686  OH  TYR H 226      32.122  20.126  43.449  1.00  0.00           O  
ATOM   1687  C   TYR H 226      25.732  18.502  37.536  1.00 12.43           C  
ATOM   1688  O   TYR H 226      25.793  19.718  37.348  1.00 10.66           O  
ATOM   1689  N   TYR H 227      24.505  17.887  37.168  1.00  7.75           N  
ATOM   1690  CA  TYR H 227      23.362  18.782  36.778  1.00 10.05           C  
ATOM   1691  CB  TYR H 227      21.701  18.941  36.469  1.00  8.26           C  
ATOM   1692  CG  TYR H 227      20.873  20.452  36.510  1.00  7.73           C  
ATOM   1693  CD1 TYR H 227      21.301  21.567  37.187  1.00 11.36           C  
ATOM   1694  CD2 TYR H 227      19.724  20.544  35.772  1.00  8.24           C  
ATOM   1695  CE1 TYR H 227      20.577  22.738  37.187  1.00  9.51           C  
ATOM   1696  CE2 TYR H 227      18.981  21.699  35.756  1.00 10.49           C  
ATOM   1697  CZ  TYR H 227      19.414  22.780  36.469  1.00  8.31           C  
ATOM   1698  OH  TYR H 227      18.643  23.946  36.466  1.00  8.38           O  
ATOM   1699  C   TYR H 227      22.569  17.871  37.352  1.00 11.36           C  
ATOM   1700  O   TYR H 227      23.151  16.867  37.737  1.00 10.48           O  
ATOM   1701  N   GLY H 228      21.228  18.201  37.409  1.00  8.85           N  
ATOM   1702  CA  GLY H 228      20.003  17.613  38.024  1.00  9.35           C  
ATOM   1703  C   GLY H 228      18.953  18.307  38.454  1.00 10.07           C  
ATOM   1704  O   GLY H 228      18.551  19.384  38.016  1.00 10.22           O  
ATOM   1705  N   LEU H 229      18.924  17.716  39.620  1.00 10.07           N  
ATOM   1706  CA  LEU H 229      17.871  17.868  40.484  1.00 10.18           C  
ATOM   1707  CB  LEU H 229      16.499  17.733  39.839  1.00 10.48           C  
ATOM   1708  CG  LEU H 229      16.015  18.791  38.822  1.00 10.71           C  
ATOM   1709  CD1 LEU H 229      16.298  20.232  39.283  1.00  0.00           C  
ATOM   1710  CD2 LEU H 229      16.143  18.368  37.349  1.00  0.00           C  
ATOM   1711  C   LEU H 229      17.871  16.687  41.403  1.00  9.71           C  
ATOM   1712  O   LEU H 229      18.850  15.960  41.580  1.00 13.68           O  
ATOM   1713  N   ASP H 230      16.667  16.522  41.975  1.00 11.91           N  
ATOM   1714  CA  ASP H 230      16.197  15.570  42.942  1.00 10.82           C  
ATOM   1715  CB  ASP H 230      14.740  15.855  43.355  1.00 10.16           C  
ATOM   1716  CG  ASP H 230      14.698  17.162  44.136  1.00 16.00           C  
ATOM   1717  OD1 ASP H 230      15.437  18.112  43.769  1.00 13.97           O  
ATOM   1718  OD2 ASP H 230      13.907  17.230  45.112  1.00 16.24           O1-
ATOM   1719  C   ASP H 230      16.219  14.151  42.448  1.00 13.50           C  
ATOM   1720  O   ASP H 230      16.749  13.285  43.144  1.00 16.03           O  
ATOM   1721  N   VAL H 231      15.670  13.860  41.243  1.00 24.70           N  
ATOM   1722  CA  VAL H 231      15.585  12.460  40.908  1.00 24.46           C  
ATOM   1723  CB  VAL H 231      14.197  11.904  41.057  1.00 26.15           C  
ATOM   1724  CG1 VAL H 231      14.192  10.444  40.577  1.00 21.20           C  
ATOM   1725  CG2 VAL H 231      13.758  12.084  42.520  1.00 21.56           C  
ATOM   1726  C   VAL H 231      15.988  12.273  39.484  1.00 24.38           C  
ATOM   1727  O   VAL H 231      15.491  12.960  38.594  1.00 23.91           O  
ATOM   1728  N   TRP H 232      16.882  11.296  39.226  1.00 23.08           N  
ATOM   1729  CA  TRP H 232      17.378  11.123  37.892  1.00 23.12           C  
ATOM   1730  CB  TRP H 232      18.908  11.301  37.791  1.00 22.15           C  
ATOM   1731  CG  TRP H 232      19.413  12.703  38.063  1.00 21.03           C  
ATOM   1732  CD2 TRP H 232      20.082  13.539  37.101  1.00 18.75           C  
ATOM   1733  CD1 TRP H 232      19.382  13.411  39.230  1.00 20.95           C  
ATOM   1734  NE1 TRP H 232      19.978  14.638  39.053  1.00 20.59           N  
ATOM   1735  CE2 TRP H 232      20.415  14.729  37.748  1.00 18.86           C  
ATOM   1736  CE3 TRP H 232      20.398  13.330  35.788  1.00 18.33           C  
ATOM   1737  CZ2 TRP H 232      21.069  15.732  37.090  1.00 18.95           C  
ATOM   1738  CZ3 TRP H 232      21.054  14.346  35.126  1.00 18.48           C  
ATOM   1739  CH2 TRP H 232      21.383  15.525  35.765  1.00 19.94           C  
ATOM   1740  C   TRP H 232      17.083   9.735  37.417  1.00 23.97           C  
ATOM   1741  O   TRP H 232      16.979   8.791  38.200  1.00 26.81           O  
ATOM   1742  N   GLY H 233      16.926   9.590  36.088  1.00 23.68           N  
ATOM   1743  CA  GLY H 233      16.707   8.304  35.497  1.00 23.83           C  
ATOM   1744  C   GLY H 233      18.051   7.652  35.362  1.00 23.51           C  
ATOM   1745  O   GLY H 233      19.082   8.260  35.645  1.00 23.94           O  
ATOM   1746  N   GLN H 234      18.057   6.379  34.921  1.00 22.64           N  
ATOM   1747  CA  GLN H 234      19.241   5.575  34.770  1.00 22.34           C  
ATOM   1748  CB  GLN H 234      18.954   4.085  34.492  1.00 23.98           C  
ATOM   1749  CG  GLN H 234      18.299   3.791  33.140  1.00 24.52           C  
ATOM   1750  CD  GLN H 234      16.792   3.961  33.260  1.00 24.29           C  
ATOM   1751  OE1 GLN H 234      16.288   5.052  33.517  1.00 19.50           O  
ATOM   1752  NE2 GLN H 234      16.047   2.841  33.067  1.00 19.29           N  
ATOM   1753  C   GLN H 234      20.106   6.080  33.651  1.00 22.41           C  
ATOM   1754  O   GLN H 234      21.326   5.920  33.684  1.00 21.45           O  
ATOM   1755  N   GLY H 235      19.497   6.662  32.601  1.00 21.08           N  
ATOM   1756  CA  GLY H 235      20.255   7.134  31.474  1.00 20.51           C  
ATOM   1757  C   GLY H 235      20.043   6.178  30.342  1.00 20.57           C  
ATOM   1758  O   GLY H 235      19.807   4.989  30.551  1.00 22.94           O  
ATOM   1759  N   THR H 236      20.095   6.700  29.098  1.00 19.20           N  
ATOM   1760  CA  THR H 236      19.954   5.870  27.932  1.00 20.37           C  
ATOM   1761  CB  THR H 236      18.697   6.129  27.155  1.00 21.06           C  
ATOM   1762  OG1 THR H 236      17.557   5.908  27.973  1.00 21.48           O  
ATOM   1763  CG2 THR H 236      18.664   5.188  25.940  1.00 21.98           C  
ATOM   1764  C   THR H 236      21.098   6.180  27.019  1.00 20.19           C  
ATOM   1765  O   THR H 236      21.293   7.329  26.622  1.00 19.28           O  
ATOM   1766  N   THR H 237      21.887   5.152  26.653  1.00 20.12           N  
ATOM   1767  CA  THR H 237      23.006   5.380  25.786  1.00 19.13           C  
ATOM   1768  CB  THR H 237      24.071   4.325  25.901  1.00 20.53           C  
ATOM   1769  OG1 THR H 237      24.543   4.248  27.238  1.00 22.60           O  
ATOM   1770  CG2 THR H 237      25.231   4.686  24.956  1.00 23.61           C  
ATOM   1771  C   THR H 237      22.522   5.369  24.371  1.00 19.77           C  
ATOM   1772  O   THR H 237      21.830   4.446  23.944  1.00 21.37           O  
ATOM   1773  N   VAL H 238      22.870   6.422  23.605  1.00 18.06           N  
ATOM   1774  CA  VAL H 238      22.524   6.456  22.215  1.00 18.86           C  
ATOM   1775  CB  VAL H 238      21.718   7.662  21.819  1.00 20.28           C  
ATOM   1776  CG1 VAL H 238      21.526   7.644  20.293  1.00 20.87           C  
ATOM   1777  CG2 VAL H 238      20.395   7.656  22.606  1.00 19.32           C  
ATOM   1778  C   VAL H 238      23.816   6.513  21.463  1.00 20.05           C  
ATOM   1779  O   VAL H 238      24.640   7.398  21.691  1.00 20.43           O  
ATOM   1780  N   THR H 239      24.027   5.557  20.539  1.00 19.97           N  
ATOM   1781  CA  THR H 239      25.256   5.540  19.799  1.00 21.80           C  
ATOM   1782  CB  THR H 239      25.941   4.205  19.825  1.00 21.63           C  
ATOM   1783  OG1 THR H 239      26.220   3.826  21.164  1.00 22.26           O  
ATOM   1784  CG2 THR H 239      27.244   4.303  19.016  1.00 22.16           C  
ATOM   1785  C   THR H 239      24.931   5.835  18.372  1.00 22.67           C  
ATOM   1786  O   THR H 239      24.061   5.200  17.777  1.00 23.21           O  
ATOM   1787  N   VAL H 240      25.627   6.827  17.782  1.00 21.93           N  
ATOM   1788  CA  VAL H 240      25.361   7.156  16.413  1.00 23.90           C  
ATOM   1789  CB  VAL H 240      25.162   8.625  16.192  1.00 24.18           C  
ATOM   1790  CG1 VAL H 240      24.963   8.875  14.688  1.00 26.45           C  
ATOM   1791  CG2 VAL H 240      23.987   9.096  17.068  1.00 23.22           C  
ATOM   1792  C   VAL H 240      26.552   6.742  15.612  1.00 27.20           C  
ATOM   1793  O   VAL H 240      27.662   7.224  15.840  1.00 28.00           O  
ATOM   1794  N   SER H 241      26.350   5.827  14.642  1.00 27.09           N  
ATOM   1795  CA  SER H 241      27.455   5.383  13.842  1.00 27.35           C  
ATOM   1796  CB  SER H 241      28.242   4.224  14.474  1.00 28.76           C  
ATOM   1797  OG  SER H 241      27.420   3.070  14.565  1.00 31.07           O  
ATOM   1798  C   SER H 241      26.921   4.886  12.538  1.00 29.77           C  
ATOM   1799  O   SER H 241      25.758   4.503  12.428  1.00 29.53           O  
ATOM   1800  N   SER H 242      27.779   4.881  11.500  1.00 29.56           N  
ATOM   1801  CA  SER H 242      27.367   4.407  10.212  0.91 31.41           C  
ATOM   1802  CB  SER H 242      28.297   4.853   9.071  0.91 33.21           C  
ATOM   1803  OG  SER H 242      28.269   6.265   8.936  0.91 35.93           O  
ATOM   1804  C   SER H 242      27.417   2.885  10.260  1.00 32.72           C  
ATOM   1805  O   SER H 242      27.179   2.251   9.198  1.00 32.70           O  
ATOM   1806  OXT SER H 242      27.700   2.338  11.360  1.00  0.00           O1-
TER    1807      SER H 242 
CONECT  146  643
CONECT  643  146
CONECT  955 1533
CONECT 1533  955
END
