# Supplementary material for: Fully automated antibody structure prediction using BIOVIA tools: Validation study
Source: PLoS One. 2017 May 18;12(5):e0177923. doi: 10.1371/journal.pone.0177923 (PMC5436848; doi:10.1371/journal.pone.0177923)
Supplement: S1 Dataset — Predicted structures using the Top5 framework method, Chothia CDR definition with no canonical filtering and generating 50 models. These were used in the detailed discussion of outliers and for comparison against predictions using canonical filtering. (ZIP) [file pone.0177923.s003.zip › 4OAW_AB_FV_FinalModel.pdb]

REMARK   Accelrys Discovery Studio PDB file
REMARK   Created:  2015-05-08T07:04:17Z
SSBOND   1 CYS L   23    CYS L   88                                     
SSBOND   2 CYS H  129    CYS H  203                                     
ATOM      1  N   ASP L   1      25.025  31.729  25.820  1.00 50.73           N1+
ATOM      2  CA  ASP L   1      24.493  32.041  27.164  1.00 50.02           C  
ATOM      3  CB  ASP L   1      23.617  30.894  27.703  1.00 50.71           C  
ATOM      4  CG  ASP L   1      22.270  30.917  26.995  1.00 52.05           C  
ATOM      5  OD1 ASP L   1      21.771  32.032  26.689  1.00 52.32           O  
ATOM      6  OD2 ASP L   1      21.714  29.809  26.766  1.00 52.89           O1-
ATOM      7  C   ASP L   1      25.580  32.307  28.162  1.00 49.04           C  
ATOM      8  O   ASP L   1      26.519  33.052  27.886  1.00 49.67           O  
ATOM      9  N   ILE L   2      25.466  31.688  29.357  1.00 51.51           N  
ATOM     10  CA  ILE L   2      26.397  31.887  30.425  1.00 49.92           C  
ATOM     11  CB  ILE L   2      25.758  32.064  31.772  1.00 49.67           C  
ATOM     12  CG1 ILE L   2      24.907  33.346  31.802  1.00 49.27           C  
ATOM     13  CG2 ILE L   2      26.874  32.050  32.826  1.00 48.66           C  
ATOM     14  CD1 ILE L   2      24.011  33.465  33.035  1.00 48.68           C  
ATOM     15  C   ILE L   2      27.296  30.701  30.481  1.00 49.75           C  
ATOM     16  O   ILE L   2      26.870  29.566  30.267  1.00 49.95           O  
ATOM     17  N   GLN L   3      28.592  30.957  30.745  1.00 48.93           N  
ATOM     18  CA  GLN L   3      29.552  29.895  30.723  1.00 48.56           C  
ATOM     19  CB  GLN L   3      30.695  30.155  29.736  1.00 49.67           C  
ATOM     20  CG  GLN L   3      30.173  30.325  28.310  1.00 52.42           C  
ATOM     21  CD  GLN L   3      31.367  30.427  27.380  1.00 54.56           C  
ATOM     22  OE1 GLN L   3      31.979  29.420  27.031  1.00 55.09           O  
ATOM     23  NE2 GLN L   3      31.715  31.675  26.970  1.00 55.21           N  
ATOM     24  C   GLN L   3      30.137  29.695  32.087  1.00 47.18           C  
ATOM     25  O   GLN L   3      30.520  30.639  32.777  1.00 46.85           O  
ATOM     26  N   MET L   4      30.239  28.414  32.496  1.00 45.22           N  
ATOM     27  CA  MET L   4      30.736  28.077  33.800  1.00 43.85           C  
ATOM     28  CB  MET L   4      29.904  26.979  34.483  1.00 43.40           C  
ATOM     29  CG  MET L   4      28.421  27.317  34.608  1.00 42.39           C  
ATOM     30  SD  MET L   4      28.082  28.890  35.447  1.00 42.71           S  
ATOM     31  CE  MET L   4      28.865  28.388  37.007  1.00 39.60           C  
ATOM     32  C   MET L   4      32.121  27.521  33.659  1.00 43.35           C  
ATOM     33  O   MET L   4      32.360  26.631  32.844  1.00 42.87           O  
ATOM     34  N   THR L   5      33.081  28.030  34.469  1.00 42.86           N  
ATOM     35  CA  THR L   5      34.433  27.539  34.385  1.00 43.50           C  
ATOM     36  CB  THR L   5      35.441  28.618  34.116  1.00 43.86           C  
ATOM     37  OG1 THR L   5      35.106  29.304  32.916  1.00 45.01           O  
ATOM     38  CG2 THR L   5      36.827  27.973  33.958  1.00 43.82           C  
ATOM     39  C   THR L   5      34.769  26.893  35.693  1.00 43.65           C  
ATOM     40  O   THR L   5      34.557  27.471  36.760  1.00 43.60           O  
ATOM     41  N   GLN L   6      35.337  25.665  35.628  1.00 43.81           N  
ATOM     42  CA  GLN L   6      35.582  24.866  36.804  1.00 44.78           C  
ATOM     43  CB  GLN L   6      35.122  23.413  36.612  1.00 45.13           C  
ATOM     44  CG  GLN L   6      35.149  22.557  37.879  1.00 44.96           C  
ATOM     45  CD  GLN L   6      33.769  22.546  38.518  1.00 44.75           C  
ATOM     46  OE1 GLN L   6      32.758  22.343  37.847  1.00 44.25           O  
ATOM     47  NE2 GLN L   6      33.726  22.754  39.861  1.00 44.40           N  
ATOM     48  C   GLN L   6      37.048  24.856  37.131  1.00 45.44           C  
ATOM     49  O   GLN L   6      37.901  24.848  36.245  1.00 46.49           O  
ATOM     50  N   SER L   7      37.322  24.752  38.444  1.00 46.20           N  
ATOM     51  CA  SER L   7      38.568  24.904  39.129  1.00 46.71           C  
ATOM     52  CB  SER L   7      38.307  25.104  40.639  1.00 47.99           C  
ATOM     53  OG  SER L   7      37.666  23.956  41.177  1.00 49.57           O  
ATOM     54  C   SER L   7      39.502  23.805  38.811  1.00 46.49           C  
ATOM     55  O   SER L   7      39.660  23.586  37.612  1.00 47.66           O  
ATOM     56  N   PRO L   8      40.184  23.079  39.694  1.00 46.09           N  
ATOM     57  CA  PRO L   8      41.013  22.102  39.070  1.00 46.03           C  
ATOM     58  CD  PRO L   8      40.876  23.616  40.871  1.00 46.18           C  
ATOM     59  CB  PRO L   8      41.969  21.581  40.133  1.00 45.81           C  
ATOM     60  CG  PRO L   8      42.184  22.809  41.020  1.00 45.90           C  
ATOM     61  C   PRO L   8      40.255  21.049  38.345  1.00 46.11           C  
ATOM     62  O   PRO L   8      39.174  20.667  38.785  1.00 46.69           O  
ATOM     63  N   SER L   9      40.801  20.638  37.189  1.00 45.79           N  
ATOM     64  CA  SER L   9      40.204  19.599  36.416  1.00 46.46           C  
ATOM     65  CB  SER L   9      40.929  19.340  35.086  1.00 47.08           C  
ATOM     66  OG  SER L   9      40.276  18.301  34.373  1.00 49.99           O  
ATOM     67  C   SER L   9      40.317  18.372  37.244  1.00 46.05           C  
ATOM     68  O   SER L   9      39.399  17.558  37.299  1.00 46.09           O  
ATOM     69  N   THR L  10      41.466  18.216  37.923  1.00 34.08           N  
ATOM     70  CA  THR L  10      41.626  17.058  38.742  1.00 34.10           C  
ATOM     71  CB  THR L  10      42.611  16.062  38.203  1.00 34.53           C  
ATOM     72  OG1 THR L  10      42.398  14.799  38.812  1.00 31.86           O  
ATOM     73  CG2 THR L  10      44.032  16.547  38.536  1.00 30.58           C  
ATOM     74  C   THR L  10      42.147  17.499  40.064  1.00 33.70           C  
ATOM     75  O   THR L  10      42.841  18.509  40.174  1.00 33.58           O  
ATOM     76  N   LEU L  11      41.796  16.750  41.121  1.00 45.11           N  
ATOM     77  CA  LEU L  11      42.289  17.113  42.409  1.00 44.74           C  
ATOM     78  CB  LEU L  11      41.235  17.909  43.198  1.00 44.18           C  
ATOM     79  CG  LEU L  11      41.739  18.600  44.476  1.00 44.35           C  
ATOM     80  CD1 LEU L  11      40.601  19.379  45.142  1.00 44.98           C  
ATOM     81  CD2 LEU L  11      42.401  17.612  45.444  1.00 44.69           C  
ATOM     82  C   LEU L  11      42.613  15.830  43.103  1.00 45.04           C  
ATOM     83  O   LEU L  11      41.802  14.906  43.121  1.00 45.33           O  
ATOM     84  N   SER L  12      43.829  15.719  43.668  1.00 44.67           N  
ATOM     85  CA  SER L  12      44.179  14.508  44.353  1.00 44.01           C  
ATOM     86  CB  SER L  12      45.524  13.916  43.894  1.00 43.58           C  
ATOM     87  OG  SER L  12      46.552  14.882  44.038  1.00 44.02           O  
ATOM     88  C   SER L  12      44.253  14.826  45.813  1.00 43.96           C  
ATOM     89  O   SER L  12      44.855  15.821  46.213  1.00 44.34           O  
ATOM     90  N   ALA L  13      43.620  13.976  46.651  1.00 44.05           N  
ATOM     91  CA  ALA L  13      43.580  14.239  48.060  1.00 44.43           C  
ATOM     92  CB  ALA L  13      42.339  15.036  48.507  1.00 44.39           C  
ATOM     93  C   ALA L  13      43.547  12.931  48.773  1.00 44.28           C  
ATOM     94  O   ALA L  13      43.441  11.869  48.163  1.00 44.42           O  
ATOM     95  N   SER L  14      43.672  12.986  50.110  1.00 43.94           N  
ATOM     96  CA  SER L  14      43.649  11.794  50.898  1.00 43.74           C  
ATOM     97  CB  SER L  14      44.907  11.617  51.767  1.00 43.24           C  
ATOM     98  OG  SER L  14      45.116  12.767  52.571  1.00 43.08           O  
ATOM     99  C   SER L  14      42.443  11.862  51.776  1.00 43.78           C  
ATOM    100  O   SER L  14      41.781  12.893  51.876  1.00 43.92           O  
ATOM    101  N   VAL L  15      42.104  10.733  52.420  1.00 44.12           N  
ATOM    102  CA  VAL L  15      40.935  10.698  53.245  1.00 44.51           C  
ATOM    103  CB  VAL L  15      40.645   9.322  53.767  1.00 44.80           C  
ATOM    104  CG1 VAL L  15      39.417   9.383  54.692  1.00 43.56           C  
ATOM    105  CG2 VAL L  15      40.488   8.372  52.566  1.00 44.48           C  
ATOM    106  C   VAL L  15      41.162  11.581  54.424  1.00 45.38           C  
ATOM    107  O   VAL L  15      42.243  11.586  55.008  1.00 45.42           O  
ATOM    108  N   GLY L  16      40.134  12.367  54.799  1.00 45.44           N  
ATOM    109  CA  GLY L  16      40.221  13.203  55.960  1.00 46.22           C  
ATOM    110  C   GLY L  16      40.648  14.586  55.569  1.00 47.09           C  
ATOM    111  O   GLY L  16      40.568  15.508  56.378  1.00 47.80           O  
ATOM    112  N   ASP L  17      41.089  14.783  54.312  1.00 46.51           N  
ATOM    113  CA  ASP L  17      41.557  16.083  53.914  1.00 46.80           C  
ATOM    114  CB  ASP L  17      42.348  16.098  52.590  1.00 48.57           C  
ATOM    115  CG  ASP L  17      43.761  15.578  52.814  1.00 50.34           C  
ATOM    116  OD1 ASP L  17      44.113  15.258  53.981  1.00 51.78           O  
ATOM    117  OD2 ASP L  17      44.513  15.507  51.805  1.00 50.70           O1-
ATOM    118  C   ASP L  17      40.392  16.996  53.720  1.00 46.41           C  
ATOM    119  O   ASP L  17      39.237  16.571  53.698  1.00 46.36           O  
ATOM    120  N   ARG L  18      40.681  18.311  53.613  1.00 45.90           N  
ATOM    121  CA  ARG L  18      39.641  19.265  53.359  1.00 45.47           C  
ATOM    122  CB  ARG L  18      39.668  20.489  54.290  1.00 46.18           C  
ATOM    123  CG  ARG L  18      38.542  21.480  53.988  1.00 48.07           C  
ATOM    124  CD  ARG L  18      38.493  22.677  54.939  1.00 49.97           C  
ATOM    125  NE  ARG L  18      38.211  22.151  56.303  1.00 53.33           N  
ATOM    126  CZ  ARG L  18      36.925  21.894  56.685  1.00 54.94           C  
ATOM    127  NH1 ARG L  18      35.892  22.096  55.818  1.00 55.50           N1+
ATOM    128  NH2 ARG L  18      36.672  21.427  57.942  1.00 55.82           N  
ATOM    129  C   ARG L  18      39.854  19.752  51.959  1.00 44.94           C  
ATOM    130  O   ARG L  18      40.959  20.138  51.582  1.00 44.54           O  
ATOM    131  N   VAL L  19      38.786  19.743  51.140  1.00 44.25           N  
ATOM    132  CA  VAL L  19      38.943  20.112  49.764  1.00 43.79           C  
ATOM    133  CB  VAL L  19      38.651  18.970  48.837  1.00 43.97           C  
ATOM    134  CG1 VAL L  19      38.708  19.475  47.394  1.00 44.69           C  
ATOM    135  CG2 VAL L  19      39.624  17.819  49.136  1.00 44.00           C  
ATOM    136  C   VAL L  19      37.953  21.175  49.407  1.00 43.18           C  
ATOM    137  O   VAL L  19      36.823  21.178  49.892  1.00 43.20           O  
ATOM    138  N   THR L  20      38.379  22.122  48.545  1.00 42.48           N  
ATOM    139  CA  THR L  20      37.505  23.142  48.042  1.00 42.25           C  
ATOM    140  CB  THR L  20      37.822  24.529  48.527  1.00 42.27           C  
ATOM    141  OG1 THR L  20      39.209  24.788  48.387  1.00 42.55           O  
ATOM    142  CG2 THR L  20      37.360  24.721  49.978  1.00 41.72           C  
ATOM    143  C   THR L  20      37.604  23.155  46.547  1.00 41.92           C  
ATOM    144  O   THR L  20      38.686  23.261  45.969  1.00 42.75           O  
ATOM    145  N   ILE L  21      36.442  23.053  45.879  1.00 41.26           N  
ATOM    146  CA  ILE L  21      36.383  23.080  44.449  1.00 40.08           C  
ATOM    147  CB  ILE L  21      35.533  21.974  43.893  1.00 39.57           C  
ATOM    148  CG1 ILE L  21      36.121  20.604  44.275  1.00 39.43           C  
ATOM    149  CG2 ILE L  21      35.395  22.185  42.378  1.00 39.87           C  
ATOM    150  CD1 ILE L  21      35.183  19.433  43.984  1.00 38.58           C  
ATOM    151  C   ILE L  21      35.718  24.376  44.110  1.00 39.94           C  
ATOM    152  O   ILE L  21      34.698  24.719  44.704  1.00 40.55           O  
ATOM    153  N   THR L  22      36.283  25.157  43.167  1.00 39.32           N  
ATOM    154  CA  THR L  22      35.675  26.430  42.879  1.00 40.40           C  
ATOM    155  CB  THR L  22      36.621  27.593  42.984  1.00 40.78           C  
ATOM    156  OG1 THR L  22      37.642  27.489  42.003  1.00 42.08           O  
ATOM    157  CG2 THR L  22      37.244  27.596  44.390  1.00 40.48           C  
ATOM    158  C   THR L  22      35.137  26.419  41.475  1.00 40.46           C  
ATOM    159  O   THR L  22      35.631  25.702  40.608  1.00 40.56           O  
ATOM    160  N   CYS L  23      34.071  27.208  41.228  1.00 41.05           N  
ATOM    161  CA  CYS L  23      33.444  27.297  39.935  1.00 41.93           C  
ATOM    162  CB  CYS L  23      32.125  26.483  39.882  1.00 42.59           C  
ATOM    163  SG  CYS L  23      31.241  26.528  38.291  1.00 46.84           S  
ATOM    164  C   CYS L  23      33.135  28.751  39.695  1.00 42.26           C  
ATOM    165  O   CYS L  23      32.624  29.427  40.585  1.00 42.71           O  
ATOM    166  N   ARG L  24      33.440  29.277  38.483  1.00 42.62           N  
ATOM    167  CA  ARG L  24      33.217  30.678  38.212  1.00 42.64           C  
ATOM    168  CB  ARG L  24      34.504  31.456  37.881  1.00 43.21           C  
ATOM    169  CG  ARG L  24      35.523  31.476  39.024  1.00 45.21           C  
ATOM    170  CD  ARG L  24      36.774  32.307  38.729  1.00 47.88           C  
ATOM    171  NE  ARG L  24      37.664  32.228  39.924  1.00 50.75           N  
ATOM    172  CZ  ARG L  24      38.776  33.016  40.010  1.00 52.64           C  
ATOM    173  NH1 ARG L  24      39.072  33.892  39.006  1.00 52.38           N1+
ATOM    174  NH2 ARG L  24      39.591  32.933  41.103  1.00 53.69           N  
ATOM    175  C   ARG L  24      32.309  30.829  37.020  1.00 42.15           C  
ATOM    176  O   ARG L  24      32.311  30.007  36.105  1.00 41.35           O  
ATOM    177  N   ALA L  25      31.517  31.925  36.999  1.00 42.10           N  
ATOM    178  CA  ALA L  25      30.566  32.144  35.942  1.00 42.50           C  
ATOM    179  CB  ALA L  25      29.136  32.412  36.447  1.00 41.42           C  
ATOM    180  C   ALA L  25      30.990  33.335  35.142  1.00 42.99           C  
ATOM    181  O   ALA L  25      31.657  34.237  35.648  1.00 42.54           O  
ATOM    182  N   SER L  26      30.671  33.350  33.834  1.00 39.58           N  
ATOM    183  CA  SER L  26      31.068  34.427  32.966  1.00 40.52           C  
ATOM    184  CB  SER L  26      30.731  34.157  31.494  1.00 40.42           C  
ATOM    185  OG  SER L  26      31.098  35.281  30.712  1.00 39.68           O  
ATOM    186  C   SER L  26      30.357  35.679  33.356  1.00 41.88           C  
ATOM    187  O   SER L  26      30.895  36.776  33.209  1.00 44.10           O  
ATOM    188  N   GLN L  27      29.111  35.539  33.844  1.00 41.06           N  
ATOM    189  CA  GLN L  27      28.347  36.679  34.267  1.00 41.85           C  
ATOM    190  CB  GLN L  27      27.143  37.012  33.371  1.00 43.12           C  
ATOM    191  CG  GLN L  27      27.509  37.449  31.955  1.00 44.12           C  
ATOM    192  CD  GLN L  27      26.232  37.843  31.223  1.00 46.00           C  
ATOM    193  OE1 GLN L  27      26.039  37.504  30.057  1.00 48.09           O  
ATOM    194  NE2 GLN L  27      25.342  38.600  31.919  1.00 46.46           N  
ATOM    195  C   GLN L  27      27.763  36.330  35.593  1.00 41.86           C  
ATOM    196  O   GLN L  27      27.765  35.165  35.989  1.00 41.84           O  
ATOM    197  N   THR L  28      27.242  37.347  36.309  1.00 42.43           N  
ATOM    198  CA  THR L  28      26.680  37.134  37.612  1.00 43.17           C  
ATOM    199  CB  THR L  28      26.232  38.397  38.292  1.00 36.69           C  
ATOM    200  OG1 THR L  28      25.848  38.119  39.629  1.00  0.00           O  
ATOM    201  CG2 THR L  28      25.048  38.999  37.514  1.00  0.00           C  
ATOM    202  C   THR L  28      25.479  36.256  37.485  1.00 42.60           C  
ATOM    203  O   THR L  28      24.646  36.443  36.600  1.00 42.75           O  
ATOM    204  N   ILE L  29      25.394  35.233  38.361  1.00 41.05           N  
ATOM    205  CA  ILE L  29      24.254  34.366  38.324  1.00 39.08           C  
ATOM    206  CB  ILE L  29      24.639  32.954  37.985  1.00 35.88           C  
ATOM    207  CG1 ILE L  29      25.613  32.397  39.044  1.00 33.20           C  
ATOM    208  CG2 ILE L  29      25.189  32.947  36.551  1.00 35.72           C  
ATOM    209  CD1 ILE L  29      25.862  30.895  38.932  1.00 30.58           C  
ATOM    210  C   ILE L  29      23.594  34.327  39.665  1.00 40.35           C  
ATOM    211  O   ILE L  29      22.957  33.329  39.997  1.00 39.79           O  
ATOM    212  N   SER L  30      23.679  35.413  40.458  1.00 42.04           N  
ATOM    213  CA  SER L  30      23.013  35.390  41.729  1.00 42.39           C  
ATOM    214  CB  SER L  30      21.478  35.279  41.624  1.00 42.75           C  
ATOM    215  OG  SER L  30      20.944  36.456  41.039  1.00 47.24           O  
ATOM    216  C   SER L  30      23.524  34.220  42.508  1.00 42.27           C  
ATOM    217  O   SER L  30      24.685  33.833  42.401  1.00 43.81           O  
ATOM    218  N   SER L  31      22.668  33.686  43.390  1.00 41.34           N  
ATOM    219  CA  SER L  31      22.981  32.516  44.152  1.00 40.66           C  
ATOM    220  CB  SER L  31      22.262  32.493  45.511  1.00 43.98           C  
ATOM    221  OG  SER L  31      22.660  31.350  46.247  1.00 63.56           O  
ATOM    222  C   SER L  31      22.588  31.272  43.396  1.00 37.36           C  
ATOM    223  O   SER L  31      22.608  30.177  43.957  1.00 34.20           O  
ATOM    224  N   TRP L  32      22.201  31.368  42.107  1.00 36.48           N  
ATOM    225  CA  TRP L  32      21.653  30.176  41.523  1.00 35.31           C  
ATOM    226  CB  TRP L  32      20.627  30.504  40.428  1.00 34.98           C  
ATOM    227  CG  TRP L  32      19.530  31.382  40.986  1.00 36.82           C  
ATOM    228  CD2 TRP L  32      18.775  31.046  42.157  1.00 38.23           C  
ATOM    229  CD1 TRP L  32      19.120  32.623  40.599  1.00 36.80           C  
ATOM    230  NE1 TRP L  32      18.158  33.088  41.463  1.00 37.99           N  
ATOM    231  CE2 TRP L  32      17.935  32.126  42.428  1.00 39.14           C  
ATOM    232  CE3 TRP L  32      18.791  29.938  42.950  1.00 38.42           C  
ATOM    233  CZ2 TRP L  32      17.094  32.107  43.506  1.00 42.47           C  
ATOM    234  CZ3 TRP L  32      17.934  29.911  44.026  1.00 41.08           C  
ATOM    235  CH2 TRP L  32      17.102  30.978  44.297  1.00 42.33           C  
ATOM    236  C   TRP L  32      22.724  29.275  40.947  1.00 34.29           C  
ATOM    237  O   TRP L  32      22.834  29.157  39.728  1.00 33.97           O  
ATOM    238  N   LEU L  33      23.500  28.567  41.814  1.00 38.93           N  
ATOM    239  CA  LEU L  33      24.480  27.619  41.377  1.00 36.06           C  
ATOM    240  CB  LEU L  33      25.922  27.995  41.758  1.00 35.58           C  
ATOM    241  CG  LEU L  33      26.962  26.968  41.276  1.00 35.16           C  
ATOM    242  CD1 LEU L  33      26.921  26.806  39.754  1.00 35.19           C  
ATOM    243  CD2 LEU L  33      28.370  27.310  41.777  1.00 35.60           C  
ATOM    244  C   LEU L  33      24.156  26.331  42.063  1.00 34.45           C  
ATOM    245  O   LEU L  33      23.789  26.329  43.237  1.00 34.77           O  
ATOM    246  N   ALA L  34      24.280  25.200  41.340  1.00 32.46           N  
ATOM    247  CA  ALA L  34      23.965  23.926  41.918  1.00 31.67           C  
ATOM    248  CB  ALA L  34      22.784  23.226  41.230  1.00 32.69           C  
ATOM    249  C   ALA L  34      25.155  23.040  41.754  1.00 30.65           C  
ATOM    250  O   ALA L  34      25.954  23.211  40.837  1.00 30.23           O  
ATOM    251  N   TRP L  35      25.308  22.068  42.672  1.00 30.49           N  
ATOM    252  CA  TRP L  35      26.413  21.165  42.593  1.00 31.04           C  
ATOM    253  CB  TRP L  35      27.328  21.218  43.829  1.00 30.17           C  
ATOM    254  CG  TRP L  35      28.101  22.507  43.938  1.00 31.14           C  
ATOM    255  CD2 TRP L  35      29.370  22.730  43.303  1.00 30.56           C  
ATOM    256  CD1 TRP L  35      27.794  23.654  44.608  1.00 31.93           C  
ATOM    257  NE1 TRP L  35      28.796  24.580  44.433  1.00 31.64           N  
ATOM    258  CE2 TRP L  35      29.772  24.024  43.631  1.00 31.12           C  
ATOM    259  CE3 TRP L  35      30.133  21.924  42.511  1.00 30.17           C  
ATOM    260  CZ2 TRP L  35      30.950  24.532  43.168  1.00 30.82           C  
ATOM    261  CZ3 TRP L  35      31.323  22.438  42.050  1.00 31.24           C  
ATOM    262  CH2 TRP L  35      31.724  23.717  42.372  1.00 30.46           C  
ATOM    263  C   TRP L  35      25.886  19.769  42.480  1.00 31.40           C  
ATOM    264  O   TRP L  35      24.908  19.400  43.129  1.00 32.65           O  
ATOM    265  N   TYR L  36      26.543  18.950  41.635  1.00 31.98           N  
ATOM    266  CA  TYR L  36      26.126  17.595  41.424  1.00 32.71           C  
ATOM    267  CB  TYR L  36      25.641  17.320  39.990  1.00 32.29           C  
ATOM    268  CG  TYR L  36      24.403  18.108  39.714  1.00 32.46           C  
ATOM    269  CD1 TYR L  36      24.472  19.460  39.475  1.00 33.11           C  
ATOM    270  CD2 TYR L  36      23.176  17.489  39.668  1.00 32.24           C  
ATOM    271  CE1 TYR L  36      23.331  20.183  39.214  1.00 33.63           C  
ATOM    272  CE2 TYR L  36      22.032  18.206  39.408  1.00 33.48           C  
ATOM    273  CZ  TYR L  36      22.109  19.558  39.180  1.00 34.04           C  
ATOM    274  OH  TYR L  36      20.940  20.303  38.913  1.00 34.03           O  
ATOM    275  C   TYR L  36      27.329  16.718  41.612  1.00 33.31           C  
ATOM    276  O   TYR L  36      28.464  17.141  41.402  1.00 33.88           O  
ATOM    277  N   GLN L  37      27.097  15.461  42.034  1.00 33.75           N  
ATOM    278  CA  GLN L  37      28.157  14.509  42.214  1.00 34.54           C  
ATOM    279  CB  GLN L  37      28.218  13.946  43.646  1.00 34.52           C  
ATOM    280  CG  GLN L  37      29.339  12.929  43.876  1.00 35.96           C  
ATOM    281  CD  GLN L  37      29.144  12.328  45.264  1.00 37.36           C  
ATOM    282  OE1 GLN L  37      28.210  11.561  45.494  1.00 38.10           O  
ATOM    283  NE2 GLN L  37      30.043  12.687  46.220  1.00 37.14           N  
ATOM    284  C   GLN L  37      27.862  13.358  41.308  1.00 35.03           C  
ATOM    285  O   GLN L  37      26.716  12.929  41.186  1.00 35.06           O  
ATOM    286  N   GLN L  38      28.896  12.832  40.623  1.00 35.37           N  
ATOM    287  CA  GLN L  38      28.657  11.709  39.765  1.00 36.13           C  
ATOM    288  CB  GLN L  38      28.477  12.091  38.288  1.00 35.38           C  
ATOM    289  CG  GLN L  38      28.219  10.881  37.386  1.00 34.44           C  
ATOM    290  CD  GLN L  38      28.040  11.381  35.961  1.00 35.25           C  
ATOM    291  OE1 GLN L  38      28.871  12.121  35.438  1.00 34.72           O  
ATOM    292  NE2 GLN L  38      26.915  10.972  35.317  1.00 35.54           N  
ATOM    293  C   GLN L  38      29.815  10.765  39.846  1.00 37.19           C  
ATOM    294  O   GLN L  38      30.967  11.181  39.948  1.00 36.92           O  
ATOM    295  N   LYS L  39      29.520   9.449  39.806  1.00 39.21           N  
ATOM    296  CA  LYS L  39      30.536   8.437  39.851  1.00 41.05           C  
ATOM    297  CB  LYS L  39      30.305   7.356  40.923  1.00 41.40           C  
ATOM    298  CG  LYS L  39      30.428   7.866  42.356  1.00 42.77           C  
ATOM    299  CD  LYS L  39      29.241   8.706  42.833  1.00 43.97           C  
ATOM    300  CE  LYS L  39      28.259   7.935  43.719  1.00 44.17           C  
ATOM    301  NZ  LYS L  39      28.895   7.618  45.018  1.00 44.86           N1+
ATOM    302  C   LYS L  39      30.514   7.754  38.519  1.00 42.44           C  
ATOM    303  O   LYS L  39      29.555   7.890  37.759  1.00 42.06           O  
ATOM    304  N   SER L  40      31.576   6.995  38.189  1.00 44.20           N  
ATOM    305  CA  SER L  40      31.614   6.405  36.885  1.00 45.07           C  
ATOM    306  CB  SER L  40      32.936   5.685  36.547  1.00 45.56           C  
ATOM    307  OG  SER L  40      33.988   6.630  36.402  1.00  0.00           O  
ATOM    308  C   SER L  40      30.484   5.438  36.725  1.00 45.44           C  
ATOM    309  O   SER L  40      30.198   4.625  37.602  1.00 46.01           O  
ATOM    310  N   GLY L  41      29.796   5.535  35.567  1.00 45.26           N  
ATOM    311  CA  GLY L  41      28.732   4.639  35.220  1.00 45.54           C  
ATOM    312  C   GLY L  41      27.502   4.946  36.018  1.00 46.22           C  
ATOM    313  O   GLY L  41      26.580   4.134  36.068  1.00 46.74           O  
ATOM    314  N   THR L  42      27.428   6.129  36.655  1.00 45.66           N  
ATOM    315  CA  THR L  42      26.262   6.374  37.459  1.00 45.34           C  
ATOM    316  CB  THR L  42      26.585   6.482  38.915  1.00 47.04           C  
ATOM    317  OG1 THR L  42      27.378   7.640  39.140  1.00  0.00           O  
ATOM    318  CG2 THR L  42      27.368   5.229  39.340  1.00  0.00           C  
ATOM    319  C   THR L  42      25.673   7.697  37.071  1.00 44.39           C  
ATOM    320  O   THR L  42      26.334   8.521  36.441  1.00 44.14           O  
ATOM    321  N   ALA L  43      24.388   7.914  37.430  1.00 42.62           N  
ATOM    322  CA  ALA L  43      23.698   9.146  37.157  1.00 41.32           C  
ATOM    323  CB  ALA L  43      22.166   9.026  37.244  1.00 41.04           C  
ATOM    324  C   ALA L  43      24.126  10.167  38.166  1.00 40.79           C  
ATOM    325  O   ALA L  43      24.556   9.836  39.269  1.00 41.20           O  
ATOM    326  N   PRO L  44      24.003  11.416  37.796  1.00 39.94           N  
ATOM    327  CA  PRO L  44      24.400  12.497  38.657  1.00 39.08           C  
ATOM    328  CD  PRO L  44      24.097  11.776  36.391  1.00 39.77           C  
ATOM    329  CB  PRO L  44      24.405  13.744  37.776  1.00 39.38           C  
ATOM    330  CG  PRO L  44      24.692  13.193  36.367  1.00 38.96           C  
ATOM    331  C   PRO L  44      23.500  12.614  39.845  1.00 38.49           C  
ATOM    332  O   PRO L  44      22.345  12.195  39.778  1.00 38.12           O  
ATOM    333  N   LYS L  45      24.027  13.177  40.945  1.00 37.87           N  
ATOM    334  CA  LYS L  45      23.288  13.323  42.164  1.00 37.77           C  
ATOM    335  CB  LYS L  45      23.938  12.513  43.292  1.00 38.55           C  
ATOM    336  CG  LYS L  45      23.243  12.588  44.646  1.00 41.10           C  
ATOM    337  CD  LYS L  45      23.828  11.582  45.636  1.00 42.90           C  
ATOM    338  CE  LYS L  45      23.321  11.752  47.068  1.00 43.99           C  
ATOM    339  NZ  LYS L  45      24.020  10.800  47.958  1.00 44.14           N1+
ATOM    340  C   LYS L  45      23.366  14.767  42.545  1.00 36.93           C  
ATOM    341  O   LYS L  45      24.443  15.362  42.485  1.00 36.71           O  
ATOM    342  N   LEU L  46      22.226  15.362  42.960  1.00 35.63           N  
ATOM    343  CA  LEU L  46      22.227  16.756  43.306  1.00 34.71           C  
ATOM    344  CB  LEU L  46      20.875  17.458  43.063  1.00 33.97           C  
ATOM    345  CG  LEU L  46      20.858  18.959  43.430  1.00 32.95           C  
ATOM    346  CD1 LEU L  46      21.924  19.740  42.648  1.00 31.08           C  
ATOM    347  CD2 LEU L  46      19.458  19.565  43.238  1.00 32.20           C  
ATOM    348  C   LEU L  46      22.581  16.904  44.752  1.00 34.71           C  
ATOM    349  O   LEU L  46      21.884  16.400  45.630  1.00 33.92           O  
ATOM    350  N   LEU L  47      23.776  17.474  45.007  1.00 34.85           N  
ATOM    351  CA  LEU L  47      24.256  17.762  46.330  1.00 35.91           C  
ATOM    352  CB  LEU L  47      25.788  17.867  46.364  1.00 35.09           C  
ATOM    353  CG  LEU L  47      26.508  16.568  45.951  1.00 34.46           C  
ATOM    354  CD1 LEU L  47      28.036  16.737  46.013  1.00 35.18           C  
ATOM    355  CD2 LEU L  47      26.009  15.367  46.772  1.00 34.59           C  
ATOM    356  C   LEU L  47      23.726  19.052  46.888  1.00 36.97           C  
ATOM    357  O   LEU L  47      23.223  19.098  48.011  1.00 37.46           O  
ATOM    358  N   ILE L  48      23.844  20.152  46.107  1.00 36.69           N  
ATOM    359  CA  ILE L  48      23.496  21.443  46.630  1.00 37.78           C  
ATOM    360  CB  ILE L  48      24.677  22.178  47.208  1.00 37.22           C  
ATOM    361  CG1 ILE L  48      25.235  21.416  48.421  1.00 39.64           C  
ATOM    362  CG2 ILE L  48      24.257  23.616  47.545  1.00 39.22           C  
ATOM    363  CD1 ILE L  48      26.542  22.001  48.957  1.00 39.40           C  
ATOM    364  C   ILE L  48      22.891  22.287  45.555  1.00 38.16           C  
ATOM    365  O   ILE L  48      23.217  22.156  44.375  1.00 38.90           O  
ATOM    366  N   TYR L  49      21.961  23.175  45.961  1.00 38.59           N  
ATOM    367  CA  TYR L  49      21.324  24.096  45.069  1.00 39.28           C  
ATOM    368  CB  TYR L  49      19.886  23.691  44.681  1.00 39.59           C  
ATOM    369  CG  TYR L  49      19.053  23.630  45.915  1.00 41.14           C  
ATOM    370  CD1 TYR L  49      18.410  24.752  46.381  1.00 41.85           C  
ATOM    371  CD2 TYR L  49      18.911  22.448  46.605  1.00 41.56           C  
ATOM    372  CE1 TYR L  49      17.643  24.698  47.521  1.00 42.55           C  
ATOM    373  CE2 TYR L  49      18.145  22.387  47.747  1.00 42.43           C  
ATOM    374  CZ  TYR L  49      17.511  23.517  48.206  1.00 42.76           C  
ATOM    375  OH  TYR L  49      16.726  23.459  49.376  1.00 43.76           O  
ATOM    376  C   TYR L  49      21.279  25.418  45.776  1.00 40.14           C  
ATOM    377  O   TYR L  49      21.441  25.484  46.993  1.00 40.31           O  
ATOM    378  N   LYS L  50      21.074  26.513  45.016  1.00 15.46           N  
ATOM    379  CA  LYS L  50      20.932  27.814  45.602  1.00 15.46           C  
ATOM    380  CB  LYS L  50      19.811  27.816  46.659  1.00 17.17           C  
ATOM    381  CG  LYS L  50      19.288  29.191  47.069  1.00 18.89           C  
ATOM    382  CD  LYS L  50      18.008  29.101  47.904  1.00 23.58           C  
ATOM    383  CE  LYS L  50      17.082  27.957  47.483  1.00 24.27           C  
ATOM    384  NZ  LYS L  50      16.001  27.782  48.480  1.00 27.48           N1+
ATOM    385  C   LYS L  50      22.216  28.205  46.262  1.00 16.89           C  
ATOM    386  O   LYS L  50      22.222  28.995  47.206  1.00 14.97           O  
ATOM    387  N   ALA L  51      23.334  27.639  45.776  1.00 15.59           N  
ATOM    388  CA  ALA L  51      24.677  27.978  46.171  1.00 15.03           C  
ATOM    389  CB  ALA L  51      24.917  29.500  46.172  1.00 15.58           C  
ATOM    390  C   ALA L  51      25.042  27.471  47.534  1.00 14.47           C  
ATOM    391  O   ALA L  51      26.201  27.124  47.760  1.00 17.22           O  
ATOM    392  N   SER L  52      24.090  27.325  48.472  1.00 16.98           N  
ATOM    393  CA  SER L  52      24.571  26.918  49.762  1.00 17.48           C  
ATOM    394  CB  SER L  52      24.810  28.114  50.703  1.00 21.02           C  
ATOM    395  OG  SER L  52      23.588  28.787  50.969  1.00 20.23           O  
ATOM    396  C   SER L  52      23.555  26.055  50.408  1.00 20.35           C  
ATOM    397  O   SER L  52      23.753  25.576  51.525  1.00 21.60           O  
ATOM    398  N   SER L  53      22.457  25.774  49.692  1.00 40.73           N  
ATOM    399  CA  SER L  53      21.432  25.042  50.383  1.00 40.82           C  
ATOM    400  CB  SER L  53      20.004  25.394  49.936  1.00 41.19           C  
ATOM    401  OG  SER L  53      19.710  26.739  50.276  1.00 47.45           O  
ATOM    402  C   SER L  53      21.626  23.591  50.095  1.00 40.42           C  
ATOM    403  O   SER L  53      21.594  23.166  48.943  1.00 39.55           O  
ATOM    404  N   ILE L  54      21.805  22.783  51.156  1.00 39.91           N  
ATOM    405  CA  ILE L  54      22.044  21.381  50.976  1.00 39.54           C  
ATOM    406  CB  ILE L  54      22.597  20.691  52.186  1.00 38.55           C  
ATOM    407  CG1 ILE L  54      23.043  19.261  51.821  1.00  0.00           C  
ATOM    408  CG2 ILE L  54      21.519  20.745  53.284  1.00  0.00           C  
ATOM    409  CD1 ILE L  54      24.200  19.224  50.821  1.00 40.55           C  
ATOM    410  C   ILE L  54      20.762  20.690  50.644  1.00 39.60           C  
ATOM    411  O   ILE L  54      19.712  20.965  51.221  1.00 40.22           O  
ATOM    412  N   VAL L  55      20.822  19.767  49.668  1.00 39.52           N  
ATOM    413  CA  VAL L  55      19.657  19.033  49.282  1.00 39.72           C  
ATOM    414  CB  VAL L  55      19.759  18.362  47.946  1.00 40.23           C  
ATOM    415  CG1 VAL L  55      20.007  19.441  46.879  1.00  0.00           C  
ATOM    416  CG2 VAL L  55      20.840  17.279  48.012  1.00  0.00           C  
ATOM    417  C   VAL L  55      19.426  17.981  50.319  1.00 40.24           C  
ATOM    418  O   VAL L  55      20.307  17.647  51.112  1.00 39.96           O  
ATOM    419  N   SER L  56      18.191  17.457  50.352  1.00 40.60           N  
ATOM    420  CA  SER L  56      17.812  16.485  51.331  1.00 40.93           C  
ATOM    421  CB  SER L  56      16.347  16.038  51.169  1.00 42.57           C  
ATOM    422  OG  SER L  56      16.000  15.073  52.151  1.00 44.46           O  
ATOM    423  C   SER L  56      18.673  15.261  51.220  1.00 39.44           C  
ATOM    424  O   SER L  56      18.968  14.789  50.123  1.00 38.99           O  
ATOM    425  N   GLY L  57      19.099  14.725  52.386  1.00 38.92           N  
ATOM    426  CA  GLY L  57      19.824  13.485  52.445  1.00 38.44           C  
ATOM    427  C   GLY L  57      21.292  13.664  52.184  1.00 38.30           C  
ATOM    428  O   GLY L  57      21.983  12.689  51.891  1.00 38.71           O  
ATOM    429  N   VAL L  58      21.827  14.893  52.293  1.00 38.36           N  
ATOM    430  CA  VAL L  58      23.230  15.046  52.014  1.00 38.05           C  
ATOM    431  CB  VAL L  58      23.532  16.250  51.172  1.00 37.58           C  
ATOM    432  CG1 VAL L  58      25.057  16.408  51.036  1.00 35.97           C  
ATOM    433  CG2 VAL L  58      22.815  16.065  49.825  1.00 36.92           C  
ATOM    434  C   VAL L  58      23.979  15.177  53.306  1.00 38.27           C  
ATOM    435  O   VAL L  58      23.509  15.784  54.267  1.00 38.44           O  
ATOM    436  N   PRO L  59      25.159  14.608  53.332  1.00 38.22           N  
ATOM    437  CA  PRO L  59      25.971  14.634  54.522  1.00 39.19           C  
ATOM    438  CD  PRO L  59      25.433  13.437  52.514  1.00 38.10           C  
ATOM    439  CB  PRO L  59      27.111  13.651  54.264  1.00 39.27           C  
ATOM    440  CG  PRO L  59      26.492  12.633  53.284  1.00 38.52           C  
ATOM    441  C   PRO L  59      26.421  16.027  54.841  1.00 39.91           C  
ATOM    442  O   PRO L  59      26.614  16.826  53.928  1.00 40.13           O  
ATOM    443  N   SER L  60      26.601  16.328  56.141  1.00 40.93           N  
ATOM    444  CA  SER L  60      26.937  17.640  56.620  1.00 41.10           C  
ATOM    445  CB  SER L  60      26.891  17.734  58.153  1.00 41.17           C  
ATOM    446  OG  SER L  60      27.821  16.827  58.726  1.00 41.71           O  
ATOM    447  C   SER L  60      28.308  18.044  56.176  1.00 40.59           C  
ATOM    448  O   SER L  60      28.633  19.230  56.153  1.00 39.80           O  
ATOM    449  N   ARG L  61      29.146  17.072  55.790  1.00 40.78           N  
ATOM    450  CA  ARG L  61      30.495  17.367  55.406  1.00 41.32           C  
ATOM    451  CB  ARG L  61      31.345  16.107  55.153  1.00 41.29           C  
ATOM    452  CG  ARG L  61      30.819  15.136  54.090  1.00 41.14           C  
ATOM    453  CD  ARG L  61      31.619  13.828  54.072  1.00 40.43           C  
ATOM    454  NE  ARG L  61      31.120  12.954  52.967  1.00 40.91           N  
ATOM    455  CZ  ARG L  61      30.212  11.962  53.205  1.00 41.26           C  
ATOM    456  NH1 ARG L  61      29.709  11.771  54.459  1.00 40.44           N1+
ATOM    457  NH2 ARG L  61      29.806  11.148  52.187  1.00 40.84           N  
ATOM    458  C   ARG L  61      30.486  18.249  54.194  1.00 41.79           C  
ATOM    459  O   ARG L  61      31.436  19.004  53.976  1.00 41.52           O  
ATOM    460  N   PHE L  62      29.427  18.150  53.359  1.00 41.66           N  
ATOM    461  CA  PHE L  62      29.317  18.947  52.169  1.00 41.63           C  
ATOM    462  CB  PHE L  62      28.404  18.321  51.098  1.00 41.48           C  
ATOM    463  CG  PHE L  62      29.086  17.128  50.528  1.00 41.15           C  
ATOM    464  CD1 PHE L  62      29.061  15.919  51.181  1.00 41.29           C  
ATOM    465  CD2 PHE L  62      29.738  17.217  49.322  1.00 40.65           C  
ATOM    466  CE1 PHE L  62      29.691  14.817  50.651  1.00 41.91           C  
ATOM    467  CE2 PHE L  62      30.369  16.120  48.788  1.00 41.40           C  
ATOM    468  CZ  PHE L  62      30.346  14.918  49.450  1.00 41.84           C  
ATOM    469  C   PHE L  62      28.706  20.279  52.487  1.00 42.00           C  
ATOM    470  O   PHE L  62      27.688  20.371  53.173  1.00 42.14           O  
ATOM    471  N   SER L  63      29.325  21.361  51.969  1.00 42.14           N  
ATOM    472  CA  SER L  63      28.805  22.682  52.172  1.00 42.57           C  
ATOM    473  CB  SER L  63      29.408  23.403  53.391  1.00 42.21           C  
ATOM    474  OG  SER L  63      30.794  23.631  53.191  1.00 42.70           O  
ATOM    475  C   SER L  63      29.136  23.494  50.957  1.00 42.95           C  
ATOM    476  O   SER L  63      30.153  23.268  50.303  1.00 42.13           O  
ATOM    477  N   GLY L  64      28.274  24.481  50.631  1.00 43.39           N  
ATOM    478  CA  GLY L  64      28.504  25.313  49.484  1.00 44.13           C  
ATOM    479  C   GLY L  64      28.431  26.742  49.925  1.00 44.77           C  
ATOM    480  O   GLY L  64      27.730  27.074  50.879  1.00 45.03           O  
ATOM    481  N   SER L  65      29.171  27.630  49.228  1.00 45.86           N  
ATOM    482  CA  SER L  65      29.154  29.023  49.571  1.00 47.13           C  
ATOM    483  CB  SER L  65      30.215  29.407  50.617  1.00 48.31           C  
ATOM    484  OG  SER L  65      31.516  29.235  50.075  1.00 51.31           O  
ATOM    485  C   SER L  65      29.453  29.813  48.332  1.00 46.86           C  
ATOM    486  O   SER L  65      29.809  29.246  47.300  1.00 46.26           O  
ATOM    487  N   GLY L  66      29.314  31.157  48.402  1.00 46.75           N  
ATOM    488  CA  GLY L  66      29.632  31.982  47.264  1.00 47.24           C  
ATOM    489  C   GLY L  66      28.397  32.602  46.685  1.00 47.51           C  
ATOM    490  O   GLY L  66      27.282  32.122  46.880  1.00 47.18           O  
ATOM    491  N   SER L  67      28.589  33.724  45.957  1.00 48.11           N  
ATOM    492  CA  SER L  67      27.508  34.414  45.320  1.00 48.26           C  
ATOM    493  CB  SER L  67      26.813  35.424  46.248  1.00 48.79           C  
ATOM    494  OG  SER L  67      25.753  36.072  45.563  1.00 51.76           O  
ATOM    495  C   SER L  67      28.089  35.185  44.176  1.00 47.96           C  
ATOM    496  O   SER L  67      29.295  35.417  44.119  1.00 47.75           O  
ATOM    497  N   GLY L  68      27.234  35.618  43.231  1.00 47.28           N  
ATOM    498  CA  GLY L  68      27.715  36.366  42.111  1.00 47.19           C  
ATOM    499  C   GLY L  68      28.390  35.433  41.156  1.00 47.19           C  
ATOM    500  O   GLY L  68      27.773  34.518  40.612  1.00 47.00           O  
ATOM    501  N   THR L  69      29.646  35.760  40.809  1.00 46.54           N  
ATOM    502  CA  THR L  69      30.477  35.005  39.910  1.00 46.20           C  
ATOM    503  CB  THR L  69      31.463  35.876  39.190  1.00 46.18           C  
ATOM    504  OG1 THR L  69      32.318  36.520  40.122  1.00 45.76           O  
ATOM    505  CG2 THR L  69      30.685  36.919  38.367  1.00 46.06           C  
ATOM    506  C   THR L  69      31.233  33.861  40.539  1.00 45.93           C  
ATOM    507  O   THR L  69      31.544  32.892  39.846  1.00 45.57           O  
ATOM    508  N   GLU L  70      31.596  33.953  41.837  1.00 45.36           N  
ATOM    509  CA  GLU L  70      32.476  32.966  42.420  1.00 45.56           C  
ATOM    510  CB  GLU L  70      33.578  33.619  43.268  1.00 47.74           C  
ATOM    511  CG  GLU L  70      34.559  34.463  42.463  1.00 50.64           C  
ATOM    512  CD  GLU L  70      35.656  33.542  41.959  1.00 42.57           C  
ATOM    513  OE1 GLU L  70      35.436  32.300  41.929  1.00 44.96           O  
ATOM    514  OE2 GLU L  70      36.738  34.074  41.603  1.00 46.17           O1-
ATOM    515  C   GLU L  70      31.741  32.073  43.371  1.00 44.32           C  
ATOM    516  O   GLU L  70      31.044  32.552  44.263  1.00 44.82           O  
ATOM    517  N   PHE L  71      31.909  30.740  43.228  1.00 42.61           N  
ATOM    518  CA  PHE L  71      31.247  29.821  44.116  1.00 41.50           C  
ATOM    519  CB  PHE L  71      30.036  29.130  43.476  1.00 41.52           C  
ATOM    520  CG  PHE L  71      29.038  30.203  43.240  1.00 41.90           C  
ATOM    521  CD1 PHE L  71      29.137  31.008  42.130  1.00 42.24           C  
ATOM    522  CD2 PHE L  71      28.007  30.404  44.129  1.00 42.24           C  
ATOM    523  CE1 PHE L  71      28.219  32.006  41.908  1.00 42.70           C  
ATOM    524  CE2 PHE L  71      27.085  31.399  43.913  1.00 42.98           C  
ATOM    525  CZ  PHE L  71      27.195  32.198  42.801  1.00 42.80           C  
ATOM    526  C   PHE L  71      32.210  28.746  44.514  1.00 40.04           C  
ATOM    527  O   PHE L  71      33.166  28.468  43.791  1.00 40.50           O  
ATOM    528  N   THR L  72      31.994  28.123  45.698  1.00 39.32           N  
ATOM    529  CA  THR L  72      32.891  27.085  46.118  1.00 37.97           C  
ATOM    530  CB  THR L  72      33.942  27.575  47.067  1.00 37.91           C  
ATOM    531  OG1 THR L  72      35.002  26.639  47.152  1.00 39.04           O  
ATOM    532  CG2 THR L  72      33.309  27.765  48.452  1.00 36.87           C  
ATOM    533  C   THR L  72      32.138  25.979  46.803  1.00 37.68           C  
ATOM    534  O   THR L  72      31.199  26.214  47.563  1.00 37.70           O  
ATOM    535  N   LEU L  73      32.546  24.719  46.530  1.00 36.01           N  
ATOM    536  CA  LEU L  73      31.971  23.581  47.184  1.00 35.79           C  
ATOM    537  CB  LEU L  73      31.553  22.451  46.225  1.00 35.27           C  
ATOM    538  CG  LEU L  73      30.926  21.239  46.939  1.00 34.38           C  
ATOM    539  CD1 LEU L  73      29.590  21.615  47.597  1.00 34.34           C  
ATOM    540  CD2 LEU L  73      30.801  20.033  45.992  1.00 33.92           C  
ATOM    541  C   LEU L  73      33.060  23.044  48.056  1.00 35.82           C  
ATOM    542  O   LEU L  73      34.156  22.757  47.576  1.00 35.23           O  
ATOM    543  N   THR L  74      32.796  22.897  49.368  1.00 36.61           N  
ATOM    544  CA  THR L  74      33.856  22.458  50.234  1.00 37.07           C  
ATOM    545  CB  THR L  74      34.184  23.452  51.309  1.00 36.74           C  
ATOM    546  OG1 THR L  74      34.546  24.699  50.730  1.00 37.28           O  
ATOM    547  CG2 THR L  74      35.347  22.902  52.155  1.00 35.63           C  
ATOM    548  C   THR L  74      33.457  21.194  50.923  1.00 37.77           C  
ATOM    549  O   THR L  74      32.312  21.030  51.341  1.00 37.96           O  
ATOM    550  N   ILE L  75      34.412  20.252  51.050  1.00 38.72           N  
ATOM    551  CA  ILE L  75      34.133  19.028  51.742  1.00 39.91           C  
ATOM    552  CB  ILE L  75      34.411  17.812  50.906  1.00 39.37           C  
ATOM    553  CG1 ILE L  75      33.567  17.853  49.618  1.00 39.13           C  
ATOM    554  CG2 ILE L  75      34.137  16.570  51.764  1.00 39.24           C  
ATOM    555  CD1 ILE L  75      33.946  16.773  48.606  1.00 39.48           C  
ATOM    556  C   ILE L  75      35.027  18.998  52.947  1.00 41.34           C  
ATOM    557  O   ILE L  75      36.252  18.992  52.826  1.00 41.61           O  
ATOM    558  N   THR L  76      34.410  18.964  54.148  1.00 42.90           N  
ATOM    559  CA  THR L  76      35.097  19.055  55.410  1.00 43.95           C  
ATOM    560  CB  THR L  76      34.158  19.008  56.579  1.00 44.06           C  
ATOM    561  OG1 THR L  76      33.241  20.090  56.523  1.00  0.00           O  
ATOM    562  CG2 THR L  76      34.986  19.081  57.872  1.00  0.00           C  
ATOM    563  C   THR L  76      36.071  17.935  55.612  1.00 44.88           C  
ATOM    564  O   THR L  76      37.231  18.188  55.931  1.00 45.82           O  
ATOM    565  N   SER L  77      35.638  16.667  55.457  1.00 44.73           N  
ATOM    566  CA  SER L  77      36.571  15.587  55.632  1.00 44.47           C  
ATOM    567  CB  SER L  77      36.478  14.916  57.017  1.00 44.61           C  
ATOM    568  OG  SER L  77      37.422  13.859  57.126  1.00 45.61           O  
ATOM    569  C   SER L  77      36.216  14.546  54.615  1.00 44.35           C  
ATOM    570  O   SER L  77      35.163  13.921  54.709  1.00 44.87           O  
ATOM    571  N   LEU L  78      37.119  14.288  53.644  1.00 43.93           N  
ATOM    572  CA  LEU L  78      36.806  13.386  52.569  1.00 43.98           C  
ATOM    573  CB  LEU L  78      37.880  13.228  51.466  1.00 44.54           C  
ATOM    574  CG  LEU L  78      38.096  14.412  50.505  1.00 44.98           C  
ATOM    575  CD1 LEU L  78      36.800  14.811  49.788  1.00 44.15           C  
ATOM    576  CD2 LEU L  78      38.818  15.579  51.177  1.00 44.55           C  
ATOM    577  C   LEU L  78      36.599  11.995  53.071  1.00 43.37           C  
ATOM    578  O   LEU L  78      37.282  11.523  53.979  1.00 43.03           O  
ATOM    579  N   GLN L  79      35.628  11.305  52.441  1.00 42.82           N  
ATOM    580  CA  GLN L  79      35.277   9.943  52.725  1.00 42.60           C  
ATOM    581  CB  GLN L  79      33.769   9.753  52.965  1.00 43.52           C  
ATOM    582  CG  GLN L  79      33.229  10.551  54.150  1.00 44.33           C  
ATOM    583  CD  GLN L  79      33.625   9.829  55.426  1.00 46.17           C  
ATOM    584  OE1 GLN L  79      33.488   8.612  55.531  1.00 46.79           O  
ATOM    585  NE2 GLN L  79      34.130  10.599  56.428  1.00 46.41           N  
ATOM    586  C   GLN L  79      35.601   9.172  51.481  1.00 42.65           C  
ATOM    587  O   GLN L  79      35.738   9.755  50.408  1.00 41.85           O  
ATOM    588  N   PRO L  80      35.732   7.880  51.577  1.00 42.51           N  
ATOM    589  CA  PRO L  80      36.071   7.099  50.419  1.00 42.22           C  
ATOM    590  CD  PRO L  80      36.155   7.240  52.810  1.00 44.77           C  
ATOM    591  CB  PRO L  80      36.323   5.687  50.939  1.00 41.32           C  
ATOM    592  CG  PRO L  80      36.826   5.925  52.376  1.00 44.06           C  
ATOM    593  C   PRO L  80      35.016   7.199  49.364  1.00 41.82           C  
ATOM    594  O   PRO L  80      35.325   7.013  48.189  1.00 41.93           O  
ATOM    595  N   ASP L  81      33.764   7.458  49.776  1.00 41.76           N  
ATOM    596  CA  ASP L  81      32.624   7.578  48.911  1.00 42.39           C  
ATOM    597  CB  ASP L  81      31.308   7.631  49.703  1.00 43.75           C  
ATOM    598  CG  ASP L  81      30.139   7.655  48.731  1.00 46.58           C  
ATOM    599  OD1 ASP L  81      30.331   7.257  47.551  1.00 35.03           O  
ATOM    600  OD2 ASP L  81      29.034   8.083  49.154  1.00 31.85           O1-
ATOM    601  C   ASP L  81      32.703   8.850  48.117  1.00 41.80           C  
ATOM    602  O   ASP L  81      32.159   8.936  47.017  1.00 41.47           O  
ATOM    603  N   ASP L  82      33.359   9.877  48.689  1.00 40.23           N  
ATOM    604  CA  ASP L  82      33.453  11.217  48.171  1.00 39.30           C  
ATOM    605  CB  ASP L  82      34.066  12.203  49.178  1.00 38.97           C  
ATOM    606  CG  ASP L  82      33.026  12.417  50.266  1.00 39.55           C  
ATOM    607  OD1 ASP L  82      31.841  12.056  50.030  1.00 38.68           O  
ATOM    608  OD2 ASP L  82      33.401  12.944  51.346  1.00 39.52           O1-
ATOM    609  C   ASP L  82      34.257  11.298  46.910  1.00 39.07           C  
ATOM    610  O   ASP L  82      34.158  12.289  46.188  1.00 39.02           O  
ATOM    611  N   PHE L  83      35.128  10.316  46.629  1.00 37.74           N  
ATOM    612  CA  PHE L  83      35.915  10.450  45.439  1.00 36.75           C  
ATOM    613  CB  PHE L  83      37.128   9.508  45.414  1.00 37.00           C  
ATOM    614  CG  PHE L  83      38.025   9.960  46.522  1.00 38.48           C  
ATOM    615  CD1 PHE L  83      37.833   9.521  47.812  1.00 39.47           C  
ATOM    616  CD2 PHE L  83      39.057  10.831  46.267  1.00 39.05           C  
ATOM    617  CE1 PHE L  83      38.656   9.940  48.831  1.00 39.88           C  
ATOM    618  CE2 PHE L  83      39.884  11.253  47.281  1.00 39.51           C  
ATOM    619  CZ  PHE L  83      39.684  10.809  48.567  1.00 39.69           C  
ATOM    620  C   PHE L  83      35.043  10.188  44.250  1.00 35.86           C  
ATOM    621  O   PHE L  83      34.560   9.077  44.039  1.00 35.38           O  
ATOM    622  N   ALA L  84      34.834  11.244  43.435  1.00 34.26           N  
ATOM    623  CA  ALA L  84      33.998  11.188  42.270  1.00 32.34           C  
ATOM    624  CB  ALA L  84      32.499  11.092  42.598  1.00 32.32           C  
ATOM    625  C   ALA L  84      34.214  12.479  41.543  1.00 31.33           C  
ATOM    626  O   ALA L  84      35.139  13.225  41.864  1.00 30.55           O  
ATOM    627  N   THR L  85      33.391  12.759  40.512  1.00 30.10           N  
ATOM    628  CA  THR L  85      33.517  13.996  39.795  1.00 29.54           C  
ATOM    629  CB  THR L  85      33.426  13.839  38.304  1.00 29.52           C  
ATOM    630  OG1 THR L  85      34.483  13.016  37.830  1.00 29.75           O  
ATOM    631  CG2 THR L  85      33.493  15.230  37.650  1.00 28.58           C  
ATOM    632  C   THR L  85      32.411  14.906  40.233  1.00 29.10           C  
ATOM    633  O   THR L  85      31.293  14.464  40.489  1.00 28.64           O  
ATOM    634  N   TYR L  86      32.708  16.219  40.351  1.00 29.11           N  
ATOM    635  CA  TYR L  86      31.705  17.152  40.783  1.00 30.55           C  
ATOM    636  CB  TYR L  86      32.077  17.917  42.068  1.00 30.23           C  
ATOM    637  CG  TYR L  86      32.136  16.935  43.189  1.00 30.67           C  
ATOM    638  CD1 TYR L  86      33.238  16.123  43.344  1.00 30.79           C  
ATOM    639  CD2 TYR L  86      31.102  16.834  44.093  1.00 30.54           C  
ATOM    640  CE1 TYR L  86      33.302  15.217  44.375  1.00 30.77           C  
ATOM    641  CE2 TYR L  86      31.161  15.929  45.127  1.00 30.93           C  
ATOM    642  CZ  TYR L  86      32.261  15.117  45.266  1.00 31.35           C  
ATOM    643  OH  TYR L  86      32.323  14.187  46.324  1.00 31.49           O  
ATOM    644  C   TYR L  86      31.512  18.169  39.699  1.00 31.55           C  
ATOM    645  O   TYR L  86      32.474  18.666  39.117  1.00 32.36           O  
ATOM    646  N   TYR L  87      30.235  18.500  39.407  1.00 31.89           N  
ATOM    647  CA  TYR L  87      29.886  19.426  38.366  1.00 32.26           C  
ATOM    648  CB  TYR L  87      28.843  18.901  37.365  1.00 31.04           C  
ATOM    649  CG  TYR L  87      29.323  17.702  36.633  1.00 30.40           C  
ATOM    650  CD1 TYR L  87      29.118  16.442  37.149  1.00 29.23           C  
ATOM    651  CD2 TYR L  87      29.966  17.838  35.425  1.00 29.73           C  
ATOM    652  CE1 TYR L  87      29.556  15.336  36.462  1.00 29.19           C  
ATOM    653  CE2 TYR L  87      30.405  16.733  34.738  1.00 28.97           C  
ATOM    654  CZ  TYR L  87      30.199  15.480  35.258  1.00 29.29           C  
ATOM    655  OH  TYR L  87      30.649  14.343  34.557  1.00 30.55           O  
ATOM    656  C   TYR L  87      29.145  20.562  38.992  1.00 33.28           C  
ATOM    657  O   TYR L  87      28.375  20.372  39.932  1.00 33.46           O  
ATOM    658  N   CYS L  88      29.369  21.782  38.467  1.00 34.26           N  
ATOM    659  CA  CYS L  88      28.632  22.926  38.905  1.00 35.77           C  
ATOM    660  CB  CYS L  88      29.516  24.159  39.230  1.00 37.95           C  
ATOM    661  SG  CYS L  88      30.708  24.596  37.919  1.00 42.80           S  
ATOM    662  C   CYS L  88      27.697  23.264  37.790  1.00 35.11           C  
ATOM    663  O   CYS L  88      27.987  23.022  36.619  1.00 35.11           O  
ATOM    664  N   GLN L  89      26.509  23.786  38.132  1.00 35.06           N  
ATOM    665  CA  GLN L  89      25.551  24.097  37.114  1.00 35.69           C  
ATOM    666  CB  GLN L  89      24.424  23.066  37.017  1.00 34.89           C  
ATOM    667  CG  GLN L  89      23.393  23.399  35.938  1.00 36.00           C  
ATOM    668  CD  GLN L  89      22.156  22.572  36.235  1.00 37.75           C  
ATOM    669  OE1 GLN L  89      21.991  22.054  37.337  1.00 38.90           O  
ATOM    670  NE2 GLN L  89      21.251  22.444  35.232  1.00 38.18           N  
ATOM    671  C   GLN L  89      24.884  25.376  37.483  1.00 36.66           C  
ATOM    672  O   GLN L  89      24.493  25.592  38.629  1.00 37.08           O  
ATOM    673  N   GLN L  90      24.724  26.253  36.483  1.00 38.06           N  
ATOM    674  CA  GLN L  90      24.075  27.506  36.684  1.00 39.31           C  
ATOM    675  CB  GLN L  90      24.776  28.590  35.842  1.00 40.13           C  
ATOM    676  CG  GLN L  90      23.986  29.863  35.601  1.00 41.03           C  
ATOM    677  CD  GLN L  90      23.115  29.570  34.393  1.00 42.65           C  
ATOM    678  OE1 GLN L  90      21.906  29.399  34.523  1.00 42.56           O  
ATOM    679  NE2 GLN L  90      23.743  29.472  33.190  1.00 43.16           N  
ATOM    680  C   GLN L  90      22.636  27.337  36.282  1.00 40.65           C  
ATOM    681  O   GLN L  90      22.332  26.970  35.150  1.00 40.46           O  
ATOM    682  N   TYR L  91      21.602  27.647  37.110  1.00 34.57           N  
ATOM    683  CA  TYR L  91      20.273  27.599  36.514  1.00 38.51           C  
ATOM    684  CB  TYR L  91      19.430  26.397  36.991  1.00 34.30           C  
ATOM    685  CG  TYR L  91      19.454  26.334  38.477  1.00 34.15           C  
ATOM    686  CD1 TYR L  91      18.670  27.167  39.242  1.00 33.48           C  
ATOM    687  CD2 TYR L  91      20.258  25.413  39.104  1.00 37.11           C  
ATOM    688  CE1 TYR L  91      18.702  27.090  40.613  1.00 37.18           C  
ATOM    689  CE2 TYR L  91      20.297  25.329  40.475  1.00 41.43           C  
ATOM    690  CZ  TYR L  91      19.514  26.167  41.229  1.00 46.42           C  
ATOM    691  OH  TYR L  91      19.550  26.083  42.636  1.00 45.88           O  
ATOM    692  C   TYR L  91      19.527  28.880  36.759  1.00 43.08           C  
ATOM    693  O   TYR L  91      18.324  28.865  37.026  1.00 42.38           O  
ATOM    694  N   ASN L  92      20.216  30.030  36.648  1.00 45.83           N  
ATOM    695  CA  ASN L  92      19.567  31.296  36.812  1.00 45.62           C  
ATOM    696  CB  ASN L  92      20.559  32.466  36.860  1.00 58.32           C  
ATOM    697  CG  ASN L  92      19.802  33.697  37.330  1.00  0.00           C  
ATOM    698  OD1 ASN L  92      18.577  33.765  37.237  1.00  0.00           O  
ATOM    699  ND2 ASN L  92      20.552  34.703  37.854  1.00  0.00           N  
ATOM    700  C   ASN L  92      18.711  31.509  35.618  1.00 48.68           C  
ATOM    701  O   ASN L  92      17.585  31.990  35.714  1.00 50.86           O  
ATOM    702  N   SER L  93      19.251  31.136  34.447  1.00 46.88           N  
ATOM    703  CA  SER L  93      18.566  31.367  33.218  1.00 52.79           C  
ATOM    704  CB  SER L  93      19.267  32.403  32.326  1.00 53.22           C  
ATOM    705  OG  SER L  93      20.528  31.911  31.895  1.00 63.27           O  
ATOM    706  C   SER L  93      18.570  30.090  32.461  1.00 55.69           C  
ATOM    707  O   SER L  93      19.105  29.077  32.906  1.00 54.31           O  
ATOM    708  N   SER L  94      17.913  30.094  31.292  1.00 55.90           N  
ATOM    709  CA  SER L  94      17.941  28.926  30.476  1.00 57.29           C  
ATOM    710  CB  SER L  94      16.548  28.356  30.165  1.00 50.39           C  
ATOM    711  OG  SER L  94      15.794  29.290  29.409  1.00 56.68           O  
ATOM    712  C   SER L  94      18.544  29.377  29.192  1.00 58.41           C  
ATOM    713  O   SER L  94      18.440  30.549  28.831  1.00 60.11           O  
ATOM    714  N   PRO L  95      19.214  28.503  28.508  1.00 58.36           N  
ATOM    715  CA  PRO L  95      19.373  27.154  28.967  1.00 56.55           C  
ATOM    716  CD  PRO L  95      19.193  28.579  27.058  1.00 62.29           C  
ATOM    717  CB  PRO L  95      19.924  26.376  27.780  1.00 58.32           C  
ATOM    718  CG  PRO L  95      19.359  27.136  26.571  1.00 59.95           C  
ATOM    719  C   PRO L  95      20.250  27.062  30.154  1.00 48.95           C  
ATOM    720  O   PRO L  95      21.018  27.984  30.423  1.00 51.96           O  
ATOM    721  N   GLU L  96      20.120  25.961  30.908  1.00 42.25           N  
ATOM    722  CA  GLU L  96      21.014  25.816  32.004  1.00 38.73           C  
ATOM    723  CB  GLU L  96      20.565  24.850  33.121  1.00 38.84           C  
ATOM    724  CG  GLU L  96      19.549  25.457  34.095  1.00 42.45           C  
ATOM    725  CD  GLU L  96      18.141  25.066  33.681  1.00 53.28           C  
ATOM    726  OE1 GLU L  96      17.963  23.897  33.249  1.00 33.12           O  
ATOM    727  OE2 GLU L  96      17.226  25.925  33.800  1.00 36.72           O1-
ATOM    728  C   GLU L  96      22.318  25.358  31.449  1.00 36.68           C  
ATOM    729  O   GLU L  96      22.391  24.775  30.370  1.00 39.39           O  
ATOM    730  N   THR L  97      23.400  25.651  32.188  1.00 44.34           N  
ATOM    731  CA  THR L  97      24.740  25.362  31.727  1.00 42.84           C  
ATOM    732  CB  THR L  97      25.450  26.631  31.366  1.00 43.12           C  
ATOM    733  OG1 THR L  97      24.668  27.383  30.450  1.00 43.28           O  
ATOM    734  CG2 THR L  97      26.787  26.279  30.707  1.00 43.56           C  
ATOM    735  C   THR L  97      25.532  24.684  32.826  1.00 41.68           C  
ATOM    736  O   THR L  97      25.281  24.911  34.008  1.00 42.23           O  
ATOM    737  N   PHE L  98      26.537  23.843  32.465  1.00 40.53           N  
ATOM    738  CA  PHE L  98      27.321  23.108  33.440  1.00 39.09           C  
ATOM    739  CB  PHE L  98      27.304  21.576  33.267  1.00 38.25           C  
ATOM    740  CG  PHE L  98      25.952  20.998  33.504  1.00 37.40           C  
ATOM    741  CD1 PHE L  98      25.054  20.894  32.468  1.00 37.59           C  
ATOM    742  CD2 PHE L  98      25.585  20.540  34.750  1.00 37.46           C  
ATOM    743  CE1 PHE L  98      23.806  20.353  32.664  1.00 38.10           C  
ATOM    744  CE2 PHE L  98      24.335  19.998  34.950  1.00 37.85           C  
ATOM    745  CZ  PHE L  98      23.443  19.902  33.909  1.00 37.87           C  
ATOM    746  C   PHE L  98      28.778  23.448  33.302  1.00 38.63           C  
ATOM    747  O   PHE L  98      29.226  23.987  32.292  1.00 38.19           O  
ATOM    748  N   GLY L  99      29.556  23.152  34.364  1.00 37.83           N  
ATOM    749  CA  GLY L  99      30.985  23.317  34.347  1.00 37.08           C  
ATOM    750  C   GLY L  99      31.567  22.047  33.795  1.00 36.71           C  
ATOM    751  O   GLY L  99      30.869  21.046  33.662  1.00 36.18           O  
ATOM    752  N   GLN L 100      32.881  22.060  33.491  0.90 35.99           N  
ATOM    753  CA  GLN L 100      33.615  20.960  32.919  0.90 36.00           C  
ATOM    754  CB  GLN L 100      35.043  21.354  32.514  0.90 36.52           C  
ATOM    755  CG  GLN L 100      35.072  22.450  31.450  0.90 38.08           C  
ATOM    756  CD  GLN L 100      34.433  21.889  30.189  0.90 39.73           C  
ATOM    757  OE1 GLN L 100      33.256  22.119  29.917  0.90 40.70           O  
ATOM    758  NE2 GLN L 100      35.235  21.125  29.400  0.90 39.28           N  
ATOM    759  C   GLN L 100      33.714  19.835  33.904  0.90 35.80           C  
ATOM    760  O   GLN L 100      33.826  18.671  33.523  0.90 35.98           O  
ATOM    761  N   GLY L 101      33.746  20.154  35.209  1.00 35.34           N  
ATOM    762  CA  GLY L 101      33.779  19.108  36.192  1.00 34.83           C  
ATOM    763  C   GLY L 101      35.142  18.999  36.794  1.00 34.59           C  
ATOM    764  O   GLY L 101      36.145  19.365  36.184  1.00 34.74           O  
ATOM    765  N   THR L 102      35.192  18.496  38.048  1.00 34.26           N  
ATOM    766  CA  THR L 102      36.432  18.296  38.747  1.00 33.55           C  
ATOM    767  CB  THR L 102      36.614  19.212  39.921  1.00 33.11           C  
ATOM    768  OG1 THR L 102      36.575  20.565  39.496  1.00 31.46           O  
ATOM    769  CG2 THR L 102      37.968  18.901  40.581  1.00 31.62           C  
ATOM    770  C   THR L 102      36.438  16.898  39.283  1.00 34.28           C  
ATOM    771  O   THR L 102      35.560  16.504  40.047  1.00 34.15           O  
ATOM    772  N   LYS L 103      37.463  16.113  38.918  1.00 34.86           N  
ATOM    773  CA  LYS L 103      37.538  14.746  39.345  1.00 36.58           C  
ATOM    774  CB  LYS L 103      38.255  13.879  38.299  1.00 37.07           C  
ATOM    775  CG  LYS L 103      38.376  12.401  38.658  1.00 39.43           C  
ATOM    776  CD  LYS L 103      38.932  11.553  37.513  1.00 42.30           C  
ATOM    777  CE  LYS L 103      39.259  10.114  37.915  1.00 44.16           C  
ATOM    778  NZ  LYS L 103      39.808   9.380  36.753  1.00 44.80           N1+
ATOM    779  C   LYS L 103      38.357  14.698  40.599  1.00 37.13           C  
ATOM    780  O   LYS L 103      39.492  15.173  40.628  1.00 37.20           O  
ATOM    781  N   VAL L 104      37.793  14.115  41.678  1.00 37.17           N  
ATOM    782  CA  VAL L 104      38.511  14.008  42.919  1.00 38.01           C  
ATOM    783  CB  VAL L 104      37.629  14.178  44.132  1.00 38.71           C  
ATOM    784  CG1 VAL L 104      38.452  13.912  45.404  1.00 35.13           C  
ATOM    785  CG2 VAL L 104      37.010  15.587  44.093  1.00 34.85           C  
ATOM    786  C   VAL L 104      39.093  12.626  42.952  1.00 38.76           C  
ATOM    787  O   VAL L 104      38.369  11.631  42.960  1.00 38.68           O  
ATOM    788  N   GLU L 105      40.440  12.542  42.979  1.00 39.40           N  
ATOM    789  CA  GLU L 105      41.117  11.276  42.941  1.00 40.93           C  
ATOM    790  CB  GLU L 105      42.214  11.204  41.868  1.00 41.97           C  
ATOM    791  CG  GLU L 105      43.280  12.287  42.044  1.00 44.80           C  
ATOM    792  CD  GLU L 105      44.494  11.907  41.216  1.00 45.97           C  
ATOM    793  OE1 GLU L 105      45.261  11.011  41.658  1.00 47.37           O  
ATOM    794  OE2 GLU L 105      44.674  12.511  40.127  1.00 46.01           O1-
ATOM    795  C   GLU L 105      41.788  11.041  44.254  1.00 40.95           C  
ATOM    796  O   GLU L 105      42.020  11.968  45.028  1.00 40.85           O  
ATOM    797  N   ILE L 106      42.119   9.764  44.530  1.00 40.96           N  
ATOM    798  CA  ILE L 106      42.701   9.433  45.796  1.00 40.26           C  
ATOM    799  CB  ILE L 106      42.287   8.083  46.315  1.00 40.22           C  
ATOM    800  CG1 ILE L 106      40.764   8.058  46.518  1.00 40.62           C  
ATOM    801  CG2 ILE L 106      43.068   7.809  47.613  1.00 40.55           C  
ATOM    802  CD1 ILE L 106      40.204   6.683  46.881  1.00 40.59           C  
ATOM    803  C   ILE L 106      44.187   9.476  45.691  1.00 39.97           C  
ATOM    804  O   ILE L 106      44.801   8.869  44.813  1.00 39.07           O  
ATOM    805  N   LYS L 107      44.787  10.241  46.614  1.00 39.89           N  
ATOM    806  CA  LYS L 107      46.197  10.414  46.727  1.00 41.28           C  
ATOM    807  CB  LYS L 107      46.540  11.509  47.747  1.00 42.35           C  
ATOM    808  CG  LYS L 107      48.029  11.787  47.909  1.00 45.36           C  
ATOM    809  CD  LYS L 107      48.307  13.100  48.646  1.00 48.85           C  
ATOM    810  CE  LYS L 107      49.793  13.348  48.910  1.00 51.14           C  
ATOM    811  NZ  LYS L 107      49.981  14.638  49.613  1.00 52.27           N1+
ATOM    812  C   LYS L 107      46.738   9.085  47.250  1.00 41.03           C  
ATOM    813  O   LYS L 107      46.181   8.583  48.263  1.00 41.65           O  
ATOM    814  OXT LYS L 107      47.712   8.556  46.649  1.00  0.00           O1-
TER     815      LYS L 107 
ATOM    816  N   GLN H 108      10.657   6.731  45.148  1.00 69.70           N1+
ATOM    817  CA  GLN H 108       9.211   6.777  44.840  1.00 69.39           C  
ATOM    818  CB  GLN H 108       8.553   7.971  45.552  1.00 69.99           C  
ATOM    819  CG  GLN H 108       8.577   7.879  47.079  1.00 71.27           C  
ATOM    820  CD  GLN H 108       7.551   6.839  47.511  1.00 72.79           C  
ATOM    821  OE1 GLN H 108       7.346   6.604  48.701  1.00 73.22           O  
ATOM    822  NE2 GLN H 108       6.888   6.190  46.518  1.00 76.84           N  
ATOM    823  C   GLN H 108       9.056   6.972  43.373  1.00 68.75           C  
ATOM    824  O   GLN H 108       8.705   6.043  42.646  1.00 68.73           O  
ATOM    825  N   VAL H 109       9.306   8.205  42.899  1.00 67.36           N  
ATOM    826  CA  VAL H 109       9.207   8.423  41.494  1.00 65.82           C  
ATOM    827  CB  VAL H 109       9.038   9.871  41.133  1.00 65.59           C  
ATOM    828  CG1 VAL H 109      10.292  10.637  41.584  1.00 65.93           C  
ATOM    829  CG2 VAL H 109       8.751   9.980  39.626  1.00 65.02           C  
ATOM    830  C   VAL H 109      10.491   7.948  40.910  1.00 64.88           C  
ATOM    831  O   VAL H 109      11.551   8.059  41.524  1.00 64.33           O  
ATOM    832  N   GLN H 110      10.423   7.338  39.720  1.00 63.84           N  
ATOM    833  CA  GLN H 110      11.648   6.960  39.100  1.00 63.07           C  
ATOM    834  CB  GLN H 110      12.046   5.486  39.317  1.00 64.00           C  
ATOM    835  CG  GLN H 110      11.108   4.454  38.691  1.00 66.08           C  
ATOM    836  CD  GLN H 110      11.644   3.064  39.021  1.00 67.40           C  
ATOM    837  OE1 GLN H 110      11.033   2.055  38.672  1.00 68.38           O  
ATOM    838  NE2 GLN H 110      12.812   3.001  39.714  1.00 68.38           N  
ATOM    839  C   GLN H 110      11.494   7.231  37.644  1.00 61.17           C  
ATOM    840  O   GLN H 110      10.380   7.303  37.123  1.00 61.35           O  
ATOM    841  N   LEU H 111      12.626   7.444  36.952  1.00 59.14           N  
ATOM    842  CA  LEU H 111      12.555   7.729  35.551  1.00 56.72           C  
ATOM    843  CB  LEU H 111      13.347   8.991  35.171  1.00 55.89           C  
ATOM    844  CG  LEU H 111      12.815  10.265  35.854  1.00 55.06           C  
ATOM    845  CD1 LEU H 111      13.621  11.505  35.444  1.00 55.04           C  
ATOM    846  CD2 LEU H 111      11.308  10.427  35.612  1.00 54.64           C  
ATOM    847  C   LEU H 111      13.194   6.562  34.855  1.00 55.74           C  
ATOM    848  O   LEU H 111      14.326   6.196  35.165  1.00 55.60           O  
ATOM    849  N   VAL H 112      12.490   5.933  33.890  1.00 55.09           N  
ATOM    850  CA  VAL H 112      13.047   4.782  33.232  1.00 54.93           C  
ATOM    851  CB  VAL H 112      12.118   3.606  33.235  1.00 55.87           C  
ATOM    852  CG1 VAL H 112      12.769   2.460  32.443  1.00 23.54           C  
ATOM    853  CG2 VAL H 112      11.794   3.252  34.696  1.00 23.45           C  
ATOM    854  C   VAL H 112      13.307   5.140  31.805  1.00 54.19           C  
ATOM    855  O   VAL H 112      12.423   5.625  31.105  1.00 54.63           O  
ATOM    856  N   GLN H 113      14.533   4.881  31.313  1.00 53.16           N  
ATOM    857  CA  GLN H 113      14.858   5.283  29.973  1.00 52.28           C  
ATOM    858  CB  GLN H 113      16.174   6.074  29.904  1.00 51.15           C  
ATOM    859  CG  GLN H 113      16.120   7.340  30.765  1.00 50.19           C  
ATOM    860  CD  GLN H 113      17.417   8.110  30.584  1.00 49.41           C  
ATOM    861  OE1 GLN H 113      17.812   8.916  31.426  1.00 49.32           O  
ATOM    862  NE2 GLN H 113      18.094   7.859  29.435  1.00 49.23           N  
ATOM    863  C   GLN H 113      14.970   4.080  29.078  1.00 52.32           C  
ATOM    864  O   GLN H 113      14.972   2.936  29.533  1.00 52.42           O  
ATOM    865  N   SER H 114      15.050   4.335  27.752  1.00 52.38           N  
ATOM    866  CA  SER H 114      15.130   3.307  26.744  1.00 52.33           C  
ATOM    867  CB  SER H 114      15.023   3.817  25.296  1.00 52.37           C  
ATOM    868  OG  SER H 114      13.760   4.413  25.054  1.00 52.08           O  
ATOM    869  C   SER H 114      16.474   2.672  26.828  1.00 52.18           C  
ATOM    870  O   SER H 114      17.328   3.103  27.597  1.00 52.18           O  
ATOM    871  N   GLY H 115      16.673   1.597  26.038  1.00 51.90           N  
ATOM    872  CA  GLY H 115      17.918   0.885  26.036  1.00 51.80           C  
ATOM    873  C   GLY H 115      18.865   1.528  25.073  1.00 51.88           C  
ATOM    874  O   GLY H 115      18.491   2.391  24.280  1.00 51.58           O  
ATOM    875  N   ALA H 116      20.128   1.059  25.099  1.00 51.92           N  
ATOM    876  CA  ALA H 116      21.177   1.607  24.291  1.00 52.38           C  
ATOM    877  CB  ALA H 116      22.553   0.972  24.564  1.00 52.28           C  
ATOM    878  C   ALA H 116      20.858   1.408  22.846  1.00 52.92           C  
ATOM    879  O   ALA H 116      20.274   0.398  22.453  1.00 52.95           O  
ATOM    880  N   GLU H 117      21.229   2.399  22.005  1.00 53.40           N  
ATOM    881  CA  GLU H 117      20.946   2.253  20.608  1.00 53.49           C  
ATOM    882  CB  GLU H 117      19.707   3.041  20.143  1.00 54.58           C  
ATOM    883  CG  GLU H 117      18.410   2.487  20.747  1.00 56.97           C  
ATOM    884  CD  GLU H 117      17.220   3.198  20.119  1.00 58.49           C  
ATOM    885  OE1 GLU H 117      17.440   3.991  19.167  1.00 59.58           O  
ATOM    886  OE2 GLU H 117      16.072   2.952  20.576  1.00 59.39           O1-
ATOM    887  C   GLU H 117      22.138   2.673  19.802  1.00 53.27           C  
ATOM    888  O   GLU H 117      22.953   3.484  20.238  1.00 52.88           O  
ATOM    889  N   VAL H 118      22.286   2.080  18.598  1.00 52.73           N  
ATOM    890  CA  VAL H 118      23.368   2.429  17.723  1.00 52.26           C  
ATOM    891  CB  VAL H 118      24.263   1.260  17.408  1.00 52.57           C  
ATOM    892  CG1 VAL H 118      25.323   1.702  16.390  1.00 52.40           C  
ATOM    893  CG2 VAL H 118      24.857   0.731  18.723  1.00 52.31           C  
ATOM    894  C   VAL H 118      22.747   2.904  16.444  1.00 52.31           C  
ATOM    895  O   VAL H 118      21.899   2.225  15.865  1.00 52.60           O  
ATOM    896  N   LYS H 119      23.150   4.096  15.961  1.00 52.12           N  
ATOM    897  CA  LYS H 119      22.526   4.599  14.768  1.00 52.06           C  
ATOM    898  CB  LYS H 119      21.634   5.838  15.006  1.00 51.40           C  
ATOM    899  CG  LYS H 119      20.366   5.535  15.811  1.00 52.06           C  
ATOM    900  CD  LYS H 119      19.437   4.524  15.132  1.00 52.48           C  
ATOM    901  CE  LYS H 119      18.166   4.211  15.925  1.00 52.59           C  
ATOM    902  NZ  LYS H 119      17.099   5.181  15.592  1.00 52.95           N1+
ATOM    903  C   LYS H 119      23.574   4.988  13.773  1.00 52.21           C  
ATOM    904  O   LYS H 119      24.651   5.467  14.125  1.00 52.26           O  
ATOM    905  N   LYS H 120      23.276   4.767  12.479  1.00 52.24           N  
ATOM    906  CA  LYS H 120      24.195   5.165  11.458  1.00 52.09           C  
ATOM    907  CB  LYS H 120      23.897   4.587  10.064  1.00 52.83           C  
ATOM    908  CG  LYS H 120      24.262   3.109   9.908  1.00 54.14           C  
ATOM    909  CD  LYS H 120      23.768   2.515   8.589  1.00 55.73           C  
ATOM    910  CE  LYS H 120      24.356   1.143   8.258  1.00 56.35           C  
ATOM    911  NZ  LYS H 120      23.873   0.699   6.932  1.00 56.71           N1+
ATOM    912  C   LYS H 120      24.092   6.650  11.361  1.00 51.54           C  
ATOM    913  O   LYS H 120      23.076   7.238  11.728  1.00 51.46           O  
ATOM    914  N   PRO H 121      25.122   7.284  10.885  1.00 51.42           N  
ATOM    915  CA  PRO H 121      25.081   8.712  10.810  1.00 51.81           C  
ATOM    916  CD  PRO H 121      26.474   6.785  11.066  1.00 51.35           C  
ATOM    917  CB  PRO H 121      26.508   9.145  10.472  1.00 51.67           C  
ATOM    918  CG  PRO H 121      27.372   8.032  11.099  1.00 51.65           C  
ATOM    919  C   PRO H 121      24.031   9.148   9.844  1.00 52.30           C  
ATOM    920  O   PRO H 121      23.798   8.457   8.854  1.00 52.56           O  
ATOM    921  N   GLY H 122      23.367  10.284  10.134  1.00 52.05           N  
ATOM    922  CA  GLY H 122      22.364  10.805   9.253  1.00 51.96           C  
ATOM    923  C   GLY H 122      21.014  10.363   9.726  1.00 51.85           C  
ATOM    924  O   GLY H 122      20.003  10.965   9.369  1.00 51.99           O  
ATOM    925  N   SER H 123      20.959   9.312  10.564  1.00 51.36           N  
ATOM    926  CA  SER H 123      19.689   8.824  11.018  1.00 51.44           C  
ATOM    927  CB  SER H 123      19.723   7.364  11.511  1.00 52.44           C  
ATOM    928  OG  SER H 123      20.576   7.236  12.639  1.00 53.95           O  
ATOM    929  C   SER H 123      19.226   9.693  12.143  1.00 50.85           C  
ATOM    930  O   SER H 123      19.876  10.676  12.496  1.00 50.28           O  
ATOM    931  N   SER H 124      18.044   9.368  12.703  1.00 50.32           N  
ATOM    932  CA  SER H 124      17.491  10.107  13.800  1.00 50.37           C  
ATOM    933  CB  SER H 124      16.108  10.708  13.502  1.00 51.02           C  
ATOM    934  OG  SER H 124      16.201  11.689  12.482  1.00 52.25           O  
ATOM    935  C   SER H 124      17.255   9.118  14.890  1.00 49.97           C  
ATOM    936  O   SER H 124      17.118   7.924  14.629  1.00 50.64           O  
ATOM    937  N   VAL H 125      17.211   9.583  16.151  1.00 49.27           N  
ATOM    938  CA  VAL H 125      16.967   8.653  17.208  1.00 49.13           C  
ATOM    939  CB  VAL H 125      18.192   8.320  18.009  1.00 48.48           C  
ATOM    940  CG1 VAL H 125      18.721   9.609  18.660  1.00 47.42           C  
ATOM    941  CG2 VAL H 125      17.837   7.210  19.012  1.00 48.61           C  
ATOM    942  C   VAL H 125      15.961   9.243  18.134  1.00 49.81           C  
ATOM    943  O   VAL H 125      15.830  10.462  18.250  1.00 49.30           O  
ATOM    944  N   LYS H 126      15.198   8.362  18.806  1.00 50.08           N  
ATOM    945  CA  LYS H 126      14.200   8.795  19.732  1.00 50.55           C  
ATOM    946  CB  LYS H 126      12.783   8.449  19.243  1.00 51.51           C  
ATOM    947  CG  LYS H 126      11.661   8.962  20.143  1.00 52.23           C  
ATOM    948  CD  LYS H 126      10.260   8.776  19.551  1.00 52.49           C  
ATOM    949  CE  LYS H 126       9.744   9.964  18.741  1.00 53.02           C  
ATOM    950  NZ  LYS H 126       8.374   9.675  18.260  1.00 52.31           N1+
ATOM    951  C   LYS H 126      14.446   8.033  21.000  1.00 50.72           C  
ATOM    952  O   LYS H 126      14.500   6.803  20.988  1.00 51.29           O  
ATOM    953  N   VAL H 127      14.612   8.743  22.134  1.00 50.28           N  
ATOM    954  CA  VAL H 127      14.853   8.078  23.385  1.00 49.99           C  
ATOM    955  CB  VAL H 127      16.059   8.585  24.120  1.00 49.73           C  
ATOM    956  CG1 VAL H 127      16.152   7.843  25.465  1.00 49.81           C  
ATOM    957  CG2 VAL H 127      17.290   8.395  23.224  1.00 48.96           C  
ATOM    958  C   VAL H 127      13.675   8.336  24.264  1.00 50.33           C  
ATOM    959  O   VAL H 127      13.079   9.411  24.212  1.00 51.08           O  
ATOM    960  N   SER H 128      13.314   7.348  25.111  1.00 49.92           N  
ATOM    961  CA  SER H 128      12.146   7.513  25.926  1.00 50.04           C  
ATOM    962  CB  SER H 128      11.096   6.396  25.758  1.00 50.53           C  
ATOM    963  OG  SER H 128      11.575   5.165  26.279  1.00 50.69           O  
ATOM    964  C   SER H 128      12.535   7.562  27.373  1.00 49.75           C  
ATOM    965  O   SER H 128      13.597   7.090  27.772  1.00 50.26           O  
ATOM    966  N   CYS H 129      11.678   8.203  28.189  1.00 49.85           N  
ATOM    967  CA  CYS H 129      11.876   8.333  29.604  1.00 50.51           C  
ATOM    968  CB  CYS H 129      12.454   9.729  29.953  1.00 49.79           C  
ATOM    969  SG  CYS H 129      12.751  10.046  31.720  1.00 49.20           S  
ATOM    970  C   CYS H 129      10.516   8.177  30.216  1.00 51.42           C  
ATOM    971  O   CYS H 129       9.705   9.100  30.171  1.00 51.64           O  
ATOM    972  N   GLU H 130      10.227   6.994  30.803  1.00 52.09           N  
ATOM    973  CA  GLU H 130       8.937   6.754  31.385  1.00 53.00           C  
ATOM    974  CB  GLU H 130       8.450   5.298  31.299  1.00 53.91           C  
ATOM    975  CG  GLU H 130       7.025   5.131  31.832  1.00 54.81           C  
ATOM    976  CD  GLU H 130       6.664   3.654  31.790  1.00 55.87           C  
ATOM    977  OE1 GLU H 130       7.564   2.838  31.456  1.00  0.00           O  
ATOM    978  OE2 GLU H 130       5.487   3.323  32.097  1.00  0.00           O1-
ATOM    979  C   GLU H 130       8.989   7.112  32.831  1.00 53.84           C  
ATOM    980  O   GLU H 130       9.924   6.748  33.546  1.00 53.69           O  
ATOM    981  N   ALA H 131       7.961   7.844  33.299  1.00 54.48           N  
ATOM    982  CA  ALA H 131       7.932   8.248  34.673  1.00 55.95           C  
ATOM    983  CB  ALA H 131       7.637   9.743  34.879  1.00 55.14           C  
ATOM    984  C   ALA H 131       6.838   7.488  35.324  1.00 57.25           C  
ATOM    985  O   ALA H 131       5.726   7.417  34.805  1.00 57.37           O  
ATOM    986  N   SER H 132       7.112   6.878  36.492  1.00 58.47           N  
ATOM    987  CA  SER H 132       6.014   6.157  37.039  1.00 59.84           C  
ATOM    988  CB  SER H 132       6.029   4.646  36.731  1.00 60.14           C  
ATOM    989  OG  SER H 132       7.127   4.010  37.367  1.00 61.39           O  
ATOM    990  C   SER H 132       5.920   6.347  38.508  1.00 60.44           C  
ATOM    991  O   SER H 132       6.870   6.737  39.186  1.00 60.43           O  
ATOM    992  N   GLY H 133       4.794   5.930  39.075  1.00 90.10           N  
ATOM    993  CA  GLY H 133       4.666   6.117  40.477  1.00 91.32           C  
ATOM    994  C   GLY H 133       3.467   6.975  40.567  1.00 92.11           C  
ATOM    995  O   GLY H 133       2.400   6.622  40.067  1.00 92.56           O  
ATOM    996  N   VAL H 134       3.602   8.124  41.240  1.00 95.00           N  
ATOM    997  CA  VAL H 134       2.499   9.020  41.164  1.00 95.11           C  
ATOM    998  CB  VAL H 134       2.247   9.783  42.432  1.00106.43           C  
ATOM    999  CG1 VAL H 134       1.093  10.764  42.176  1.00  0.00           C  
ATOM   1000  CG2 VAL H 134       1.954   8.785  43.563  1.00  0.00           C  
ATOM   1001  C   VAL H 134       2.906   9.987  40.102  1.00 94.81           C  
ATOM   1002  O   VAL H 134       3.794  10.815  40.301  1.00 94.04           O  
ATOM   1003  N   THR H 135       2.249   9.923  38.932  1.00 96.05           N  
ATOM   1004  CA  THR H 135       2.750  10.767  37.898  1.00 96.52           C  
ATOM   1005  CB  THR H 135       2.691  10.137  36.536  1.00 96.91           C  
ATOM   1006  OG1 THR H 135       3.253  11.012  35.569  1.00 98.89           O  
ATOM   1007  CG2 THR H 135       1.231   9.784  36.194  1.00 97.77           C  
ATOM   1008  C   THR H 135       1.988  12.044  37.882  1.00 96.32           C  
ATOM   1009  O   THR H 135       0.786  12.083  37.622  1.00 96.83           O  
ATOM   1010  N   SER H 136       2.702  13.130  38.225  1.00 95.06           N  
ATOM   1011  CA  SER H 136       2.129  14.420  38.088  1.00 92.43           C  
ATOM   1012  CB  SER H 136       2.440  15.380  39.248  1.00 91.31           C  
ATOM   1013  OG  SER H 136       1.853  16.652  39.012  1.00  0.00           O  
ATOM   1014  C   SER H 136       2.786  14.928  36.837  1.00 88.69           C  
ATOM   1015  O   SER H 136       3.979  15.239  36.771  1.00 85.03           O  
ATOM   1016  N   SER H 137       1.989  14.967  35.768  1.00 84.53           N  
ATOM   1017  CA  SER H 137       2.435  15.420  34.493  1.00 80.70           C  
ATOM   1018  CB  SER H 137       1.484  15.037  33.351  1.00 80.13           C  
ATOM   1019  OG  SER H 137       1.491  13.627  33.177  1.00 77.75           O  
ATOM   1020  C   SER H 137       2.547  16.902  34.565  1.00 74.79           C  
ATOM   1021  O   SER H 137       2.769  17.559  33.555  1.00 73.97           O  
ATOM   1022  N   SER H 138       2.276  17.475  35.746  1.00 71.71           N  
ATOM   1023  CA  SER H 138       2.512  18.864  35.990  1.00 72.14           C  
ATOM   1024  CB  SER H 138       1.820  19.366  37.265  1.00 70.40           C  
ATOM   1025  OG  SER H 138       2.100  20.742  37.453  1.00 84.85           O  
ATOM   1026  C   SER H 138       3.998  19.025  36.161  1.00 68.87           C  
ATOM   1027  O   SER H 138       4.515  20.142  36.178  1.00 66.24           O  
ATOM   1028  N   TYR H 139       4.701  17.884  36.338  1.00 68.82           N  
ATOM   1029  CA  TYR H 139       6.125  17.801  36.485  1.00 66.18           C  
ATOM   1030  CB  TYR H 139       6.636  16.557  37.234  1.00 70.91           C  
ATOM   1031  CG  TYR H 139       6.272  16.749  38.667  1.00 76.36           C  
ATOM   1032  CD1 TYR H 139       6.903  17.719  39.414  1.00 79.88           C  
ATOM   1033  CD2 TYR H 139       5.324  15.964  39.275  1.00 77.14           C  
ATOM   1034  CE1 TYR H 139       6.589  17.913  40.738  1.00 82.44           C  
ATOM   1035  CE2 TYR H 139       5.006  16.152  40.601  1.00 78.38           C  
ATOM   1036  CZ  TYR H 139       5.636  17.128  41.337  1.00 78.29           C  
ATOM   1037  OH  TYR H 139       5.314  17.325  42.695  1.00 73.44           O  
ATOM   1038  C   TYR H 139       6.716  17.836  35.118  1.00 65.74           C  
ATOM   1039  O   TYR H 139       6.097  17.482  34.125  1.00 65.75           O  
ATOM   1040  N   THR H 140       7.968  18.269  35.078  1.00 52.45           N  
ATOM   1041  CA  THR H 140       8.692  18.809  33.952  1.00 49.69           C  
ATOM   1042  CB  THR H 140       9.077  20.254  34.092  1.00 49.90           C  
ATOM   1043  OG1 THR H 140       9.931  20.423  35.210  1.00  0.00           O  
ATOM   1044  CG2 THR H 140       7.813  21.107  34.263  1.00  0.00           C  
ATOM   1045  C   THR H 140       9.953  18.008  33.765  1.00 47.50           C  
ATOM   1046  O   THR H 140      10.725  17.785  34.697  1.00 47.58           O  
ATOM   1047  N   ILE H 141      10.204  17.569  32.517  1.00 45.36           N  
ATOM   1048  CA  ILE H 141      11.295  16.680  32.230  1.00 42.75           C  
ATOM   1049  CB  ILE H 141      10.838  15.488  31.435  1.00 43.00           C  
ATOM   1050  CG1 ILE H 141       9.665  14.778  32.142  1.00 42.85           C  
ATOM   1051  CG2 ILE H 141      12.057  14.593  31.156  1.00 43.32           C  
ATOM   1052  CD1 ILE H 141       9.947  14.348  33.578  1.00 43.56           C  
ATOM   1053  C   ILE H 141      12.331  17.366  31.370  1.00 41.36           C  
ATOM   1054  O   ILE H 141      11.997  18.061  30.414  1.00 40.50           O  
ATOM   1055  N   SER H 142      13.635  17.178  31.682  1.00 39.79           N  
ATOM   1056  CA  SER H 142      14.688  17.799  30.904  1.00 38.82           C  
ATOM   1057  CB  SER H 142      15.464  18.878  31.674  1.00 39.13           C  
ATOM   1058  OG  SER H 142      16.098  18.316  32.811  1.00 44.86           O  
ATOM   1059  C   SER H 142      15.659  16.746  30.443  1.00 38.24           C  
ATOM   1060  O   SER H 142      15.748  15.682  31.044  1.00 37.87           O  
ATOM   1061  N   TRP H 143      16.406  17.003  29.341  1.00 37.23           N  
ATOM   1062  CA  TRP H 143      17.320  16.021  28.824  1.00 36.47           C  
ATOM   1063  CB  TRP H 143      16.981  15.607  27.379  1.00 37.64           C  
ATOM   1064  CG  TRP H 143      15.644  14.908  27.267  1.00 39.52           C  
ATOM   1065  CD2 TRP H 143      15.465  13.487  27.225  1.00 40.12           C  
ATOM   1066  CD1 TRP H 143      14.392  15.455  27.195  1.00 40.69           C  
ATOM   1067  NE1 TRP H 143      13.448  14.460  27.127  1.00 40.60           N  
ATOM   1068  CE2 TRP H 143      14.093  13.240  27.139  1.00 40.69           C  
ATOM   1069  CE3 TRP H 143      16.369  12.461  27.258  1.00 41.06           C  
ATOM   1070  CZ2 TRP H 143      13.605  11.967  27.087  1.00 41.16           C  
ATOM   1071  CZ3 TRP H 143      15.874  11.179  27.199  1.00 42.07           C  
ATOM   1072  CH2 TRP H 143      14.519  10.935  27.116  1.00 42.39           C  
ATOM   1073  C   TRP H 143      18.722  16.574  28.849  1.00 36.34           C  
ATOM   1074  O   TRP H 143      18.978  17.693  28.403  1.00 36.14           O  
ATOM   1075  N   VAL H 144      19.680  15.786  29.387  1.00 35.55           N  
ATOM   1076  CA  VAL H 144      21.050  16.223  29.459  1.00 34.92           C  
ATOM   1077  CB  VAL H 144      21.509  16.453  30.871  1.00 34.77           C  
ATOM   1078  CG1 VAL H 144      22.982  16.887  30.851  1.00 33.76           C  
ATOM   1079  CG2 VAL H 144      20.559  17.462  31.538  1.00 34.13           C  
ATOM   1080  C   VAL H 144      21.904  15.126  28.904  1.00 35.64           C  
ATOM   1081  O   VAL H 144      21.688  13.961  29.229  1.00 35.18           O  
ATOM   1082  N   ARG H 145      22.912  15.452  28.062  1.00 35.29           N  
ATOM   1083  CA  ARG H 145      23.684  14.356  27.546  1.00 35.01           C  
ATOM   1084  CB  ARG H 145      23.617  14.140  26.025  1.00 35.93           C  
ATOM   1085  CG  ARG H 145      24.256  15.220  25.157  1.00 36.39           C  
ATOM   1086  CD  ARG H 145      24.108  14.892  23.671  1.00 36.58           C  
ATOM   1087  NE  ARG H 145      25.059  15.740  22.905  1.00 37.33           N  
ATOM   1088  CZ  ARG H 145      24.830  15.962  21.581  1.00 37.69           C  
ATOM   1089  NH1 ARG H 145      23.685  15.490  21.011  1.00 37.86           N1+
ATOM   1090  NH2 ARG H 145      25.734  16.652  20.827  1.00 38.81           N  
ATOM   1091  C   ARG H 145      25.120  14.512  27.924  1.00 34.68           C  
ATOM   1092  O   ARG H 145      25.586  15.612  28.219  1.00 33.67           O  
ATOM   1093  N   LEU H 146      25.852  13.377  27.965  1.00 34.87           N  
ATOM   1094  CA  LEU H 146      27.243  13.395  28.316  1.00 34.87           C  
ATOM   1095  CB  LEU H 146      27.544  12.750  29.679  1.00 34.84           C  
ATOM   1096  CG  LEU H 146      26.847  13.395  30.886  1.00 34.63           C  
ATOM   1097  CD1 LEU H 146      25.317  13.242  30.794  1.00  0.00           C  
ATOM   1098  CD2 LEU H 146      27.430  12.842  32.199  1.00  0.00           C  
ATOM   1099  C   LEU H 146      28.001  12.541  27.347  1.00 35.76           C  
ATOM   1100  O   LEU H 146      27.799  11.329  27.304  1.00 34.97           O  
ATOM   1101  N   ALA H 147      28.930  13.141  26.577  1.00 36.74           N  
ATOM   1102  CA  ALA H 147      29.725  12.370  25.658  1.00 38.35           C  
ATOM   1103  CB  ALA H 147      30.478  13.216  24.618  1.00 37.22           C  
ATOM   1104  C   ALA H 147      30.732  11.611  26.471  1.00 39.77           C  
ATOM   1105  O   ALA H 147      31.019  11.978  27.609  1.00 39.43           O  
ATOM   1106  N   PRO H 148      31.280  10.550  25.941  1.00 41.36           N  
ATOM   1107  CA  PRO H 148      32.190   9.773  26.729  1.00 42.50           C  
ATOM   1108  CD  PRO H 148      30.565   9.727  24.978  1.00 40.70           C  
ATOM   1109  CB  PRO H 148      32.441   8.496  25.935  1.00 42.20           C  
ATOM   1110  CG  PRO H 148      31.116   8.300  25.168  1.00 41.47           C  
ATOM   1111  C   PRO H 148      33.399  10.528  27.144  1.00 43.25           C  
ATOM   1112  O   PRO H 148      34.069  11.124  26.303  1.00 42.96           O  
ATOM   1113  N   GLY H 149      33.694  10.494  28.455  1.00 43.99           N  
ATOM   1114  CA  GLY H 149      34.841  11.165  28.965  1.00 44.93           C  
ATOM   1115  C   GLY H 149      34.571  12.635  28.942  1.00 45.72           C  
ATOM   1116  O   GLY H 149      35.496  13.437  29.053  1.00 45.99           O  
ATOM   1117  N   GLN H 150      33.293  13.039  28.801  1.00 45.34           N  
ATOM   1118  CA  GLN H 150      33.033  14.446  28.754  1.00 45.24           C  
ATOM   1119  CB  GLN H 150      32.571  14.952  27.382  1.00 46.89           C  
ATOM   1120  CG  GLN H 150      33.680  14.778  26.342  1.00 49.79           C  
ATOM   1121  CD  GLN H 150      33.303  15.562  25.100  1.00 52.62           C  
ATOM   1122  OE1 GLN H 150      33.060  16.766  25.163  1.00 52.85           O  
ATOM   1123  NE2 GLN H 150      33.252  14.868  23.933  1.00 53.55           N  
ATOM   1124  C   GLN H 150      32.021  14.810  29.794  1.00 44.47           C  
ATOM   1125  O   GLN H 150      31.526  13.955  30.527  1.00 43.87           O  
ATOM   1126  N   GLY H 151      31.728  16.123  29.910  1.00 43.50           N  
ATOM   1127  CA  GLY H 151      30.837  16.613  30.928  1.00 43.10           C  
ATOM   1128  C   GLY H 151      29.413  16.679  30.444  1.00 42.66           C  
ATOM   1129  O   GLY H 151      29.097  16.344  29.304  1.00 42.04           O  
ATOM   1130  N   LEU H 152      28.519  17.157  31.338  1.00 42.37           N  
ATOM   1131  CA  LEU H 152      27.096  17.238  31.133  1.00 41.99           C  
ATOM   1132  CB  LEU H 152      26.331  17.524  32.440  1.00 41.01           C  
ATOM   1133  CG  LEU H 152      26.404  16.424  33.514  1.00 40.84           C  
ATOM   1134  CD1 LEU H 152      25.745  16.879  34.823  1.00 39.45           C  
ATOM   1135  CD2 LEU H 152      25.766  15.127  33.013  1.00 38.53           C  
ATOM   1136  C   LEU H 152      26.759  18.393  30.234  1.00 41.90           C  
ATOM   1137  O   LEU H 152      27.411  19.434  30.286  1.00 41.66           O  
ATOM   1138  N   GLU H 153      25.730  18.228  29.369  1.00 42.24           N  
ATOM   1139  CA  GLU H 153      25.258  19.342  28.598  1.00 42.94           C  
ATOM   1140  CB  GLU H 153      25.855  19.505  27.181  1.00 43.67           C  
ATOM   1141  CG  GLU H 153      25.548  18.408  26.169  1.00 46.09           C  
ATOM   1142  CD  GLU H 153      26.213  18.818  24.857  1.00 48.07           C  
ATOM   1143  OE1 GLU H 153      26.503  20.033  24.690  1.00 49.92           O  
ATOM   1144  OE2 GLU H 153      26.440  17.921  24.001  1.00 49.01           O1-
ATOM   1145  C   GLU H 153      23.762  19.256  28.530  1.00 42.39           C  
ATOM   1146  O   GLU H 153      23.194  18.219  28.189  1.00 42.14           O  
ATOM   1147  N   TRP H 154      23.076  20.375  28.850  1.00 41.48           N  
ATOM   1148  CA  TRP H 154      21.642  20.366  28.931  1.00 41.20           C  
ATOM   1149  CB  TRP H 154      21.107  21.352  29.987  1.00 41.20           C  
ATOM   1150  CG  TRP H 154      19.608  21.376  30.183  1.00 41.35           C  
ATOM   1151  CD2 TRP H 154      18.728  22.370  29.633  1.00 42.03           C  
ATOM   1152  CD1 TRP H 154      18.824  20.535  30.919  1.00 40.97           C  
ATOM   1153  NE1 TRP H 154      17.514  20.943  30.863  1.00 41.01           N  
ATOM   1154  CE2 TRP H 154      17.439  22.073  30.075  1.00 41.67           C  
ATOM   1155  CE3 TRP H 154      18.975  23.449  28.829  1.00 41.89           C  
ATOM   1156  CZ2 TRP H 154      16.373  22.852  29.721  1.00 42.31           C  
ATOM   1157  CZ3 TRP H 154      17.897  24.228  28.469  1.00 41.72           C  
ATOM   1158  CH2 TRP H 154      16.621  23.936  28.906  1.00 40.89           C  
ATOM   1159  C   TRP H 154      21.068  20.742  27.603  1.00 41.58           C  
ATOM   1160  O   TRP H 154      21.355  21.811  27.071  1.00 41.22           O  
ATOM   1161  N   MET H 155      20.318  19.798  27.005  1.00 41.58           N  
ATOM   1162  CA  MET H 155      19.661  19.928  25.733  1.00 41.95           C  
ATOM   1163  CB  MET H 155      19.292  18.548  25.170  1.00 42.25           C  
ATOM   1164  CG  MET H 155      20.526  17.665  24.964  1.00 42.66           C  
ATOM   1165  SD  MET H 155      20.185  15.991  24.343  1.00 43.99           S  
ATOM   1166  CE  MET H 155      19.695  16.540  22.683  1.00 43.37           C  
ATOM   1167  C   MET H 155      18.408  20.769  25.759  1.00 42.18           C  
ATOM   1168  O   MET H 155      18.205  21.615  24.889  1.00 41.07           O  
ATOM   1169  N   GLY H 156      17.525  20.565  26.766  1.00 42.38           N  
ATOM   1170  CA  GLY H 156      16.251  21.254  26.777  1.00 42.60           C  
ATOM   1171  C   GLY H 156      15.295  20.525  27.701  1.00 43.13           C  
ATOM   1172  O   GLY H 156      15.697  19.579  28.373  1.00 42.99           O  
ATOM   1173  N   ARG H 157      14.000  20.946  27.781  1.00 42.73           N  
ATOM   1174  CA  ARG H 157      13.058  20.274  28.655  1.00 44.27           C  
ATOM   1175  CB  ARG H 157      13.081  20.774  30.107  1.00  0.00           C  
ATOM   1176  CG  ARG H 157      12.612  22.222  30.254  1.00  0.00           C  
ATOM   1177  CD  ARG H 157      12.595  22.706  31.701  1.00  0.00           C  
ATOM   1178  NE  ARG H 157      13.953  23.232  32.000  1.00  0.00           N  
ATOM   1179  CZ  ARG H 157      14.248  24.545  31.770  1.00  0.00           C  
ATOM   1180  NH1 ARG H 157      13.281  25.394  31.309  1.00  0.00           N1+
ATOM   1181  NH2 ARG H 157      15.507  25.006  32.012  1.00  0.00           N  
ATOM   1182  C   ARG H 157      11.639  20.507  28.191  1.00 45.25           C  
ATOM   1183  O   ARG H 157      11.409  21.328  27.307  1.00 45.90           O  
ATOM   1184  N   ILE H 158      10.654  19.765  28.777  1.00 45.16           N  
ATOM   1185  CA  ILE H 158       9.244  19.896  28.477  1.00 45.51           C  
ATOM   1186  CB  ILE H 158       8.657  18.705  27.768  1.00 45.45           C  
ATOM   1187  CG1 ILE H 158       7.159  18.911  27.479  1.00 45.65           C  
ATOM   1188  CG2 ILE H 158       8.941  17.468  28.629  1.00 44.96           C  
ATOM   1189  CD1 ILE H 158       6.856  19.995  26.444  1.00 45.24           C  
ATOM   1190  C   ILE H 158       8.500  20.028  29.780  1.00 46.73           C  
ATOM   1191  O   ILE H 158       8.779  19.319  30.744  1.00 47.04           O  
ATOM   1192  N   THR H 159       7.522  20.955  29.852  1.00 47.90           N  
ATOM   1193  CA  THR H 159       6.780  21.154  31.069  1.00 48.87           C  
ATOM   1194  CB  THR H 159       6.939  22.555  31.600  1.00 48.78           C  
ATOM   1195  OG1 THR H 159       6.494  23.510  30.645  1.00  0.00           O  
ATOM   1196  CG2 THR H 159       8.427  22.787  31.906  1.00 54.59           C  
ATOM   1197  C   THR H 159       5.361  20.945  30.726  1.00 49.75           C  
ATOM   1198  O   THR H 159       4.727  21.750  30.045  1.00 49.02           O  
ATOM   1199  N   PRO H 160       5.001  19.626  30.776  1.00 32.23           N  
ATOM   1200  CA  PRO H 160       3.906  18.905  30.069  1.00 35.37           C  
ATOM   1201  CD  PRO H 160       5.754  18.735  31.635  1.00 31.69           C  
ATOM   1202  CB  PRO H 160       3.857  17.518  30.711  1.00 35.21           C  
ATOM   1203  CG  PRO H 160       5.261  17.313  31.299  1.00 27.46           C  
ATOM   1204  C   PRO H 160       2.523  19.460  29.906  1.00 38.79           C  
ATOM   1205  O   PRO H 160       1.944  19.316  28.822  1.00 41.36           O  
ATOM   1206  N   ILE H 161       1.933  20.005  30.973  1.00 41.56           N  
ATOM   1207  CA  ILE H 161       0.624  20.585  30.884  1.00 43.69           C  
ATOM   1208  CB  ILE H 161       0.066  20.968  32.230  1.00 43.80           C  
ATOM   1209  CG1 ILE H 161       0.970  22.001  32.930  1.00 45.48           C  
ATOM   1210  CG2 ILE H 161      -0.154  19.681  33.049  1.00 41.20           C  
ATOM   1211  CD1 ILE H 161       2.330  21.462  33.367  1.00 49.35           C  
ATOM   1212  C   ILE H 161       0.681  21.827  30.035  1.00 42.87           C  
ATOM   1213  O   ILE H 161      -0.191  22.052  29.196  1.00 43.91           O  
ATOM   1214  N   PHE H 162       1.712  22.675  30.248  1.00 38.87           N  
ATOM   1215  CA  PHE H 162       1.856  23.909  29.520  1.00 40.37           C  
ATOM   1216  CB  PHE H 162       3.053  24.776  29.944  1.00 37.09           C  
ATOM   1217  CG  PHE H 162       2.836  25.205  31.345  1.00 35.23           C  
ATOM   1218  CD1 PHE H 162       1.835  26.092  31.659  1.00 36.31           C  
ATOM   1219  CD2 PHE H 162       3.656  24.731  32.340  1.00 36.07           C  
ATOM   1220  CE1 PHE H 162       1.648  26.491  32.961  1.00 38.38           C  
ATOM   1221  CE2 PHE H 162       3.473  25.127  33.642  1.00 37.55           C  
ATOM   1222  CZ  PHE H 162       2.466  26.008  33.955  1.00 36.82           C  
ATOM   1223  C   PHE H 162       2.125  23.540  28.123  1.00 43.08           C  
ATOM   1224  O   PHE H 162       1.710  24.204  27.174  1.00 46.31           O  
ATOM   1225  N   ASP H 163       2.860  22.438  27.995  1.00 39.49           N  
ATOM   1226  CA  ASP H 163       3.245  21.933  26.740  1.00 38.60           C  
ATOM   1227  CB  ASP H 163       2.052  21.680  25.797  1.00 35.33           C  
ATOM   1228  CG  ASP H 163       2.506  20.751  24.683  1.00 38.15           C  
ATOM   1229  OD1 ASP H 163       3.587  20.123  24.839  1.00 40.49           O  
ATOM   1230  OD2 ASP H 163       1.781  20.658  23.660  1.00 43.22           O1-
ATOM   1231  C   ASP H 163       4.170  22.907  26.095  1.00 40.41           C  
ATOM   1232  O   ASP H 163       4.186  22.918  24.869  1.00 43.55           O  
ATOM   1233  N   ILE H 164       4.951  23.791  26.791  1.00 55.78           N  
ATOM   1234  CA  ILE H 164       5.853  24.168  25.735  1.00 55.54           C  
ATOM   1235  CB  ILE H 164       5.995  25.655  25.596  1.00 55.44           C  
ATOM   1236  CG1 ILE H 164       6.487  26.249  26.925  1.00 21.42           C  
ATOM   1237  CG2 ILE H 164       4.672  26.237  25.078  1.00 21.58           C  
ATOM   1238  CD1 ILE H 164       6.892  27.719  26.846  1.00 20.17           C  
ATOM   1239  C   ILE H 164       7.203  23.604  26.081  1.00 55.31           C  
ATOM   1240  O   ILE H 164       7.455  23.257  27.234  1.00 55.48           O  
ATOM   1241  N   THR H 165       8.106  23.488  25.083  1.00 54.85           N  
ATOM   1242  CA  THR H 165       9.421  22.948  25.313  1.00 53.98           C  
ATOM   1243  CB  THR H 165       9.779  21.871  24.328  1.00 53.71           C  
ATOM   1244  OG1 THR H 165       8.873  20.781  24.427  1.00  0.00           O  
ATOM   1245  CG2 THR H 165      11.226  21.407  24.572  1.00  0.00           C  
ATOM   1246  C   THR H 165      10.430  24.048  25.110  1.00 53.73           C  
ATOM   1247  O   THR H 165      10.255  24.901  24.240  1.00 53.67           O  
ATOM   1248  N   ASN H 166      11.510  24.062  25.932  1.00 52.72           N  
ATOM   1249  CA  ASN H 166      12.583  25.011  25.762  1.00 51.96           C  
ATOM   1250  CB  ASN H 166      12.926  25.843  27.013  1.00 51.85           C  
ATOM   1251  CG  ASN H 166      11.875  26.927  27.205  1.00 53.26           C  
ATOM   1252  OD1 ASN H 166      10.886  26.990  26.477  1.00 60.59           O  
ATOM   1253  ND2 ASN H 166      12.096  27.818  28.209  1.00 60.02           N  
ATOM   1254  C   ASN H 166      13.820  24.252  25.414  1.00 51.34           C  
ATOM   1255  O   ASN H 166      14.176  23.287  26.086  1.00 50.78           O  
ATOM   1256  N   TYR H 167      14.533  24.697  24.362  1.00 50.39           N  
ATOM   1257  CA  TYR H 167      15.700  23.976  23.943  1.00 49.97           C  
ATOM   1258  CB  TYR H 167      15.687  23.567  22.460  1.00 49.46           C  
ATOM   1259  CG  TYR H 167      14.478  22.748  22.160  1.00 49.49           C  
ATOM   1260  CD1 TYR H 167      14.480  21.386  22.339  1.00 49.67           C  
ATOM   1261  CD2 TYR H 167      13.335  23.353  21.693  1.00 49.21           C  
ATOM   1262  CE1 TYR H 167      13.358  20.646  22.053  1.00 49.63           C  
ATOM   1263  CE2 TYR H 167      12.211  22.619  21.405  1.00 49.23           C  
ATOM   1264  CZ  TYR H 167      12.222  21.259  21.585  1.00 49.41           C  
ATOM   1265  OH  TYR H 167      11.075  20.490  21.292  1.00 48.49           O  
ATOM   1266  C   TYR H 167      16.860  24.905  24.070  1.00 50.32           C  
ATOM   1267  O   TYR H 167      16.706  26.124  24.031  1.00 49.50           O  
ATOM   1268  N   ALA H 168      18.062  24.328  24.263  1.00 50.79           N  
ATOM   1269  CA  ALA H 168      19.259  25.111  24.327  1.00 52.14           C  
ATOM   1270  CB  ALA H 168      20.485  24.335  24.838  1.00 51.71           C  
ATOM   1271  C   ALA H 168      19.528  25.574  22.929  1.00 53.22           C  
ATOM   1272  O   ALA H 168      19.070  24.956  21.971  1.00 53.15           O  
ATOM   1273  N   GLN H 169      20.287  26.675  22.769  1.00 54.52           N  
ATOM   1274  CA  GLN H 169      20.460  27.281  21.473  1.00 55.57           C  
ATOM   1275  CB  GLN H 169      21.270  28.587  21.510  1.00 57.07           C  
ATOM   1276  CG  GLN H 169      20.554  29.713  22.261  1.00 59.48           C  
ATOM   1277  CD  GLN H 169      21.398  30.974  22.145  1.00 61.09           C  
ATOM   1278  OE1 GLN H 169      21.208  31.933  22.891  1.00 61.80           O  
ATOM   1279  NE2 GLN H 169      22.358  30.979  21.182  1.00 61.39           N  
ATOM   1280  C   GLN H 169      21.122  26.374  20.476  1.00 55.48           C  
ATOM   1281  O   GLN H 169      20.672  26.286  19.336  1.00 55.73           O  
ATOM   1282  N   LYS H 170      22.180  25.642  20.867  1.00 55.42           N  
ATOM   1283  CA  LYS H 170      22.918  24.840  19.917  1.00 55.34           C  
ATOM   1284  CB  LYS H 170      24.003  23.988  20.604  1.00 55.53           C  
ATOM   1285  CG  LYS H 170      24.600  22.907  19.704  1.00 56.57           C  
ATOM   1286  CD  LYS H 170      25.675  22.060  20.388  1.00 57.41           C  
ATOM   1287  CE  LYS H 170      25.942  20.745  19.655  1.00 62.15           C  
ATOM   1288  NZ  LYS H 170      26.975  19.961  20.368  1.00 61.12           N1+
ATOM   1289  C   LYS H 170      21.997  23.846  19.267  1.00 55.14           C  
ATOM   1290  O   LYS H 170      22.039  23.631  18.056  1.00 55.13           O  
ATOM   1291  N   PHE H 171      21.141  23.217  20.083  1.00 54.49           N  
ATOM   1292  CA  PHE H 171      20.256  22.157  19.699  1.00 54.19           C  
ATOM   1293  CB  PHE H 171      19.694  21.374  20.897  1.00 54.19           C  
ATOM   1294  CG  PHE H 171      20.832  20.590  21.450  1.00 53.35           C  
ATOM   1295  CD1 PHE H 171      21.097  19.325  20.977  1.00 52.92           C  
ATOM   1296  CD2 PHE H 171      21.644  21.111  22.431  1.00 52.97           C  
ATOM   1297  CE1 PHE H 171      22.147  18.591  21.475  1.00 52.97           C  
ATOM   1298  CE2 PHE H 171      22.695  20.382  22.933  1.00 53.23           C  
ATOM   1299  CZ  PHE H 171      22.950  19.122  22.455  1.00 53.14           C  
ATOM   1300  C   PHE H 171      19.106  22.602  18.854  1.00 54.37           C  
ATOM   1301  O   PHE H 171      18.512  21.772  18.169  1.00 53.47           O  
ATOM   1302  N   GLN H 172      18.720  23.891  18.923  1.00 54.77           N  
ATOM   1303  CA  GLN H 172      17.536  24.348  18.250  1.00 55.04           C  
ATOM   1304  CB  GLN H 172      17.356  25.875  18.285  1.00 56.43           C  
ATOM   1305  CG  GLN H 172      16.021  26.345  17.706  1.00 58.56           C  
ATOM   1306  CD  GLN H 172      14.954  26.161  18.775  1.00 60.01           C  
ATOM   1307  OE1 GLN H 172      15.027  26.761  19.845  1.00 61.07           O  
ATOM   1308  NE2 GLN H 172      13.938  25.304  18.485  1.00 59.71           N  
ATOM   1309  C   GLN H 172      17.520  23.921  16.813  1.00 53.89           C  
ATOM   1310  O   GLN H 172      18.457  24.162  16.053  1.00 53.19           O  
ATOM   1311  N   GLY H 173      16.413  23.246  16.432  1.00 52.81           N  
ATOM   1312  CA  GLY H 173      16.147  22.795  15.098  1.00 52.39           C  
ATOM   1313  C   GLY H 173      16.296  21.305  15.024  1.00 52.22           C  
ATOM   1314  O   GLY H 173      15.424  20.619  14.493  1.00 52.85           O  
ATOM   1315  N   ARG H 174      17.423  20.764  15.525  1.00 51.36           N  
ATOM   1316  CA  ARG H 174      17.659  19.348  15.464  1.00 50.58           C  
ATOM   1317  CB  ARG H 174      19.129  18.956  15.643  1.00 50.67           C  
ATOM   1318  CG  ARG H 174      20.028  19.539  14.560  1.00 51.92           C  
ATOM   1319  CD  ARG H 174      21.330  18.761  14.375  1.00 51.78           C  
ATOM   1320  NE  ARG H 174      22.025  18.696  15.689  1.00 51.72           N  
ATOM   1321  CZ  ARG H 174      22.848  17.639  15.947  1.00 51.79           C  
ATOM   1322  NH1 ARG H 174      23.021  16.674  14.999  1.00 51.48           N1+
ATOM   1323  NH2 ARG H 174      23.495  17.545  17.144  1.00 51.49           N  
ATOM   1324  C   ARG H 174      16.878  18.567  16.473  1.00 50.08           C  
ATOM   1325  O   ARG H 174      16.432  17.459  16.184  1.00 49.97           O  
ATOM   1326  N   VAL H 175      16.707  19.110  17.693  1.00 48.97           N  
ATOM   1327  CA  VAL H 175      16.144  18.340  18.768  1.00 48.12           C  
ATOM   1328  CB  VAL H 175      16.843  18.603  20.074  1.00 47.80           C  
ATOM   1329  CG1 VAL H 175      16.647  20.080  20.456  1.00 48.10           C  
ATOM   1330  CG2 VAL H 175      16.340  17.611  21.132  1.00 47.93           C  
ATOM   1331  C   VAL H 175      14.687  18.639  18.952  1.00 47.72           C  
ATOM   1332  O   VAL H 175      14.231  19.761  18.744  1.00 48.25           O  
ATOM   1333  N   THR H 176      13.907  17.598  19.318  1.00 46.98           N  
ATOM   1334  CA  THR H 176      12.505  17.774  19.570  1.00 47.34           C  
ATOM   1335  CB  THR H 176      11.638  17.284  18.445  1.00 47.16           C  
ATOM   1336  OG1 THR H 176      11.997  17.936  17.235  1.00 52.80           O  
ATOM   1337  CG2 THR H 176      10.167  17.589  18.779  1.00 52.74           C  
ATOM   1338  C   THR H 176      12.163  16.972  20.789  1.00 47.47           C  
ATOM   1339  O   THR H 176      12.468  15.781  20.863  1.00 47.10           O  
ATOM   1340  N   LEU H 177      11.511  17.609  21.785  1.00 47.35           N  
ATOM   1341  CA  LEU H 177      11.146  16.923  22.997  1.00 47.28           C  
ATOM   1342  CB  LEU H 177      11.701  17.591  24.266  1.00 46.94           C  
ATOM   1343  CG  LEU H 177      13.223  17.441  24.444  1.00  0.00           C  
ATOM   1344  CD1 LEU H 177      13.997  18.038  23.262  1.00 47.47           C  
ATOM   1345  CD2 LEU H 177      13.678  18.024  25.791  1.00  0.00           C  
ATOM   1346  C   LEU H 177       9.656  16.940  23.124  1.00 48.15           C  
ATOM   1347  O   LEU H 177       9.028  18.000  23.115  1.00 47.82           O  
ATOM   1348  N   THR H 178       9.052  15.746  23.279  1.00 49.19           N  
ATOM   1349  CA  THR H 178       7.624  15.647  23.355  1.00 49.70           C  
ATOM   1350  CB  THR H 178       7.015  15.026  22.129  1.00 50.39           C  
ATOM   1351  OG1 THR H 178       7.512  13.709  21.941  1.00 50.99           O  
ATOM   1352  CG2 THR H 178       7.351  15.902  20.909  1.00 50.13           C  
ATOM   1353  C   THR H 178       7.258  14.790  24.525  1.00 50.39           C  
ATOM   1354  O   THR H 178       8.130  14.280  25.228  1.00 49.62           O  
ATOM   1355  N   ALA H 179       5.941  14.656  24.792  1.00 50.80           N  
ATOM   1356  CA  ALA H 179       5.489  13.812  25.865  1.00 52.31           C  
ATOM   1357  CB  ALA H 179       5.234  14.580  27.178  1.00 51.97           C  
ATOM   1358  C   ALA H 179       4.170  13.186  25.471  1.00 53.74           C  
ATOM   1359  O   ALA H 179       3.329  13.830  24.845  1.00 54.25           O  
ATOM   1360  N   ASP H 180       3.954  11.899  25.835  1.00 54.86           N  
ATOM   1361  CA  ASP H 180       2.705  11.234  25.560  1.00 56.17           C  
ATOM   1362  CB  ASP H 180       2.878   9.907  24.804  1.00 56.33           C  
ATOM   1363  CG  ASP H 180       1.508   9.399  24.377  1.00 57.64           C  
ATOM   1364  OD1 ASP H 180       0.542  10.206  24.388  1.00 57.52           O  
ATOM   1365  OD2 ASP H 180       1.411   8.194  24.026  1.00 58.39           O1-
ATOM   1366  C   ASP H 180       2.088  10.914  26.890  1.00 56.92           C  
ATOM   1367  O   ASP H 180       2.540  10.012  27.588  1.00 56.62           O  
ATOM   1368  N   LYS H 181       1.022  11.632  27.283  1.00 57.91           N  
ATOM   1369  CA  LYS H 181       0.458  11.432  28.588  1.00 59.67           C  
ATOM   1370  CB  LYS H 181      -0.656  12.431  28.960  1.00 60.90           C  
ATOM   1371  CG  LYS H 181      -1.955  12.307  28.158  1.00 63.49           C  
ATOM   1372  CD  LYS H 181      -1.845  12.696  26.685  1.00 64.81           C  
ATOM   1373  CE  LYS H 181      -3.184  12.587  25.948  1.00  0.00           C  
ATOM   1374  NZ  LYS H 181      -3.077  13.194  24.603  1.00  0.00           N1+
ATOM   1375  C   LYS H 181      -0.105  10.055  28.711  1.00 59.51           C  
ATOM   1376  O   LYS H 181      -0.036   9.454  29.781  1.00 59.83           O  
ATOM   1377  N   SER H 182      -0.680   9.507  27.625  1.00 59.40           N  
ATOM   1378  CA  SER H 182      -1.288   8.210  27.724  1.00 59.32           C  
ATOM   1379  CB  SER H 182      -1.838   7.705  26.379  1.00 58.56           C  
ATOM   1380  OG  SER H 182      -2.880   8.554  25.922  1.00 37.74           O  
ATOM   1381  C   SER H 182      -0.249   7.230  28.185  1.00 59.19           C  
ATOM   1382  O   SER H 182      -0.538   6.344  28.989  1.00 59.67           O  
ATOM   1383  N   THR H 183       0.968   7.325  27.618  1.00 58.41           N  
ATOM   1384  CA  THR H 183       2.077   6.483  27.976  1.00 57.69           C  
ATOM   1385  CB  THR H 183       3.097   6.374  26.884  1.00 58.06           C  
ATOM   1386  OG1 THR H 183       4.112   5.471  27.278  1.00 58.57           O  
ATOM   1387  CG2 THR H 183       3.717   7.744  26.610  1.00 58.45           C  
ATOM   1388  C   THR H 183       2.774   6.931  29.233  1.00 56.26           C  
ATOM   1389  O   THR H 183       3.368   6.122  29.949  1.00 56.04           O  
ATOM   1390  N   GLY H 184       2.773   8.248  29.516  1.00 54.84           N  
ATOM   1391  CA  GLY H 184       3.475   8.727  30.672  1.00 53.97           C  
ATOM   1392  C   GLY H 184       4.929   8.776  30.321  1.00 53.08           C  
ATOM   1393  O   GLY H 184       5.793   8.730  31.197  1.00 53.09           O  
ATOM   1394  N   THR H 185       5.236   8.868  29.010  1.00 51.87           N  
ATOM   1395  CA  THR H 185       6.612   8.874  28.603  1.00 51.28           C  
ATOM   1396  CB  THR H 185       6.934   7.735  27.677  1.00 51.93           C  
ATOM   1397  OG1 THR H 185       6.670   6.494  28.314  1.00 52.79           O  
ATOM   1398  CG2 THR H 185       8.413   7.820  27.262  1.00 51.35           C  
ATOM   1399  C   THR H 185       6.924  10.145  27.867  1.00 50.14           C  
ATOM   1400  O   THR H 185       6.069  10.722  27.196  1.00 49.87           O  
ATOM   1401  N   THR H 186       8.191  10.602  27.989  1.00 49.16           N  
ATOM   1402  CA  THR H 186       8.686  11.797  27.358  1.00 47.42           C  
ATOM   1403  CB  THR H 186       9.409  12.715  28.301  1.00 46.68           C  
ATOM   1404  OG1 THR H 186       8.554  13.103  29.365  1.00 59.85           O  
ATOM   1405  CG2 THR H 186       9.877  13.956  27.527  1.00 60.40           C  
ATOM   1406  C   THR H 186       9.696  11.337  26.365  1.00 47.38           C  
ATOM   1407  O   THR H 186      10.482  10.433  26.643  1.00 47.55           O  
ATOM   1408  N   TYR H 187       9.707  11.961  25.174  1.00 46.73           N  
ATOM   1409  CA  TYR H 187      10.598  11.498  24.159  1.00 46.64           C  
ATOM   1410  CB  TYR H 187       9.885  11.074  22.861  1.00 46.93           C  
ATOM   1411  CG  TYR H 187       9.055   9.862  23.135  1.00 47.39           C  
ATOM   1412  CD1 TYR H 187       7.766   9.972  23.605  1.00 47.70           C  
ATOM   1413  CD2 TYR H 187       9.578   8.607  22.917  1.00 47.25           C  
ATOM   1414  CE1 TYR H 187       7.014   8.845  23.850  1.00 48.60           C  
ATOM   1415  CE2 TYR H 187       8.832   7.480  23.159  1.00 48.16           C  
ATOM   1416  CZ  TYR H 187       7.546   7.598  23.625  1.00 48.94           C  
ATOM   1417  OH  TYR H 187       6.778   6.441  23.874  1.00 50.15           O  
ATOM   1418  C   TYR H 187      11.526  12.601  23.789  1.00 46.36           C  
ATOM   1419  O   TYR H 187      11.179  13.781  23.846  1.00 46.53           O  
ATOM   1420  N   MET H 188      12.769  12.213  23.447  1.00 45.74           N  
ATOM   1421  CA  MET H 188      13.748  13.145  22.990  1.00 46.22           C  
ATOM   1422  CB  MET H 188      14.990  13.172  23.900  1.00 46.51           C  
ATOM   1423  CG  MET H 188      16.046  14.213  23.526  1.00 48.27           C  
ATOM   1424  SD  MET H 188      17.102  13.758  22.124  1.00 51.70           S  
ATOM   1425  CE  MET H 188      18.126  12.608  23.088  1.00 49.91           C  
ATOM   1426  C   MET H 188      14.145  12.670  21.630  1.00 46.54           C  
ATOM   1427  O   MET H 188      14.589  11.534  21.470  1.00 46.61           O  
ATOM   1428  N   GLU H 189      13.975  13.522  20.599  1.00 46.94           N  
ATOM   1429  CA  GLU H 189      14.308  13.087  19.275  1.00 47.56           C  
ATOM   1430  CB  GLU H 189      13.128  13.144  18.288  1.00 48.34           C  
ATOM   1431  CG  GLU H 189      13.508  12.631  16.900  1.00 50.86           C  
ATOM   1432  CD  GLU H 189      12.242  12.464  16.078  1.00 53.10           C  
ATOM   1433  OE1 GLU H 189      11.191  13.031  16.477  1.00 54.59           O  
ATOM   1434  OE2 GLU H 189      12.310  11.764  15.034  1.00 54.23           O1-
ATOM   1435  C   GLU H 189      15.394  13.965  18.748  1.00 48.15           C  
ATOM   1436  O   GLU H 189      15.282  15.190  18.752  1.00 48.49           O  
ATOM   1437  N   LEU H 190      16.493  13.336  18.291  1.00 47.33           N  
ATOM   1438  CA  LEU H 190      17.598  14.080  17.767  1.00 48.10           C  
ATOM   1439  CB  LEU H 190      18.877  13.841  18.586  1.00 47.24           C  
ATOM   1440  CG  LEU H 190      20.115  14.614  18.101  1.00 47.03           C  
ATOM   1441  CD1 LEU H 190      19.890  16.132  18.180  1.00 46.35           C  
ATOM   1442  CD2 LEU H 190      21.368  14.172  18.870  1.00 45.94           C  
ATOM   1443  C   LEU H 190      17.830  13.594  16.368  1.00 48.90           C  
ATOM   1444  O   LEU H 190      18.094  12.414  16.147  1.00 49.31           O  
ATOM   1445  N   SER H 191      17.727  14.509  15.381  1.00 49.60           N  
ATOM   1446  CA  SER H 191      17.870  14.163  13.992  1.00 50.35           C  
ATOM   1447  CB  SER H 191      16.872  14.912  13.094  1.00 51.04           C  
ATOM   1448  OG  SER H 191      15.538  14.614  13.475  1.00 52.59           O  
ATOM   1449  C   SER H 191      19.234  14.543  13.506  1.00 50.34           C  
ATOM   1450  O   SER H 191      19.998  15.212  14.198  1.00 50.85           O  
ATOM   1451  N   SER H 192      19.547  14.124  12.261  1.00 50.11           N  
ATOM   1452  CA  SER H 192      20.795  14.418  11.613  1.00 50.13           C  
ATOM   1453  CB  SER H 192      20.931  15.885  11.172  1.00 50.71           C  
ATOM   1454  OG  SER H 192      20.000  16.158  10.135  1.00 52.74           O  
ATOM   1455  C   SER H 192      21.922  14.079  12.527  1.00 49.69           C  
ATOM   1456  O   SER H 192      22.788  14.907  12.805  1.00 49.34           O  
ATOM   1457  N   LEU H 193      21.952  12.818  12.991  1.00 49.23           N  
ATOM   1458  CA  LEU H 193      22.957  12.394  13.916  1.00 48.45           C  
ATOM   1459  CB  LEU H 193      22.714  10.989  14.495  1.00 47.10           C  
ATOM   1460  CG  LEU H 193      21.470  10.887  15.394  1.00 45.57           C  
ATOM   1461  CD1 LEU H 193      21.312   9.466  15.953  1.00 44.78           C  
ATOM   1462  CD2 LEU H 193      21.496  11.942  16.508  1.00 44.02           C  
ATOM   1463  C   LEU H 193      24.296  12.378  13.255  1.00 49.02           C  
ATOM   1464  O   LEU H 193      24.428  12.112  12.062  1.00 48.83           O  
ATOM   1465  N   ARG H 194      25.334  12.696  14.048  1.00 49.73           N  
ATOM   1466  CA  ARG H 194      26.686  12.695  13.586  1.00 50.65           C  
ATOM   1467  CB  ARG H 194      27.225  14.109  13.297  1.00 51.57           C  
ATOM   1468  CG  ARG H 194      27.134  15.073  14.477  1.00 53.95           C  
ATOM   1469  CD  ARG H 194      27.429  16.523  14.096  1.00 56.07           C  
ATOM   1470  NE  ARG H 194      26.121  17.214  13.931  1.00 58.88           N  
ATOM   1471  CZ  ARG H 194      26.071  18.578  13.927  1.00 59.45           C  
ATOM   1472  NH1 ARG H 194      27.223  19.303  14.036  1.00 59.12           N1+
ATOM   1473  NH2 ARG H 194      24.871  19.218  13.812  1.00 59.59           N  
ATOM   1474  C   ARG H 194      27.493  12.026  14.657  1.00 50.25           C  
ATOM   1475  O   ARG H 194      26.963  11.689  15.715  1.00 49.65           O  
ATOM   1476  N   SER H 195      28.796  11.794  14.406  1.00 50.37           N  
ATOM   1477  CA  SER H 195      29.637  11.066  15.319  1.00 49.85           C  
ATOM   1478  CB  SER H 195      31.094  10.948  14.841  1.00 50.57           C  
ATOM   1479  OG  SER H 195      31.164  10.170  13.655  1.00 51.29           O  
ATOM   1480  C   SER H 195      29.685  11.766  16.643  1.00 49.23           C  
ATOM   1481  O   SER H 195      29.714  11.119  17.688  1.00 49.09           O  
ATOM   1482  N   ASP H 196      29.654  13.112  16.628  1.00 48.34           N  
ATOM   1483  CA  ASP H 196      29.770  13.911  17.818  1.00 48.13           C  
ATOM   1484  CB  ASP H 196      29.712  15.425  17.553  1.00 50.65           C  
ATOM   1485  CG  ASP H 196      31.046  15.874  16.979  1.00 53.96           C  
ATOM   1486  OD1 ASP H 196      32.043  15.126  17.147  1.00  0.00           O  
ATOM   1487  OD2 ASP H 196      31.089  16.984  16.384  1.00  0.00           O1-
ATOM   1488  C   ASP H 196      28.634  13.613  18.742  1.00 46.89           C  
ATOM   1489  O   ASP H 196      28.739  13.812  19.949  1.00 46.59           O  
ATOM   1490  N   ASP H 197      27.499  13.166  18.187  1.00 45.54           N  
ATOM   1491  CA  ASP H 197      26.293  12.922  18.930  1.00 43.93           C  
ATOM   1492  CB  ASP H 197      25.084  12.656  18.025  1.00 44.69           C  
ATOM   1493  CG  ASP H 197      24.727  13.983  17.375  1.00 45.98           C  
ATOM   1494  OD1 ASP H 197      24.751  15.018  18.094  1.00 46.24           O  
ATOM   1495  OD2 ASP H 197      24.440  13.980  16.150  1.00 46.28           O1-
ATOM   1496  C   ASP H 197      26.415  11.774  19.889  1.00 42.62           C  
ATOM   1497  O   ASP H 197      25.608  11.673  20.810  1.00 42.35           O  
ATOM   1498  N   THR H 198      27.375  10.849  19.689  1.00 41.74           N  
ATOM   1499  CA  THR H 198      27.468   9.700  20.554  1.00 41.28           C  
ATOM   1500  CB  THR H 198      28.660   8.836  20.258  1.00 41.10           C  
ATOM   1501  OG1 THR H 198      28.620   8.397  18.908  1.00 43.19           O  
ATOM   1502  CG2 THR H 198      28.649   7.628  21.213  1.00 40.69           C  
ATOM   1503  C   THR H 198      27.602  10.151  21.977  1.00 40.93           C  
ATOM   1504  O   THR H 198      28.439  10.996  22.293  1.00 41.61           O  
ATOM   1505  N   ALA H 199      26.757   9.596  22.879  1.00 39.91           N  
ATOM   1506  CA  ALA H 199      26.844   9.978  24.262  1.00 39.63           C  
ATOM   1507  CB  ALA H 199      26.687  11.492  24.487  1.00 39.55           C  
ATOM   1508  C   ALA H 199      25.756   9.297  25.039  1.00 38.76           C  
ATOM   1509  O   ALA H 199      24.937   8.559  24.493  1.00 39.90           O  
ATOM   1510  N   VAL H 200      25.756   9.517  26.370  1.00 37.79           N  
ATOM   1511  CA  VAL H 200      24.740   8.976  27.221  1.00 36.72           C  
ATOM   1512  CB  VAL H 200      25.259   8.572  28.570  1.00 36.41           C  
ATOM   1513  CG1 VAL H 200      24.088   8.066  29.426  1.00 36.43           C  
ATOM   1514  CG2 VAL H 200      26.375   7.532  28.372  1.00 36.30           C  
ATOM   1515  C   VAL H 200      23.745  10.074  27.426  1.00 36.78           C  
ATOM   1516  O   VAL H 200      24.104  11.200  27.762  1.00 36.01           O  
ATOM   1517  N   TYR H 201      22.448   9.768  27.234  1.00 36.12           N  
ATOM   1518  CA  TYR H 201      21.442  10.786  27.346  1.00 36.46           C  
ATOM   1519  CB  TYR H 201      20.456  10.799  26.160  1.00 35.61           C  
ATOM   1520  CG  TYR H 201      21.188  11.252  24.940  1.00 34.75           C  
ATOM   1521  CD1 TYR H 201      21.997  10.385  24.240  1.00 35.53           C  
ATOM   1522  CD2 TYR H 201      21.053  12.545  24.492  1.00 34.09           C  
ATOM   1523  CE1 TYR H 201      22.665  10.808  23.113  1.00 35.47           C  
ATOM   1524  CE2 TYR H 201      21.719  12.971  23.366  1.00 34.14           C  
ATOM   1525  CZ  TYR H 201      22.526  12.102  22.673  1.00 34.78           C  
ATOM   1526  OH  TYR H 201      23.210  12.536  21.518  1.00 36.52           O  
ATOM   1527  C   TYR H 201      20.641  10.519  28.578  1.00 37.46           C  
ATOM   1528  O   TYR H 201      20.152   9.409  28.780  1.00 38.22           O  
ATOM   1529  N   TYR H 202      20.481  11.554  29.433  1.00 37.66           N  
ATOM   1530  CA  TYR H 202      19.765  11.401  30.670  1.00 38.08           C  
ATOM   1531  CB  TYR H 202      20.534  11.850  31.928  1.00 37.54           C  
ATOM   1532  CG  TYR H 202      21.754  11.024  32.146  1.00 37.03           C  
ATOM   1533  CD1 TYR H 202      21.654   9.773  32.709  1.00 36.88           C  
ATOM   1534  CD2 TYR H 202      22.999  11.491  31.784  1.00 37.44           C  
ATOM   1535  CE1 TYR H 202      22.774   9.008  32.921  1.00 36.42           C  
ATOM   1536  CE2 TYR H 202      24.125  10.726  31.996  1.00 36.31           C  
ATOM   1537  CZ  TYR H 202      24.012   9.482  32.568  1.00 35.91           C  
ATOM   1538  OH  TYR H 202      25.156   8.690  32.793  1.00 23.58           O  
ATOM   1539  C   TYR H 202      18.583  12.316  30.637  1.00 39.20           C  
ATOM   1540  O   TYR H 202      18.599  13.335  29.949  1.00 39.70           O  
ATOM   1541  N   CYS H 203      17.508  11.935  31.361  1.00 39.77           N  
ATOM   1542  CA  CYS H 203      16.334  12.752  31.518  1.00 40.41           C  
ATOM   1543  CB  CYS H 203      15.023  12.043  31.084  1.00 42.93           C  
ATOM   1544  SG  CYS H 203      14.748  10.431  31.893  1.00 46.31           S  
ATOM   1545  C   CYS H 203      16.247  13.060  32.991  1.00 39.49           C  
ATOM   1546  O   CYS H 203      16.519  12.198  33.826  1.00 38.93           O  
ATOM   1547  N   ALA H 204      15.902  14.312  33.359  1.00 38.94           N  
ATOM   1548  CA  ALA H 204      15.805  14.670  34.757  1.00 38.45           C  
ATOM   1549  CB  ALA H 204      16.987  15.514  35.262  1.00 37.80           C  
ATOM   1550  C   ALA H 204      14.549  15.488  34.984  1.00 38.56           C  
ATOM   1551  O   ALA H 204      14.047  16.135  34.069  1.00 38.52           O  
ATOM   1552  N   ARG H 205      14.001  15.488  36.226  1.00 39.00           N  
ATOM   1553  CA  ARG H 205      12.778  16.214  36.516  1.00 40.07           C  
ATOM   1554  CB  ARG H 205      11.760  15.406  37.338  1.00 39.92           C  
ATOM   1555  CG  ARG H 205      10.483  16.186  37.664  1.00 45.77           C  
ATOM   1556  CD  ARG H 205      10.372  16.576  39.141  1.00 46.69           C  
ATOM   1557  NE  ARG H 205      10.269  15.313  39.924  1.00 23.98           N  
ATOM   1558  CZ  ARG H 205       9.578  15.291  41.099  1.00 23.75           C  
ATOM   1559  NH1 ARG H 205       8.951  16.416  41.547  1.00 24.54           N1+
ATOM   1560  NH2 ARG H 205       9.505  14.134  41.826  1.00 23.23           N  
ATOM   1561  C   ARG H 205      13.052  17.493  37.262  1.00 40.90           C  
ATOM   1562  O   ARG H 205      13.832  17.514  38.213  1.00 40.20           O  
ATOM   1563  N   ASP H 206      12.371  18.591  36.836  1.00 42.07           N  
ATOM   1564  CA  ASP H 206      12.573  19.936  37.336  1.00 42.68           C  
ATOM   1565  CB  ASP H 206      13.215  20.877  36.300  1.00 22.97           C  
ATOM   1566  CG  ASP H 206      14.620  20.395  35.977  1.00 24.85           C  
ATOM   1567  OD1 ASP H 206      14.786  19.200  35.612  1.00  0.00           O  
ATOM   1568  OD2 ASP H 206      15.557  21.225  36.111  1.00  0.00           O1-
ATOM   1569  C   ASP H 206      11.239  20.550  37.653  1.00 43.75           C  
ATOM   1570  O   ASP H 206      10.247  19.835  37.745  1.00 43.18           O  
ATOM   1571  N   LYS H 207      11.726  21.132  38.797  1.00 82.41           N  
ATOM   1572  CA  LYS H 207      10.980  21.366  40.004  1.00 90.72           C  
ATOM   1573  CB  LYS H 207      11.748  22.171  41.063  1.00 94.10           C  
ATOM   1574  CG  LYS H 207      11.134  22.031  42.455  1.00 97.12           C  
ATOM   1575  CD  LYS H 207      12.026  22.544  43.583  1.00104.23           C  
ATOM   1576  CE  LYS H 207      11.514  22.168  44.976  1.00121.75           C  
ATOM   1577  NZ  LYS H 207      10.113  22.618  45.146  1.00116.04           N1+
ATOM   1578  C   LYS H 207       9.779  22.092  39.607  1.00 89.53           C  
ATOM   1579  O   LYS H 207       8.694  21.879  40.146  1.00 86.82           O  
ATOM   1580  N   SER H 208       9.981  22.918  38.583  1.00 90.16           N  
ATOM   1581  CA  SER H 208       8.954  23.687  37.975  1.00 89.62           C  
ATOM   1582  CB  SER H 208       7.847  22.839  37.318  1.00 73.73           C  
ATOM   1583  OG  SER H 208       6.912  23.662  36.635  1.00  0.00           O  
ATOM   1584  C   SER H 208       8.308  24.646  38.916  1.00 95.65           C  
ATOM   1585  O   SER H 208       7.087  24.765  38.951  1.00 97.02           O  
ATOM   1586  N   ASP H 209       9.085  25.362  39.738  1.00 86.73           N  
ATOM   1587  CA  ASP H 209       8.427  26.398  40.482  1.00 91.74           C  
ATOM   1588  CB  ASP H 209       9.124  26.754  41.807  1.00 95.71           C  
ATOM   1589  CG  ASP H 209      10.562  27.148  41.517  1.00103.54           C  
ATOM   1590  OD1 ASP H 209      11.246  26.436  40.732  1.00106.14           O  
ATOM   1591  OD2 ASP H 209      11.003  28.174  42.093  1.00102.08           O1-
ATOM   1592  C   ASP H 209       8.344  27.612  39.594  1.00 93.18           C  
ATOM   1593  O   ASP H 209       9.324  27.979  38.947  1.00 90.49           O  
ATOM   1594  N   VAL H 210       7.156  28.257  39.510  1.00 97.48           N  
ATOM   1595  CA  VAL H 210       7.019  29.408  38.654  1.00 93.99           C  
ATOM   1596  CB  VAL H 210       6.504  29.094  37.274  1.00 91.38           C  
ATOM   1597  CG1 VAL H 210       7.528  28.204  36.552  1.00  0.00           C  
ATOM   1598  CG2 VAL H 210       5.113  28.448  37.396  1.00  0.00           C  
ATOM   1599  C   VAL H 210       6.021  30.348  39.253  1.00 97.34           C  
ATOM   1600  O   VAL H 210       5.207  29.959  40.089  1.00 99.71           O  
ATOM   1601  N   VAL H 211       6.069  31.634  38.841  1.00101.12           N  
ATOM   1602  CA  VAL H 211       5.144  32.607  39.355  1.00102.46           C  
ATOM   1603  CB  VAL H 211       5.763  33.533  40.360  1.00105.37           C  
ATOM   1604  CG1 VAL H 211       6.920  34.291  39.691  1.00  0.00           C  
ATOM   1605  CG2 VAL H 211       4.660  34.450  40.915  1.00  0.00           C  
ATOM   1606  C   VAL H 211       4.659  33.446  38.216  1.00101.89           C  
ATOM   1607  O   VAL H 211       5.382  33.679  37.249  1.00102.04           O  
ATOM   1608  N   VAL H 212       3.397  33.923  38.280  1.00130.59           N  
ATOM   1609  CA  VAL H 212       2.968  34.715  37.164  1.00131.32           C  
ATOM   1610  CB  VAL H 212       2.126  33.950  36.178  1.00131.06           C  
ATOM   1611  CG1 VAL H 212       1.637  34.926  35.096  1.00  0.00           C  
ATOM   1612  CG2 VAL H 212       2.954  32.779  35.616  1.00  0.00           C  
ATOM   1613  C   VAL H 212       2.183  35.898  37.621  1.00130.56           C  
ATOM   1614  O   VAL H 212       1.484  35.852  38.632  1.00128.87           O  
ATOM   1615  N   VAL H 213       2.326  37.014  36.874  1.00105.43           N  
ATOM   1616  CA  VAL H 213       1.572  38.203  37.120  1.00111.75           C  
ATOM   1617  CB  VAL H 213       2.342  39.286  37.812  1.00140.76           C  
ATOM   1618  CG1 VAL H 213       1.436  40.524  37.914  1.00  0.00           C  
ATOM   1619  CG2 VAL H 213       2.808  38.756  39.179  1.00  0.00           C  
ATOM   1620  C   VAL H 213       1.137  38.704  35.772  1.00113.44           C  
ATOM   1621  O   VAL H 213       1.796  38.448  34.767  1.00113.95           O  
ATOM   1622  N   THR H 214      -0.001  39.424  35.724  1.00126.04           N  
ATOM   1623  CA  THR H 214      -0.579  39.845  34.478  1.00127.88           C  
ATOM   1624  CB  THR H 214      -1.910  40.517  34.643  1.00126.95           C  
ATOM   1625  OG1 THR H 214      -2.839  39.630  35.247  1.00  0.00           O  
ATOM   1626  CG2 THR H 214      -2.412  40.954  33.259  1.00  0.00           C  
ATOM   1627  C   THR H 214       0.325  40.795  33.750  1.00136.90           C  
ATOM   1628  O   THR H 214       0.448  40.728  32.528  1.00139.27           O  
ATOM   1629  N   SER H 215       0.946  41.740  34.478  1.00114.49           N  
ATOM   1630  CA  SER H 215       1.775  42.724  33.840  1.00123.31           C  
ATOM   1631  CB  SER H 215       2.259  43.819  34.806  1.00129.86           C  
ATOM   1632  OG  SER H 215       1.159  44.556  35.314  1.00  0.00           O  
ATOM   1633  C   SER H 215       3.011  42.127  33.254  1.00124.66           C  
ATOM   1634  O   SER H 215       3.231  42.202  32.045  1.00131.47           O  
ATOM   1635  N   ILE H 216       3.848  41.523  34.121  1.00128.37           N  
ATOM   1636  CA  ILE H 216       5.155  41.075  33.732  1.00129.09           C  
ATOM   1637  CB  ILE H 216       5.994  40.670  34.912  1.00120.13           C  
ATOM   1638  CG1 ILE H 216       5.395  39.449  35.630  1.00 64.55           C  
ATOM   1639  CG2 ILE H 216       6.149  41.897  35.826  1.00 70.10           C  
ATOM   1640  CD1 ILE H 216       6.321  38.875  36.704  1.00152.92           C  
ATOM   1641  C   ILE H 216       5.132  39.928  32.761  1.00126.45           C  
ATOM   1642  O   ILE H 216       5.818  39.984  31.744  1.00127.59           O  
ATOM   1643  N   ARG H 217       4.355  38.865  33.069  1.00131.94           N  
ATOM   1644  CA  ARG H 217       4.220  37.644  32.307  1.00127.41           C  
ATOM   1645  CB  ARG H 217       5.069  37.475  31.032  1.00 80.89           C  
ATOM   1646  CG  ARG H 217       4.661  38.346  29.847  1.00  0.00           C  
ATOM   1647  CD  ARG H 217       5.132  37.764  28.513  1.00  0.00           C  
ATOM   1648  NE  ARG H 217       6.576  37.421  28.652  1.00  0.00           N  
ATOM   1649  CZ  ARG H 217       7.519  38.383  28.459  1.00  0.00           C  
ATOM   1650  NH1 ARG H 217       7.142  39.669  28.199  1.00  0.00           N1+
ATOM   1651  NH2 ARG H 217       8.846  38.061  28.514  1.00  0.00           N  
ATOM   1652  C   ARG H 217       4.645  36.537  33.222  1.00123.37           C  
ATOM   1653  O   ARG H 217       4.859  36.762  34.415  1.00121.37           O  
ATOM   1654  N   PRO H 218       4.733  35.332  32.707  1.00102.34           N  
ATOM   1655  CA  PRO H 218       5.192  34.246  33.534  1.00 94.79           C  
ATOM   1656  CD  PRO H 218       3.731  34.870  31.754  1.00  0.00           C  
ATOM   1657  CB  PRO H 218       4.596  32.964  32.945  1.00 91.67           C  
ATOM   1658  CG  PRO H 218       4.030  33.377  31.577  1.00 95.41           C  
ATOM   1659  C   PRO H 218       6.682  34.204  33.681  1.00 91.16           C  
ATOM   1660  O   PRO H 218       7.388  34.739  32.828  1.00 93.86           O  
ATOM   1661  N   ALA H 219       7.177  33.578  34.771  1.00 98.80           N  
ATOM   1662  CA  ALA H 219       8.588  33.421  34.983  1.00 93.92           C  
ATOM   1663  CB  ALA H 219       9.144  34.256  36.152  1.00 94.83           C  
ATOM   1664  C   ALA H 219       8.794  31.980  35.334  1.00 91.85           C  
ATOM   1665  O   ALA H 219       7.967  31.379  36.018  1.00 93.08           O  
ATOM   1666  N   TYR H 220       9.912  31.382  34.875  1.00 97.73           N  
ATOM   1667  CA  TYR H 220      10.128  29.985  35.143  1.00 91.04           C  
ATOM   1668  CB  TYR H 220      10.207  29.133  33.861  1.00 87.49           C  
ATOM   1669  CG  TYR H 220       8.899  29.182  33.152  1.00 92.98           C  
ATOM   1670  CD1 TYR H 220       7.914  28.268  33.439  1.00 92.99           C  
ATOM   1671  CD2 TYR H 220       8.657  30.153  32.208  1.00 92.57           C  
ATOM   1672  CE1 TYR H 220       6.707  28.310  32.783  1.00 93.88           C  
ATOM   1673  CE2 TYR H 220       7.452  30.202  31.548  1.00 94.70           C  
ATOM   1674  CZ  TYR H 220       6.475  29.279  31.835  1.00 96.44           C  
ATOM   1675  OH  TYR H 220       5.239  29.324  31.159  1.00 96.11           O  
ATOM   1676  C   TYR H 220      11.461  29.830  35.806  1.00 90.89           C  
ATOM   1677  O   TYR H 220      12.441  30.452  35.400  1.00 93.40           O  
ATOM   1678  N   TYR H 221      11.536  28.992  36.860  1.00 87.92           N  
ATOM   1679  CA  TYR H 221      12.808  28.795  37.493  1.00 87.22           C  
ATOM   1680  CB  TYR H 221      12.806  29.169  38.983  1.00 88.71           C  
ATOM   1681  CG  TYR H 221      12.120  30.481  39.148  1.00 94.51           C  
ATOM   1682  CD1 TYR H 221      12.754  31.677  38.911  1.00 97.06           C  
ATOM   1683  CD2 TYR H 221      10.800  30.497  39.535  1.00107.47           C  
ATOM   1684  CE1 TYR H 221      12.081  32.870  39.074  1.00107.72           C  
ATOM   1685  CE2 TYR H 221      10.123  31.680  39.702  1.00100.24           C  
ATOM   1686  CZ  TYR H 221      10.765  32.872  39.474  1.00110.10           C  
ATOM   1687  OH  TYR H 221      10.067  34.088  39.645  1.00  0.00           O  
ATOM   1688  C   TYR H 221      13.040  27.315  37.441  1.00 84.23           C  
ATOM   1689  O   TYR H 221      12.151  26.547  37.799  1.00 84.68           O  
ATOM   1690  N   TYR H 222      14.224  26.838  37.001  1.00 85.72           N  
ATOM   1691  CA  TYR H 222      14.328  25.399  36.958  1.00 80.69           C  
ATOM   1692  CB  TYR H 222      14.332  24.771  35.549  1.00 75.55           C  
ATOM   1693  CG  TYR H 222      12.988  24.896  34.906  1.00 76.63           C  
ATOM   1694  CD1 TYR H 222      11.984  23.982  35.137  1.00 76.85           C  
ATOM   1695  CD2 TYR H 222      12.728  25.941  34.061  1.00 76.98           C  
ATOM   1696  CE1 TYR H 222      10.751  24.104  34.533  1.00 79.24           C  
ATOM   1697  CE2 TYR H 222      11.501  26.071  33.455  1.00 77.51           C  
ATOM   1698  CZ  TYR H 222      10.509  25.151  33.678  1.00 79.49           C  
ATOM   1699  OH  TYR H 222       9.256  25.299  33.042  1.00 79.23           O  
ATOM   1700  C   TYR H 222      15.566  24.889  37.654  1.00 80.03           C  
ATOM   1701  O   TYR H 222      16.581  25.580  37.759  1.00 84.25           O  
ATOM   1702  N   GLY H 223      15.471  23.631  38.152  1.00 64.58           N  
ATOM   1703  CA  GLY H 223      16.528  22.905  38.812  1.00 71.28           C  
ATOM   1704  C   GLY H 223      16.069  21.474  38.920  1.00 79.73           C  
ATOM   1705  O   GLY H 223      14.890  21.225  39.157  1.00 82.94           O  
ATOM   1706  N   MET H 224      16.996  20.497  38.783  1.00 79.80           N  
ATOM   1707  CA  MET H 224      16.667  19.090  38.744  1.00 78.01           C  
ATOM   1708  CB  MET H 224      17.685  18.287  37.924  1.00 69.44           C  
ATOM   1709  CG  MET H 224      17.814  18.823  36.503  1.00 63.55           C  
ATOM   1710  SD  MET H 224      19.088  18.007  35.508  1.00 90.27           S  
ATOM   1711  CE  MET H 224      19.235  19.378  34.330  1.00 53.56           C  
ATOM   1712  C   MET H 224      16.630  18.506  40.121  1.00 79.18           C  
ATOM   1713  O   MET H 224      17.345  18.958  41.014  1.00 81.34           O  
ATOM   1714  N   ASP H 225      15.768  17.482  40.329  1.00 80.38           N  
ATOM   1715  CA  ASP H 225      15.736  16.851  41.619  1.00 86.67           C  
ATOM   1716  CB  ASP H 225      14.585  17.371  42.516  1.00 84.36           C  
ATOM   1717  CG  ASP H 225      13.218  17.197  41.855  1.00 97.29           C  
ATOM   1718  OD1 ASP H 225      13.150  16.769  40.673  1.00105.33           O  
ATOM   1719  OD2 ASP H 225      12.210  17.521  42.541  1.00 95.29           O1-
ATOM   1720  C   ASP H 225      15.662  15.328  41.542  1.00 80.99           C  
ATOM   1721  O   ASP H 225      15.518  14.692  42.579  1.00 82.49           O  
ATOM   1722  N   VAL H 226      15.825  14.713  40.341  1.00 47.45           N  
ATOM   1723  CA  VAL H 226      15.664  13.324  39.976  1.00 45.90           C  
ATOM   1724  CB  VAL H 226      14.245  12.830  40.017  1.00 45.20           C  
ATOM   1725  CG1 VAL H 226      13.695  13.015  41.442  1.00 61.70           C  
ATOM   1726  CG2 VAL H 226      13.431  13.534  38.921  1.00 61.62           C  
ATOM   1727  C   VAL H 226      16.136  13.102  38.575  1.00 45.52           C  
ATOM   1728  O   VAL H 226      15.849  13.896  37.682  1.00 45.33           O  
ATOM   1729  N   TRP H 227      16.850  11.975  38.348  1.00 44.25           N  
ATOM   1730  CA  TRP H 227      17.427  11.693  37.060  1.00 43.34           C  
ATOM   1731  CB  TRP H 227      18.962  11.768  37.072  1.00 42.81           C  
ATOM   1732  CG  TRP H 227      19.516  13.150  37.310  1.00 41.85           C  
ATOM   1733  CD2 TRP H 227      20.364  13.853  36.387  1.00 40.74           C  
ATOM   1734  CD1 TRP H 227      19.391  13.949  38.407  1.00 40.94           C  
ATOM   1735  NE1 TRP H 227      20.101  15.112  38.225  1.00 40.62           N  
ATOM   1736  CE2 TRP H 227      20.707  15.064  36.988  1.00 40.62           C  
ATOM   1737  CE3 TRP H 227      20.823  13.514  35.149  1.00 39.73           C  
ATOM   1738  CZ2 TRP H 227      21.520  15.959  36.354  1.00 40.78           C  
ATOM   1739  CZ3 TRP H 227      21.638  14.421  34.508  1.00 39.85           C  
ATOM   1740  CH2 TRP H 227      21.978  15.619  35.101  1.00 40.33           C  
ATOM   1741  C   TRP H 227      17.097  10.296  36.642  1.00 43.37           C  
ATOM   1742  O   TRP H 227      16.633   9.481  37.439  1.00 43.91           O  
ATOM   1743  N   GLY H 228      17.318  10.013  35.337  1.00 42.85           N  
ATOM   1744  CA  GLY H 228      17.086   8.724  34.758  1.00 42.85           C  
ATOM   1745  C   GLY H 228      18.366   7.937  34.772  1.00 43.14           C  
ATOM   1746  O   GLY H 228      19.411   8.447  35.169  1.00 42.72           O  
ATOM   1747  N   GLN H 229      18.300   6.659  34.327  1.00 43.40           N  
ATOM   1748  CA  GLN H 229      19.431   5.766  34.287  1.00 43.84           C  
ATOM   1749  CB  GLN H 229      19.138   4.328  33.837  1.00 45.02           C  
ATOM   1750  CG  GLN H 229      17.974   3.643  34.527  1.00 46.97           C  
ATOM   1751  CD  GLN H 229      16.795   3.800  33.585  1.00 49.06           C  
ATOM   1752  OE1 GLN H 229      15.837   4.513  33.875  1.00 53.14           O  
ATOM   1753  NE2 GLN H 229      16.879   3.122  32.409  1.00 51.76           N  
ATOM   1754  C   GLN H 229      20.388   6.221  33.235  1.00 43.38           C  
ATOM   1755  O   GLN H 229      21.599   6.072  33.377  1.00 43.36           O  
ATOM   1756  N   GLY H 230      19.854   6.731  32.110  1.00 43.00           N  
ATOM   1757  CA  GLY H 230      20.689   7.153  31.025  1.00 42.84           C  
ATOM   1758  C   GLY H 230      20.622   6.123  29.938  1.00 43.69           C  
ATOM   1759  O   GLY H 230      20.443   4.935  30.200  1.00 44.20           O  
ATOM   1760  N   THR H 231      20.757   6.574  28.671  1.00 43.50           N  
ATOM   1761  CA  THR H 231      20.740   5.692  27.533  1.00 42.95           C  
ATOM   1762  CB  THR H 231      19.534   5.879  26.655  1.00 42.65           C  
ATOM   1763  OG1 THR H 231      18.344   5.650  27.395  1.00 43.15           O  
ATOM   1764  CG2 THR H 231      19.619   4.900  25.472  1.00 43.10           C  
ATOM   1765  C   THR H 231      21.953   5.996  26.706  1.00 42.94           C  
ATOM   1766  O   THR H 231      22.306   7.155  26.503  1.00 42.48           O  
ATOM   1767  N   THR H 232      22.623   4.946  26.185  1.00 42.60           N  
ATOM   1768  CA  THR H 232      23.827   5.152  25.429  1.00 42.08           C  
ATOM   1769  CB  THR H 232      24.896   4.142  25.746  1.00 41.95           C  
ATOM   1770  OG1 THR H 232      25.226   4.193  27.126  1.00 53.35           O  
ATOM   1771  CG2 THR H 232      26.143   4.456  24.907  1.00 52.89           C  
ATOM   1772  C   THR H 232      23.528   5.040  23.964  1.00 42.33           C  
ATOM   1773  O   THR H 232      23.162   3.973  23.473  1.00 43.47           O  
ATOM   1774  N   VAL H 233      23.692   6.159  23.226  1.00 41.43           N  
ATOM   1775  CA  VAL H 233      23.457   6.159  21.808  1.00 41.36           C  
ATOM   1776  CB  VAL H 233      22.641   7.331  21.339  1.00 41.21           C  
ATOM   1777  CG1 VAL H 233      22.588   7.303  19.801  1.00 40.41           C  
ATOM   1778  CG2 VAL H 233      21.261   7.278  22.017  1.00 40.69           C  
ATOM   1779  C   VAL H 233      24.786   6.259  21.126  1.00 41.64           C  
ATOM   1780  O   VAL H 233      25.521   7.232  21.303  1.00 41.65           O  
ATOM   1781  N   THR H 234      25.120   5.248  20.301  1.00 42.32           N  
ATOM   1782  CA  THR H 234      26.384   5.279  19.630  1.00 42.90           C  
ATOM   1783  CB  THR H 234      27.139   3.984  19.742  1.00 44.18           C  
ATOM   1784  OG1 THR H 234      27.338   3.664  21.111  1.00 44.25           O  
ATOM   1785  CG2 THR H 234      28.500   4.127  19.033  1.00 43.38           C  
ATOM   1786  C   THR H 234      26.115   5.543  18.187  1.00 43.18           C  
ATOM   1787  O   THR H 234      25.346   4.836  17.538  1.00 43.56           O  
ATOM   1788  N   VAL H 235      26.743   6.602  17.647  1.00 42.59           N  
ATOM   1789  CA  VAL H 235      26.540   6.924  16.268  1.00 43.15           C  
ATOM   1790  CB  VAL H 235      26.433   8.402  16.032  1.00 42.73           C  
ATOM   1791  CG1 VAL H 235      26.280   8.650  14.524  1.00 42.80           C  
ATOM   1792  CG2 VAL H 235      25.272   8.952  16.870  1.00 42.93           C  
ATOM   1793  C   VAL H 235      27.747   6.453  15.535  1.00 44.43           C  
ATOM   1794  O   VAL H 235      28.833   7.010  15.692  1.00 45.53           O  
ATOM   1795  N   SER H 236      27.588   5.406  14.703  1.00 45.31           N  
ATOM   1796  CA  SER H 236      28.724   4.902  13.993  1.00 45.85           C  
ATOM   1797  CB  SER H 236      29.464   3.787  14.754  1.00 45.61           C  
ATOM   1798  OG  SER H 236      29.974   4.282  15.985  1.00 32.55           O  
ATOM   1799  C   SER H 236      28.241   4.290  12.720  1.00 46.63           C  
ATOM   1800  O   SER H 236      27.125   3.781  12.644  1.00 46.76           O  
ATOM   1801  N   SER H 237      29.091   4.325  11.676  1.00 46.85           N  
ATOM   1802  CA  SER H 237      28.717   3.739  10.424  1.00 47.17           C  
ATOM   1803  CB  SER H 237      29.376   4.408   9.203  1.00 47.57           C  
ATOM   1804  OG  SER H 237      28.939   5.754   9.080  1.00 50.81           O  
ATOM   1805  C   SER H 237      29.205   2.299  10.471  1.00 47.19           C  
ATOM   1806  O   SER H 237      28.647   1.462   9.714  1.00 47.13           O  
ATOM   1807  OXT SER H 237      30.140   2.018  11.268  1.00  0.00           O1-
TER    1808      SER H 237 
CONECT  163  661
CONECT  661  163
CONECT  969 1544
CONECT 1544  969
END
