# Supplementary material for: Fully automated antibody structure prediction using BIOVIA tools: Validation study
Source: PLoS One. 2017 May 18;12(5):e0177923. doi: 10.1371/journal.pone.0177923 (PMC5436848; doi:10.1371/journal.pone.0177923)
Supplement: S1 Dataset — Predicted structures using the Top5 framework method, Chothia CDR definition with no canonical filtering and generating 50 models. These were used in the detailed discussion of outliers and for comparison against predictions using canonical filtering. (ZIP) [file pone.0177923.s003.zip › 4OCX_LH_FV_FinalModel.pdb]

REMARK   Accelrys Discovery Studio PDB file
REMARK   Created:  2015-05-08T07:08:21Z
SSBOND   1 CYS L   23    CYS L   93                                     
SSBOND   2 CYS H  134    CYS H  208                                     
ATOM      1  N   ASP L   1      25.631  32.144  25.859  1.00 35.75           N1+
ATOM      2  CA  ASP L   1      25.228  31.395  27.069  1.00 33.95           C  
ATOM      3  CB  ASP L   1      25.234  29.881  26.797  1.00 34.33           C  
ATOM      4  CG  ASP L   1      24.133  29.556  25.796  1.00 39.25           C  
ATOM      5  OD1 ASP L   1      23.382  30.493  25.413  1.00 39.71           O  
ATOM      6  OD2 ASP L   1      24.027  28.364  25.404  1.00 41.59           O1-
ATOM      7  C   ASP L   1      26.201  31.660  28.167  1.00 32.60           C  
ATOM      8  O   ASP L   1      27.313  32.122  27.923  1.00 32.32           O  
ATOM      9  N   VAL L   2      25.792  31.384  29.419  1.00 27.88           N  
ATOM     10  CA  VAL L   2      26.663  31.611  30.532  1.00 27.41           C  
ATOM     11  CB  VAL L   2      25.950  31.622  31.855  1.00 26.97           C  
ATOM     12  CG1 VAL L   2      26.992  31.755  32.979  1.00 25.67           C  
ATOM     13  CG2 VAL L   2      24.907  32.753  31.842  1.00 26.55           C  
ATOM     14  C   VAL L   2      27.656  30.496  30.551  1.00 27.89           C  
ATOM     15  O   VAL L   2      27.294  29.326  30.426  1.00 26.99           O  
ATOM     16  N   LEU L   3      28.951  30.833  30.709  1.00 25.57           N  
ATOM     17  CA  LEU L   3      29.946  29.803  30.714  1.00 26.23           C  
ATOM     18  CB  LEU L   3      31.189  30.123  29.864  1.00 28.45           C  
ATOM     19  CG  LEU L   3      30.908  30.172  28.350  1.00 39.72           C  
ATOM     20  CD1 LEU L   3      30.460  28.799  27.824  1.00  0.00           C  
ATOM     21  CD2 LEU L   3      29.931  31.301  27.993  1.00  0.00           C  
ATOM     22  C   LEU L   3      30.402  29.587  32.119  1.00 25.57           C  
ATOM     23  O   LEU L   3      30.719  30.533  32.837  1.00 24.09           O  
ATOM     24  N   LEU L   4      30.427  28.312  32.557  1.00 24.95           N  
ATOM     25  CA  LEU L   4      30.895  28.041  33.883  1.00 23.63           C  
ATOM     26  CB  LEU L   4      29.962  27.179  34.750  1.00 23.08           C  
ATOM     27  CG  LEU L   4      28.671  27.908  35.163  1.00 21.50           C  
ATOM     28  CD1 LEU L   4      27.731  28.114  33.971  1.00 22.51           C  
ATOM     29  CD2 LEU L   4      27.994  27.224  36.355  1.00 25.87           C  
ATOM     30  C   LEU L   4      32.218  27.351  33.792  1.00 24.30           C  
ATOM     31  O   LEU L   4      32.374  26.358  33.081  1.00 23.12           O  
ATOM     32  N   THR L   5      33.216  27.879  34.529  1.00 22.08           N  
ATOM     33  CA  THR L   5      34.535  27.318  34.493  1.00 22.95           C  
ATOM     34  CB  THR L   5      35.581  28.325  34.112  1.00 24.27           C  
ATOM     35  OG1 THR L   5      35.291  28.861  32.829  1.00 30.33           O  
ATOM     36  CG2 THR L   5      36.958  27.640  34.098  1.00 27.77           C  
ATOM     37  C   THR L   5      34.870  26.803  35.858  1.00 23.62           C  
ATOM     38  O   THR L   5      34.691  27.494  36.861  1.00 24.48           O  
ATOM     39  N   GLN L   6      35.383  25.557  35.930  1.00 21.39           N  
ATOM     40  CA  GLN L   6      35.698  24.975  37.202  1.00 25.35           C  
ATOM     41  CB  GLN L   6      35.038  23.607  37.456  1.00 23.24           C  
ATOM     42  CG  GLN L   6      33.517  23.661  37.589  1.00 23.97           C  
ATOM     43  CD  GLN L   6      33.035  22.264  37.962  1.00 22.88           C  
ATOM     44  OE1 GLN L   6      32.127  21.717  37.338  1.00 23.96           O  
ATOM     45  NE2 GLN L   6      33.657  21.672  39.016  1.00 21.42           N  
ATOM     46  C   GLN L   6      37.177  24.755  37.304  1.00 26.29           C  
ATOM     47  O   GLN L   6      37.852  24.468  36.316  1.00 27.35           O  
ATOM     48  N   ILE L   7      37.711  24.927  38.532  1.00 27.21           N  
ATOM     49  CA  ILE L   7      39.099  24.706  38.826  1.00 29.05           C  
ATOM     50  CB  ILE L   7      39.850  26.004  38.980  1.00 33.06           C  
ATOM     51  CG1 ILE L   7      41.372  25.802  39.086  1.00  0.00           C  
ATOM     52  CG2 ILE L   7      39.240  26.749  40.179  1.00 38.12           C  
ATOM     53  CD1 ILE L   7      41.835  25.170  40.398  1.00  0.00           C  
ATOM     54  C   ILE L   7      39.138  23.983  40.135  1.00 30.00           C  
ATOM     55  O   ILE L   7      38.336  24.296  41.015  1.00 30.39           O  
ATOM     56  N   PRO L   8      40.002  23.020  40.339  1.00 29.83           N  
ATOM     57  CA  PRO L   8      40.924  22.528  39.349  1.00 30.45           C  
ATOM     58  CD  PRO L   8      40.470  22.760  41.691  1.00 28.21           C  
ATOM     59  CB  PRO L   8      42.126  21.982  40.120  1.00 27.02           C  
ATOM     60  CG  PRO L   8      41.579  21.712  41.530  1.00 30.04           C  
ATOM     61  C   PRO L   8      40.252  21.467  38.538  1.00 29.74           C  
ATOM     62  O   PRO L   8      39.124  21.091  38.859  1.00 30.26           O  
ATOM     63  N   LEU L   9      40.913  21.007  37.457  1.00 29.09           N  
ATOM     64  CA  LEU L   9      40.388  19.937  36.660  1.00 30.22           C  
ATOM     65  CB  LEU L   9      41.214  19.664  35.388  1.00 32.48           C  
ATOM     66  CG  LEU L   9      41.208  20.814  34.362  1.00 39.38           C  
ATOM     67  CD1 LEU L   9      39.799  21.063  33.800  1.00 41.83           C  
ATOM     68  CD2 LEU L   9      41.864  22.081  34.932  1.00 39.89           C  
ATOM     69  C   LEU L   9      40.410  18.677  37.473  1.00 28.26           C  
ATOM     70  O   LEU L   9      39.438  17.925  37.479  1.00 25.16           O  
ATOM     71  N   SER L  10      41.526  18.410  38.185  1.00 26.80           N  
ATOM     72  CA  SER L  10      41.615  17.204  38.965  1.00 30.07           C  
ATOM     73  CB  SER L  10      42.620  16.177  38.415  1.00 30.13           C  
ATOM     74  OG  SER L  10      42.176  15.670  37.165  1.00 42.78           O  
ATOM     75  C   SER L  10      42.079  17.571  40.338  1.00 30.92           C  
ATOM     76  O   SER L  10      42.881  18.489  40.510  1.00 30.32           O  
ATOM     77  N   LEU L  11      41.575  16.858  41.367  1.00 29.11           N  
ATOM     78  CA  LEU L  11      41.959  17.203  42.704  1.00 32.18           C  
ATOM     79  CB  LEU L  11      40.799  17.897  43.445  1.00 33.41           C  
ATOM     80  CG  LEU L  11      41.105  18.348  44.883  1.00 37.72           C  
ATOM     81  CD1 LEU L  11      42.184  19.443  44.912  1.00 39.72           C  
ATOM     82  CD2 LEU L  11      39.816  18.771  45.608  1.00 39.15           C  
ATOM     83  C   LEU L  11      42.315  15.949  43.455  1.00 32.77           C  
ATOM     84  O   LEU L  11      41.435  15.163  43.802  1.00 31.82           O  
ATOM     85  N   PRO L  12      43.585  15.702  43.683  1.00 30.92           N  
ATOM     86  CA  PRO L  12      43.952  14.570  44.498  1.00 32.53           C  
ATOM     87  CD  PRO L  12      44.589  15.981  42.671  1.00 30.29           C  
ATOM     88  CB  PRO L  12      45.338  14.122  44.030  1.00 34.38           C  
ATOM     89  CG  PRO L  12      45.864  15.311  43.208  1.00 31.28           C  
ATOM     90  C   PRO L  12      43.893  14.934  45.950  1.00 33.50           C  
ATOM     91  O   PRO L  12      44.496  15.939  46.329  1.00 34.28           O  
ATOM     92  N   VAL L  13      43.238  14.116  46.797  1.00 31.59           N  
ATOM     93  CA  VAL L  13      43.184  14.438  48.198  1.00 32.89           C  
ATOM     94  CB  VAL L  13      41.909  15.089  48.644  1.00 34.72           C  
ATOM     95  CG1 VAL L  13      41.851  16.525  48.119  1.00 35.43           C  
ATOM     96  CG2 VAL L  13      40.745  14.216  48.153  1.00 37.62           C  
ATOM     97  C   VAL L  13      43.288  13.185  48.998  1.00 32.97           C  
ATOM     98  O   VAL L  13      42.822  12.125  48.587  1.00 32.80           O  
ATOM     99  N   SER L  14      43.920  13.286  50.184  1.00 34.20           N  
ATOM    100  CA  SER L  14      44.033  12.152  51.054  1.00 34.29           C  
ATOM    101  CB  SER L  14      45.213  12.242  52.038  1.00 37.65           C  
ATOM    102  OG  SER L  14      46.444  12.221  51.333  1.00 36.28           O  
ATOM    103  C   SER L  14      42.774  12.083  51.855  1.00 33.52           C  
ATOM    104  O   SER L  14      42.107  13.092  52.073  1.00 32.32           O  
ATOM    105  N   LEU L  15      42.426  10.872  52.334  1.00 34.18           N  
ATOM    106  CA  LEU L  15      41.213  10.698  53.078  1.00 36.03           C  
ATOM    107  CB  LEU L  15      40.917   9.234  53.444  1.00 37.53           C  
ATOM    108  CG  LEU L  15      40.675   8.322  52.227  1.00 41.86           C  
ATOM    109  CD1 LEU L  15      40.382   6.877  52.664  1.00 39.37           C  
ATOM    110  CD2 LEU L  15      39.588   8.896  51.304  1.00 43.93           C  
ATOM    111  C   LEU L  15      41.340  11.448  54.365  1.00 39.40           C  
ATOM    112  O   LEU L  15      42.385  11.419  55.015  1.00 37.42           O  
ATOM    113  N   GLY L  16      40.259  12.152  54.755  1.00 38.29           N  
ATOM    114  CA  GLY L  16      40.232  12.867  55.999  1.00 39.76           C  
ATOM    115  C   GLY L  16      40.604  14.302  55.771  1.00 40.06           C  
ATOM    116  O   GLY L  16      40.371  15.146  56.635  1.00 41.63           O  
ATOM    117  N   ASP L  17      41.195  14.615  54.602  1.00 39.36           N  
ATOM    118  CA  ASP L  17      41.601  15.965  54.325  1.00 39.50           C  
ATOM    119  CB  ASP L  17      42.744  16.072  53.301  1.00 40.18           C  
ATOM    120  CG  ASP L  17      44.032  15.582  53.944  1.00 47.60           C  
ATOM    121  OD1 ASP L  17      44.060  15.435  55.196  1.00 51.42           O  
ATOM    122  OD2 ASP L  17      45.013  15.354  53.188  1.00 52.09           O1-
ATOM    123  C   ASP L  17      40.446  16.721  53.748  1.00 38.67           C  
ATOM    124  O   ASP L  17      39.462  16.138  53.294  1.00 37.33           O  
ATOM    125  N   GLN L  18      40.558  18.065  53.757  1.00 38.77           N  
ATOM    126  CA  GLN L  18      39.542  18.924  53.222  1.00 37.83           C  
ATOM    127  CB  GLN L  18      39.527  20.316  53.883  1.00 39.69           C  
ATOM    128  CG  GLN L  18      38.452  21.263  53.346  1.00 45.61           C  
ATOM    129  CD  GLN L  18      38.576  22.581  54.101  1.00 46.47           C  
ATOM    130  OE1 GLN L  18      38.760  22.600  55.318  1.00 62.27           O  
ATOM    131  NE2 GLN L  18      38.475  23.718  53.361  1.00 60.60           N  
ATOM    132  C   GLN L  18      39.806  19.099  51.755  1.00 36.19           C  
ATOM    133  O   GLN L  18      40.949  19.035  51.305  1.00 35.33           O  
ATOM    134  N   ALA L  19      38.732  19.297  50.960  1.00 34.71           N  
ATOM    135  CA  ALA L  19      38.890  19.502  49.548  1.00 34.21           C  
ATOM    136  CB  ALA L  19      38.479  18.283  48.704  1.00 32.38           C  
ATOM    137  C   ALA L  19      37.989  20.632  49.149  1.00 34.45           C  
ATOM    138  O   ALA L  19      36.902  20.789  49.703  1.00 34.04           O  
ATOM    139  N   SER L  20      38.426  21.465  48.178  1.00 32.45           N  
ATOM    140  CA  SER L  20      37.588  22.554  47.763  1.00 33.77           C  
ATOM    141  CB  SER L  20      37.994  23.915  48.356  1.00 35.96           C  
ATOM    142  OG  SER L  20      39.252  24.323  47.844  1.00 41.02           O  
ATOM    143  C   SER L  20      37.650  22.673  46.271  1.00 31.92           C  
ATOM    144  O   SER L  20      38.694  22.455  45.656  1.00 32.15           O  
ATOM    145  N   ILE L  21      36.508  23.029  45.649  1.00 30.81           N  
ATOM    146  CA  ILE L  21      36.446  23.171  44.224  1.00 28.91           C  
ATOM    147  CB  ILE L  21      35.539  22.164  43.581  1.00 29.70           C  
ATOM    148  CG1 ILE L  21      36.054  20.748  43.889  1.00 30.58           C  
ATOM    149  CG2 ILE L  21      35.448  22.472  42.077  1.00 28.76           C  
ATOM    150  CD1 ILE L  21      35.058  19.644  43.547  1.00 34.35           C  
ATOM    151  C   ILE L  21      35.905  24.536  43.941  1.00 28.60           C  
ATOM    152  O   ILE L  21      35.040  25.031  44.659  1.00 26.74           O  
ATOM    153  N   SER L  22      36.413  25.192  42.880  1.00 26.62           N  
ATOM    154  CA  SER L  22      35.974  26.524  42.584  1.00 29.35           C  
ATOM    155  CB  SER L  22      37.136  27.524  42.468  1.00 31.47           C  
ATOM    156  OG  SER L  22      36.645  28.825  42.179  1.00 37.13           O  
ATOM    157  C   SER L  22      35.228  26.524  41.282  1.00 28.84           C  
ATOM    158  O   SER L  22      35.514  25.734  40.383  1.00 27.95           O  
ATOM    159  N   CYS L  23      34.214  27.410  41.173  1.00 28.18           N  
ATOM    160  CA  CYS L  23      33.443  27.528  39.962  1.00 29.13           C  
ATOM    161  CB  CYS L  23      32.050  26.851  40.062  1.00 30.20           C  
ATOM    162  SG  CYS L  23      31.044  26.986  38.549  1.00 39.49           S  
ATOM    163  C   CYS L  23      33.253  28.994  39.683  1.00 31.44           C  
ATOM    164  O   CYS L  23      32.943  29.770  40.586  1.00 32.34           O  
ATOM    165  N   ARG L  24      33.452  29.413  38.411  1.00 30.46           N  
ATOM    166  CA  ARG L  24      33.310  30.803  38.060  1.00 32.60           C  
ATOM    167  CB  ARG L  24      34.606  31.456  37.555  1.00 37.80           C  
ATOM    168  CG  ARG L  24      35.705  31.575  38.609  1.00 45.91           C  
ATOM    169  CD  ARG L  24      36.892  32.431  38.162  1.00 54.00           C  
ATOM    170  NE  ARG L  24      36.404  33.836  38.065  1.00 57.83           N  
ATOM    171  CZ  ARG L  24      37.217  34.883  38.390  1.00 63.38           C  
ATOM    172  NH1 ARG L  24      38.502  34.660  38.793  1.00 61.65           N1+
ATOM    173  NH2 ARG L  24      36.738  36.159  38.321  1.00 63.14           N  
ATOM    174  C   ARG L  24      32.344  30.911  36.924  1.00 31.35           C  
ATOM    175  O   ARG L  24      32.320  30.068  36.030  1.00 27.84           O  
ATOM    176  N   SER L  25      31.530  31.987  36.925  1.00 29.03           N  
ATOM    177  CA  SER L  25      30.560  32.183  35.887  1.00 29.81           C  
ATOM    178  CB  SER L  25      29.122  32.302  36.418  1.00 29.71           C  
ATOM    179  OG  SER L  25      29.019  33.414  37.292  1.00 32.60           O  
ATOM    180  C   SER L  25      30.895  33.447  35.157  1.00 31.12           C  
ATOM    181  O   SER L  25      31.472  34.377  35.717  1.00 30.15           O  
ATOM    182  N   SER L  26      30.666  33.426  33.824  1.00 25.51           N  
ATOM    183  CA  SER L  26      31.037  34.484  32.922  1.00 27.18           C  
ATOM    184  CB  SER L  26      30.855  34.098  31.443  1.00 27.05           C  
ATOM    185  OG  SER L  26      29.485  33.840  31.172  1.00 25.88           O  
ATOM    186  C   SER L  26      30.201  35.686  33.196  1.00 28.37           C  
ATOM    187  O   SER L  26      30.634  36.817  32.978  1.00 29.38           O  
ATOM    188  N   GLN L  27      28.967  35.457  33.675  1.00 28.85           N  
ATOM    189  CA  GLN L  27      28.064  36.528  33.964  1.00 29.24           C  
ATOM    190  CB  GLN L  27      26.869  36.550  33.000  1.00 30.18           C  
ATOM    191  CG  GLN L  27      27.280  36.718  31.537  1.00 32.27           C  
ATOM    192  CD  GLN L  27      26.086  36.363  30.663  1.00 34.91           C  
ATOM    193  OE1 GLN L  27      25.023  36.973  30.754  1.00 37.68           O  
ATOM    194  NE2 GLN L  27      26.265  35.333  29.794  1.00 36.40           N  
ATOM    195  C   GLN L  27      27.509  36.237  35.323  1.00 29.07           C  
ATOM    196  O   GLN L  27      27.626  35.117  35.816  1.00 27.53           O  
ATOM    197  N   SER L  28      26.897  37.247  35.973  1.00 29.01           N  
ATOM    198  CA  SER L  28      26.362  37.020  37.282  0.83 29.18           C  
ATOM    199  CB  SER L  28      25.882  38.294  38.000  0.83 30.44           C  
ATOM    200  OG  SER L  28      24.728  38.811  37.354  0.83 30.48           O  
ATOM    201  C   SER L  28      25.183  36.110  37.158  1.00 28.57           C  
ATOM    202  O   SER L  28      24.358  36.241  36.255  1.00 28.81           O  
ATOM    203  N   ILE L  29      25.138  35.097  38.039  1.00 28.25           N  
ATOM    204  CA  ILE L  29      24.065  34.160  38.157  1.00 27.93           C  
ATOM    205  CB  ILE L  29      24.451  32.775  38.590  1.00 28.03           C  
ATOM    206  CG1 ILE L  29      25.095  32.724  39.969  1.00 28.03           C  
ATOM    207  CG2 ILE L  29      25.336  32.186  37.480  1.00 26.83           C  
ATOM    208  CD1 ILE L  29      25.275  31.269  40.398  1.00 27.65           C  
ATOM    209  C   ILE L  29      22.892  34.714  38.900  1.00 27.68           C  
ATOM    210  O   ILE L  29      21.827  34.108  38.892  1.00 26.53           O  
ATOM    211  N   VAL L  30      23.071  35.793  39.683  1.00 28.02           N  
ATOM    212  CA  VAL L  30      21.968  36.337  40.428  1.00 28.02           C  
ATOM    213  CB  VAL L  30      22.323  37.629  41.107  1.00 28.54           C  
ATOM    214  CG1 VAL L  30      21.090  38.161  41.855  1.00 28.56           C  
ATOM    215  CG2 VAL L  30      23.548  37.385  42.005  1.00 28.52           C  
ATOM    216  C   VAL L  30      20.829  36.606  39.490  1.00 27.76           C  
ATOM    217  O   VAL L  30      20.977  37.289  38.478  1.00 28.64           O  
ATOM    218  N   HIS L  31      19.648  36.054  39.839  1.00 26.53           N  
ATOM    219  CA  HIS L  31      18.427  36.190  39.097  1.00 26.32           C  
ATOM    220  ND1 HIS L  31      15.018  35.814  38.920  1.00 25.97           N  
ATOM    221  CG  HIS L  31      16.150  35.093  38.608  1.00 25.58           C  
ATOM    222  CB  HIS L  31      17.404  35.086  39.440  1.00 25.63           C  
ATOM    223  NE2 HIS L  31      14.564  34.703  37.047  1.00 25.40           N  
ATOM    224  CD2 HIS L  31      15.855  34.421  37.460  1.00 24.79           C  
ATOM    225  CE1 HIS L  31      14.101  35.544  37.954  1.00 26.42           C  
ATOM    226  C   HIS L  31      17.830  37.516  39.457  1.00 26.53           C  
ATOM    227  O   HIS L  31      18.222  38.135  40.446  1.00 27.01           O  
ATOM    228  N   SER L  32      16.869  37.996  38.643  1.00 26.87           N  
ATOM    229  CA  SER L  32      16.243  39.266  38.882  1.00 27.47           C  
ATOM    230  CB  SER L  32      15.202  39.633  37.808  1.00 27.69           C  
ATOM    231  OG  SER L  32      14.620  40.894  38.105  1.00 28.78           O  
ATOM    232  C   SER L  32      15.529  39.211  40.200  1.00 27.04           C  
ATOM    233  O   SER L  32      15.465  40.208  40.918  1.00 27.57           O  
ATOM    234  N   ASN L  33      14.984  38.030  40.554  1.00 26.52           N  
ATOM    235  CA  ASN L  33      14.256  37.878  41.783  1.00 26.10           C  
ATOM    236  CB  ASN L  33      13.436  36.573  41.903  1.00 25.78           C  
ATOM    237  CG  ASN L  33      14.332  35.348  41.968  1.00 24.19           C  
ATOM    238  OD1 ASN L  33      15.556  35.447  41.969  1.00 23.94           O  
ATOM    239  ND2 ASN L  33      13.696  34.146  42.019  1.00 23.22           N  
ATOM    240  C   ASN L  33      15.200  38.032  42.936  1.00 26.10           C  
ATOM    241  O   ASN L  33      14.781  38.368  44.040  1.00 26.75           O  
ATOM    242  N   GLY L  34      16.507  37.786  42.733  1.00 26.14           N  
ATOM    243  CA  GLY L  34      17.409  37.987  43.833  1.00 26.10           C  
ATOM    244  C   GLY L  34      18.009  36.682  44.255  1.00 25.69           C  
ATOM    245  O   GLY L  34      18.932  36.667  45.067  1.00 26.32           O  
ATOM    246  N   ASN L  35      17.494  35.551  43.733  1.00 24.71           N  
ATOM    247  CA  ASN L  35      18.049  34.270  44.074  1.00 23.34           C  
ATOM    248  CB  ASN L  35      17.047  33.108  43.964  1.00 23.01           C  
ATOM    249  CG  ASN L  35      15.980  33.277  45.035  1.00 23.66           C  
ATOM    250  OD1 ASN L  35      16.257  33.748  46.137  1.00 25.49           O  
ATOM    251  ND2 ASN L  35      14.723  32.874  44.706  1.00 21.15           N  
ATOM    252  C   ASN L  35      19.177  33.970  43.136  1.00 22.47           C  
ATOM    253  O   ASN L  35      19.252  34.505  42.031  1.00 22.37           O  
ATOM    254  N   THR L  36      20.106  33.104  43.585  1.00 21.50           N  
ATOM    255  CA  THR L  36      21.221  32.697  42.782  1.00 20.92           C  
ATOM    256  CB  THR L  36      22.533  32.952  43.462  1.00 21.30           C  
ATOM    257  OG1 THR L  36      22.675  34.338  43.740  1.00 23.37           O  
ATOM    258  CG2 THR L  36      23.672  32.472  42.558  1.00 21.19           C  
ATOM    259  C   THR L  36      21.081  31.221  42.586  1.00 19.66           C  
ATOM    260  O   THR L  36      21.239  30.446  43.529  1.00 19.00           O  
ATOM    261  N   TYR L  37      20.820  30.778  41.338  1.00 19.27           N  
ATOM    262  CA  TYR L  37      20.582  29.375  41.191  1.00 18.70           C  
ATOM    263  CB  TYR L  37      19.549  29.045  40.097  1.00 18.80           C  
ATOM    264  CG  TYR L  37      18.271  29.744  40.437  1.00 18.87           C  
ATOM    265  CD1 TYR L  37      17.330  29.151  41.246  1.00 19.20           C  
ATOM    266  CD2 TYR L  37      18.015  31.005  39.950  1.00 19.19           C  
ATOM    267  CE1 TYR L  37      16.157  29.801  41.555  1.00 19.29           C  
ATOM    268  CE2 TYR L  37      16.845  31.662  40.254  1.00 19.65           C  
ATOM    269  CZ  TYR L  37      15.913  31.060  41.062  1.00 19.86           C  
ATOM    270  OH  TYR L  37      14.711  31.726  41.380  1.00 20.48           O  
ATOM    271  C   TYR L  37      21.870  28.715  40.801  1.00 18.39           C  
ATOM    272  O   TYR L  37      22.072  28.357  39.641  1.00 19.52           O  
ATOM    273  N   LEU L  38      22.775  28.507  41.782  1.00 20.98           N  
ATOM    274  CA  LEU L  38      23.997  27.819  41.453  1.00 21.47           C  
ATOM    275  CB  LEU L  38      25.257  28.546  41.970  1.00 22.61           C  
ATOM    276  CG  LEU L  38      26.607  27.886  41.620  1.00 24.13           C  
ATOM    277  CD1 LEU L  38      26.845  26.599  42.423  1.00 24.10           C  
ATOM    278  CD2 LEU L  38      26.749  27.680  40.104  1.00 23.81           C  
ATOM    279  C   LEU L  38      23.911  26.498  42.156  1.00 21.80           C  
ATOM    280  O   LEU L  38      23.629  26.448  43.352  1.00 22.07           O  
ATOM    281  N   GLU L  39      24.153  25.384  41.436  1.00 18.32           N  
ATOM    282  CA  GLU L  39      24.013  24.110  42.084  1.00 18.21           C  
ATOM    283  CB  GLU L  39      22.727  23.380  41.666  1.00 19.27           C  
ATOM    284  CG  GLU L  39      21.495  24.125  42.197  1.00 20.97           C  
ATOM    285  CD  GLU L  39      20.233  23.590  41.537  1.00  0.00           C  
ATOM    286  OE1 GLU L  39      20.317  22.538  40.850  1.00  0.00           O  
ATOM    287  OE2 GLU L  39      19.166  24.237  41.711  1.00  0.00           O1-
ATOM    288  C   GLU L  39      25.217  23.247  41.841  1.00 18.93           C  
ATOM    289  O   GLU L  39      26.051  23.528  40.980  1.00 18.00           O  
ATOM    290  N   TRP L  40      25.360  22.183  42.663  1.00 17.51           N  
ATOM    291  CA  TRP L  40      26.487  21.293  42.548  1.00 18.57           C  
ATOM    292  CB  TRP L  40      27.399  21.325  43.788  1.00 18.31           C  
ATOM    293  CG  TRP L  40      28.057  22.666  44.019  1.00 18.55           C  
ATOM    294  CD2 TRP L  40      29.321  23.064  43.463  1.00 17.65           C  
ATOM    295  CD1 TRP L  40      27.609  23.728  44.751  1.00 19.68           C  
ATOM    296  NE1 TRP L  40      28.512  24.761  44.684  1.00 18.88           N  
ATOM    297  CE2 TRP L  40      29.571  24.367  43.895  1.00 18.92           C  
ATOM    298  CE3 TRP L  40      30.199  22.400  42.655  1.00 18.84           C  
ATOM    299  CZ2 TRP L  40      30.707  25.029  43.523  1.00 19.09           C  
ATOM    300  CZ3 TRP L  40      31.346  23.068  42.287  1.00 21.47           C  
ATOM    301  CH2 TRP L  40      31.595  24.358  42.713  1.00 18.86           C  
ATOM    302  C   TRP L  40      25.964  19.894  42.406  1.00 18.82           C  
ATOM    303  O   TRP L  40      25.027  19.495  43.096  1.00 19.42           O  
ATOM    304  N   TYR L  41      26.575  19.105  41.493  1.00 18.05           N  
ATOM    305  CA  TYR L  41      26.150  17.753  41.246  1.00 19.48           C  
ATOM    306  CB  TYR L  41      25.562  17.535  39.829  1.00 20.08           C  
ATOM    307  CG  TYR L  41      24.328  18.366  39.603  1.00 24.68           C  
ATOM    308  CD1 TYR L  41      24.431  19.695  39.255  1.00 24.02           C  
ATOM    309  CD2 TYR L  41      23.061  17.827  39.709  1.00 25.34           C  
ATOM    310  CE1 TYR L  41      23.310  20.467  39.034  1.00 22.72           C  
ATOM    311  CE2 TYR L  41      21.933  18.594  39.490  1.00 23.25           C  
ATOM    312  CZ  TYR L  41      22.054  19.921  39.152  1.00 23.40           C  
ATOM    313  OH  TYR L  41      20.905  20.709  38.926  1.00  0.00           O  
ATOM    314  C   TYR L  41      27.359  16.866  41.361  1.00 18.99           C  
ATOM    315  O   TYR L  41      28.487  17.294  41.115  1.00 18.51           O  
ATOM    316  N   LEU L  42      27.149  15.598  41.776  1.00 17.83           N  
ATOM    317  CA  LEU L  42      28.227  14.654  41.900  1.00 18.69           C  
ATOM    318  CB  LEU L  42      28.434  14.155  43.342  1.00 19.83           C  
ATOM    319  CG  LEU L  42      29.513  13.063  43.473  1.00 20.40           C  
ATOM    320  CD1 LEU L  42      30.891  13.560  43.008  1.00 20.74           C  
ATOM    321  CD2 LEU L  42      29.544  12.478  44.894  1.00 23.55           C  
ATOM    322  C   LEU L  42      27.903  13.457  41.062  1.00 18.90           C  
ATOM    323  O   LEU L  42      26.781  12.954  41.086  1.00 20.81           O  
ATOM    324  N   GLN L  43      28.886  12.974  40.279  1.00 19.45           N  
ATOM    325  CA  GLN L  43      28.648  11.811  39.474  1.00 20.35           C  
ATOM    326  CB  GLN L  43      28.782  12.102  37.966  1.00 22.23           C  
ATOM    327  CG  GLN L  43      28.488  10.904  37.061  1.00 24.28           C  
ATOM    328  CD  GLN L  43      28.646  11.354  35.612  1.00 25.22           C  
ATOM    329  OE1 GLN L  43      29.477  12.204  35.294  1.00 25.96           O  
ATOM    330  NE2 GLN L  43      27.816  10.773  34.706  1.00 24.53           N  
ATOM    331  C   GLN L  43      29.668  10.777  39.844  1.00 21.74           C  
ATOM    332  O   GLN L  43      30.859  10.941  39.580  1.00 20.51           O  
ATOM    333  N   LYS L  44      29.216   9.673  40.475  1.00 23.22           N  
ATOM    334  CA  LYS L  44      30.091   8.597  40.849  1.00 25.93           C  
ATOM    335  CB  LYS L  44      29.533   7.669  41.944  1.00 27.14           C  
ATOM    336  CG  LYS L  44      29.353   8.318  43.320  1.00 30.82           C  
ATOM    337  CD  LYS L  44      28.131   9.228  43.441  1.00 36.89           C  
ATOM    338  CE  LYS L  44      27.979   9.852  44.831  1.00 47.75           C  
ATOM    339  NZ  LYS L  44      27.754   8.795  45.842  1.00 50.99           N1+
ATOM    340  C   LYS L  44      30.283   7.750  39.631  1.00 27.73           C  
ATOM    341  O   LYS L  44      29.500   7.815  38.683  1.00 27.37           O  
ATOM    342  N   PRO L  45      31.311   6.950  39.621  1.00 28.28           N  
ATOM    343  CA  PRO L  45      31.548   6.157  38.453  1.00 30.86           C  
ATOM    344  CD  PRO L  45      32.546   7.289  40.308  1.00 29.32           C  
ATOM    345  CB  PRO L  45      32.945   5.571  38.626  1.00 31.00           C  
ATOM    346  CG  PRO L  45      33.666   6.631  39.482  1.00 31.64           C  
ATOM    347  C   PRO L  45      30.465   5.159  38.205  1.00 32.00           C  
ATOM    348  O   PRO L  45      30.046   4.479  39.140  1.00 34.23           O  
ATOM    349  N   GLY L  46      30.006   5.066  36.941  1.00 32.85           N  
ATOM    350  CA  GLY L  46      29.017   4.109  36.541  1.00 34.18           C  
ATOM    351  C   GLY L  46      27.669   4.502  37.058  1.00 37.27           C  
ATOM    352  O   GLY L  46      26.759   3.674  37.087  1.00 37.78           O  
ATOM    353  N   GLN L  47      27.486   5.770  37.477  1.00 35.61           N  
ATOM    354  CA  GLN L  47      26.203   6.136  38.004  1.00 33.17           C  
ATOM    355  CB  GLN L  47      26.184   6.247  39.539  0.90 34.59           C  
ATOM    356  CG  GLN L  47      26.464   4.906  40.225  0.90 38.25           C  
ATOM    357  CD  GLN L  47      26.425   5.099  41.736  0.90 45.36           C  
ATOM    358  OE1 GLN L  47      25.442   5.589  42.289  0.90 47.44           O  
ATOM    359  NE2 GLN L  47      27.524   4.699  42.429  0.90 49.42           N  
ATOM    360  C   GLN L  47      25.782   7.449  37.420  1.00 31.77           C  
ATOM    361  O   GLN L  47      26.551   8.126  36.740  1.00 30.96           O  
ATOM    362  N   SER L  48      24.504   7.819  37.647  1.00 27.61           N  
ATOM    363  CA  SER L  48      23.969   9.048  37.135  1.00 30.46           C  
ATOM    364  CB  SER L  48      22.441   9.036  37.034  1.00 31.19           C  
ATOM    365  OG  SER L  48      22.037   7.974  36.183  1.00 38.12           O  
ATOM    366  C   SER L  48      24.349  10.142  38.080  1.00 27.52           C  
ATOM    367  O   SER L  48      24.724   9.891  39.224  1.00 26.11           O  
ATOM    368  N   PRO L  49      24.252  11.362  37.628  1.00 25.16           N  
ATOM    369  CA  PRO L  49      24.601  12.471  38.473  1.00 23.95           C  
ATOM    370  CD  PRO L  49      24.453  11.665  36.220  1.00 24.09           C  
ATOM    371  CB  PRO L  49      24.665  13.688  37.554  1.00 22.85           C  
ATOM    372  CG  PRO L  49      25.033  13.089  36.184  1.00 24.15           C  
ATOM    373  C   PRO L  49      23.622  12.610  39.594  1.00 24.80           C  
ATOM    374  O   PRO L  49      22.468  12.213  39.432  1.00 24.51           O  
ATOM    375  N   LYS L  50      24.072  13.143  40.749  1.00 22.33           N  
ATOM    376  CA  LYS L  50      23.192  13.341  41.867  1.00 21.53           C  
ATOM    377  CB  LYS L  50      23.474  12.397  43.044  1.00 25.85           C  
ATOM    378  CG  LYS L  50      23.117  10.949  42.714  1.00 31.93           C  
ATOM    379  CD  LYS L  50      23.717   9.923  43.673  1.00 37.83           C  
ATOM    380  CE  LYS L  50      23.336   8.488  43.311  1.00 40.46           C  
ATOM    381  NZ  LYS L  50      23.793   8.183  41.937  1.00 42.53           N1+
ATOM    382  C   LYS L  50      23.368  14.747  42.356  1.00 21.14           C  
ATOM    383  O   LYS L  50      24.467  15.298  42.323  1.00 20.71           O  
ATOM    384  N   LEU L  51      22.269  15.359  42.842  1.00 18.89           N  
ATOM    385  CA  LEU L  51      22.258  16.735  43.267  1.00 20.60           C  
ATOM    386  CB  LEU L  51      20.838  17.327  43.203  1.00 20.66           C  
ATOM    387  CG  LEU L  51      20.712  18.795  43.645  1.00 22.88           C  
ATOM    388  CD1 LEU L  51      21.507  19.734  42.722  1.00 21.85           C  
ATOM    389  CD2 LEU L  51      19.234  19.202  43.772  1.00 21.19           C  
ATOM    390  C   LEU L  51      22.739  16.833  44.689  1.00 22.88           C  
ATOM    391  O   LEU L  51      22.155  16.231  45.589  1.00 22.67           O  
ATOM    392  N   LEU L  52      23.917  17.468  44.896  1.00 20.99           N  
ATOM    393  CA  LEU L  52      24.431  17.738  46.216  1.00 21.49           C  
ATOM    394  CB  LEU L  52      25.964  17.827  46.247  1.00 23.36           C  
ATOM    395  CG  LEU L  52      26.663  16.482  45.985  1.00 27.60           C  
ATOM    396  CD1 LEU L  52      28.189  16.629  46.031  1.00 26.69           C  
ATOM    397  CD2 LEU L  52      26.151  15.399  46.945  1.00 28.34           C  
ATOM    398  C   LEU L  52      23.908  19.009  46.824  1.00 23.63           C  
ATOM    399  O   LEU L  52      23.417  19.013  47.952  1.00 23.68           O  
ATOM    400  N   ILE L  53      24.007  20.136  46.079  1.00 22.38           N  
ATOM    401  CA  ILE L  53      23.656  21.402  46.663  1.00 23.51           C  
ATOM    402  CB  ILE L  53      24.840  22.160  47.186  1.00 24.07           C  
ATOM    403  CG1 ILE L  53      25.478  21.385  48.351  1.00 27.45           C  
ATOM    404  CG2 ILE L  53      24.380  23.574  47.572  1.00 23.64           C  
ATOM    405  CD1 ILE L  53      26.801  21.971  48.835  1.00 30.77           C  
ATOM    406  C   ILE L  53      22.954  22.259  45.656  1.00 23.00           C  
ATOM    407  O   ILE L  53      23.239  22.194  44.461  1.00 20.56           O  
ATOM    408  N   TYR L  54      21.988  23.076  46.134  1.00 22.51           N  
ATOM    409  CA  TYR L  54      21.267  23.974  45.279  1.00 22.40           C  
ATOM    410  CB  TYR L  54      19.857  23.481  44.888  1.00 21.02           C  
ATOM    411  CG  TYR L  54      18.995  23.295  46.092  1.00 23.92           C  
ATOM    412  CD1 TYR L  54      19.140  22.194  46.908  1.00 26.05           C  
ATOM    413  CD2 TYR L  54      18.010  24.211  46.390  1.00 25.87           C  
ATOM    414  CE1 TYR L  54      18.332  22.021  48.007  1.00 28.26           C  
ATOM    415  CE2 TYR L  54      17.199  24.043  47.488  1.00 26.80           C  
ATOM    416  CZ  TYR L  54      17.360  22.947  48.300  1.00 30.07           C  
ATOM    417  OH  TYR L  54      16.528  22.775  49.426  1.00 31.59           O  
ATOM    418  C   TYR L  54      21.160  25.311  45.958  1.00 22.73           C  
ATOM    419  O   TYR L  54      21.326  25.417  47.171  1.00 22.77           O  
ATOM    420  N   LYS L  55      20.878  26.368  45.170  1.00 22.74           N  
ATOM    421  CA  LYS L  55      20.709  27.700  45.677  1.00 23.44           C  
ATOM    422  CB  LYS L  55      19.460  27.864  46.560  1.00 21.39           C  
ATOM    423  CG  LYS L  55      18.178  27.589  45.769  1.00 23.77           C  
ATOM    424  CD  LYS L  55      16.902  27.555  46.610  1.00 27.56           C  
ATOM    425  CE  LYS L  55      15.978  28.745  46.350  1.00 27.79           C  
ATOM    426  NZ  LYS L  55      16.632  30.002  46.773  1.00 29.21           N1+
ATOM    427  C   LYS L  55      21.941  28.110  46.418  1.00 24.30           C  
ATOM    428  O   LYS L  55      21.892  28.810  47.428  1.00 24.17           O  
ATOM    429  N   VAL L  56      23.084  27.644  45.893  1.00 23.14           N  
ATOM    430  CA  VAL L  56      24.424  27.962  46.284  1.00 22.95           C  
ATOM    431  CB  VAL L  56      24.663  29.441  46.385  1.00 22.84           C  
ATOM    432  CG1 VAL L  56      26.104  29.666  46.871  1.00 21.24           C  
ATOM    433  CG2 VAL L  56      24.334  30.090  45.030  1.00 20.56           C  
ATOM    434  C   VAL L  56      24.802  27.348  47.597  1.00 24.96           C  
ATOM    435  O   VAL L  56      25.966  26.989  47.764  1.00 25.38           O  
ATOM    436  N   SER L  57      23.858  27.105  48.535  1.00 24.93           N  
ATOM    437  CA  SER L  57      24.370  26.604  49.781  1.00 23.52           C  
ATOM    438  CB  SER L  57      24.708  27.730  50.771  1.00 24.99           C  
ATOM    439  OG  SER L  57      23.535  28.463  51.095  1.00 26.08           O  
ATOM    440  C   SER L  57      23.400  25.696  50.479  1.00 25.03           C  
ATOM    441  O   SER L  57      23.665  25.283  51.608  1.00 24.47           O  
ATOM    442  N   THR L  58      22.276  25.318  49.843  1.00 27.47           N  
ATOM    443  CA  THR L  58      21.347  24.463  50.527  1.00 28.02           C  
ATOM    444  CB  THR L  58      19.905  24.730  50.214  1.00 29.48           C  
ATOM    445  OG1 THR L  58      19.634  24.452  48.850  1.00  0.00           O  
ATOM    446  CG2 THR L  58      19.601  26.204  50.537  1.00  0.00           C  
ATOM    447  C   THR L  58      21.644  23.045  50.152  1.00 28.19           C  
ATOM    448  O   THR L  58      21.878  22.728  48.987  1.00 26.95           O  
ATOM    449  N   ARG L  59      21.659  22.150  51.161  1.00 27.53           N  
ATOM    450  CA  ARG L  59      21.979  20.768  50.927  1.00 29.06           C  
ATOM    451  CB  ARG L  59      22.516  20.011  52.154  1.00 31.38           C  
ATOM    452  CG  ARG L  59      23.831  20.528  52.735  1.00 35.08           C  
ATOM    453  CD  ARG L  59      24.459  19.540  53.718  1.00 40.98           C  
ATOM    454  NE  ARG L  59      25.464  20.277  54.531  1.00 48.82           N  
ATOM    455  CZ  ARG L  59      25.079  20.871  55.699  1.00 56.34           C  
ATOM    456  NH1 ARG L  59      23.779  20.784  56.110  1.00 54.38           N1+
ATOM    457  NH2 ARG L  59      25.992  21.541  56.461  1.00 55.94           N  
ATOM    458  C   ARG L  59      20.734  20.035  50.543  1.00 29.39           C  
ATOM    459  O   ARG L  59      19.671  20.231  51.130  1.00 28.74           O  
ATOM    460  N   PHE L  60      20.856  19.143  49.541  1.00 28.82           N  
ATOM    461  CA  PHE L  60      19.764  18.330  49.097  1.00 30.27           C  
ATOM    462  CB  PHE L  60      20.011  17.714  47.705  1.00 29.14           C  
ATOM    463  CG  PHE L  60      18.766  17.051  47.213  1.00 24.94           C  
ATOM    464  CD1 PHE L  60      17.652  17.797  46.905  1.00 27.14           C  
ATOM    465  CD2 PHE L  60      18.722  15.690  47.016  1.00 27.42           C  
ATOM    466  CE1 PHE L  60      16.507  17.194  46.441  1.00 26.67           C  
ATOM    467  CE2 PHE L  60      17.578  15.082  46.551  1.00 28.41           C  
ATOM    468  CZ  PHE L  60      16.464  15.832  46.264  1.00 27.31           C  
ATOM    469  C   PHE L  60      19.597  17.251  50.122  1.00 33.23           C  
ATOM    470  O   PHE L  60      20.519  16.955  50.882  1.00 31.06           O  
ATOM    471  N   SER L  61      18.397  16.649  50.198  1.00 35.36           N  
ATOM    472  CA  SER L  61      18.154  15.681  51.229  1.00 37.50           C  
ATOM    473  CB  SER L  61      16.709  15.152  51.250  1.00 41.75           C  
ATOM    474  OG  SER L  61      16.445  14.407  50.071  1.00 46.46           O  
ATOM    475  C   SER L  61      19.064  14.504  51.060  1.00 37.23           C  
ATOM    476  O   SER L  61      19.272  14.011  49.953  1.00 37.87           O  
ATOM    477  N   GLY L  62      19.628  14.027  52.190  1.00 36.39           N  
ATOM    478  CA  GLY L  62      20.464  12.859  52.205  1.00 35.77           C  
ATOM    479  C   GLY L  62      21.913  13.234  52.106  1.00 35.20           C  
ATOM    480  O   GLY L  62      22.782  12.378  52.263  1.00 37.02           O  
ATOM    481  N   VAL L  63      22.226  14.517  51.845  1.00 33.16           N  
ATOM    482  CA  VAL L  63      23.606  14.900  51.707  1.00 30.78           C  
ATOM    483  CB  VAL L  63      23.796  16.113  50.839  1.00 29.79           C  
ATOM    484  CG1 VAL L  63      25.295  16.449  50.765  1.00 28.71           C  
ATOM    485  CG2 VAL L  63      23.141  15.847  49.469  1.00 28.11           C  
ATOM    486  C   VAL L  63      24.157  15.215  53.064  1.00 33.58           C  
ATOM    487  O   VAL L  63      23.521  15.901  53.860  1.00 33.89           O  
ATOM    488  N   PRO L  64      25.348  14.740  53.327  1.00 34.89           N  
ATOM    489  CA  PRO L  64      25.996  14.931  54.601  1.00 36.59           C  
ATOM    490  CD  PRO L  64      25.902  13.618  52.590  1.00 34.85           C  
ATOM    491  CB  PRO L  64      27.137  13.913  54.648  1.00 38.43           C  
ATOM    492  CG  PRO L  64      27.301  13.437  53.194  1.00 38.88           C  
ATOM    493  C   PRO L  64      26.443  16.346  54.802  1.00 38.21           C  
ATOM    494  O   PRO L  64      26.662  17.058  53.823  1.00 35.02           O  
ATOM    495  N   ASP L  65      26.608  16.747  56.077  1.00 39.91           N  
ATOM    496  CA  ASP L  65      26.977  18.072  56.495  1.00 40.75           C  
ATOM    497  CB  ASP L  65      26.887  18.289  58.022  1.00 48.09           C  
ATOM    498  CG  ASP L  65      27.854  17.363  58.749  1.00 54.50           C  
ATOM    499  OD1 ASP L  65      28.069  16.221  58.263  1.00 57.09           O  
ATOM    500  OD2 ASP L  65      28.386  17.790  59.808  1.00 59.70           O1-
ATOM    501  C   ASP L  65      28.367  18.387  56.039  1.00 40.82           C  
ATOM    502  O   ASP L  65      28.767  19.551  56.003  1.00 40.52           O  
ATOM    503  N   ARG L  66      29.150  17.355  55.689  1.00 38.95           N  
ATOM    504  CA  ARG L  66      30.519  17.534  55.298  1.00 37.50           C  
ATOM    505  CB  ARG L  66      31.206  16.207  54.932  1.00 39.84           C  
ATOM    506  CG  ARG L  66      31.302  15.246  56.119  1.00 45.32           C  
ATOM    507  CD  ARG L  66      32.105  13.972  55.844  1.00 46.81           C  
ATOM    508  NE  ARG L  66      31.360  13.168  54.836  1.00 44.48           N  
ATOM    509  CZ  ARG L  66      31.602  13.336  53.503  1.00 42.81           C  
ATOM    510  NH1 ARG L  66      32.536  14.242  53.094  1.00 41.14           N1+
ATOM    511  NH2 ARG L  66      30.921  12.596  52.580  1.00 40.23           N  
ATOM    512  C   ARG L  66      30.577  18.444  54.106  1.00 36.08           C  
ATOM    513  O   ARG L  66      31.554  19.173  53.934  1.00 35.01           O  
ATOM    514  N   PHE L  67      29.547  18.404  53.236  1.00 30.90           N  
ATOM    515  CA  PHE L  67      29.547  19.228  52.058  1.00 30.65           C  
ATOM    516  CB  PHE L  67      28.678  18.656  50.924  1.00 29.34           C  
ATOM    517  CG  PHE L  67      29.319  17.402  50.435  1.00 30.29           C  
ATOM    518  CD1 PHE L  67      29.167  16.218  51.119  1.00 30.92           C  
ATOM    519  CD2 PHE L  67      30.067  17.408  49.283  1.00 30.09           C  
ATOM    520  CE1 PHE L  67      29.758  15.062  50.664  1.00 30.59           C  
ATOM    521  CE2 PHE L  67      30.659  16.256  48.825  1.00 29.77           C  
ATOM    522  CZ  PHE L  67      30.507  15.079  49.515  1.00 28.85           C  
ATOM    523  C   PHE L  67      28.994  20.583  52.387  1.00 33.05           C  
ATOM    524  O   PHE L  67      27.962  20.707  53.045  1.00 32.27           O  
ATOM    525  N   SER L  68      29.686  21.649  51.929  1.00 31.75           N  
ATOM    526  CA  SER L  68      29.219  22.985  52.169  1.00 32.05           C  
ATOM    527  CB  SER L  68      29.943  23.690  53.330  1.00 35.22           C  
ATOM    528  OG  SER L  68      31.332  23.781  53.055  1.00 37.77           O  
ATOM    529  C   SER L  68      29.441  23.792  50.925  1.00 31.03           C  
ATOM    530  O   SER L  68      30.444  23.627  50.232  1.00 31.57           O  
ATOM    531  N   GLY L  69      28.497  24.706  50.612  1.00 29.90           N  
ATOM    532  CA  GLY L  69      28.626  25.488  49.417  1.00 28.97           C  
ATOM    533  C   GLY L  69      28.541  26.933  49.789  1.00 30.68           C  
ATOM    534  O   GLY L  69      27.808  27.309  50.703  1.00 31.37           O  
ATOM    535  N   SER L  70      29.298  27.785  49.067  1.00 28.64           N  
ATOM    536  CA  SER L  70      29.295  29.191  49.357  1.00 31.89           C  
ATOM    537  CB  SER L  70      30.328  29.599  50.418  1.00 30.38           C  
ATOM    538  OG  SER L  70      31.641  29.352  49.938  1.00 34.40           O  
ATOM    539  C   SER L  70      29.647  29.928  48.101  1.00 31.60           C  
ATOM    540  O   SER L  70      29.990  29.324  47.085  1.00 28.73           O  
ATOM    541  N   GLY L  71      29.536  31.273  48.135  1.00 31.60           N  
ATOM    542  CA  GLY L  71      29.921  32.058  46.992  1.00 32.04           C  
ATOM    543  C   GLY L  71      28.871  33.090  46.729  1.00 34.21           C  
ATOM    544  O   GLY L  71      27.822  33.105  47.371  1.00 34.53           O  
ATOM    545  N   SER L  72      29.150  33.999  45.772  1.00 35.04           N  
ATOM    546  CA  SER L  72      28.195  35.008  45.418  1.00 36.10           C  
ATOM    547  CB  SER L  72      28.127  36.170  46.426  1.00 40.89           C  
ATOM    548  OG  SER L  72      29.371  36.852  46.467  1.00 43.38           O  
ATOM    549  C   SER L  72      28.606  35.584  44.102  1.00 35.73           C  
ATOM    550  O   SER L  72      29.766  35.498  43.702  1.00 36.62           O  
ATOM    551  N   GLY L  73      27.641  36.185  43.380  1.00 35.77           N  
ATOM    552  CA  GLY L  73      27.962  36.812  42.134  1.00 36.22           C  
ATOM    553  C   GLY L  73      28.497  35.788  41.181  1.00 34.91           C  
ATOM    554  O   GLY L  73      27.772  34.910  40.719  1.00 35.07           O  
ATOM    555  N   THR L  74      29.752  36.007  40.750  1.00 34.94           N  
ATOM    556  CA  THR L  74      30.501  35.186  39.838  1.00 33.76           C  
ATOM    557  CB  THR L  74      31.479  35.993  39.039  1.00 36.53           C  
ATOM    558  OG1 THR L  74      32.438  36.600  39.893  1.00 36.20           O  
ATOM    559  CG2 THR L  74      30.693  37.075  38.276  1.00 31.90           C  
ATOM    560  C   THR L  74      31.256  34.035  40.457  1.00 33.20           C  
ATOM    561  O   THR L  74      31.537  33.061  39.762  1.00 33.13           O  
ATOM    562  N   ASP L  75      31.675  34.122  41.742  1.00 32.01           N  
ATOM    563  CA  ASP L  75      32.559  33.097  42.248  1.00 33.85           C  
ATOM    564  CB  ASP L  75      33.851  33.661  42.867  1.00 37.40           C  
ATOM    565  CG  ASP L  75      34.714  34.199  41.731  1.00 45.75           C  
ATOM    566  OD1 ASP L  75      34.312  34.018  40.551  1.00 48.49           O  
ATOM    567  OD2 ASP L  75      35.789  34.788  42.022  1.00 50.34           O1-
ATOM    568  C   ASP L  75      31.896  32.230  43.279  1.00 31.50           C  
ATOM    569  O   ASP L  75      31.274  32.723  44.218  1.00 30.22           O  
ATOM    570  N   PHE L  76      32.038  30.890  43.129  1.00 28.60           N  
ATOM    571  CA  PHE L  76      31.417  29.986  44.058  1.00 27.39           C  
ATOM    572  CB  PHE L  76      30.181  29.270  43.484  1.00 26.32           C  
ATOM    573  CG  PHE L  76      29.231  30.311  42.998  1.00 26.83           C  
ATOM    574  CD1 PHE L  76      28.451  31.028  43.874  1.00 28.97           C  
ATOM    575  CD2 PHE L  76      29.140  30.587  41.655  1.00 26.20           C  
ATOM    576  CE1 PHE L  76      27.584  31.990  43.411  1.00 26.72           C  
ATOM    577  CE2 PHE L  76      28.274  31.548  41.189  1.00 27.72           C  
ATOM    578  CZ  PHE L  76      27.490  32.254  42.068  1.00 29.45           C  
ATOM    579  C   PHE L  76      32.394  28.908  44.423  1.00 27.49           C  
ATOM    580  O   PHE L  76      33.312  28.603  43.663  1.00 28.34           O  
ATOM    581  N   THR L  77      32.217  28.305  45.623  1.00 27.44           N  
ATOM    582  CA  THR L  77      33.116  27.271  46.053  1.00 28.27           C  
ATOM    583  CB  THR L  77      34.116  27.753  47.064  1.00 31.65           C  
ATOM    584  OG1 THR L  77      34.870  28.832  46.532  1.00 33.87           O  
ATOM    585  CG2 THR L  77      35.051  26.589  47.433  1.00 30.52           C  
ATOM    586  C   THR L  77      32.340  26.162  46.699  1.00 28.76           C  
ATOM    587  O   THR L  77      31.335  26.389  47.372  1.00 29.77           O  
ATOM    588  N   LEU L  78      32.799  24.911  46.484  1.00 26.50           N  
ATOM    589  CA  LEU L  78      32.225  23.752  47.109  1.00 26.47           C  
ATOM    590  CB  LEU L  78      31.834  22.649  46.109  1.00 25.75           C  
ATOM    591  CG  LEU L  78      31.341  21.352  46.778  1.00 26.49           C  
ATOM    592  CD1 LEU L  78      30.072  21.586  47.612  1.00 29.71           C  
ATOM    593  CD2 LEU L  78      31.178  20.226  45.743  1.00 28.17           C  
ATOM    594  C   LEU L  78      33.287  23.186  47.995  1.00 28.56           C  
ATOM    595  O   LEU L  78      34.413  22.970  47.550  1.00 28.74           O  
ATOM    596  N   LYS L  79      32.967  22.937  49.282  1.00 29.54           N  
ATOM    597  CA  LYS L  79      33.985  22.422  50.155  1.00 31.84           C  
ATOM    598  CB  LYS L  79      34.398  23.394  51.274  1.00 34.31           C  
ATOM    599  CG  LYS L  79      35.188  24.596  50.756  1.00 38.69           C  
ATOM    600  CD  LYS L  79      35.325  25.741  51.761  1.00 47.31           C  
ATOM    601  CE  LYS L  79      36.127  26.922  51.213  1.00 45.19           C  
ATOM    602  NZ  LYS L  79      35.970  28.096  52.098  1.00 48.74           N1+
ATOM    603  C   LYS L  79      33.524  21.156  50.803  1.00 31.78           C  
ATOM    604  O   LYS L  79      32.352  20.990  51.140  1.00 32.89           O  
ATOM    605  N   ILE L  80      34.475  20.214  50.961  1.00 31.64           N  
ATOM    606  CA  ILE L  80      34.227  18.963  51.617  1.00 33.32           C  
ATOM    607  CB  ILE L  80      34.580  17.784  50.757  1.00 33.77           C  
ATOM    608  CG1 ILE L  80      33.771  17.820  49.449  1.00 34.32           C  
ATOM    609  CG2 ILE L  80      34.353  16.505  51.578  1.00 32.87           C  
ATOM    610  CD1 ILE L  80      34.270  16.837  48.389  1.00 34.93           C  
ATOM    611  C   ILE L  80      35.148  18.951  52.802  1.00 37.81           C  
ATOM    612  O   ILE L  80      36.368  18.928  52.649  1.00 38.27           O  
ATOM    613  N   SER L  81      34.578  18.967  54.022  1.00 39.77           N  
ATOM    614  CA  SER L  81      35.367  19.046  55.221  1.00 41.37           C  
ATOM    615  CB  SER L  81      34.514  19.159  56.495  1.00 43.22           C  
ATOM    616  OG  SER L  81      33.746  17.978  56.679  1.00 37.36           O  
ATOM    617  C   SER L  81      36.241  17.841  55.375  1.00 44.93           C  
ATOM    618  O   SER L  81      37.456  17.973  55.518  1.00 46.60           O  
ATOM    619  N   ARG L  82      35.654  16.627  55.366  1.00 43.32           N  
ATOM    620  CA  ARG L  82      36.464  15.453  55.525  1.00 42.49           C  
ATOM    621  CB  ARG L  82      36.146  14.653  56.798  1.00 47.07           C  
ATOM    622  CG  ARG L  82      36.424  15.427  58.087  1.00 54.07           C  
ATOM    623  CD  ARG L  82      36.115  14.636  59.359  1.00 59.38           C  
ATOM    624  NE  ARG L  82      34.677  14.246  59.308  1.00 66.48           N  
ATOM    625  CZ  ARG L  82      33.715  15.111  59.742  1.00 70.03           C  
ATOM    626  NH1 ARG L  82      34.067  16.357  60.174  1.00 68.16           N1+
ATOM    627  NH2 ARG L  82      32.404  14.732  59.744  1.00 67.94           N  
ATOM    628  C   ARG L  82      36.170  14.555  54.371  1.00 41.33           C  
ATOM    629  O   ARG L  82      35.067  14.028  54.244  1.00 43.82           O  
ATOM    630  N   VAL L  83      37.179  14.330  53.514  1.00 37.56           N  
ATOM    631  CA  VAL L  83      36.986  13.541  52.334  1.00 36.09           C  
ATOM    632  CB  VAL L  83      38.103  13.698  51.340  1.00 34.85           C  
ATOM    633  CG1 VAL L  83      37.893  12.705  50.187  1.00 33.36           C  
ATOM    634  CG2 VAL L  83      38.161  15.167  50.890  1.00 34.10           C  
ATOM    635  C   VAL L  83      36.912  12.092  52.697  1.00 36.54           C  
ATOM    636  O   VAL L  83      37.708  11.588  53.488  1.00 38.05           O  
ATOM    637  N   GLU L  84      35.928  11.389  52.100  1.00 36.64           N  
ATOM    638  CA  GLU L  84      35.747   9.983  52.313  1.00 35.98           C  
ATOM    639  CB  GLU L  84      34.358   9.617  52.863  1.00 39.32           C  
ATOM    640  CG  GLU L  84      34.085  10.176  54.261  1.00 45.86           C  
ATOM    641  CD  GLU L  84      32.710   9.692  54.699  1.00 52.90           C  
ATOM    642  OE1 GLU L  84      32.536   8.452  54.821  1.00 54.23           O  
ATOM    643  OE2 GLU L  84      31.816  10.548  54.919  1.00 57.78           O1-
ATOM    644  C   GLU L  84      35.887   9.331  50.970  1.00 36.26           C  
ATOM    645  O   GLU L  84      35.856   9.996  49.938  1.00 36.24           O  
ATOM    646  N   ALA L  85      36.049   7.995  50.957  1.00 36.89           N  
ATOM    647  CA  ALA L  85      36.263   7.241  49.752  1.00 38.40           C  
ATOM    648  CB  ALA L  85      36.460   5.740  50.021  1.00 40.56           C  
ATOM    649  C   ALA L  85      35.081   7.386  48.841  1.00 34.79           C  
ATOM    650  O   ALA L  85      35.229   7.429  47.621  1.00 35.06           O  
ATOM    651  N   GLU L  86      33.874   7.472  49.423  1.00 37.29           N  
ATOM    652  CA  GLU L  86      32.624   7.523  48.713  1.00 39.77           C  
ATOM    653  CB  GLU L  86      31.420   7.609  49.668  1.00 44.80           C  
ATOM    654  CG  GLU L  86      31.400   6.489  50.711  1.00 51.86           C  
ATOM    655  CD  GLU L  86      31.392   5.161  49.976  1.00 62.10           C  
ATOM    656  OE1 GLU L  86      30.344   4.841  49.357  1.00 61.47           O  
ATOM    657  OE2 GLU L  86      32.433   4.451  50.021  1.00 67.84           O1-
ATOM    658  C   GLU L  86      32.578   8.756  47.860  1.00 37.82           C  
ATOM    659  O   GLU L  86      31.885   8.792  46.846  1.00 36.76           O  
ATOM    660  N   ASP L  87      33.300   9.806  48.283  1.00 32.11           N  
ATOM    661  CA  ASP L  87      33.320  11.112  47.684  1.00 29.74           C  
ATOM    662  CB  ASP L  87      34.111  12.123  48.530  1.00 30.77           C  
ATOM    663  CG  ASP L  87      33.346  12.332  49.830  1.00 35.70           C  
ATOM    664  OD1 ASP L  87      32.134  11.989  49.870  1.00 36.42           O  
ATOM    665  OD2 ASP L  87      33.965  12.839  50.803  1.00 36.35           O1-
ATOM    666  C   ASP L  87      33.916  11.108  46.302  1.00 28.89           C  
ATOM    667  O   ASP L  87      33.692  12.044  45.536  1.00 27.66           O  
ATOM    668  N   LEU L  88      34.727  10.095  45.945  1.00 26.54           N  
ATOM    669  CA  LEU L  88      35.384  10.132  44.666  1.00 25.89           C  
ATOM    670  CB  LEU L  88      36.362   8.961  44.430  1.00 26.25           C  
ATOM    671  CG  LEU L  88      35.741   7.548  44.370  1.00 29.25           C  
ATOM    672  CD1 LEU L  88      34.951   7.311  43.072  1.00 28.97           C  
ATOM    673  CD2 LEU L  88      36.807   6.467  44.615  1.00 28.17           C  
ATOM    674  C   LEU L  88      34.383  10.154  43.555  1.00 24.99           C  
ATOM    675  O   LEU L  88      33.317   9.546  43.640  1.00 24.55           O  
ATOM    676  N   GLY L  89      34.717  10.891  42.474  1.00 23.16           N  
ATOM    677  CA  GLY L  89      33.846  10.993  41.340  1.00 23.54           C  
ATOM    678  C   GLY L  89      34.083  12.330  40.705  1.00 22.18           C  
ATOM    679  O   GLY L  89      35.097  12.978  40.958  1.00 22.94           O  
ATOM    680  N   VAL L  90      33.138  12.775  39.850  1.00 19.68           N  
ATOM    681  CA  VAL L  90      33.284  14.036  39.179  1.00 19.94           C  
ATOM    682  CB  VAL L  90      33.084  13.931  37.692  1.00 21.76           C  
ATOM    683  CG1 VAL L  90      33.237  15.327  37.068  1.00 24.30           C  
ATOM    684  CG2 VAL L  90      34.067  12.888  37.134  1.00 21.07           C  
ATOM    685  C   VAL L  90      32.248  14.982  39.717  1.00 19.03           C  
ATOM    686  O   VAL L  90      31.074  14.635  39.841  1.00 19.02           O  
ATOM    687  N   TYR L  91      32.667  16.225  40.039  1.00 18.46           N  
ATOM    688  CA  TYR L  91      31.782  17.217  40.588  1.00 18.87           C  
ATOM    689  CB  TYR L  91      32.362  17.969  41.799  1.00 19.52           C  
ATOM    690  CG  TYR L  91      32.460  17.034  42.954  1.00 21.39           C  
ATOM    691  CD1 TYR L  91      33.496  16.135  43.051  1.00 21.10           C  
ATOM    692  CD2 TYR L  91      31.512  17.071  43.952  1.00 20.95           C  
ATOM    693  CE1 TYR L  91      33.578  15.277  44.124  1.00 22.57           C  
ATOM    694  CE2 TYR L  91      31.591  16.217  45.027  1.00 21.68           C  
ATOM    695  CZ  TYR L  91      32.626  15.316  45.112  1.00 22.20           C  
ATOM    696  OH  TYR L  91      32.711  14.437  46.211  1.00 24.97           O  
ATOM    697  C   TYR L  91      31.524  18.258  39.542  1.00 20.00           C  
ATOM    698  O   TYR L  91      32.443  18.708  38.855  1.00 20.36           O  
ATOM    699  N   TYR L  92      30.244  18.663  39.389  1.00 18.18           N  
ATOM    700  CA  TYR L  92      29.914  19.645  38.392  1.00 18.78           C  
ATOM    701  CB  TYR L  92      28.928  19.146  37.315  1.00 17.87           C  
ATOM    702  CG  TYR L  92      29.501  18.019  36.521  1.00 17.87           C  
ATOM    703  CD1 TYR L  92      29.410  16.725  36.978  1.00 17.37           C  
ATOM    704  CD2 TYR L  92      30.110  18.255  35.308  1.00 19.43           C  
ATOM    705  CE1 TYR L  92      29.926  15.684  36.242  1.00 17.76           C  
ATOM    706  CE2 TYR L  92      30.627  17.218  34.568  1.00 20.25           C  
ATOM    707  CZ  TYR L  92      30.535  15.929  35.035  1.00 22.01           C  
ATOM    708  OH  TYR L  92      31.062  14.861  34.281  1.00 28.89           O  
ATOM    709  C   TYR L  92      29.187  20.787  39.040  1.00 20.95           C  
ATOM    710  O   TYR L  92      28.369  20.587  39.937  1.00 21.02           O  
ATOM    711  N   CYS L  93      29.486  22.029  38.600  1.00 18.44           N  
ATOM    712  CA  CYS L  93      28.735  23.170  39.042  1.00 21.26           C  
ATOM    713  CB  CYS L  93      29.570  24.433  39.377  1.00 25.02           C  
ATOM    714  SG  CYS L  93      30.587  25.070  38.012  1.00 34.91           S  
ATOM    715  C   CYS L  93      27.798  23.469  37.910  1.00 21.12           C  
ATOM    716  O   CYS L  93      28.115  23.186  36.756  1.00 21.40           O  
ATOM    717  N   PHE L  94      26.598  24.007  38.218  1.00 19.59           N  
ATOM    718  CA  PHE L  94      25.595  24.223  37.207  1.00 20.07           C  
ATOM    719  CB  PHE L  94      24.696  22.968  37.125  1.00 20.81           C  
ATOM    720  CG  PHE L  94      23.434  23.140  36.349  1.00 21.09           C  
ATOM    721  CD1 PHE L  94      23.434  23.276  34.980  1.00 23.19           C  
ATOM    722  CD2 PHE L  94      22.229  23.101  37.017  1.00 22.65           C  
ATOM    723  CE1 PHE L  94      22.248  23.411  34.296  1.00 27.69           C  
ATOM    724  CE2 PHE L  94      21.039  23.234  36.340  1.00 21.75           C  
ATOM    725  CZ  PHE L  94      21.052  23.392  34.976  1.00 28.08           C  
ATOM    726  C   PHE L  94      24.766  25.427  37.578  1.00 21.62           C  
ATOM    727  O   PHE L  94      24.480  25.645  38.754  1.00 21.71           O  
ATOM    728  N   GLN L  95      24.346  26.238  36.573  1.00 19.43           N  
ATOM    729  CA  GLN L  95      23.598  27.442  36.847  1.00 18.90           C  
ATOM    730  CB  GLN L  95      24.319  28.718  36.370  1.00 19.37           C  
ATOM    731  CG  GLN L  95      24.510  28.801  34.854  1.00 19.82           C  
ATOM    732  CD  GLN L  95      23.257  29.408  34.243  1.00 20.50           C  
ATOM    733  OE1 GLN L  95      22.492  30.095  34.918  1.00 20.14           O  
ATOM    734  NE2 GLN L  95      23.045  29.157  32.923  1.00 18.34           N  
ATOM    735  C   GLN L  95      22.239  27.398  36.190  1.00 19.18           C  
ATOM    736  O   GLN L  95      22.088  27.005  35.035  1.00 18.02           O  
ATOM    737  N   GLY L  96      21.194  27.579  37.021  1.00 17.19           N  
ATOM    738  CA  GLY L  96      19.778  27.603  36.732  1.00 17.89           C  
ATOM    739  C   GLY L  96      19.235  28.919  36.243  1.00 18.58           C  
ATOM    740  O   GLY L  96      18.128  28.983  35.715  1.00 19.10           O  
ATOM    741  N   SER L  97      19.926  30.028  36.537  1.00 19.30           N  
ATOM    742  CA  SER L  97      19.368  31.341  36.359  1.00 20.25           C  
ATOM    743  CB  SER L  97      20.235  32.407  37.035  1.00 20.29           C  
ATOM    744  OG  SER L  97      20.268  32.126  38.426  1.00 21.46           O  
ATOM    745  C   SER L  97      19.091  31.764  34.946  1.00 20.81           C  
ATOM    746  O   SER L  97      18.081  32.428  34.711  1.00 21.14           O  
ATOM    747  N   HIS L  98      19.941  31.418  33.959  1.00 20.89           N  
ATOM    748  CA  HIS L  98      19.691  31.980  32.660  1.00 22.12           C  
ATOM    749  ND1 HIS L  98      20.592  34.998  33.514  1.00 28.45           N  
ATOM    750  CG  HIS L  98      21.298  33.867  33.174  1.00 25.80           C  
ATOM    751  CB  HIS L  98      20.851  32.856  32.159  1.00 23.27           C  
ATOM    752  NE2 HIS L  98      22.434  35.001  34.760  1.00 28.70           N  
ATOM    753  CD2 HIS L  98      22.421  33.885  33.944  1.00 27.98           C  
ATOM    754  CE1 HIS L  98      21.316  35.639  34.468  1.00 27.60           C  
ATOM    755  C   HIS L  98      19.534  30.888  31.656  1.00 22.02           C  
ATOM    756  O   HIS L  98      20.116  29.812  31.787  1.00 21.84           O  
ATOM    757  N   VAL L  99      18.708  31.146  30.621  1.00 21.63           N  
ATOM    758  CA  VAL L  99      18.559  30.190  29.573  1.00 21.57           C  
ATOM    759  CB  VAL L  99      17.242  30.295  28.856  1.00 21.86           C  
ATOM    760  CG1 VAL L  99      17.197  29.243  27.734  1.00 21.91           C  
ATOM    761  CG2 VAL L  99      16.114  30.159  29.892  1.00 22.57           C  
ATOM    762  C   VAL L  99      19.634  30.503  28.589  1.00 21.66           C  
ATOM    763  O   VAL L  99      19.913  31.662  28.287  1.00 21.40           O  
ATOM    764  N   PRO L 100      20.255  29.476  28.094  1.00 21.04           N  
ATOM    765  CA  PRO L 100      19.914  28.159  28.553  1.00 20.08           C  
ATOM    766  CD  PRO L 100      20.660  29.479  26.701  1.00 20.77           C  
ATOM    767  CB  PRO L 100      20.114  27.235  27.373  1.00 19.94           C  
ATOM    768  CG  PRO L 100      21.018  28.017  26.407  1.00 21.12           C  
ATOM    769  C   PRO L 100      20.698  27.778  29.773  1.00 19.52           C  
ATOM    770  O   PRO L 100      21.690  28.435  30.089  1.00 19.69           O  
ATOM    771  N   LEU L 101      20.272  26.701  30.461  1.00 18.39           N  
ATOM    772  CA  LEU L 101      20.928  26.257  31.660  1.00 17.84           C  
ATOM    773  CB  LEU L 101      20.150  25.147  32.387  1.00 17.19           C  
ATOM    774  CG  LEU L 101      18.706  25.546  32.750  1.00 17.96           C  
ATOM    775  CD1 LEU L 101      17.979  24.402  33.474  1.00 16.93           C  
ATOM    776  CD2 LEU L 101      18.662  26.873  33.524  1.00 18.10           C  
ATOM    777  C   LEU L 101      22.247  25.691  31.245  1.00 17.56           C  
ATOM    778  O   LEU L 101      22.357  25.084  30.181  1.00 17.15           O  
ATOM    779  N   THR L 102      23.303  25.880  32.062  1.00 17.34           N  
ATOM    780  CA  THR L 102      24.572  25.393  31.592  1.00 20.35           C  
ATOM    781  CB  THR L 102      25.410  26.476  30.978  1.00 19.72           C  
ATOM    782  OG1 THR L 102      25.638  27.509  31.927  1.00 20.02           O  
ATOM    783  CG2 THR L 102      24.673  27.037  29.750  1.00 17.04           C  
ATOM    784  C   THR L 102      25.359  24.783  32.717  1.00 20.56           C  
ATOM    785  O   THR L 102      25.160  25.112  33.886  1.00 19.30           O  
ATOM    786  N   PHE L 103      26.300  23.871  32.369  1.00 19.16           N  
ATOM    787  CA  PHE L 103      27.078  23.157  33.352  1.00 17.27           C  
ATOM    788  CB  PHE L 103      27.039  21.626  33.186  1.00 17.10           C  
ATOM    789  CG  PHE L 103      25.638  21.128  33.269  1.00 17.37           C  
ATOM    790  CD1 PHE L 103      24.854  21.082  32.142  1.00 19.87           C  
ATOM    791  CD2 PHE L 103      25.108  20.694  34.460  1.00 17.35           C  
ATOM    792  CE1 PHE L 103      23.560  20.619  32.200  1.00 19.75           C  
ATOM    793  CE2 PHE L 103      23.815  20.230  34.525  1.00 20.12           C  
ATOM    794  CZ  PHE L 103      23.037  20.192  33.395  1.00 20.14           C  
ATOM    795  C   PHE L 103      28.527  23.495  33.175  1.00 19.39           C  
ATOM    796  O   PHE L 103      28.971  23.876  32.094  1.00 20.70           O  
ATOM    797  N   GLY L 104      29.312  23.367  34.263  1.00 18.14           N  
ATOM    798  CA  GLY L 104      30.719  23.619  34.172  1.00 19.46           C  
ATOM    799  C   GLY L 104      31.391  22.372  33.705  1.00 23.50           C  
ATOM    800  O   GLY L 104      30.792  21.297  33.675  1.00 20.50           O  
ATOM    801  N   ALA L 105      32.663  22.504  33.281  0.90 21.59           N  
ATOM    802  CA  ALA L 105      33.422  21.328  33.022  0.90 23.56           C  
ATOM    803  CB  ALA L 105      34.771  21.589  32.326  1.00  0.00           C  
ATOM    804  C   ALA L 105      33.698  20.883  34.416  0.90 24.04           C  
ATOM    805  O   ALA L 105      34.040  21.690  35.278  0.90 25.01           O  
ATOM    806  N   GLY L 106      33.578  19.580  34.668  1.00 22.71           N  
ATOM    807  CA  GLY L 106      33.637  19.044  35.992  1.00 20.72           C  
ATOM    808  C   GLY L 106      35.030  19.000  36.531  1.00 23.57           C  
ATOM    809  O   GLY L 106      36.002  19.368  35.873  1.00 24.78           O  
ATOM    810  N   THR L 107      35.119  18.565  37.805  1.00 21.04           N  
ATOM    811  CA  THR L 107      36.359  18.401  38.501  1.00 22.14           C  
ATOM    812  CB  THR L 107      36.479  19.283  39.711  1.00 23.39           C  
ATOM    813  OG1 THR L 107      36.371  20.647  39.333  1.00 24.25           O  
ATOM    814  CG2 THR L 107      37.835  19.029  40.391  1.00 23.27           C  
ATOM    815  C   THR L 107      36.385  16.985  38.984  1.00 23.05           C  
ATOM    816  O   THR L 107      35.430  16.512  39.599  1.00 23.35           O  
ATOM    817  N   GLN L 108      37.492  16.267  38.725  1.00 22.90           N  
ATOM    818  CA  GLN L 108      37.548  14.897  39.138  1.00 23.40           C  
ATOM    819  CB  GLN L 108      38.247  13.987  38.113  1.00 27.62           C  
ATOM    820  CG  GLN L 108      37.461  13.884  36.801  1.00 32.95           C  
ATOM    821  CD  GLN L 108      38.216  12.975  35.841  1.00 42.80           C  
ATOM    822  OE1 GLN L 108      37.770  12.729  34.722  1.00  0.00           O  
ATOM    823  NE2 GLN L 108      39.390  12.455  36.291  1.00  0.00           N  
ATOM    824  C   GLN L 108      38.276  14.821  40.440  1.00 23.97           C  
ATOM    825  O   GLN L 108      39.382  15.338  40.590  1.00 25.05           O  
ATOM    826  N   LEU L 109      37.641  14.164  41.429  1.00 23.71           N  
ATOM    827  CA  LEU L 109      38.213  14.044  42.737  1.00 24.84           C  
ATOM    828  CB  LEU L 109      37.146  14.146  43.842  1.00 25.34           C  
ATOM    829  CG  LEU L 109      37.694  14.067  45.276  1.00 29.38           C  
ATOM    830  CD1 LEU L 109      38.454  15.347  45.653  1.00 31.64           C  
ATOM    831  CD2 LEU L 109      36.590  13.706  46.280  1.00 31.07           C  
ATOM    832  C   LEU L 109      38.806  12.670  42.831  1.00 27.10           C  
ATOM    833  O   LEU L 109      38.104  11.673  42.657  1.00 28.03           O  
ATOM    834  N   GLU L 110      40.126  12.583  43.107  1.00 25.91           N  
ATOM    835  CA  GLU L 110      40.769  11.304  43.240  1.00 28.92           C  
ATOM    836  CB  GLU L 110      42.027  11.109  42.375  1.00 30.29           C  
ATOM    837  CG  GLU L 110      41.776  10.941  40.879  1.00 36.66           C  
ATOM    838  CD  GLU L 110      43.107  10.572  40.235  1.00 42.88           C  
ATOM    839  OE1 GLU L 110      43.688   9.526  40.633  1.00 42.54           O  
ATOM    840  OE2 GLU L 110      43.565  11.330  39.338  1.00 42.88           O1-
ATOM    841  C   GLU L 110      41.249  11.168  44.651  1.00 29.09           C  
ATOM    842  O   GLU L 110      41.638  12.148  45.285  1.00 30.38           O  
ATOM    843  N   LEU L 111      41.238   9.925  45.173  1.00 26.26           N  
ATOM    844  CA  LEU L 111      41.678   9.677  46.516  1.00 27.90           C  
ATOM    845  CB  LEU L 111      41.054   8.421  47.145  1.00 30.62           C  
ATOM    846  CG  LEU L 111      39.518   8.447  47.204  1.00  0.00           C  
ATOM    847  CD1 LEU L 111      39.004   9.602  48.076  1.00 31.04           C  
ATOM    848  CD2 LEU L 111      38.919   8.431  45.791  1.00  0.00           C  
ATOM    849  C   LEU L 111      43.147   9.419  46.455  1.00 32.89           C  
ATOM    850  O   LEU L 111      43.612   8.589  45.677  1.00 32.04           O  
ATOM    851  N   LYS L 112      43.912  10.126  47.301  1.00 32.06           N  
ATOM    852  CA  LYS L 112      45.338  10.009  47.328  1.00 35.45           C  
ATOM    853  CB  LYS L 112      45.993  11.287  47.876  1.00 37.06           C  
ATOM    854  CG  LYS L 112      47.500  11.403  47.658  1.00 43.23           C  
ATOM    855  CD  LYS L 112      48.008  12.822  47.926  1.00 48.40           C  
ATOM    856  CE  LYS L 112      49.515  12.998  47.751  1.00 52.68           C  
ATOM    857  NZ  LYS L 112      49.885  14.404  48.028  1.00 57.60           N1+
ATOM    858  C   LYS L 112      45.684   8.854  48.260  1.00 35.80           C  
ATOM    859  O   LYS L 112      45.326   8.933  49.466  1.00 37.04           O  
ATOM    860  OXT LYS L 112      46.313   7.876  47.774  1.00  0.00           O1-
TER     861      LYS L 112 
ATOM    862  N   ASP H 113       7.876   6.726  46.107  1.00 45.57           N1+
ATOM    863  CA  ASP H 113       9.171   6.921  45.419  1.00 46.16           C  
ATOM    864  CB  ASP H 113      10.025   5.642  45.501  1.00 52.48           C  
ATOM    865  CG  ASP H 113       9.306   4.528  44.749  1.00 55.58           C  
ATOM    866  OD1 ASP H 113       8.131   4.236  45.093  1.00 62.93           O  
ATOM    867  OD2 ASP H 113       9.931   3.949  43.822  1.00 59.84           O1-
ATOM    868  C   ASP H 113       8.962   7.269  43.980  1.00 44.58           C  
ATOM    869  O   ASP H 113       8.062   6.742  43.328  1.00 45.80           O  
ATOM    870  N   VAL H 114       9.791   8.192  43.453  1.00 40.90           N  
ATOM    871  CA  VAL H 114       9.678   8.593  42.081  1.00 35.94           C  
ATOM    872  CB  VAL H 114       9.801  10.077  41.892  1.00 36.19           C  
ATOM    873  CG1 VAL H 114       9.766  10.392  40.388  1.00 35.29           C  
ATOM    874  CG2 VAL H 114       8.693  10.767  42.704  1.00 37.96           C  
ATOM    875  C   VAL H 114      10.822   7.968  41.346  1.00 33.97           C  
ATOM    876  O   VAL H 114      11.968   8.061  41.782  1.00 35.80           O  
ATOM    877  N   GLN H 115      10.543   7.307  40.202  1.00 31.92           N  
ATOM    878  CA  GLN H 115      11.614   6.667  39.490  1.00 32.04           C  
ATOM    879  CB  GLN H 115      11.600   5.140  39.682  1.00 35.13           C  
ATOM    880  CG  GLN H 115      12.866   4.439  39.201  1.00 40.53           C  
ATOM    881  CD  GLN H 115      12.798   2.987  39.656  1.00 46.93           C  
ATOM    882  OE1 GLN H 115      13.710   2.201  39.404  1.00 53.09           O  
ATOM    883  NE2 GLN H 115      11.691   2.617  40.355  1.00 46.87           N  
ATOM    884  C   GLN H 115      11.474   6.978  38.027  1.00 30.13           C  
ATOM    885  O   GLN H 115      10.367   7.002  37.492  1.00 28.82           O  
ATOM    886  N   LEU H 116      12.610   7.246  37.342  0.90 26.42           N  
ATOM    887  CA  LEU H 116      12.577   7.555  35.936  0.90 24.91           C  
ATOM    888  CB  LEU H 116      13.154   8.938  35.578  1.00 25.23           C  
ATOM    889  CG  LEU H 116      12.385  10.126  36.183  1.00 28.55           C  
ATOM    890  CD1 LEU H 116      12.527  10.166  37.712  1.00 29.69           C  
ATOM    891  CD2 LEU H 116      12.787  11.451  35.516  1.00 27.70           C  
ATOM    892  C   LEU H 116      13.411   6.546  35.207  0.90 25.47           C  
ATOM    893  O   LEU H 116      14.488   6.172  35.669  0.90 26.03           O  
ATOM    894  N   GLN H 117      12.927   6.064  34.042  1.00 23.67           N  
ATOM    895  CA  GLN H 117      13.710   5.110  33.309  1.00 27.26           C  
ATOM    896  CB  GLN H 117      13.218   3.662  33.458  1.00 29.92           C  
ATOM    897  CG  GLN H 117      14.082   2.662  32.692  1.00 38.99           C  
ATOM    898  CD  GLN H 117      13.665   1.264  33.115  1.00 50.32           C  
ATOM    899  OE1 GLN H 117      12.707   0.700  32.591  1.00 53.34           O  
ATOM    900  NE2 GLN H 117      14.407   0.688  34.098  1.00 49.97           N  
ATOM    901  C   GLN H 117      13.689   5.453  31.848  1.00 25.74           C  
ATOM    902  O   GLN H 117      12.628   5.598  31.241  1.00 24.54           O  
ATOM    903  N   GLU H 118      14.890   5.586  31.247  1.00 23.04           N  
ATOM    904  CA  GLU H 118      15.022   5.922  29.855  1.00 23.11           C  
ATOM    905  CB  GLU H 118      16.331   6.662  29.517  1.00 22.34           C  
ATOM    906  CG  GLU H 118      16.481   8.034  30.178  1.00 23.83           C  
ATOM    907  CD  GLU H 118      17.089   7.840  31.563  1.00 26.17           C  
ATOM    908  OE1 GLU H 118      17.142   6.674  32.033  1.00 25.11           O  
ATOM    909  OE2 GLU H 118      17.514   8.861  32.166  1.00 25.68           O1-
ATOM    910  C   GLU H 118      15.026   4.662  29.040  1.00 24.24           C  
ATOM    911  O   GLU H 118      15.440   3.602  29.511  1.00 25.61           O  
ATOM    912  N   SER H 119      14.549   4.750  27.780  1.00 23.63           N  
ATOM    913  CA  SER H 119      14.563   3.614  26.899  1.00 23.94           C  
ATOM    914  CB  SER H 119      13.308   2.735  27.026  1.00 26.28           C  
ATOM    915  OG  SER H 119      12.155   3.478  26.660  1.00 29.95           O  
ATOM    916  C   SER H 119      14.605   4.131  25.492  1.00 26.00           C  
ATOM    917  O   SER H 119      14.154   5.243  25.220  1.00 23.73           O  
ATOM    918  N   GLY H 120      15.157   3.333  24.552  1.00 27.69           N  
ATOM    919  CA  GLY H 120      15.208   3.776  23.185  1.00 28.67           C  
ATOM    920  C   GLY H 120      16.239   2.973  22.452  1.00 28.28           C  
ATOM    921  O   GLY H 120      16.910   2.117  23.024  1.00 29.59           O  
ATOM    922  N   PRO H 121      16.361   3.236  21.173  1.00 29.86           N  
ATOM    923  CA  PRO H 121      17.322   2.524  20.375  1.00 32.14           C  
ATOM    924  CD  PRO H 121      15.210   3.654  20.388  1.00 31.69           C  
ATOM    925  CB  PRO H 121      16.954   2.805  18.921  1.00 30.68           C  
ATOM    926  CG  PRO H 121      15.439   3.079  18.978  1.00 36.36           C  
ATOM    927  C   PRO H 121      18.715   2.926  20.737  1.00 32.87           C  
ATOM    928  O   PRO H 121      18.977   4.116  20.902  1.00 36.10           O  
ATOM    929  N   GLY H 122      19.612   1.935  20.885  1.00 30.17           N  
ATOM    930  CA  GLY H 122      20.997   2.135  21.187  1.00 27.05           C  
ATOM    931  C   GLY H 122      21.714   2.701  19.999  1.00 27.44           C  
ATOM    932  O   GLY H 122      22.670   3.454  20.154  1.00 28.00           O  
ATOM    933  N   LEU H 123      21.319   2.295  18.776  1.00 23.60           N  
ATOM    934  CA  LEU H 123      22.041   2.739  17.615  1.00 24.26           C  
ATOM    935  CB  LEU H 123      22.753   1.589  16.879  1.00 23.26           C  
ATOM    936  CG  LEU H 123      23.535   2.041  15.631  1.00 25.15           C  
ATOM    937  CD1 LEU H 123      24.702   2.967  16.004  1.00 25.14           C  
ATOM    938  CD2 LEU H 123      23.976   0.841  14.778  1.00 26.50           C  
ATOM    939  C   LEU H 123      21.101   3.371  16.632  1.00 26.72           C  
ATOM    940  O   LEU H 123      19.997   2.880  16.399  1.00 26.83           O  
ATOM    941  N   VAL H 124      21.534   4.497  16.023  1.00 25.29           N  
ATOM    942  CA  VAL H 124      20.735   5.182  15.046  1.00 24.76           C  
ATOM    943  CB  VAL H 124      20.139   6.454  15.581  1.00 26.58           C  
ATOM    944  CG1 VAL H 124      19.303   7.116  14.479  1.00 27.75           C  
ATOM    945  CG2 VAL H 124      19.349   6.143  16.859  1.00 29.91           C  
ATOM    946  C   VAL H 124      21.650   5.573  13.923  1.00 27.23           C  
ATOM    947  O   VAL H 124      22.819   5.883  14.145  1.00 25.85           O  
ATOM    948  N   LYS H 125      21.138   5.563  12.674  1.00 26.88           N  
ATOM    949  CA  LYS H 125      21.934   5.925  11.534  1.00 29.11           C  
ATOM    950  CB  LYS H 125      21.426   5.315  10.216  1.00 31.80           C  
ATOM    951  CG  LYS H 125      21.622   3.797  10.149  1.00 38.31           C  
ATOM    952  CD  LYS H 125      20.839   3.106   9.031  1.00 48.93           C  
ATOM    953  CE  LYS H 125      19.408   2.735   9.426  1.00 51.87           C  
ATOM    954  NZ  LYS H 125      18.729   2.061   8.297  1.00 54.13           N1+
ATOM    955  C   LYS H 125      21.915   7.415  11.401  1.00 28.23           C  
ATOM    956  O   LYS H 125      20.982   8.083  11.840  1.00 29.30           O  
ATOM    957  N   PRO H 126      22.933   7.956  10.790  1.00 28.75           N  
ATOM    958  CA  PRO H 126      23.005   9.381  10.641  1.00 30.06           C  
ATOM    959  CD  PRO H 126      24.254   7.345  10.830  1.00 29.47           C  
ATOM    960  CB  PRO H 126      24.417   9.672  10.137  1.00 31.24           C  
ATOM    961  CG  PRO H 126      25.251   8.513  10.714  1.00 31.82           C  
ATOM    962  C   PRO H 126      21.914   9.885   9.749  1.00 31.90           C  
ATOM    963  O   PRO H 126      21.489   9.158   8.854  1.00 29.98           O  
ATOM    964  N   SER H 127      21.467  11.136   9.983  1.00 30.92           N  
ATOM    965  CA  SER H 127      20.424  11.787   9.240  1.00 34.41           C  
ATOM    966  CB  SER H 127      20.578  11.609   7.718  1.00 35.77           C  
ATOM    967  OG  SER H 127      21.786  12.206   7.273  1.00 42.63           O  
ATOM    968  C   SER H 127      19.084  11.235   9.625  1.00 33.28           C  
ATOM    969  O   SER H 127      18.055  11.738   9.176  1.00 33.94           O  
ATOM    970  N   GLN H 128      19.048  10.222  10.509  1.00 31.72           N  
ATOM    971  CA  GLN H 128      17.798   9.659  10.942  1.00 33.00           C  
ATOM    972  CB  GLN H 128      17.900   8.175  11.335  1.00 36.36           C  
ATOM    973  CG  GLN H 128      18.266   7.247  10.173  1.00 43.58           C  
ATOM    974  CD  GLN H 128      17.016   6.991   9.343  1.00 49.70           C  
ATOM    975  OE1 GLN H 128      16.450   5.899   9.371  1.00 52.20           O  
ATOM    976  NE2 GLN H 128      16.561   8.022   8.583  1.00 47.84           N  
ATOM    977  C   GLN H 128      17.375  10.423  12.159  1.00 33.03           C  
ATOM    978  O   GLN H 128      18.082  11.324  12.608  1.00 32.70           O  
ATOM    979  N   SER H 129      16.186  10.099  12.712  1.00 32.64           N  
ATOM    980  CA  SER H 129      15.712  10.793  13.877  1.00 35.30           C  
ATOM    981  CB  SER H 129      14.232  11.200  13.801  1.00 36.06           C  
ATOM    982  OG  SER H 129      14.032  12.150  12.767  1.00 43.31           O  
ATOM    983  C   SER H 129      15.840   9.889  15.066  1.00 35.77           C  
ATOM    984  O   SER H 129      15.639   8.679  14.971  1.00 33.88           O  
ATOM    985  N   LEU H 130      16.180  10.479  16.232  1.00 33.10           N  
ATOM    986  CA  LEU H 130      16.346   9.738  17.454  1.00 32.60           C  
ATOM    987  CB  LEU H 130      17.524  10.248  18.303  1.00 32.54           C  
ATOM    988  CG  LEU H 130      17.729   9.474  19.616  1.00 35.56           C  
ATOM    989  CD1 LEU H 130      18.182   8.029  19.353  1.00 36.36           C  
ATOM    990  CD2 LEU H 130      18.663  10.232  20.568  1.00 33.02           C  
ATOM    991  C   LEU H 130      15.107   9.920  18.279  1.00 32.66           C  
ATOM    992  O   LEU H 130      14.578  11.027  18.381  1.00 30.09           O  
ATOM    993  N   SER H 131      14.591   8.822  18.877  1.00 31.88           N  
ATOM    994  CA  SER H 131      13.424   8.938  19.708  1.00 31.88           C  
ATOM    995  CB  SER H 131      12.155   8.331  19.090  1.00 36.28           C  
ATOM    996  OG  SER H 131      11.768   9.067  17.940  1.00 42.57           O  
ATOM    997  C   SER H 131      13.688   8.204  20.990  1.00 31.22           C  
ATOM    998  O   SER H 131      14.048   7.026  20.982  1.00 32.13           O  
ATOM    999  N   LEU H 132      13.503   8.888  22.139  1.00 24.31           N  
ATOM   1000  CA  LEU H 132      13.759   8.277  23.413  1.00 24.82           C  
ATOM   1001  CB  LEU H 132      14.915   8.931  24.191  1.00 24.17           C  
ATOM   1002  CG  LEU H 132      16.295   8.764  23.526  1.00 27.92           C  
ATOM   1003  CD1 LEU H 132      17.393   9.443  24.356  1.00 27.38           C  
ATOM   1004  CD2 LEU H 132      16.621   7.286  23.256  1.00 26.14           C  
ATOM   1005  C   LEU H 132      12.540   8.412  24.271  1.00 23.65           C  
ATOM   1006  O   LEU H 132      11.767   9.358  24.126  1.00 23.92           O  
ATOM   1007  N   THR H 133      12.343   7.449  25.195  1.00 22.70           N  
ATOM   1008  CA  THR H 133      11.195   7.469  26.055  1.00 24.42           C  
ATOM   1009  CB  THR H 133      10.334   6.250  25.901  1.00 24.87           C  
ATOM   1010  OG1 THR H 133       9.887   6.130  24.558  1.00 25.65           O  
ATOM   1011  CG2 THR H 133       9.136   6.367  26.857  1.00 23.63           C  
ATOM   1012  C   THR H 133      11.650   7.470  27.484  1.00 24.26           C  
ATOM   1013  O   THR H 133      12.615   6.798  27.843  1.00 26.21           O  
ATOM   1014  N   CYS H 134      10.970   8.260  28.341  1.00 21.45           N  
ATOM   1015  CA  CYS H 134      11.281   8.234  29.741  1.00 22.32           C  
ATOM   1016  CB  CYS H 134      11.780   9.588  30.299  1.00 24.38           C  
ATOM   1017  SG  CYS H 134      12.178   9.548  32.079  1.00 25.42           S  
ATOM   1018  C   CYS H 134      10.013   7.851  30.437  1.00 23.72           C  
ATOM   1019  O   CYS H 134       9.012   8.563  30.370  1.00 23.46           O  
ATOM   1020  N   THR H 135      10.026   6.692  31.127  1.00 23.48           N  
ATOM   1021  CA  THR H 135       8.846   6.218  31.790  1.00 23.26           C  
ATOM   1022  CB  THR H 135       8.701   4.725  31.755  1.00 26.21           C  
ATOM   1023  OG1 THR H 135       8.650   4.271  30.410  1.00 25.97           O  
ATOM   1024  CG2 THR H 135       7.411   4.331  32.493  1.00 26.97           C  
ATOM   1025  C   THR H 135       8.956   6.625  33.220  1.00 24.70           C  
ATOM   1026  O   THR H 135       9.964   6.367  33.876  1.00 23.61           O  
ATOM   1027  N   VAL H 136       7.902   7.283  33.740  1.00 22.02           N  
ATOM   1028  CA  VAL H 136       7.934   7.776  35.086  1.00 21.79           C  
ATOM   1029  CB  VAL H 136       7.442   9.189  35.192  1.00 22.26           C  
ATOM   1030  CG1 VAL H 136       7.483   9.624  36.666  1.00 21.31           C  
ATOM   1031  CG2 VAL H 136       8.278  10.070  34.249  1.00 24.70           C  
ATOM   1032  C   VAL H 136       7.029   6.938  35.928  1.00 24.12           C  
ATOM   1033  O   VAL H 136       5.914   6.609  35.524  1.00 24.03           O  
ATOM   1034  N   THR H 137       7.505   6.567  37.134  1.00 24.80           N  
ATOM   1035  CA  THR H 137       6.709   5.763  38.015  1.00 29.21           C  
ATOM   1036  CB  THR H 137       7.289   4.395  38.244  1.00 31.15           C  
ATOM   1037  OG1 THR H 137       7.450   3.708  37.013  1.00 36.46           O  
ATOM   1038  CG2 THR H 137       6.344   3.608  39.165  1.00 33.21           C  
ATOM   1039  C   THR H 137       6.686   6.430  39.356  1.00 28.69           C  
ATOM   1040  O   THR H 137       7.670   7.035  39.778  1.00 26.65           O  
ATOM   1041  N   GLY H 138       5.530   6.378  40.049  1.00 21.14           N  
ATOM   1042  CA  GLY H 138       5.456   6.895  41.386  1.00 20.10           C  
ATOM   1043  C   GLY H 138       4.929   8.299  41.427  1.00 21.21           C  
ATOM   1044  O   GLY H 138       4.583   8.784  42.503  1.00 21.31           O  
ATOM   1045  N   PHE H 139       4.853   9.005  40.283  1.00 17.14           N  
ATOM   1046  CA  PHE H 139       4.378  10.363  40.345  1.00 17.50           C  
ATOM   1047  CB  PHE H 139       5.539  11.347  40.595  1.00 21.98           C  
ATOM   1048  CG  PHE H 139       5.051  12.721  40.908  1.00 25.14           C  
ATOM   1049  CD1 PHE H 139       4.516  13.003  42.143  1.00 24.10           C  
ATOM   1050  CD2 PHE H 139       5.159  13.740  39.990  1.00 24.98           C  
ATOM   1051  CE1 PHE H 139       4.076  14.270  42.449  1.00 22.53           C  
ATOM   1052  CE2 PHE H 139       4.720  15.009  40.292  1.00 23.90           C  
ATOM   1053  CZ  PHE H 139       4.174  15.279  41.523  1.00 23.53           C  
ATOM   1054  C   PHE H 139       3.758  10.685  39.014  1.00 17.67           C  
ATOM   1055  O   PHE H 139       4.212  10.208  37.976  1.00 20.23           O  
ATOM   1056  N   SER H 140       2.695  11.518  38.998  1.00 24.28           N  
ATOM   1057  CA  SER H 140       2.074  11.820  37.736  1.00 25.24           C  
ATOM   1058  CB  SER H 140       0.567  12.106  37.853  1.00 27.64           C  
ATOM   1059  OG  SER H 140       0.014  12.389  36.577  1.00 29.00           O  
ATOM   1060  C   SER H 140       2.737  13.034  37.145  1.00 25.21           C  
ATOM   1061  O   SER H 140       2.945  14.045  37.814  1.00 22.67           O  
ATOM   1062  N   ILE H 141       3.075  12.948  35.845  1.00 23.88           N  
ATOM   1063  CA  ILE H 141       3.753  13.969  35.090  1.00 23.44           C  
ATOM   1064  CB  ILE H 141       4.188  13.497  33.729  1.00 18.93           C  
ATOM   1065  CG1 ILE H 141       2.982  13.091  32.866  1.00 18.69           C  
ATOM   1066  CG2 ILE H 141       5.207  12.364  33.941  1.00 14.67           C  
ATOM   1067  CD1 ILE H 141       3.330  12.827  31.400  1.00 15.36           C  
ATOM   1068  C   ILE H 141       2.871  15.178  34.967  1.00 21.83           C  
ATOM   1069  O   ILE H 141       3.347  16.276  34.683  1.00 22.06           O  
ATOM   1070  N   THR H 142       1.546  14.957  35.037  1.00 16.85           N  
ATOM   1071  CA  THR H 142       0.495  15.933  34.935  1.00 18.37           C  
ATOM   1072  CB  THR H 142      -0.837  15.282  34.730  1.00 23.05           C  
ATOM   1073  OG1 THR H 142      -0.774  14.389  33.629  1.00 25.75           O  
ATOM   1074  CG2 THR H 142      -1.854  16.380  34.406  1.00 21.00           C  
ATOM   1075  C   THR H 142       0.410  16.781  36.174  1.00 18.70           C  
ATOM   1076  O   THR H 142      -0.121  17.890  36.122  1.00 20.22           O  
ATOM   1077  N   SER H 143       0.876  16.246  37.326  1.00 25.47           N  
ATOM   1078  CA  SER H 143       0.886  16.895  38.616  1.00 25.36           C  
ATOM   1079  CB  SER H 143       1.296  15.915  39.737  1.00 25.28           C  
ATOM   1080  OG  SER H 143       0.284  14.940  39.943  1.00 24.05           O  
ATOM   1081  C   SER H 143       1.876  18.034  38.507  1.00 25.16           C  
ATOM   1082  O   SER H 143       1.804  18.726  37.507  1.00 28.38           O  
ATOM   1083  N   PRO H 144       2.729  18.408  39.427  1.00 17.40           N  
ATOM   1084  CA  PRO H 144       3.651  19.486  39.103  1.00 16.69           C  
ATOM   1085  CD  PRO H 144       2.286  18.529  40.812  1.00  0.00           C  
ATOM   1086  CB  PRO H 144       3.817  20.323  40.372  1.00 20.91           C  
ATOM   1087  CG  PRO H 144       3.329  19.413  41.502  1.00 23.19           C  
ATOM   1088  C   PRO H 144       4.977  19.040  38.540  1.00 16.87           C  
ATOM   1089  O   PRO H 144       5.129  17.860  38.234  1.00 16.56           O  
ATOM   1090  N   TYR H 145       5.930  19.992  38.349  1.00 21.50           N  
ATOM   1091  CA  TYR H 145       7.295  19.679  37.989  1.00 23.86           C  
ATOM   1092  CB  TYR H 145       7.811  18.328  38.531  1.00 22.03           C  
ATOM   1093  CG  TYR H 145       7.738  18.378  40.022  1.00 23.42           C  
ATOM   1094  CD1 TYR H 145       8.632  19.123  40.752  1.00 23.22           C  
ATOM   1095  CD2 TYR H 145       6.776  17.659  40.693  1.00 22.08           C  
ATOM   1096  CE1 TYR H 145       8.561  19.160  42.127  1.00 25.15           C  
ATOM   1097  CE2 TYR H 145       6.699  17.690  42.067  1.00 24.06           C  
ATOM   1098  CZ  TYR H 145       7.590  18.446  42.787  1.00 22.81           C  
ATOM   1099  OH  TYR H 145       7.514  18.482  44.195  1.00 30.21           O  
ATOM   1100  C   TYR H 145       7.543  19.712  36.500  1.00 21.41           C  
ATOM   1101  O   TYR H 145       6.648  19.454  35.697  1.00 22.53           O  
ATOM   1102  N   ALA H 146       8.789  20.098  36.114  1.00 22.79           N  
ATOM   1103  CA  ALA H 146       9.269  20.124  34.764  1.00 21.77           C  
ATOM   1104  CB  ALA H 146      10.241  21.283  34.484  1.00 21.34           C  
ATOM   1105  C   ALA H 146      10.021  18.842  34.550  1.00 21.43           C  
ATOM   1106  O   ALA H 146      10.707  18.350  35.447  1.00 21.10           O  
ATOM   1107  N   TRP H 147       9.898  18.248  33.346  1.00 19.71           N  
ATOM   1108  CA  TRP H 147      10.545  16.991  33.101  1.00 18.56           C  
ATOM   1109  CB  TRP H 147       9.531  15.925  32.665  1.00 18.40           C  
ATOM   1110  CG  TRP H 147       8.432  15.804  33.696  1.00 19.44           C  
ATOM   1111  CD2 TRP H 147       8.421  14.892  34.806  1.00 19.70           C  
ATOM   1112  CD1 TRP H 147       7.292  16.546  33.797  1.00 20.20           C  
ATOM   1113  NE1 TRP H 147       6.576  16.164  34.904  1.00 21.54           N  
ATOM   1114  CE2 TRP H 147       7.257  15.145  35.534  1.00 20.66           C  
ATOM   1115  CE3 TRP H 147       9.306  13.928  35.193  1.00 19.68           C  
ATOM   1116  CZ2 TRP H 147       6.960  14.435  36.664  1.00 21.86           C  
ATOM   1117  CZ3 TRP H 147       9.001  13.210  36.329  1.00 22.25           C  
ATOM   1118  CH2 TRP H 147       7.851  13.459  37.051  1.00 21.23           C  
ATOM   1119  C   TRP H 147      11.537  17.223  32.002  1.00 18.94           C  
ATOM   1120  O   TRP H 147      11.168  17.538  30.867  1.00 20.59           O  
ATOM   1121  N   ASN H 148      12.836  17.015  32.303  1.00 17.65           N  
ATOM   1122  CA  ASN H 148      13.822  17.443  31.351  1.00 18.68           C  
ATOM   1123  CB  ASN H 148      14.858  18.419  31.903  1.00 18.45           C  
ATOM   1124  CG  ASN H 148      14.157  19.673  32.396  1.00 22.68           C  
ATOM   1125  OD1 ASN H 148      14.423  20.775  31.923  1.00 23.47           O  
ATOM   1126  ND2 ASN H 148      13.226  19.510  33.373  1.00 22.50           N  
ATOM   1127  C   ASN H 148      14.618  16.326  30.765  1.00 20.48           C  
ATOM   1128  O   ASN H 148      14.563  15.168  31.180  1.00 20.69           O  
ATOM   1129  N   TRP H 149      15.362  16.691  29.701  1.00 18.90           N  
ATOM   1130  CA  TRP H 149      16.269  15.799  29.052  1.00 19.07           C  
ATOM   1131  CB  TRP H 149      15.924  15.509  27.580  1.00 19.14           C  
ATOM   1132  CG  TRP H 149      14.717  14.621  27.398  1.00 19.97           C  
ATOM   1133  CD2 TRP H 149      14.776  13.188  27.458  1.00 18.54           C  
ATOM   1134  CD1 TRP H 149      13.412  14.945  27.169  1.00 19.98           C  
ATOM   1135  NE1 TRP H 149      12.653  13.802  27.084  1.00 20.60           N  
ATOM   1136  CE2 TRP H 149      13.480  12.714  27.261  1.00 19.01           C  
ATOM   1137  CE3 TRP H 149      15.825  12.339  27.666  1.00 18.04           C  
ATOM   1138  CZ2 TRP H 149      13.212  11.374  27.269  1.00 19.97           C  
ATOM   1139  CZ3 TRP H 149      15.551  10.988  27.669  1.00 18.31           C  
ATOM   1140  CH2 TRP H 149      14.269  10.516  27.475  1.00 19.40           C  
ATOM   1141  C   TRP H 149      17.622  16.440  29.078  1.00 19.52           C  
ATOM   1142  O   TRP H 149      17.772  17.624  28.775  1.00 19.42           O  
ATOM   1143  N   ILE H 150      18.646  15.662  29.478  1.00 17.96           N  
ATOM   1144  CA  ILE H 150      19.995  16.155  29.520  1.00 18.84           C  
ATOM   1145  CB  ILE H 150      20.489  16.400  30.912  1.00 18.89           C  
ATOM   1146  CG1 ILE H 150      19.596  17.429  31.615  1.00 18.59           C  
ATOM   1147  CG2 ILE H 150      21.961  16.832  30.831  1.00 18.74           C  
ATOM   1148  CD1 ILE H 150      19.823  17.477  33.123  1.00 19.73           C  
ATOM   1149  C   ILE H 150      20.873  15.095  28.932  1.00 17.66           C  
ATOM   1150  O   ILE H 150      20.614  13.904  29.096  1.00 19.99           O  
ATOM   1151  N   ARG H 151      21.946  15.492  28.217  1.00 16.91           N  
ATOM   1152  CA  ARG H 151      22.789  14.472  27.662  1.00 16.56           C  
ATOM   1153  CB  ARG H 151      22.686  14.336  26.135  1.00 18.15           C  
ATOM   1154  CG  ARG H 151      23.005  15.606  25.351  1.00 21.01           C  
ATOM   1155  CD  ARG H 151      22.745  15.429  23.855  1.00 21.58           C  
ATOM   1156  NE  ARG H 151      23.018  16.726  23.183  1.00 19.91           N  
ATOM   1157  CZ  ARG H 151      23.046  16.781  21.820  1.00 23.91           C  
ATOM   1158  NH1 ARG H 151      22.843  15.648  21.089  1.00 20.87           N1+
ATOM   1159  NH2 ARG H 151      23.279  17.966  21.187  1.00 22.56           N  
ATOM   1160  C   ARG H 151      24.213  14.723  28.042  1.00 15.96           C  
ATOM   1161  O   ARG H 151      24.608  15.856  28.312  1.00 17.14           O  
ATOM   1162  N   GLN H 152      25.015  13.637  28.109  1.00 16.37           N  
ATOM   1163  CA  GLN H 152      26.401  13.751  28.464  1.00 17.25           C  
ATOM   1164  CB  GLN H 152      26.741  13.024  29.779  1.00 17.10           C  
ATOM   1165  CG  GLN H 152      28.197  13.169  30.225  1.00 20.00           C  
ATOM   1166  CD  GLN H 152      28.345  12.493  31.583  1.00 23.07           C  
ATOM   1167  OE1 GLN H 152      27.817  11.405  31.812  1.00 23.50           O  
ATOM   1168  NE2 GLN H 152      29.076  13.158  32.517  1.00 23.05           N  
ATOM   1169  C   GLN H 152      27.215  13.140  27.363  1.00 19.62           C  
ATOM   1170  O   GLN H 152      27.019  11.983  26.993  1.00 17.79           O  
ATOM   1171  N   PHE H 153      28.166  13.921  26.815  1.00 20.44           N  
ATOM   1172  CA  PHE H 153      28.994  13.479  25.727  1.00 21.84           C  
ATOM   1173  CB  PHE H 153      29.555  14.626  24.866  1.00 20.95           C  
ATOM   1174  CG  PHE H 153      28.426  15.425  24.310  1.00 22.86           C  
ATOM   1175  CD1 PHE H 153      27.846  15.093  23.109  1.00 23.51           C  
ATOM   1176  CD2 PHE H 153      27.946  16.514  24.998  1.00 22.39           C  
ATOM   1177  CE1 PHE H 153      26.806  15.839  22.605  1.00 22.72           C  
ATOM   1178  CE2 PHE H 153      26.907  17.263  24.499  1.00 24.31           C  
ATOM   1179  CZ  PHE H 153      26.333  16.925  23.299  1.00 24.44           C  
ATOM   1180  C   PHE H 153      30.186  12.796  26.311  1.00 24.63           C  
ATOM   1181  O   PHE H 153      30.456  12.901  27.506  1.00 24.94           O  
ATOM   1182  N   PRO H 154      30.912  12.075  25.503  1.00 26.93           N  
ATOM   1183  CA  PRO H 154      32.106  11.480  26.013  1.00 29.23           C  
ATOM   1184  CD  PRO H 154      30.337  11.305  24.412  1.00 27.80           C  
ATOM   1185  CB  PRO H 154      32.606  10.554  24.908  1.00 28.32           C  
ATOM   1186  CG  PRO H 154      31.306  10.127  24.198  1.00 29.52           C  
ATOM   1187  C   PRO H 154      33.004  12.617  26.371  1.00 28.72           C  
ATOM   1188  O   PRO H 154      33.036  13.597  25.627  1.00 30.42           O  
ATOM   1189  N   GLY H 155      33.757  12.513  27.481  1.00 28.33           N  
ATOM   1190  CA  GLY H 155      34.544  13.639  27.898  1.00 28.55           C  
ATOM   1191  C   GLY H 155      33.845  14.301  29.053  1.00 30.24           C  
ATOM   1192  O   GLY H 155      34.344  15.279  29.606  1.00 30.03           O  
ATOM   1193  N   ASN H 156      32.673  13.760  29.445  1.00 30.68           N  
ATOM   1194  CA  ASN H 156      31.911  14.182  30.594  1.00 29.48           C  
ATOM   1195  CB  ASN H 156      32.797  14.362  31.841  1.00 33.21           C  
ATOM   1196  CG  ASN H 156      33.389  13.012  32.226  1.00 38.92           C  
ATOM   1197  OD1 ASN H 156      32.706  11.989  32.208  1.00 39.17           O  
ATOM   1198  ND2 ASN H 156      34.702  13.006  32.583  1.00 41.07           N  
ATOM   1199  C   ASN H 156      31.159  15.475  30.407  1.00 28.09           C  
ATOM   1200  O   ASN H 156      30.531  15.946  31.354  1.00 29.20           O  
ATOM   1201  N   THR H 157      31.107  16.064  29.199  1.00 25.99           N  
ATOM   1202  CA  THR H 157      30.403  17.317  29.096  1.00 24.94           C  
ATOM   1203  CB  THR H 157      30.644  18.037  27.802  1.00 26.52           C  
ATOM   1204  OG1 THR H 157      30.187  17.250  26.711  1.00  0.00           O  
ATOM   1205  CG2 THR H 157      32.151  18.311  27.662  1.00  0.00           C  
ATOM   1206  C   THR H 157      28.925  17.070  29.211  1.00 22.78           C  
ATOM   1207  O   THR H 157      28.406  16.084  28.689  1.00 21.03           O  
ATOM   1208  N   LEU H 158      28.209  17.976  29.913  1.00 21.24           N  
ATOM   1209  CA  LEU H 158      26.789  17.849  30.117  1.00 20.75           C  
ATOM   1210  CB  LEU H 158      26.389  17.934  31.601  1.00 20.47           C  
ATOM   1211  CG  LEU H 158      26.844  16.720  32.433  1.00 20.64           C  
ATOM   1212  CD1 LEU H 158      26.483  16.888  33.918  1.00 20.76           C  
ATOM   1213  CD2 LEU H 158      26.276  15.417  31.850  1.00 19.31           C  
ATOM   1214  C   LEU H 158      26.103  18.973  29.403  1.00 20.91           C  
ATOM   1215  O   LEU H 158      26.597  20.100  29.376  1.00 21.75           O  
ATOM   1216  N   GLU H 159      24.945  18.677  28.774  1.00 20.26           N  
ATOM   1217  CA  GLU H 159      24.206  19.695  28.086  1.00 20.77           C  
ATOM   1218  CB  GLU H 159      24.341  19.612  26.554  1.00 21.34           C  
ATOM   1219  CG  GLU H 159      23.561  20.697  25.807  1.00 24.94           C  
ATOM   1220  CD  GLU H 159      23.778  20.505  24.312  1.00 31.85           C  
ATOM   1221  OE1 GLU H 159      23.712  19.335  23.846  1.00 30.37           O  
ATOM   1222  OE2 GLU H 159      24.018  21.528  23.619  1.00 34.42           O1-
ATOM   1223  C   GLU H 159      22.750  19.530  28.403  1.00 19.32           C  
ATOM   1224  O   GLU H 159      22.202  18.433  28.305  1.00 20.87           O  
ATOM   1225  N   TRP H 160      22.082  20.638  28.787  1.00 18.38           N  
ATOM   1226  CA  TRP H 160      20.677  20.610  29.093  1.00 17.90           C  
ATOM   1227  CB  TRP H 160      20.254  21.724  30.065  1.00 18.61           C  
ATOM   1228  CG  TRP H 160      18.762  21.849  30.240  1.00 20.12           C  
ATOM   1229  CD2 TRP H 160      17.969  22.887  29.642  1.00 19.38           C  
ATOM   1230  CD1 TRP H 160      17.903  21.072  30.959  1.00 18.98           C  
ATOM   1231  NE1 TRP H 160      16.623  21.554  30.836  1.00 19.51           N  
ATOM   1232  CE2 TRP H 160      16.649  22.673  30.031  1.00 20.59           C  
ATOM   1233  CE3 TRP H 160      18.311  23.933  28.831  1.00 19.91           C  
ATOM   1234  CZ2 TRP H 160      15.646  23.503  29.616  1.00 20.00           C  
ATOM   1235  CZ3 TRP H 160      17.299  24.772  28.417  1.00 19.62           C  
ATOM   1236  CH2 TRP H 160      15.992  24.560  28.802  1.00 19.16           C  
ATOM   1237  C   TRP H 160      19.942  20.831  27.808  1.00 18.33           C  
ATOM   1238  O   TRP H 160      20.155  21.836  27.135  1.00 19.43           O  
ATOM   1239  N   MET H 161      19.156  19.822  27.382  1.00 17.47           N  
ATOM   1240  CA  MET H 161      18.379  19.861  26.169  1.00 19.14           C  
ATOM   1241  CB  MET H 161      18.073  18.446  25.663  1.00 17.98           C  
ATOM   1242  CG  MET H 161      19.364  17.662  25.399  1.00 21.10           C  
ATOM   1243  SD  MET H 161      19.139  15.964  24.794  1.00 24.19           S  
ATOM   1244  CE  MET H 161      18.885  16.449  23.064  1.00 24.29           C  
ATOM   1245  C   MET H 161      17.094  20.650  26.233  1.00 20.09           C  
ATOM   1246  O   MET H 161      16.800  21.421  25.320  1.00 19.56           O  
ATOM   1247  N   GLY H 162      16.286  20.485  27.309  1.00 18.73           N  
ATOM   1248  CA  GLY H 162      15.020  21.174  27.368  1.00 18.80           C  
ATOM   1249  C   GLY H 162      14.089  20.431  28.279  1.00 20.03           C  
ATOM   1250  O   GLY H 162      14.445  19.387  28.825  1.00 17.83           O  
ATOM   1251  N   TYR H 163      12.865  20.974  28.487  1.00 19.24           N  
ATOM   1252  CA  TYR H 163      11.917  20.298  29.331  1.00 20.16           C  
ATOM   1253  CB  TYR H 163      11.916  20.725  30.813  1.00 20.01           C  
ATOM   1254  CG  TYR H 163      11.555  22.164  30.996  1.00 21.55           C  
ATOM   1255  CD1 TYR H 163      10.239  22.555  31.053  1.00 25.02           C  
ATOM   1256  CD2 TYR H 163      12.531  23.125  31.120  1.00 24.97           C  
ATOM   1257  CE1 TYR H 163       9.904  23.878  31.229  1.00 27.78           C  
ATOM   1258  CE2 TYR H 163      12.204  24.448  31.298  1.00 25.99           C  
ATOM   1259  CZ  TYR H 163      10.886  24.827  31.354  1.00 27.95           C  
ATOM   1260  OH  TYR H 163      10.542  26.182  31.535  1.00 33.71           O  
ATOM   1261  C   TYR H 163      10.519  20.508  28.845  1.00 20.28           C  
ATOM   1262  O   TYR H 163      10.249  21.343  27.984  1.00 20.05           O  
ATOM   1263  N   ILE H 164       9.600  19.679  29.386  1.00 19.25           N  
ATOM   1264  CA  ILE H 164       8.193  19.825  29.169  1.00 19.04           C  
ATOM   1265  CB  ILE H 164       7.565  18.691  28.403  1.00 19.90           C  
ATOM   1266  CG1 ILE H 164       6.120  19.047  28.012  1.00 21.19           C  
ATOM   1267  CG2 ILE H 164       7.708  17.393  29.216  1.00 19.20           C  
ATOM   1268  CD1 ILE H 164       5.519  18.111  26.964  1.00 23.26           C  
ATOM   1269  C   ILE H 164       7.594  19.897  30.541  1.00 21.35           C  
ATOM   1270  O   ILE H 164       7.862  19.051  31.392  1.00 20.82           O  
ATOM   1271  N   SER H 165       6.775  20.934  30.798  1.00 21.38           N  
ATOM   1272  CA  SER H 165       6.222  21.131  32.109  1.00 22.86           C  
ATOM   1273  CB  SER H 165       5.782  22.581  32.373  1.00 23.80           C  
ATOM   1274  OG  SER H 165       4.748  22.950  31.471  1.00 32.21           O  
ATOM   1275  C   SER H 165       5.028  20.247  32.295  1.00 23.81           C  
ATOM   1276  O   SER H 165       4.612  19.514  31.402  1.00 22.80           O  
ATOM   1277  N   TYR H 166       4.428  20.367  33.488  1.00 22.80           N  
ATOM   1278  CA  TYR H 166       3.241  19.660  33.841  1.00 23.57           C  
ATOM   1279  CB  TYR H 166       2.873  19.883  35.312  1.00 24.95           C  
ATOM   1280  CG  TYR H 166       2.533  21.295  35.670  1.00 25.62           C  
ATOM   1281  CD1 TYR H 166       3.512  22.178  36.075  1.00 26.95           C  
ATOM   1282  CD2 TYR H 166       1.229  21.736  35.635  1.00 28.20           C  
ATOM   1283  CE1 TYR H 166       3.203  23.475  36.420  1.00 30.32           C  
ATOM   1284  CE2 TYR H 166       0.912  23.031  35.979  1.00 30.86           C  
ATOM   1285  CZ  TYR H 166       1.899  23.904  36.371  1.00 30.06           C  
ATOM   1286  OH  TYR H 166       1.579  25.233  36.724  1.00 34.45           O  
ATOM   1287  C   TYR H 166       2.143  20.125  32.937  1.00 25.15           C  
ATOM   1288  O   TYR H 166       1.272  19.353  32.536  1.00 23.87           O  
ATOM   1289  N   ARG H 167       2.172  21.429  32.617  1.00 25.99           N  
ATOM   1290  CA  ARG H 167       1.225  22.104  31.777  1.00 28.27           C  
ATOM   1291  CB  ARG H 167       1.415  23.630  31.788  1.00 32.53           C  
ATOM   1292  CG  ARG H 167       1.207  24.237  33.178  1.00 37.29           C  
ATOM   1293  CD  ARG H 167       1.424  25.750  33.237  1.00 41.33           C  
ATOM   1294  NE  ARG H 167       0.121  26.415  32.948  1.00 44.50           N  
ATOM   1295  CZ  ARG H 167      -0.758  26.663  33.963  1.00 46.69           C  
ATOM   1296  NH1 ARG H 167      -0.467  26.258  35.233  1.00 48.58           N1+
ATOM   1297  NH2 ARG H 167      -1.927  27.320  33.702  1.00 47.74           N  
ATOM   1298  C   ARG H 167       1.349  21.605  30.370  1.00 28.26           C  
ATOM   1299  O   ARG H 167       0.389  21.663  29.606  1.00 29.13           O  
ATOM   1300  N   GLY H 168       2.539  21.129  29.960  1.00 28.14           N  
ATOM   1301  CA  GLY H 168       2.663  20.645  28.613  1.00 26.77           C  
ATOM   1302  C   GLY H 168       3.449  21.633  27.827  1.00 26.71           C  
ATOM   1303  O   GLY H 168       3.754  21.441  26.651  1.00 27.26           O  
ATOM   1304  N   SER H 169       3.796  22.746  28.469  1.00 25.58           N  
ATOM   1305  CA  SER H 169       4.572  23.738  27.781  1.00 26.80           C  
ATOM   1306  CB  SER H 169       4.596  25.100  28.496  1.00 29.02           C  
ATOM   1307  OG  SER H 169       5.185  24.968  29.781  1.00 36.00           O  
ATOM   1308  C   SER H 169       5.979  23.233  27.695  1.00 26.21           C  
ATOM   1309  O   SER H 169       6.421  22.469  28.551  1.00 26.15           O  
ATOM   1310  N   THR H 170       6.731  23.646  26.654  1.00 24.91           N  
ATOM   1311  CA  THR H 170       8.066  23.133  26.537  1.00 26.31           C  
ATOM   1312  CB  THR H 170       8.194  22.110  25.444  1.00 27.41           C  
ATOM   1313  OG1 THR H 170       9.501  21.561  25.412  1.00 29.60           O  
ATOM   1314  CG2 THR H 170       7.819  22.756  24.106  1.00 25.00           C  
ATOM   1315  C   THR H 170       9.034  24.255  26.319  1.00 27.11           C  
ATOM   1316  O   THR H 170       8.674  25.326  25.832  1.00 25.78           O  
ATOM   1317  N   THR H 171      10.296  24.029  26.743  1.00 25.93           N  
ATOM   1318  CA  THR H 171      11.365  24.982  26.606  1.00 24.59           C  
ATOM   1319  CB  THR H 171      11.780  25.571  27.924  1.00 26.06           C  
ATOM   1320  OG1 THR H 171      10.663  26.186  28.549  1.00 27.38           O  
ATOM   1321  CG2 THR H 171      12.887  26.614  27.692  1.00 26.48           C  
ATOM   1322  C   THR H 171      12.536  24.230  26.047  1.00 24.27           C  
ATOM   1323  O   THR H 171      12.845  23.132  26.506  1.00 23.46           O  
ATOM   1324  N   TYR H 172      13.236  24.794  25.039  1.00 22.97           N  
ATOM   1325  CA  TYR H 172      14.328  24.055  24.463  1.00 22.50           C  
ATOM   1326  CB  TYR H 172      14.149  23.680  22.979  1.00 23.39           C  
ATOM   1327  CG  TYR H 172      12.946  22.825  22.794  1.00 22.16           C  
ATOM   1328  CD1 TYR H 172      13.007  21.466  22.981  1.00 23.21           C  
ATOM   1329  CD2 TYR H 172      11.750  23.390  22.431  1.00 22.03           C  
ATOM   1330  CE1 TYR H 172      11.888  20.685  22.806  1.00 21.66           C  
ATOM   1331  CE2 TYR H 172      10.631  22.614  22.251  1.00 23.09           C  
ATOM   1332  CZ  TYR H 172      10.696  21.258  22.439  1.00 20.95           C  
ATOM   1333  OH  TYR H 172       9.545  20.465  22.257  1.00 21.30           O  
ATOM   1334  C   TYR H 172      15.566  24.896  24.469  1.00 22.65           C  
ATOM   1335  O   TYR H 172      15.508  26.123  24.407  1.00 23.35           O  
ATOM   1336  N   HIS H 173      16.735  24.231  24.548  1.00 22.04           N  
ATOM   1337  CA  HIS H 173      17.999  24.901  24.466  1.00 23.11           C  
ATOM   1338  ND1 HIS H 173      21.282  24.770  23.500  1.00  0.00           N  
ATOM   1339  CG  HIS H 173      20.526  24.553  24.630  1.00 22.92           C  
ATOM   1340  CB  HIS H 173      19.172  23.916  24.625  1.00 21.13           C  
ATOM   1341  NE2 HIS H 173      22.483  25.502  25.222  1.00  0.00           N  
ATOM   1342  CD2 HIS H 173      21.273  25.007  25.672  1.00  0.00           C  
ATOM   1343  CE1 HIS H 173      22.442  25.339  23.912  1.00  0.00           C  
ATOM   1344  C   HIS H 173      18.048  25.496  23.089  1.00 25.54           C  
ATOM   1345  O   HIS H 173      17.656  24.861  22.112  1.00 24.73           O  
ATOM   1346  N   PRO H 174      18.516  26.705  22.981  1.00 26.23           N  
ATOM   1347  CA  PRO H 174      18.513  27.379  21.710  1.00 27.81           C  
ATOM   1348  CD  PRO H 174      18.460  27.638  24.096  1.00 26.86           C  
ATOM   1349  CB  PRO H 174      18.919  28.820  22.015  1.00 29.67           C  
ATOM   1350  CG  PRO H 174      18.419  29.037  23.456  1.00 29.71           C  
ATOM   1351  C   PRO H 174      19.351  26.716  20.667  1.00 29.80           C  
ATOM   1352  O   PRO H 174      19.066  26.890  19.483  1.00 32.34           O  
ATOM   1353  N   SER H 175      20.400  25.972  21.059  0.90 28.87           N  
ATOM   1354  CA  SER H 175      21.229  25.366  20.060  0.90 32.42           C  
ATOM   1355  CB  SER H 175      22.482  24.694  20.652  0.90 32.73           C  
ATOM   1356  OG  SER H 175      23.342  25.674  21.213  0.90 41.98           O  
ATOM   1357  C   SER H 175      20.452  24.312  19.319  0.90 32.81           C  
ATOM   1358  O   SER H 175      20.617  24.142  18.114  0.90 33.56           O  
ATOM   1359  N   LEU H 176      19.643  23.538  20.060  1.00 31.19           N  
ATOM   1360  CA  LEU H 176      18.844  22.412  19.642  1.00 33.49           C  
ATOM   1361  CB  LEU H 176      18.553  21.482  20.826  1.00 29.64           C  
ATOM   1362  CG  LEU H 176      19.843  20.939  21.467  1.00 33.40           C  
ATOM   1363  CD1 LEU H 176      19.531  20.013  22.650  1.00 33.90           C  
ATOM   1364  CD2 LEU H 176      20.753  20.282  20.417  1.00 32.33           C  
ATOM   1365  C   LEU H 176      17.525  22.716  18.978  1.00 36.15           C  
ATOM   1366  O   LEU H 176      17.006  21.874  18.247  1.00 35.98           O  
ATOM   1367  N   LYS H 177      16.941  23.911  19.196  1.00 39.34           N  
ATOM   1368  CA  LYS H 177      15.544  24.163  18.918  1.00 40.88           C  
ATOM   1369  CB  LYS H 177      15.167  25.650  18.972  1.00 44.74           C  
ATOM   1370  CG  LYS H 177      15.209  26.270  20.365  1.00 51.03           C  
ATOM   1371  CD  LYS H 177      14.995  27.784  20.337  1.00 56.10           C  
ATOM   1372  CE  LYS H 177      14.891  28.414  21.724  1.00 56.20           C  
ATOM   1373  NZ  LYS H 177      14.661  29.871  21.601  1.00 61.71           N1+
ATOM   1374  C   LYS H 177      15.085  23.705  17.566  1.00 42.19           C  
ATOM   1375  O   LYS H 177      13.976  23.185  17.453  1.00 43.80           O  
ATOM   1376  N   SER H 178      15.875  23.892  16.500  1.00 40.57           N  
ATOM   1377  CA  SER H 178      15.391  23.518  15.199  1.00 43.37           C  
ATOM   1378  CB  SER H 178      16.429  23.787  14.097  1.00 47.19           C  
ATOM   1379  OG  SER H 178      16.869  25.134  14.158  1.00 49.55           O  
ATOM   1380  C   SER H 178      15.123  22.039  15.148  1.00 40.87           C  
ATOM   1381  O   SER H 178      14.117  21.595  14.593  1.00 40.83           O  
ATOM   1382  N   ARG H 179      16.088  21.255  15.665  1.00 34.50           N  
ATOM   1383  CA  ARG H 179      16.143  19.816  15.661  1.00 33.32           C  
ATOM   1384  CB  ARG H 179      17.572  19.281  15.846  1.00 35.39           C  
ATOM   1385  CG  ARG H 179      18.523  19.673  14.714  1.00 39.26           C  
ATOM   1386  CD  ARG H 179      19.827  18.872  14.715  1.00 38.76           C  
ATOM   1387  NE  ARG H 179      20.497  19.098  16.026  1.00 35.15           N  
ATOM   1388  CZ  ARG H 179      21.101  18.052  16.659  1.00 37.38           C  
ATOM   1389  NH1 ARG H 179      21.075  16.809  16.095  1.00 33.83           N1+
ATOM   1390  NH2 ARG H 179      21.725  18.246  17.857  1.00 37.28           N  
ATOM   1391  C   ARG H 179      15.289  19.102  16.677  1.00 31.46           C  
ATOM   1392  O   ARG H 179      14.894  17.961  16.438  1.00 31.80           O  
ATOM   1393  N   ILE H 180      14.996  19.722  17.838  1.00 27.93           N  
ATOM   1394  CA  ILE H 180      14.457  18.976  18.949  1.00 25.73           C  
ATOM   1395  CB  ILE H 180      15.148  19.318  20.234  1.00 27.45           C  
ATOM   1396  CG1 ILE H 180      14.632  18.439  21.381  1.00 27.97           C  
ATOM   1397  CG2 ILE H 180      14.963  20.827  20.478  1.00 26.28           C  
ATOM   1398  CD1 ILE H 180      15.445  18.596  22.663  1.00 25.88           C  
ATOM   1399  C   ILE H 180      13.003  19.220  19.208  1.00 27.04           C  
ATOM   1400  O   ILE H 180      12.463  20.286  18.921  1.00 26.91           O  
ATOM   1401  N   SER H 181      12.325  18.173  19.737  1.00 25.74           N  
ATOM   1402  CA  SER H 181      10.955  18.282  20.144  1.00 27.27           C  
ATOM   1403  CB  SER H 181       9.960  17.837  19.058  1.00 28.57           C  
ATOM   1404  OG  SER H 181       8.628  17.968  19.529  1.00 37.40           O  
ATOM   1405  C   SER H 181      10.755  17.384  21.330  1.00 26.35           C  
ATOM   1406  O   SER H 181      11.308  16.288  21.389  1.00 26.87           O  
ATOM   1407  N   ILE H 182       9.964  17.838  22.326  1.00 24.83           N  
ATOM   1408  CA  ILE H 182       9.667  17.042  23.486  1.00 22.76           C  
ATOM   1409  CB  ILE H 182      10.154  17.646  24.773  1.00 23.13           C  
ATOM   1410  CG1 ILE H 182      11.689  17.728  24.784  1.00 21.63           C  
ATOM   1411  CG2 ILE H 182       9.578  16.818  25.933  1.00 20.67           C  
ATOM   1412  CD1 ILE H 182      12.250  18.568  25.929  1.00 22.80           C  
ATOM   1413  C   ILE H 182       8.177  16.952  23.580  1.00 25.08           C  
ATOM   1414  O   ILE H 182       7.490  17.970  23.529  1.00 24.42           O  
ATOM   1415  N   THR H 183       7.642  15.719  23.722  1.00 24.25           N  
ATOM   1416  CA  THR H 183       6.220  15.517  23.791  1.00 25.08           C  
ATOM   1417  CB  THR H 183       5.653  14.879  22.557  1.00 26.95           C  
ATOM   1418  OG1 THR H 183       6.248  13.607  22.346  1.00 27.46           O  
ATOM   1419  CG2 THR H 183       5.922  15.799  21.355  1.00 28.11           C  
ATOM   1420  C   THR H 183       5.946  14.586  24.930  1.00 24.61           C  
ATOM   1421  O   THR H 183       6.868  14.152  25.619  1.00 23.67           O  
ATOM   1422  N   ARG H 184       4.654  14.280  25.183  1.00 24.91           N  
ATOM   1423  CA  ARG H 184       4.346  13.395  26.270  1.00 24.66           C  
ATOM   1424  CB  ARG H 184       4.168  14.115  27.617  1.00 22.91           C  
ATOM   1425  CG  ARG H 184       3.028  15.134  27.619  1.00 25.08           C  
ATOM   1426  CD  ARG H 184       2.806  15.797  28.978  1.00 24.65           C  
ATOM   1427  NE  ARG H 184       1.677  16.757  28.835  1.00 26.93           N  
ATOM   1428  CZ  ARG H 184       0.762  16.886  29.839  1.00 26.92           C  
ATOM   1429  NH1 ARG H 184       0.867  16.116  30.960  1.00 24.66           N1+
ATOM   1430  NH2 ARG H 184      -0.261  17.781  29.723  1.00 26.41           N  
ATOM   1431  C   ARG H 184       3.067  12.662  25.988  1.00 26.24           C  
ATOM   1432  O   ARG H 184       2.307  13.023  25.089  1.00 26.62           O  
ATOM   1433  N   ASP H 185       2.835  11.564  26.744  1.00 26.47           N  
ATOM   1434  CA  ASP H 185       1.627  10.787  26.668  1.00 28.48           C  
ATOM   1435  CB  ASP H 185       1.845   9.390  26.051  1.00 30.12           C  
ATOM   1436  CG  ASP H 185       0.493   8.733  25.792  1.00 36.95           C  
ATOM   1437  OD1 ASP H 185      -0.457   8.993  26.577  1.00 37.85           O  
ATOM   1438  OD2 ASP H 185       0.393   7.963  24.800  1.00 39.82           O1-
ATOM   1439  C   ASP H 185       1.179  10.603  28.087  1.00 29.16           C  
ATOM   1440  O   ASP H 185       1.761   9.820  28.836  1.00 28.32           O  
ATOM   1441  N   THR H 186       0.117  11.324  28.491  1.00 28.38           N  
ATOM   1442  CA  THR H 186      -0.356  11.319  29.848  1.00 30.56           C  
ATOM   1443  CB  THR H 186      -1.485  12.283  30.072  1.00 31.29           C  
ATOM   1444  OG1 THR H 186      -2.602  11.932  29.268  1.00 32.42           O  
ATOM   1445  CG2 THR H 186      -0.998  13.699  29.718  1.00 29.91           C  
ATOM   1446  C   THR H 186      -0.840   9.957  30.247  1.00 32.08           C  
ATOM   1447  O   THR H 186      -0.651   9.536  31.387  1.00 33.84           O  
ATOM   1448  N   SER H 187      -1.497   9.228  29.329  1.00 30.77           N  
ATOM   1449  CA  SER H 187      -2.045   7.941  29.663  1.00 32.88           C  
ATOM   1450  CB  SER H 187      -2.752   7.282  28.468  1.00 35.71           C  
ATOM   1451  OG  SER H 187      -3.780   8.130  27.983  1.00 40.54           O  
ATOM   1452  C   SER H 187      -0.931   7.022  30.062  1.00 33.82           C  
ATOM   1453  O   SER H 187      -1.059   6.245  31.007  1.00 33.52           O  
ATOM   1454  N   LYS H 188       0.171   7.072  29.293  1.00 31.08           N  
ATOM   1455  CA  LYS H 188       1.367   6.295  29.462  1.00 31.15           C  
ATOM   1456  CB  LYS H 188       2.310   6.407  28.252  1.00 33.03           C  
ATOM   1457  CG  LYS H 188       1.702   5.910  26.941  1.00 38.19           C  
ATOM   1458  CD  LYS H 188       1.367   4.420  26.933  1.00 45.83           C  
ATOM   1459  CE  LYS H 188       0.720   3.952  25.628  1.00 46.94           C  
ATOM   1460  NZ  LYS H 188       1.667   4.114  24.502  1.00 49.07           N1+
ATOM   1461  C   LYS H 188       2.152   6.782  30.648  1.00 30.11           C  
ATOM   1462  O   LYS H 188       2.907   6.022  31.253  1.00 29.76           O  
ATOM   1463  N   ASN H 189       2.006   8.075  31.000  1.00 27.48           N  
ATOM   1464  CA  ASN H 189       2.813   8.678  32.024  1.00 25.29           C  
ATOM   1465  CB  ASN H 189       2.722   7.966  33.387  1.00 24.37           C  
ATOM   1466  CG  ASN H 189       3.271   8.906  34.453  1.00 26.10           C  
ATOM   1467  OD1 ASN H 189       3.779   9.986  34.150  1.00 24.57           O  
ATOM   1468  ND2 ASN H 189       3.173   8.488  35.744  1.00 24.56           N  
ATOM   1469  C   ASN H 189       4.235   8.646  31.551  1.00 25.46           C  
ATOM   1470  O   ASN H 189       5.153   8.302  32.294  1.00 24.34           O  
ATOM   1471  N   GLN H 190       4.438   9.003  30.265  1.00 23.73           N  
ATOM   1472  CA  GLN H 190       5.751   9.015  29.687  1.00 21.96           C  
ATOM   1473  CB  GLN H 190       5.964   7.872  28.680  1.00 23.73           C  
ATOM   1474  CG  GLN H 190       5.873   6.478  29.305  1.00 22.77           C  
ATOM   1475  CD  GLN H 190       5.884   5.460  28.173  1.00 27.77           C  
ATOM   1476  OE1 GLN H 190       5.545   5.778  27.034  1.00 28.30           O  
ATOM   1477  NE2 GLN H 190       6.282   4.199  28.488  1.00 25.77           N  
ATOM   1478  C   GLN H 190       5.927  10.297  28.927  1.00 22.37           C  
ATOM   1479  O   GLN H 190       4.957  10.902  28.473  1.00 20.98           O  
ATOM   1480  N   PHE H 191       7.189  10.767  28.808  1.00 20.31           N  
ATOM   1481  CA  PHE H 191       7.477  11.917  27.996  1.00 20.12           C  
ATOM   1482  CB  PHE H 191       7.811  13.201  28.785  1.00 20.23           C  
ATOM   1483  CG  PHE H 191       8.988  13.003  29.675  1.00 21.45           C  
ATOM   1484  CD1 PHE H 191       8.877  12.284  30.841  1.00 21.62           C  
ATOM   1485  CD2 PHE H 191      10.197  13.578  29.362  1.00 22.86           C  
ATOM   1486  CE1 PHE H 191       9.963  12.118  31.667  1.00 23.50           C  
ATOM   1487  CE2 PHE H 191      11.286  13.416  30.184  1.00 22.56           C  
ATOM   1488  CZ  PHE H 191      11.172  12.682  31.338  1.00 23.97           C  
ATOM   1489  C   PHE H 191       8.597  11.528  27.078  1.00 21.31           C  
ATOM   1490  O   PHE H 191       9.404  10.660  27.414  1.00 21.98           O  
ATOM   1491  N   PHE H 192       8.672  12.156  25.883  1.00 20.58           N  
ATOM   1492  CA  PHE H 192       9.605  11.672  24.902  1.00 21.48           C  
ATOM   1493  CB  PHE H 192       8.909  11.109  23.650  1.00 22.35           C  
ATOM   1494  CG  PHE H 192       7.921  10.084  24.094  1.00 23.02           C  
ATOM   1495  CD1 PHE H 192       8.280   8.767  24.261  1.00 23.34           C  
ATOM   1496  CD2 PHE H 192       6.622  10.454  24.353  1.00 24.54           C  
ATOM   1497  CE1 PHE H 192       7.353   7.837  24.671  1.00 24.13           C  
ATOM   1498  CE2 PHE H 192       5.691   9.529  24.762  1.00 24.87           C  
ATOM   1499  CZ  PHE H 192       6.056   8.214  24.922  1.00 25.28           C  
ATOM   1500  C   PHE H 192      10.494  12.769  24.402  1.00 22.66           C  
ATOM   1501  O   PHE H 192      10.200  13.957  24.521  1.00 24.03           O  
ATOM   1502  N   LEU H 193      11.645  12.356  23.834  1.00 22.25           N  
ATOM   1503  CA  LEU H 193      12.593  13.246  23.232  1.00 21.23           C  
ATOM   1504  CB  LEU H 193      14.010  13.102  23.809  1.00 20.45           C  
ATOM   1505  CG  LEU H 193      15.056  14.004  23.124  1.00 20.12           C  
ATOM   1506  CD1 LEU H 193      14.798  15.494  23.401  1.00 19.70           C  
ATOM   1507  CD2 LEU H 193      16.484  13.562  23.476  1.00 19.45           C  
ATOM   1508  C   LEU H 193      12.691  12.861  21.791  1.00 23.18           C  
ATOM   1509  O   LEU H 193      12.790  11.679  21.466  1.00 23.90           O  
ATOM   1510  N   GLN H 194      12.649  13.850  20.879  1.00 23.49           N  
ATOM   1511  CA  GLN H 194      12.787  13.511  19.495  1.00 25.14           C  
ATOM   1512  CB  GLN H 194      11.475  13.670  18.711  1.00 29.76           C  
ATOM   1513  CG  GLN H 194      11.513  12.988  17.348  1.00 37.99           C  
ATOM   1514  CD  GLN H 194      10.138  13.111  16.715  1.00 43.57           C  
ATOM   1515  OE1 GLN H 194       9.160  12.551  17.209  1.00 49.85           O  
ATOM   1516  NE2 GLN H 194      10.061  13.863  15.586  1.00 43.78           N  
ATOM   1517  C   GLN H 194      13.825  14.428  18.923  1.00 25.11           C  
ATOM   1518  O   GLN H 194      13.724  15.649  19.034  1.00 25.81           O  
ATOM   1519  N   LEU H 195      14.870  13.849  18.301  1.00 24.57           N  
ATOM   1520  CA  LEU H 195      15.941  14.645  17.778  1.00 26.54           C  
ATOM   1521  CB  LEU H 195      17.251  14.318  18.514  1.00 25.48           C  
ATOM   1522  CG  LEU H 195      18.416  15.282  18.263  1.00 28.69           C  
ATOM   1523  CD1 LEU H 195      18.062  16.704  18.722  1.00 28.20           C  
ATOM   1524  CD2 LEU H 195      19.699  14.766  18.933  1.00 29.78           C  
ATOM   1525  C   LEU H 195      16.074  14.296  16.325  1.00 28.72           C  
ATOM   1526  O   LEU H 195      16.274  13.135  15.972  1.00 28.92           O  
ATOM   1527  N   ASN H 196      15.958  15.305  15.436  1.00 30.50           N  
ATOM   1528  CA  ASN H 196      15.980  15.059  14.020  1.00 32.80           C  
ATOM   1529  CB  ASN H 196      15.056  16.005  13.231  1.00 34.32           C  
ATOM   1530  CG  ASN H 196      13.610  15.741  13.635  1.00 40.26           C  
ATOM   1531  OD1 ASN H 196      13.164  14.597  13.705  1.00 46.17           O  
ATOM   1532  ND2 ASN H 196      12.854  16.836  13.913  1.00 46.70           N  
ATOM   1533  C   ASN H 196      17.362  15.261  13.474  1.00 34.19           C  
ATOM   1534  O   ASN H 196      18.197  15.938  14.071  1.00 34.46           O  
ATOM   1535  N   SER H 197      17.622  14.646  12.300  1.00 35.01           N  
ATOM   1536  CA  SER H 197      18.851  14.792  11.567  1.00 36.15           C  
ATOM   1537  CB  SER H 197      18.968  16.146  10.845  1.00 38.00           C  
ATOM   1538  OG  SER H 197      17.963  16.253   9.850  1.00 42.47           O  
ATOM   1539  C   SER H 197      20.035  14.639  12.465  1.00 33.87           C  
ATOM   1540  O   SER H 197      20.871  15.537  12.560  1.00 34.30           O  
ATOM   1541  N   VAL H 198      20.153  13.475  13.127  1.00 31.49           N  
ATOM   1542  CA  VAL H 198      21.232  13.233  14.041  1.00 30.56           C  
ATOM   1543  CB  VAL H 198      21.012  12.025  14.906  1.00 29.80           C  
ATOM   1544  CG1 VAL H 198      19.767  12.259  15.778  1.00 28.26           C  
ATOM   1545  CG2 VAL H 198      20.916  10.785  14.000  1.00 28.45           C  
ATOM   1546  C   VAL H 198      22.507  13.000  13.290  1.00 30.75           C  
ATOM   1547  O   VAL H 198      22.512  12.528  12.153  1.00 31.05           O  
ATOM   1548  N   THR H 199      23.637  13.364  13.933  1.00 29.71           N  
ATOM   1549  CA  THR H 199      24.940  13.141  13.379  1.00 31.77           C  
ATOM   1550  CB  THR H 199      25.691  14.400  13.062  1.00 34.19           C  
ATOM   1551  OG1 THR H 199      25.934  15.143  14.247  1.00 40.79           O  
ATOM   1552  CG2 THR H 199      24.858  15.232  12.074  1.00 31.79           C  
ATOM   1553  C   THR H 199      25.717  12.407  14.428  1.00 31.08           C  
ATOM   1554  O   THR H 199      25.225  12.165  15.528  1.00 29.21           O  
ATOM   1555  N   THR H 200      26.973  12.047  14.114  1.00 30.68           N  
ATOM   1556  CA  THR H 200      27.800  11.283  15.005  1.00 29.81           C  
ATOM   1557  CB  THR H 200      29.137  10.949  14.414  1.00 31.74           C  
ATOM   1558  OG1 THR H 200      29.869  10.122  15.305  1.00 37.09           O  
ATOM   1559  CG2 THR H 200      29.900  12.251  14.137  1.00 34.58           C  
ATOM   1560  C   THR H 200      28.019  12.067  16.261  1.00 29.11           C  
ATOM   1561  O   THR H 200      28.248  11.502  17.329  1.00 29.70           O  
ATOM   1562  N   GLU H 201      27.971  13.401  16.159  1.00 27.50           N  
ATOM   1563  CA  GLU H 201      28.206  14.271  17.274  1.00 28.89           C  
ATOM   1564  CB  GLU H 201      28.251  15.746  16.861  1.00 33.74           C  
ATOM   1565  CG  GLU H 201      29.446  16.024  15.949  1.00 41.10           C  
ATOM   1566  CD  GLU H 201      29.434  17.495  15.584  1.00 47.60           C  
ATOM   1567  OE1 GLU H 201      29.595  18.330  16.512  1.00 46.99           O  
ATOM   1568  OE2 GLU H 201      29.265  17.803  14.374  1.00 51.89           O1-
ATOM   1569  C   GLU H 201      27.156  14.078  18.332  1.00 29.16           C  
ATOM   1570  O   GLU H 201      27.384  14.402  19.494  1.00 28.80           O  
ATOM   1571  N   ASP H 202      25.961  13.600  17.943  1.00 24.07           N  
ATOM   1572  CA  ASP H 202      24.835  13.350  18.807  1.00 22.62           C  
ATOM   1573  CB  ASP H 202      23.532  13.123  18.023  1.00 23.52           C  
ATOM   1574  CG  ASP H 202      23.156  14.471  17.419  1.00 26.73           C  
ATOM   1575  OD1 ASP H 202      23.267  15.495  18.146  1.00 27.61           O  
ATOM   1576  OD2 ASP H 202      22.768  14.497  16.221  1.00 29.38           O1-
ATOM   1577  C   ASP H 202      25.078  12.172  19.716  1.00 22.65           C  
ATOM   1578  O   ASP H 202      24.281  11.917  20.619  1.00 21.75           O  
ATOM   1579  N   THR H 203      26.125  11.360  19.462  1.00 19.60           N  
ATOM   1580  CA  THR H 203      26.367  10.215  20.300  1.00 20.18           C  
ATOM   1581  CB  THR H 203      27.561   9.408  19.870  1.00 19.68           C  
ATOM   1582  OG1 THR H 203      27.392   8.952  18.536  1.00 20.00           O  
ATOM   1583  CG2 THR H 203      27.716   8.210  20.822  1.00 18.61           C  
ATOM   1584  C   THR H 203      26.600  10.676  21.710  1.00 20.24           C  
ATOM   1585  O   THR H 203      27.413  11.566  21.956  1.00 21.07           O  
ATOM   1586  N   ALA H 204      25.872  10.078  22.682  1.00 18.45           N  
ATOM   1587  CA  ALA H 204      26.032  10.477  24.053  1.00 18.99           C  
ATOM   1588  CB  ALA H 204      25.689  11.955  24.302  1.00 19.40           C  
ATOM   1589  C   ALA H 204      25.108   9.665  24.910  1.00 19.27           C  
ATOM   1590  O   ALA H 204      24.358   8.822  24.420  1.00 19.06           O  
ATOM   1591  N   THR H 205      25.171   9.898  26.238  1.00 17.39           N  
ATOM   1592  CA  THR H 205      24.299   9.231  27.158  1.00 16.27           C  
ATOM   1593  CB  THR H 205      24.956   8.895  28.466  1.00 18.44           C  
ATOM   1594  OG1 THR H 205      26.080   8.056  28.247  1.00 19.17           O  
ATOM   1595  CG2 THR H 205      23.933   8.182  29.368  1.00 17.27           C  
ATOM   1596  C   THR H 205      23.198  10.204  27.440  1.00 17.46           C  
ATOM   1597  O   THR H 205      23.453  11.355  27.791  1.00 17.41           O  
ATOM   1598  N   TYR H 206      21.933   9.763  27.288  1.00 16.20           N  
ATOM   1599  CA  TYR H 206      20.818  10.650  27.464  1.00 16.88           C  
ATOM   1600  CB  TYR H 206      19.756  10.523  26.355  1.00 16.61           C  
ATOM   1601  CG  TYR H 206      20.321  11.082  25.092  1.00 16.78           C  
ATOM   1602  CD1 TYR H 206      21.267  10.391  24.367  1.00 16.75           C  
ATOM   1603  CD2 TYR H 206      19.888  12.300  24.620  1.00 15.22           C  
ATOM   1604  CE1 TYR H 206      21.780  10.916  23.202  1.00 17.36           C  
ATOM   1605  CE2 TYR H 206      20.395  12.828  23.457  1.00 15.84           C  
ATOM   1606  CZ  TYR H 206      21.347  12.138  22.744  1.00 17.18           C  
ATOM   1607  OH  TYR H 206      21.867  12.684  21.551  1.00 17.89           O  
ATOM   1608  C   TYR H 206      20.145  10.347  28.764  1.00 18.26           C  
ATOM   1609  O   TYR H 206      19.864   9.190  29.078  1.00 18.92           O  
ATOM   1610  N   PHE H 207      19.880  11.404  29.563  1.00 16.01           N  
ATOM   1611  CA  PHE H 207      19.251  11.208  30.838  1.00 17.98           C  
ATOM   1612  CB  PHE H 207      20.026  11.764  32.052  1.00 17.41           C  
ATOM   1613  CG  PHE H 207      21.404  11.204  32.169  1.00 17.17           C  
ATOM   1614  CD1 PHE H 207      21.633   9.929  32.633  1.00 18.46           C  
ATOM   1615  CD2 PHE H 207      22.485  11.970  31.805  1.00 17.01           C  
ATOM   1616  CE1 PHE H 207      22.915   9.436  32.738  1.00 19.51           C  
ATOM   1617  CE2 PHE H 207      23.766  11.484  31.909  1.00 18.85           C  
ATOM   1618  CZ  PHE H 207      23.987  10.214  32.378  1.00 20.07           C  
ATOM   1619  C   PHE H 207      17.978  11.995  30.869  1.00 19.09           C  
ATOM   1620  O   PHE H 207      17.871  13.062  30.263  1.00 18.57           O  
ATOM   1621  N   CYS H 208      16.963  11.461  31.578  1.00 19.12           N  
ATOM   1622  CA  CYS H 208      15.770  12.213  31.829  1.00 19.11           C  
ATOM   1623  CB  CYS H 208      14.443  11.500  31.457  1.00 21.15           C  
ATOM   1624  SG  CYS H 208      14.193   9.860  32.203  1.00 27.37           S  
ATOM   1625  C   CYS H 208      15.808  12.523  33.295  1.00 19.10           C  
ATOM   1626  O   CYS H 208      16.389  11.768  34.076  1.00 18.62           O  
ATOM   1627  N   SER H 209      15.235  13.678  33.695  1.00 18.46           N  
ATOM   1628  CA  SER H 209      15.281  14.106  35.066  1.00 18.74           C  
ATOM   1629  CB  SER H 209      16.460  15.064  35.329  1.00 16.64           C  
ATOM   1630  OG  SER H 209      16.355  15.644  36.621  1.00  0.00           O  
ATOM   1631  C   SER H 209      14.017  14.858  35.365  1.00 18.71           C  
ATOM   1632  O   SER H 209      13.276  15.215  34.450  1.00 18.21           O  
ATOM   1633  N   SER H 210      13.739  15.090  36.673  1.00 18.27           N  
ATOM   1634  CA  SER H 210      12.591  15.829  37.127  1.00 19.33           C  
ATOM   1635  CB  SER H 210      11.531  14.949  37.816  1.00 18.01           C  
ATOM   1636  OG  SER H 210      10.401  15.727  38.185  1.00 24.28           O  
ATOM   1637  C   SER H 210      13.095  16.828  38.123  1.00 20.80           C  
ATOM   1638  O   SER H 210      13.972  16.550  38.940  1.00 20.19           O  
ATOM   1639  N   TYR H 211      12.512  18.033  38.035  1.00 20.82           N  
ATOM   1640  CA  TYR H 211      12.997  19.261  38.583  1.00 22.56           C  
ATOM   1641  CB  TYR H 211      13.307  20.078  37.329  1.00 22.77           C  
ATOM   1642  CG  TYR H 211      14.312  19.573  36.310  1.00 26.04           C  
ATOM   1643  CD1 TYR H 211      14.559  18.249  36.054  1.00 22.69           C  
ATOM   1644  CD2 TYR H 211      15.059  20.459  35.561  1.00 23.43           C  
ATOM   1645  CE1 TYR H 211      15.511  17.852  35.144  1.00 23.07           C  
ATOM   1646  CE2 TYR H 211      16.009  20.101  34.653  1.00 26.07           C  
ATOM   1647  CZ  TYR H 211      16.243  18.774  34.450  1.00 24.74           C  
ATOM   1648  OH  TYR H 211      17.215  18.359  33.520  1.00 25.25           O  
ATOM   1649  C   TYR H 211      11.810  19.995  39.160  1.00 23.91           C  
ATOM   1650  O   TYR H 211      10.683  19.740  38.740  1.00 23.78           O  
ATOM   1651  N   GLY H 212      12.102  20.731  40.235  1.00 43.48           N  
ATOM   1652  CA  GLY H 212      11.133  21.418  41.013  1.00 45.71           C  
ATOM   1653  C   GLY H 212      11.955  22.263  41.926  1.00 46.09           C  
ATOM   1654  O   GLY H 212      13.177  22.287  41.808  1.00 46.87           O  
ATOM   1655  N   ASN H 213      11.305  22.991  42.849  1.00 47.90           N  
ATOM   1656  CA  ASN H 213      12.006  23.862  43.747  1.00 49.70           C  
ATOM   1657  CB  ASN H 213      11.050  24.726  44.591  1.00 53.83           C  
ATOM   1658  CG  ASN H 213      10.274  25.662  43.672  1.00 56.00           C  
ATOM   1659  OD1 ASN H 213       9.139  26.038  43.962  1.00  0.00           O  
ATOM   1660  ND2 ASN H 213      10.896  26.054  42.528  1.00  0.00           N  
ATOM   1661  C   ASN H 213      12.836  23.068  44.718  1.00 49.82           C  
ATOM   1662  O   ASN H 213      13.979  23.422  45.008  1.00 48.99           O  
ATOM   1663  N   TYR H 214      12.265  21.962  45.235  1.00 49.93           N  
ATOM   1664  CA  TYR H 214      12.837  21.177  46.296  1.00 50.50           C  
ATOM   1665  CB  TYR H 214      11.860  20.065  46.726  1.00 56.01           C  
ATOM   1666  CG  TYR H 214      12.298  19.474  48.019  1.00 58.82           C  
ATOM   1667  CD1 TYR H 214      12.130  20.181  49.189  1.00  0.00           C  
ATOM   1668  CD2 TYR H 214      12.838  18.212  48.073  1.00 64.36           C  
ATOM   1669  CE1 TYR H 214      12.516  19.647  50.394  1.00 65.77           C  
ATOM   1670  CE2 TYR H 214      13.226  17.672  49.277  1.00  0.00           C  
ATOM   1671  CZ  TYR H 214      13.066  18.390  50.440  1.00  0.00           C  
ATOM   1672  OH  TYR H 214      13.460  17.840  51.678  1.00  0.00           O  
ATOM   1673  C   TYR H 214      14.139  20.547  45.884  1.00 49.24           C  
ATOM   1674  O   TYR H 214      15.123  20.630  46.619  1.00 49.17           O  
ATOM   1675  N   GLY H 215      14.200  19.908  44.696  1.00 42.77           N  
ATOM   1676  CA  GLY H 215      15.425  19.260  44.302  1.00 41.58           C  
ATOM   1677  C   GLY H 215      15.225  18.628  42.955  1.00 40.23           C  
ATOM   1678  O   GLY H 215      14.185  18.815  42.328  1.00 38.47           O  
ATOM   1679  N   ALA H 216      16.240  17.867  42.474  1.00 38.28           N  
ATOM   1680  CA  ALA H 216      16.148  17.225  41.192  1.00 37.23           C  
ATOM   1681  CB  ALA H 216      16.963  17.912  40.078  1.00 29.96           C  
ATOM   1682  C   ALA H 216      16.649  15.816  41.308  1.00 35.69           C  
ATOM   1683  O   ALA H 216      17.472  15.493  42.162  1.00 35.16           O  
ATOM   1684  N   TYR H 217      16.129  14.943  40.425  1.00 20.64           N  
ATOM   1685  CA  TYR H 217      16.349  13.514  40.388  1.00 20.93           C  
ATOM   1686  CB  TYR H 217      15.159  12.690  40.911  1.00 22.03           C  
ATOM   1687  CG  TYR H 217      14.832  13.151  42.286  1.00 27.86           C  
ATOM   1688  CD1 TYR H 217      15.479  12.631  43.382  1.00 32.28           C  
ATOM   1689  CD2 TYR H 217      13.876  14.121  42.474  1.00 27.50           C  
ATOM   1690  CE1 TYR H 217      15.166  13.069  44.648  1.00 34.10           C  
ATOM   1691  CE2 TYR H 217      13.559  14.563  43.735  1.00 34.25           C  
ATOM   1692  CZ  TYR H 217      14.204  14.035  44.827  1.00 35.77           C  
ATOM   1693  OH  TYR H 217      13.879  14.487  46.123  1.00 40.73           O  
ATOM   1694  C   TYR H 217      16.533  13.060  38.976  1.00 21.78           C  
ATOM   1695  O   TYR H 217      15.883  13.563  38.062  1.00 20.32           O  
ATOM   1696  N   SER H 218      17.386  12.037  38.764  1.00 19.62           N  
ATOM   1697  CA  SER H 218      17.677  11.642  37.416  1.00 20.25           C  
ATOM   1698  CB  SER H 218      19.133  11.930  36.997  1.00 19.22           C  
ATOM   1699  OG  SER H 218      19.378  13.328  37.001  1.00  0.00           O  
ATOM   1700  C   SER H 218      17.444  10.178  37.189  1.00 21.03           C  
ATOM   1701  O   SER H 218      17.311   9.380  38.117  1.00 20.73           O  
ATOM   1702  N   GLY H 219      17.366   9.807  35.893  1.00 19.03           N  
ATOM   1703  CA  GLY H 219      17.181   8.441  35.490  1.00 20.30           C  
ATOM   1704  C   GLY H 219      18.532   7.795  35.409  1.00 23.04           C  
ATOM   1705  O   GLY H 219      19.542   8.416  35.731  1.00 21.36           O  
ATOM   1706  N   GLN H 220      18.573   6.508  35.004  1.00 23.82           N  
ATOM   1707  CA  GLN H 220      19.789   5.751  34.870  1.00 24.94           C  
ATOM   1708  CB  GLN H 220      19.564   4.223  34.821  1.00 29.48           C  
ATOM   1709  CG  GLN H 220      18.754   3.685  33.642  1.00 42.06           C  
ATOM   1710  CD  GLN H 220      18.617   2.181  33.856  1.00 51.34           C  
ATOM   1711  OE1 GLN H 220      18.777   1.688  34.972  1.00 52.22           O  
ATOM   1712  NE2 GLN H 220      18.307   1.429  32.765  1.00 50.77           N  
ATOM   1713  C   GLN H 220      20.589   6.214  33.684  1.00 24.42           C  
ATOM   1714  O   GLN H 220      21.815   6.126  33.687  1.00 24.18           O  
ATOM   1715  N   GLY H 221      19.917   6.680  32.614  1.00 21.17           N  
ATOM   1716  CA  GLY H 221      20.617   7.165  31.455  1.00 22.03           C  
ATOM   1717  C   GLY H 221      20.669   6.067  30.438  1.00 24.60           C  
ATOM   1718  O   GLY H 221      20.736   4.888  30.785  1.00 25.03           O  
ATOM   1719  N   THR H 222      20.632   6.432  29.141  1.00 22.26           N  
ATOM   1720  CA  THR H 222      20.697   5.442  28.102  1.00 22.85           C  
ATOM   1721  CB  THR H 222      19.383   5.218  27.411  1.00 26.47           C  
ATOM   1722  OG1 THR H 222      19.483   4.133  26.502  1.00 31.56           O  
ATOM   1723  CG2 THR H 222      18.979   6.507  26.673  1.00 26.63           C  
ATOM   1724  C   THR H 222      21.686   5.907  27.074  1.00 21.77           C  
ATOM   1725  O   THR H 222      21.708   7.079  26.702  1.00 19.96           O  
ATOM   1726  N   LEU H 223      22.528   4.980  26.572  0.90 19.72           N  
ATOM   1727  CA  LEU H 223      23.546   5.340  25.623  0.90 19.42           C  
ATOM   1728  CB  LEU H 223      24.777   4.417  25.665  0.90 20.67           C  
ATOM   1729  CG  LEU H 223      25.862   4.800  24.639  1.00 30.92           C  
ATOM   1730  CD1 LEU H 223      26.455   6.184  24.943  1.00 32.67           C  
ATOM   1731  CD2 LEU H 223      26.930   3.704  24.514  1.00 34.15           C  
ATOM   1732  C   LEU H 223      23.002   5.262  24.233  0.90 20.23           C  
ATOM   1733  O   LEU H 223      22.347   4.292  23.856  0.90 20.23           O  
ATOM   1734  N   VAL H 224      23.266   6.313  23.431  1.00 19.55           N  
ATOM   1735  CA  VAL H 224      22.834   6.305  22.065  1.00 20.23           C  
ATOM   1736  CB  VAL H 224      21.832   7.376  21.749  1.00 21.63           C  
ATOM   1737  CG1 VAL H 224      21.562   7.363  20.234  1.00 23.59           C  
ATOM   1738  CG2 VAL H 224      20.576   7.135  22.602  1.00 22.10           C  
ATOM   1739  C   VAL H 224      24.028   6.558  21.204  1.00 22.00           C  
ATOM   1740  O   VAL H 224      24.758   7.528  21.403  1.00 21.55           O  
ATOM   1741  N   THR H 225      24.254   5.682  20.209  1.00 21.84           N  
ATOM   1742  CA  THR H 225      25.373   5.865  19.333  1.00 21.54           C  
ATOM   1743  CB  THR H 225      26.279   4.675  19.250  1.00 23.33           C  
ATOM   1744  OG1 THR H 225      25.536   3.532  18.859  1.00 25.69           O  
ATOM   1745  CG2 THR H 225      26.942   4.441  20.614  1.00 20.76           C  
ATOM   1746  C   THR H 225      24.848   6.121  17.961  1.00 22.86           C  
ATOM   1747  O   THR H 225      23.927   5.451  17.494  1.00 22.85           O  
ATOM   1748  N   VAL H 226      25.418   7.133  17.283  1.00 21.22           N  
ATOM   1749  CA  VAL H 226      24.999   7.417  15.945  1.00 24.34           C  
ATOM   1750  CB  VAL H 226      24.742   8.877  15.704  1.00 26.29           C  
ATOM   1751  CG1 VAL H 226      24.418   9.086  14.216  1.00 25.71           C  
ATOM   1752  CG2 VAL H 226      23.623   9.338  16.652  1.00 24.85           C  
ATOM   1753  C   VAL H 226      26.128   7.006  15.058  1.00 24.94           C  
ATOM   1754  O   VAL H 226      27.213   7.587  15.111  1.00 26.24           O  
ATOM   1755  N   SER H 227      25.904   5.979  14.217  1.00 26.06           N  
ATOM   1756  CA  SER H 227      26.953   5.520  13.355  1.00 28.18           C  
ATOM   1757  CB  SER H 227      27.904   4.521  14.037  1.00 28.21           C  
ATOM   1758  OG  SER H 227      28.915   4.109  13.129  1.00 30.19           O  
ATOM   1759  C   SER H 227      26.328   4.811  12.199  1.00 29.27           C  
ATOM   1760  O   SER H 227      25.176   4.386  12.264  1.00 28.34           O  
ATOM   1761  N   ALA H 228      27.085   4.673  11.095  1.00 29.05           N  
ATOM   1762  CA  ALA H 228      26.563   3.995   9.947  1.00 33.18           C  
ATOM   1763  CB  ALA H 228      27.407   4.203   8.679  1.00 32.75           C  
ATOM   1764  C   ALA H 228      26.562   2.508  10.265  1.00 32.57           C  
ATOM   1765  O   ALA H 228      27.193   1.742   9.490  1.00 34.79           O  
ATOM   1766  OXT ALA H 228      25.934   2.114  11.283  1.00  0.00           O1-
TER    1767      ALA H 228 
CONECT  162  714
CONECT  714  162
CONECT 1017 1624
CONECT 1624 1017
END
