# Supplementary material for: Fully automated antibody structure prediction using BIOVIA tools: Validation study
Source: PLoS One. 2017 May 18;12(5):e0177923. doi: 10.1371/journal.pone.0177923 (PMC5436848; doi:10.1371/journal.pone.0177923)
Supplement: S1 Dataset — Predicted structures using the Top5 framework method, Chothia CDR definition with no canonical filtering and generating 50 models. These were used in the detailed discussion of outliers and for comparison against predictions using canonical filtering. (ZIP) [file pone.0177923.s003.zip › 4OD2_AB_FV_FinalModel.pdb]

REMARK   Accelrys Discovery Studio PDB file
REMARK   Created:  2015-05-08T07:13:04Z
SSBOND   1 CYS L   21    CYS L   86                                     
SSBOND   2 CYS H  130    CYS H  204                                     
ATOM      1  N   SER L   1      26.656  32.050  28.312  1.00 53.46           N1+
ATOM      2  CA  SER L   1      27.170  32.038  29.702  1.00 53.11           C  
ATOM      3  CB  SER L   1      26.010  32.165  30.695  1.00 53.80           C  
ATOM      4  OG  SER L   1      25.402  33.437  30.542  1.00 53.71           O  
ATOM      5  C   SER L   1      27.905  30.767  29.968  1.00 51.63           C  
ATOM      6  O   SER L   1      27.418  29.682  29.649  1.00 52.96           O  
ATOM      7  N   GLU L   2      29.117  30.872  30.551  1.00 47.13           N  
ATOM      8  CA  GLU L   2      29.878  29.683  30.786  1.00 45.54           C  
ATOM      9  CB  GLU L   2      31.144  29.548  29.921  1.00 49.07           C  
ATOM     10  CG  GLU L   2      30.876  29.325  28.433  1.00 62.79           C  
ATOM     11  CD  GLU L   2      32.228  29.195  27.746  1.00 69.32           C  
ATOM     12  OE1 GLU L   2      32.742  28.048  27.661  1.00 71.93           O  
ATOM     13  OE2 GLU L   2      32.769  30.246  27.305  1.00 68.30           O1-
ATOM     14  C   GLU L   2      30.356  29.650  32.199  1.00 42.78           C  
ATOM     15  O   GLU L   2      30.636  30.680  32.812  1.00 44.18           O  
ATOM     16  N   LEU L   3      30.452  28.424  32.747  1.00 39.57           N  
ATOM     17  CA  LEU L   3      30.942  28.217  34.079  1.00 36.10           C  
ATOM     18  CB  LEU L   3      29.988  27.372  34.946  1.00 33.95           C  
ATOM     19  CG  LEU L   3      28.612  28.028  35.198  1.00 34.81           C  
ATOM     20  CD1 LEU L   3      27.711  27.138  36.067  1.00 32.61           C  
ATOM     21  CD2 LEU L   3      28.758  29.448  35.765  1.00 34.12           C  
ATOM     22  C   LEU L   3      32.231  27.462  33.944  1.00 36.08           C  
ATOM     23  O   LEU L   3      32.313  26.504  33.177  1.00 37.09           O  
ATOM     24  N   THR L   4      33.285  27.871  34.683  1.00 34.15           N  
ATOM     25  CA  THR L   4      34.546  27.194  34.537  1.00 35.03           C  
ATOM     26  CB  THR L   4      35.680  28.080  34.110  1.00 37.28           C  
ATOM     27  OG1 THR L   4      35.830  29.159  35.018  1.00 40.14           O  
ATOM     28  CG2 THR L   4      35.414  28.596  32.690  1.00 37.22           C  
ATOM     29  C   THR L   4      34.955  26.553  35.826  1.00 33.23           C  
ATOM     30  O   THR L   4      34.898  27.159  36.896  1.00 34.03           O  
ATOM     31  N   GLN L   5      35.397  25.283  35.732  1.00 32.12           N  
ATOM     32  CA  GLN L   5      35.833  24.541  36.880  1.00 32.44           C  
ATOM     33  CB  GLN L   5      34.909  23.358  37.214  1.00 32.29           C  
ATOM     34  CG  GLN L   5      33.486  23.778  37.587  1.00 31.30           C  
ATOM     35  CD  GLN L   5      32.664  22.514  37.795  1.00 29.66           C  
ATOM     36  OE1 GLN L   5      31.650  22.307  37.130  1.00 30.78           O  
ATOM     37  NE2 GLN L   5      33.111  21.640  38.736  1.00 27.95           N  
ATOM     38  C   GLN L   5      37.176  23.967  36.559  1.00 34.49           C  
ATOM     39  O   GLN L   5      37.499  23.735  35.396  1.00 35.81           O  
ATOM     40  N   ASP L   6      38.015  23.734  37.589  1.00 35.00           N  
ATOM     41  CA  ASP L   6      39.300  23.144  37.336  1.00 34.90           C  
ATOM     42  CB  ASP L   6      40.226  23.123  38.561  1.00 33.94           C  
ATOM     43  CG  ASP L   6      39.563  22.235  39.600  1.00 34.06           C  
ATOM     44  OD1 ASP L   6      38.687  22.747  40.347  1.00  0.00           O  
ATOM     45  OD2 ASP L   6      39.924  21.030  39.664  1.00  0.00           O1-
ATOM     46  C   ASP L   6      39.048  21.720  36.950  1.00 35.17           C  
ATOM     47  O   ASP L   6      38.124  21.086  37.458  1.00 35.40           O  
ATOM     48  N   PRO L   7      39.842  21.196  36.059  1.00 34.65           N  
ATOM     49  CA  PRO L   7      39.636  19.848  35.613  1.00 34.69           C  
ATOM     50  CD  PRO L   7      40.504  22.010  35.054  1.00 37.09           C  
ATOM     51  CB  PRO L   7      40.565  19.664  34.416  1.00 35.02           C  
ATOM     52  CG  PRO L   7      40.687  21.087  33.837  1.00 35.99           C  
ATOM     53  C   PRO L   7      39.828  18.835  36.694  1.00 34.42           C  
ATOM     54  O   PRO L   7      39.158  17.802  36.656  1.00 32.67           O  
ATOM     55  N   ALA L   8      40.732  19.085  37.662  1.00 35.29           N  
ATOM     56  CA  ALA L   8      40.923  18.070  38.656  1.00 36.80           C  
ATOM     57  CB  ALA L   8      41.971  17.016  38.255  1.00 39.89           C  
ATOM     58  C   ALA L   8      41.394  18.688  39.936  1.00 35.50           C  
ATOM     59  O   ALA L   8      42.078  19.710  39.939  1.00 36.21           O  
ATOM     60  N   VAL L   9      41.004  18.064  41.068  1.00 33.35           N  
ATOM     61  CA  VAL L   9      41.423  18.480  42.381  1.00 33.55           C  
ATOM     62  CB  VAL L   9      40.335  19.134  43.194  1.00 32.74           C  
ATOM     63  CG1 VAL L   9      40.875  19.409  44.607  1.00 32.67           C  
ATOM     64  CG2 VAL L   9      39.838  20.392  42.465  1.00 33.44           C  
ATOM     65  C   VAL L   9      41.773  17.228  43.132  1.00 33.23           C  
ATOM     66  O   VAL L   9      41.086  16.216  43.007  1.00 33.96           O  
ATOM     67  N   SER L  10      42.850  17.259  43.944  1.00 34.87           N  
ATOM     68  CA  SER L  10      43.210  16.081  44.688  1.00 35.74           C  
ATOM     69  CB  SER L  10      44.509  15.421  44.200  1.00 37.58           C  
ATOM     70  OG  SER L  10      45.590  16.333  44.311  1.00 40.28           O  
ATOM     71  C   SER L  10      43.383  16.459  46.128  1.00 36.56           C  
ATOM     72  O   SER L  10      43.827  17.564  46.439  1.00 38.34           O  
ATOM     73  N   VAL L  11      43.017  15.542  47.052  1.00 35.29           N  
ATOM     74  CA  VAL L  11      43.099  15.859  48.450  1.00 37.31           C  
ATOM     75  CB  VAL L  11      41.791  16.373  48.963  1.00 38.34           C  
ATOM     76  CG1 VAL L  11      40.823  15.185  49.001  1.00 40.08           C  
ATOM     77  CG2 VAL L  11      42.001  17.074  50.309  1.00 44.06           C  
ATOM     78  C   VAL L  11      43.410  14.601  49.214  1.00 38.48           C  
ATOM     79  O   VAL L  11      43.079  13.500  48.778  1.00 38.30           O  
ATOM     80  N   ALA L  12      44.086  14.737  50.375  1.00 40.43           N  
ATOM     81  CA  ALA L  12      44.392  13.601  51.204  1.00 41.55           C  
ATOM     82  CB  ALA L  12      45.544  13.843  52.197  1.00 42.62           C  
ATOM     83  C   ALA L  12      43.168  13.290  52.004  1.00 40.73           C  
ATOM     84  O   ALA L  12      42.356  14.173  52.273  1.00 40.83           O  
ATOM     85  N   LEU L  13      43.004  12.020  52.425  1.00 41.77           N  
ATOM     86  CA  LEU L  13      41.820  11.682  53.156  1.00 42.12           C  
ATOM     87  CB  LEU L  13      41.657  10.168  53.419  1.00 41.86           C  
ATOM     88  CG  LEU L  13      42.779   9.501  54.242  1.00 44.92           C  
ATOM     89  CD1 LEU L  13      42.706   9.874  55.733  1.00  0.00           C  
ATOM     90  CD2 LEU L  13      42.809   7.983  54.001  1.00  0.00           C  
ATOM     91  C   LEU L  13      41.831  12.432  54.447  1.00 42.89           C  
ATOM     92  O   LEU L  13      42.855  12.538  55.119  1.00 43.25           O  
ATOM     93  N   GLY L  14      40.668  13.011  54.801  1.00 43.79           N  
ATOM     94  CA  GLY L  14      40.537  13.729  56.034  1.00 45.33           C  
ATOM     95  C   GLY L  14      40.714  15.194  55.781  1.00 44.57           C  
ATOM     96  O   GLY L  14      40.310  16.019  56.600  1.00 45.63           O  
ATOM     97  N   GLN L  15      41.314  15.565  54.635  1.00 44.53           N  
ATOM     98  CA  GLN L  15      41.540  16.955  54.354  1.00 46.07           C  
ATOM     99  CB  GLN L  15      42.780  17.200  53.476  1.00 47.18           C  
ATOM    100  CG  GLN L  15      44.071  16.867  54.231  1.00 52.50           C  
ATOM    101  CD  GLN L  15      45.272  16.930  53.294  1.00 52.90           C  
ATOM    102  OE1 GLN L  15      46.417  16.864  53.741  1.00 55.63           O  
ATOM    103  NE2 GLN L  15      45.020  17.053  51.965  1.00 50.04           N  
ATOM    104  C   GLN L  15      40.320  17.517  53.703  1.00 45.32           C  
ATOM    105  O   GLN L  15      39.419  16.782  53.304  1.00 43.74           O  
ATOM    106  N   THR L  16      40.244  18.858  53.616  1.00 45.02           N  
ATOM    107  CA  THR L  16      39.073  19.459  53.055  1.00 42.01           C  
ATOM    108  CB  THR L  16      38.675  20.724  53.758  1.00 44.06           C  
ATOM    109  OG1 THR L  16      37.369  21.112  53.370  1.00 50.85           O  
ATOM    110  CG2 THR L  16      39.681  21.828  53.404  1.00 44.89           C  
ATOM    111  C   THR L  16      39.340  19.771  51.617  1.00 40.13           C  
ATOM    112  O   THR L  16      40.430  20.214  51.255  1.00 40.39           O  
ATOM    113  N   VAL L  17      38.344  19.514  50.742  1.00 38.45           N  
ATOM    114  CA  VAL L  17      38.551  19.815  49.356  1.00 35.82           C  
ATOM    115  CB  VAL L  17      38.185  18.729  48.386  1.00 36.29           C  
ATOM    116  CG1 VAL L  17      39.069  17.512  48.640  1.00 31.56           C  
ATOM    117  CG2 VAL L  17      36.675  18.463  48.473  1.00 29.73           C  
ATOM    118  C   VAL L  17      37.676  20.965  48.987  1.00 35.00           C  
ATOM    119  O   VAL L  17      36.581  21.135  49.524  1.00 33.89           O  
ATOM    120  N   ARG L  18      38.167  21.810  48.062  1.00 33.39           N  
ATOM    121  CA  ARG L  18      37.383  22.915  47.603  1.00 34.54           C  
ATOM    122  CB  ARG L  18      37.942  24.282  48.029  1.00 35.59           C  
ATOM    123  CG  ARG L  18      37.809  24.537  49.532  1.00 40.82           C  
ATOM    124  CD  ARG L  18      38.321  25.904  49.991  1.00 50.80           C  
ATOM    125  NE  ARG L  18      37.950  26.046  51.428  1.00 51.62           N  
ATOM    126  CZ  ARG L  18      38.762  25.552  52.408  1.00 61.41           C  
ATOM    127  NH1 ARG L  18      39.947  24.962  52.081  1.00 56.97           N1+
ATOM    128  NH2 ARG L  18      38.383  25.656  53.715  1.00 63.67           N  
ATOM    129  C   ARG L  18      37.378  22.878  46.107  1.00 34.06           C  
ATOM    130  O   ARG L  18      38.432  22.806  45.475  1.00 35.92           O  
ATOM    131  N   ILE L  19      36.174  22.916  45.500  1.00 31.96           N  
ATOM    132  CA  ILE L  19      36.079  22.923  44.067  1.00 31.08           C  
ATOM    133  CB  ILE L  19      35.271  21.784  43.514  1.00 31.84           C  
ATOM    134  CG1 ILE L  19      35.938  20.449  43.878  1.00 32.06           C  
ATOM    135  CG2 ILE L  19      35.118  21.988  41.997  1.00 27.06           C  
ATOM    136  CD1 ILE L  19      35.057  19.233  43.606  1.00 32.79           C  
ATOM    137  C   ILE L  19      35.401  24.200  43.682  1.00 31.05           C  
ATOM    138  O   ILE L  19      34.299  24.495  44.142  1.00 31.15           O  
ATOM    139  N   THR L  20      36.060  25.000  42.821  1.00 30.63           N  
ATOM    140  CA  THR L  20      35.529  26.284  42.467  1.00 34.04           C  
ATOM    141  CB  THR L  20      36.590  27.340  42.356  1.00 33.03           C  
ATOM    142  OG1 THR L  20      37.535  26.986  41.356  1.00 19.20           O  
ATOM    143  CG2 THR L  20      37.291  27.474  43.719  1.00 20.71           C  
ATOM    144  C   THR L  20      34.786  26.220  41.165  1.00 34.33           C  
ATOM    145  O   THR L  20      34.996  25.331  40.342  1.00 35.06           O  
ATOM    146  N   CYS L  21      33.860  27.181  40.980  1.00 34.40           N  
ATOM    147  CA  CYS L  21      33.079  27.310  39.782  1.00 34.09           C  
ATOM    148  CB  CYS L  21      31.655  26.731  39.952  1.00 35.08           C  
ATOM    149  SG  CYS L  21      30.611  26.856  38.468  1.00 36.56           S  
ATOM    150  C   CYS L  21      32.989  28.784  39.523  1.00 32.57           C  
ATOM    151  O   CYS L  21      32.391  29.522  40.305  1.00 32.39           O  
ATOM    152  N   SER L  22      33.573  29.256  38.403  1.00 33.82           N  
ATOM    153  CA  SER L  22      33.624  30.677  38.192  1.00 35.52           C  
ATOM    154  CB  SER L  22      35.047  31.217  37.961  1.00 42.40           C  
ATOM    155  OG  SER L  22      35.855  31.011  39.109  1.00 54.80           O  
ATOM    156  C   SER L  22      32.849  31.051  36.977  1.00 34.65           C  
ATOM    157  O   SER L  22      32.746  30.290  36.017  1.00 36.18           O  
ATOM    158  N   GLY L  23      32.137  32.190  37.013  1.00 35.89           N  
ATOM    159  CA  GLY L  23      31.326  32.564  35.888  1.00 37.31           C  
ATOM    160  C   GLY L  23      30.904  33.978  36.095  1.00 40.68           C  
ATOM    161  O   GLY L  23      30.875  34.466  37.223  1.00 42.15           O  
ATOM    162  N   ASP L  24      30.553  34.679  35.002  1.00 39.66           N  
ATOM    163  CA  ASP L  24      30.168  36.048  35.171  1.00 42.39           C  
ATOM    164  CB  ASP L  24      30.008  36.822  33.852  1.00 43.68           C  
ATOM    165  CG  ASP L  24      29.909  38.312  34.157  1.00 56.88           C  
ATOM    166  OD1 ASP L  24      30.203  38.707  35.315  1.00 57.63           O  
ATOM    167  OD2 ASP L  24      29.535  39.078  33.229  1.00 63.07           O1-
ATOM    168  C   ASP L  24      28.838  36.044  35.849  1.00 45.27           C  
ATOM    169  O   ASP L  24      27.975  35.233  35.527  1.00 41.39           O  
ATOM    170  N   SER L  25      28.657  36.956  36.820  1.00 41.54           N  
ATOM    171  CA  SER L  25      27.426  37.144  37.542  1.00 41.52           C  
ATOM    172  CB  SER L  25      26.216  37.484  36.652  1.00 43.19           C  
ATOM    173  OG  SER L  25      25.693  36.300  36.063  1.00 35.75           O  
ATOM    174  C   SER L  25      27.029  35.903  38.267  1.00 42.51           C  
ATOM    175  O   SER L  25      25.853  35.738  38.580  1.00 45.41           O  
ATOM    176  N   LEU L  26      27.983  35.021  38.606  1.00 37.55           N  
ATOM    177  CA  LEU L  26      27.583  33.798  39.250  1.00 37.39           C  
ATOM    178  CB  LEU L  26      28.722  32.792  39.472  1.00 37.14           C  
ATOM    179  CG  LEU L  26      28.195  31.440  39.996  1.00 41.66           C  
ATOM    180  CD1 LEU L  26      27.262  30.775  38.970  1.00 38.53           C  
ATOM    181  CD2 LEU L  26      29.338  30.511  40.423  1.00 41.05           C  
ATOM    182  C   LEU L  26      26.987  34.137  40.576  1.00 43.20           C  
ATOM    183  O   LEU L  26      26.064  33.469  41.033  1.00 44.73           O  
ATOM    184  N   ARG L  27      27.493  35.204  41.219  1.00 40.44           N  
ATOM    185  CA  ARG L  27      27.046  35.615  42.517  1.00 42.97           C  
ATOM    186  CB  ARG L  27      27.723  36.918  42.985  1.00 55.50           C  
ATOM    187  CG  ARG L  27      27.494  38.101  42.037  1.00 68.92           C  
ATOM    188  CD  ARG L  27      28.525  38.200  40.907  1.00 82.51           C  
ATOM    189  NE  ARG L  27      28.039  39.221  39.935  1.00 88.82           N  
ATOM    190  CZ  ARG L  27      28.870  39.692  38.961  1.00 92.68           C  
ATOM    191  NH1 ARG L  27      30.170  39.279  38.913  1.00 95.00           N1+
ATOM    192  NH2 ARG L  27      28.402  40.576  38.031  1.00 93.64           N  
ATOM    193  C   ARG L  27      25.572  35.888  42.447  1.00 47.98           C  
ATOM    194  O   ARG L  27      24.836  35.591  43.388  1.00 47.43           O  
ATOM    195  N   SER L  28      25.116  36.478  41.325  1.00 45.65           N  
ATOM    196  CA  SER L  28      23.753  36.877  41.105  1.00 43.71           C  
ATOM    197  CB  SER L  28      23.597  37.739  39.840  1.00 45.95           C  
ATOM    198  OG  SER L  28      24.365  38.926  39.971  1.00 51.61           O  
ATOM    199  C   SER L  28      22.843  35.691  40.955  1.00 49.07           C  
ATOM    200  O   SER L  28      21.645  35.803  41.206  1.00 47.18           O  
ATOM    201  N   TYR L  29      23.366  34.515  40.548  1.00 42.35           N  
ATOM    202  CA  TYR L  29      22.480  33.403  40.328  1.00 40.13           C  
ATOM    203  CB  TYR L  29      22.526  32.811  38.910  1.00 39.53           C  
ATOM    204  CG  TYR L  29      21.669  33.678  38.062  1.00 37.57           C  
ATOM    205  CD1 TYR L  29      22.133  34.861  37.539  1.00  0.00           C  
ATOM    206  CD2 TYR L  29      20.379  33.284  37.796  1.00 36.25           C  
ATOM    207  CE1 TYR L  29      21.311  35.644  36.763  1.00 47.25           C  
ATOM    208  CE2 TYR L  29      19.555  34.061  37.022  1.00  0.00           C  
ATOM    209  CZ  TYR L  29      20.021  35.243  36.503  1.00  0.00           C  
ATOM    210  OH  TYR L  29      19.169  36.040  35.710  1.00  0.00           O  
ATOM    211  C   TYR L  29      22.744  32.299  41.284  1.00 44.24           C  
ATOM    212  O   TYR L  29      23.842  32.178  41.819  1.00 42.91           O  
ATOM    213  N   TYR L  30      21.691  31.493  41.549  1.00 38.65           N  
ATOM    214  CA  TYR L  30      21.768  30.353  42.407  1.00 40.16           C  
ATOM    215  CB  TYR L  30      20.405  29.807  42.872  1.00 43.49           C  
ATOM    216  CG  TYR L  30      19.854  30.730  43.906  1.00 46.28           C  
ATOM    217  CD1 TYR L  30      20.314  30.658  45.202  1.00 48.44           C  
ATOM    218  CD2 TYR L  30      18.877  31.651  43.598  1.00 46.41           C  
ATOM    219  CE1 TYR L  30      19.818  31.493  46.174  1.00 49.64           C  
ATOM    220  CE2 TYR L  30      18.377  32.488  44.568  1.00 48.28           C  
ATOM    221  CZ  TYR L  30      18.848  32.412  45.857  1.00 56.00           C  
ATOM    222  OH  TYR L  30      18.335  33.269  46.854  1.00 59.83           O  
ATOM    223  C   TYR L  30      22.467  29.273  41.665  1.00 42.25           C  
ATOM    224  O   TYR L  30      22.279  29.058  40.469  1.00 43.57           O  
ATOM    225  N   ALA L  31      23.335  28.583  42.403  1.00 30.69           N  
ATOM    226  CA  ALA L  31      24.187  27.531  41.918  1.00 30.20           C  
ATOM    227  CB  ALA L  31      25.682  27.776  42.197  1.00 30.35           C  
ATOM    228  C   ALA L  31      23.822  26.221  42.546  1.00 30.89           C  
ATOM    229  O   ALA L  31      23.418  26.151  43.707  1.00 27.67           O  
ATOM    230  N   SER L  32      23.946  25.135  41.750  1.00 28.16           N  
ATOM    231  CA  SER L  32      23.662  23.809  42.224  1.00 26.86           C  
ATOM    232  CB  SER L  32      22.404  23.167  41.610  1.00 29.25           C  
ATOM    233  OG  SER L  32      21.241  23.890  41.989  1.00 40.65           O  
ATOM    234  C   SER L  32      24.837  22.941  41.887  1.00 26.74           C  
ATOM    235  O   SER L  32      25.558  23.200  40.925  1.00 28.42           O  
ATOM    236  N   TRP L  33      25.070  21.885  42.695  1.00 27.32           N  
ATOM    237  CA  TRP L  33      26.209  21.029  42.477  1.00 26.61           C  
ATOM    238  CB  TRP L  33      27.239  21.104  43.615  1.00 25.89           C  
ATOM    239  CG  TRP L  33      27.918  22.448  43.718  1.00 26.69           C  
ATOM    240  CD2 TRP L  33      29.190  22.756  43.128  1.00 26.19           C  
ATOM    241  CD1 TRP L  33      27.498  23.581  44.350  1.00 27.60           C  
ATOM    242  NE1 TRP L  33      28.427  24.580  44.187  1.00 28.47           N  
ATOM    243  CE2 TRP L  33      29.476  24.086  43.438  1.00 27.95           C  
ATOM    244  CE3 TRP L  33      30.046  21.996  42.383  1.00 32.27           C  
ATOM    245  CZ2 TRP L  33      30.628  24.679  43.007  1.00 27.98           C  
ATOM    246  CZ3 TRP L  33      31.210  22.597  41.959  1.00 29.07           C  
ATOM    247  CH2 TRP L  33      31.497  23.912  42.265  1.00 28.30           C  
ATOM    248  C   TRP L  33      25.755  19.605  42.388  1.00 26.98           C  
ATOM    249  O   TRP L  33      24.858  19.176  43.115  1.00 27.21           O  
ATOM    250  N   TYR L  34      26.388  18.832  41.476  1.00 26.09           N  
ATOM    251  CA  TYR L  34      26.044  17.446  41.298  1.00 26.61           C  
ATOM    252  CB  TYR L  34      25.465  17.099  39.912  1.00 26.27           C  
ATOM    253  CG  TYR L  34      24.195  17.849  39.707  1.00 25.79           C  
ATOM    254  CD1 TYR L  34      23.027  17.424  40.289  1.00 28.55           C  
ATOM    255  CD2 TYR L  34      24.170  18.988  38.940  1.00 27.61           C  
ATOM    256  CE1 TYR L  34      21.860  18.124  40.099  1.00 26.08           C  
ATOM    257  CE2 TYR L  34      23.007  19.691  38.744  1.00 25.93           C  
ATOM    258  CZ  TYR L  34      21.842  19.258  39.325  1.00 26.26           C  
ATOM    259  OH  TYR L  34      20.639  19.971  39.135  1.00 29.88           O  
ATOM    260  C   TYR L  34      27.283  16.615  41.449  1.00 27.93           C  
ATOM    261  O   TYR L  34      28.385  17.037  41.100  1.00 28.87           O  
ATOM    262  N   GLN L  35      27.112  15.400  42.011  1.00 28.04           N  
ATOM    263  CA  GLN L  35      28.182  14.460  42.198  1.00 27.14           C  
ATOM    264  CB  GLN L  35      28.233  13.898  43.634  1.00 27.20           C  
ATOM    265  CG  GLN L  35      29.356  12.889  43.888  1.00 28.97           C  
ATOM    266  CD  GLN L  35      29.157  12.330  45.294  1.00 34.43           C  
ATOM    267  OE1 GLN L  35      28.114  11.756  45.602  1.00 32.41           O  
ATOM    268  NE2 GLN L  35      30.176  12.500  46.177  1.00 32.88           N  
ATOM    269  C   GLN L  35      27.888  13.302  41.292  1.00 28.53           C  
ATOM    270  O   GLN L  35      26.765  12.803  41.268  1.00 29.13           O  
ATOM    271  N   GLN L  36      28.885  12.855  40.499  1.00 30.15           N  
ATOM    272  CA  GLN L  36      28.652  11.737  39.624  1.00 28.83           C  
ATOM    273  CB  GLN L  36      28.607  12.108  38.129  1.00 27.19           C  
ATOM    274  CG  GLN L  36      28.359  10.904  37.214  1.00 29.17           C  
ATOM    275  CD  GLN L  36      28.315  11.381  35.766  1.00 30.33           C  
ATOM    276  OE1 GLN L  36      29.249  12.003  35.263  1.00 31.52           O  
ATOM    277  NE2 GLN L  36      27.183  11.079  35.077  1.00 28.38           N  
ATOM    278  C   GLN L  36      29.751  10.738  39.786  1.00 30.17           C  
ATOM    279  O   GLN L  36      30.921  11.036  39.554  1.00 31.11           O  
ATOM    280  N   LYS L  37      29.379   9.505  40.183  1.00 32.37           N  
ATOM    281  CA  LYS L  37      30.295   8.412  40.353  1.00 35.07           C  
ATOM    282  CB  LYS L  37      29.818   7.374  41.383  1.00 35.89           C  
ATOM    283  CG  LYS L  37      29.739   7.883  42.823  1.00 33.91           C  
ATOM    284  CD  LYS L  37      31.089   8.254  43.433  1.00 38.80           C  
ATOM    285  CE  LYS L  37      30.995   8.577  44.927  1.00 39.53           C  
ATOM    286  NZ  LYS L  37      30.832   7.331  45.714  1.00 45.64           N1+
ATOM    287  C   LYS L  37      30.372   7.697  39.040  1.00 38.52           C  
ATOM    288  O   LYS L  37      29.523   7.875  38.168  1.00 35.71           O  
ATOM    289  N   PRO L  38      31.379   6.884  38.868  1.00 40.47           N  
ATOM    290  CA  PRO L  38      31.518   6.186  37.623  1.00 39.72           C  
ATOM    291  CD  PRO L  38      32.658   7.088  39.532  1.00 45.43           C  
ATOM    292  CB  PRO L  38      32.908   5.553  37.656  1.00 41.68           C  
ATOM    293  CG  PRO L  38      33.710   6.490  38.580  1.00 49.83           C  
ATOM    294  C   PRO L  38      30.398   5.219  37.410  1.00 39.71           C  
ATOM    295  O   PRO L  38      30.072   4.462  38.322  1.00 40.59           O  
ATOM    296  N   GLY L  39      29.799   5.233  36.203  1.00 39.35           N  
ATOM    297  CA  GLY L  39      28.760   4.308  35.855  1.00 40.60           C  
ATOM    298  C   GLY L  39      27.463   4.700  36.503  1.00 42.33           C  
ATOM    299  O   GLY L  39      26.513   3.918  36.498  1.00 44.34           O  
ATOM    300  N   GLN L  40      27.365   5.919  37.073  1.00 40.53           N  
ATOM    301  CA  GLN L  40      26.127   6.254  37.725  1.00 37.89           C  
ATOM    302  CB  GLN L  40      26.243   6.377  39.251  1.00 38.84           C  
ATOM    303  CG  GLN L  40      26.613   5.076  39.962  1.00 43.54           C  
ATOM    304  CD  GLN L  40      26.692   5.381  41.451  1.00 52.41           C  
ATOM    305  OE1 GLN L  40      26.226   6.423  41.908  1.00 52.65           O  
ATOM    306  NE2 GLN L  40      27.299   4.451  42.235  1.00 58.12           N  
ATOM    307  C   GLN L  40      25.646   7.585  37.239  1.00 36.58           C  
ATOM    308  O   GLN L  40      26.385   8.352  36.624  1.00 35.23           O  
ATOM    309  N   ALA L  41      24.352   7.870  37.496  1.00 37.05           N  
ATOM    310  CA  ALA L  41      23.743   9.123  37.147  1.00 34.82           C  
ATOM    311  CB  ALA L  41      22.206   9.081  37.150  1.00 35.21           C  
ATOM    312  C   ALA L  41      24.181  10.127  38.169  1.00 33.79           C  
ATOM    313  O   ALA L  41      24.627   9.760  39.255  1.00 33.87           O  
ATOM    314  N   PRO L  42      24.079  11.389  37.850  1.00 32.44           N  
ATOM    315  CA  PRO L  42      24.504  12.419  38.766  1.00 31.12           C  
ATOM    316  CD  PRO L  42      24.160  11.820  36.464  1.00 31.88           C  
ATOM    317  CB  PRO L  42      24.558  13.706  37.943  1.00 31.92           C  
ATOM    318  CG  PRO L  42      24.802  13.215  36.504  1.00 30.36           C  
ATOM    319  C   PRO L  42      23.576  12.515  39.939  1.00 31.36           C  
ATOM    320  O   PRO L  42      22.423  12.101  39.824  1.00 33.03           O  
ATOM    321  N   VAL L  43      24.068  13.035  41.085  1.00 28.35           N  
ATOM    322  CA  VAL L  43      23.242  13.191  42.249  1.00 30.10           C  
ATOM    323  CB  VAL L  43      23.665  12.333  43.403  1.00 34.11           C  
ATOM    324  CG1 VAL L  43      22.736  12.625  44.593  1.00 34.73           C  
ATOM    325  CG2 VAL L  43      23.653  10.862  42.957  1.00 37.45           C  
ATOM    326  C   VAL L  43      23.371  14.615  42.700  1.00 29.83           C  
ATOM    327  O   VAL L  43      24.447  15.205  42.633  1.00 28.83           O  
ATOM    328  N   LEU L  44      22.265  15.204  43.193  1.00 28.60           N  
ATOM    329  CA  LEU L  44      22.273  16.578  43.617  1.00 27.50           C  
ATOM    330  CB  LEU L  44      20.863  17.180  43.664  1.00 28.21           C  
ATOM    331  CG  LEU L  44      20.834  18.642  44.137  1.00 28.55           C  
ATOM    332  CD1 LEU L  44      21.375  19.606  43.070  1.00 28.61           C  
ATOM    333  CD2 LEU L  44      19.448  19.012  44.675  1.00 27.80           C  
ATOM    334  C   LEU L  44      22.793  16.657  45.020  1.00 28.53           C  
ATOM    335  O   LEU L  44      22.191  16.092  45.929  1.00 30.08           O  
ATOM    336  N   VAL L  45      23.996  17.250  45.208  1.00 27.44           N  
ATOM    337  CA  VAL L  45      24.562  17.483  46.511  1.00 29.46           C  
ATOM    338  CB  VAL L  45      26.061  17.388  46.521  1.00 29.05           C  
ATOM    339  CG1 VAL L  45      26.443  15.933  46.199  1.00 30.40           C  
ATOM    340  CG2 VAL L  45      26.640  18.407  45.529  1.00 28.95           C  
ATOM    341  C   VAL L  45      24.154  18.795  47.137  1.00 30.32           C  
ATOM    342  O   VAL L  45      23.919  18.858  48.342  1.00 32.74           O  
ATOM    343  N   ILE L  46      24.115  19.896  46.350  1.00 28.13           N  
ATOM    344  CA  ILE L  46      23.802  21.189  46.908  1.00 29.32           C  
ATOM    345  CB  ILE L  46      25.017  22.043  47.145  1.00 29.61           C  
ATOM    346  CG1 ILE L  46      25.902  21.433  48.245  1.00 31.69           C  
ATOM    347  CG2 ILE L  46      24.546  23.472  47.464  1.00 27.82           C  
ATOM    348  CD1 ILE L  46      25.226  21.381  49.615  1.00 31.75           C  
ATOM    349  C   ILE L  46      22.925  21.940  45.954  1.00 30.86           C  
ATOM    350  O   ILE L  46      23.113  21.881  44.739  1.00 29.76           O  
ATOM    351  N   TYR L  47      21.924  22.670  46.491  1.00 30.27           N  
ATOM    352  CA  TYR L  47      21.085  23.448  45.630  1.00 30.82           C  
ATOM    353  CB  TYR L  47      19.684  22.844  45.386  1.00 29.98           C  
ATOM    354  CG  TYR L  47      18.792  23.022  46.571  1.00 29.18           C  
ATOM    355  CD1 TYR L  47      18.022  24.155  46.665  1.00 33.10           C  
ATOM    356  CD2 TYR L  47      18.702  22.081  47.573  1.00 33.01           C  
ATOM    357  CE1 TYR L  47      17.180  24.354  47.734  1.00 34.67           C  
ATOM    358  CE2 TYR L  47      17.861  22.273  48.647  1.00 34.06           C  
ATOM    359  CZ  TYR L  47      17.100  23.413  48.730  1.00 38.71           C  
ATOM    360  OH  TYR L  47      16.238  23.612  49.830  1.00 42.97           O  
ATOM    361  C   TYR L  47      20.915  24.786  46.281  1.00 31.80           C  
ATOM    362  O   TYR L  47      21.064  24.918  47.493  1.00 31.64           O  
ATOM    363  N   GLY L  48      20.722  25.893  45.514  1.00 37.31           N  
ATOM    364  CA  GLY L  48      20.451  27.218  46.061  1.00 40.24           C  
ATOM    365  C   GLY L  48      21.527  27.718  46.998  1.00 43.58           C  
ATOM    366  O   GLY L  48      22.712  27.430  46.843  1.00 42.83           O  
ATOM    367  N   ALA L  49      21.130  28.512  48.025  1.00 44.61           N  
ATOM    368  CA  ALA L  49      22.134  29.064  48.890  1.00 42.16           C  
ATOM    369  CB  ALA L  49      21.651  30.290  49.685  1.00 44.61           C  
ATOM    370  C   ALA L  49      22.534  28.008  49.867  1.00 43.52           C  
ATOM    371  O   ALA L  49      21.883  27.841  50.892  1.00 44.91           O  
ATOM    372  N   ASN L  50      23.636  27.287  49.567  1.00 41.33           N  
ATOM    373  CA  ASN L  50      24.188  26.247  50.383  1.00 44.64           C  
ATOM    374  CB  ASN L  50      25.067  26.708  51.567  1.00 47.17           C  
ATOM    375  CG  ASN L  50      24.289  27.508  52.599  1.00 62.71           C  
ATOM    376  OD1 ASN L  50      23.822  28.612  52.325  1.00 68.37           O  
ATOM    377  ND2 ASN L  50      24.164  26.944  53.831  1.00 68.14           N  
ATOM    378  C   ASN L  50      23.106  25.380  50.886  1.00 46.08           C  
ATOM    379  O   ASN L  50      23.020  25.132  52.090  1.00 46.48           O  
ATOM    380  N   ASN L  51      22.232  24.875  49.996  1.00 31.87           N  
ATOM    381  CA  ASN L  51      21.313  24.028  50.709  1.00 32.25           C  
ATOM    382  CB  ASN L  51      19.835  24.327  50.395  1.00 32.16           C  
ATOM    383  CG  ASN L  51      19.498  25.651  51.068  1.00 38.81           C  
ATOM    384  OD1 ASN L  51      19.229  25.699  52.267  1.00 52.75           O  
ATOM    385  ND2 ASN L  51      19.537  26.761  50.283  1.00 56.32           N  
ATOM    386  C   ASN L  51      21.586  22.595  50.370  1.00 33.35           C  
ATOM    387  O   ASN L  51      21.899  22.260  49.228  1.00 31.63           O  
ATOM    388  N   ARG L  52      21.474  21.710  51.385  1.00 33.61           N  
ATOM    389  CA  ARG L  52      21.739  20.309  51.201  1.00 34.54           C  
ATOM    390  CB  ARG L  52      22.559  19.669  52.341  1.00 35.76           C  
ATOM    391  CG  ARG L  52      24.053  19.988  52.317  1.00 38.61           C  
ATOM    392  CD  ARG L  52      24.837  19.431  53.511  1.00 44.63           C  
ATOM    393  NE  ARG L  52      24.499  20.256  54.708  1.00 49.40           N  
ATOM    394  CZ  ARG L  52      23.462  19.905  55.522  1.00 47.73           C  
ATOM    395  NH1 ARG L  52      22.738  18.778  55.262  1.00 49.12           N1+
ATOM    396  NH2 ARG L  52      23.147  20.681  56.600  1.00 51.05           N  
ATOM    397  C   ARG L  52      20.438  19.572  51.193  1.00 36.23           C  
ATOM    398  O   ARG L  52      19.575  19.782  52.044  1.00 39.41           O  
ATOM    399  N   PRO L  53      20.294  18.703  50.233  1.00 35.04           N  
ATOM    400  CA  PRO L  53      19.117  17.886  50.177  1.00 36.63           C  
ATOM    401  CD  PRO L  53      20.832  18.970  48.909  1.00 35.02           C  
ATOM    402  CB  PRO L  53      19.104  17.268  48.782  1.00 34.60           C  
ATOM    403  CG  PRO L  53      19.858  18.300  47.926  1.00 35.44           C  
ATOM    404  C   PRO L  53      19.211  16.887  51.282  1.00 38.89           C  
ATOM    405  O   PRO L  53      20.313  16.644  51.770  1.00 38.16           O  
ATOM    406  N   SER L  54      18.076  16.310  51.714  1.00 40.98           N  
ATOM    407  CA  SER L  54      18.152  15.357  52.776  1.00 44.16           C  
ATOM    408  CB  SER L  54      16.777  14.854  53.247  1.00 45.43           C  
ATOM    409  OG  SER L  54      16.142  14.125  52.208  1.00 53.05           O  
ATOM    410  C   SER L  54      18.906  14.171  52.267  1.00 45.18           C  
ATOM    411  O   SER L  54      18.750  13.775  51.114  1.00 45.13           O  
ATOM    412  N   GLY L  55      19.746  13.569  53.133  1.00 45.02           N  
ATOM    413  CA  GLY L  55      20.473  12.393  52.753  1.00 45.62           C  
ATOM    414  C   GLY L  55      21.877  12.740  52.369  1.00 45.55           C  
ATOM    415  O   GLY L  55      22.692  11.845  52.155  1.00 48.15           O  
ATOM    416  N   ILE L  56      22.210  14.041  52.268  1.00 41.74           N  
ATOM    417  CA  ILE L  56      23.562  14.390  51.935  1.00 40.90           C  
ATOM    418  CB  ILE L  56      23.653  15.507  50.936  1.00 39.84           C  
ATOM    419  CG1 ILE L  56      23.044  15.027  49.610  1.00 41.20           C  
ATOM    420  CG2 ILE L  56      25.117  15.957  50.813  1.00 37.30           C  
ATOM    421  CD1 ILE L  56      22.813  16.143  48.603  1.00 42.57           C  
ATOM    422  C   ILE L  56      24.240  14.808  53.201  1.00 41.74           C  
ATOM    423  O   ILE L  56      23.730  15.619  53.973  1.00 42.50           O  
ATOM    424  N   PRO L  57      25.391  14.233  53.419  1.00 42.98           N  
ATOM    425  CA  PRO L  57      26.185  14.446  54.602  1.00 44.28           C  
ATOM    426  CD  PRO L  57      26.112  13.520  52.379  1.00 42.67           C  
ATOM    427  CB  PRO L  57      27.431  13.578  54.415  1.00 44.92           C  
ATOM    428  CG  PRO L  57      27.562  13.452  52.886  1.00 43.95           C  
ATOM    429  C   PRO L  57      26.520  15.898  54.798  1.00 43.01           C  
ATOM    430  O   PRO L  57      26.666  16.629  53.821  1.00 39.36           O  
ATOM    431  N   ASP L  58      26.667  16.308  56.074  1.00 43.76           N  
ATOM    432  CA  ASP L  58      26.914  17.654  56.522  1.00 44.10           C  
ATOM    433  CB  ASP L  58      26.921  17.779  58.056  1.00 47.62           C  
ATOM    434  CG  ASP L  58      25.495  17.560  58.546  1.00 55.43           C  
ATOM    435  OD1 ASP L  58      24.578  17.504  57.683  1.00 50.96           O  
ATOM    436  OD2 ASP L  58      25.303  17.447  59.786  1.00 50.65           O1-
ATOM    437  C   ASP L  58      28.245  18.117  56.018  1.00 42.24           C  
ATOM    438  O   ASP L  58      28.499  19.317  55.921  1.00 41.95           O  
ATOM    439  N   ARG L  59      29.130  17.167  55.688  1.00 41.44           N  
ATOM    440  CA  ARG L  59      30.466  17.426  55.240  1.00 40.88           C  
ATOM    441  CB  ARG L  59      31.204  16.116  54.912  1.00 41.51           C  
ATOM    442  CG  ARG L  59      31.614  15.346  56.169  1.00 43.29           C  
ATOM    443  CD  ARG L  59      31.705  13.826  55.996  1.00 43.76           C  
ATOM    444  NE  ARG L  59      32.316  13.514  54.676  1.00 40.30           N  
ATOM    445  CZ  ARG L  59      31.952  12.356  54.053  1.00 42.34           C  
ATOM    446  NH1 ARG L  59      31.018  11.548  54.633  1.00 44.91           N1+
ATOM    447  NH2 ARG L  59      32.509  12.007  52.858  1.00 45.12           N  
ATOM    448  C   ARG L  59      30.418  18.279  54.004  1.00 38.63           C  
ATOM    449  O   ARG L  59      31.347  19.046  53.752  1.00 39.62           O  
ATOM    450  N   PHE L  60      29.354  18.142  53.185  1.00 36.03           N  
ATOM    451  CA  PHE L  60      29.232  18.901  51.967  1.00 34.76           C  
ATOM    452  CB  PHE L  60      28.340  18.204  50.920  1.00 33.72           C  
ATOM    453  CG  PHE L  60      29.003  16.952  50.444  1.00 35.21           C  
ATOM    454  CD1 PHE L  60      28.949  15.783  51.166  1.00 35.98           C  
ATOM    455  CD2 PHE L  60      29.672  16.939  49.247  1.00 32.41           C  
ATOM    456  CE1 PHE L  60      29.562  14.635  50.714  1.00 33.21           C  
ATOM    457  CE2 PHE L  60      30.286  15.797  48.789  1.00 36.66           C  
ATOM    458  CZ  PHE L  60      30.234  14.636  49.519  1.00 34.81           C  
ATOM    459  C   PHE L  60      28.594  20.235  52.254  1.00 34.49           C  
ATOM    460  O   PHE L  60      27.576  20.314  52.940  1.00 34.29           O  
ATOM    461  N   SER L  61      29.190  21.332  51.729  1.00 34.56           N  
ATOM    462  CA  SER L  61      28.628  22.646  51.919  1.00 34.62           C  
ATOM    463  CB  SER L  61      29.194  23.402  53.135  1.00 35.90           C  
ATOM    464  OG  SER L  61      30.567  23.697  52.924  1.00 38.00           O  
ATOM    465  C   SER L  61      28.954  23.470  50.710  1.00 32.99           C  
ATOM    466  O   SER L  61      29.864  23.136  49.953  1.00 33.52           O  
ATOM    467  N   GLY L  62      28.216  24.581  50.491  1.00 33.05           N  
ATOM    468  CA  GLY L  62      28.500  25.387  49.335  1.00 32.63           C  
ATOM    469  C   GLY L  62      28.316  26.834  49.666  1.00 33.95           C  
ATOM    470  O   GLY L  62      27.568  27.193  50.574  1.00 35.11           O  
ATOM    471  N   SER L  63      29.016  27.706  48.910  1.00 33.19           N  
ATOM    472  CA  SER L  63      28.911  29.127  49.094  1.00 34.42           C  
ATOM    473  CB  SER L  63      30.037  29.725  49.955  1.00 37.45           C  
ATOM    474  OG  SER L  63      31.284  29.583  49.292  1.00 39.91           O  
ATOM    475  C   SER L  63      29.009  29.759  47.739  1.00 33.91           C  
ATOM    476  O   SER L  63      29.473  29.129  46.789  1.00 32.16           O  
ATOM    477  N   SER L  64      28.536  31.017  47.596  1.00 34.36           N  
ATOM    478  CA  SER L  64      28.647  31.668  46.319  1.00 36.50           C  
ATOM    479  CB  SER L  64      27.468  31.363  45.374  1.00 36.61           C  
ATOM    480  OG  SER L  64      27.642  32.035  44.134  1.00 19.39           O  
ATOM    481  C   SER L  64      28.680  33.148  46.529  1.00 39.18           C  
ATOM    482  O   SER L  64      27.823  33.715  47.203  1.00 39.45           O  
ATOM    483  N   SER L  65      29.689  33.816  45.938  1.00 41.24           N  
ATOM    484  CA  SER L  65      29.766  35.238  46.048  1.00 42.38           C  
ATOM    485  CB  SER L  65      30.484  35.723  47.321  1.00 43.81           C  
ATOM    486  OG  SER L  65      30.518  37.142  47.350  1.00 47.33           O  
ATOM    487  C   SER L  65      30.568  35.718  44.889  1.00 42.24           C  
ATOM    488  O   SER L  65      31.489  35.046  44.431  1.00 41.44           O  
ATOM    489  N   GLY L  66      30.219  36.906  44.369  1.00 43.57           N  
ATOM    490  CA  GLY L  66      30.980  37.468  43.299  1.00 43.88           C  
ATOM    491  C   GLY L  66      30.995  36.509  42.150  1.00 42.77           C  
ATOM    492  O   GLY L  66      29.967  35.986  41.727  1.00 43.14           O  
ATOM    493  N   ASN L  67      32.204  36.320  41.595  1.00 40.82           N  
ATOM    494  CA  ASN L  67      32.534  35.504  40.461  1.00 41.27           C  
ATOM    495  CB  ASN L  67      33.919  35.845  39.877  1.00 41.95           C  
ATOM    496  CG  ASN L  67      33.865  37.259  39.313  1.00 47.42           C  
ATOM    497  OD1 ASN L  67      32.915  37.633  38.627  1.00 55.84           O  
ATOM    498  ND2 ASN L  67      34.911  38.076  39.611  1.00 52.48           N  
ATOM    499  C   ASN L  67      32.565  34.038  40.781  1.00 39.67           C  
ATOM    500  O   ASN L  67      32.476  33.218  39.869  1.00 40.04           O  
ATOM    501  N   THR L  68      32.757  33.649  42.058  1.00 38.07           N  
ATOM    502  CA  THR L  68      33.011  32.249  42.257  1.00 35.86           C  
ATOM    503  CB  THR L  68      34.393  32.006  42.796  1.00 36.13           C  
ATOM    504  OG1 THR L  68      35.365  32.557  41.921  1.00 52.60           O  
ATOM    505  CG2 THR L  68      34.620  30.491  42.939  1.00 43.82           C  
ATOM    506  C   THR L  68      32.059  31.594  43.216  1.00 36.10           C  
ATOM    507  O   THR L  68      31.630  32.172  44.213  1.00 36.77           O  
ATOM    508  N   ALA L  69      31.723  30.322  42.910  1.00 33.60           N  
ATOM    509  CA  ALA L  69      30.920  29.490  43.758  1.00 31.23           C  
ATOM    510  CB  ALA L  69      29.717  28.851  43.046  1.00 30.19           C  
ATOM    511  C   ALA L  69      31.830  28.371  44.160  1.00 30.20           C  
ATOM    512  O   ALA L  69      32.676  27.959  43.368  1.00 30.26           O  
ATOM    513  N   SER L  70      31.706  27.860  45.404  1.00 29.74           N  
ATOM    514  CA  SER L  70      32.621  26.830  45.799  1.00 30.18           C  
ATOM    515  CB  SER L  70      33.715  27.327  46.757  1.00 32.52           C  
ATOM    516  OG  SER L  70      34.515  28.305  46.110  1.00 29.63           O  
ATOM    517  C   SER L  70      31.892  25.742  46.512  1.00 30.92           C  
ATOM    518  O   SER L  70      30.974  25.984  47.294  1.00 32.29           O  
ATOM    519  N   LEU L  71      32.300  24.489  46.230  1.00 31.77           N  
ATOM    520  CA  LEU L  71      31.775  23.345  46.909  1.00 31.85           C  
ATOM    521  CB  LEU L  71      31.446  22.173  45.972  1.00 30.92           C  
ATOM    522  CG  LEU L  71      30.887  20.937  46.695  1.00 34.43           C  
ATOM    523  CD1 LEU L  71      29.558  21.242  47.400  1.00 34.50           C  
ATOM    524  CD2 LEU L  71      30.789  19.747  45.729  1.00 30.57           C  
ATOM    525  C   LEU L  71      32.857  22.896  47.831  1.00 32.12           C  
ATOM    526  O   LEU L  71      33.992  22.680  47.405  1.00 31.37           O  
ATOM    527  N   THR L  72      32.535  22.759  49.131  1.00 33.05           N  
ATOM    528  CA  THR L  72      33.547  22.368  50.068  1.00 34.37           C  
ATOM    529  CB  THR L  72      33.718  23.326  51.210  1.00 35.45           C  
ATOM    530  OG1 THR L  72      34.063  24.615  50.728  1.00 33.74           O  
ATOM    531  CG2 THR L  72      34.824  22.794  52.136  1.00 34.98           C  
ATOM    532  C   THR L  72      33.157  21.058  50.668  1.00 34.58           C  
ATOM    533  O   THR L  72      32.016  20.870  51.088  1.00 35.99           O  
ATOM    534  N   ILE L  73      34.109  20.105  50.695  1.00 33.92           N  
ATOM    535  CA  ILE L  73      33.863  18.843  51.322  1.00 33.75           C  
ATOM    536  CB  ILE L  73      34.067  17.675  50.402  1.00 36.55           C  
ATOM    537  CG1 ILE L  73      33.135  17.799  49.183  1.00 35.84           C  
ATOM    538  CG2 ILE L  73      33.844  16.380  51.203  1.00 36.03           C  
ATOM    539  CD1 ILE L  73      33.489  16.846  48.042  1.00 35.03           C  
ATOM    540  C   ILE L  73      34.861  18.740  52.429  1.00 37.65           C  
ATOM    541  O   ILE L  73      36.068  18.737  52.190  1.00 36.36           O  
ATOM    542  N   THR L  74      34.383  18.655  53.683  1.00 37.95           N  
ATOM    543  CA  THR L  74      35.299  18.598  54.783  1.00 42.16           C  
ATOM    544  CB  THR L  74      34.825  19.336  55.999  1.00 42.93           C  
ATOM    545  OG1 THR L  74      33.618  18.762  56.477  1.00  0.00           O  
ATOM    546  CG2 THR L  74      34.602  20.809  55.624  1.00  0.00           C  
ATOM    547  C   THR L  74      35.465  17.166  55.170  1.00 42.63           C  
ATOM    548  O   THR L  74      34.546  16.362  55.025  1.00 43.25           O  
ATOM    549  N   GLY L  75      36.673  16.806  55.644  1.00 44.04           N  
ATOM    550  CA  GLY L  75      36.911  15.465  56.095  1.00 43.56           C  
ATOM    551  C   GLY L  75      36.595  14.535  54.970  1.00 41.56           C  
ATOM    552  O   GLY L  75      35.784  13.623  55.118  1.00 40.69           O  
ATOM    553  N   ALA L  76      37.234  14.752  53.806  1.00 40.84           N  
ATOM    554  CA  ALA L  76      36.943  13.985  52.631  1.00 39.97           C  
ATOM    555  CB  ALA L  76      37.705  14.472  51.387  1.00 37.55           C  
ATOM    556  C   ALA L  76      37.293  12.548  52.834  1.00 41.27           C  
ATOM    557  O   ALA L  76      38.298  12.212  53.458  1.00 42.90           O  
ATOM    558  N   GLN L  77      36.442  11.658  52.277  1.00 40.61           N  
ATOM    559  CA  GLN L  77      36.640  10.240  52.383  1.00 41.01           C  
ATOM    560  CB  GLN L  77      35.479   9.506  53.071  1.00 44.24           C  
ATOM    561  CG  GLN L  77      35.287   9.950  54.519  1.00 49.14           C  
ATOM    562  CD  GLN L  77      34.125   9.177  55.121  1.00 52.18           C  
ATOM    563  OE1 GLN L  77      33.852   9.281  56.315  1.00 54.93           O  
ATOM    564  NE2 GLN L  77      33.425   8.370  54.282  1.00 67.64           N  
ATOM    565  C   GLN L  77      36.755   9.691  50.995  1.00 41.54           C  
ATOM    566  O   GLN L  77      36.490  10.378  50.011  1.00 39.35           O  
ATOM    567  N   ALA L  78      37.145   8.408  50.891  1.00 41.84           N  
ATOM    568  CA  ALA L  78      37.382   7.758  49.636  1.00 41.32           C  
ATOM    569  CB  ALA L  78      37.812   6.292  49.803  1.00 42.49           C  
ATOM    570  C   ALA L  78      36.120   7.771  48.829  1.00 41.78           C  
ATOM    571  O   ALA L  78      36.159   7.904  47.608  1.00 41.69           O  
ATOM    572  N   GLU L  79      34.966   7.655  49.507  1.00 39.76           N  
ATOM    573  CA  GLU L  79      33.668   7.563  48.899  1.00 40.32           C  
ATOM    574  CB  GLU L  79      32.549   7.579  49.947  1.00 46.64           C  
ATOM    575  CG  GLU L  79      32.619   6.438  50.956  1.00 50.64           C  
ATOM    576  CD  GLU L  79      31.734   6.822  52.134  1.00 56.02           C  
ATOM    577  OE1 GLU L  79      31.300   8.003  52.190  1.00 62.07           O  
ATOM    578  OE2 GLU L  79      31.486   5.941  52.999  1.00 61.98           O1-
ATOM    579  C   GLU L  79      33.429   8.781  48.063  1.00 38.80           C  
ATOM    580  O   GLU L  79      32.715   8.723  47.066  1.00 39.05           O  
ATOM    581  N   ASP L  80      34.008   9.917  48.481  1.00 34.68           N  
ATOM    582  CA  ASP L  80      33.827  11.214  47.889  1.00 33.86           C  
ATOM    583  CB  ASP L  80      34.472  12.324  48.735  1.00 32.97           C  
ATOM    584  CG  ASP L  80      33.719  12.383  50.065  1.00 35.50           C  
ATOM    585  OD1 ASP L  80      32.516  12.006  50.090  1.00 36.58           O  
ATOM    586  OD2 ASP L  80      34.343  12.790  51.080  1.00 35.99           O1-
ATOM    587  C   ASP L  80      34.398  11.282  46.500  1.00 33.68           C  
ATOM    588  O   ASP L  80      34.062  12.195  45.749  1.00 32.10           O  
ATOM    589  N   GLU L  81      35.324  10.377  46.124  1.00 34.96           N  
ATOM    590  CA  GLU L  81      35.885  10.485  44.804  1.00 35.60           C  
ATOM    591  CB  GLU L  81      36.915   9.394  44.461  1.00 35.63           C  
ATOM    592  CG  GLU L  81      38.243   9.538  45.209  1.00 44.45           C  
ATOM    593  CD  GLU L  81      39.147   8.401  44.754  1.00 42.22           C  
ATOM    594  OE1 GLU L  81      38.615   7.448  44.125  1.00 43.18           O  
ATOM    595  OE2 GLU L  81      40.375   8.465  45.026  1.00 44.35           O1-
ATOM    596  C   GLU L  81      34.791  10.418  43.786  1.00 33.34           C  
ATOM    597  O   GLU L  81      33.951   9.519  43.806  1.00 34.30           O  
ATOM    598  N   ALA L  82      34.787  11.393  42.854  1.00 32.37           N  
ATOM    599  CA  ALA L  82      33.773  11.432  41.842  1.00 32.01           C  
ATOM    600  CB  ALA L  82      32.347  11.538  42.407  1.00 31.72           C  
ATOM    601  C   ALA L  82      34.002  12.661  41.025  1.00 30.95           C  
ATOM    602  O   ALA L  82      34.936  13.421  41.273  1.00 29.81           O  
ATOM    603  N   ASP L  83      33.167  12.856  39.982  1.00 30.20           N  
ATOM    604  CA  ASP L  83      33.219  14.050  39.192  1.00 28.34           C  
ATOM    605  CB  ASP L  83      32.902  13.830  37.701  1.00 30.24           C  
ATOM    606  CG  ASP L  83      34.071  13.094  37.059  1.00 37.58           C  
ATOM    607  OD1 ASP L  83      35.175  13.091  37.664  1.00 33.59           O  
ATOM    608  OD2 ASP L  83      33.870  12.526  35.953  1.00 37.50           O1-
ATOM    609  C   ASP L  83      32.158  14.950  39.748  1.00 28.21           C  
ATOM    610  O   ASP L  83      31.063  14.494  40.075  1.00 29.26           O  
ATOM    611  N   TYR L  84      32.465  16.256  39.894  1.00 26.68           N  
ATOM    612  CA  TYR L  84      31.497  17.171  40.436  1.00 27.83           C  
ATOM    613  CB  TYR L  84      31.973  17.905  41.705  1.00 26.76           C  
ATOM    614  CG  TYR L  84      32.083  16.932  42.831  1.00 27.73           C  
ATOM    615  CD1 TYR L  84      33.236  16.218  43.057  1.00 28.42           C  
ATOM    616  CD2 TYR L  84      31.017  16.738  43.675  1.00 27.06           C  
ATOM    617  CE1 TYR L  84      33.317  15.327  44.104  1.00 26.77           C  
ATOM    618  CE2 TYR L  84      31.092  15.851  44.722  1.00 26.44           C  
ATOM    619  CZ  TYR L  84      32.246  15.144  44.939  1.00 30.03           C  
ATOM    620  OH  TYR L  84      32.328  14.234  46.014  1.00 30.66           O  
ATOM    621  C   TYR L  84      31.233  18.230  39.411  1.00 26.18           C  
ATOM    622  O   TYR L  84      32.167  18.729  38.785  1.00 28.20           O  
ATOM    623  N   TYR L  85      29.945  18.593  39.203  1.00 26.33           N  
ATOM    624  CA  TYR L  85      29.630  19.608  38.233  1.00 26.42           C  
ATOM    625  CB  TYR L  85      28.745  19.150  37.056  1.00 27.05           C  
ATOM    626  CG  TYR L  85      29.347  18.026  36.280  1.00 27.75           C  
ATOM    627  CD1 TYR L  85      30.312  18.240  35.325  1.00 26.41           C  
ATOM    628  CD2 TYR L  85      28.931  16.740  36.514  1.00 26.27           C  
ATOM    629  CE1 TYR L  85      30.848  17.193  34.613  1.00 27.45           C  
ATOM    630  CE2 TYR L  85      29.461  15.689  35.805  1.00 27.66           C  
ATOM    631  CZ  TYR L  85      30.421  15.913  34.851  1.00 28.99           C  
ATOM    632  OH  TYR L  85      30.964  14.835  34.122  1.00 30.93           O  
ATOM    633  C   TYR L  85      28.808  20.677  38.896  1.00 28.07           C  
ATOM    634  O   TYR L  85      27.898  20.385  39.670  1.00 27.18           O  
ATOM    635  N   CYS L  86      29.130  21.958  38.617  1.00 26.78           N  
ATOM    636  CA  CYS L  86      28.328  23.051  39.092  0.90 27.72           C  
ATOM    637  CB  CYS L  86      29.136  24.336  39.401  0.90 27.48           C  
ATOM    638  SG  CYS L  86      30.125  24.933  37.994  0.90 32.11           S  
ATOM    639  C   CYS L  86      27.340  23.366  38.006  1.00 28.21           C  
ATOM    640  O   CYS L  86      27.549  23.002  36.848  1.00 28.31           O  
ATOM    641  N   ASN L  87      26.198  24.009  38.343  1.00 27.48           N  
ATOM    642  CA  ASN L  87      25.300  24.384  37.285  1.00 26.57           C  
ATOM    643  CB  ASN L  87      24.254  23.334  36.876  1.00 25.25           C  
ATOM    644  CG  ASN L  87      23.194  23.287  37.964  1.00 18.22           C  
ATOM    645  OD1 ASN L  87      22.153  23.933  37.856  1.00  0.00           O  
ATOM    646  ND2 ASN L  87      23.467  22.505  39.040  1.00  0.00           N  
ATOM    647  C   ASN L  87      24.518  25.577  37.729  1.00 28.34           C  
ATOM    648  O   ASN L  87      24.412  25.859  38.923  1.00 29.08           O  
ATOM    649  N   SER L  88      23.955  26.315  36.749  1.00 26.86           N  
ATOM    650  CA  SER L  88      23.161  27.465  37.061  1.00 27.98           C  
ATOM    651  CB  SER L  88      24.015  28.734  37.220  1.00 30.89           C  
ATOM    652  OG  SER L  88      23.214  29.822  37.652  1.00 14.59           O  
ATOM    653  C   SER L  88      22.192  27.680  35.927  1.00 28.82           C  
ATOM    654  O   SER L  88      22.382  27.162  34.827  1.00 28.62           O  
ATOM    655  N   ALA L  89      21.455  28.788  36.024  1.00 24.04           N  
ATOM    656  CA  ALA L  89      20.923  29.343  34.811  1.00 22.08           C  
ATOM    657  CB  ALA L  89      19.553  30.017  34.997  1.00 18.77           C  
ATOM    658  C   ALA L  89      21.882  30.414  34.296  1.00 21.98           C  
ATOM    659  O   ALA L  89      22.760  30.881  35.017  1.00 23.75           O  
ATOM    660  N   ASP L  90      21.751  30.835  33.014  1.00 20.51           N  
ATOM    661  CA  ASP L  90      22.594  31.862  32.445  1.00 27.18           C  
ATOM    662  CB  ASP L  90      22.571  31.901  30.906  1.00 29.55           C  
ATOM    663  CG  ASP L  90      21.155  32.198  30.435  1.00 33.97           C  
ATOM    664  OD1 ASP L  90      20.191  31.779  31.130  1.00 28.51           O  
ATOM    665  OD2 ASP L  90      21.019  32.850  29.366  1.00 37.31           O1-
ATOM    666  C   ASP L  90      22.145  33.189  32.964  1.00 28.24           C  
ATOM    667  O   ASP L  90      21.162  33.279  33.696  1.00 28.90           O  
ATOM    668  N   SER L  91      22.874  34.265  32.598  1.00 32.85           N  
ATOM    669  CA  SER L  91      22.581  35.575  33.099  1.00 33.36           C  
ATOM    670  CB  SER L  91      23.492  36.657  32.494  1.00 41.99           C  
ATOM    671  OG  SER L  91      23.316  36.711  31.086  1.00 49.70           O  
ATOM    672  C   SER L  91      21.170  35.902  32.731  1.00 34.95           C  
ATOM    673  O   SER L  91      20.440  36.506  33.514  1.00 42.93           O  
ATOM    674  N   SER L  92      20.752  35.505  31.515  1.00 38.22           N  
ATOM    675  CA  SER L  92      19.417  35.747  31.049  1.00 39.89           C  
ATOM    676  CB  SER L  92      19.223  35.280  29.600  1.00 36.91           C  
ATOM    677  OG  SER L  92      17.853  35.367  29.249  1.00 45.25           O  
ATOM    678  C   SER L  92      18.450  34.969  31.889  1.00 43.88           C  
ATOM    679  O   SER L  92      17.385  35.472  32.245  1.00 32.96           O  
ATOM    680  N   GLY L  93      18.816  33.719  32.242  1.00 33.26           N  
ATOM    681  CA  GLY L  93      17.952  32.867  33.013  1.00 28.57           C  
ATOM    682  C   GLY L  93      17.139  32.049  32.056  1.00 29.12           C  
ATOM    683  O   GLY L  93      16.154  31.414  32.437  1.00 33.32           O  
ATOM    684  N   ASN L  94      17.507  32.108  30.762  1.00 25.72           N  
ATOM    685  CA  ASN L  94      16.829  31.363  29.740  1.00 32.07           C  
ATOM    686  CB  ASN L  94      17.152  31.860  28.323  1.00 33.20           C  
ATOM    687  CG  ASN L  94      16.472  33.211  28.156  1.00  0.00           C  
ATOM    688  OD1 ASN L  94      16.681  33.915  27.170  1.00  0.00           O  
ATOM    689  ND2 ASN L  94      15.630  33.589  29.155  1.00  0.00           N  
ATOM    690  C   ASN L  94      17.152  29.897  29.799  1.00 27.67           C  
ATOM    691  O   ASN L  94      16.249  29.068  29.681  1.00 33.00           O  
ATOM    692  N   HIS L  95      18.439  29.525  29.990  1.00 28.41           N  
ATOM    693  CA  HIS L  95      18.763  28.123  29.914  1.00 29.49           C  
ATOM    694  ND1 HIS L  95      21.074  29.611  28.078  1.00  0.00           N  
ATOM    695  CG  HIS L  95      20.810  28.310  28.445  1.00 30.51           C  
ATOM    696  CB  HIS L  95      19.431  27.733  28.586  1.00 30.50           C  
ATOM    697  NE2 HIS L  95      23.043  28.631  28.399  1.00  0.00           N  
ATOM    698  CD2 HIS L  95      22.025  27.726  28.638  1.00 34.39           C  
ATOM    699  CE1 HIS L  95      22.424  29.749  28.067  1.00 34.56           C  
ATOM    700  C   HIS L  95      19.729  27.742  30.996  1.00 25.18           C  
ATOM    701  O   HIS L  95      20.353  28.590  31.631  1.00 23.99           O  
ATOM    702  N   VAL L  96      19.862  26.418  31.233  1.00 26.48           N  
ATOM    703  CA  VAL L  96      20.749  25.898  32.239  1.00 21.13           C  
ATOM    704  CB  VAL L  96      20.278  24.597  32.828  1.00 20.74           C  
ATOM    705  CG1 VAL L  96      21.379  24.025  33.736  1.00 22.21           C  
ATOM    706  CG2 VAL L  96      18.941  24.842  33.544  1.00 26.08           C  
ATOM    707  C   VAL L  96      22.094  25.618  31.633  1.00 19.68           C  
ATOM    708  O   VAL L  96      22.180  25.202  30.480  1.00 21.53           O  
ATOM    709  N   VAL L  97      23.185  25.880  32.393  1.00 30.21           N  
ATOM    710  CA  VAL L  97      24.507  25.524  31.964  1.00 30.19           C  
ATOM    711  CB  VAL L  97      25.375  26.686  31.578  1.00 33.80           C  
ATOM    712  CG1 VAL L  97      24.807  27.316  30.301  1.00 34.05           C  
ATOM    713  CG2 VAL L  97      25.447  27.665  32.756  1.00 33.63           C  
ATOM    714  C   VAL L  97      25.212  24.806  33.057  1.00 29.15           C  
ATOM    715  O   VAL L  97      24.992  25.068  34.239  1.00 30.13           O  
ATOM    716  N   PHE L  98      26.082  23.858  32.655  1.00 27.51           N  
ATOM    717  CA  PHE L  98      26.869  23.098  33.579  1.00 27.53           C  
ATOM    718  CB  PHE L  98      26.915  21.576  33.317  1.00 27.33           C  
ATOM    719  CG  PHE L  98      25.589  20.933  33.551  1.00 28.22           C  
ATOM    720  CD1 PHE L  98      25.144  20.686  34.826  1.00 27.66           C  
ATOM    721  CD2 PHE L  98      24.779  20.577  32.502  1.00 27.19           C  
ATOM    722  CE1 PHE L  98      23.925  20.094  35.057  1.00 27.24           C  
ATOM    723  CE2 PHE L  98      23.559  19.982  32.730  1.00 27.94           C  
ATOM    724  CZ  PHE L  98      23.123  19.733  34.006  1.00 28.33           C  
ATOM    725  C   PHE L  98      28.283  23.528  33.404  1.00 30.94           C  
ATOM    726  O   PHE L  98      28.684  23.992  32.337  1.00 30.43           O  
ATOM    727  N   GLY L  99      29.074  23.402  34.481  1.00 28.43           N  
ATOM    728  CA  GLY L  99      30.474  23.657  34.370  1.00 29.03           C  
ATOM    729  C   GLY L  99      31.042  22.437  33.704  1.00 31.60           C  
ATOM    730  O   GLY L  99      30.346  21.443  33.505  1.00 30.03           O  
ATOM    731  N   GLY L 100      32.340  22.491  33.352  1.00 31.18           N  
ATOM    732  CA  GLY L 100      33.044  21.450  32.654  1.00 29.56           C  
ATOM    733  C   GLY L 100      33.111  20.206  33.487  1.00 29.28           C  
ATOM    734  O   GLY L 100      33.213  19.102  32.955  1.00 31.03           O  
ATOM    735  N   GLY L 101      33.138  20.353  34.822  1.00 28.11           N  
ATOM    736  CA  GLY L 101      33.209  19.203  35.679  1.00 28.36           C  
ATOM    737  C   GLY L 101      34.594  19.115  36.242  1.00 28.70           C  
ATOM    738  O   GLY L 101      35.568  19.495  35.595  1.00 29.49           O  
ATOM    739  N   THR L 102      34.707  18.606  37.489  1.00 27.20           N  
ATOM    740  CA  THR L 102      35.984  18.472  38.133  1.00 27.61           C  
ATOM    741  CB  THR L 102      36.148  19.400  39.302  1.00 27.16           C  
ATOM    742  OG1 THR L 102      36.003  20.750  38.889  1.00 30.18           O  
ATOM    743  CG2 THR L 102      37.540  19.185  39.918  1.00 30.04           C  
ATOM    744  C   THR L 102      36.099  17.080  38.674  1.00 27.82           C  
ATOM    745  O   THR L 102      35.183  16.574  39.320  1.00 29.67           O  
ATOM    746  N   LYS L 103      37.247  16.419  38.427  1.00 28.81           N  
ATOM    747  CA  LYS L 103      37.427  15.106  38.973  1.00 28.09           C  
ATOM    748  CB  LYS L 103      38.301  14.164  38.125  1.00 30.15           C  
ATOM    749  CG  LYS L 103      38.598  12.853  38.860  1.00 37.30           C  
ATOM    750  CD  LYS L 103      39.171  11.727  37.997  1.00 49.23           C  
ATOM    751  CE  LYS L 103      38.174  10.599  37.728  1.00 45.81           C  
ATOM    752  NZ  LYS L 103      38.886   9.411  37.207  1.00 52.90           N1+
ATOM    753  C   LYS L 103      38.108  15.258  40.295  1.00 29.68           C  
ATOM    754  O   LYS L 103      39.163  15.882  40.400  1.00 29.78           O  
ATOM    755  N   LEU L 104      37.503  14.686  41.353  1.00 29.52           N  
ATOM    756  CA  LEU L 104      38.096  14.777  42.656  1.00 32.36           C  
ATOM    757  CB  LEU L 104      37.095  15.069  43.788  1.00 32.61           C  
ATOM    758  CG  LEU L 104      37.760  15.149  45.175  1.00 32.27           C  
ATOM    759  CD1 LEU L 104      38.718  16.343  45.274  1.00 32.78           C  
ATOM    760  CD2 LEU L 104      36.716  15.123  46.297  1.00 33.35           C  
ATOM    761  C   LEU L 104      38.726  13.465  42.975  1.00 32.70           C  
ATOM    762  O   LEU L 104      38.074  12.420  42.956  1.00 33.96           O  
ATOM    763  N   THR L 105      40.036  13.489  43.277  1.00 31.96           N  
ATOM    764  CA  THR L 105      40.690  12.268  43.625  1.00 32.10           C  
ATOM    765  CB  THR L 105      41.910  11.988  42.796  1.00 34.55           C  
ATOM    766  OG1 THR L 105      41.560  11.914  41.423  1.00 32.74           O  
ATOM    767  CG2 THR L 105      42.530  10.658  43.254  1.00 34.90           C  
ATOM    768  C   THR L 105      41.130  12.380  45.050  1.00 34.12           C  
ATOM    769  O   THR L 105      41.698  13.389  45.467  1.00 35.60           O  
ATOM    770  N   VAL L 106      40.835  11.347  45.862  1.00 33.50           N  
ATOM    771  CA  VAL L 106      41.331  11.361  47.207  1.00 36.86           C  
ATOM    772  CB  VAL L 106      40.353  10.899  48.251  1.00 38.08           C  
ATOM    773  CG1 VAL L 106      39.258  11.961  48.405  1.00 41.98           C  
ATOM    774  CG2 VAL L 106      39.788   9.543  47.824  1.00 36.38           C  
ATOM    775  C   VAL L 106      42.515  10.455  47.197  1.00 39.91           C  
ATOM    776  O   VAL L 106      42.409   9.259  46.925  1.00 38.10           O  
ATOM    777  N   LEU L 107      43.689  11.017  47.533  1.00 39.69           N  
ATOM    778  CA  LEU L 107      44.908  10.280  47.374  1.00 40.08           C  
ATOM    779  CB  LEU L 107      46.168  11.088  47.731  1.00 39.01           C  
ATOM    780  CG  LEU L 107      46.420  12.270  46.779  1.00 40.99           C  
ATOM    781  CD1 LEU L 107      47.695  13.041  47.163  1.00 46.38           C  
ATOM    782  CD2 LEU L 107      46.403  11.813  45.311  1.00 47.82           C  
ATOM    783  C   LEU L 107      44.896   9.046  48.207  1.00 42.80           C  
ATOM    784  O   LEU L 107      44.587   9.069  49.396  1.00 44.79           O  
ATOM    785  N   GLY L 108      45.261   7.916  47.571  1.00 43.29           N  
ATOM    786  CA  GLY L 108      45.299   6.659  48.259  1.00 46.97           C  
ATOM    787  C   GLY L 108      46.764   6.277  48.430  1.00 49.32           C  
ATOM    788  O   GLY L 108      47.039   5.073  48.679  1.00 50.81           O  
ATOM    789  OXT GLY L 108      47.627   7.186  48.313  1.00  0.00           O1-
TER     790      GLY L 108 
ATOM    791  N   GLU H 109       9.205   5.378  46.277  1.00 59.15           N1+
ATOM    792  CA  GLU H 109      10.520   5.808  45.759  1.00 57.14           C  
ATOM    793  CB  GLU H 109      11.498   4.628  45.676  1.00 58.81           C  
ATOM    794  CG  GLU H 109      11.882   4.041  47.031  1.00 63.38           C  
ATOM    795  CD  GLU H 109      12.880   2.926  46.755  1.00 66.76           C  
ATOM    796  OE1 GLU H 109      12.438   1.816  46.352  1.00 44.90           O  
ATOM    797  OE2 GLU H 109      14.102   3.174  46.926  1.00 65.17           O1-
ATOM    798  C   GLU H 109      10.376   6.357  44.384  1.00 53.22           C  
ATOM    799  O   GLU H 109       9.592   5.861  43.577  1.00 53.10           O  
ATOM    800  N   VAL H 110      11.150   7.411  44.086  1.00 47.01           N  
ATOM    801  CA  VAL H 110      11.062   8.039  42.806  1.00 44.27           C  
ATOM    802  CB  VAL H 110      11.680   9.410  42.792  1.00 49.63           C  
ATOM    803  CG1 VAL H 110      11.611   9.988  41.370  1.00 45.76           C  
ATOM    804  CG2 VAL H 110      10.971  10.268  43.852  1.00 46.64           C  
ATOM    805  C   VAL H 110      11.800   7.198  41.810  1.00 44.32           C  
ATOM    806  O   VAL H 110      12.894   6.708  42.085  1.00 44.20           O  
ATOM    807  N   GLN H 111      11.194   6.996  40.620  1.00 43.03           N  
ATOM    808  CA  GLN H 111      11.854   6.264  39.575  1.00 42.07           C  
ATOM    809  CB  GLN H 111      11.329   4.838  39.343  1.00 46.82           C  
ATOM    810  CG  GLN H 111      11.657   3.846  40.458  1.00 53.29           C  
ATOM    811  CD  GLN H 111      11.178   2.483  39.985  1.00 60.59           C  
ATOM    812  OE1 GLN H 111      11.725   1.923  39.038  1.00 59.24           O  
ATOM    813  NE2 GLN H 111      10.126   1.934  40.648  1.00 56.32           N  
ATOM    814  C   GLN H 111      11.640   6.979  38.277  1.00 37.41           C  
ATOM    815  O   GLN H 111      10.569   7.524  38.016  1.00 36.71           O  
ATOM    816  N   LEU H 112      12.696   6.997  37.440  1.00 34.76           N  
ATOM    817  CA  LEU H 112      12.658   7.558  36.120  1.00 34.40           C  
ATOM    818  CB  LEU H 112      13.509   8.838  36.002  1.00 34.38           C  
ATOM    819  CG  LEU H 112      13.013  10.013  36.869  1.00 32.94           C  
ATOM    820  CD1 LEU H 112      13.904  11.255  36.700  1.00 32.24           C  
ATOM    821  CD2 LEU H 112      11.536  10.324  36.579  1.00 32.19           C  
ATOM    822  C   LEU H 112      13.307   6.525  35.240  1.00 35.72           C  
ATOM    823  O   LEU H 112      14.466   6.177  35.460  1.00 35.22           O  
ATOM    824  N   VAL H 113      12.591   5.995  34.224  1.00 33.83           N  
ATOM    825  CA  VAL H 113      13.205   4.992  33.394  1.00 33.05           C  
ATOM    826  CB  VAL H 113      12.484   3.676  33.444  1.00 35.36           C  
ATOM    827  CG1 VAL H 113      13.178   2.691  32.492  1.00 36.09           C  
ATOM    828  CG2 VAL H 113      12.433   3.196  34.902  1.00 39.00           C  
ATOM    829  C   VAL H 113      13.166   5.444  31.963  1.00 32.48           C  
ATOM    830  O   VAL H 113      12.094   5.640  31.394  1.00 32.49           O  
ATOM    831  N   GLN H 114      14.349   5.590  31.330  1.00 32.87           N  
ATOM    832  CA  GLN H 114      14.416   6.045  29.965  1.00 33.53           C  
ATOM    833  CB  GLN H 114      15.662   6.897  29.659  1.00 35.69           C  
ATOM    834  CG  GLN H 114      15.758   8.185  30.479  1.00 38.79           C  
ATOM    835  CD  GLN H 114      16.066   7.797  31.918  1.00 36.44           C  
ATOM    836  OE1 GLN H 114      16.916   6.946  32.175  1.00 36.10           O  
ATOM    837  NE2 GLN H 114      15.342   8.422  32.884  1.00  0.00           N  
ATOM    838  C   GLN H 114      14.474   4.865  29.040  1.00 33.41           C  
ATOM    839  O   GLN H 114      14.931   3.784  29.410  1.00 32.54           O  
ATOM    840  N   SER H 115      13.985   5.053  27.797  1.00 31.55           N  
ATOM    841  CA  SER H 115      14.031   4.007  26.813  1.00 32.50           C  
ATOM    842  CB  SER H 115      12.849   3.026  26.910  1.00 34.94           C  
ATOM    843  OG  SER H 115      11.631   3.701  26.631  1.00 40.12           O  
ATOM    844  C   SER H 115      13.967   4.651  25.461  1.00 32.79           C  
ATOM    845  O   SER H 115      13.699   5.846  25.342  1.00 30.14           O  
ATOM    846  N   GLY H 116      14.222   3.862  24.394  1.00 32.17           N  
ATOM    847  CA  GLY H 116      14.098   4.370  23.055  1.00 31.33           C  
ATOM    848  C   GLY H 116      15.431   4.684  22.439  1.00 31.09           C  
ATOM    849  O   GLY H 116      15.488   5.054  21.267  1.00 33.78           O  
ATOM    850  N   GLY H 117      16.541   4.541  23.187  1.00 31.98           N  
ATOM    851  CA  GLY H 117      17.828   4.849  22.617  1.00 31.77           C  
ATOM    852  C   GLY H 117      18.211   3.754  21.666  1.00 35.20           C  
ATOM    853  O   GLY H 117      17.621   2.674  21.664  1.00 35.65           O  
ATOM    854  N   GLY H 118      19.237   4.010  20.826  1.00 34.58           N  
ATOM    855  CA  GLY H 118      19.651   3.018  19.876  1.00 35.98           C  
ATOM    856  C   GLY H 118      20.571   3.668  18.889  1.00 35.32           C  
ATOM    857  O   GLY H 118      21.025   4.795  19.082  1.00 34.15           O  
ATOM    858  N   VAL H 119      20.874   2.955  17.787  1.00 33.52           N  
ATOM    859  CA  VAL H 119      21.773   3.503  16.815  1.00 32.89           C  
ATOM    860  CB  VAL H 119      22.757   2.506  16.270  1.00 36.05           C  
ATOM    861  CG1 VAL H 119      23.640   3.207  15.224  1.00  0.00           C  
ATOM    862  CG2 VAL H 119      23.554   1.906  17.442  1.00  0.00           C  
ATOM    863  C   VAL H 119      20.967   4.019  15.668  1.00 30.92           C  
ATOM    864  O   VAL H 119      19.990   3.400  15.249  1.00 32.99           O  
ATOM    865  N   GLU H 120      21.341   5.210  15.156  1.00 31.76           N  
ATOM    866  CA  GLU H 120      20.652   5.751  14.025  1.00 31.82           C  
ATOM    867  CB  GLU H 120      19.558   6.774  14.357  1.00 35.83           C  
ATOM    868  CG  GLU H 120      18.808   7.219  13.101  1.00  0.00           C  
ATOM    869  CD  GLU H 120      18.142   5.979  12.524  1.00  0.00           C  
ATOM    870  OE1 GLU H 120      17.730   5.108  13.336  1.00  0.00           O  
ATOM    871  OE2 GLU H 120      18.043   5.880  11.272  1.00  0.00           O1-
ATOM    872  C   GLU H 120      21.647   6.437  13.146  1.00 32.09           C  
ATOM    873  O   GLU H 120      22.726   6.836  13.584  1.00 32.32           O  
ATOM    874  N   ARG H 121      21.298   6.562  11.853  1.00 32.74           N  
ATOM    875  CA  ARG H 121      22.134   7.208  10.886  1.00 32.58           C  
ATOM    876  CB  ARG H 121      21.809   6.765   9.452  1.00 36.05           C  
ATOM    877  CG  ARG H 121      22.451   7.609   8.356  1.00 38.97           C  
ATOM    878  CD  ARG H 121      22.307   6.967   6.976  1.00 46.86           C  
ATOM    879  NE  ARG H 121      22.291   8.069   5.980  1.00  0.00           N  
ATOM    880  CZ  ARG H 121      21.089   8.640   5.678  1.00  0.00           C  
ATOM    881  NH1 ARG H 121      19.961   8.200   6.308  1.00  0.00           N1+
ATOM    882  NH2 ARG H 121      21.016   9.637   4.750  1.00  0.00           N  
ATOM    883  C   ARG H 121      21.925   8.682  11.010  1.00 31.43           C  
ATOM    884  O   ARG H 121      20.926   9.136  11.561  1.00 31.39           O  
ATOM    885  N   PRO H 122      22.862   9.456  10.538  1.00 32.09           N  
ATOM    886  CA  PRO H 122      22.716  10.877  10.615  1.00 33.10           C  
ATOM    887  CD  PRO H 122      24.254   9.055  10.462  1.00 32.79           C  
ATOM    888  CB  PRO H 122      24.085  11.463  10.248  1.00 34.34           C  
ATOM    889  CG  PRO H 122      24.920  10.254   9.772  1.00 32.67           C  
ATOM    890  C   PRO H 122      21.581  11.312   9.746  1.00 32.85           C  
ATOM    891  O   PRO H 122      21.443  10.786   8.642  1.00 33.02           O  
ATOM    892  N   GLY H 123      20.768  12.274  10.226  1.00 31.70           N  
ATOM    893  CA  GLY H 123      19.650  12.761   9.473  1.00 32.23           C  
ATOM    894  C   GLY H 123      18.432  11.978   9.859  1.00 33.41           C  
ATOM    895  O   GLY H 123      17.327  12.290   9.419  1.00 35.23           O  
ATOM    896  N   GLY H 124      18.600  10.942  10.704  1.00 32.01           N  
ATOM    897  CA  GLY H 124      17.482  10.122  11.081  1.00 30.47           C  
ATOM    898  C   GLY H 124      16.814  10.721  12.278  1.00 32.30           C  
ATOM    899  O   GLY H 124      17.196  11.795  12.743  1.00 31.45           O  
ATOM    900  N   SER H 125      15.783  10.020  12.801  1.00 31.71           N  
ATOM    901  CA  SER H 125      15.057  10.492  13.945  1.00 32.11           C  
ATOM    902  CB  SER H 125      13.648  10.999  13.601  1.00 33.65           C  
ATOM    903  OG  SER H 125      13.731  12.165  12.796  1.00 44.50           O  
ATOM    904  C   SER H 125      14.881   9.363  14.919  1.00 32.75           C  
ATOM    905  O   SER H 125      14.836   8.193  14.542  1.00 32.24           O  
ATOM    906  N   LEU H 126      14.819   9.710  16.224  1.00 31.35           N  
ATOM    907  CA  LEU H 126      14.565   8.766  17.282  1.00 33.18           C  
ATOM    908  CB  LEU H 126      15.783   8.378  18.146  1.00 31.67           C  
ATOM    909  CG  LEU H 126      16.799   7.427  17.490  1.00 37.80           C  
ATOM    910  CD1 LEU H 126      16.192   6.035  17.249  1.00 35.01           C  
ATOM    911  CD2 LEU H 126      17.412   8.050  16.229  1.00 34.71           C  
ATOM    912  C   LEU H 126      13.624   9.425  18.238  1.00 33.21           C  
ATOM    913  O   LEU H 126      13.565  10.650  18.323  1.00 30.56           O  
ATOM    914  N   ARG H 127      12.850   8.611  18.979  1.00 31.13           N  
ATOM    915  CA  ARG H 127      11.961   9.152  19.963  1.00 31.39           C  
ATOM    916  CB  ARG H 127      10.489   8.859  19.624  1.00 32.51           C  
ATOM    917  CG  ARG H 127       9.461   9.397  20.619  1.00 39.77           C  
ATOM    918  CD  ARG H 127       8.035   9.307  20.071  1.00 42.97           C  
ATOM    919  NE  ARG H 127       7.095   9.742  21.141  1.00 42.88           N  
ATOM    920  CZ  ARG H 127       5.886  10.278  20.808  1.00 49.30           C  
ATOM    921  NH1 ARG H 127       5.570  10.483  19.496  1.00 50.76           N1+
ATOM    922  NH2 ARG H 127       4.983  10.616  21.773  1.00 48.89           N  
ATOM    923  C   ARG H 127      12.302   8.490  21.263  1.00 32.22           C  
ATOM    924  O   ARG H 127      12.251   7.267  21.382  1.00 32.65           O  
ATOM    925  N   LEU H 128      12.669   9.296  22.280  1.00 29.74           N  
ATOM    926  CA  LEU H 128      13.025   8.771  23.569  1.00 27.60           C  
ATOM    927  CB  LEU H 128      14.171   9.538  24.251  1.00 28.82           C  
ATOM    928  CG  LEU H 128      15.486   9.572  23.448  1.00 28.24           C  
ATOM    929  CD1 LEU H 128      16.615  10.230  24.261  1.00 28.04           C  
ATOM    930  CD2 LEU H 128      15.859   8.183  22.909  1.00 30.07           C  
ATOM    931  C   LEU H 128      11.841   8.931  24.471  1.00 28.60           C  
ATOM    932  O   LEU H 128      11.070   9.882  24.342  1.00 29.08           O  
ATOM    933  N   SER H 129      11.671   7.983  25.417  1.00 29.15           N  
ATOM    934  CA  SER H 129      10.582   8.043  26.349  1.00 30.65           C  
ATOM    935  CB  SER H 129       9.553   6.918  26.158  1.00 32.43           C  
ATOM    936  OG  SER H 129       8.942   7.022  24.882  1.00 40.01           O  
ATOM    937  C   SER H 129      11.158   7.865  27.719  1.00 30.77           C  
ATOM    938  O   SER H 129      12.212   7.253  27.888  1.00 31.09           O  
ATOM    939  N   CYS H 130      10.475   8.436  28.730  1.00 31.19           N  
ATOM    940  CA  CYS H 130      10.877   8.344  30.107  1.00 31.17           C  
ATOM    941  CB  CYS H 130      11.474   9.677  30.601  1.00 30.52           C  
ATOM    942  SG  CYS H 130      11.738   9.794  32.395  1.00 36.27           S  
ATOM    943  C   CYS H 130       9.644   8.070  30.918  1.00 32.61           C  
ATOM    944  O   CYS H 130       8.703   8.862  30.907  1.00 32.68           O  
ATOM    945  N   ALA H 131       9.623   6.943  31.661  1.00 32.49           N  
ATOM    946  CA  ALA H 131       8.466   6.619  32.452  1.00 32.91           C  
ATOM    947  CB  ALA H 131       8.125   5.120  32.456  1.00 35.97           C  
ATOM    948  C   ALA H 131       8.760   7.008  33.867  1.00 34.42           C  
ATOM    949  O   ALA H 131       9.804   6.659  34.414  1.00 33.31           O  
ATOM    950  N   ALA H 132       7.823   7.734  34.508  1.00 33.36           N  
ATOM    951  CA  ALA H 132       8.061   8.200  35.845  1.00 34.60           C  
ATOM    952  CB  ALA H 132       7.885   9.719  36.005  1.00 34.41           C  
ATOM    953  C   ALA H 132       7.099   7.546  36.780  1.00 35.56           C  
ATOM    954  O   ALA H 132       5.967   7.234  36.415  1.00 36.81           O  
ATOM    955  N   SER H 133       7.558   7.293  38.023  1.00 37.30           N  
ATOM    956  CA  SER H 133       6.706   6.695  39.008  1.00 38.80           C  
ATOM    957  CB  SER H 133       6.686   5.157  38.943  1.00 39.29           C  
ATOM    958  OG  SER H 133       7.985   4.640  39.185  1.00 46.60           O  
ATOM    959  C   SER H 133       7.202   7.078  40.367  1.00 36.96           C  
ATOM    960  O   SER H 133       8.358   7.461  40.540  1.00 37.08           O  
ATOM    961  N   GLY H 134       6.288   6.991  41.354  1.00 21.05           N  
ATOM    962  CA  GLY H 134       6.633   7.201  42.727  1.00 20.72           C  
ATOM    963  C   GLY H 134       6.405   8.618  43.147  1.00 21.13           C  
ATOM    964  O   GLY H 134       6.561   8.933  44.326  1.00 22.04           O  
ATOM    965  N   PHE H 135       6.044   9.525  42.220  1.00 20.64           N  
ATOM    966  CA  PHE H 135       5.819  10.868  42.670  1.00 21.02           C  
ATOM    967  CB  PHE H 135       7.074  11.768  42.622  1.00 20.31           C  
ATOM    968  CG  PHE H 135       7.560  11.945  41.221  1.00 20.21           C  
ATOM    969  CD1 PHE H 135       8.470  11.071  40.672  1.00 20.16           C  
ATOM    970  CD2 PHE H 135       7.114  12.996  40.455  1.00 20.59           C  
ATOM    971  CE1 PHE H 135       8.923  11.239  39.383  1.00 18.92           C  
ATOM    972  CE2 PHE H 135       7.563  13.170  39.165  1.00 20.00           C  
ATOM    973  CZ  PHE H 135       8.471  12.290  38.625  1.00 19.12           C  
ATOM    974  C   PHE H 135       4.737  11.472  41.836  1.00 21.30           C  
ATOM    975  O   PHE H 135       4.300  10.885  40.845  1.00 21.75           O  
ATOM    976  N   THR H 136       4.248  12.664  42.235  1.00 20.76           N  
ATOM    977  CA  THR H 136       3.211  13.263  41.454  1.00 20.89           C  
ATOM    978  CB  THR H 136       2.315  14.198  42.231  1.00 20.55           C  
ATOM    979  OG1 THR H 136       1.246  14.635  41.407  1.00 21.35           O  
ATOM    980  CG2 THR H 136       3.107  15.397  42.780  1.00 19.37           C  
ATOM    981  C   THR H 136       3.891  13.965  40.323  1.00 20.71           C  
ATOM    982  O   THR H 136       4.485  15.033  40.452  1.00 20.83           O  
ATOM    983  N   PHE H 137       3.793  13.329  39.148  1.00 20.99           N  
ATOM    984  CA  PHE H 137       4.460  13.710  37.939  1.00 20.74           C  
ATOM    985  CB  PHE H 137       4.176  12.694  36.816  1.00 20.58           C  
ATOM    986  CG  PHE H 137       4.951  13.049  35.594  1.00 20.79           C  
ATOM    987  CD1 PHE H 137       6.304  12.816  35.533  1.00 20.73           C  
ATOM    988  CD2 PHE H 137       4.321  13.583  34.494  1.00 21.48           C  
ATOM    989  CE1 PHE H 137       7.019  13.134  34.403  1.00 20.36           C  
ATOM    990  CE2 PHE H 137       5.033  13.901  33.362  1.00 19.49           C  
ATOM    991  CZ  PHE H 137       6.386  13.680  33.312  1.00 19.68           C  
ATOM    992  C   PHE H 137       4.017  15.070  37.491  1.00 20.77           C  
ATOM    993  O   PHE H 137       4.840  15.880  37.068  1.00 20.12           O  
ATOM    994  N   ASP H 138       2.710  15.371  37.591  1.00 20.06           N  
ATOM    995  CA  ASP H 138       2.186  16.593  37.046  1.00 20.47           C  
ATOM    996  CB  ASP H 138       0.642  16.672  36.995  1.00 21.73           C  
ATOM    997  CG  ASP H 138       0.029  16.681  38.386  1.00 23.81           C  
ATOM    998  OD1 ASP H 138       0.389  15.808  39.218  1.00 23.81           O  
ATOM    999  OD2 ASP H 138      -0.822  17.576  38.633  1.00 34.12           O1-
ATOM   1000  C   ASP H 138       2.729  17.791  37.759  1.00 20.77           C  
ATOM   1001  O   ASP H 138       2.724  18.884  37.208  1.00 19.82           O  
ATOM   1002  N   ASP H 139       3.159  17.632  39.020  1.00 19.95           N  
ATOM   1003  CA  ASP H 139       3.656  18.707  39.837  1.00 20.24           C  
ATOM   1004  CB  ASP H 139       3.769  18.335  41.324  1.00 21.22           C  
ATOM   1005  CG  ASP H 139       2.367  18.301  41.915  1.00 21.91           C  
ATOM   1006  OD1 ASP H 139       1.395  18.599  41.171  1.00 22.41           O  
ATOM   1007  OD2 ASP H 139       2.251  17.986  43.129  1.00 23.89           O1-
ATOM   1008  C   ASP H 139       5.007  19.223  39.414  1.00 19.88           C  
ATOM   1009  O   ASP H 139       5.347  20.350  39.773  1.00 18.20           O  
ATOM   1010  N   TYR H 140       5.831  18.441  38.678  1.00 19.14           N  
ATOM   1011  CA  TYR H 140       7.188  18.895  38.520  1.00 17.94           C  
ATOM   1012  CB  TYR H 140       8.206  17.898  39.102  1.00 17.96           C  
ATOM   1013  CG  TYR H 140       7.873  17.678  40.540  1.00 17.24           C  
ATOM   1014  CD1 TYR H 140       8.388  18.502  41.512  1.00 16.27           C  
ATOM   1015  CD2 TYR H 140       7.041  16.652  40.920  1.00 16.21           C  
ATOM   1016  CE1 TYR H 140       8.084  18.304  42.837  1.00 18.11           C  
ATOM   1017  CE2 TYR H 140       6.733  16.447  42.244  1.00 17.07           C  
ATOM   1018  CZ  TYR H 140       7.255  17.274  43.207  1.00 17.98           C  
ATOM   1019  OH  TYR H 140       6.942  17.070  44.568  1.00 20.59           O  
ATOM   1020  C   TYR H 140       7.597  19.116  37.093  1.00 17.29           C  
ATOM   1021  O   TYR H 140       7.029  18.559  36.150  1.00 17.45           O  
ATOM   1022  N   ALA H 141       8.614  19.999  36.927  1.00 27.51           N  
ATOM   1023  CA  ALA H 141       9.198  20.266  35.644  1.00 27.26           C  
ATOM   1024  CB  ALA H 141      10.052  21.544  35.602  1.00 27.17           C  
ATOM   1025  C   ALA H 141      10.089  19.097  35.334  1.00 27.78           C  
ATOM   1026  O   ALA H 141      10.630  18.466  36.241  1.00 27.53           O  
ATOM   1027  N   MET H 142      10.256  18.758  34.036  1.00 26.01           N  
ATOM   1028  CA  MET H 142      11.068  17.622  33.695  1.00 24.36           C  
ATOM   1029  CB  MET H 142      10.261  16.437  33.139  1.00 27.41           C  
ATOM   1030  CG  MET H 142       9.295  15.808  34.147  1.00 25.83           C  
ATOM   1031  SD  MET H 142      10.096  14.957  35.539  1.00 22.32           S  
ATOM   1032  CE  MET H 142      10.836  13.644  34.524  1.00 23.48           C  
ATOM   1033  C   MET H 142      12.035  18.031  32.621  1.00 25.57           C  
ATOM   1034  O   MET H 142      11.733  18.892  31.795  1.00 25.88           O  
ATOM   1035  N   SER H 143      13.237  17.411  32.603  1.00 24.69           N  
ATOM   1036  CA  SER H 143      14.207  17.812  31.621  1.00 25.49           C  
ATOM   1037  CB  SER H 143      15.270  18.787  32.147  1.00 27.19           C  
ATOM   1038  OG  SER H 143      14.677  20.037  32.468  1.00 24.48           O  
ATOM   1039  C   SER H 143      14.943  16.643  31.051  1.00 25.68           C  
ATOM   1040  O   SER H 143      14.892  15.520  31.552  1.00 24.21           O  
ATOM   1041  N   TRP H 144      15.627  16.905  29.920  1.00 23.72           N  
ATOM   1042  CA  TRP H 144      16.485  15.934  29.318  1.00 24.27           C  
ATOM   1043  CB  TRP H 144      16.155  15.649  27.844  1.00 25.41           C  
ATOM   1044  CG  TRP H 144      14.811  14.990  27.624  1.00 24.33           C  
ATOM   1045  CD2 TRP H 144      14.577  13.579  27.753  1.00 23.68           C  
ATOM   1046  CD1 TRP H 144      13.615  15.550  27.284  1.00 24.95           C  
ATOM   1047  NE1 TRP H 144      12.651  14.576  27.185  1.00 25.09           N  
ATOM   1048  CE2 TRP H 144      13.229  13.357  27.474  1.00 25.47           C  
ATOM   1049  CE3 TRP H 144      15.418  12.554  28.078  1.00 27.21           C  
ATOM   1050  CZ2 TRP H 144      12.698  12.100  27.517  1.00 26.23           C  
ATOM   1051  CZ3 TRP H 144      14.878  11.288  28.120  1.00 24.90           C  
ATOM   1052  CH2 TRP H 144      13.544  11.066  27.844  1.00 27.71           C  
ATOM   1053  C   TRP H 144      17.869  16.514  29.372  1.00 23.70           C  
ATOM   1054  O   TRP H 144      18.084  17.673  29.023  1.00 25.25           O  
ATOM   1055  N   VAL H 145      18.842  15.713  29.846  1.00 23.55           N  
ATOM   1056  CA  VAL H 145      20.215  16.133  29.934  1.00 25.05           C  
ATOM   1057  CB  VAL H 145      20.684  16.268  31.352  1.00 24.25           C  
ATOM   1058  CG1 VAL H 145      22.189  16.570  31.357  1.00 24.93           C  
ATOM   1059  CG2 VAL H 145      19.829  17.340  32.046  1.00 23.57           C  
ATOM   1060  C   VAL H 145      21.022  15.040  29.302  1.00 26.20           C  
ATOM   1061  O   VAL H 145      20.681  13.865  29.440  1.00 27.65           O  
ATOM   1062  N   ARG H 146      22.122  15.386  28.597  1.00 25.92           N  
ATOM   1063  CA  ARG H 146      22.865  14.348  27.931  1.00 26.87           C  
ATOM   1064  CB  ARG H 146      22.746  14.394  26.399  1.00 27.82           C  
ATOM   1065  CG  ARG H 146      23.283  15.682  25.781  1.00 26.96           C  
ATOM   1066  CD  ARG H 146      23.129  15.725  24.262  1.00 25.96           C  
ATOM   1067  NE  ARG H 146      23.692  17.022  23.800  1.00 26.35           N  
ATOM   1068  CZ  ARG H 146      23.739  17.309  22.468  1.00 27.09           C  
ATOM   1069  NH1 ARG H 146      23.262  16.407  21.561  1.00 26.11           N1+
ATOM   1070  NH2 ARG H 146      24.257  18.499  22.048  1.00 27.49           N  
ATOM   1071  C   ARG H 146      24.322  14.452  28.271  1.00 26.38           C  
ATOM   1072  O   ARG H 146      24.800  15.486  28.736  1.00 27.99           O  
ATOM   1073  N   GLN H 147      25.064  13.340  28.073  1.00 26.21           N  
ATOM   1074  CA  GLN H 147      26.471  13.307  28.358  1.00 26.52           C  
ATOM   1075  CB  GLN H 147      26.767  12.639  29.715  1.00 24.92           C  
ATOM   1076  CG  GLN H 147      28.236  12.638  30.141  1.00 27.57           C  
ATOM   1077  CD  GLN H 147      28.315  11.936  31.492  1.00 29.78           C  
ATOM   1078  OE1 GLN H 147      27.769  10.850  31.678  1.00 31.46           O  
ATOM   1079  NE2 GLN H 147      29.010  12.580  32.469  1.00 28.10           N  
ATOM   1080  C   GLN H 147      27.136  12.467  27.310  1.00 28.96           C  
ATOM   1081  O   GLN H 147      26.843  11.281  27.179  1.00 26.75           O  
ATOM   1082  N   ALA H 148      28.060  13.062  26.531  1.00 30.80           N  
ATOM   1083  CA  ALA H 148      28.783  12.314  25.537  1.00 34.34           C  
ATOM   1084  CB  ALA H 148      29.518  13.195  24.515  1.00 34.40           C  
ATOM   1085  C   ALA H 148      29.807  11.507  26.272  1.00 36.77           C  
ATOM   1086  O   ALA H 148      30.247  11.894  27.351  1.00 36.38           O  
ATOM   1087  N   PRO H 149      30.190  10.384  25.722  1.00 38.81           N  
ATOM   1088  CA  PRO H 149      31.120   9.509  26.383  1.00 39.69           C  
ATOM   1089  CD  PRO H 149      30.189  10.191  24.282  1.00 39.06           C  
ATOM   1090  CB  PRO H 149      31.448   8.422  25.362  1.00 41.95           C  
ATOM   1091  CG  PRO H 149      31.301   9.162  24.019  1.00 42.14           C  
ATOM   1092  C   PRO H 149      32.358  10.244  26.798  1.00 38.20           C  
ATOM   1093  O   PRO H 149      33.004  10.852  25.948  1.00 39.48           O  
ATOM   1094  N   GLY H 150      32.701  10.189  28.101  1.00 37.88           N  
ATOM   1095  CA  GLY H 150      33.913  10.772  28.604  1.00 38.45           C  
ATOM   1096  C   GLY H 150      33.802  12.262  28.666  1.00 38.68           C  
ATOM   1097  O   GLY H 150      34.810  12.947  28.833  1.00 39.45           O  
ATOM   1098  N   LYS H 151      32.583  12.819  28.551  1.00 37.97           N  
ATOM   1099  CA  LYS H 151      32.501  14.252  28.568  1.00 36.69           C  
ATOM   1100  CB  LYS H 151      32.046  14.865  27.236  1.00 37.50           C  
ATOM   1101  CG  LYS H 151      33.082  14.675  26.129  1.00 47.29           C  
ATOM   1102  CD  LYS H 151      32.587  15.075  24.742  1.00 54.09           C  
ATOM   1103  CE  LYS H 151      33.637  14.885  23.648  1.00 57.11           C  
ATOM   1104  NZ  LYS H 151      34.768  15.815  23.862  1.00 44.71           N1+
ATOM   1105  C   LYS H 151      31.557  14.695  29.640  1.00 32.79           C  
ATOM   1106  O   LYS H 151      31.058  13.891  30.426  1.00 33.25           O  
ATOM   1107  N   GLY H 152      31.318  16.023  29.700  1.00 32.90           N  
ATOM   1108  CA  GLY H 152      30.517  16.623  30.729  1.00 33.72           C  
ATOM   1109  C   GLY H 152      29.063  16.593  30.377  1.00 30.41           C  
ATOM   1110  O   GLY H 152      28.660  16.148  29.304  1.00 31.19           O  
ATOM   1111  N   LEU H 153      28.236  17.089  31.322  1.00 28.68           N  
ATOM   1112  CA  LEU H 153      26.808  17.102  31.194  1.00 28.46           C  
ATOM   1113  CB  LEU H 153      26.111  17.223  32.557  1.00 26.63           C  
ATOM   1114  CG  LEU H 153      26.426  16.070  33.527  1.00 28.03           C  
ATOM   1115  CD1 LEU H 153      25.695  16.268  34.863  1.00 27.35           C  
ATOM   1116  CD2 LEU H 153      26.136  14.698  32.896  1.00 26.29           C  
ATOM   1117  C   LEU H 153      26.384  18.284  30.377  1.00 26.42           C  
ATOM   1118  O   LEU H 153      26.969  19.363  30.481  1.00 26.91           O  
ATOM   1119  N   GLU H 154      25.346  18.096  29.532  1.00 25.24           N  
ATOM   1120  CA  GLU H 154      24.813  19.183  28.760  1.00 25.56           C  
ATOM   1121  CB  GLU H 154      25.252  19.182  27.284  1.00 28.75           C  
ATOM   1122  CG  GLU H 154      24.727  20.383  26.492  1.00 27.96           C  
ATOM   1123  CD  GLU H 154      25.293  20.308  25.082  1.00 33.50           C  
ATOM   1124  OE1 GLU H 154      26.475  19.898  24.937  1.00 35.09           O  
ATOM   1125  OE2 GLU H 154      24.554  20.669  24.128  1.00 34.55           O1-
ATOM   1126  C   GLU H 154      23.314  19.088  28.791  1.00 25.24           C  
ATOM   1127  O   GLU H 154      22.732  18.052  28.480  1.00 25.30           O  
ATOM   1128  N   TRP H 155      22.648  20.197  29.170  1.00 23.70           N  
ATOM   1129  CA  TRP H 155      21.213  20.272  29.268  1.00 23.77           C  
ATOM   1130  CB  TRP H 155      20.782  21.493  30.095  1.00 24.05           C  
ATOM   1131  CG  TRP H 155      19.300  21.733  30.187  1.00 23.59           C  
ATOM   1132  CD2 TRP H 155      18.603  22.674  29.358  1.00 24.74           C  
ATOM   1133  CD1 TRP H 155      18.371  21.188  31.022  1.00 23.46           C  
ATOM   1134  NE1 TRP H 155      17.134  21.731  30.763  1.00 25.88           N  
ATOM   1135  CE2 TRP H 155      17.264  22.649  29.742  1.00 24.63           C  
ATOM   1136  CE3 TRP H 155      19.045  23.494  28.361  1.00 25.89           C  
ATOM   1137  CZ2 TRP H 155      16.339  23.447  29.129  1.00 27.08           C  
ATOM   1138  CZ3 TRP H 155      18.113  24.298  27.745  1.00 26.22           C  
ATOM   1139  CH2 TRP H 155      16.785  24.275  28.123  1.00 25.78           C  
ATOM   1140  C   TRP H 155      20.634  20.404  27.886  1.00 25.65           C  
ATOM   1141  O   TRP H 155      21.075  21.247  27.109  1.00 26.87           O  
ATOM   1142  N   VAL H 156      19.731  19.471  27.507  1.00 24.43           N  
ATOM   1143  CA  VAL H 156      19.053  19.471  26.235  1.00 25.00           C  
ATOM   1144  CB  VAL H 156      18.718  18.081  25.790  1.00 26.20           C  
ATOM   1145  CG1 VAL H 156      17.942  18.153  24.463  1.00 25.64           C  
ATOM   1146  CG2 VAL H 156      20.027  17.276  25.722  1.00 27.28           C  
ATOM   1147  C   VAL H 156      17.779  20.276  26.168  1.00 24.08           C  
ATOM   1148  O   VAL H 156      17.607  21.108  25.277  1.00 25.01           O  
ATOM   1149  N   SER H 157      16.831  20.031  27.106  1.00 24.17           N  
ATOM   1150  CA  SER H 157      15.553  20.693  27.022  1.00 25.10           C  
ATOM   1151  CB  SER H 157      14.677  20.215  25.847  1.00 26.84           C  
ATOM   1152  OG  SER H 157      14.254  18.878  26.053  1.00 31.98           O  
ATOM   1153  C   SER H 157      14.780  20.477  28.290  1.00 26.20           C  
ATOM   1154  O   SER H 157      15.097  19.598  29.093  1.00 27.36           O  
ATOM   1155  N   GLY H 158      13.721  21.292  28.497  1.00 25.13           N  
ATOM   1156  CA  GLY H 158      12.942  21.178  29.698  1.00 25.56           C  
ATOM   1157  C   GLY H 158      11.536  21.580  29.399  1.00 26.07           C  
ATOM   1158  O   GLY H 158      11.273  22.308  28.443  1.00 25.67           O  
ATOM   1159  N   ILE H 159      10.589  21.072  30.217  1.00 26.01           N  
ATOM   1160  CA  ILE H 159       9.206  21.420  30.064  1.00 26.82           C  
ATOM   1161  CB  ILE H 159       8.429  20.407  29.276  1.00 27.16           C  
ATOM   1162  CG1 ILE H 159       7.020  20.931  28.950  1.00 25.52           C  
ATOM   1163  CG2 ILE H 159       8.467  19.075  30.039  1.00 27.03           C  
ATOM   1164  CD1 ILE H 159       6.297  20.110  27.882  1.00 24.53           C  
ATOM   1165  C   ILE H 159       8.597  21.562  31.427  1.00 26.76           C  
ATOM   1166  O   ILE H 159       8.808  20.731  32.312  1.00 26.63           O  
ATOM   1167  N   ASN H 160       7.791  22.624  31.617  1.00 27.05           N  
ATOM   1168  CA  ASN H 160       7.174  22.898  32.884  1.00 27.91           C  
ATOM   1169  CB  ASN H 160       6.491  24.270  32.958  1.00 29.43           C  
ATOM   1170  CG  ASN H 160       5.330  24.216  31.988  1.00  0.00           C  
ATOM   1171  OD1 ASN H 160       5.481  23.749  30.860  1.00  0.00           O  
ATOM   1172  ND2 ASN H 160       4.137  24.682  32.446  1.00  0.00           N  
ATOM   1173  C   ASN H 160       6.127  21.859  33.141  1.00 30.18           C  
ATOM   1174  O   ASN H 160       5.746  21.096  32.256  1.00 28.80           O  
ATOM   1175  N   TRP H 161       5.583  21.834  34.374  1.00 22.34           N  
ATOM   1176  CA  TRP H 161       4.688  20.789  34.797  1.00 23.41           C  
ATOM   1177  CB  TRP H 161       4.238  20.966  36.261  1.00 21.25           C  
ATOM   1178  CG  TRP H 161       3.449  22.218  36.566  1.00 25.38           C  
ATOM   1179  CD2 TRP H 161       2.039  22.241  36.842  1.00 27.45           C  
ATOM   1180  CD1 TRP H 161       3.892  23.500  36.712  1.00 26.76           C  
ATOM   1181  NE1 TRP H 161       2.844  24.323  37.048  1.00 27.07           N  
ATOM   1182  CE2 TRP H 161       1.699  23.561  37.138  1.00 27.08           C  
ATOM   1183  CE3 TRP H 161       1.107  21.243  36.859  1.00 30.39           C  
ATOM   1184  CZ2 TRP H 161       0.417  23.907  37.457  1.00 28.75           C  
ATOM   1185  CZ3 TRP H 161      -0.189  21.598  37.172  1.00 33.20           C  
ATOM   1186  CH2 TRP H 161      -0.526  22.903  37.465  1.00 31.34           C  
ATOM   1187  C   TRP H 161       3.484  20.691  33.904  1.00 25.54           C  
ATOM   1188  O   TRP H 161       3.077  19.586  33.542  1.00 24.38           O  
ATOM   1189  N   GLN H 162       2.860  21.840  33.578  1.00 21.49           N  
ATOM   1190  CA  GLN H 162       1.706  21.969  32.725  1.00 22.91           C  
ATOM   1191  CB  GLN H 162       0.974  23.311  32.901  1.00 25.23           C  
ATOM   1192  CG  GLN H 162       0.306  23.478  34.268  1.00 36.00           C  
ATOM   1193  CD  GLN H 162      -0.842  22.482  34.354  1.00 67.51           C  
ATOM   1194  OE1 GLN H 162      -0.630  21.274  34.459  1.00  0.00           O  
ATOM   1195  NE2 GLN H 162      -2.098  22.999  34.304  1.00  0.00           N  
ATOM   1196  C   GLN H 162       2.055  21.830  31.268  1.00 23.56           C  
ATOM   1197  O   GLN H 162       1.199  21.498  30.449  1.00 25.19           O  
ATOM   1198  N   GLY H 163       3.308  22.154  30.887  1.00 22.17           N  
ATOM   1199  CA  GLY H 163       3.681  22.124  29.498  1.00 22.19           C  
ATOM   1200  C   GLY H 163       3.507  23.515  28.963  1.00 24.97           C  
ATOM   1201  O   GLY H 163       3.632  23.765  27.765  1.00 25.74           O  
ATOM   1202  N   GLY H 164       3.194  24.467  29.861  1.00 21.46           N  
ATOM   1203  CA  GLY H 164       3.028  25.836  29.484  1.00 23.21           C  
ATOM   1204  C   GLY H 164       4.318  26.382  28.946  1.00 23.37           C  
ATOM   1205  O   GLY H 164       4.305  27.143  27.978  1.00 24.30           O  
ATOM   1206  N   SER H 165       5.470  26.028  29.560  1.00 33.10           N  
ATOM   1207  CA  SER H 165       6.705  26.594  29.105  1.00 32.28           C  
ATOM   1208  CB  SER H 165       7.401  27.457  30.175  1.00 31.01           C  
ATOM   1209  OG  SER H 165       8.618  27.984  29.669  1.00 26.03           O  
ATOM   1210  C   SER H 165       7.648  25.487  28.755  1.00 31.20           C  
ATOM   1211  O   SER H 165       7.700  24.453  29.418  1.00 29.56           O  
ATOM   1212  N   THR H 166       8.431  25.693  27.679  1.00 30.08           N  
ATOM   1213  CA  THR H 166       9.363  24.702  27.241  1.00 29.88           C  
ATOM   1214  CB  THR H 166       8.821  23.881  26.105  1.00 32.00           C  
ATOM   1215  OG1 THR H 166       9.731  22.857  25.745  1.00 42.66           O  
ATOM   1216  CG2 THR H 166       8.519  24.802  24.918  1.00 31.62           C  
ATOM   1217  C   THR H 166      10.598  25.432  26.805  1.00 31.27           C  
ATOM   1218  O   THR H 166      10.521  26.573  26.349  1.00 32.23           O  
ATOM   1219  N   GLY H 167      11.784  24.803  26.952  1.00 28.99           N  
ATOM   1220  CA  GLY H 167      12.993  25.469  26.560  1.00 28.36           C  
ATOM   1221  C   GLY H 167      13.922  24.461  25.957  1.00 27.23           C  
ATOM   1222  O   GLY H 167      13.843  23.267  26.249  1.00 27.10           O  
ATOM   1223  N   TYR H 168      14.837  24.931  25.080  1.00 28.16           N  
ATOM   1224  CA  TYR H 168      15.747  24.027  24.436  1.00 27.84           C  
ATOM   1225  CB  TYR H 168      15.429  23.739  22.956  1.00 26.65           C  
ATOM   1226  CG  TYR H 168      14.050  23.196  22.813  1.00 27.02           C  
ATOM   1227  CD1 TYR H 168      13.768  21.878  23.081  1.00 24.88           C  
ATOM   1228  CD2 TYR H 168      13.028  24.023  22.411  1.00 26.51           C  
ATOM   1229  CE1 TYR H 168      12.488  21.394  22.941  1.00 26.23           C  
ATOM   1230  CE2 TYR H 168      11.748  23.545  22.269  1.00 26.76           C  
ATOM   1231  CZ  TYR H 168      11.477  22.227  22.533  1.00 27.10           C  
ATOM   1232  OH  TYR H 168      10.164  21.729  22.391  1.00 27.65           O  
ATOM   1233  C   TYR H 168      17.106  24.653  24.405  1.00 27.23           C  
ATOM   1234  O   TYR H 168      17.248  25.873  24.459  1.00 28.89           O  
ATOM   1235  N   ALA H 169      18.154  23.811  24.325  1.00 26.48           N  
ATOM   1236  CA  ALA H 169      19.488  24.313  24.170  1.00 26.90           C  
ATOM   1237  CB  ALA H 169      20.583  23.266  24.437  1.00 27.40           C  
ATOM   1238  C   ALA H 169      19.611  24.765  22.747  1.00 28.54           C  
ATOM   1239  O   ALA H 169      18.907  24.277  21.863  1.00 29.95           O  
ATOM   1240  N   ASP H 170      20.530  25.715  22.493  1.00 31.68           N  
ATOM   1241  CA  ASP H 170      20.698  26.291  21.188  1.00 33.21           C  
ATOM   1242  CB  ASP H 170      21.863  27.301  21.133  1.00 34.60           C  
ATOM   1243  CG  ASP H 170      21.539  28.526  21.979  1.00 43.20           C  
ATOM   1244  OD1 ASP H 170      20.367  28.988  21.947  1.00 39.01           O  
ATOM   1245  OD2 ASP H 170      22.471  29.014  22.676  1.00 42.30           O1-
ATOM   1246  C   ASP H 170      21.060  25.205  20.227  1.00 33.35           C  
ATOM   1247  O   ASP H 170      20.607  25.190  19.084  1.00 33.31           O  
ATOM   1248  N   SER H 171      21.887  24.250  20.681  1.00 31.83           N  
ATOM   1249  CA  SER H 171      22.383  23.230  19.805  1.00 34.60           C  
ATOM   1250  CB  SER H 171      23.325  22.252  20.526  1.00 34.50           C  
ATOM   1251  OG  SER H 171      22.623  21.567  21.553  1.00 37.42           O  
ATOM   1252  C   SER H 171      21.254  22.428  19.218  1.00 35.19           C  
ATOM   1253  O   SER H 171      21.314  22.025  18.056  1.00 34.96           O  
ATOM   1254  N   VAL H 172      20.246  22.099  20.044  1.00 31.41           N  
ATOM   1255  CA  VAL H 172      19.104  21.294  19.681  1.00 30.31           C  
ATOM   1256  CB  VAL H 172      18.561  20.496  20.835  1.00 32.88           C  
ATOM   1257  CG1 VAL H 172      19.650  19.504  21.284  1.00 28.20           C  
ATOM   1258  CG2 VAL H 172      18.094  21.452  21.943  1.00 27.28           C  
ATOM   1259  C   VAL H 172      17.956  22.015  19.027  1.00 32.31           C  
ATOM   1260  O   VAL H 172      17.143  21.371  18.364  1.00 31.13           O  
ATOM   1261  N   LYS H 173      17.805  23.341  19.231  1.00 32.69           N  
ATOM   1262  CA  LYS H 173      16.613  24.013  18.779  1.00 34.46           C  
ATOM   1263  CB  LYS H 173      16.621  25.538  18.962  1.00 36.45           C  
ATOM   1264  CG  LYS H 173      16.293  25.995  20.378  1.00 41.54           C  
ATOM   1265  CD  LYS H 173      16.525  27.491  20.585  1.00 44.00           C  
ATOM   1266  CE  LYS H 173      16.041  28.003  21.942  1.00 54.52           C  
ATOM   1267  NZ  LYS H 173      16.251  29.466  22.033  1.00 45.51           N1+
ATOM   1268  C   LYS H 173      16.312  23.767  17.336  1.00 33.71           C  
ATOM   1269  O   LYS H 173      17.184  23.808  16.469  1.00 33.05           O  
ATOM   1270  N   GLY H 174      15.017  23.477  17.081  1.00 33.88           N  
ATOM   1271  CA  GLY H 174      14.453  23.272  15.779  1.00 34.24           C  
ATOM   1272  C   GLY H 174      14.387  21.800  15.498  1.00 34.40           C  
ATOM   1273  O   GLY H 174      13.450  21.319  14.862  1.00 34.41           O  
ATOM   1274  N   ARG H 175      15.439  21.066  15.901  1.00 33.00           N  
ATOM   1275  CA  ARG H 175      15.541  19.650  15.688  1.00 31.06           C  
ATOM   1276  CB  ARG H 175      17.003  19.187  15.668  1.00 28.99           C  
ATOM   1277  CG  ARG H 175      17.771  19.880  14.543  1.00 30.60           C  
ATOM   1278  CD  ARG H 175      19.185  19.354  14.302  1.00 30.36           C  
ATOM   1279  NE  ARG H 175      19.985  19.592  15.536  1.00 29.88           N  
ATOM   1280  CZ  ARG H 175      20.281  18.549  16.363  1.00 30.23           C  
ATOM   1281  NH1 ARG H 175      19.874  17.287  16.037  1.00 31.63           N1+
ATOM   1282  NH2 ARG H 175      20.998  18.758  17.505  1.00 30.96           N  
ATOM   1283  C   ARG H 175      14.778  18.816  16.678  1.00 31.17           C  
ATOM   1284  O   ARG H 175      14.194  17.796  16.312  1.00 31.70           O  
ATOM   1285  N   VAL H 176      14.759  19.221  17.965  1.00 30.14           N  
ATOM   1286  CA  VAL H 176      14.213  18.351  18.971  1.00 29.35           C  
ATOM   1287  CB  VAL H 176      15.167  18.127  20.103  1.00 27.22           C  
ATOM   1288  CG1 VAL H 176      14.475  17.255  21.157  1.00  0.00           C  
ATOM   1289  CG2 VAL H 176      16.460  17.516  19.536  1.00  0.00           C  
ATOM   1290  C   VAL H 176      12.968  18.942  19.547  1.00 29.80           C  
ATOM   1291  O   VAL H 176      12.804  20.159  19.600  1.00 30.21           O  
ATOM   1292  N   THR H 177      12.035  18.062  19.973  1.00 29.03           N  
ATOM   1293  CA  THR H 177      10.811  18.515  20.569  1.00 29.04           C  
ATOM   1294  CB  THR H 177       9.613  18.286  19.694  1.00 30.34           C  
ATOM   1295  OG1 THR H 177       9.775  18.957  18.453  1.00 34.73           O  
ATOM   1296  CG2 THR H 177       8.360  18.808  20.414  1.00 33.53           C  
ATOM   1297  C   THR H 177      10.592  17.745  21.837  1.00 30.53           C  
ATOM   1298  O   THR H 177      10.669  16.517  21.858  1.00 30.83           O  
ATOM   1299  N   ILE H 178      10.286  18.470  22.932  1.00 28.15           N  
ATOM   1300  CA  ILE H 178      10.058  17.884  24.224  1.00 26.83           C  
ATOM   1301  CB  ILE H 178      10.697  18.661  25.343  1.00 29.29           C  
ATOM   1302  CG1 ILE H 178      10.619  17.878  26.664  1.00 29.26           C  
ATOM   1303  CG2 ILE H 178      10.029  20.045  25.406  1.00 26.28           C  
ATOM   1304  CD1 ILE H 178      11.470  18.476  27.786  1.00 27.06           C  
ATOM   1305  C   ILE H 178       8.584  17.910  24.464  1.00 29.33           C  
ATOM   1306  O   ILE H 178       7.909  18.871  24.096  1.00 29.60           O  
ATOM   1307  N   SER H 179       8.031  16.825  25.046  1.00 27.44           N  
ATOM   1308  CA  SER H 179       6.622  16.814  25.319  1.00 27.97           C  
ATOM   1309  CB  SER H 179       5.783  16.289  24.143  1.00 32.28           C  
ATOM   1310  OG  SER H 179       6.118  14.938  23.866  1.00 32.00           O  
ATOM   1311  C   SER H 179       6.374  15.923  26.493  1.00 27.40           C  
ATOM   1312  O   SER H 179       7.258  15.186  26.929  1.00 29.20           O  
ATOM   1313  N   ARG H 180       5.156  16.000  27.064  1.00 28.66           N  
ATOM   1314  CA  ARG H 180       4.853  15.167  28.190  1.00 32.27           C  
ATOM   1315  CB  ARG H 180       5.082  15.838  29.555  1.00 32.23           C  
ATOM   1316  CG  ARG H 180       4.243  17.097  29.777  1.00 32.34           C  
ATOM   1317  CD  ARG H 180       4.221  17.558  31.236  1.00 32.19           C  
ATOM   1318  NE  ARG H 180       5.622  17.818  31.660  1.00 31.24           N  
ATOM   1319  CZ  ARG H 180       6.018  17.561  32.942  1.00 33.77           C  
ATOM   1320  NH1 ARG H 180       5.168  16.957  33.823  1.00 30.79           N1+
ATOM   1321  NH2 ARG H 180       7.271  17.914  33.346  1.00 31.25           N  
ATOM   1322  C   ARG H 180       3.408  14.797  28.142  1.00 34.60           C  
ATOM   1323  O   ARG H 180       2.572  15.525  27.610  1.00 35.74           O  
ATOM   1324  N   ASP H 181       3.093  13.615  28.695  1.00 35.72           N  
ATOM   1325  CA  ASP H 181       1.747  13.145  28.789  1.00 38.81           C  
ATOM   1326  CB  ASP H 181       1.579  11.805  28.052  1.00 40.69           C  
ATOM   1327  CG  ASP H 181       0.113  11.427  27.995  1.00 49.76           C  
ATOM   1328  OD1 ASP H 181      -0.705  12.124  28.649  1.00 45.93           O  
ATOM   1329  OD2 ASP H 181      -0.206  10.429  27.296  1.00 49.53           O1-
ATOM   1330  C   ASP H 181       1.529  12.910  30.247  1.00 37.40           C  
ATOM   1331  O   ASP H 181       2.017  11.924  30.787  1.00 39.80           O  
ATOM   1332  N   ASN H 182       0.820  13.834  30.926  1.00 37.90           N  
ATOM   1333  CA  ASN H 182       0.588  13.761  32.343  1.00 38.61           C  
ATOM   1334  CB  ASN H 182       0.048  15.070  32.944  1.00 38.46           C  
ATOM   1335  CG  ASN H 182       1.203  16.065  32.979  1.00 40.98           C  
ATOM   1336  OD1 ASN H 182       2.370  15.677  32.972  1.00 37.58           O  
ATOM   1337  ND2 ASN H 182       0.871  17.383  33.025  1.00 39.32           N  
ATOM   1338  C   ASN H 182      -0.354  12.649  32.683  1.00 39.75           C  
ATOM   1339  O   ASN H 182      -0.288  12.115  33.790  1.00 42.83           O  
ATOM   1340  N   ALA H 183      -1.274  12.283  31.768  1.00 40.48           N  
ATOM   1341  CA  ALA H 183      -2.203  11.227  32.067  1.00 44.37           C  
ATOM   1342  CB  ALA H 183      -3.177  10.954  30.909  1.00 44.72           C  
ATOM   1343  C   ALA H 183      -1.420   9.976  32.297  1.00 43.36           C  
ATOM   1344  O   ALA H 183      -1.635   9.268  33.278  1.00 45.10           O  
ATOM   1345  N   LYS H 184      -0.480   9.677  31.383  1.00 42.89           N  
ATOM   1346  CA  LYS H 184       0.423   8.591  31.594  1.00 42.91           C  
ATOM   1347  CB  LYS H 184       1.079   8.086  30.297  1.00 43.13           C  
ATOM   1348  CG  LYS H 184       0.066   7.544  29.286  1.00 47.41           C  
ATOM   1349  CD  LYS H 184       0.652   7.316  27.892  1.00 48.04           C  
ATOM   1350  CE  LYS H 184      -0.404   7.063  26.815  1.00 53.68           C  
ATOM   1351  NZ  LYS H 184      -1.332   5.996  27.254  1.00 51.78           N1+
ATOM   1352  C   LYS H 184       1.442   9.288  32.411  1.00 41.78           C  
ATOM   1353  O   LYS H 184       1.277  10.464  32.693  1.00 41.54           O  
ATOM   1354  N   ASN H 185       2.471   8.642  32.937  1.00 39.39           N  
ATOM   1355  CA  ASN H 185       3.405   9.538  33.551  1.00 35.81           C  
ATOM   1356  CB  ASN H 185       3.864   9.089  34.949  1.00 36.91           C  
ATOM   1357  CG  ASN H 185       2.696   9.192  35.921  1.00 45.15           C  
ATOM   1358  OD1 ASN H 185       2.166  10.274  36.166  1.00 44.84           O  
ATOM   1359  ND2 ASN H 185       2.281   8.029  36.490  1.00 44.88           N  
ATOM   1360  C   ASN H 185       4.593   9.450  32.661  1.00 34.15           C  
ATOM   1361  O   ASN H 185       5.575   8.800  33.008  1.00 35.44           O  
ATOM   1362  N   SER H 186       4.547  10.123  31.492  1.00 33.57           N  
ATOM   1363  CA  SER H 186       5.630   9.915  30.579  1.00 34.52           C  
ATOM   1364  CB  SER H 186       5.233   9.002  29.406  1.00 36.14           C  
ATOM   1365  OG  SER H 186       4.795   7.745  29.900  1.00 24.55           O  
ATOM   1366  C   SER H 186       6.093  11.214  29.994  1.00 33.60           C  
ATOM   1367  O   SER H 186       5.322  12.147  29.777  1.00 33.92           O  
ATOM   1368  N   LEU H 187       7.411  11.281  29.722  1.00 31.66           N  
ATOM   1369  CA  LEU H 187       8.052  12.430  29.143  1.00 30.08           C  
ATOM   1370  CB  LEU H 187       9.178  12.970  30.044  1.00 30.57           C  
ATOM   1371  CG  LEU H 187       9.923  14.208  29.516  1.00 30.18           C  
ATOM   1372  CD1 LEU H 187       9.006  15.437  29.462  1.00 29.08           C  
ATOM   1373  CD2 LEU H 187      11.200  14.464  30.329  1.00 30.27           C  
ATOM   1374  C   LEU H 187       8.659  11.935  27.863  1.00 30.40           C  
ATOM   1375  O   LEU H 187       9.154  10.809  27.816  1.00 31.01           O  
ATOM   1376  N   TYR H 188       8.632  12.751  26.782  1.00 29.23           N  
ATOM   1377  CA  TYR H 188       9.161  12.275  25.533  1.00 30.65           C  
ATOM   1378  CB  TYR H 188       8.117  12.107  24.411  1.00 31.50           C  
ATOM   1379  CG  TYR H 188       6.998  11.218  24.839  1.00 35.45           C  
ATOM   1380  CD1 TYR H 188       7.110   9.848  24.815  1.00 33.97           C  
ATOM   1381  CD2 TYR H 188       5.819  11.772  25.274  1.00 36.15           C  
ATOM   1382  CE1 TYR H 188       6.061   9.047  25.205  1.00 36.29           C  
ATOM   1383  CE2 TYR H 188       4.765  10.981  25.663  1.00 38.57           C  
ATOM   1384  CZ  TYR H 188       4.885   9.614  25.631  1.00 38.47           C  
ATOM   1385  OH  TYR H 188       3.804   8.798  26.029  1.00 41.25           O  
ATOM   1386  C   TYR H 188      10.128  13.278  24.979  1.00 29.94           C  
ATOM   1387  O   TYR H 188      10.111  14.457  25.335  1.00 30.97           O  
ATOM   1388  N   LEU H 189      11.036  12.798  24.105  1.00 29.67           N  
ATOM   1389  CA  LEU H 189      11.951  13.666  23.422  1.00 27.98           C  
ATOM   1390  CB  LEU H 189      13.377  13.574  23.985  1.00 26.98           C  
ATOM   1391  CG  LEU H 189      14.355  14.585  23.369  1.00 28.04           C  
ATOM   1392  CD1 LEU H 189      13.979  16.015  23.780  1.00 27.46           C  
ATOM   1393  CD2 LEU H 189      15.812  14.232  23.709  1.00 27.43           C  
ATOM   1394  C   LEU H 189      12.001  13.204  21.996  1.00 30.67           C  
ATOM   1395  O   LEU H 189      12.498  12.117  21.703  1.00 29.71           O  
ATOM   1396  N   GLN H 190      11.489  14.023  21.057  1.00 30.23           N  
ATOM   1397  CA  GLN H 190      11.529  13.647  19.671  1.00 30.76           C  
ATOM   1398  CB  GLN H 190      10.345  14.188  18.850  1.00 33.78           C  
ATOM   1399  CG  GLN H 190      10.379  13.781  17.375  1.00 34.31           C  
ATOM   1400  CD  GLN H 190      10.047  12.299  17.297  1.00 37.72           C  
ATOM   1401  OE1 GLN H 190       9.611  11.699  18.276  1.00 41.41           O  
ATOM   1402  NE2 GLN H 190      10.253  11.687  16.102  1.00 35.44           N  
ATOM   1403  C   GLN H 190      12.771  14.259  19.112  1.00 30.76           C  
ATOM   1404  O   GLN H 190      12.949  15.475  19.164  1.00 31.39           O  
ATOM   1405  N   MET H 191      13.672  13.425  18.562  1.00 29.32           N  
ATOM   1406  CA  MET H 191      14.901  13.956  18.051  1.00 31.02           C  
ATOM   1407  CB  MET H 191      16.136  13.256  18.647  1.00 30.14           C  
ATOM   1408  CG  MET H 191      16.213  13.394  20.172  1.00 33.03           C  
ATOM   1409  SD  MET H 191      17.654  12.599  20.949  1.00 38.04           S  
ATOM   1410  CE  MET H 191      17.143  10.899  20.567  1.00 34.29           C  
ATOM   1411  C   MET H 191      14.929  13.762  16.567  1.00 33.01           C  
ATOM   1412  O   MET H 191      14.928  12.634  16.074  1.00 32.16           O  
ATOM   1413  N   ASN H 192      14.989  14.878  15.814  1.00 32.42           N  
ATOM   1414  CA  ASN H 192      14.977  14.808  14.379  1.00 33.05           C  
ATOM   1415  CB  ASN H 192      13.877  15.670  13.733  1.00 35.63           C  
ATOM   1416  CG  ASN H 192      12.518  15.117  14.133  1.00 39.41           C  
ATOM   1417  OD1 ASN H 192      12.284  13.910  14.090  1.00 41.42           O  
ATOM   1418  ND2 ASN H 192      11.592  16.026  14.539  1.00 42.75           N  
ATOM   1419  C   ASN H 192      16.273  15.359  13.875  1.00 34.99           C  
ATOM   1420  O   ASN H 192      16.994  16.042  14.599  1.00 33.27           O  
ATOM   1421  N   SER H 193      16.599  15.043  12.603  1.00 33.19           N  
ATOM   1422  CA  SER H 193      17.783  15.534  11.952  1.00 32.49           C  
ATOM   1423  CB  SER H 193      17.704  17.031  11.604  1.00 35.05           C  
ATOM   1424  OG  SER H 193      16.644  17.257  10.687  1.00 40.74           O  
ATOM   1425  C   SER H 193      18.966  15.315  12.843  1.00 30.83           C  
ATOM   1426  O   SER H 193      19.722  16.242  13.125  1.00 31.39           O  
ATOM   1427  N   LEU H 194      19.169  14.060  13.286  1.00 31.61           N  
ATOM   1428  CA  LEU H 194      20.229  13.758  14.205  1.00 30.87           C  
ATOM   1429  CB  LEU H 194      20.150  12.341  14.800  1.00 29.67           C  
ATOM   1430  CG  LEU H 194      19.026  12.189  15.842  1.00 30.17           C  
ATOM   1431  CD1 LEU H 194      18.930  10.754  16.374  1.00 31.58           C  
ATOM   1432  CD2 LEU H 194      19.214  13.199  16.985  1.00 29.94           C  
ATOM   1433  C   LEU H 194      21.566  13.940  13.569  1.00 31.75           C  
ATOM   1434  O   LEU H 194      21.747  13.762  12.365  1.00 31.21           O  
ATOM   1435  N   ARG H 195      22.545  14.335  14.409  1.00 30.12           N  
ATOM   1436  CA  ARG H 195      23.887  14.578  13.976  1.00 31.83           C  
ATOM   1437  CB  ARG H 195      24.312  16.051  14.120  1.00 33.37           C  
ATOM   1438  CG  ARG H 195      23.571  16.991  13.165  1.00 42.00           C  
ATOM   1439  CD  ARG H 195      24.151  18.409  13.114  1.00 39.53           C  
ATOM   1440  NE  ARG H 195      23.711  19.169  14.321  1.00 40.28           N  
ATOM   1441  CZ  ARG H 195      22.918  20.269  14.164  1.00 45.09           C  
ATOM   1442  NH1 ARG H 195      22.486  20.619  12.919  1.00 47.62           N1+
ATOM   1443  NH2 ARG H 195      22.565  21.032  15.241  1.00 44.36           N  
ATOM   1444  C   ARG H 195      24.793  13.763  14.842  1.00 31.24           C  
ATOM   1445  O   ARG H 195      24.401  13.276  15.901  1.00 32.14           O  
ATOM   1446  N   ALA H 196      26.053  13.609  14.401  1.00 31.67           N  
ATOM   1447  CA  ALA H 196      27.018  12.811  15.099  1.00 34.17           C  
ATOM   1448  CB  ALA H 196      28.391  12.793  14.405  1.00 34.09           C  
ATOM   1449  C   ALA H 196      27.205  13.380  16.473  1.00 34.78           C  
ATOM   1450  O   ALA H 196      27.373  12.635  17.436  1.00 34.03           O  
ATOM   1451  N   GLU H 197      27.152  14.719  16.595  1.00 35.50           N  
ATOM   1452  CA  GLU H 197      27.382  15.429  17.826  1.00 33.38           C  
ATOM   1453  CB  GLU H 197      27.284  16.956  17.679  1.00 34.02           C  
ATOM   1454  CG  GLU H 197      28.387  17.566  16.811  1.00 41.03           C  
ATOM   1455  CD  GLU H 197      27.962  17.450  15.355  1.00 52.02           C  
ATOM   1456  OE1 GLU H 197      26.969  18.129  14.986  1.00 52.56           O  
ATOM   1457  OE2 GLU H 197      28.618  16.691  14.594  1.00 57.57           O1-
ATOM   1458  C   GLU H 197      26.364  15.036  18.854  1.00 32.24           C  
ATOM   1459  O   GLU H 197      26.607  15.180  20.050  1.00 31.14           O  
ATOM   1460  N   ASP H 198      25.176  14.592  18.410  1.00 29.22           N  
ATOM   1461  CA  ASP H 198      24.079  14.208  19.261  1.00 28.47           C  
ATOM   1462  CB  ASP H 198      22.772  13.997  18.477  1.00 26.95           C  
ATOM   1463  CG  ASP H 198      22.285  15.373  18.030  1.00 33.07           C  
ATOM   1464  OD1 ASP H 198      22.281  16.300  18.885  1.00 29.11           O  
ATOM   1465  OD2 ASP H 198      21.923  15.520  16.833  1.00 32.45           O1-
ATOM   1466  C   ASP H 198      24.380  12.954  20.037  1.00 29.53           C  
ATOM   1467  O   ASP H 198      23.681  12.638  20.999  1.00 27.79           O  
ATOM   1468  N   THR H 199      25.380  12.159  19.619  1.00 27.95           N  
ATOM   1469  CA  THR H 199      25.655  10.926  20.309  1.00 26.42           C  
ATOM   1470  CB  THR H 199      26.850  10.210  19.752  1.00 28.90           C  
ATOM   1471  OG1 THR H 199      26.642   9.918  18.379  1.00 30.23           O  
ATOM   1472  CG2 THR H 199      27.072   8.911  20.543  1.00 29.17           C  
ATOM   1473  C   THR H 199      25.932  11.209  21.755  1.00 27.60           C  
ATOM   1474  O   THR H 199      26.756  12.059  22.091  1.00 26.27           O  
ATOM   1475  N   ALA H 200      25.223  10.493  22.658  1.00 26.46           N  
ATOM   1476  CA  ALA H 200      25.431  10.683  24.065  1.00 25.39           C  
ATOM   1477  CB  ALA H 200      25.210  12.136  24.521  1.00 23.37           C  
ATOM   1478  C   ALA H 200      24.442   9.844  24.808  1.00 27.18           C  
ATOM   1479  O   ALA H 200      23.523   9.265  24.225  1.00 26.85           O  
ATOM   1480  N   VAL H 201      24.652   9.720  26.134  1.00 27.69           N  
ATOM   1481  CA  VAL H 201      23.696   9.065  26.972  1.00 26.54           C  
ATOM   1482  CB  VAL H 201      24.286   8.535  28.245  1.00 27.13           C  
ATOM   1483  CG1 VAL H 201      23.145   8.025  29.142  1.00 29.69           C  
ATOM   1484  CG2 VAL H 201      25.327   7.461  27.884  1.00 32.46           C  
ATOM   1485  C   VAL H 201      22.716  10.134  27.329  1.00 26.90           C  
ATOM   1486  O   VAL H 201      23.111  11.236  27.706  1.00 25.79           O  
ATOM   1487  N   TYR H 202      21.408   9.837  27.220  1.00 26.13           N  
ATOM   1488  CA  TYR H 202      20.404  10.824  27.499  1.00 24.97           C  
ATOM   1489  CB  TYR H 202      19.307  10.915  26.423  1.00 25.30           C  
ATOM   1490  CG  TYR H 202      19.857  11.619  25.232  1.00 26.06           C  
ATOM   1491  CD1 TYR H 202      20.661  10.981  24.315  1.00 26.86           C  
ATOM   1492  CD2 TYR H 202      19.555  12.942  25.031  1.00 25.99           C  
ATOM   1493  CE1 TYR H 202      21.149  11.656  23.218  1.00 25.97           C  
ATOM   1494  CE2 TYR H 202      20.038  13.619  23.940  1.00 24.85           C  
ATOM   1495  CZ  TYR H 202      20.843  12.983  23.032  1.00 26.66           C  
ATOM   1496  OH  TYR H 202      21.336  13.688  21.915  1.00 26.54           O  
ATOM   1497  C   TYR H 202      19.726  10.474  28.782  1.00 26.49           C  
ATOM   1498  O   TYR H 202      19.258   9.351  28.970  1.00 25.96           O  
ATOM   1499  N   TYR H 203      19.650  11.465  29.698  1.00 26.49           N  
ATOM   1500  CA  TYR H 203      19.060  11.248  30.986  1.00 25.17           C  
ATOM   1501  CB  TYR H 203      19.888  11.741  32.187  1.00 26.64           C  
ATOM   1502  CG  TYR H 203      21.233  11.104  32.265  1.00 26.70           C  
ATOM   1503  CD1 TYR H 203      21.407   9.854  32.807  1.00 28.40           C  
ATOM   1504  CD2 TYR H 203      22.337  11.772  31.799  1.00 27.44           C  
ATOM   1505  CE1 TYR H 203      22.653   9.277  32.886  1.00 30.49           C  
ATOM   1506  CE2 TYR H 203      23.586  11.201  31.876  1.00 31.66           C  
ATOM   1507  CZ  TYR H 203      23.748   9.951  32.419  1.00 28.38           C  
ATOM   1508  OH  TYR H 203      25.030   9.366  32.498  1.00 36.18           O  
ATOM   1509  C   TYR H 203      17.814  12.069  31.089  1.00 27.93           C  
ATOM   1510  O   TYR H 203      17.742  13.204  30.623  1.00 26.41           O  
ATOM   1511  N   CYS H 204      16.787  11.465  31.704  1.00 27.59           N  
ATOM   1512  CA  CYS H 204      15.550  12.097  32.039  0.90 27.60           C  
ATOM   1513  CB  CYS H 204      14.428  11.040  32.012  0.90 30.60           C  
ATOM   1514  SG  CYS H 204      12.785  11.526  32.605  0.90 36.60           S  
ATOM   1515  C   CYS H 204      15.767  12.575  33.442  1.00 27.68           C  
ATOM   1516  O   CYS H 204      16.326  11.848  34.264  1.00 28.69           O  
ATOM   1517  N   ALA H 205      15.375  13.826  33.754  1.00 27.21           N  
ATOM   1518  CA  ALA H 205      15.623  14.317  35.080  1.00 26.79           C  
ATOM   1519  CB  ALA H 205      16.878  15.201  35.173  1.00 27.38           C  
ATOM   1520  C   ALA H 205      14.459  15.147  35.518  1.00 27.20           C  
ATOM   1521  O   ALA H 205      13.809  15.820  34.720  1.00 28.73           O  
ATOM   1522  N   LYS H 206      14.188  15.108  36.835  1.00 26.86           N  
ATOM   1523  CA  LYS H 206      13.111  15.809  37.464  1.00 26.57           C  
ATOM   1524  CB  LYS H 206      12.553  14.992  38.634  1.00 27.80           C  
ATOM   1525  CG  LYS H 206      11.477  15.670  39.475  1.00 30.46           C  
ATOM   1526  CD  LYS H 206      10.996  14.746  40.594  1.00 32.72           C  
ATOM   1527  CE  LYS H 206      10.405  15.475  41.798  1.00 23.05           C  
ATOM   1528  NZ  LYS H 206      10.315  14.552  42.952  1.00 27.72           N1+
ATOM   1529  C   LYS H 206      13.647  17.085  38.026  1.00 27.41           C  
ATOM   1530  O   LYS H 206      14.731  17.128  38.606  1.00 26.89           O  
ATOM   1531  N   ILE H 207      12.856  18.156  37.866  1.00 26.22           N  
ATOM   1532  CA  ILE H 207      13.162  19.479  38.316  1.00 27.06           C  
ATOM   1533  CB  ILE H 207      12.530  20.532  37.451  1.00 24.31           C  
ATOM   1534  CG1 ILE H 207      13.161  20.511  36.051  1.00  0.00           C  
ATOM   1535  CG2 ILE H 207      12.614  21.887  38.171  1.00  0.00           C  
ATOM   1536  CD1 ILE H 207      14.660  20.801  36.070  1.00  0.00           C  
ATOM   1537  C   ILE H 207      12.623  19.621  39.705  1.00 29.42           C  
ATOM   1538  O   ILE H 207      11.630  19.003  40.082  1.00 28.43           O  
ATOM   1539  N   LEU H 208      13.300  20.349  40.583  1.00 22.40           N  
ATOM   1540  CA  LEU H 208      12.492  20.581  41.734  1.00 23.86           C  
ATOM   1541  CB  LEU H 208      13.071  20.131  43.083  1.00 26.44           C  
ATOM   1542  CG  LEU H 208      12.042  20.312  44.218  1.00 34.05           C  
ATOM   1543  CD1 LEU H 208      10.753  19.530  43.913  1.00  0.00           C  
ATOM   1544  CD2 LEU H 208      12.623  19.938  45.589  1.00  0.00           C  
ATOM   1545  C   LEU H 208      12.281  22.052  41.767  1.00 25.22           C  
ATOM   1546  O   LEU H 208      13.213  22.814  42.021  1.00 27.04           O  
ATOM   1547  N   GLY H 209      11.046  22.469  41.420  1.00 25.99           N  
ATOM   1548  CA  GLY H 209      10.639  23.845  41.386  1.00 27.00           C  
ATOM   1549  C   GLY H 209      10.499  24.423  42.768  1.00 27.41           C  
ATOM   1550  O   GLY H 209      10.826  25.587  42.992  1.00 26.95           O  
ATOM   1551  N   ALA H 210      10.020  23.615  43.735  1.00 25.53           N  
ATOM   1552  CA  ALA H 210       9.624  24.112  45.031  1.00 26.86           C  
ATOM   1553  CB  ALA H 210       9.225  23.006  46.025  1.00 27.19           C  
ATOM   1554  C   ALA H 210      10.685  24.946  45.677  1.00 27.51           C  
ATOM   1555  O   ALA H 210      11.881  24.682  45.568  1.00 27.39           O  
ATOM   1556  N   GLY H 211      10.230  26.020  46.360  1.00 28.33           N  
ATOM   1557  CA  GLY H 211      11.093  26.910  47.079  1.00 29.02           C  
ATOM   1558  C   GLY H 211      11.816  27.740  46.072  1.00 29.33           C  
ATOM   1559  O   GLY H 211      12.758  28.459  46.406  1.00 29.94           O  
ATOM   1560  N   ARG H 212      11.364  27.664  44.806  1.00 28.26           N  
ATOM   1561  CA  ARG H 212      11.991  28.371  43.730  1.00 28.51           C  
ATOM   1562  CB  ARG H 212      12.120  29.889  43.952  1.00 36.97           C  
ATOM   1563  CG  ARG H 212      10.806  30.669  43.857  1.00 39.25           C  
ATOM   1564  CD  ARG H 212       9.864  30.493  45.049  1.00  0.00           C  
ATOM   1565  NE  ARG H 212       8.685  31.377  44.812  1.00  0.00           N  
ATOM   1566  CZ  ARG H 212       8.179  32.133  45.829  1.00 69.83           C  
ATOM   1567  NH1 ARG H 212       8.756  32.082  47.064  1.00  0.00           N1+
ATOM   1568  NH2 ARG H 212       7.104  32.948  45.612  1.00  0.00           N  
ATOM   1569  C   ARG H 212      13.362  27.830  43.562  1.00 27.94           C  
ATOM   1570  O   ARG H 212      14.207  28.449  42.917  1.00 27.84           O  
ATOM   1571  N   GLY H 213      13.635  26.652  44.146  1.00 31.52           N  
ATOM   1572  CA  GLY H 213      14.904  26.093  43.834  1.00 31.95           C  
ATOM   1573  C   GLY H 213      14.659  25.595  42.472  1.00 31.40           C  
ATOM   1574  O   GLY H 213      13.507  25.356  42.120  1.00 31.82           O  
ATOM   1575  N   TRP H 214      15.702  25.517  41.641  1.00 28.46           N  
ATOM   1576  CA  TRP H 214      15.515  24.893  40.378  1.00 28.44           C  
ATOM   1577  CB  TRP H 214      15.396  25.871  39.196  1.00 34.66           C  
ATOM   1578  CG  TRP H 214      14.116  26.679  39.177  1.00 39.02           C  
ATOM   1579  CD2 TRP H 214      12.868  26.220  38.627  1.00 41.19           C  
ATOM   1580  CD1 TRP H 214      13.887  27.938  39.646  1.00 41.94           C  
ATOM   1581  NE1 TRP H 214      12.579  28.296  39.421  1.00 64.43           N  
ATOM   1582  CE2 TRP H 214      11.940  27.248  38.796  1.00 46.88           C  
ATOM   1583  CE3 TRP H 214      12.524  25.038  38.034  1.00 63.47           C  
ATOM   1584  CZ2 TRP H 214      10.649  27.111  38.370  1.00 64.60           C  
ATOM   1585  CZ3 TRP H 214      11.221  24.904  37.603  1.00 64.24           C  
ATOM   1586  CH2 TRP H 214      10.303  25.921  37.768  1.00 64.54           C  
ATOM   1587  C   TRP H 214      16.742  24.073  40.197  1.00 27.59           C  
ATOM   1588  O   TRP H 214      17.784  24.577  39.777  1.00 27.43           O  
ATOM   1589  N   TYR H 215      16.639  22.781  40.556  1.00 28.54           N  
ATOM   1590  CA  TYR H 215      17.745  21.878  40.450  1.00 28.17           C  
ATOM   1591  CB  TYR H 215      18.578  21.771  41.737  1.00 26.07           C  
ATOM   1592  CG  TYR H 215      17.682  21.493  42.895  1.00 26.11           C  
ATOM   1593  CD1 TYR H 215      17.234  20.226  43.170  1.00 27.30           C  
ATOM   1594  CD2 TYR H 215      17.290  22.516  43.721  1.00 26.58           C  
ATOM   1595  CE1 TYR H 215      16.417  19.990  44.253  1.00 27.46           C  
ATOM   1596  CE2 TYR H 215      16.475  22.291  44.805  1.00 27.10           C  
ATOM   1597  CZ  TYR H 215      16.038  21.022  45.074  1.00 28.08           C  
ATOM   1598  OH  TYR H 215      15.203  20.782  46.184  1.00 30.21           O  
ATOM   1599  C   TYR H 215      17.192  20.533  40.098  1.00 27.23           C  
ATOM   1600  O   TYR H 215      15.989  20.309  40.198  1.00 28.27           O  
ATOM   1601  N   PHE H 216      18.059  19.603  39.652  1.00 25.51           N  
ATOM   1602  CA  PHE H 216      17.581  18.306  39.256  1.00 23.80           C  
ATOM   1603  CB  PHE H 216      18.325  17.747  38.036  1.00 22.20           C  
ATOM   1604  CG  PHE H 216      18.021  18.615  36.865  1.00 21.57           C  
ATOM   1605  CD1 PHE H 216      18.730  19.774  36.646  1.00 21.87           C  
ATOM   1606  CD2 PHE H 216      17.031  18.265  35.982  1.00 20.54           C  
ATOM   1607  CE1 PHE H 216      18.454  20.577  35.564  1.00 21.85           C  
ATOM   1608  CE2 PHE H 216      16.751  19.064  34.898  1.00 20.77           C  
ATOM   1609  CZ  PHE H 216      17.462  20.219  34.685  1.00 21.33           C  
ATOM   1610  C   PHE H 216      17.819  17.352  40.378  1.00 23.73           C  
ATOM   1611  O   PHE H 216      18.932  16.866  40.581  1.00 24.41           O  
ATOM   1612  N   ASP H 217      16.751  17.086  41.147  1.00 22.09           N  
ATOM   1613  CA  ASP H 217      16.778  16.193  42.260  1.00 22.26           C  
ATOM   1614  CB  ASP H 217      15.613  16.406  43.250  1.00 23.04           C  
ATOM   1615  CG  ASP H 217      14.280  16.217  42.544  1.00 24.24           C  
ATOM   1616  OD1 ASP H 217      14.233  16.331  41.293  1.00 22.96           O  
ATOM   1617  OD2 ASP H 217      13.282  15.946  43.263  1.00 26.80           O1-
ATOM   1618  C   ASP H 217      16.815  14.777  41.806  1.00 21.59           C  
ATOM   1619  O   ASP H 217      17.428  13.946  42.482  1.00 21.74           O  
ATOM   1620  N   TYR H 218      16.162  14.436  40.665  1.00 29.84           N  
ATOM   1621  CA  TYR H 218      16.240  13.007  40.464  1.00 28.98           C  
ATOM   1622  CB  TYR H 218      14.937  12.243  40.775  1.00 29.40           C  
ATOM   1623  CG  TYR H 218      14.689  12.289  42.244  1.00 44.31           C  
ATOM   1624  CD1 TYR H 218      13.958  13.313  42.803  1.00 28.79           C  
ATOM   1625  CD2 TYR H 218      15.196  11.306  43.064  1.00 47.53           C  
ATOM   1626  CE1 TYR H 218      13.734  13.350  44.158  1.00 47.82           C  
ATOM   1627  CE2 TYR H 218      14.975  11.337  44.421  1.00 45.20           C  
ATOM   1628  CZ  TYR H 218      14.241  12.362  44.968  1.00 42.44           C  
ATOM   1629  OH  TYR H 218      14.009  12.402  46.359  1.00 46.14           O  
ATOM   1630  C   TYR H 218      16.569  12.728  39.032  1.00 28.78           C  
ATOM   1631  O   TYR H 218      16.129  13.441  38.130  1.00 27.72           O  
ATOM   1632  N   TRP H 219      17.354  11.655  38.790  1.00 28.63           N  
ATOM   1633  CA  TRP H 219      17.785  11.347  37.455  1.00 28.69           C  
ATOM   1634  CB  TRP H 219      19.299  11.555  37.269  1.00 26.79           C  
ATOM   1635  CG  TRP H 219      19.770  12.981  37.443  1.00 27.85           C  
ATOM   1636  CD2 TRP H 219      20.426  13.759  36.427  1.00 25.77           C  
ATOM   1637  CD1 TRP H 219      19.727  13.765  38.559  1.00 26.49           C  
ATOM   1638  NE1 TRP H 219      20.302  14.984  38.300  1.00 28.29           N  
ATOM   1639  CE2 TRP H 219      20.741  14.995  36.993  1.00 28.79           C  
ATOM   1640  CE3 TRP H 219      20.746  13.467  35.133  1.00 27.10           C  
ATOM   1641  CZ2 TRP H 219      21.380  15.962  36.271  1.00 28.87           C  
ATOM   1642  CZ3 TRP H 219      21.388  14.446  34.407  1.00 27.11           C  
ATOM   1643  CH2 TRP H 219      21.699  15.669  34.963  1.00 28.73           C  
ATOM   1644  C   TRP H 219      17.546   9.895  37.173  1.00 30.51           C  
ATOM   1645  O   TRP H 219      17.560   9.059  38.074  1.00 29.75           O  
ATOM   1646  N   GLY H 220      17.319   9.566  35.884  1.00 28.50           N  
ATOM   1647  CA  GLY H 220      17.145   8.203  35.464  1.00 28.62           C  
ATOM   1648  C   GLY H 220      18.513   7.637  35.209  1.00 30.77           C  
ATOM   1649  O   GLY H 220      19.523   8.303  35.429  1.00 33.56           O  
ATOM   1650  N   LYS H 221      18.567   6.357  34.784  1.00 32.33           N  
ATOM   1651  CA  LYS H 221      19.780   5.654  34.451  1.00 34.62           C  
ATOM   1652  CB  LYS H 221      19.587   4.135  34.298  1.00 38.48           C  
ATOM   1653  CG  LYS H 221      19.376   3.393  35.619  1.00 50.82           C  
ATOM   1654  CD  LYS H 221      18.947   1.938  35.420  1.00 49.34           C  
ATOM   1655  CE  LYS H 221      18.761   1.161  36.725  1.00  0.00           C  
ATOM   1656  NZ  LYS H 221      18.397  -0.243  36.428  1.00  0.00           N1+
ATOM   1657  C   LYS H 221      20.361   6.149  33.159  1.00 33.44           C  
ATOM   1658  O   LYS H 221      21.579   6.134  32.984  1.00 34.12           O  
ATOM   1659  N   GLY H 222      19.505   6.548  32.196  1.00 30.74           N  
ATOM   1660  CA  GLY H 222      19.974   7.045  30.929  1.00 32.45           C  
ATOM   1661  C   GLY H 222      19.800   6.005  29.859  1.00 32.06           C  
ATOM   1662  O   GLY H 222      19.780   4.805  30.129  1.00 30.78           O  
ATOM   1663  N   THR H 223      19.643   6.467  28.599  1.00 30.31           N  
ATOM   1664  CA  THR H 223      19.540   5.597  27.459  1.00 30.13           C  
ATOM   1665  CB  THR H 223      18.186   5.626  26.808  1.00 31.06           C  
ATOM   1666  OG1 THR H 223      18.091   4.632  25.800  1.00 29.95           O  
ATOM   1667  CG2 THR H 223      17.954   7.023  26.211  1.00 31.26           C  
ATOM   1668  C   THR H 223      20.551   6.092  26.467  1.00 29.59           C  
ATOM   1669  O   THR H 223      20.701   7.299  26.280  1.00 28.16           O  
ATOM   1670  N   THR H 224      21.266   5.173  25.787  1.00 29.17           N  
ATOM   1671  CA  THR H 224      22.341   5.599  24.931  1.00 30.09           C  
ATOM   1672  CB  THR H 224      23.486   4.630  24.896  1.00 30.84           C  
ATOM   1673  OG1 THR H 224      24.002   4.441  26.205  1.00 26.67           O  
ATOM   1674  CG2 THR H 224      24.582   5.179  23.966  1.00 25.03           C  
ATOM   1675  C   THR H 224      21.866   5.778  23.525  1.00 31.87           C  
ATOM   1676  O   THR H 224      21.163   4.936  22.969  1.00 33.72           O  
ATOM   1677  N   VAL H 225      22.248   6.921  22.920  1.00 29.94           N  
ATOM   1678  CA  VAL H 225      21.905   7.192  21.556  1.00 30.11           C  
ATOM   1679  CB  VAL H 225      21.123   8.465  21.386  1.00 29.47           C  
ATOM   1680  CG1 VAL H 225      20.934   8.741  19.885  1.00 29.00           C  
ATOM   1681  CG2 VAL H 225      19.799   8.333  22.159  1.00 28.54           C  
ATOM   1682  C   VAL H 225      23.189   7.336  20.801  1.00 30.72           C  
ATOM   1683  O   VAL H 225      24.057   8.127  21.172  1.00 28.43           O  
ATOM   1684  N   THR H 226      23.351   6.555  19.714  1.00 29.25           N  
ATOM   1685  CA  THR H 226      24.559   6.657  18.947  1.00 27.47           C  
ATOM   1686  CB  THR H 226      25.342   5.377  18.884  1.00 31.02           C  
ATOM   1687  OG1 THR H 226      25.674   4.939  20.193  1.00 33.90           O  
ATOM   1688  CG2 THR H 226      26.629   5.626  18.080  1.00 30.64           C  
ATOM   1689  C   THR H 226      24.174   7.004  17.546  1.00 28.66           C  
ATOM   1690  O   THR H 226      23.383   6.302  16.918  1.00 29.05           O  
ATOM   1691  N   VAL H 227      24.727   8.112  17.018  1.00 28.61           N  
ATOM   1692  CA  VAL H 227      24.408   8.484  15.673  1.00 28.88           C  
ATOM   1693  CB  VAL H 227      24.042   9.931  15.526  1.00 27.39           C  
ATOM   1694  CG1 VAL H 227      23.759  10.217  14.042  1.00 31.06           C  
ATOM   1695  CG2 VAL H 227      22.854  10.229  16.454  1.00 27.34           C  
ATOM   1696  C   VAL H 227      25.634   8.255  14.853  1.00 31.69           C  
ATOM   1697  O   VAL H 227      26.645   8.933  15.033  1.00 31.32           O  
ATOM   1698  N   SER H 228      25.575   7.281  13.925  1.00 29.55           N  
ATOM   1699  CA  SER H 228      26.713   7.019  13.092  1.00 29.57           C  
ATOM   1700  CB  SER H 228      27.680   5.964  13.663  1.00 32.62           C  
ATOM   1701  OG  SER H 228      28.324   6.459  14.828  1.00 35.19           O  
ATOM   1702  C   SER H 228      26.213   6.490  11.788  1.00 30.63           C  
ATOM   1703  O   SER H 228      25.139   5.895  11.714  1.00 30.41           O  
ATOM   1704  N   SER H 229      26.991   6.701  10.709  1.00 32.05           N  
ATOM   1705  CA  SER H 229      26.574   6.208   9.429  1.00 34.63           C  
ATOM   1706  CB  SER H 229      27.045   7.080   8.252  1.00 36.50           C  
ATOM   1707  OG  SER H 229      28.462   7.077   8.176  1.00 38.86           O  
ATOM   1708  C   SER H 229      27.165   4.820   9.254  1.00 35.47           C  
ATOM   1709  O   SER H 229      27.734   4.562   8.161  1.00 33.75           O  
ATOM   1710  OXT SER H 229      27.054   3.998  10.203  1.00  0.00           O1-
TER    1711      SER H 229 
CONECT  149  638
CONECT  638  149
CONECT  942 1514
CONECT 1514  942
END
