# Supplementary material for: Fully automated antibody structure prediction using BIOVIA tools: Validation study
Source: PLoS One. 2017 May 18;12(5):e0177923. doi: 10.1371/journal.pone.0177923 (PMC5436848; doi:10.1371/journal.pone.0177923)
Supplement: S1 Dataset — Predicted structures using the Top5 framework method, Chothia CDR definition with no canonical filtering and generating 50 models. These were used in the detailed discussion of outliers and for comparison against predictions using canonical filtering. (ZIP) [file pone.0177923.s003.zip › 4OGY_LH_FV_FinalModel.pdb]

REMARK   Accelrys Discovery Studio PDB file
REMARK   Created:  2015-05-08T07:24:14Z
SSBOND   1 CYS L   23    CYS L   88                                     
SSBOND   2 CYS H  128    CYS H  202                                     
ATOM      1  N   ASP L   1      25.653  30.789  26.392  1.00 34.73           N1+
ATOM      2  CA  ASP L   1      25.450  32.152  26.919  1.00 34.22           C  
ATOM      3  CB  ASP L   1      24.002  32.335  27.400  1.00 35.22           C  
ATOM      4  CG  ASP L   1      23.794  33.822  27.649  1.00 37.98           C  
ATOM      5  OD1 ASP L   1      24.731  34.607  27.348  1.00 38.15           O  
ATOM      6  OD2 ASP L   1      22.690  34.193  28.133  1.00 41.45           O1-
ATOM      7  C   ASP L   1      26.370  32.397  28.069  1.00 32.62           C  
ATOM      8  O   ASP L   1      27.331  33.157  27.957  1.00 34.04           O  
ATOM      9  N   ILE L   2      26.100  31.740  29.214  1.00 27.63           N  
ATOM     10  CA  ILE L   2      26.948  31.914  30.355  1.00 25.44           C  
ATOM     11  CB  ILE L   2      26.195  32.006  31.655  1.00 24.67           C  
ATOM     12  CG1 ILE L   2      27.124  32.415  32.804  1.00 24.54           C  
ATOM     13  CG2 ILE L   2      25.468  30.684  31.897  1.00 23.46           C  
ATOM     14  CD1 ILE L   2      26.364  32.782  34.077  1.00 23.35           C  
ATOM     15  C   ILE L   2      27.852  30.728  30.414  1.00 25.48           C  
ATOM     16  O   ILE L   2      27.412  29.583  30.319  1.00 25.73           O  
ATOM     17  N   GLN L   3      29.168  30.972  30.538  1.00 24.78           N  
ATOM     18  CA  GLN L   3      30.048  29.847  30.581  1.00 25.33           C  
ATOM     19  CB  GLN L   3      31.275  29.977  29.666  1.00 27.69           C  
ATOM     20  CG  GLN L   3      30.863  30.019  28.192  1.00 32.97           C  
ATOM     21  CD  GLN L   3      32.118  29.958  27.340  1.00 36.52           C  
ATOM     22  OE1 GLN L   3      32.861  28.981  27.386  1.00 38.92           O  
ATOM     23  NE2 GLN L   3      32.365  31.026  26.537  1.00 37.13           N  
ATOM     24  C   GLN L   3      30.491  29.658  31.993  1.00 22.98           C  
ATOM     25  O   GLN L   3      30.659  30.618  32.743  1.00 22.74           O  
ATOM     26  N   MET L   4      30.664  28.382  32.390  1.00 22.13           N  
ATOM     27  CA  MET L   4      31.037  28.051  33.733  1.00 21.33           C  
ATOM     28  CB  MET L   4      30.129  26.974  34.347  1.00 19.80           C  
ATOM     29  CG  MET L   4      28.645  27.349  34.338  1.00 19.06           C  
ATOM     30  SD  MET L   4      28.213  28.765  35.389  1.00 19.75           S  
ATOM     31  CE  MET L   4      28.318  27.825  36.936  1.00 16.25           C  
ATOM     32  C   MET L   4      32.405  27.451  33.673  1.00 21.90           C  
ATOM     33  O   MET L   4      32.679  26.599  32.829  1.00 22.28           O  
ATOM     34  N   THR L   5      33.303  27.890  34.576  1.00 22.15           N  
ATOM     35  CA  THR L   5      34.644  27.375  34.593  1.00 23.08           C  
ATOM     36  CB  THR L   5      35.681  28.446  34.397  1.00 23.21           C  
ATOM     37  OG1 THR L   5      35.481  29.093  33.150  1.00 25.52           O  
ATOM     38  CG2 THR L   5      37.083  27.815  34.450  1.00 25.48           C  
ATOM     39  C   THR L   5      34.889  26.774  35.939  1.00 22.30           C  
ATOM     40  O   THR L   5      34.680  27.417  36.967  1.00 22.66           O  
ATOM     41  N   GLN L   6      35.354  25.510  35.968  1.00 20.93           N  
ATOM     42  CA  GLN L   6      35.610  24.892  37.236  1.00 20.78           C  
ATOM     43  CB  GLN L   6      34.961  23.510  37.417  1.00 20.13           C  
ATOM     44  CG  GLN L   6      33.434  23.552  37.463  1.00 19.91           C  
ATOM     45  CD  GLN L   6      32.934  22.147  37.761  1.00 19.63           C  
ATOM     46  OE1 GLN L   6      31.842  21.759  37.349  1.00 18.57           O  
ATOM     47  NE2 GLN L   6      33.753  21.362  38.509  1.00 18.39           N  
ATOM     48  C   GLN L   6      37.081  24.697  37.370  1.00 21.10           C  
ATOM     49  O   GLN L   6      37.785  24.468  36.390  1.00 21.27           O  
ATOM     50  N   SER L   7      37.590  24.825  38.608  1.00 20.98           N  
ATOM     51  CA  SER L   7      38.983  24.586  38.839  1.00 22.78           C  
ATOM     52  CB  SER L   7      39.820  25.873  38.895  1.00 23.27           C  
ATOM     53  OG  SER L   7      39.380  26.687  39.973  1.00 26.23           O  
ATOM     54  C   SER L   7      39.087  23.929  40.177  1.00 21.88           C  
ATOM     55  O   SER L   7      38.305  24.229  41.079  1.00 22.72           O  
ATOM     56  N   PRO L   8      40.004  23.014  40.347  1.00 22.58           N  
ATOM     57  CA  PRO L   8      40.868  22.544  39.295  1.00 22.57           C  
ATOM     58  CD  PRO L   8      40.573  22.788  41.663  1.00 21.68           C  
ATOM     59  CB  PRO L   8      42.121  22.007  39.985  1.00 22.93           C  
ATOM     60  CG  PRO L   8      41.673  21.741  41.433  1.00 22.90           C  
ATOM     61  C   PRO L   8      40.146  21.479  38.534  1.00 21.86           C  
ATOM     62  O   PRO L   8      39.094  21.037  38.989  1.00 21.83           O  
ATOM     63  N   SER L   9      40.678  21.062  37.369  1.00 22.24           N  
ATOM     64  CA  SER L   9      40.062  20.017  36.602  1.00 21.94           C  
ATOM     65  CB  SER L   9      40.754  19.790  35.248  1.00 22.66           C  
ATOM     66  OG  SER L   9      40.650  20.959  34.451  1.00 26.19           O  
ATOM     67  C   SER L   9      40.153  18.736  37.374  1.00 21.89           C  
ATOM     68  O   SER L   9      39.217  17.940  37.378  1.00 21.91           O  
ATOM     69  N   THR L  10      41.301  18.477  38.030  1.00 21.76           N  
ATOM     70  CA  THR L  10      41.402  17.263  38.790  1.00 22.50           C  
ATOM     71  CB  THR L  10      42.068  16.140  38.049  1.00 23.31           C  
ATOM     72  OG1 THR L  10      43.413  16.477  37.748  1.00  0.00           O  
ATOM     73  CG2 THR L  10      41.288  15.878  36.750  1.00  0.00           C  
ATOM     74  C   THR L  10      42.231  17.543  40.002  1.00 21.96           C  
ATOM     75  O   THR L  10      43.042  18.468  40.012  1.00 22.52           O  
ATOM     76  N   LEU L  11      42.024  16.751  41.077  1.00 22.64           N  
ATOM     77  CA  LEU L  11      42.799  16.939  42.269  1.00 23.23           C  
ATOM     78  CB  LEU L  11      42.151  17.924  43.264  1.00 22.71           C  
ATOM     79  CG  LEU L  11      40.750  17.532  43.782  1.00 23.85           C  
ATOM     80  CD1 LEU L  11      40.798  16.350  44.764  1.00 25.02           C  
ATOM     81  CD2 LEU L  11      40.016  18.753  44.361  1.00 22.51           C  
ATOM     82  C   LEU L  11      42.978  15.611  42.935  1.00 22.95           C  
ATOM     83  O   LEU L  11      42.181  14.695  42.739  1.00 22.68           O  
ATOM     84  N   SER L  12      44.058  15.471  43.730  1.00 22.84           N  
ATOM     85  CA  SER L  12      44.292  14.256  44.456  1.00 23.71           C  
ATOM     86  CB  SER L  12      45.657  13.610  44.156  1.00 25.21           C  
ATOM     87  OG  SER L  12      45.729  13.213  42.795  1.00 29.32           O  
ATOM     88  C   SER L  12      44.308  14.619  45.906  1.00 22.79           C  
ATOM     89  O   SER L  12      44.975  15.571  46.307  1.00 24.19           O  
ATOM     90  N   ALA L  13      43.577  13.850  46.739  1.00 21.44           N  
ATOM     91  CA  ALA L  13      43.525  14.162  48.137  1.00 22.05           C  
ATOM     92  CB  ALA L  13      42.278  14.968  48.538  1.00 21.12           C  
ATOM     93  C   ALA L  13      43.484  12.873  48.891  1.00 22.12           C  
ATOM     94  O   ALA L  13      43.310  11.803  48.309  1.00 22.25           O  
ATOM     95  N   SER L  14      43.672  12.950  50.222  1.00 22.61           N  
ATOM     96  CA  SER L  14      43.668  11.776  51.042  1.00 22.85           C  
ATOM     97  CB  SER L  14      44.870  11.704  52.002  1.00 24.14           C  
ATOM     98  OG  SER L  14      46.083  11.650  51.265  1.00 25.58           O  
ATOM     99  C   SER L  14      42.425  11.816  51.870  1.00 22.72           C  
ATOM    100  O   SER L  14      41.809  12.868  52.037  1.00 22.47           O  
ATOM    101  N   VAL L  15      42.010  10.650  52.403  1.00 22.58           N  
ATOM    102  CA  VAL L  15      40.810  10.628  53.184  1.00 22.08           C  
ATOM    103  CB  VAL L  15      40.360   9.245  53.571  1.00 22.28           C  
ATOM    104  CG1 VAL L  15      39.964   8.485  52.292  1.00 19.68           C  
ATOM    105  CG2 VAL L  15      41.481   8.567  54.376  1.00 20.48           C  
ATOM    106  C   VAL L  15      41.043  11.427  54.425  1.00 22.78           C  
ATOM    107  O   VAL L  15      42.116  11.380  55.025  1.00 24.20           O  
ATOM    108  N   GLY L  16      40.016  12.210  54.820  1.00 22.28           N  
ATOM    109  CA  GLY L  16      40.078  13.025  56.000  1.00 22.02           C  
ATOM    110  C   GLY L  16      40.445  14.431  55.625  1.00 22.45           C  
ATOM    111  O   GLY L  16      40.315  15.343  56.439  1.00 23.25           O  
ATOM    112  N   ASP L  17      40.889  14.654  54.373  1.00 22.71           N  
ATOM    113  CA  ASP L  17      41.314  15.972  53.985  1.00 22.65           C  
ATOM    114  CB  ASP L  17      42.165  16.007  52.701  1.00 22.40           C  
ATOM    115  CG  ASP L  17      43.558  15.482  53.006  1.00 24.58           C  
ATOM    116  OD1 ASP L  17      43.875  15.291  54.210  1.00 25.71           O  
ATOM    117  OD2 ASP L  17      44.331  15.276  52.033  1.00 28.93           O1-
ATOM    118  C   ASP L  17      40.132  16.852  53.724  1.00 22.86           C  
ATOM    119  O   ASP L  17      39.004  16.390  53.558  1.00 21.32           O  
ATOM    120  N   ARG L  18      40.390  18.177  53.706  1.00 23.14           N  
ATOM    121  CA  ARG L  18      39.387  19.150  53.384  1.00 24.00           C  
ATOM    122  CB  ARG L  18      39.433  20.416  54.257  1.00 24.69           C  
ATOM    123  CG  ARG L  18      38.382  21.452  53.847  1.00 25.85           C  
ATOM    124  CD  ARG L  18      38.682  22.876  54.327  1.00 27.34           C  
ATOM    125  NE  ARG L  18      38.410  22.944  55.788  1.00 30.49           N  
ATOM    126  CZ  ARG L  18      37.218  23.436  56.237  0.94 32.87           C  
ATOM    127  NH1 ARG L  18      36.274  23.862  55.347  0.94 31.94           N1+
ATOM    128  NH2 ARG L  18      36.975  23.512  57.577  0.94 33.31           N  
ATOM    129  C   ARG L  18      39.698  19.583  51.988  1.00 23.95           C  
ATOM    130  O   ARG L  18      40.839  19.925  51.685  1.00 23.59           O  
ATOM    131  N   VAL L  19      38.690  19.570  51.094  1.00 23.72           N  
ATOM    132  CA  VAL L  19      38.964  19.913  49.731  1.00 23.34           C  
ATOM    133  CB  VAL L  19      38.841  18.720  48.825  1.00 24.03           C  
ATOM    134  CG1 VAL L  19      37.379  18.254  48.814  1.00 23.90           C  
ATOM    135  CG2 VAL L  19      39.399  19.065  47.443  1.00 23.69           C  
ATOM    136  C   VAL L  19      37.994  20.970  49.294  1.00 22.95           C  
ATOM    137  O   VAL L  19      36.834  20.974  49.708  1.00 22.55           O  
ATOM    138  N   THR L  20      38.468  21.916  48.449  1.00 22.70           N  
ATOM    139  CA  THR L  20      37.646  23.000  47.989  1.00 22.50           C  
ATOM    140  CB  THR L  20      38.137  24.333  48.476  1.00 22.51           C  
ATOM    141  OG1 THR L  20      38.180  24.342  49.895  1.00 23.10           O  
ATOM    142  CG2 THR L  20      37.196  25.438  47.973  1.00 22.58           C  
ATOM    143  C   THR L  20      37.686  23.021  46.489  1.00 22.38           C  
ATOM    144  O   THR L  20      38.755  22.943  45.885  1.00 22.73           O  
ATOM    145  N   ILE L  21      36.504  23.141  45.850  1.00 21.81           N  
ATOM    146  CA  ILE L  21      36.414  23.176  44.415  1.00 21.56           C  
ATOM    147  CB  ILE L  21      35.507  22.115  43.855  1.00 22.30           C  
ATOM    148  CG1 ILE L  21      36.012  20.720  44.253  1.00 23.84           C  
ATOM    149  CG2 ILE L  21      35.405  22.317  42.334  1.00 23.12           C  
ATOM    150  CD1 ILE L  21      34.992  19.612  44.005  1.00 23.44           C  
ATOM    151  C   ILE L  21      35.815  24.506  44.066  1.00 20.70           C  
ATOM    152  O   ILE L  21      34.915  24.983  44.754  1.00 19.27           O  
ATOM    153  N   THR L  22      36.306  25.146  42.984  1.00 20.80           N  
ATOM    154  CA  THR L  22      35.831  26.459  42.647  1.00 21.26           C  
ATOM    155  CB  THR L  22      36.947  27.454  42.477  1.00 22.33           C  
ATOM    156  OG1 THR L  22      37.711  27.533  43.671  1.00 24.17           O  
ATOM    157  CG2 THR L  22      36.358  28.833  42.137  1.00 22.11           C  
ATOM    158  C   THR L  22      35.096  26.405  41.343  1.00 21.18           C  
ATOM    159  O   THR L  22      35.427  25.623  40.452  1.00 21.30           O  
ATOM    160  N   CYS L  23      34.034  27.228  41.223  1.00 21.78           N  
ATOM    161  CA  CYS L  23      33.272  27.329  40.007  1.00 21.56           C  
ATOM    162  CB  CYS L  23      31.885  26.643  40.107  0.89 20.73           C  
ATOM    163  SG  CYS L  23      30.888  26.754  38.587  0.89 22.99           S  
ATOM    164  C   CYS L  23      33.089  28.801  39.761  1.00 21.66           C  
ATOM    165  O   CYS L  23      32.671  29.536  40.656  1.00 22.55           O  
ATOM    166  N   ARG L  24      33.418  29.274  38.538  1.00 21.72           N  
ATOM    167  CA  ARG L  24      33.318  30.677  38.232  1.00 21.90           C  
ATOM    168  CB  ARG L  24      34.635  31.297  37.747  1.00 23.77           C  
ATOM    169  CG  ARG L  24      35.721  31.375  38.812  1.00 26.17           C  
ATOM    170  CD  ARG L  24      37.091  31.728  38.234  1.00 29.64           C  
ATOM    171  NE  ARG L  24      38.055  31.768  39.365  1.00 37.73           N  
ATOM    172  CZ  ARG L  24      38.451  32.965  39.884  1.00 39.07           C  
ATOM    173  NH1 ARG L  24      38.022  34.128  39.316  1.00 39.97           N1+
ATOM    174  NH2 ARG L  24      39.284  32.998  40.964  1.00 39.76           N  
ATOM    175  C   ARG L  24      32.369  30.846  37.091  1.00 21.18           C  
ATOM    176  O   ARG L  24      32.326  30.020  36.180  1.00 21.18           O  
ATOM    177  N   ALA L  25      31.594  31.950  37.107  1.00 19.58           N  
ATOM    178  CA  ALA L  25      30.655  32.215  36.058  1.00 19.89           C  
ATOM    179  CB  ALA L  25      29.247  32.566  36.572  1.00 18.14           C  
ATOM    180  C   ALA L  25      31.154  33.388  35.271  1.00 19.98           C  
ATOM    181  O   ALA L  25      31.863  34.249  35.789  1.00 20.08           O  
ATOM    182  N   SER L  26      30.847  33.411  33.955  1.00 39.58           N  
ATOM    183  CA  SER L  26      31.276  34.459  33.065  1.00 40.52           C  
ATOM    184  CB  SER L  26      30.966  34.157  31.587  1.00 40.42           C  
ATOM    185  OG  SER L  26      29.562  34.128  31.376  1.00 39.68           O  
ATOM    186  C   SER L  26      30.560  35.725  33.420  1.00 41.88           C  
ATOM    187  O   SER L  26      31.079  36.819  33.203  1.00 44.10           O  
ATOM    188  N   GLN L  27      29.327  35.600  33.954  1.00 41.06           N  
ATOM    189  CA  GLN L  27      28.564  36.755  34.330  1.00 41.85           C  
ATOM    190  CB  GLN L  27      27.499  37.157  33.298  1.00 43.12           C  
ATOM    191  CG  GLN L  27      26.412  36.108  33.076  1.00 44.12           C  
ATOM    192  CD  GLN L  27      25.461  36.673  32.031  1.00 46.00           C  
ATOM    193  OE1 GLN L  27      24.461  36.050  31.679  1.00 48.09           O  
ATOM    194  NE2 GLN L  27      25.784  37.887  31.509  1.00 46.46           N  
ATOM    195  C   GLN L  27      27.882  36.441  35.628  1.00 41.86           C  
ATOM    196  O   GLN L  27      27.868  35.291  36.058  1.00 41.84           O  
ATOM    197  N   SER L  28      27.321  37.479  36.289  1.00 42.43           N  
ATOM    198  CA  SER L  28      26.713  37.353  37.587  1.00 43.17           C  
ATOM    199  CB  SER L  28      26.274  38.709  38.169  1.00 36.69           C  
ATOM    200  OG  SER L  28      25.680  38.538  39.447  1.00 39.20           O  
ATOM    201  C   SER L  28      25.505  36.469  37.523  1.00 42.60           C  
ATOM    202  O   SER L  28      24.518  36.754  36.846  1.00 42.75           O  
ATOM    203  N   ILE L  29      25.631  35.320  38.202  1.00 41.05           N  
ATOM    204  CA  ILE L  29      24.673  34.273  38.395  1.00 39.08           C  
ATOM    205  CB  ILE L  29      25.304  32.956  38.756  1.00 35.88           C  
ATOM    206  CG1 ILE L  29      26.440  32.574  37.812  1.00 33.20           C  
ATOM    207  CG2 ILE L  29      24.198  31.902  38.695  1.00 35.72           C  
ATOM    208  CD1 ILE L  29      27.147  31.289  38.242  1.00 30.58           C  
ATOM    209  C   ILE L  29      23.708  34.564  39.497  1.00 40.35           C  
ATOM    210  O   ILE L  29      22.625  33.979  39.524  1.00 39.79           O  
ATOM    211  N   SER L  30      24.137  35.339  40.515  1.00 42.04           N  
ATOM    212  CA  SER L  30      23.359  35.497  41.712  1.00 42.39           C  
ATOM    213  CB  SER L  30      21.830  35.634  41.540  1.00 42.75           C  
ATOM    214  OG  SER L  30      21.513  36.848  40.877  1.00 47.24           O  
ATOM    215  C   SER L  30      23.664  34.246  42.478  1.00 42.27           C  
ATOM    216  O   SER L  30      24.781  33.735  42.413  1.00 43.81           O  
ATOM    217  N   SER L  31      22.714  33.768  43.292  1.00 41.34           N  
ATOM    218  CA  SER L  31      22.898  32.555  44.037  1.00 40.66           C  
ATOM    219  CB  SER L  31      22.081  32.533  45.338  1.00 43.98           C  
ATOM    220  OG  SER L  31      22.503  33.581  46.198  1.00 63.56           O  
ATOM    221  C   SER L  31      22.476  31.348  43.244  1.00 37.36           C  
ATOM    222  O   SER L  31      22.508  30.239  43.774  1.00 34.20           O  
ATOM    223  N   TRP L  32      22.056  31.498  41.971  1.00 36.48           N  
ATOM    224  CA  TRP L  32      21.453  30.360  41.324  1.00 35.31           C  
ATOM    225  CB  TRP L  32      20.550  30.785  40.158  1.00 34.98           C  
ATOM    226  CG  TRP L  32      19.561  31.847  40.574  1.00 36.82           C  
ATOM    227  CD2 TRP L  32      18.701  31.746  41.719  1.00 38.23           C  
ATOM    228  CD1 TRP L  32      19.355  33.087  40.045  1.00 36.80           C  
ATOM    229  NE1 TRP L  32      18.412  33.762  40.783  1.00 37.99           N  
ATOM    230  CE2 TRP L  32      18.004  32.948  41.818  1.00 39.14           C  
ATOM    231  CE3 TRP L  32      18.515  30.740  42.620  1.00 38.42           C  
ATOM    232  CZ2 TRP L  32      17.108  33.160  42.826  1.00 42.47           C  
ATOM    233  CZ3 TRP L  32      17.602  30.948  43.630  1.00 41.08           C  
ATOM    234  CH2 TRP L  32      16.912  32.137  43.727  1.00 42.33           C  
ATOM    235  C   TRP L  32      22.499  29.441  40.769  1.00 34.29           C  
ATOM    236  O   TRP L  32      22.760  29.422  39.568  1.00 33.97           O  
ATOM    237  N   LEU L  33      23.078  28.599  41.643  1.00 16.97           N  
ATOM    238  CA  LEU L  33      24.106  27.658  41.286  1.00 16.81           C  
ATOM    239  CB  LEU L  33      25.506  28.111  41.733  1.00 16.84           C  
ATOM    240  CG  LEU L  33      26.625  27.134  41.332  1.00 18.16           C  
ATOM    241  CD1 LEU L  33      26.881  27.170  39.818  1.00 18.36           C  
ATOM    242  CD2 LEU L  33      27.893  27.346  42.168  1.00 17.20           C  
ATOM    243  C   LEU L  33      23.841  26.358  41.986  1.00 15.30           C  
ATOM    244  O   LEU L  33      23.478  26.343  43.161  1.00 15.06           O  
ATOM    245  N   ALA L  34      24.038  25.224  41.280  1.00 15.54           N  
ATOM    246  CA  ALA L  34      23.802  23.926  41.859  1.00 15.33           C  
ATOM    247  CB  ALA L  34      22.621  23.179  41.210  1.00 15.43           C  
ATOM    248  C   ALA L  34      25.024  23.070  41.668  1.00 15.62           C  
ATOM    249  O   ALA L  34      25.796  23.263  40.731  1.00 16.02           O  
ATOM    250  N   TRP L  35      25.233  22.098  42.586  1.00 15.83           N  
ATOM    251  CA  TRP L  35      26.366  21.208  42.507  1.00 15.78           C  
ATOM    252  CB  TRP L  35      27.305  21.283  43.723  1.00 14.78           C  
ATOM    253  CG  TRP L  35      28.094  22.565  43.821  1.00 15.88           C  
ATOM    254  CD2 TRP L  35      29.377  22.772  43.206  1.00 15.67           C  
ATOM    255  CD1 TRP L  35      27.785  23.724  44.470  1.00 15.35           C  
ATOM    256  NE1 TRP L  35      28.792  24.642  44.297  1.00 14.65           N  
ATOM    257  CE2 TRP L  35      29.779  24.070  43.521  1.00 15.32           C  
ATOM    258  CE3 TRP L  35      30.155  21.950  42.439  1.00 15.64           C  
ATOM    259  CZ2 TRP L  35      30.970  24.566  43.073  1.00 15.96           C  
ATOM    260  CZ3 TRP L  35      31.355  22.453  41.992  1.00 15.67           C  
ATOM    261  CH2 TRP L  35      31.755  23.735  42.303  1.00 15.97           C  
ATOM    262  C   TRP L  35      25.872  19.793  42.420  1.00 15.92           C  
ATOM    263  O   TRP L  35      24.869  19.437  43.040  1.00 15.98           O  
ATOM    264  N   TYR L  36      26.579  18.949  41.633  1.00 16.47           N  
ATOM    265  CA  TYR L  36      26.209  17.562  41.471  1.00 16.71           C  
ATOM    266  CB  TYR L  36      25.885  17.107  40.048  1.00 16.48           C  
ATOM    267  CG  TYR L  36      24.830  17.890  39.377  1.00 16.62           C  
ATOM    268  CD1 TYR L  36      23.511  17.536  39.472  1.00 15.45           C  
ATOM    269  CD2 TYR L  36      25.175  18.983  38.631  1.00 16.09           C  
ATOM    270  CE1 TYR L  36      22.547  18.253  38.814  1.00 16.60           C  
ATOM    271  CE2 TYR L  36      24.216  19.702  37.971  1.00 17.09           C  
ATOM    272  CZ  TYR L  36      22.901  19.337  38.059  1.00 16.88           C  
ATOM    273  OH  TYR L  36      21.931  20.081  37.362  1.00 18.91           O  
ATOM    274  C   TYR L  36      27.421  16.708  41.699  1.00 17.38           C  
ATOM    275  O   TYR L  36      28.557  17.138  41.492  1.00 17.80           O  
ATOM    276  N   GLN L  37      27.185  15.444  42.111  1.00 17.08           N  
ATOM    277  CA  GLN L  37      28.244  14.486  42.259  1.00 17.45           C  
ATOM    278  CB  GLN L  37      28.288  13.839  43.654  1.00 17.69           C  
ATOM    279  CG  GLN L  37      29.411  12.815  43.831  1.00 19.58           C  
ATOM    280  CD  GLN L  37      29.297  12.246  45.241  1.00 22.17           C  
ATOM    281  OE1 GLN L  37      28.278  11.669  45.615  1.00 22.54           O  
ATOM    282  NE2 GLN L  37      30.373  12.419  46.052  1.00 21.78           N  
ATOM    283  C   GLN L  37      27.942  13.379  41.294  1.00 18.27           C  
ATOM    284  O   GLN L  37      26.789  12.975  41.152  1.00 18.66           O  
ATOM    285  N   GLN L  38      28.964  12.881  40.571  1.00 18.76           N  
ATOM    286  CA  GLN L  38      28.706  11.778  39.691  1.00 19.86           C  
ATOM    287  CB  GLN L  38      28.614  12.156  38.200  1.00 19.53           C  
ATOM    288  CG  GLN L  38      28.335  10.958  37.286  1.00 18.79           C  
ATOM    289  CD  GLN L  38      28.151  11.476  35.866  1.00 19.60           C  
ATOM    290  OE1 GLN L  38      27.887  12.657  35.655  1.00 20.54           O  
ATOM    291  NE2 GLN L  38      28.288  10.572  34.860  1.00 17.62           N  
ATOM    292  C   GLN L  38      29.810  10.785  39.835  1.00 21.44           C  
ATOM    293  O   GLN L  38      30.987  11.108  39.682  1.00 21.13           O  
ATOM    294  N   LYS L  39      29.436   9.532  40.150  1.00 22.98           N  
ATOM    295  CA  LYS L  39      30.388   8.467  40.251  1.00 25.24           C  
ATOM    296  CB  LYS L  39      30.059   7.459  41.367  1.00 26.15           C  
ATOM    297  CG  LYS L  39      30.228   8.088  42.753  1.00 26.83           C  
ATOM    298  CD  LYS L  39      29.566   7.318  43.896  1.00 28.21           C  
ATOM    299  CE  LYS L  39      29.772   7.980  45.261  1.00 29.44           C  
ATOM    300  NZ  LYS L  39      28.972   7.284  46.291  1.00 30.29           N1+
ATOM    301  C   LYS L  39      30.363   7.776  38.930  1.00 27.06           C  
ATOM    302  O   LYS L  39      29.365   7.823  38.217  1.00 27.03           O  
ATOM    303  N   PRO L  40      31.450   7.152  38.578  0.96 28.33           N  
ATOM    304  CA  PRO L  40      31.583   6.542  37.284  0.96 29.56           C  
ATOM    305  CD  PRO L  40      32.358   6.576  39.556  0.95 30.40           C  
ATOM    306  CB  PRO L  40      32.908   5.786  37.330  0.96 30.29           C  
ATOM    307  CG  PRO L  40      33.048   5.415  38.819  0.95 30.68           C  
ATOM    308  C   PRO L  40      30.446   5.622  36.966  0.96 29.20           C  
ATOM    309  O   PRO L  40      30.102   4.776  37.790  0.96 29.43           O  
ATOM    310  N   GLY L  41      29.857   5.780  35.764  0.96 29.53           N  
ATOM    311  CA  GLY L  41      28.822   4.912  35.281  0.96 29.75           C  
ATOM    312  C   GLY L  41      27.523   5.192  35.976  0.96 29.66           C  
ATOM    313  O   GLY L  41      26.601   4.382  35.898  0.96 29.15           O  
ATOM    314  N   LYS L  42      27.393   6.346  36.664  1.00 28.16           N  
ATOM    315  CA  LYS L  42      26.170   6.601  37.377  1.00 26.36           C  
ATOM    316  CB  LYS L  42      26.349   6.702  38.903  1.00 26.82           C  
ATOM    317  CG  LYS L  42      26.929   5.449  39.562  1.00 28.24           C  
ATOM    318  CD  LYS L  42      26.071   4.199  39.391  0.80 29.78           C  
ATOM    319  CE  LYS L  42      26.669   2.961  40.058  0.80 30.97           C  
ATOM    320  NZ  LYS L  42      25.765   1.809  39.871  0.80 31.22           N1+
ATOM    321  C   LYS L  42      25.633   7.936  36.966  1.00 24.36           C  
ATOM    322  O   LYS L  42      26.345   8.761  36.395  1.00 23.70           O  
ATOM    323  N   ALA L  43      24.332   8.165  37.250  1.00 23.27           N  
ATOM    324  CA  ALA L  43      23.695   9.421  36.967  1.00 22.46           C  
ATOM    325  CB  ALA L  43      22.158   9.367  37.032  1.00 22.41           C  
ATOM    326  C   ALA L  43      24.163  10.402  38.001  1.00 21.20           C  
ATOM    327  O   ALA L  43      24.623  10.015  39.074  1.00 20.91           O  
ATOM    328  N   PRO L  44      24.075  11.672  37.691  1.00 20.79           N  
ATOM    329  CA  PRO L  44      24.496  12.688  38.621  1.00 19.79           C  
ATOM    330  CD  PRO L  44      24.194  12.113  36.309  1.00 20.56           C  
ATOM    331  CB  PRO L  44      24.571  13.981  37.814  1.00 20.11           C  
ATOM    332  CG  PRO L  44      24.842  13.507  36.375  1.00 19.99           C  
ATOM    333  C   PRO L  44      23.535  12.760  39.766  1.00 20.44           C  
ATOM    334  O   PRO L  44      22.397  12.322  39.612  1.00 20.70           O  
ATOM    335  N   LYS L  45      23.983  13.277  40.929  1.00 20.31           N  
ATOM    336  CA  LYS L  45      23.149  13.398  42.092  1.00 21.25           C  
ATOM    337  CB  LYS L  45      23.606  12.469  43.232  1.00 22.25           C  
ATOM    338  CG  LYS L  45      22.744  12.547  44.493  1.00 25.56           C  
ATOM    339  CD  LYS L  45      23.109  11.495  45.543  1.00 28.20           C  
ATOM    340  CE  LYS L  45      24.141  11.980  46.559  1.00 35.19           C  
ATOM    341  NZ  LYS L  45      23.476  12.810  47.586  1.00 38.15           N1+
ATOM    342  C   LYS L  45      23.309  14.806  42.593  1.00 20.36           C  
ATOM    343  O   LYS L  45      24.430  15.294  42.722  1.00 19.42           O  
ATOM    344  N   LEU L  46      22.190  15.502  42.898  1.00 18.35           N  
ATOM    345  CA  LEU L  46      22.253  16.874  43.346  1.00 17.50           C  
ATOM    346  CB  LEU L  46      20.922  17.628  43.168  1.00 16.44           C  
ATOM    347  CG  LEU L  46      20.891  19.005  43.851  1.00 15.84           C  
ATOM    348  CD1 LEU L  46      22.044  19.907  43.394  1.00 14.10           C  
ATOM    349  CD2 LEU L  46      19.516  19.668  43.686  1.00 14.83           C  
ATOM    350  C   LEU L  46      22.664  16.963  44.785  1.00 17.78           C  
ATOM    351  O   LEU L  46      22.042  16.355  45.655  1.00 18.12           O  
ATOM    352  N   LEU L  47      23.822  17.620  45.041  1.00 16.54           N  
ATOM    353  CA  LEU L  47      24.320  17.903  46.361  1.00 16.72           C  
ATOM    354  CB  LEU L  47      25.845  18.077  46.369  1.00 16.86           C  
ATOM    355  CG  LEU L  47      26.603  16.798  45.972  1.00 18.23           C  
ATOM    356  CD1 LEU L  47      28.121  17.026  45.995  1.00 20.52           C  
ATOM    357  CD2 LEU L  47      26.181  15.608  46.850  1.00 18.67           C  
ATOM    358  C   LEU L  47      23.751  19.157  46.969  1.00 15.95           C  
ATOM    359  O   LEU L  47      23.217  19.135  48.079  1.00 16.09           O  
ATOM    360  N   ILE L  48      23.853  20.293  46.234  1.00 15.68           N  
ATOM    361  CA  ILE L  48      23.489  21.570  46.791  1.00 15.92           C  
ATOM    362  CB  ILE L  48      24.671  22.344  47.300  1.00 16.45           C  
ATOM    363  CG1 ILE L  48      25.381  21.563  48.419  1.00 16.58           C  
ATOM    364  CG2 ILE L  48      24.188  23.739  47.728  1.00 16.80           C  
ATOM    365  CD1 ILE L  48      26.735  22.147  48.825  1.00 17.31           C  
ATOM    366  C   ILE L  48      22.854  22.412  45.734  1.00 16.28           C  
ATOM    367  O   ILE L  48      23.205  22.328  44.558  1.00 16.08           O  
ATOM    368  N   TYR L  49      21.886  23.255  46.144  1.00 16.02           N  
ATOM    369  CA  TYR L  49      21.279  24.174  45.221  1.00 16.36           C  
ATOM    370  CB  TYR L  49      19.879  23.775  44.699  1.00 17.22           C  
ATOM    371  CG  TYR L  49      18.915  23.615  45.824  1.00 17.93           C  
ATOM    372  CD1 TYR L  49      18.867  22.438  46.531  1.00 18.12           C  
ATOM    373  CD2 TYR L  49      18.049  24.632  46.154  1.00 18.03           C  
ATOM    374  CE1 TYR L  49      17.980  22.280  47.568  1.00 18.72           C  
ATOM    375  CE2 TYR L  49      17.159  24.478  47.191  1.00 18.50           C  
ATOM    376  CZ  TYR L  49      17.125  23.302  47.900  1.00 19.25           C  
ATOM    377  OH  TYR L  49      16.214  23.143  48.964  1.00 18.84           O  
ATOM    378  C   TYR L  49      21.218  25.518  45.887  1.00 17.11           C  
ATOM    379  O   TYR L  49      21.381  25.632  47.099  1.00 17.30           O  
ATOM    380  N   LYS L  50      20.918  26.577  45.112  1.00 27.68           N  
ATOM    381  CA  LYS L  50      20.768  27.869  45.721  1.00 27.81           C  
ATOM    382  CB  LYS L  50      19.700  27.827  46.827  1.00 30.63           C  
ATOM    383  CG  LYS L  50      19.444  29.149  47.547  1.00 36.40           C  
ATOM    384  CD  LYS L  50      18.364  29.047  48.621  1.00 30.82           C  
ATOM    385  CE  LYS L  50      18.619  29.977  49.809  1.00 21.20           C  
ATOM    386  NZ  LYS L  50      19.807  29.513  50.560  1.00 19.85           N1+
ATOM    387  C   LYS L  50      22.079  28.273  46.321  1.00 29.06           C  
ATOM    388  O   LYS L  50      22.154  29.085  47.244  1.00 28.63           O  
ATOM    389  N   ALA L  51      23.162  27.695  45.789  1.00 27.42           N  
ATOM    390  CA  ALA L  51      24.518  27.999  46.148  1.00 27.31           C  
ATOM    391  CB  ALA L  51      24.825  29.509  46.104  1.00 27.72           C  
ATOM    392  C   ALA L  51      24.855  27.506  47.520  1.00 29.17           C  
ATOM    393  O   ALA L  51      26.027  27.265  47.803  1.00 29.85           O  
ATOM    394  N   SER L  52      23.864  27.246  48.394  1.00 28.86           N  
ATOM    395  CA  SER L  52      24.300  26.897  49.717  1.00 29.04           C  
ATOM    396  CB  SER L  52      24.242  28.094  50.682  1.00 30.22           C  
ATOM    397  OG  SER L  52      25.120  29.121  50.246  1.00 34.26           O  
ATOM    398  C   SER L  52      23.412  25.846  50.300  1.00 31.11           C  
ATOM    399  O   SER L  52      23.796  25.187  51.266  1.00 33.26           O  
ATOM    400  N   THR L  53      22.213  25.635  49.727  1.00 18.09           N  
ATOM    401  CA  THR L  53      21.292  24.761  50.406  1.00 18.76           C  
ATOM    402  CB  THR L  53      19.849  24.893  50.019  1.00 18.93           C  
ATOM    403  OG1 THR L  53      19.666  24.525  48.663  1.00 19.23           O  
ATOM    404  CG2 THR L  53      19.381  26.333  50.256  1.00 12.38           C  
ATOM    405  C   THR L  53      21.644  23.354  50.081  1.00 19.27           C  
ATOM    406  O   THR L  53      21.834  22.993  48.920  1.00 18.26           O  
ATOM    407  N   LEU L  54      21.722  22.512  51.127  1.00 19.83           N  
ATOM    408  CA  LEU L  54      22.025  21.132  50.919  1.00 21.61           C  
ATOM    409  CB  LEU L  54      22.658  20.442  52.136  1.00 22.32           C  
ATOM    410  CG  LEU L  54      24.041  21.010  52.492  1.00 22.81           C  
ATOM    411  CD1 LEU L  54      24.650  20.302  53.706  1.00 25.92           C  
ATOM    412  CD2 LEU L  54      24.984  20.980  51.283  1.00 23.58           C  
ATOM    413  C   LEU L  54      20.746  20.424  50.637  1.00 21.91           C  
ATOM    414  O   LEU L  54      19.727  20.673  51.280  1.00 22.65           O  
ATOM    415  N   GLU L  55      20.777  19.517  49.646  1.00 21.14           N  
ATOM    416  CA  GLU L  55      19.620  18.737  49.326  1.00 21.27           C  
ATOM    417  CB  GLU L  55      19.739  17.962  48.002  1.00 21.76           C  
ATOM    418  CG  GLU L  55      18.506  17.117  47.667  1.00 23.63           C  
ATOM    419  CD  GLU L  55      17.326  18.035  47.409  1.00 21.42           C  
ATOM    420  OE1 GLU L  55      16.886  18.727  48.365  1.00 22.35           O  
ATOM    421  OE2 GLU L  55      16.840  18.050  46.248  1.00 15.85           O1-
ATOM    422  C   GLU L  55      19.453  17.757  50.440  1.00 21.26           C  
ATOM    423  O   GLU L  55      20.412  17.409  51.130  1.00 20.40           O  
ATOM    424  N   SER L  56      18.211  17.293  50.658  1.00 22.12           N  
ATOM    425  CA  SER L  56      17.970  16.413  51.763  1.00 23.37           C  
ATOM    426  CB  SER L  56      16.482  16.075  51.959  1.00 24.55           C  
ATOM    427  OG  SER L  56      15.752  17.257  52.250  1.00 29.76           O  
ATOM    428  C   SER L  56      18.713  15.129  51.556  1.00 22.33           C  
ATOM    429  O   SER L  56      18.838  14.636  50.436  1.00 23.04           O  
ATOM    430  N   GLY L  57      19.251  14.566  52.661  1.00 21.45           N  
ATOM    431  CA  GLY L  57      19.917  13.293  52.629  1.00 22.16           C  
ATOM    432  C   GLY L  57      21.385  13.459  52.372  1.00 22.28           C  
ATOM    433  O   GLY L  57      22.136  12.490  52.474  1.00 23.19           O  
ATOM    434  N   VAL L  58      21.844  14.680  52.036  1.00 22.15           N  
ATOM    435  CA  VAL L  58      23.245  14.883  51.766  1.00 21.55           C  
ATOM    436  CB  VAL L  58      23.515  16.109  50.941  1.00 21.16           C  
ATOM    437  CG1 VAL L  58      25.037  16.290  50.810  1.00 19.70           C  
ATOM    438  CG2 VAL L  58      22.793  15.961  49.590  1.00 20.13           C  
ATOM    439  C   VAL L  58      23.961  15.058  53.069  1.00 21.80           C  
ATOM    440  O   VAL L  58      23.427  15.659  54.000  1.00 21.98           O  
ATOM    441  N   PRO L  59      25.170  14.551  53.153  1.00 21.80           N  
ATOM    442  CA  PRO L  59      25.930  14.651  54.374  1.00 22.16           C  
ATOM    443  CD  PRO L  59      25.540  13.374  52.383  1.00 21.43           C  
ATOM    444  CB  PRO L  59      27.101  13.680  54.219  1.00 22.66           C  
ATOM    445  CG  PRO L  59      26.566  12.618  53.245  1.00 22.59           C  
ATOM    446  C   PRO L  59      26.360  16.062  54.643  1.00 22.81           C  
ATOM    447  O   PRO L  59      26.617  16.802  53.697  1.00 22.78           O  
ATOM    448  N   SER L  60      26.483  16.432  55.932  1.00 23.39           N  
ATOM    449  CA  SER L  60      26.806  17.768  56.359  1.00 23.60           C  
ATOM    450  CB  SER L  60      26.738  17.939  57.886  1.00 24.74           C  
ATOM    451  OG  SER L  60      25.417  17.702  58.347  1.00 27.90           O  
ATOM    452  C   SER L  60      28.204  18.125  55.954  1.00 22.81           C  
ATOM    453  O   SER L  60      28.588  19.292  56.007  1.00 23.46           O  
ATOM    454  N   ARG L  61      29.003  17.129  55.538  1.00 21.67           N  
ATOM    455  CA  ARG L  61      30.375  17.345  55.170  1.00 21.40           C  
ATOM    456  CB  ARG L  61      31.088  16.058  54.713  1.00 20.95           C  
ATOM    457  CG  ARG L  61      31.455  15.112  55.851  1.00 21.20           C  
ATOM    458  CD  ARG L  61      32.218  13.860  55.402  1.00 21.78           C  
ATOM    459  NE  ARG L  61      31.226  12.799  55.061  1.00 21.62           N  
ATOM    460  CZ  ARG L  61      30.789  12.592  53.785  1.00 23.26           C  
ATOM    461  NH1 ARG L  61      31.260  13.355  52.759  1.00 24.43           N1+
ATOM    462  NH2 ARG L  61      29.882  11.600  53.541  1.00 23.88           N  
ATOM    463  C   ARG L  61      30.444  18.282  54.007  1.00 20.62           C  
ATOM    464  O   ARG L  61      31.414  19.030  53.873  1.00 21.02           O  
ATOM    465  N   PHE L  62      29.443  18.216  53.109  1.00 20.88           N  
ATOM    466  CA  PHE L  62      29.417  19.043  51.936  1.00 20.69           C  
ATOM    467  CB  PHE L  62      28.518  18.472  50.825  1.00 20.32           C  
ATOM    468  CG  PHE L  62      29.100  17.178  50.370  1.00 20.13           C  
ATOM    469  CD1 PHE L  62      30.075  17.155  49.402  1.00 20.07           C  
ATOM    470  CD2 PHE L  62      28.673  15.985  50.906  1.00 19.74           C  
ATOM    471  CE1 PHE L  62      30.612  15.963  48.977  1.00 18.72           C  
ATOM    472  CE2 PHE L  62      29.207  14.789  50.484  1.00 19.51           C  
ATOM    473  CZ  PHE L  62      30.179  14.776  49.516  1.00 18.63           C  
ATOM    474  C   PHE L  62      28.860  20.393  52.284  1.00 20.61           C  
ATOM    475  O   PHE L  62      27.900  20.507  53.046  1.00 20.63           O  
ATOM    476  N   SER L  63      29.466  21.462  51.723  1.00 19.73           N  
ATOM    477  CA  SER L  63      28.997  22.800  51.952  1.00 20.06           C  
ATOM    478  CB  SER L  63      29.779  23.548  53.045  1.00 20.45           C  
ATOM    479  OG  SER L  63      29.619  22.913  54.304  1.00 20.58           O  
ATOM    480  C   SER L  63      29.234  23.572  50.690  1.00 19.60           C  
ATOM    481  O   SER L  63      30.099  23.218  49.892  1.00 19.87           O  
ATOM    482  N   GLY L  64      28.466  24.662  50.481  1.00 19.38           N  
ATOM    483  CA  GLY L  64      28.652  25.464  49.306  1.00 20.44           C  
ATOM    484  C   GLY L  64      28.561  26.898  49.717  1.00 21.07           C  
ATOM    485  O   GLY L  64      27.816  27.249  50.632  1.00 21.66           O  
ATOM    486  N   SER L  65      29.330  27.772  49.037  1.00 21.09           N  
ATOM    487  CA  SER L  65      29.292  29.170  49.355  1.00 22.30           C  
ATOM    488  CB  SER L  65      30.386  29.614  50.342  1.00 22.86           C  
ATOM    489  OG  SER L  65      30.178  29.021  51.615  1.00 27.39           O  
ATOM    490  C   SER L  65      29.534  29.941  48.097  1.00 21.02           C  
ATOM    491  O   SER L  65      29.865  29.376  47.057  1.00 20.38           O  
ATOM    492  N   GLY L  66      29.361  31.278  48.174  1.00 22.29           N  
ATOM    493  CA  GLY L  66      29.653  32.117  47.049  1.00 22.02           C  
ATOM    494  C   GLY L  66      28.410  32.736  46.507  1.00 22.90           C  
ATOM    495  O   GLY L  66      27.292  32.319  46.805  1.00 22.92           O  
ATOM    496  N   SER L  67      28.614  33.800  45.705  1.00 23.23           N  
ATOM    497  CA  SER L  67      27.551  34.513  45.067  1.00 24.12           C  
ATOM    498  CB  SER L  67      26.875  35.524  46.006  1.00 25.65           C  
ATOM    499  OG  SER L  67      25.828  36.203  45.333  1.00 28.10           O  
ATOM    500  C   SER L  67      28.181  35.276  43.942  1.00 24.58           C  
ATOM    501  O   SER L  67      29.400  35.435  43.890  1.00 25.37           O  
ATOM    502  N   GLY L  68      27.354  35.770  43.001  1.00 23.88           N  
ATOM    503  CA  GLY L  68      27.876  36.532  41.906  1.00 23.97           C  
ATOM    504  C   GLY L  68      28.650  35.633  40.990  1.00 24.46           C  
ATOM    505  O   GLY L  68      28.085  34.760  40.336  1.00 23.90           O  
ATOM    506  N   THR L  69      29.947  35.951  40.812  1.00 24.28           N  
ATOM    507  CA  THR L  69      30.862  35.233  39.965  1.00 23.53           C  
ATOM    508  CB  THR L  69      32.032  36.075  39.552  0.94 23.30           C  
ATOM    509  OG1 THR L  69      31.587  37.237  38.872  0.94 24.10           O  
ATOM    510  CG2 THR L  69      32.924  35.238  38.626  0.94 22.88           C  
ATOM    511  C   THR L  69      31.449  33.977  40.555  1.00 23.57           C  
ATOM    512  O   THR L  69      31.590  32.981  39.847  1.00 25.19           O  
ATOM    513  N   GLU L  70      31.824  33.980  41.858  1.00 23.46           N  
ATOM    514  CA  GLU L  70      32.602  32.869  42.356  1.00 22.74           C  
ATOM    515  CB  GLU L  70      33.876  33.288  43.111  1.00 24.39           C  
ATOM    516  CG  GLU L  70      34.967  33.906  42.237  1.00 27.72           C  
ATOM    517  CD  GLU L  70      36.169  34.172  43.135  1.00 58.11           C  
ATOM    518  OE1 GLU L  70      35.951  34.498  44.331  1.00 66.61           O  
ATOM    519  OE2 GLU L  70      37.320  34.045  42.640  1.00 62.55           O1-
ATOM    520  C   GLU L  70      31.836  32.035  43.330  1.00 21.33           C  
ATOM    521  O   GLU L  70      31.157  32.552  44.215  1.00 21.02           O  
ATOM    522  N   PHE L  71      31.964  30.695  43.197  1.00 19.98           N  
ATOM    523  CA  PHE L  71      31.296  29.809  44.105  1.00 19.23           C  
ATOM    524  CB  PHE L  71      30.076  29.101  43.501  1.00 17.05           C  
ATOM    525  CG  PHE L  71      29.189  30.156  42.941  1.00 17.21           C  
ATOM    526  CD1 PHE L  71      28.450  30.976  43.757  1.00 17.55           C  
ATOM    527  CD2 PHE L  71      29.133  30.348  41.583  1.00 17.35           C  
ATOM    528  CE1 PHE L  71      27.642  31.951  43.223  1.00 17.00           C  
ATOM    529  CE2 PHE L  71      28.326  31.321  41.045  1.00 17.33           C  
ATOM    530  CZ  PHE L  71      27.575  32.126  41.863  1.00 17.13           C  
ATOM    531  C   PHE L  71      32.257  28.727  44.489  1.00 18.43           C  
ATOM    532  O   PHE L  71      33.188  28.420  43.744  1.00 18.65           O  
ATOM    533  N   THR L  72      32.063  28.125  45.681  1.00 17.90           N  
ATOM    534  CA  THR L  72      32.957  27.086  46.106  1.00 18.40           C  
ATOM    535  CB  THR L  72      33.942  27.540  47.147  1.00 19.27           C  
ATOM    536  OG1 THR L  72      33.260  27.992  48.308  1.00 17.35           O  
ATOM    537  CG2 THR L  72      34.803  28.670  46.563  1.00 12.57           C  
ATOM    538  C   THR L  72      32.168  25.968  46.713  1.00 17.92           C  
ATOM    539  O   THR L  72      31.095  26.167  47.281  1.00 18.57           O  
ATOM    540  N   LEU L  73      32.694  24.735  46.569  1.00 17.82           N  
ATOM    541  CA  LEU L  73      32.122  23.569  47.176  1.00 17.50           C  
ATOM    542  CB  LEU L  73      31.777  22.464  46.160  1.00 16.91           C  
ATOM    543  CG  LEU L  73      31.164  21.198  46.784  1.00 17.72           C  
ATOM    544  CD1 LEU L  73      29.813  21.496  47.459  1.00 18.65           C  
ATOM    545  CD2 LEU L  73      31.074  20.070  45.745  1.00 17.96           C  
ATOM    546  C   LEU L  73      33.194  23.043  48.076  1.00 17.52           C  
ATOM    547  O   LEU L  73      34.346  22.923  47.663  1.00 18.14           O  
ATOM    548  N   THR L  74      32.852  22.737  49.342  1.00 17.60           N  
ATOM    549  CA  THR L  74      33.871  22.285  50.246  1.00 18.70           C  
ATOM    550  CB  THR L  74      34.100  23.234  51.387  1.00 19.17           C  
ATOM    551  OG1 THR L  74      34.475  24.512  50.895  1.00 20.16           O  
ATOM    552  CG2 THR L  74      35.204  22.669  52.298  1.00 18.43           C  
ATOM    553  C   THR L  74      33.449  20.990  50.850  1.00 18.84           C  
ATOM    554  O   THR L  74      32.278  20.784  51.163  1.00 18.73           O  
ATOM    555  N   ILE L  75      34.418  20.066  51.002  1.00 19.04           N  
ATOM    556  CA  ILE L  75      34.168  18.817  51.658  1.00 19.34           C  
ATOM    557  CB  ILE L  75      34.488  17.635  50.795  1.00 19.28           C  
ATOM    558  CG1 ILE L  75      33.711  17.740  49.470  1.00 18.24           C  
ATOM    559  CG2 ILE L  75      34.145  16.364  51.591  1.00 18.29           C  
ATOM    560  CD1 ILE L  75      34.207  16.789  48.383  1.00 20.31           C  
ATOM    561  C   ILE L  75      35.082  18.825  52.852  1.00 20.23           C  
ATOM    562  O   ILE L  75      36.304  18.860  52.713  1.00 20.52           O  
ATOM    563  N   SER L  76      34.496  18.795  54.065  1.00 20.69           N  
ATOM    564  CA  SER L  76      35.220  18.951  55.301  1.00 22.62           C  
ATOM    565  CB  SER L  76      34.302  18.906  56.532  1.00 23.38           C  
ATOM    566  OG  SER L  76      33.316  19.921  56.446  1.00 24.73           O  
ATOM    567  C   SER L  76      36.223  17.864  55.493  1.00 22.59           C  
ATOM    568  O   SER L  76      37.386  18.141  55.776  1.00 22.23           O  
ATOM    569  N   SER L  77      35.787  16.598  55.393  1.00 22.26           N  
ATOM    570  CA  SER L  77      36.703  15.509  55.539  1.00 23.35           C  
ATOM    571  CB  SER L  77      36.624  14.827  56.916  1.00 18.39           C  
ATOM    572  OG  SER L  77      37.555  13.758  56.988  1.00 20.46           O  
ATOM    573  C   SER L  77      36.312  14.510  54.506  1.00 23.06           C  
ATOM    574  O   SER L  77      35.209  13.971  54.536  1.00 23.80           O  
ATOM    575  N   LEU L  78      37.232  14.221  53.572  1.00 22.00           N  
ATOM    576  CA  LEU L  78      36.921  13.335  52.492  1.00 21.69           C  
ATOM    577  CB  LEU L  78      38.014  13.245  51.410  1.00 21.85           C  
ATOM    578  CG  LEU L  78      38.124  14.476  50.496  1.00 23.33           C  
ATOM    579  CD1 LEU L  78      39.237  14.289  49.456  1.00 22.25           C  
ATOM    580  CD2 LEU L  78      36.774  14.799  49.836  1.00 21.05           C  
ATOM    581  C   LEU L  78      36.731  11.949  53.005  1.00 21.90           C  
ATOM    582  O   LEU L  78      37.450  11.480  53.887  1.00 21.37           O  
ATOM    583  N   GLN L  79      35.721  11.263  52.436  1.00 21.09           N  
ATOM    584  CA  GLN L  79      35.465   9.891  52.751  1.00 21.75           C  
ATOM    585  CB  GLN L  79      34.018   9.625  53.202  1.00 22.20           C  
ATOM    586  CG  GLN L  79      33.665  10.293  54.535  1.00 23.68           C  
ATOM    587  CD  GLN L  79      34.495   9.625  55.622  1.00 25.85           C  
ATOM    588  OE1 GLN L  79      35.176   8.632  55.373  1.00 26.97           O  
ATOM    589  NE2 GLN L  79      34.444  10.181  56.862  1.00 26.85           N  
ATOM    590  C   GLN L  79      35.717   9.137  51.480  1.00 21.54           C  
ATOM    591  O   GLN L  79      35.780   9.732  50.405  1.00 20.52           O  
ATOM    592  N   PRO L  80      35.883   7.843  51.565  1.00 21.56           N  
ATOM    593  CA  PRO L  80      36.177   7.071  50.388  1.00 22.22           C  
ATOM    594  CD  PRO L  80      36.419   7.223  52.767  1.00 22.39           C  
ATOM    595  CB  PRO L  80      36.510   5.668  50.894  1.00 22.54           C  
ATOM    596  CG  PRO L  80      37.095   5.922  52.296  1.00 23.02           C  
ATOM    597  C   PRO L  80      35.090   7.128  49.359  1.00 21.68           C  
ATOM    598  O   PRO L  80      35.388   6.974  48.176  1.00 21.27           O  
ATOM    599  N   ASP L  81      33.831   7.333  49.784  1.00 21.41           N  
ATOM    600  CA  ASP L  81      32.714   7.383  48.885  1.00 21.54           C  
ATOM    601  CB  ASP L  81      31.344   7.236  49.586  1.00 22.56           C  
ATOM    602  CG  ASP L  81      31.062   8.375  50.558  0.94 25.98           C  
ATOM    603  OD1 ASP L  81      31.863   9.345  50.623  1.00 54.55           O  
ATOM    604  OD2 ASP L  81      30.020   8.281  51.260  1.00 51.75           O1-
ATOM    605  C   ASP L  81      32.739   8.641  48.062  1.00 20.48           C  
ATOM    606  O   ASP L  81      32.114   8.701  47.006  1.00 20.19           O  
ATOM    607  N   ASP L  82      33.429   9.686  48.554  1.00 20.37           N  
ATOM    608  CA  ASP L  82      33.497  11.005  47.976  1.00 19.39           C  
ATOM    609  CB  ASP L  82      34.152  12.021  48.930  1.00 18.62           C  
ATOM    610  CG  ASP L  82      33.239  12.200  50.138  1.00 20.06           C  
ATOM    611  OD1 ASP L  82      32.040  11.828  50.040  1.00 22.21           O  
ATOM    612  OD2 ASP L  82      33.734  12.708  51.181  1.00 21.92           O1-
ATOM    613  C   ASP L  82      34.254  11.040  46.679  1.00 19.18           C  
ATOM    614  O   ASP L  82      34.047  11.953  45.883  1.00 19.86           O  
ATOM    615  N   PHE L  83      35.201  10.113  46.440  1.00 19.27           N  
ATOM    616  CA  PHE L  83      35.910  10.203  45.193  1.00 19.81           C  
ATOM    617  CB  PHE L  83      37.072   9.183  45.087  1.00 21.56           C  
ATOM    618  CG  PHE L  83      36.605   7.855  44.584  1.00 25.38           C  
ATOM    619  CD1 PHE L  83      36.443   7.593  43.241  1.00 23.07           C  
ATOM    620  CD2 PHE L  83      36.355   6.847  45.490  1.00 27.19           C  
ATOM    621  CE1 PHE L  83      36.015   6.358  42.809  1.00 27.99           C  
ATOM    622  CE2 PHE L  83      35.928   5.609  45.068  1.00 29.19           C  
ATOM    623  CZ  PHE L  83      35.755   5.363  43.725  1.00 28.23           C  
ATOM    624  C   PHE L  83      34.927  10.101  44.065  1.00 19.23           C  
ATOM    625  O   PHE L  83      34.245   9.090  43.913  1.00 20.94           O  
ATOM    626  N   ALA L  84      34.835  11.179  43.247  1.00 17.97           N  
ATOM    627  CA  ALA L  84      33.872  11.251  42.178  1.00 17.41           C  
ATOM    628  CB  ALA L  84      32.418  11.305  42.678  1.00 17.00           C  
ATOM    629  C   ALA L  84      34.120  12.516  41.413  1.00 16.92           C  
ATOM    630  O   ALA L  84      35.075  13.243  41.678  1.00 16.37           O  
ATOM    631  N   THR L  85      33.265  12.791  40.404  1.00 17.16           N  
ATOM    632  CA  THR L  85      33.384  13.996  39.633  1.00 16.93           C  
ATOM    633  CB  THR L  85      33.177  13.782  38.160  1.00 17.15           C  
ATOM    634  OG1 THR L  85      34.126  12.849  37.662  1.00 18.58           O  
ATOM    635  CG2 THR L  85      33.330  15.130  37.433  1.00 16.65           C  
ATOM    636  C   THR L  85      32.314  14.927  40.120  1.00 17.05           C  
ATOM    637  O   THR L  85      31.194  14.505  40.399  1.00 17.03           O  
ATOM    638  N   TYR L  86      32.644  16.228  40.252  1.00 16.04           N  
ATOM    639  CA  TYR L  86      31.696  17.188  40.744  1.00 15.23           C  
ATOM    640  CB  TYR L  86      32.188  17.949  41.988  1.00 14.88           C  
ATOM    641  CG  TYR L  86      32.302  16.965  43.102  1.00 15.56           C  
ATOM    642  CD1 TYR L  86      33.451  16.228  43.280  1.00 14.69           C  
ATOM    643  CD2 TYR L  86      31.250  16.774  43.967  1.00 15.31           C  
ATOM    644  CE1 TYR L  86      33.550  15.320  44.307  1.00 14.16           C  
ATOM    645  CE2 TYR L  86      31.344  15.867  44.995  1.00 14.88           C  
ATOM    646  CZ  TYR L  86      32.496  15.139  45.167  1.00 14.40           C  
ATOM    647  OH  TYR L  86      32.592  14.209  46.222  1.00 13.78           O  
ATOM    648  C   TYR L  86      31.448  18.198  39.665  1.00 15.50           C  
ATOM    649  O   TYR L  86      32.372  18.599  38.959  1.00 15.75           O  
ATOM    650  N   TYR L  87      30.172  18.617  39.493  1.00 15.20           N  
ATOM    651  CA  TYR L  87      29.869  19.588  38.472  1.00 14.94           C  
ATOM    652  CB  TYR L  87      28.910  19.123  37.359  1.00 14.04           C  
ATOM    653  CG  TYR L  87      29.305  17.829  36.740  1.00 14.62           C  
ATOM    654  CD1 TYR L  87      30.330  17.731  35.829  1.00 16.36           C  
ATOM    655  CD2 TYR L  87      28.620  16.691  37.089  1.00 15.19           C  
ATOM    656  CE1 TYR L  87      30.663  16.516  35.275  1.00 15.80           C  
ATOM    657  CE2 TYR L  87      28.945  15.475  36.538  1.00 14.71           C  
ATOM    658  CZ  TYR L  87      29.968  15.386  35.627  1.00 15.97           C  
ATOM    659  OH  TYR L  87      30.308  14.143  35.056  1.00 17.94           O  
ATOM    660  C   TYR L  87      29.063  20.690  39.097  1.00 16.07           C  
ATOM    661  O   TYR L  87      28.303  20.463  40.036  1.00 16.12           O  
ATOM    662  N   CYS L  88      29.211  21.922  38.570  1.00 17.10           N  
ATOM    663  CA  CYS L  88      28.399  23.030  38.990  1.00 17.11           C  
ATOM    664  CB  CYS L  88      29.209  24.294  39.376  0.89 17.30           C  
ATOM    665  SG  CYS L  88      30.383  24.835  38.093  0.89 20.22           S  
ATOM    666  C   CYS L  88      27.512  23.362  37.824  1.00 17.50           C  
ATOM    667  O   CYS L  88      27.876  23.093  36.679  1.00 17.46           O  
ATOM    668  N   GLN L  89      26.297  23.900  38.084  1.00 16.91           N  
ATOM    669  CA  GLN L  89      25.434  24.266  36.992  1.00 16.28           C  
ATOM    670  CB  GLN L  89      24.412  23.179  36.595  1.00 16.54           C  
ATOM    671  CG  GLN L  89      23.297  22.911  37.603  1.00 16.23           C  
ATOM    672  CD  GLN L  89      21.987  23.438  37.038  1.00 16.75           C  
ATOM    673  OE1 GLN L  89      20.912  23.052  37.493  1.00 17.64           O  
ATOM    674  NE2 GLN L  89      22.068  24.319  36.007  1.00 16.85           N  
ATOM    675  C   GLN L  89      24.714  25.518  37.383  1.00 16.42           C  
ATOM    676  O   GLN L  89      24.250  25.660  38.514  1.00 15.92           O  
ATOM    677  N   GLN L  90      24.610  26.475  36.441  1.00 16.25           N  
ATOM    678  CA  GLN L  90      23.978  27.721  36.749  1.00 15.98           C  
ATOM    679  CB  GLN L  90      24.711  28.936  36.151  1.00 14.96           C  
ATOM    680  CG  GLN L  90      24.741  28.963  34.626  1.00 16.69           C  
ATOM    681  CD  GLN L  90      23.508  29.719  34.163  1.00 16.73           C  
ATOM    682  OE1 GLN L  90      22.942  30.525  34.899  1.00 16.81           O  
ATOM    683  NE2 GLN L  90      23.080  29.459  32.901  1.00 15.60           N  
ATOM    684  C   GLN L  90      22.579  27.667  36.244  1.00 15.92           C  
ATOM    685  O   GLN L  90      22.303  27.100  35.187  1.00 15.51           O  
ATOM    686  N   TYR L  91      21.604  28.200  37.000  1.00 26.27           N  
ATOM    687  CA  TYR L  91      20.298  28.201  36.414  1.00 26.60           C  
ATOM    688  CB  TYR L  91      19.316  27.239  37.114  1.00 26.46           C  
ATOM    689  CG  TYR L  91      19.310  27.490  38.586  1.00 28.66           C  
ATOM    690  CD1 TYR L  91      18.463  28.409  39.161  1.00 36.66           C  
ATOM    691  CD2 TYR L  91      20.167  26.781  39.397  1.00 28.78           C  
ATOM    692  CE1 TYR L  91      18.475  28.613  40.523  1.00 40.68           C  
ATOM    693  CE2 TYR L  91      20.184  26.980  40.755  1.00 35.31           C  
ATOM    694  CZ  TYR L  91      19.335  27.896  41.322  1.00 37.44           C  
ATOM    695  OH  TYR L  91      19.356  28.092  42.719  1.00 37.47           O  
ATOM    696  C   TYR L  91      19.724  29.589  36.434  1.00 27.63           C  
ATOM    697  O   TYR L  91      18.511  29.759  36.535  1.00 27.75           O  
ATOM    698  N   ASN L  92      20.579  30.627  36.309  1.00 27.61           N  
ATOM    699  CA  ASN L  92      20.090  31.979  36.308  1.00 27.54           C  
ATOM    700  CB  ASN L  92      21.247  32.994  36.368  1.00 26.88           C  
ATOM    701  CG  ASN L  92      20.686  34.408  36.440  1.00 24.22           C  
ATOM    702  OD1 ASN L  92      19.689  34.665  37.114  1.00  6.55           O  
ATOM    703  ND2 ASN L  92      21.343  35.353  35.718  1.00  7.53           N  
ATOM    704  C   ASN L  92      19.332  32.213  35.046  1.00 26.52           C  
ATOM    705  O   ASN L  92      18.168  32.609  35.057  1.00 28.28           O  
ATOM    706  N   THR L  93      19.995  31.948  33.908  1.00 27.30           N  
ATOM    707  CA  THR L  93      19.357  32.109  32.641  1.00 30.89           C  
ATOM    708  CB  THR L  93      19.744  33.391  31.946  1.00 31.93           C  
ATOM    709  OG1 THR L  93      19.030  33.525  30.727  1.00  0.00           O  
ATOM    710  CG2 THR L  93      21.263  33.430  31.707  1.00  0.00           C  
ATOM    711  C   THR L  93      19.808  30.944  31.836  1.00 30.18           C  
ATOM    712  O   THR L  93      21.005  30.707  31.686  1.00 28.62           O  
ATOM    713  N   TYR L  94      18.867  30.134  31.312  1.00 31.75           N  
ATOM    714  CA  TYR L  94      19.338  28.984  30.594  1.00 30.58           C  
ATOM    715  CB  TYR L  94      20.206  29.296  29.360  1.00 31.54           C  
ATOM    716  CG  TYR L  94      19.329  29.912  28.326  1.00 30.07           C  
ATOM    717  CD1 TYR L  94      18.633  29.117  27.444  1.00 40.09           C  
ATOM    718  CD2 TYR L  94      19.194  31.278  28.244  1.00 40.57           C  
ATOM    719  CE1 TYR L  94      17.819  29.678  26.489  1.00  0.00           C  
ATOM    720  CE2 TYR L  94      18.382  31.843  27.290  1.00  0.00           C  
ATOM    721  CZ  TYR L  94      17.693  31.043  26.411  1.00  0.00           C  
ATOM    722  OH  TYR L  94      16.858  31.623  25.432  1.00  0.00           O  
ATOM    723  C   TYR L  94      20.133  28.110  31.523  1.00 30.07           C  
ATOM    724  O   TYR L  94      20.408  28.448  32.677  1.00 31.87           O  
ATOM    725  N   TRP L  95      20.430  26.875  31.096  1.00 29.65           N  
ATOM    726  CA  TRP L  95      21.227  26.097  31.990  1.00 31.54           C  
ATOM    727  CB  TRP L  95      20.524  24.828  32.488  1.00 29.48           C  
ATOM    728  CG  TRP L  95      19.332  25.167  33.345  1.00 25.36           C  
ATOM    729  CD2 TRP L  95      18.008  25.364  32.829  1.00 28.00           C  
ATOM    730  CD1 TRP L  95      19.259  25.376  34.691  1.00 22.17           C  
ATOM    731  NE1 TRP L  95      17.971  25.703  35.043  1.00 22.00           N  
ATOM    732  CE2 TRP L  95      17.190  25.695  33.906  1.00 25.86           C  
ATOM    733  CE3 TRP L  95      17.518  25.279  31.556  1.00 26.11           C  
ATOM    734  CZ2 TRP L  95      15.860  25.948  33.728  1.00 24.21           C  
ATOM    735  CZ3 TRP L  95      16.176  25.530  31.381  1.00 27.58           C  
ATOM    736  CH2 TRP L  95      15.365  25.858  32.447  1.00 26.70           C  
ATOM    737  C   TRP L  95      22.502  25.713  31.314  1.00 33.58           C  
ATOM    738  O   TRP L  95      22.518  25.322  30.148  1.00 38.56           O  
ATOM    739  N   THR L  96      23.622  25.863  32.047  1.00 17.32           N  
ATOM    740  CA  THR L  96      24.929  25.490  31.587  1.00 16.75           C  
ATOM    741  CB  THR L  96      25.768  26.666  31.171  1.00 17.69           C  
ATOM    742  OG1 THR L  96      26.005  27.516  32.282  1.00 17.86           O  
ATOM    743  CG2 THR L  96      25.027  27.441  30.065  1.00 18.24           C  
ATOM    744  C   THR L  96      25.632  24.822  32.727  1.00 17.31           C  
ATOM    745  O   THR L  96      25.414  25.158  33.890  1.00 16.29           O  
ATOM    746  N   PHE L  97      26.513  23.852  32.405  1.00 16.89           N  
ATOM    747  CA  PHE L  97      27.220  23.098  33.403  1.00 17.06           C  
ATOM    748  CB  PHE L  97      27.094  21.575  33.221  1.00 16.98           C  
ATOM    749  CG  PHE L  97      25.682  21.142  33.427  1.00 16.00           C  
ATOM    750  CD1 PHE L  97      24.770  21.181  32.400  1.00 16.24           C  
ATOM    751  CD2 PHE L  97      25.275  20.682  34.655  1.00 15.28           C  
ATOM    752  CE1 PHE L  97      23.472  20.772  32.599  1.00 15.74           C  
ATOM    753  CE2 PHE L  97      23.980  20.273  34.856  1.00 15.09           C  
ATOM    754  CZ  PHE L  97      23.071  20.315  33.829  1.00 15.47           C  
ATOM    755  C   PHE L  97      28.683  23.376  33.237  1.00 18.01           C  
ATOM    756  O   PHE L  97      29.132  23.802  32.174  1.00 18.16           O  
ATOM    757  N   GLY L  98      29.462  23.166  34.318  1.00 17.49           N  
ATOM    758  CA  GLY L  98      30.887  23.312  34.243  1.00 17.77           C  
ATOM    759  C   GLY L  98      31.422  22.014  33.721  1.00 18.05           C  
ATOM    760  O   GLY L  98      30.697  21.027  33.637  1.00 17.99           O  
ATOM    761  N   GLN L  99      32.725  21.993  33.373  1.00 18.42           N  
ATOM    762  CA  GLN L  99      33.376  20.840  32.814  1.00 19.27           C  
ATOM    763  CB  GLN L  99      34.801  21.102  32.287  1.00 20.53           C  
ATOM    764  CG  GLN L  99      35.834  21.445  33.360  1.00 24.83           C  
ATOM    765  CD  GLN L  99      35.800  22.944  33.623  0.88 27.52           C  
ATOM    766  OE1 GLN L  99      34.781  23.610  33.448  0.83 35.00           O  
ATOM    767  NE2 GLN L  99      36.964  23.498  34.054  0.83 35.93           N  
ATOM    768  C   GLN L  99      33.465  19.732  33.825  1.00 18.29           C  
ATOM    769  O   GLN L  99      33.422  18.561  33.454  1.00 18.57           O  
ATOM    770  N   GLY L 100      33.631  20.060  35.126  1.00 18.06           N  
ATOM    771  CA  GLY L 100      33.699  19.025  36.128  1.00 17.97           C  
ATOM    772  C   GLY L 100      35.051  18.989  36.774  1.00 17.93           C  
ATOM    773  O   GLY L 100      36.059  19.394  36.195  1.00 18.32           O  
ATOM    774  N   THR L 101      35.080  18.517  38.040  1.00 18.15           N  
ATOM    775  CA  THR L 101      36.307  18.381  38.766  1.00 18.46           C  
ATOM    776  CB  THR L 101      36.415  19.341  39.926  1.00 18.10           C  
ATOM    777  OG1 THR L 101      37.747  19.370  40.405  1.00 18.26           O  
ATOM    778  CG2 THR L 101      35.466  18.936  41.063  1.00 17.01           C  
ATOM    779  C   THR L 101      36.368  16.965  39.255  1.00 18.22           C  
ATOM    780  O   THR L 101      35.450  16.464  39.903  1.00 17.33           O  
ATOM    781  N   LYS L 102      37.465  16.260  38.936  1.00 18.88           N  
ATOM    782  CA  LYS L 102      37.551  14.892  39.341  1.00 20.02           C  
ATOM    783  CB  LYS L 102      38.255  14.012  38.302  1.00 21.13           C  
ATOM    784  CG  LYS L 102      38.125  12.528  38.613  1.00 24.52           C  
ATOM    785  CD  LYS L 102      38.554  11.631  37.457  0.90 25.90           C  
ATOM    786  CE  LYS L 102      38.298  10.156  37.745  0.90 26.36           C  
ATOM    787  NZ  LYS L 102      38.703   9.846  39.134  0.90 27.06           N1+
ATOM    788  C   LYS L 102      38.345  14.835  40.605  1.00 20.14           C  
ATOM    789  O   LYS L 102      39.431  15.405  40.699  1.00 20.62           O  
ATOM    790  N   VAL L 103      37.803  14.138  41.621  1.00 19.65           N  
ATOM    791  CA  VAL L 103      38.479  14.013  42.882  1.00 20.00           C  
ATOM    792  CB  VAL L 103      37.550  14.141  44.054  1.00 19.36           C  
ATOM    793  CG1 VAL L 103      38.339  13.899  45.351  1.00 18.25           C  
ATOM    794  CG2 VAL L 103      36.883  15.526  43.985  1.00 18.04           C  
ATOM    795  C   VAL L 103      39.076  12.640  42.918  1.00 21.16           C  
ATOM    796  O   VAL L 103      38.369  11.638  42.814  1.00 19.88           O  
ATOM    797  N   GLU L 104      40.412  12.572  43.093  1.00 22.51           N  
ATOM    798  CA  GLU L 104      41.135  11.333  43.047  1.00 24.72           C  
ATOM    799  CB  GLU L 104      42.276  11.358  42.013  1.00 25.95           C  
ATOM    800  CG  GLU L 104      41.793  11.519  40.570  1.00 29.69           C  
ATOM    801  CD  GLU L 104      42.984  11.879  39.693  0.88 37.50           C  
ATOM    802  OE1 GLU L 104      43.903  11.030  39.557  0.88 41.72           O  
ATOM    803  OE2 GLU L 104      42.992  13.012  39.142  0.88 39.48           O1-
ATOM    804  C   GLU L 104      41.781  11.095  44.375  1.00 25.44           C  
ATOM    805  O   GLU L 104      41.979  12.015  45.167  1.00 25.18           O  
ATOM    806  N   ILE L 105      42.129   9.820  44.639  1.00 26.27           N  
ATOM    807  CA  ILE L 105      42.732   9.418  45.874  1.00 27.73           C  
ATOM    808  CB  ILE L 105      42.384   8.003  46.237  1.00 27.88           C  
ATOM    809  CG1 ILE L 105      40.860   7.847  46.365  1.00 28.84           C  
ATOM    810  CG2 ILE L 105      43.153   7.622  47.513  1.00 27.86           C  
ATOM    811  CD1 ILE L 105      40.404   6.390  46.392  1.00 27.83           C  
ATOM    812  C   ILE L 105      44.217   9.497  45.708  1.00 28.62           C  
ATOM    813  O   ILE L 105      44.768   9.074  44.693  1.00 28.02           O  
ATOM    814  N   LYS L 106      44.905  10.092  46.702  1.00 29.89           N  
ATOM    815  CA  LYS L 106      46.335  10.174  46.656  1.00 31.24           C  
ATOM    816  CB  LYS L 106      46.898  11.382  47.417  1.00 31.98           C  
ATOM    817  CG  LYS L 106      48.421  11.472  47.359  1.00 31.00           C  
ATOM    818  CD  LYS L 106      48.975  12.804  47.865  1.00 33.35           C  
ATOM    819  CE  LYS L 106      50.499  12.901  47.782  0.88 35.59           C  
ATOM    820  NZ  LYS L 106      50.952  14.239  48.232  0.88 37.33           N1+
ATOM    821  C   LYS L 106      46.862   8.929  47.354  1.00 31.85           C  
ATOM    822  O   LYS L 106      46.576   8.783  48.574  1.00 32.17           O  
ATOM    823  OXT LYS L 106      47.554   8.116  46.686  1.00  0.00           O1-
TER     824      LYS L 106 
ATOM    825  N   GLU H 107       9.632   5.037  46.245  1.00 34.91           N1+
ATOM    826  CA  GLU H 107      10.437   6.241  45.942  1.00 34.47           C  
ATOM    827  CB  GLU H 107      11.940   5.919  46.006  1.00 34.31           C  
ATOM    828  CG  GLU H 107      12.374   4.846  45.004  0.88 37.08           C  
ATOM    829  CD  GLU H 107      13.895   4.848  44.926  0.88 38.10           C  
ATOM    830  OE1 GLU H 107      14.540   5.277  45.920  0.88 38.49           O  
ATOM    831  OE2 GLU H 107      14.431   4.425  43.867  0.88 38.94           O1-
ATOM    832  C   GLU H 107      10.125   6.763  44.579  1.00 32.71           C  
ATOM    833  O   GLU H 107       9.307   6.198  43.853  1.00 32.78           O  
ATOM    834  N   VAL H 108      10.768   7.887  44.213  1.00 31.11           N  
ATOM    835  CA  VAL H 108      10.572   8.479  42.923  1.00 29.22           C  
ATOM    836  CB  VAL H 108      10.863   9.950  42.916  1.00 28.35           C  
ATOM    837  CG1 VAL H 108      10.766  10.457  41.471  1.00 28.42           C  
ATOM    838  CG2 VAL H 108       9.901  10.645  43.890  1.00 28.10           C  
ATOM    839  C   VAL H 108      11.545   7.831  41.989  1.00 27.98           C  
ATOM    840  O   VAL H 108      12.723   7.694  42.314  1.00 27.96           O  
ATOM    841  N   GLN H 109      11.071   7.399  40.802  1.00 26.43           N  
ATOM    842  CA  GLN H 109      11.960   6.777  39.861  1.00 26.27           C  
ATOM    843  CB  GLN H 109      11.814   5.254  39.704  1.00 28.59           C  
ATOM    844  CG  GLN H 109      12.511   4.406  40.764  1.00 32.07           C  
ATOM    845  CD  GLN H 109      12.419   2.964  40.286  1.00 39.26           C  
ATOM    846  OE1 GLN H 109      11.503   2.599  39.551  1.00 41.62           O  
ATOM    847  NE2 GLN H 109      13.397   2.120  40.707  1.00 37.46           N  
ATOM    848  C   GLN H 109      11.707   7.299  38.486  1.00 24.24           C  
ATOM    849  O   GLN H 109      10.576   7.607  38.109  1.00 23.68           O  
ATOM    850  N   LEU H 110      12.802   7.409  37.710  1.00 22.91           N  
ATOM    851  CA  LEU H 110      12.766   7.768  36.323  1.00 21.94           C  
ATOM    852  CB  LEU H 110      13.546   9.058  36.006  1.00 21.23           C  
ATOM    853  CG  LEU H 110      12.919  10.335  36.596  1.00 20.77           C  
ATOM    854  CD1 LEU H 110      13.746  11.579  36.246  1.00 18.88           C  
ATOM    855  CD2 LEU H 110      11.452  10.481  36.166  1.00 19.19           C  
ATOM    856  C   LEU H 110      13.455   6.637  35.620  1.00 21.98           C  
ATOM    857  O   LEU H 110      14.628   6.365  35.876  1.00 22.04           O  
ATOM    858  N   LEU H 111      12.736   5.945  34.716  1.00 22.11           N  
ATOM    859  CA  LEU H 111      13.290   4.794  34.066  1.00 21.97           C  
ATOM    860  CB  LEU H 111      12.408   3.555  34.300  1.00 22.27           C  
ATOM    861  CG  LEU H 111      12.970   2.228  33.771  1.00 26.65           C  
ATOM    862  CD1 LEU H 111      14.249   1.828  34.521  1.00 27.43           C  
ATOM    863  CD2 LEU H 111      11.904   1.124  33.836  1.00 26.97           C  
ATOM    864  C   LEU H 111      13.321   5.081  32.599  1.00 21.17           C  
ATOM    865  O   LEU H 111      12.291   5.359  31.987  1.00 21.65           O  
ATOM    866  N   GLU H 112      14.519   4.994  31.989  1.00 21.04           N  
ATOM    867  CA  GLU H 112      14.664   5.342  30.607  1.00 21.71           C  
ATOM    868  CB  GLU H 112      15.875   6.257  30.366  1.00 22.81           C  
ATOM    869  CG  GLU H 112      15.748   7.589  31.105  1.00 23.36           C  
ATOM    870  CD  GLU H 112      17.041   8.359  30.927  1.00 23.41           C  
ATOM    871  OE1 GLU H 112      17.407   8.615  29.750  1.00 24.21           O  
ATOM    872  OE2 GLU H 112      17.677   8.699  31.960  1.00 23.01           O1-
ATOM    873  C   GLU H 112      14.875   4.095  29.813  1.00 22.00           C  
ATOM    874  O   GLU H 112      15.418   3.109  30.310  1.00 21.82           O  
ATOM    875  N   SER H 113      14.405   4.099  28.551  1.00 22.35           N  
ATOM    876  CA  SER H 113      14.595   2.972  27.687  1.00 22.90           C  
ATOM    877  CB  SER H 113      13.480   1.915  27.800  1.00 23.25           C  
ATOM    878  OG  SER H 113      12.245   2.465  27.366  1.00 25.46           O  
ATOM    879  C   SER H 113      14.587   3.496  26.284  1.00 22.22           C  
ATOM    880  O   SER H 113      14.298   4.670  26.058  1.00 22.28           O  
ATOM    881  N   GLY H 114      14.928   2.633  25.303  1.00 22.43           N  
ATOM    882  CA  GLY H 114      14.845   3.026  23.923  1.00 23.13           C  
ATOM    883  C   GLY H 114      16.189   3.313  23.317  1.00 23.31           C  
ATOM    884  O   GLY H 114      16.278   3.491  22.102  1.00 24.46           O  
ATOM    885  N   GLY H 115      17.276   3.358  24.108  1.00 23.76           N  
ATOM    886  CA  GLY H 115      18.547   3.674  23.512  1.00 23.91           C  
ATOM    887  C   GLY H 115      19.036   2.490  22.735  1.00 24.50           C  
ATOM    888  O   GLY H 115      18.570   1.369  22.923  1.00 24.82           O  
ATOM    889  N   GLY H 116      20.014   2.717  21.832  1.00 23.36           N  
ATOM    890  CA  GLY H 116      20.522   1.629  21.049  1.00 22.89           C  
ATOM    891  C   GLY H 116      21.436   2.184  20.000  1.00 22.48           C  
ATOM    892  O   GLY H 116      21.824   3.349  20.044  1.00 22.18           O  
ATOM    893  N   LEU H 117      21.798   1.335  19.019  1.00 22.45           N  
ATOM    894  CA  LEU H 117      22.696   1.695  17.957  1.00 22.90           C  
ATOM    895  CB  LEU H 117      23.584   0.507  17.540  1.00 22.46           C  
ATOM    896  CG  LEU H 117      24.555   0.790  16.382  1.00 22.66           C  
ATOM    897  CD1 LEU H 117      25.608   1.836  16.774  1.00 21.82           C  
ATOM    898  CD2 LEU H 117      25.166  -0.518  15.852  1.00 23.09           C  
ATOM    899  C   LEU H 117      21.882   2.083  16.761  1.00 23.90           C  
ATOM    900  O   LEU H 117      20.911   1.412  16.414  1.00 25.27           O  
ATOM    901  N   VAL H 118      22.254   3.206  16.107  1.00 23.94           N  
ATOM    902  CA  VAL H 118      21.555   3.644  14.930  1.00 25.29           C  
ATOM    903  CB  VAL H 118      20.587   4.766  15.167  1.00 25.64           C  
ATOM    904  CG1 VAL H 118      19.452   4.282  16.077  1.00 24.24           C  
ATOM    905  CG2 VAL H 118      21.361   5.962  15.737  1.00 26.56           C  
ATOM    906  C   VAL H 118      22.561   4.176  13.959  1.00 25.91           C  
ATOM    907  O   VAL H 118      23.619   4.673  14.344  1.00 25.19           O  
ATOM    908  N   GLN H 119      22.236   4.076  12.655  1.00 26.81           N  
ATOM    909  CA  GLN H 119      23.091   4.567  11.615  1.00 27.78           C  
ATOM    910  CB  GLN H 119      22.775   3.969  10.231  1.00 29.34           C  
ATOM    911  CG  GLN H 119      22.994   2.456  10.133  1.00 30.22           C  
ATOM    912  CD  GLN H 119      24.488   2.171  10.070  0.70 31.71           C  
ATOM    913  OE1 GLN H 119      25.308   3.088  10.065  0.70 32.53           O  
ATOM    914  NE2 GLN H 119      24.853   0.861  10.021  0.70 32.31           N  
ATOM    915  C   GLN H 119      22.867   6.040  11.527  1.00 26.79           C  
ATOM    916  O   GLN H 119      21.859   6.556  12.007  1.00 26.98           O  
ATOM    917  N   PRO H 120      23.795   6.742  10.937  1.00 26.18           N  
ATOM    918  CA  PRO H 120      23.637   8.158  10.796  1.00 25.29           C  
ATOM    919  CD  PRO H 120      25.194   6.351  10.987  1.00 25.79           C  
ATOM    920  CB  PRO H 120      24.981   8.677  10.295  1.00 25.76           C  
ATOM    921  CG  PRO H 120      25.989   7.665  10.874  1.00 26.06           C  
ATOM    922  C   PRO H 120      22.482   8.441   9.896  1.00 24.92           C  
ATOM    923  O   PRO H 120      22.285   7.704   8.932  1.00 25.55           O  
ATOM    924  N   GLY H 121      21.708   9.500  10.205  1.00 24.71           N  
ATOM    925  CA  GLY H 121      20.569   9.855   9.414  1.00 24.35           C  
ATOM    926  C   GLY H 121      19.380   9.120   9.957  1.00 24.11           C  
ATOM    927  O   GLY H 121      18.251   9.357   9.532  1.00 24.18           O  
ATOM    928  N   GLY H 122      19.600   8.222  10.938  1.00 24.08           N  
ATOM    929  CA  GLY H 122      18.522   7.424  11.454  1.00 24.08           C  
ATOM    930  C   GLY H 122      17.780   8.185  12.509  1.00 24.43           C  
ATOM    931  O   GLY H 122      18.094   9.334  12.812  1.00 23.63           O  
ATOM    932  N   SER H 123      16.746   7.537  13.093  1.00 24.43           N  
ATOM    933  CA  SER H 123      15.957   8.155  14.119  0.90 23.64           C  
ATOM    934  CB  SER H 123      14.575   8.623  13.634  0.90 23.96           C  
ATOM    935  OG  SER H 123      13.821   7.516  13.163  0.90 26.39           O  
ATOM    936  C   SER H 123      15.741   7.163  15.222  1.00 23.91           C  
ATOM    937  O   SER H 123      15.767   5.951  15.004  1.00 23.64           O  
ATOM    938  N   LEU H 124      15.546   7.674  16.458  1.00 23.47           N  
ATOM    939  CA  LEU H 124      15.333   6.822  17.593  0.92 22.89           C  
ATOM    940  CB  LEU H 124      16.653   6.545  18.337  0.92 22.55           C  
ATOM    941  CG  LEU H 124      16.592   5.445  19.411  0.92 22.53           C  
ATOM    942  CD1 LEU H 124      16.288   4.074  18.786  0.92 22.07           C  
ATOM    943  CD2 LEU H 124      17.878   5.427  20.253  0.92 22.54           C  
ATOM    944  C   LEU H 124      14.402   7.562  18.514  1.00 22.55           C  
ATOM    945  O   LEU H 124      14.393   8.793  18.528  1.00 21.98           O  
ATOM    946  N   ARG H 125      13.563   6.835  19.283  1.00 22.71           N  
ATOM    947  CA  ARG H 125      12.676   7.498  20.201  0.92 22.85           C  
ATOM    948  CB  ARG H 125      11.190   7.186  19.947  0.92 24.93           C  
ATOM    949  CG  ARG H 125      10.217   8.172  20.602  0.92 27.77           C  
ATOM    950  CD  ARG H 125       8.748   7.757  20.455  0.92 30.29           C  
ATOM    951  NE  ARG H 125       7.899   8.969  20.645  0.92 32.98           N  
ATOM    952  CZ  ARG H 125       6.536   8.862  20.656  0.92 33.94           C  
ATOM    953  NH1 ARG H 125       5.948   7.632  20.610  0.92 33.43           N1+
ATOM    954  NH2 ARG H 125       5.758   9.981  20.712  0.92 33.96           N  
ATOM    955  C   ARG H 125      12.997   6.990  21.573  1.00 22.55           C  
ATOM    956  O   ARG H 125      12.934   5.787  21.826  1.00 22.43           O  
ATOM    957  N   LEU H 126      13.366   7.904  22.494  1.00 21.90           N  
ATOM    958  CA  LEU H 126      13.702   7.559  23.847  1.00 21.28           C  
ATOM    959  CB  LEU H 126      14.791   8.471  24.437  1.00 20.56           C  
ATOM    960  CG  LEU H 126      16.160   8.315  23.747  1.00 21.27           C  
ATOM    961  CD1 LEU H 126      17.207   9.249  24.362  1.00 18.48           C  
ATOM    962  CD2 LEU H 126      16.626   6.853  23.764  1.00 21.10           C  
ATOM    963  C   LEU H 126      12.476   7.717  24.693  1.00 21.11           C  
ATOM    964  O   LEU H 126      11.597   8.517  24.377  1.00 20.64           O  
ATOM    965  N   SER H 127      12.389   6.939  25.796  1.00 21.27           N  
ATOM    966  CA  SER H 127      11.261   7.044  26.681  1.00 21.80           C  
ATOM    967  CB  SER H 127      10.300   5.843  26.607  1.00 21.76           C  
ATOM    968  OG  SER H 127       9.720   5.751  25.315  1.00 25.96           O  
ATOM    969  C   SER H 127      11.775   7.099  28.088  1.00 21.04           C  
ATOM    970  O   SER H 127      12.806   6.513  28.415  1.00 20.37           O  
ATOM    971  N   CYS H 128      11.062   7.844  28.959  1.00 21.70           N  
ATOM    972  CA  CYS H 128      11.418   7.960  30.345  1.00 21.71           C  
ATOM    973  CB  CYS H 128      12.042   9.337  30.673  1.00 21.36           C  
ATOM    974  SG  CYS H 128      12.392   9.596  32.439  1.00 23.21           S  
ATOM    975  C   CYS H 128      10.137   7.817  31.109  1.00 22.14           C  
ATOM    976  O   CYS H 128       9.256   8.669  31.009  1.00 22.05           O  
ATOM    977  N   ALA H 129       9.997   6.733  31.901  1.00 21.88           N  
ATOM    978  CA  ALA H 129       8.774   6.529  32.628  1.00 21.41           C  
ATOM    979  CB  ALA H 129       8.308   5.064  32.667  1.00 21.22           C  
ATOM    980  C   ALA H 129       9.006   6.962  34.038  1.00 20.79           C  
ATOM    981  O   ALA H 129      10.033   6.650  34.636  1.00 20.10           O  
ATOM    982  N   ALA H 130       8.037   7.696  34.614  1.00 20.98           N  
ATOM    983  CA  ALA H 130       8.221   8.212  35.939  1.00 20.14           C  
ATOM    984  CB  ALA H 130       8.002   9.731  36.037  1.00 20.19           C  
ATOM    985  C   ALA H 130       7.236   7.570  36.858  1.00 20.42           C  
ATOM    986  O   ALA H 130       6.155   7.161  36.437  1.00 19.01           O  
ATOM    987  N   SER H 131       7.619   7.433  38.146  1.00 19.97           N  
ATOM    988  CA  SER H 131       6.723   6.871  39.112  1.00 20.47           C  
ATOM    989  CB  SER H 131       6.859   5.345  39.243  1.00 21.68           C  
ATOM    990  OG  SER H 131       8.168   5.004  39.677  1.00 24.88           O  
ATOM    991  C   SER H 131       7.040   7.465  40.451  1.00 20.46           C  
ATOM    992  O   SER H 131       8.158   7.918  40.695  1.00 21.11           O  
ATOM    993  N   GLY H 132       6.044   7.503  41.358  1.00 39.30           N  
ATOM    994  CA  GLY H 132       6.296   7.951  42.698  1.00 39.28           C  
ATOM    995  C   GLY H 132       5.956   9.397  42.897  1.00 39.00           C  
ATOM    996  O   GLY H 132       6.003   9.876  44.028  1.00 39.73           O  
ATOM    997  N   PHE H 133       5.615  10.149  41.834  1.00 38.85           N  
ATOM    998  CA  PHE H 133       5.285  11.527  42.069  1.00 38.34           C  
ATOM    999  CB  PHE H 133       6.488  12.488  41.993  1.00 38.02           C  
ATOM   1000  CG  PHE H 133       7.103  12.416  40.637  1.00 38.38           C  
ATOM   1001  CD1 PHE H 133       6.557  13.091  39.572  1.00 37.38           C  
ATOM   1002  CD2 PHE H 133       8.248  11.684  40.430  1.00 36.26           C  
ATOM   1003  CE1 PHE H 133       7.138  13.025  38.326  1.00 36.85           C  
ATOM   1004  CE2 PHE H 133       8.832  11.612  39.187  1.00 36.89           C  
ATOM   1005  CZ  PHE H 133       8.277  12.286  38.128  1.00 36.64           C  
ATOM   1006  C   PHE H 133       4.266  11.966  41.070  1.00 38.07           C  
ATOM   1007  O   PHE H 133       3.915  11.224  40.153  1.00 38.12           O  
ATOM   1008  N   THR H 134       3.750  13.202  41.241  1.00 37.89           N  
ATOM   1009  CA  THR H 134       2.761  13.692  40.329  1.00 38.29           C  
ATOM   1010  CB  THR H 134       1.849  14.716  40.938  1.00 39.07           C  
ATOM   1011  OG1 THR H 134       1.214  14.178  42.090  1.00 38.44           O  
ATOM   1012  CG2 THR H 134       0.786  15.104  39.896  1.00 38.61           C  
ATOM   1013  C   THR H 134       3.511  14.314  39.198  1.00 38.16           C  
ATOM   1014  O   THR H 134       4.031  15.425  39.287  1.00 38.23           O  
ATOM   1015  N   PHE H 135       3.530  13.574  38.078  1.00 38.06           N  
ATOM   1016  CA  PHE H 135       4.268  13.822  36.873  1.00 38.04           C  
ATOM   1017  CB  PHE H 135       4.017  12.666  35.880  1.00 37.73           C  
ATOM   1018  CG  PHE H 135       4.757  12.847  34.599  1.00 38.19           C  
ATOM   1019  CD1 PHE H 135       6.121  12.677  34.548  1.00 37.22           C  
ATOM   1020  CD2 PHE H 135       4.077  13.136  33.438  1.00 37.46           C  
ATOM   1021  CE1 PHE H 135       6.799  12.828  33.362  1.00 35.96           C  
ATOM   1022  CE2 PHE H 135       4.750  13.288  32.247  1.00 37.45           C  
ATOM   1023  CZ  PHE H 135       6.114  13.138  32.209  1.00 37.02           C  
ATOM   1024  C   PHE H 135       3.844  15.124  36.262  1.00 38.23           C  
ATOM   1025  O   PHE H 135       4.680  15.899  35.800  1.00 37.15           O  
ATOM   1026  N   SER H 136       2.529  15.409  36.266  1.00 40.33           N  
ATOM   1027  CA  SER H 136       1.991  16.577  35.627  1.00 41.16           C  
ATOM   1028  CB  SER H 136       0.454  16.622  35.672  1.00 42.08           C  
ATOM   1029  OG  SER H 136       0.001  16.695  37.015  1.00 43.54           O  
ATOM   1030  C   SER H 136       2.498  17.823  36.285  1.00 41.41           C  
ATOM   1031  O   SER H 136       2.484  18.889  35.674  1.00 41.94           O  
ATOM   1032  N   HIS H 137       2.928  17.737  37.555  1.00 41.48           N  
ATOM   1033  CA  HIS H 137       3.407  18.872  38.298  1.00 40.69           C  
ATOM   1034  ND1 HIS H 137       1.252  19.461  40.346  1.00 57.97           N  
ATOM   1035  CG  HIS H 137       2.280  18.566  40.548  1.00 45.20           C  
ATOM   1036  CB  HIS H 137       3.575  18.619  39.805  1.00 42.79           C  
ATOM   1037  NE2 HIS H 137       0.601  18.097  41.976  1.00 58.33           N  
ATOM   1038  CD2 HIS H 137       1.866  17.738  41.545  1.00 56.68           C  
ATOM   1039  CE1 HIS H 137       0.274  19.134  41.228  1.00 58.22           C  
ATOM   1040  C   HIS H 137       4.744  19.363  37.826  1.00 39.76           C  
ATOM   1041  O   HIS H 137       5.051  20.540  38.008  1.00 38.91           O  
ATOM   1042  N   TYR H 138       5.590  18.501  37.225  1.00 38.22           N  
ATOM   1043  CA  TYR H 138       6.959  18.916  37.051  1.00 36.68           C  
ATOM   1044  CB  TYR H 138       7.954  17.870  37.577  1.00 37.06           C  
ATOM   1045  CG  TYR H 138       7.692  17.657  39.027  1.00 37.44           C  
ATOM   1046  CD1 TYR H 138       6.700  16.798  39.440  1.00 37.17           C  
ATOM   1047  CD2 TYR H 138       8.445  18.310  39.974  1.00 37.59           C  
ATOM   1048  CE1 TYR H 138       6.458  16.597  40.779  1.00 37.59           C  
ATOM   1049  CE2 TYR H 138       8.208  18.113  41.312  1.00 38.32           C  
ATOM   1050  CZ  TYR H 138       7.214  17.258  41.717  1.00 38.23           C  
ATOM   1051  OH  TYR H 138       6.971  17.058  43.091  1.00 39.14           O  
ATOM   1052  C   TYR H 138       7.352  19.147  35.621  1.00 34.96           C  
ATOM   1053  O   TYR H 138       6.843  18.504  34.702  1.00 34.18           O  
ATOM   1054  N   ILE H 139       8.279  20.122  35.424  1.00 18.41           N  
ATOM   1055  CA  ILE H 139       8.890  20.381  34.158  1.00 18.04           C  
ATOM   1056  CB  ILE H 139       9.434  21.784  34.053  1.00 18.16           C  
ATOM   1057  CG1 ILE H 139       9.893  22.131  32.626  1.00  9.99           C  
ATOM   1058  CG2 ILE H 139      10.501  21.963  35.133  1.00 10.10           C  
ATOM   1059  CD1 ILE H 139      11.067  21.297  32.114  1.00 15.93           C  
ATOM   1060  C   ILE H 139       9.960  19.338  34.017  1.00 17.27           C  
ATOM   1061  O   ILE H 139      10.656  19.011  34.978  1.00 17.06           O  
ATOM   1062  N   MET H 140      10.075  18.740  32.815  1.00 17.30           N  
ATOM   1063  CA  MET H 140      10.982  17.644  32.611  1.00 16.89           C  
ATOM   1064  CB  MET H 140      10.275  16.387  32.082  1.00 17.89           C  
ATOM   1065  CG  MET H 140       9.218  15.842  33.046  1.00 17.77           C  
ATOM   1066  SD  MET H 140       9.876  15.216  34.621  1.00 20.91           S  
ATOM   1067  CE  MET H 140      10.529  13.680  33.910  1.00 17.48           C  
ATOM   1068  C   MET H 140      12.020  18.047  31.610  1.00 16.43           C  
ATOM   1069  O   MET H 140      11.769  18.874  30.734  1.00 15.73           O  
ATOM   1070  N   MET H 141      13.234  17.463  31.732  1.00 16.27           N  
ATOM   1071  CA  MET H 141      14.305  17.817  30.840  1.00 16.10           C  
ATOM   1072  CB  MET H 141      15.366  18.709  31.513  1.00 16.42           C  
ATOM   1073  CG  MET H 141      14.848  20.065  32.001  1.00 14.18           C  
ATOM   1074  SD  MET H 141      14.690  21.340  30.716  1.00  0.00           S  
ATOM   1075  CE  MET H 141      16.429  21.865  30.787  1.00  0.00           C  
ATOM   1076  C   MET H 141      15.040  16.592  30.388  1.00 16.40           C  
ATOM   1077  O   MET H 141      14.971  15.526  31.001  1.00 15.32           O  
ATOM   1078  N   TRP H 142      15.752  16.739  29.253  1.00 15.98           N  
ATOM   1079  CA  TRP H 142      16.629  15.725  28.734  1.00 16.62           C  
ATOM   1080  CB  TRP H 142      16.304  15.277  27.297  1.00 15.70           C  
ATOM   1081  CG  TRP H 142      15.050  14.442  27.168  1.00 16.76           C  
ATOM   1082  CD2 TRP H 142      15.000  13.025  27.398  1.00 16.59           C  
ATOM   1083  CD1 TRP H 142      13.783  14.823  26.833  1.00 17.68           C  
ATOM   1084  NE1 TRP H 142      12.947  13.729  26.838  1.00 17.41           N  
ATOM   1085  CE2 TRP H 142      13.685  12.616  27.186  1.00 17.08           C  
ATOM   1086  CE3 TRP H 142      15.973  12.135  27.760  1.00 17.29           C  
ATOM   1087  CZ2 TRP H 142      13.319  11.308  27.334  1.00 17.52           C  
ATOM   1088  CZ3 TRP H 142      15.600  10.818  27.903  1.00 16.69           C  
ATOM   1089  CH2 TRP H 142      14.299  10.410  27.695  1.00 17.60           C  
ATOM   1090  C   TRP H 142      17.993  16.347  28.720  1.00 16.71           C  
ATOM   1091  O   TRP H 142      18.170  17.464  28.234  1.00 16.90           O  
ATOM   1092  N   VAL H 143      18.987  15.638  29.293  1.00 17.37           N  
ATOM   1093  CA  VAL H 143      20.348  16.099  29.350  1.00 17.44           C  
ATOM   1094  CB  VAL H 143      20.798  16.397  30.755  1.00 18.48           C  
ATOM   1095  CG1 VAL H 143      22.292  16.753  30.749  1.00 18.33           C  
ATOM   1096  CG2 VAL H 143      19.906  17.514  31.319  1.00 19.48           C  
ATOM   1097  C   VAL H 143      21.186  14.975  28.834  1.00 17.52           C  
ATOM   1098  O   VAL H 143      20.862  13.810  29.058  1.00 16.53           O  
ATOM   1099  N   ARG H 144      22.288  15.291  28.120  1.00 17.96           N  
ATOM   1100  CA  ARG H 144      23.089  14.232  27.571  1.00 17.85           C  
ATOM   1101  CB  ARG H 144      23.022  14.140  26.037  1.00 17.42           C  
ATOM   1102  CG  ARG H 144      23.471  15.408  25.310  1.00 18.14           C  
ATOM   1103  CD  ARG H 144      23.315  15.302  23.792  1.00 19.08           C  
ATOM   1104  NE  ARG H 144      23.652  16.627  23.200  1.00 21.11           N  
ATOM   1105  CZ  ARG H 144      23.326  16.895  21.900  1.00 22.09           C  
ATOM   1106  NH1 ARG H 144      22.661  15.964  21.153  1.00 19.73           N1+
ATOM   1107  NH2 ARG H 144      23.663  18.095  21.345  1.00 22.70           N  
ATOM   1108  C   ARG H 144      24.520  14.419  27.952  1.00 18.15           C  
ATOM   1109  O   ARG H 144      24.951  15.509  28.322  1.00 18.52           O  
ATOM   1110  N   GLN H 145      25.288  13.311  27.903  1.00 18.07           N  
ATOM   1111  CA  GLN H 145      26.678  13.364  28.241  1.00 18.36           C  
ATOM   1112  CB  GLN H 145      26.938  12.805  29.650  1.00 17.86           C  
ATOM   1113  CG  GLN H 145      28.394  12.823  30.100  1.00 18.99           C  
ATOM   1114  CD  GLN H 145      28.406  12.398  31.560  1.00 20.26           C  
ATOM   1115  OE1 GLN H 145      27.362  12.141  32.157  1.00 22.89           O  
ATOM   1116  NE2 GLN H 145      29.624  12.333  32.160  1.00 19.19           N  
ATOM   1117  C   GLN H 145      27.429  12.536  27.244  1.00 18.75           C  
ATOM   1118  O   GLN H 145      27.285  11.316  27.200  1.00 17.64           O  
ATOM   1119  N   ALA H 146      28.267  13.198  26.418  1.00 20.30           N  
ATOM   1120  CA  ALA H 146      29.063  12.523  25.432  1.00 22.60           C  
ATOM   1121  CB  ALA H 146      29.710  13.468  24.403  1.00 21.63           C  
ATOM   1122  C   ALA H 146      30.161  11.823  26.166  1.00 24.29           C  
ATOM   1123  O   ALA H 146      30.508  12.188  27.289  1.00 23.56           O  
ATOM   1124  N   PRO H 147      30.722  10.813  25.562  1.00 26.74           N  
ATOM   1125  CA  PRO H 147      31.738  10.066  26.238  1.00 27.85           C  
ATOM   1126  CD  PRO H 147      30.025  10.017  24.566  1.00 27.41           C  
ATOM   1127  CB  PRO H 147      32.019   8.854  25.353  1.00 28.25           C  
ATOM   1128  CG  PRO H 147      30.676   8.621  24.633  1.00 28.42           C  
ATOM   1129  C   PRO H 147      32.922  10.910  26.558  1.00 28.76           C  
ATOM   1130  O   PRO H 147      33.483  11.529  25.656  1.00 28.24           O  
ATOM   1131  N   GLY H 148      33.320  10.928  27.844  1.00 29.26           N  
ATOM   1132  CA  GLY H 148      34.476  11.659  28.265  1.00 29.80           C  
ATOM   1133  C   GLY H 148      34.193  13.132  28.242  1.00 30.05           C  
ATOM   1134  O   GLY H 148      35.125  13.934  28.262  1.00 31.22           O  
ATOM   1135  N   LYS H 149      32.909  13.541  28.202  1.00 28.99           N  
ATOM   1136  CA  LYS H 149      32.626  14.951  28.170  1.00 28.21           C  
ATOM   1137  CB  LYS H 149      31.969  15.445  26.864  1.00 28.84           C  
ATOM   1138  CG  LYS H 149      32.851  15.263  25.623  1.00 30.96           C  
ATOM   1139  CD  LYS H 149      34.244  15.891  25.751  1.00 33.73           C  
ATOM   1140  CE  LYS H 149      34.271  17.415  25.629  1.00 35.59           C  
ATOM   1141  NZ  LYS H 149      35.659  17.901  25.796  1.00 35.55           N1+
ATOM   1142  C   LYS H 149      31.705  15.280  29.305  1.00 26.58           C  
ATOM   1143  O   LYS H 149      31.378  14.425  30.127  1.00 27.06           O  
ATOM   1144  N   GLY H 150      31.292  16.563  29.394  1.00 24.41           N  
ATOM   1145  CA  GLY H 150      30.449  17.019  30.462  1.00 22.77           C  
ATOM   1146  C   GLY H 150      29.011  16.889  30.063  1.00 21.47           C  
ATOM   1147  O   GLY H 150      28.687  16.316  29.025  1.00 20.90           O  
ATOM   1148  N   LEU H 151      28.114  17.444  30.906  1.00 20.49           N  
ATOM   1149  CA  LEU H 151      26.693  17.375  30.717  1.00 19.63           C  
ATOM   1150  CB  LEU H 151      25.936  17.437  32.053  1.00 19.75           C  
ATOM   1151  CG  LEU H 151      26.205  16.226  32.967  1.00 19.72           C  
ATOM   1152  CD1 LEU H 151      25.473  16.362  34.307  1.00 20.81           C  
ATOM   1153  CD2 LEU H 151      25.856  14.910  32.259  1.00 18.52           C  
ATOM   1154  C   LEU H 151      26.240  18.542  29.890  1.00 19.67           C  
ATOM   1155  O   LEU H 151      26.759  19.651  30.012  1.00 20.33           O  
ATOM   1156  N   GLU H 152      25.249  18.302  29.001  0.86 19.49           N  
ATOM   1157  CA  GLU H 152      24.697  19.344  28.181  0.86 19.61           C  
ATOM   1158  CB  GLU H 152      25.146  19.260  26.710  0.86 20.63           C  
ATOM   1159  CG  GLU H 152      24.758  20.477  25.868  0.86 23.65           C  
ATOM   1160  CD  GLU H 152      25.207  20.215  24.439  0.86 26.85           C  
ATOM   1161  OE1 GLU H 152      25.596  19.052  24.152  0.86 27.09           O  
ATOM   1162  OE2 GLU H 152      25.153  21.164  23.611  0.86 30.14           O1-
ATOM   1163  C   GLU H 152      23.201  19.178  28.183  0.86 19.45           C  
ATOM   1164  O   GLU H 152      22.702  18.072  27.978  0.86 19.58           O  
ATOM   1165  N   TRP H 153      22.433  20.268  28.417  1.00 18.25           N  
ATOM   1166  CA  TRP H 153      20.996  20.112  28.443  1.00 18.25           C  
ATOM   1167  CB  TRP H 153      20.231  21.243  29.154  1.00 17.65           C  
ATOM   1168  CG  TRP H 153      20.087  22.474  28.302  1.00 16.99           C  
ATOM   1169  CD2 TRP H 153      18.860  22.907  27.689  1.00 16.17           C  
ATOM   1170  CD1 TRP H 153      21.028  23.398  27.971  1.00 17.68           C  
ATOM   1171  NE1 TRP H 153      20.476  24.362  27.164  1.00 17.52           N  
ATOM   1172  CE2 TRP H 153      19.141  24.077  26.988  1.00 16.97           C  
ATOM   1173  CE3 TRP H 153      17.605  22.380  27.712  1.00 17.23           C  
ATOM   1174  CZ2 TRP H 153      18.169  24.738  26.294  1.00 17.57           C  
ATOM   1175  CZ3 TRP H 153      16.629  23.050  27.007  1.00 17.94           C  
ATOM   1176  CH2 TRP H 153      16.900  24.208  26.307  1.00 17.90           C  
ATOM   1177  C   TRP H 153      20.524  20.107  27.015  1.00 17.82           C  
ATOM   1178  O   TRP H 153      20.967  20.926  26.211  1.00 17.39           O  
ATOM   1179  N   VAL H 154      19.727  19.086  26.632  1.00 17.14           N  
ATOM   1180  CA  VAL H 154      19.162  18.964  25.314  1.00 17.47           C  
ATOM   1181  CB  VAL H 154      18.946  17.531  24.934  1.00 17.90           C  
ATOM   1182  CG1 VAL H 154      18.336  17.464  23.523  1.00 18.22           C  
ATOM   1183  CG2 VAL H 154      20.296  16.807  25.077  1.00 18.40           C  
ATOM   1184  C   VAL H 154      17.856  19.690  25.115  1.00 17.79           C  
ATOM   1185  O   VAL H 154      17.694  20.446  24.156  1.00 17.14           O  
ATOM   1186  N   SER H 155      16.874  19.468  26.020  1.00 18.48           N  
ATOM   1187  CA  SER H 155      15.557  20.004  25.784  1.00 18.61           C  
ATOM   1188  CB  SER H 155      14.769  19.185  24.750  1.00 18.97           C  
ATOM   1189  OG  SER H 155      13.477  19.737  24.561  1.00 25.56           O  
ATOM   1190  C   SER H 155      14.763  19.967  27.061  1.00 17.42           C  
ATOM   1191  O   SER H 155      15.070  19.204  27.977  1.00 17.74           O  
ATOM   1192  N   GLY H 156      13.701  20.803  27.148  1.00 18.37           N  
ATOM   1193  CA  GLY H 156      12.858  20.805  28.310  1.00 18.02           C  
ATOM   1194  C   GLY H 156      11.442  21.049  27.878  1.00 17.95           C  
ATOM   1195  O   GLY H 156      11.194  21.693  26.860  1.00 18.53           O  
ATOM   1196  N   ILE H 157      10.475  20.525  28.658  1.00 18.58           N  
ATOM   1197  CA  ILE H 157       9.082  20.687  28.354  1.00 18.45           C  
ATOM   1198  CB  ILE H 157       8.460  19.435  27.800  1.00 18.57           C  
ATOM   1199  CG1 ILE H 157       7.045  19.701  27.265  1.00 18.28           C  
ATOM   1200  CG2 ILE H 157       8.538  18.350  28.887  1.00 18.24           C  
ATOM   1201  CD1 ILE H 157       6.473  18.535  26.457  1.00 19.94           C  
ATOM   1202  C   ILE H 157       8.356  21.039  29.623  1.00 18.63           C  
ATOM   1203  O   ILE H 157       8.706  20.578  30.710  1.00 17.15           O  
ATOM   1204  N   TYR H 158       7.320  21.892  29.496  1.00 18.87           N  
ATOM   1205  CA  TYR H 158       6.475  22.309  30.581  1.00 19.38           C  
ATOM   1206  CB  TYR H 158       5.618  23.556  30.308  1.00 13.70           C  
ATOM   1207  CG  TYR H 158       6.423  24.754  30.680  1.00 13.91           C  
ATOM   1208  CD1 TYR H 158       6.414  25.173  31.992  1.00 12.91           C  
ATOM   1209  CD2 TYR H 158       7.174  25.451  29.762  1.00 13.55           C  
ATOM   1210  CE1 TYR H 158       7.136  26.271  32.388  1.00  6.06           C  
ATOM   1211  CE2 TYR H 158       7.900  26.552  30.156  1.00 14.54           C  
ATOM   1212  CZ  TYR H 158       7.882  26.964  31.468  1.00  7.52           C  
ATOM   1213  OH  TYR H 158       8.624  28.092  31.870  1.00  0.00           O  
ATOM   1214  C   TYR H 158       5.575  21.189  30.987  1.00 20.63           C  
ATOM   1215  O   TYR H 158       5.439  20.187  30.289  1.00 21.80           O  
ATOM   1216  N   SER H 159       5.196  21.288  32.286  1.00 32.56           N  
ATOM   1217  CA  SER H 159       4.418  20.300  32.961  1.00 32.85           C  
ATOM   1218  CB  SER H 159       3.964  20.775  34.347  1.00 33.67           C  
ATOM   1219  OG  SER H 159       5.093  20.957  35.185  1.00 33.70           O  
ATOM   1220  C   SER H 159       3.221  20.164  32.118  1.00 35.70           C  
ATOM   1221  O   SER H 159       2.691  19.066  31.929  1.00 36.25           O  
ATOM   1222  N   SER H 160       2.820  21.326  31.577  1.00 36.35           N  
ATOM   1223  CA  SER H 160       1.701  21.497  30.719  1.00 37.21           C  
ATOM   1224  CB  SER H 160       1.520  22.980  30.346  1.00 37.99           C  
ATOM   1225  OG  SER H 160       0.402  23.123  29.484  1.00 32.38           O  
ATOM   1226  C   SER H 160       1.921  20.740  29.444  1.00 39.28           C  
ATOM   1227  O   SER H 160       1.020  20.037  28.982  1.00 38.94           O  
ATOM   1228  N   GLY H 161       3.133  20.825  28.861  1.00 38.07           N  
ATOM   1229  CA  GLY H 161       3.413  20.226  27.583  1.00 37.99           C  
ATOM   1230  C   GLY H 161       3.245  21.309  26.548  1.00 38.31           C  
ATOM   1231  O   GLY H 161       3.499  21.118  25.360  1.00 39.20           O  
ATOM   1232  N   GLY H 162       2.771  22.491  26.976  1.00 37.38           N  
ATOM   1233  CA  GLY H 162       2.575  23.577  26.066  1.00 36.39           C  
ATOM   1234  C   GLY H 162       3.872  24.133  25.561  1.00 37.57           C  
ATOM   1235  O   GLY H 162       3.992  24.467  24.385  1.00 37.84           O  
ATOM   1236  N   ILE H 163       4.885  24.247  26.442  1.00 23.80           N  
ATOM   1237  CA  ILE H 163       6.059  24.984  26.051  1.00 22.88           C  
ATOM   1238  CB  ILE H 163       6.417  26.115  26.971  1.00 25.28           C  
ATOM   1239  CG1 ILE H 163       5.312  27.180  26.985  1.00  0.00           C  
ATOM   1240  CG2 ILE H 163       7.793  26.657  26.547  1.00  0.00           C  
ATOM   1241  CD1 ILE H 163       5.494  28.225  28.086  1.00  0.00           C  
ATOM   1242  C   ILE H 163       7.233  24.070  26.042  1.00 22.16           C  
ATOM   1243  O   ILE H 163       7.450  23.312  26.983  1.00 21.11           O  
ATOM   1244  N   THR H 164       8.017  24.116  24.945  1.00 22.06           N  
ATOM   1245  CA  THR H 164       9.192  23.299  24.864  1.00 21.70           C  
ATOM   1246  CB  THR H 164       9.095  22.208  23.841  1.00 21.16           C  
ATOM   1247  OG1 THR H 164       8.948  22.769  22.545  1.00 23.26           O  
ATOM   1248  CG2 THR H 164       7.885  21.320  24.170  1.00 20.60           C  
ATOM   1249  C   THR H 164      10.335  24.170  24.440  1.00 21.97           C  
ATOM   1250  O   THR H 164      10.145  25.190  23.780  1.00 21.74           O  
ATOM   1251  N   VAL H 165      11.568  23.795  24.840  0.90 20.81           N  
ATOM   1252  CA  VAL H 165      12.714  24.553  24.424  0.90 21.03           C  
ATOM   1253  CB  VAL H 165      13.243  25.485  25.476  0.90 20.88           C  
ATOM   1254  CG1 VAL H 165      13.783  24.660  26.658  1.00  0.00           C  
ATOM   1255  CG2 VAL H 165      14.296  26.396  24.825  1.00  0.00           C  
ATOM   1256  C   VAL H 165      13.800  23.582  24.075  0.90 20.49           C  
ATOM   1257  O   VAL H 165      13.898  22.512  24.675  0.90 19.82           O  
ATOM   1258  N   TYR H 166      14.645  23.934  23.078  1.00 19.99           N  
ATOM   1259  CA  TYR H 166      15.677  23.024  22.664  1.00 20.25           C  
ATOM   1260  CB  TYR H 166      15.454  22.399  21.272  1.00 19.71           C  
ATOM   1261  CG  TYR H 166      14.160  21.657  21.223  1.00 19.38           C  
ATOM   1262  CD1 TYR H 166      14.033  20.398  21.759  1.00 18.40           C  
ATOM   1263  CD2 TYR H 166      13.057  22.234  20.640  1.00 19.86           C  
ATOM   1264  CE1 TYR H 166      12.834  19.725  21.705  1.00 19.66           C  
ATOM   1265  CE2 TYR H 166      11.856  21.566  20.582  1.00 20.00           C  
ATOM   1266  CZ  TYR H 166      11.741  20.307  21.113  1.00 19.06           C  
ATOM   1267  OH  TYR H 166      10.510  19.619  21.057  1.00 18.35           O  
ATOM   1268  C   TYR H 166      16.976  23.761  22.542  1.00 20.48           C  
ATOM   1269  O   TYR H 166      17.006  24.969  22.314  1.00 20.20           O  
ATOM   1270  N   ALA H 167      18.095  23.021  22.709  1.00 20.93           N  
ATOM   1271  CA  ALA H 167      19.405  23.570  22.516  1.00 21.24           C  
ATOM   1272  CB  ALA H 167      20.539  22.657  23.015  1.00 20.03           C  
ATOM   1273  C   ALA H 167      19.562  23.736  21.036  1.00 22.53           C  
ATOM   1274  O   ALA H 167      18.927  23.032  20.252  1.00 22.56           O  
ATOM   1275  N   ASP H 168      20.428  24.674  20.612  1.00 23.84           N  
ATOM   1276  CA  ASP H 168      20.577  24.969  19.215  1.00 25.49           C  
ATOM   1277  CB  ASP H 168      21.540  26.135  18.925  1.00 27.95           C  
ATOM   1278  CG  ASP H 168      20.845  27.439  19.299  1.00 30.81           C  
ATOM   1279  OD1 ASP H 168      19.719  27.379  19.862  1.00 33.90           O  
ATOM   1280  OD2 ASP H 168      21.428  28.517  19.011  1.00 33.94           O1-
ATOM   1281  C   ASP H 168      21.080  23.764  18.478  1.00 25.45           C  
ATOM   1282  O   ASP H 168      20.723  23.548  17.321  1.00 26.72           O  
ATOM   1283  N   SER H 169      21.919  22.938  19.127  1.00 25.01           N  
ATOM   1284  CA  SER H 169      22.520  21.814  18.467  1.00 25.14           C  
ATOM   1285  CB  SER H 169      23.379  20.993  19.437  1.00 24.96           C  
ATOM   1286  OG  SER H 169      24.313  21.843  20.085  1.00 31.51           O  
ATOM   1287  C   SER H 169      21.465  20.882  17.936  1.00 24.93           C  
ATOM   1288  O   SER H 169      21.564  20.396  16.810  1.00 25.06           O  
ATOM   1289  N   VAL H 170      20.472  20.546  18.780  1.00 23.82           N  
ATOM   1290  CA  VAL H 170      19.399  19.631  18.482  1.00 23.12           C  
ATOM   1291  CB  VAL H 170      18.852  18.955  19.706  1.00 21.52           C  
ATOM   1292  CG1 VAL H 170      19.990  18.135  20.334  1.00 20.91           C  
ATOM   1293  CG2 VAL H 170      18.242  20.001  20.646  1.00 21.02           C  
ATOM   1294  C   VAL H 170      18.246  20.218  17.712  1.00 24.06           C  
ATOM   1295  O   VAL H 170      17.456  19.478  17.128  1.00 23.74           O  
ATOM   1296  N   LYS H 171      18.080  21.550  17.734  1.00 24.61           N  
ATOM   1297  CA  LYS H 171      16.898  22.191  17.222  1.00 25.87           C  
ATOM   1298  CB  LYS H 171      17.024  23.723  17.256  1.00 26.61           C  
ATOM   1299  CG  LYS H 171      15.702  24.471  17.109  0.80 27.69           C  
ATOM   1300  CD  LYS H 171      15.812  25.935  17.534  0.80 28.85           C  
ATOM   1301  CE  LYS H 171      16.221  26.102  19.000  0.80 29.23           C  
ATOM   1302  NZ  LYS H 171      16.439  27.532  19.308  0.80 30.51           N1+
ATOM   1303  C   LYS H 171      16.563  21.768  15.821  1.00 26.13           C  
ATOM   1304  O   LYS H 171      17.395  21.803  14.914  1.00 27.28           O  
ATOM   1305  N   GLY H 172      15.288  21.348  15.642  1.00 25.27           N  
ATOM   1306  CA  GLY H 172      14.702  20.962  14.389  1.00 25.42           C  
ATOM   1307  C   GLY H 172      14.699  19.466  14.285  1.00 25.34           C  
ATOM   1308  O   GLY H 172      13.740  18.869  13.799  1.00 26.84           O  
ATOM   1309  N   ARG H 173      15.812  18.835  14.700  1.00 23.50           N  
ATOM   1310  CA  ARG H 173      15.995  17.411  14.631  1.00 22.34           C  
ATOM   1311  CB  ARG H 173      17.488  17.033  14.636  1.00 22.49           C  
ATOM   1312  CG  ARG H 173      18.211  17.654  13.436  1.00 23.33           C  
ATOM   1313  CD  ARG H 173      19.644  17.171  13.183  1.00 22.98           C  
ATOM   1314  NE  ARG H 173      20.533  17.716  14.248  1.00 23.45           N  
ATOM   1315  CZ  ARG H 173      20.873  16.942  15.318  1.00 22.83           C  
ATOM   1316  NH1 ARG H 173      20.406  15.663  15.401  1.00 22.36           N1+
ATOM   1317  NH2 ARG H 173      21.688  17.437  16.295  1.00 22.81           N  
ATOM   1318  C   ARG H 173      15.273  16.640  15.707  1.00 21.35           C  
ATOM   1319  O   ARG H 173      14.762  15.551  15.450  1.00 21.33           O  
ATOM   1320  N   PHE H 174      15.216  17.184  16.943  1.00 20.17           N  
ATOM   1321  CA  PHE H 174      14.694  16.476  18.088  1.00 19.69           C  
ATOM   1322  CB  PHE H 174      15.612  16.633  19.316  1.00 18.57           C  
ATOM   1323  CG  PHE H 174      16.849  15.817  19.132  1.00 18.42           C  
ATOM   1324  CD1 PHE H 174      17.595  15.895  17.978  1.00 17.44           C  
ATOM   1325  CD2 PHE H 174      17.299  15.014  20.154  1.00 18.24           C  
ATOM   1326  CE1 PHE H 174      18.740  15.147  17.830  1.00 17.62           C  
ATOM   1327  CE2 PHE H 174      18.446  14.266  20.012  1.00 15.82           C  
ATOM   1328  CZ  PHE H 174      19.166  14.327  18.845  1.00 15.89           C  
ATOM   1329  C   PHE H 174      13.368  17.052  18.488  1.00 19.29           C  
ATOM   1330  O   PHE H 174      13.123  18.248  18.337  1.00 18.89           O  
ATOM   1331  N   THR H 175      12.463  16.188  18.999  1.00 19.29           N  
ATOM   1332  CA  THR H 175      11.184  16.641  19.467  1.00 18.64           C  
ATOM   1333  CB  THR H 175      10.040  16.184  18.607  1.00 19.00           C  
ATOM   1334  OG1 THR H 175      10.213  16.644  17.276  1.00 19.29           O  
ATOM   1335  CG2 THR H 175       8.727  16.741  19.188  1.00 17.88           C  
ATOM   1336  C   THR H 175      10.973  16.053  20.830  1.00 18.48           C  
ATOM   1337  O   THR H 175      11.203  14.864  21.048  1.00 18.50           O  
ATOM   1338  N   ILE H 176      10.517  16.885  21.787  1.00 18.41           N  
ATOM   1339  CA  ILE H 176      10.276  16.435  23.129  1.00 17.17           C  
ATOM   1340  CB  ILE H 176      10.879  17.337  24.171  1.00 16.24           C  
ATOM   1341  CG1 ILE H 176      10.808  16.689  25.563  1.00 15.59           C  
ATOM   1342  CG2 ILE H 176      10.181  18.705  24.083  1.00 15.63           C  
ATOM   1343  CD1 ILE H 176      11.665  17.401  26.610  1.00 15.74           C  
ATOM   1344  C   ILE H 176       8.794  16.449  23.331  1.00 17.27           C  
ATOM   1345  O   ILE H 176       8.109  17.361  22.872  1.00 17.15           O  
ATOM   1346  N   SER H 177       8.251  15.405  23.988  1.00 17.69           N  
ATOM   1347  CA  SER H 177       6.834  15.358  24.214  1.00 17.61           C  
ATOM   1348  CB  SER H 177       6.064  14.662  23.078  1.00 18.02           C  
ATOM   1349  OG  SER H 177       6.492  13.314  22.951  1.00 20.46           O  
ATOM   1350  C   SER H 177       6.592  14.577  25.466  1.00 17.86           C  
ATOM   1351  O   SER H 177       7.493  13.916  25.982  1.00 18.01           O  
ATOM   1352  N   ARG H 178       5.357  14.657  26.001  1.00 17.62           N  
ATOM   1353  CA  ARG H 178       5.065  13.934  27.202  1.00 18.54           C  
ATOM   1354  CB  ARG H 178       5.172  14.804  28.463  1.00 18.76           C  
ATOM   1355  CG  ARG H 178       4.198  15.983  28.471  1.00 20.30           C  
ATOM   1356  CD  ARG H 178       4.536  17.039  29.523  1.00 20.79           C  
ATOM   1357  NE  ARG H 178       4.538  16.363  30.847  1.00 20.79           N  
ATOM   1358  CZ  ARG H 178       5.444  16.745  31.793  1.00 19.02           C  
ATOM   1359  NH1 ARG H 178       6.347  17.729  31.513  1.00 18.75           N1+
ATOM   1360  NH2 ARG H 178       5.444  16.149  33.020  1.00 19.06           N  
ATOM   1361  C   ARG H 178       3.662  13.430  27.138  1.00 19.13           C  
ATOM   1362  O   ARG H 178       2.799  14.029  26.498  1.00 18.43           O  
ATOM   1363  N   ASP H 179       3.422  12.272  27.788  1.00 19.94           N  
ATOM   1364  CA  ASP H 179       2.102  11.726  27.904  1.00 20.94           C  
ATOM   1365  CB  ASP H 179       1.997  10.281  27.384  1.00 22.22           C  
ATOM   1366  CG  ASP H 179       0.530   9.870  27.349  1.00 22.68           C  
ATOM   1367  OD1 ASP H 179      -0.309  10.591  27.951  1.00 22.04           O  
ATOM   1368  OD2 ASP H 179       0.232   8.822  26.717  1.00 24.31           O1-
ATOM   1369  C   ASP H 179       1.816  11.716  29.373  1.00 21.46           C  
ATOM   1370  O   ASP H 179       2.318  10.866  30.106  1.00 21.08           O  
ATOM   1371  N   ASN H 180       1.003  12.680  29.841  1.00 22.66           N  
ATOM   1372  CA  ASN H 180       0.706  12.831  31.237  1.00 24.21           C  
ATOM   1373  CB  ASN H 180      -0.091  14.110  31.540  1.00 23.68           C  
ATOM   1374  CG  ASN H 180       0.874  15.287  31.444  1.00 23.39           C  
ATOM   1375  OD1 ASN H 180       1.756  15.448  32.285  1.00 22.24           O  
ATOM   1376  ND2 ASN H 180       0.714  16.132  30.392  1.00 20.88           N  
ATOM   1377  C   ASN H 180      -0.069  11.651  31.744  1.00 25.51           C  
ATOM   1378  O   ASN H 180       0.085  11.256  32.898  1.00 27.21           O  
ATOM   1379  N   SER H 181      -0.946  11.069  30.907  1.00 26.09           N  
ATOM   1380  CA  SER H 181      -1.754   9.960  31.336  1.00 26.21           C  
ATOM   1381  CB  SER H 181      -2.677   9.453  30.217  1.00 26.69           C  
ATOM   1382  OG  SER H 181      -3.533  10.498  29.784  1.00 27.33           O  
ATOM   1383  C   SER H 181      -0.858   8.815  31.702  1.00 26.52           C  
ATOM   1384  O   SER H 181      -1.075   8.144  32.711  1.00 26.81           O  
ATOM   1385  N   LYS H 182       0.137   8.544  30.834  1.00 25.57           N  
ATOM   1386  CA  LYS H 182       1.133   7.510  30.941  1.00 25.07           C  
ATOM   1387  CB  LYS H 182       1.816   7.197  29.599  1.00 25.87           C  
ATOM   1388  CG  LYS H 182       0.844   6.566  28.604  1.00 27.12           C  
ATOM   1389  CD  LYS H 182       0.259   5.250  29.108  1.00 28.94           C  
ATOM   1390  CE  LYS H 182      -1.013   4.824  28.378  1.00 31.77           C  
ATOM   1391  NZ  LYS H 182      -0.700   4.441  26.987  1.00 32.82           N1+
ATOM   1392  C   LYS H 182       2.204   7.849  31.940  1.00 24.10           C  
ATOM   1393  O   LYS H 182       2.906   6.959  32.416  1.00 24.58           O  
ATOM   1394  N   ASN H 183       2.391   9.144  32.263  1.00 23.02           N  
ATOM   1395  CA  ASN H 183       3.478   9.545  33.115  1.00 22.16           C  
ATOM   1396  CB  ASN H 183       3.533   8.818  34.473  1.00 23.00           C  
ATOM   1397  CG  ASN H 183       2.439   9.336  35.397  1.00 25.33           C  
ATOM   1398  OD1 ASN H 183       1.680  10.240  35.052  1.00 27.43           O  
ATOM   1399  ND2 ASN H 183       2.366   8.753  36.623  1.00 26.62           N  
ATOM   1400  C   ASN H 183       4.764   9.230  32.415  1.00 20.81           C  
ATOM   1401  O   ASN H 183       5.715   8.756  33.036  1.00 19.96           O  
ATOM   1402  N   THR H 184       4.826   9.495  31.092  1.00 19.93           N  
ATOM   1403  CA  THR H 184       6.015   9.187  30.345  1.00 19.67           C  
ATOM   1404  CB  THR H 184       5.795   8.094  29.337  1.00 20.55           C  
ATOM   1405  OG1 THR H 184       5.351   6.911  29.985  1.00 21.48           O  
ATOM   1406  CG2 THR H 184       7.114   7.828  28.601  1.00 19.80           C  
ATOM   1407  C   THR H 184       6.488  10.402  29.592  1.00 18.34           C  
ATOM   1408  O   THR H 184       5.699  11.255  29.187  1.00 18.46           O  
ATOM   1409  N   LEU H 185       7.823  10.497  29.396  1.00 17.80           N  
ATOM   1410  CA  LEU H 185       8.452  11.580  28.686  1.00 17.14           C  
ATOM   1411  CB  LEU H 185       9.541  12.275  29.525  1.00 16.38           C  
ATOM   1412  CG  LEU H 185      10.238  13.454  28.825  1.00 16.20           C  
ATOM   1413  CD1 LEU H 185       9.258  14.612  28.565  1.00 13.82           C  
ATOM   1414  CD2 LEU H 185      11.480  13.901  29.613  1.00 14.93           C  
ATOM   1415  C   LEU H 185       9.109  10.977  27.478  1.00 17.13           C  
ATOM   1416  O   LEU H 185       9.651   9.875  27.553  1.00 16.82           O  
ATOM   1417  N   TYR H 186       9.079  11.682  26.324  1.00 17.57           N  
ATOM   1418  CA  TYR H 186       9.629  11.112  25.123  1.00 18.18           C  
ATOM   1419  CB  TYR H 186       8.566  10.808  24.047  1.00 19.28           C  
ATOM   1420  CG  TYR H 186       7.575   9.810  24.551  1.00 20.73           C  
ATOM   1421  CD1 TYR H 186       7.821   8.458  24.476  1.00 22.41           C  
ATOM   1422  CD2 TYR H 186       6.381  10.232  25.090  1.00 21.73           C  
ATOM   1423  CE1 TYR H 186       6.897   7.547  24.938  1.00 22.85           C  
ATOM   1424  CE2 TYR H 186       5.453   9.329  25.554  1.00 22.45           C  
ATOM   1425  CZ  TYR H 186       5.710   7.982  25.479  1.00 22.68           C  
ATOM   1426  OH  TYR H 186       4.756   7.055  25.955  1.00 24.28           O  
ATOM   1427  C   TYR H 186      10.569  12.085  24.484  1.00 17.37           C  
ATOM   1428  O   TYR H 186      10.482  13.296  24.685  1.00 17.76           O  
ATOM   1429  N   LEU H 187      11.542  11.543  23.725  1.00 17.31           N  
ATOM   1430  CA  LEU H 187      12.431  12.356  22.952  1.00 17.77           C  
ATOM   1431  CB  LEU H 187      13.828  12.484  23.575  1.00 18.32           C  
ATOM   1432  CG  LEU H 187      14.790  13.379  22.778  1.00 17.62           C  
ATOM   1433  CD1 LEU H 187      14.276  14.827  22.696  1.00 15.80           C  
ATOM   1434  CD2 LEU H 187      16.213  13.295  23.352  1.00 16.14           C  
ATOM   1435  C   LEU H 187      12.561  11.691  21.617  1.00 18.37           C  
ATOM   1436  O   LEU H 187      13.070  10.576  21.515  1.00 18.70           O  
ATOM   1437  N   GLN H 188      12.084  12.365  20.553  1.00 19.00           N  
ATOM   1438  CA  GLN H 188      12.174  11.834  19.224  1.00 19.70           C  
ATOM   1439  CB  GLN H 188      10.982  12.231  18.333  1.00 20.67           C  
ATOM   1440  CG  GLN H 188      11.112  11.793  16.875  1.00 22.08           C  
ATOM   1441  CD  GLN H 188      10.994  10.278  16.810  1.00 22.42           C  
ATOM   1442  OE1 GLN H 188      10.506   9.641  17.740  1.00 24.13           O  
ATOM   1443  NE2 GLN H 188      11.444   9.680  15.675  1.00 23.82           N  
ATOM   1444  C   GLN H 188      13.400  12.432  18.625  1.00 20.12           C  
ATOM   1445  O   GLN H 188      13.541  13.653  18.559  1.00 19.23           O  
ATOM   1446  N   MET H 189      14.335  11.576  18.176  1.00 20.93           N  
ATOM   1447  CA  MET H 189      15.551  12.085  17.619  1.00 21.91           C  
ATOM   1448  CB  MET H 189      16.796  11.482  18.286  1.00 21.36           C  
ATOM   1449  CG  MET H 189      16.853  11.756  19.792  1.00 21.72           C  
ATOM   1450  SD  MET H 189      18.250  10.977  20.660  1.00 25.10           S  
ATOM   1451  CE  MET H 189      17.639   9.279  20.476  1.00 23.93           C  
ATOM   1452  C   MET H 189      15.580  11.700  16.173  1.00 22.94           C  
ATOM   1453  O   MET H 189      15.506  10.520  15.833  1.00 22.61           O  
ATOM   1454  N   ASN H 190      15.707  12.705  15.281  1.00 23.73           N  
ATOM   1455  CA  ASN H 190      15.726  12.461  13.865  1.00 24.31           C  
ATOM   1456  CB  ASN H 190      14.645  13.242  13.097  1.00 24.56           C  
ATOM   1457  CG  ASN H 190      13.267  12.804  13.575  1.00 25.43           C  
ATOM   1458  OD1 ASN H 190      12.984  11.615  13.704  1.00 27.71           O  
ATOM   1459  ND2 ASN H 190      12.384  13.800  13.854  1.00 24.82           N  
ATOM   1460  C   ASN H 190      17.038  12.971  13.348  1.00 24.39           C  
ATOM   1461  O   ASN H 190      17.722  13.737  14.025  1.00 24.29           O  
ATOM   1462  N   SER H 191      17.427  12.526  12.133  1.00 25.03           N  
ATOM   1463  CA  SER H 191      18.626  12.983  11.477  1.00 25.23           C  
ATOM   1464  CB  SER H 191      18.532  14.430  10.965  1.00 25.66           C  
ATOM   1465  OG  SER H 191      17.509  14.537   9.986  1.00 27.09           O  
ATOM   1466  C   SER H 191      19.780  12.893  12.422  1.00 24.61           C  
ATOM   1467  O   SER H 191      20.539  13.846  12.585  1.00 24.25           O  
ATOM   1468  N   LEU H 192      19.947  11.721  13.054  1.00 23.85           N  
ATOM   1469  CA  LEU H 192      20.984  11.535  14.028  1.00 23.83           C  
ATOM   1470  CB  LEU H 192      20.874  10.192  14.771  1.00 22.47           C  
ATOM   1471  CG  LEU H 192      19.696  10.146  15.759  1.00 22.62           C  
ATOM   1472  CD1 LEU H 192      19.549   8.757  16.390  1.00 21.33           C  
ATOM   1473  CD2 LEU H 192      19.838  11.247  16.822  1.00 21.29           C  
ATOM   1474  C   LEU H 192      22.330  11.614  13.388  1.00 24.83           C  
ATOM   1475  O   LEU H 192      22.536  11.192  12.249  1.00 25.67           O  
ATOM   1476  N   ARG H 193      23.289  12.191  14.140  1.00 24.89           N  
ATOM   1477  CA  ARG H 193      24.632  12.366  13.678  1.00 25.75           C  
ATOM   1478  CB  ARG H 193      24.999  13.847  13.482  1.00 26.56           C  
ATOM   1479  CG  ARG H 193      24.073  14.528  12.470  1.00 28.37           C  
ATOM   1480  CD  ARG H 193      24.463  15.951  12.058  1.00 29.81           C  
ATOM   1481  NE  ARG H 193      24.184  16.872  13.195  1.00 32.01           N  
ATOM   1482  CZ  ARG H 193      23.806  18.159  12.936  1.00 33.00           C  
ATOM   1483  NH1 ARG H 193      23.607  18.563  11.649  1.00 33.94           N1+
ATOM   1484  NH2 ARG H 193      23.631  19.044  13.961  1.00 33.35           N  
ATOM   1485  C   ARG H 193      25.533  11.777  14.719  1.00 25.20           C  
ATOM   1486  O   ARG H 193      25.112  11.494  15.838  1.00 24.84           O  
ATOM   1487  N   ALA H 194      26.816  11.591  14.366  1.00 25.31           N  
ATOM   1488  CA  ALA H 194      27.773  10.960  15.228  1.00 24.77           C  
ATOM   1489  CB  ALA H 194      29.175  10.880  14.597  1.00 26.15           C  
ATOM   1490  C   ALA H 194      27.904  11.741  16.503  1.00 23.84           C  
ATOM   1491  O   ALA H 194      28.033  11.153  17.575  1.00 24.03           O  
ATOM   1492  N   GLU H 195      27.855  13.084  16.428  1.00 23.70           N  
ATOM   1493  CA  GLU H 195      28.056  13.904  17.593  1.00 24.28           C  
ATOM   1494  CB  GLU H 195      28.188  15.420  17.338  1.00 25.27           C  
ATOM   1495  CG  GLU H 195      27.064  16.084  16.545  0.80 27.90           C  
ATOM   1496  CD  GLU H 195      27.603  16.315  15.142  0.80 30.21           C  
ATOM   1497  OE1 GLU H 195      27.685  15.331  14.363  0.80 30.99           O  
ATOM   1498  OE2 GLU H 195      27.951  17.486  14.834  0.80 30.76           O1-
ATOM   1499  C   GLU H 195      26.979  13.672  18.609  1.00 23.20           C  
ATOM   1500  O   GLU H 195      27.163  13.989  19.781  1.00 23.93           O  
ATOM   1501  N   ASP H 196      25.808  13.176  18.178  1.00 21.90           N  
ATOM   1502  CA  ASP H 196      24.692  12.904  19.042  1.00 19.89           C  
ATOM   1503  CB  ASP H 196      23.397  12.618  18.265  1.00 19.46           C  
ATOM   1504  CG  ASP H 196      22.965  13.926  17.608  1.00 20.52           C  
ATOM   1505  OD1 ASP H 196      23.006  14.980  18.298  1.00 21.37           O  
ATOM   1506  OD2 ASP H 196      22.602  13.890  16.402  1.00 20.36           O1-
ATOM   1507  C   ASP H 196      24.983  11.746  19.962  1.00 19.70           C  
ATOM   1508  O   ASP H 196      24.234  11.505  20.905  1.00 19.60           O  
ATOM   1509  N   THR H 197      26.026  10.939  19.683  1.00 19.66           N  
ATOM   1510  CA  THR H 197      26.305   9.803  20.526  1.00 18.97           C  
ATOM   1511  CB  THR H 197      27.521   9.031  20.094  1.00 18.99           C  
ATOM   1512  OG1 THR H 197      27.366   8.580  18.756  1.00 19.76           O  
ATOM   1513  CG2 THR H 197      27.705   7.828  21.034  1.00 18.00           C  
ATOM   1514  C   THR H 197      26.536  10.267  21.935  1.00 19.09           C  
ATOM   1515  O   THR H 197      27.338  11.166  22.185  1.00 18.79           O  
ATOM   1516  N   ALA H 198      25.817   9.659  22.906  1.00 18.37           N  
ATOM   1517  CA  ALA H 198      25.994  10.044  24.277  1.00 17.79           C  
ATOM   1518  CB  ALA H 198      25.697  11.533  24.533  1.00 18.19           C  
ATOM   1519  C   ALA H 198      25.036   9.267  25.119  1.00 17.43           C  
ATOM   1520  O   ALA H 198      24.190   8.533  24.610  1.00 17.18           O  
ATOM   1521  N   VAL H 199      25.196   9.378  26.454  1.00 15.99           N  
ATOM   1522  CA  VAL H 199      24.252   8.804  27.361  1.00 15.44           C  
ATOM   1523  CB  VAL H 199      24.838   8.474  28.703  1.00 14.78           C  
ATOM   1524  CG1 VAL H 199      23.720   7.940  29.613  1.00 14.62           C  
ATOM   1525  CG2 VAL H 199      25.995   7.483  28.496  1.00 15.42           C  
ATOM   1526  C   VAL H 199      23.229   9.878  27.559  1.00 15.88           C  
ATOM   1527  O   VAL H 199      23.576  11.027  27.827  1.00 16.44           O  
ATOM   1528  N   TYR H 200      21.934   9.531  27.433  1.00 16.29           N  
ATOM   1529  CA  TYR H 200      20.889  10.507  27.567  1.00 15.71           C  
ATOM   1530  CB  TYR H 200      19.834  10.450  26.448  1.00 15.12           C  
ATOM   1531  CG  TYR H 200      20.418  11.049  25.215  1.00 16.14           C  
ATOM   1532  CD1 TYR H 200      21.313  10.355  24.434  1.00 16.51           C  
ATOM   1533  CD2 TYR H 200      20.049  12.317  24.834  1.00 15.82           C  
ATOM   1534  CE1 TYR H 200      21.838  10.927  23.297  1.00 15.58           C  
ATOM   1535  CE2 TYR H 200      20.571  12.891  23.701  1.00 17.18           C  
ATOM   1536  CZ  TYR H 200      21.469  12.197  22.929  1.00 16.01           C  
ATOM   1537  OH  TYR H 200      22.005  12.786  21.765  1.00 16.30           O  
ATOM   1538  C   TYR H 200      20.184  10.253  28.852  1.00 15.41           C  
ATOM   1539  O   TYR H 200      19.814   9.120  29.157  1.00 14.89           O  
ATOM   1540  N   TYR H 201      19.992  11.326  29.643  1.00 15.42           N  
ATOM   1541  CA  TYR H 201      19.360  11.208  30.922  1.00 15.90           C  
ATOM   1542  CB  TYR H 201      20.182  11.791  32.090  1.00 15.96           C  
ATOM   1543  CG  TYR H 201      21.475  11.074  32.280  1.00 16.20           C  
ATOM   1544  CD1 TYR H 201      21.539   9.896  32.991  1.00 15.46           C  
ATOM   1545  CD2 TYR H 201      22.635  11.603  31.763  1.00 16.93           C  
ATOM   1546  CE1 TYR H 201      22.744   9.255  33.170  1.00 16.08           C  
ATOM   1547  CE2 TYR H 201      23.841  10.966  31.939  1.00 16.67           C  
ATOM   1548  CZ  TYR H 201      23.895   9.788  32.644  1.00 16.54           C  
ATOM   1549  OH  TYR H 201      25.132   9.135  32.826  1.00 18.60           O  
ATOM   1550  C   TYR H 201      18.123  12.050  30.912  1.00 17.01           C  
ATOM   1551  O   TYR H 201      18.093  13.130  30.321  1.00 17.23           O  
ATOM   1552  N   CYS H 202      17.045  11.547  31.546  1.00 17.47           N  
ATOM   1553  CA  CYS H 202      15.877  12.352  31.740  1.00 17.84           C  
ATOM   1554  CB  CYS H 202      14.532  11.606  31.548  1.00 19.34           C  
ATOM   1555  SG  CYS H 202      14.369  10.090  32.541  1.00 22.68           S  
ATOM   1556  C   CYS H 202      15.989  12.849  33.152  1.00 16.80           C  
ATOM   1557  O   CYS H 202      16.522  12.151  34.014  1.00 17.45           O  
ATOM   1558  N   ALA H 203      15.540  14.093  33.426  1.00 16.24           N  
ATOM   1559  CA  ALA H 203      15.683  14.605  34.761  1.00 16.01           C  
ATOM   1560  CB  ALA H 203      16.911  15.514  34.938  1.00 14.52           C  
ATOM   1561  C   ALA H 203      14.478  15.431  35.088  1.00 15.88           C  
ATOM   1562  O   ALA H 203      13.867  16.029  34.200  1.00 16.77           O  
ATOM   1563  N   TYR H 204      14.107  15.515  36.385  1.00 16.02           N  
ATOM   1564  CA  TYR H 204      12.928  16.286  36.658  1.00 16.05           C  
ATOM   1565  CB  TYR H 204      11.792  15.552  37.405  1.00 10.80           C  
ATOM   1566  CG  TYR H 204      11.846  15.737  38.879  1.00  8.97           C  
ATOM   1567  CD1 TYR H 204      12.559  14.896  39.701  1.00  0.00           C  
ATOM   1568  CD2 TYR H 204      11.141  16.779  39.436  1.00  0.00           C  
ATOM   1569  CE1 TYR H 204      12.558  15.109  41.061  1.00  0.00           C  
ATOM   1570  CE2 TYR H 204      11.137  16.996  40.792  1.00  0.00           C  
ATOM   1571  CZ  TYR H 204      11.849  16.154  41.609  1.00 15.72           C  
ATOM   1572  OH  TYR H 204      11.843  16.370  43.002  1.00  0.00           O  
ATOM   1573  C   TYR H 204      13.344  17.496  37.427  1.00 16.50           C  
ATOM   1574  O   TYR H 204      14.293  17.470  38.210  1.00 16.30           O  
ATOM   1575  N   ARG H 205      12.654  18.624  37.180  1.00 16.73           N  
ATOM   1576  CA  ARG H 205      13.103  19.838  37.794  1.00 16.84           C  
ATOM   1577  CB  ARG H 205      12.654  21.119  37.077  1.00 16.80           C  
ATOM   1578  CG  ARG H 205      13.287  21.230  35.689  1.00 19.60           C  
ATOM   1579  CD  ARG H 205      14.710  20.676  35.614  1.00  0.00           C  
ATOM   1580  NE  ARG H 205      15.609  21.624  36.327  1.00  0.00           N  
ATOM   1581  CZ  ARG H 205      16.308  22.552  35.612  1.00 38.19           C  
ATOM   1582  NH1 ARG H 205      16.212  22.578  34.252  1.00  0.00           N1+
ATOM   1583  NH2 ARG H 205      17.114  23.446  36.255  1.00  0.00           N  
ATOM   1584  C   ARG H 205      12.727  19.883  39.242  1.00 17.51           C  
ATOM   1585  O   ARG H 205      11.644  19.464  39.644  1.00 17.14           O  
ATOM   1586  N   ARG H 206      12.934  21.209  39.438  1.00 21.78           N  
ATOM   1587  CA  ARG H 206      12.012  21.915  40.306  1.00 22.91           C  
ATOM   1588  CB  ARG H 206      12.476  22.154  41.747  1.00 22.85           C  
ATOM   1589  CG  ARG H 206      12.266  20.928  42.632  1.00 26.04           C  
ATOM   1590  CD  ARG H 206      10.795  20.651  42.955  1.00 27.23           C  
ATOM   1591  NE  ARG H 206      10.756  19.392  43.748  1.00 35.96           N  
ATOM   1592  CZ  ARG H 206      10.900  19.440  45.103  1.00 37.10           C  
ATOM   1593  NH1 ARG H 206      10.986  20.649  45.736  1.00 39.40           N1+
ATOM   1594  NH2 ARG H 206      10.967  18.281  45.822  1.00 36.28           N  
ATOM   1595  C   ARG H 206      11.761  23.268  39.651  1.00 23.51           C  
ATOM   1596  O   ARG H 206      12.676  23.834  39.059  1.00 24.45           O  
ATOM   1597  N   ILE H 207      10.513  23.814  39.669  1.00 23.01           N  
ATOM   1598  CA  ILE H 207      10.318  25.132  39.093  1.00 26.03           C  
ATOM   1599  CB  ILE H 207       9.893  25.173  37.638  1.00 20.25           C  
ATOM   1600  CG1 ILE H 207       8.494  24.580  37.406  1.00 17.23           C  
ATOM   1601  CG2 ILE H 207      10.990  24.493  36.799  1.00 16.81           C  
ATOM   1602  CD1 ILE H 207       7.933  24.900  36.016  1.00 22.94           C  
ATOM   1603  C   ILE H 207       9.298  25.875  39.904  1.00 26.80           C  
ATOM   1604  O   ILE H 207       8.738  25.343  40.859  1.00 27.41           O  
ATOM   1605  N   GLY H 208       9.095  27.170  39.570  1.00 28.73           N  
ATOM   1606  CA  GLY H 208       8.120  28.016  40.202  0.83 30.29           C  
ATOM   1607  C   GLY H 208       8.843  28.854  41.200  1.00 31.44           C  
ATOM   1608  O   GLY H 208       8.593  30.051  41.329  1.00 31.66           O  
ATOM   1609  N   VAL H 209       9.777  28.228  41.929  1.00 32.08           N  
ATOM   1610  CA  VAL H 209      10.577  28.947  42.873  1.00 33.46           C  
ATOM   1611  CB  VAL H 209      10.412  28.456  44.280  1.00 35.66           C  
ATOM   1612  CG1 VAL H 209       8.966  28.733  44.730  1.00  0.00           C  
ATOM   1613  CG2 VAL H 209      10.795  26.968  44.327  1.00 50.73           C  
ATOM   1614  C   VAL H 209      11.980  28.701  42.441  1.00 33.51           C  
ATOM   1615  O   VAL H 209      12.358  27.583  42.094  1.00 33.58           O  
ATOM   1616  N   PRO H 210      12.765  29.735  42.441  1.00 30.98           N  
ATOM   1617  CA  PRO H 210      14.135  29.588  42.033  1.00 30.86           C  
ATOM   1618  CD  PRO H 210      12.248  31.059  42.154  1.00  0.00           C  
ATOM   1619  CB  PRO H 210      14.657  31.011  41.836  1.00 25.84           C  
ATOM   1620  CG  PRO H 210      13.398  31.809  41.456  1.00 24.47           C  
ATOM   1621  C   PRO H 210      14.959  28.761  42.960  1.00 31.20           C  
ATOM   1622  O   PRO H 210      16.020  28.299  42.545  1.00 29.90           O  
ATOM   1623  N   ARG H 211      14.538  28.568  44.223  1.00 29.80           N  
ATOM   1624  CA  ARG H 211      15.400  27.813  45.082  1.00 29.59           C  
ATOM   1625  CB  ARG H 211      14.828  27.611  46.497  1.00 32.77           C  
ATOM   1626  CG  ARG H 211      14.517  28.885  47.285  1.00 41.69           C  
ATOM   1627  CD  ARG H 211      13.318  29.667  46.742  1.00 42.20           C  
ATOM   1628  NE  ARG H 211      12.925  30.662  47.782  1.00  0.00           N  
ATOM   1629  CZ  ARG H 211      13.571  31.859  47.890  1.00  0.00           C  
ATOM   1630  NH1 ARG H 211      14.614  32.159  47.062  1.00  0.00           N1+
ATOM   1631  NH2 ARG H 211      13.172  32.754  48.840  1.00  0.00           N  
ATOM   1632  C   ARG H 211      15.524  26.442  44.516  1.00 28.69           C  
ATOM   1633  O   ARG H 211      16.623  25.965  44.256  1.00 32.17           O  
ATOM   1634  N   ARG H 212      14.360  25.825  44.253  1.00 27.43           N  
ATOM   1635  CA  ARG H 212      14.184  24.461  43.852  1.00 25.63           C  
ATOM   1636  CB  ARG H 212      12.707  24.056  43.989  1.00 27.84           C  
ATOM   1637  CG  ARG H 212      12.177  24.472  45.367  1.00 30.67           C  
ATOM   1638  CD  ARG H 212      10.803  23.935  45.769  1.00 33.92           C  
ATOM   1639  NE  ARG H 212      10.351  24.781  46.914  1.00  0.00           N  
ATOM   1640  CZ  ARG H 212      10.835  24.574  48.176  1.00  0.00           C  
ATOM   1641  NH1 ARG H 212      11.722  23.565  48.419  1.00  0.00           N1+
ATOM   1642  NH2 ARG H 212      10.438  25.390  49.197  1.00  0.00           N  
ATOM   1643  C   ARG H 212      14.680  24.235  42.461  1.00 25.46           C  
ATOM   1644  O   ARG H 212      15.014  23.111  42.092  1.00 25.91           O  
ATOM   1645  N   ASP H 213      14.716  25.292  41.634  1.00 22.25           N  
ATOM   1646  CA  ASP H 213      15.060  25.128  40.251  1.00 23.79           C  
ATOM   1647  CB  ASP H 213      15.048  26.461  39.482  1.00 22.95           C  
ATOM   1648  CG  ASP H 213      14.902  26.153  38.001  1.00 25.58           C  
ATOM   1649  OD1 ASP H 213      15.085  24.966  37.621  1.00 22.94           O  
ATOM   1650  OD2 ASP H 213      14.588  27.096  37.230  1.00 18.77           O1-
ATOM   1651  C   ASP H 213      16.417  24.487  40.089  1.00 22.80           C  
ATOM   1652  O   ASP H 213      17.442  25.166  40.136  1.00 22.66           O  
ATOM   1653  N   GLU H 214      16.436  23.145  39.890  1.00 22.28           N  
ATOM   1654  CA  GLU H 214      17.617  22.355  39.622  1.00 22.27           C  
ATOM   1655  CB  GLU H 214      18.661  22.305  40.751  1.00 20.25           C  
ATOM   1656  CG  GLU H 214      18.118  21.849  42.105  1.00 19.40           C  
ATOM   1657  CD  GLU H 214      17.641  23.093  42.841  1.00  0.00           C  
ATOM   1658  OE1 GLU H 214      18.020  24.215  42.414  1.00  0.00           O  
ATOM   1659  OE2 GLU H 214      16.881  22.947  43.835  1.00  0.00           O1-
ATOM   1660  C   GLU H 214      17.145  20.955  39.337  1.00 20.19           C  
ATOM   1661  O   GLU H 214      15.957  20.672  39.464  1.00 20.86           O  
ATOM   1662  N   PHE H 215      18.035  20.025  38.924  1.00 18.83           N  
ATOM   1663  CA  PHE H 215      17.510  18.714  38.635  1.00 21.08           C  
ATOM   1664  CB  PHE H 215      18.256  17.947  37.525  1.00 18.91           C  
ATOM   1665  CG  PHE H 215      18.093  18.601  36.195  1.00 19.64           C  
ATOM   1666  CD1 PHE H 215      16.950  18.414  35.453  1.00 16.41           C  
ATOM   1667  CD2 PHE H 215      19.083  19.404  35.687  1.00 17.32           C  
ATOM   1668  CE1 PHE H 215      16.806  19.011  34.222  1.00 17.83           C  
ATOM   1669  CE2 PHE H 215      18.942  20.002  34.458  1.00 16.29           C  
ATOM   1670  CZ  PHE H 215      17.803  19.810  33.717  1.00 16.96           C  
ATOM   1671  C   PHE H 215      17.621  17.847  39.854  1.00 22.10           C  
ATOM   1672  O   PHE H 215      18.698  17.344  40.173  1.00 20.18           O  
ATOM   1673  N   ASP H 216      16.493  17.660  40.569  1.00 20.92           N  
ATOM   1674  CA  ASP H 216      16.422  16.831  41.741  1.00 18.49           C  
ATOM   1675  CB  ASP H 216      15.080  16.898  42.488  1.00 20.07           C  
ATOM   1676  CG  ASP H 216      14.946  18.290  43.055  1.00 22.36           C  
ATOM   1677  OD1 ASP H 216      15.325  19.237  42.320  1.00 22.89           O  
ATOM   1678  OD2 ASP H 216      14.489  18.432  44.220  1.00 25.43           O1-
ATOM   1679  C   ASP H 216      16.556  15.394  41.379  1.00 20.53           C  
ATOM   1680  O   ASP H 216      17.340  14.681  42.012  1.00 22.68           O  
ATOM   1681  N   ILE H 217      15.811  14.912  40.355  1.00 16.30           N  
ATOM   1682  CA  ILE H 217      15.929  13.489  40.188  1.00 17.35           C  
ATOM   1683  CB  ILE H 217      14.650  12.748  40.461  1.00 17.99           C  
ATOM   1684  CG1 ILE H 217      14.265  12.877  41.947  1.00 16.64           C  
ATOM   1685  CG2 ILE H 217      14.824  11.296  39.987  1.00 18.48           C  
ATOM   1686  CD1 ILE H 217      12.840  12.419  42.251  1.00 23.57           C  
ATOM   1687  C   ILE H 217      16.340  13.201  38.785  1.00 16.18           C  
ATOM   1688  O   ILE H 217      15.880  13.849  37.846  1.00 16.19           O  
ATOM   1689  N   TRP H 218      17.232  12.201  38.621  1.00 16.83           N  
ATOM   1690  CA  TRP H 218      17.753  11.845  37.332  1.00 16.02           C  
ATOM   1691  CB  TRP H 218      19.285  11.962  37.247  1.00 15.12           C  
ATOM   1692  CG  TRP H 218      19.837  13.363  37.353  1.00 14.54           C  
ATOM   1693  CD2 TRP H 218      20.464  14.067  36.271  1.00 13.83           C  
ATOM   1694  CD1 TRP H 218      19.904  14.183  38.439  1.00 14.61           C  
ATOM   1695  NE1 TRP H 218      20.530  15.361  38.099  1.00 14.38           N  
ATOM   1696  CE2 TRP H 218      20.882  15.299  36.766  1.00 13.51           C  
ATOM   1697  CE3 TRP H 218      20.678  13.711  34.970  1.00 14.85           C  
ATOM   1698  CZ2 TRP H 218      21.525  16.199  35.965  1.00 13.73           C  
ATOM   1699  CZ3 TRP H 218      21.321  14.621  34.163  1.00 14.78           C  
ATOM   1700  CH2 TRP H 218      21.738  15.841  34.651  1.00 15.15           C  
ATOM   1701  C   TRP H 218      17.459  10.400  37.087  1.00 16.90           C  
ATOM   1702  O   TRP H 218      17.345   9.607  38.021  1.00 16.59           O  
ATOM   1703  N   GLY H 219      17.321  10.031  35.798  1.00 17.02           N  
ATOM   1704  CA  GLY H 219      17.119   8.662  35.421  1.00 18.17           C  
ATOM   1705  C   GLY H 219      18.475   8.022  35.366  1.00 18.95           C  
ATOM   1706  O   GLY H 219      19.490   8.681  35.582  1.00 19.81           O  
ATOM   1707  N   GLN H 220      18.514   6.700  35.088  1.00 19.42           N  
ATOM   1708  CA  GLN H 220      19.734   5.935  35.028  1.00 19.90           C  
ATOM   1709  CB  GLN H 220      19.530   4.407  35.014  1.00 20.81           C  
ATOM   1710  CG  GLN H 220      18.812   3.867  33.777  1.00 23.07           C  
ATOM   1711  CD  GLN H 220      17.326   4.055  34.006  1.00 25.98           C  
ATOM   1712  OE1 GLN H 220      16.696   4.954  33.451  1.00 26.26           O  
ATOM   1713  NE2 GLN H 220      16.754   3.179  34.871  1.00 25.59           N  
ATOM   1714  C   GLN H 220      20.555   6.292  33.826  1.00 19.19           C  
ATOM   1715  O   GLN H 220      21.781   6.212  33.869  1.00 20.19           O  
ATOM   1716  N   GLY H 221      19.905   6.645  32.700  1.00 18.40           N  
ATOM   1717  CA  GLY H 221      20.638   6.981  31.512  1.00 18.80           C  
ATOM   1718  C   GLY H 221      20.504   5.859  30.529  1.00 19.34           C  
ATOM   1719  O   GLY H 221      20.444   4.685  30.892  1.00 18.96           O  
ATOM   1720  N   THR H 222      20.433   6.220  29.233  1.00 19.39           N  
ATOM   1721  CA  THR H 222      20.372   5.248  28.182  1.00 20.35           C  
ATOM   1722  CB  THR H 222      19.026   5.159  27.521  1.00 20.96           C  
ATOM   1723  OG1 THR H 222      18.990   4.054  26.630  1.00 21.78           O  
ATOM   1724  CG2 THR H 222      18.743   6.469  26.768  1.00 21.18           C  
ATOM   1725  C   THR H 222      21.383   5.679  27.166  1.00 19.86           C  
ATOM   1726  O   THR H 222      21.543   6.872  26.911  1.00 19.68           O  
ATOM   1727  N   MET H 223      22.098   4.715  26.551  1.00 19.89           N  
ATOM   1728  CA  MET H 223      23.155   5.060  25.642  0.94 19.77           C  
ATOM   1729  CB  MET H 223      24.352   4.094  25.730  0.94 21.81           C  
ATOM   1730  CG  MET H 223      25.548   4.506  24.869  0.94 23.33           C  
ATOM   1731  SD  MET H 223      26.419   5.990  25.458  0.85 29.99           S  
ATOM   1732  CE  MET H 223      27.659   5.983  24.132  0.85 26.93           C  
ATOM   1733  C   MET H 223      22.653   5.035  24.235  1.00 19.11           C  
ATOM   1734  O   MET H 223      21.934   4.123  23.830  1.00 18.33           O  
ATOM   1735  N   VAL H 224      23.012   6.079  23.458  1.00 18.92           N  
ATOM   1736  CA  VAL H 224      22.657   6.142  22.071  1.00 17.99           C  
ATOM   1737  CB  VAL H 224      21.840   7.358  21.731  1.00 18.68           C  
ATOM   1738  CG1 VAL H 224      21.620   7.413  20.210  1.00 16.91           C  
ATOM   1739  CG2 VAL H 224      20.539   7.308  22.546  1.00 17.68           C  
ATOM   1740  C   VAL H 224      23.942   6.231  21.312  1.00 18.89           C  
ATOM   1741  O   VAL H 224      24.738   7.147  21.522  1.00 19.05           O  
ATOM   1742  N   THR H 225      24.184   5.265  20.406  1.00 18.84           N  
ATOM   1743  CA  THR H 225      25.397   5.291  19.644  1.00 19.18           C  
ATOM   1744  CB  THR H 225      26.185   4.014  19.740  1.00 19.01           C  
ATOM   1745  OG1 THR H 225      26.524   3.747  21.093  1.00 18.37           O  
ATOM   1746  CG2 THR H 225      27.463   4.146  18.894  1.00 17.19           C  
ATOM   1747  C   THR H 225      25.012   5.473  18.212  1.00 19.13           C  
ATOM   1748  O   THR H 225      24.221   4.704  17.668  1.00 18.67           O  
ATOM   1749  N   VAL H 226      25.555   6.520  17.562  1.00 19.41           N  
ATOM   1750  CA  VAL H 226      25.248   6.717  16.178  1.00 21.37           C  
ATOM   1751  CB  VAL H 226      24.910   8.141  15.854  1.00 21.02           C  
ATOM   1752  CG1 VAL H 226      24.608   8.252  14.354  1.00 20.29           C  
ATOM   1753  CG2 VAL H 226      23.762   8.597  16.767  1.00 21.10           C  
ATOM   1754  C   VAL H 226      26.501   6.377  15.439  1.00 23.52           C  
ATOM   1755  O   VAL H 226      27.491   7.103  15.509  1.00 24.09           O  
ATOM   1756  N   SER H 227      26.496   5.249  14.704  1.00 25.59           N  
ATOM   1757  CA  SER H 227      27.694   4.854  14.025  1.00 28.36           C  
ATOM   1758  CB  SER H 227      28.618   3.976  14.888  1.00 28.86           C  
ATOM   1759  OG  SER H 227      29.776   3.611  14.153  1.00 29.27           O  
ATOM   1760  C   SER H 227      27.325   4.038  12.831  1.00 29.44           C  
ATOM   1761  O   SER H 227      26.237   3.469  12.753  1.00 29.07           O  
ATOM   1762  N   SER H 228      28.248   3.969  11.855  1.00 31.73           N  
ATOM   1763  CA  SER H 228      28.002   3.185  10.686  1.00 34.08           C  
ATOM   1764  CB  SER H 228      28.943   3.521   9.516  1.00 34.49           C  
ATOM   1765  OG  SER H 228      28.730   4.856   9.084  1.00 36.24           O  
ATOM   1766  C   SER H 228      28.259   1.738  11.080  1.00 34.98           C  
ATOM   1767  O   SER H 228      28.825   0.989  10.242  1.00 35.67           O  
ATOM   1768  OXT SER H 228      27.897   1.362  12.227  1.00 53.06           O1-
TER    1769      SER H 228 
CONECT  163  665
CONECT  665  163
CONECT  974 1555
CONECT 1555  974
END
