# Supplementary material for: Fully automated antibody structure prediction using BIOVIA tools: Validation study
Source: PLoS One. 2017 May 18;12(5):e0177923. doi: 10.1371/journal.pone.0177923 (PMC5436848; doi:10.1371/journal.pone.0177923)
Supplement: S1 Dataset — Predicted structures using the Top5 framework method, Chothia CDR definition with no canonical filtering and generating 50 models. These were used in the detailed discussion of outliers and for comparison against predictions using canonical filtering. (ZIP) [file pone.0177923.s003.zip › 4OII_LH_FV_FinalModel.pdb]

REMARK   Accelrys Discovery Studio PDB file
REMARK   Created:  2015-05-08T07:25:30Z
SSBOND   1 CYS L   23    CYS L   88                                     
SSBOND   2 CYS H  129    CYS H  203                                     
ATOM      1  N   ASP L   1      24.303  33.869  26.914  1.00 57.45           N1+
ATOM      2  CA  ASP L   1      24.782  32.596  27.486  1.00 54.16           C  
ATOM      3  CB  ASP L   1      25.496  31.748  26.420  1.00 59.49           C  
ATOM      4  CG  ASP L   1      24.443  31.235  25.457  1.00 61.29           C  
ATOM      5  OD1 ASP L   1      23.313  31.794  25.464  1.00 68.83           O  
ATOM      6  OD2 ASP L   1      24.750  30.267  24.709  1.00 58.29           O1-
ATOM      7  C   ASP L   1      25.744  32.856  28.593  1.00 49.01           C  
ATOM      8  O   ASP L   1      26.533  33.797  28.534  1.00 50.59           O  
ATOM      9  N   ILE L   2      25.683  32.014  29.641  1.00 40.50           N  
ATOM     10  CA  ILE L   2      26.536  32.131  30.785  1.00 38.87           C  
ATOM     11  CB  ILE L   2      25.793  31.999  32.092  1.00 37.50           C  
ATOM     12  CG1 ILE L   2      24.722  33.092  32.265  1.00 38.23           C  
ATOM     13  CG2 ILE L   2      26.825  31.981  33.231  1.00 33.40           C  
ATOM     14  CD1 ILE L   2      25.276  34.505  32.425  1.00 45.07           C  
ATOM     15  C   ILE L   2      27.449  30.946  30.726  1.00 37.83           C  
ATOM     16  O   ILE L   2      27.003  29.833  30.457  1.00 41.30           O  
ATOM     17  N   GLN L   3      28.759  31.154  30.966  1.00 33.91           N  
ATOM     18  CA  GLN L   3      29.668  30.049  30.858  1.00 37.27           C  
ATOM     19  CB  GLN L   3      30.837  30.372  29.915  1.00 43.20           C  
ATOM     20  CG  GLN L   3      31.367  29.152  29.170  1.00 52.38           C  
ATOM     21  CD  GLN L   3      30.373  28.912  28.038  1.00 66.64           C  
ATOM     22  OE1 GLN L   3      29.981  29.844  27.340  1.00 70.99           O  
ATOM     23  NE2 GLN L   3      29.938  27.636  27.855  1.00 66.55           N  
ATOM     24  C   GLN L   3      30.237  29.811  32.228  1.00 36.38           C  
ATOM     25  O   GLN L   3      30.455  30.755  32.985  1.00 37.07           O  
ATOM     26  N   MET L   4      30.489  28.535  32.596  1.00 34.99           N  
ATOM     27  CA  MET L   4      31.005  28.261  33.912  1.00 33.14           C  
ATOM     28  CB  MET L   4      30.188  27.208  34.680  1.00 35.72           C  
ATOM     29  CG  MET L   4      28.736  27.624  34.925  1.00 37.19           C  
ATOM     30  SD  MET L   4      28.528  29.082  35.989  1.00 32.50           S  
ATOM     31  CE  MET L   4      29.015  28.221  37.511  1.00 27.81           C  
ATOM     32  C   MET L   4      32.390  27.712  33.785  1.00 33.08           C  
ATOM     33  O   MET L   4      32.637  26.790  33.010  1.00 35.47           O  
ATOM     34  N   THR L   5      33.343  28.274  34.560  1.00 32.51           N  
ATOM     35  CA  THR L   5      34.690  27.784  34.528  1.00 32.16           C  
ATOM     36  CB  THR L   5      35.717  28.864  34.324  1.00 35.87           C  
ATOM     37  OG1 THR L   5      35.481  29.534  33.094  1.00 38.72           O  
ATOM     38  CG2 THR L   5      37.118  28.227  34.309  1.00 35.07           C  
ATOM     39  C   THR L   5      34.950  27.131  35.848  1.00 31.21           C  
ATOM     40  O   THR L   5      34.919  27.777  36.896  1.00 32.25           O  
ATOM     41  N   GLN L   6      35.223  25.811  35.830  1.00 30.64           N  
ATOM     42  CA  GLN L   6      35.411  25.126  37.077  1.00 34.04           C  
ATOM     43  CB  GLN L   6      34.530  23.870  37.241  1.00 33.93           C  
ATOM     44  CG  GLN L   6      34.680  23.216  38.620  1.00 34.75           C  
ATOM     45  CD  GLN L   6      33.750  22.014  38.747  1.00 32.12           C  
ATOM     46  OE1 GLN L   6      33.078  21.614  37.798  1.00 29.91           O  
ATOM     47  NE2 GLN L   6      33.714  21.416  39.969  1.00 32.72           N  
ATOM     48  C   GLN L   6      36.843  24.706  37.212  1.00 34.83           C  
ATOM     49  O   GLN L   6      37.493  24.322  36.241  1.00 33.55           O  
ATOM     50  N   SER L   7      37.382  24.800  38.444  0.90 36.02           N  
ATOM     51  CA  SER L   7      38.730  24.366  38.674  0.90 38.10           C  
ATOM     52  CB  SER L   7      39.766  25.504  38.627  0.90 41.40           C  
ATOM     53  OG  SER L   7      39.530  26.431  39.675  0.90 48.58           O  
ATOM     54  C   SER L   7      38.781  23.764  40.044  0.90 38.65           C  
ATOM     55  O   SER L   7      37.970  24.106  40.904  0.90 40.28           O  
ATOM     56  N   PRO L   8      39.700  22.863  40.296  1.00 37.79           N  
ATOM     57  CA  PRO L   8      40.644  22.382  39.316  1.00 37.61           C  
ATOM     58  CD  PRO L   8      40.162  22.640  41.656  1.00 34.47           C  
ATOM     59  CB  PRO L   8      41.859  21.896  40.111  1.00 35.32           C  
ATOM     60  CG  PRO L   8      41.306  21.624  41.521  1.00 32.83           C  
ATOM     61  C   PRO L   8      40.030  21.282  38.512  1.00 38.80           C  
ATOM     62  O   PRO L   8      39.029  20.716  38.945  1.00 39.92           O  
ATOM     63  N   ALA L   9      40.604  20.963  37.337  1.00 35.88           N  
ATOM     64  CA  ALA L   9      40.103  19.887  36.529  1.00 34.99           C  
ATOM     65  CB  ALA L   9      40.864  19.743  35.199  1.00 36.35           C  
ATOM     66  C   ALA L   9      40.290  18.604  37.278  1.00 33.96           C  
ATOM     67  O   ALA L   9      39.403  17.752  37.296  1.00 31.49           O  
ATOM     68  N   SER L  10      41.462  18.435  37.921  1.00 33.73           N  
ATOM     69  CA  SER L  10      41.728  17.212  38.628  1.00 32.59           C  
ATOM     70  CB  SER L  10      42.827  16.349  37.995  1.00 35.35           C  
ATOM     71  OG  SER L  10      42.369  15.787  36.777  1.00 41.32           O  
ATOM     72  C   SER L  10      42.221  17.548  39.996  1.00 35.09           C  
ATOM     73  O   SER L  10      42.892  18.559  40.201  1.00 37.35           O  
ATOM     74  N   LEU L  11      41.896  16.682  40.974  1.00 33.45           N  
ATOM     75  CA  LEU L  11      42.291  16.943  42.324  1.00 36.48           C  
ATOM     76  CB  LEU L  11      41.121  17.589  43.109  1.00 37.33           C  
ATOM     77  CG  LEU L  11      41.388  18.072  44.550  1.00 43.08           C  
ATOM     78  CD1 LEU L  11      41.792  16.918  45.472  1.00 43.69           C  
ATOM     79  CD2 LEU L  11      42.351  19.265  44.600  1.00 44.81           C  
ATOM     80  C   LEU L  11      42.634  15.624  42.958  1.00 35.28           C  
ATOM     81  O   LEU L  11      41.879  14.659  42.855  1.00 35.94           O  
ATOM     82  N   SER L  12      43.803  15.543  43.623  1.00 33.97           N  
ATOM     83  CA  SER L  12      44.148  14.327  44.303  1.00 34.17           C  
ATOM     84  CB  SER L  12      45.504  13.745  43.870  1.00 33.42           C  
ATOM     85  OG  SER L  12      46.521  14.726  43.991  1.00 38.51           O  
ATOM     86  C   SER L  12      44.175  14.644  45.763  1.00 31.78           C  
ATOM     87  O   SER L  12      44.782  15.627  46.185  1.00 31.54           O  
ATOM     88  N   ALA L  13      43.488  13.817  46.577  1.00 32.63           N  
ATOM     89  CA  ALA L  13      43.415  14.088  47.985  1.00 35.57           C  
ATOM     90  CB  ALA L  13      42.176  14.906  48.389  1.00 33.37           C  
ATOM     91  C   ALA L  13      43.332  12.786  48.709  1.00 36.72           C  
ATOM     92  O   ALA L  13      43.098  11.738  48.109  1.00 38.75           O  
ATOM     93  N   SER L  14      43.536  12.828  50.039  1.00 37.36           N  
ATOM     94  CA  SER L  14      43.510  11.637  50.835  1.00 37.74           C  
ATOM     95  CB  SER L  14      44.737  11.492  51.749  1.00 42.37           C  
ATOM     96  OG  SER L  14      45.922  11.433  50.969  1.00 46.80           O  
ATOM     97  C   SER L  14      42.317  11.727  51.724  1.00 37.64           C  
ATOM     98  O   SER L  14      41.760  12.804  51.935  1.00 38.36           O  
ATOM     99  N   VAL L  15      41.884  10.577  52.270  1.00 36.23           N  
ATOM    100  CA  VAL L  15      40.739  10.580  53.127  1.00 38.43           C  
ATOM    101  CB  VAL L  15      40.326   9.216  53.588  1.00 35.84           C  
ATOM    102  CG1 VAL L  15      39.211   9.394  54.632  1.00 34.18           C  
ATOM    103  CG2 VAL L  15      39.917   8.375  52.366  1.00 35.76           C  
ATOM    104  C   VAL L  15      41.064  11.376  54.349  1.00 42.13           C  
ATOM    105  O   VAL L  15      42.170  11.303  54.883  1.00 44.73           O  
ATOM    106  N   GLY L  16      40.082  12.177  54.811  1.00 37.40           N  
ATOM    107  CA  GLY L  16      40.233  12.956  56.006  1.00 38.70           C  
ATOM    108  C   GLY L  16      40.648  14.349  55.648  1.00 40.27           C  
ATOM    109  O   GLY L  16      40.579  15.252  56.481  1.00 40.48           O  
ATOM    110  N   GLU L  17      41.092  14.572  54.397  1.00 38.84           N  
ATOM    111  CA  GLU L  17      41.525  15.890  54.028  1.00 41.92           C  
ATOM    112  CB  GLU L  17      42.529  15.928  52.861  1.00 43.20           C  
ATOM    113  CG  GLU L  17      43.920  15.423  53.250  1.00 52.56           C  
ATOM    114  CD  GLU L  17      44.886  15.724  52.113  1.00 56.97           C  
ATOM    115  OE1 GLU L  17      44.539  15.445  50.935  1.00 54.98           O  
ATOM    116  OE2 GLU L  17      45.995  16.242  52.416  1.00 57.61           O1-
ATOM    117  C   GLU L  17      40.341  16.710  53.630  1.00 44.50           C  
ATOM    118  O   GLU L  17      39.258  16.186  53.374  1.00 43.59           O  
ATOM    119  N   THR L  18      40.522  18.046  53.603  1.00 42.24           N  
ATOM    120  CA  THR L  18      39.455  18.920  53.212  1.00 42.07           C  
ATOM    121  CB  THR L  18      39.248  20.071  54.152  1.00 41.40           C  
ATOM    122  OG1 THR L  18      38.964  19.587  55.457  1.00 45.08           O  
ATOM    123  CG2 THR L  18      38.076  20.922  53.636  1.00 40.11           C  
ATOM    124  C   THR L  18      39.819  19.488  51.874  1.00 43.00           C  
ATOM    125  O   THR L  18      40.986  19.781  51.618  1.00 44.13           O  
ATOM    126  N   VAL L  19      38.823  19.633  50.975  0.90 41.14           N  
ATOM    127  CA  VAL L  19      39.116  20.160  49.671  0.90 40.34           C  
ATOM    128  CB  VAL L  19      39.084  19.142  48.569  0.90 41.02           C  
ATOM    129  CG1 VAL L  19      40.171  18.095  48.833  0.90 37.43           C  
ATOM    130  CG2 VAL L  19      37.666  18.564  48.473  0.90 38.78           C  
ATOM    131  C   VAL L  19      38.081  21.172  49.300  0.90 38.71           C  
ATOM    132  O   VAL L  19      36.967  21.167  49.823  0.90 38.79           O  
ATOM    133  N   THR L  20      38.450  22.082  48.373  1.00 37.29           N  
ATOM    134  CA  THR L  20      37.544  23.090  47.898  1.00 39.17           C  
ATOM    135  CB  THR L  20      37.937  24.477  48.330  1.00 40.48           C  
ATOM    136  OG1 THR L  20      38.045  24.543  49.745  1.00 42.14           O  
ATOM    137  CG2 THR L  20      36.858  25.463  47.856  1.00 37.29           C  
ATOM    138  C   THR L  20      37.579  23.064  46.392  1.00 38.64           C  
ATOM    139  O   THR L  20      38.645  22.952  45.788  1.00 38.06           O  
ATOM    140  N   ILE L  21      36.397  23.178  45.749  1.00 37.37           N  
ATOM    141  CA  ILE L  21      36.259  23.164  44.315  1.00 37.41           C  
ATOM    142  CB  ILE L  21      35.202  22.193  43.859  1.00 35.80           C  
ATOM    143  CG1 ILE L  21      35.400  20.782  44.439  1.00 34.18           C  
ATOM    144  CG2 ILE L  21      35.176  22.213  42.324  1.00 33.06           C  
ATOM    145  CD1 ILE L  21      36.574  20.000  43.870  1.00 31.66           C  
ATOM    146  C   ILE L  21      35.668  24.507  43.978  1.00 37.40           C  
ATOM    147  O   ILE L  21      34.754  24.957  44.665  1.00 38.96           O  
ATOM    148  N   THR L  22      36.144  25.188  42.913  0.90 34.09           N  
ATOM    149  CA  THR L  22      35.592  26.491  42.647  0.90 34.67           C  
ATOM    150  CB  THR L  22      36.611  27.596  42.708  0.90 37.38           C  
ATOM    151  OG1 THR L  22      37.642  27.368  41.762  0.90 39.84           O  
ATOM    152  CG2 THR L  22      37.203  27.648  44.125  0.90 37.21           C  
ATOM    153  C   THR L  22      34.964  26.543  41.286  0.90 34.15           C  
ATOM    154  O   THR L  22      35.337  25.807  40.376  0.90 31.51           O  
ATOM    155  N   CYS L  23      33.935  27.409  41.144  0.90 36.02           N  
ATOM    156  CA  CYS L  23      33.310  27.638  39.871  0.90 38.33           C  
ATOM    157  CB  CYS L  23      31.939  26.959  39.672  0.90 39.99           C  
ATOM    158  SG  CYS L  23      32.129  25.227  39.162  0.90 49.72           S  
ATOM    159  C   CYS L  23      33.132  29.111  39.690  0.90 39.77           C  
ATOM    160  O   CYS L  23      32.717  29.821  40.607  0.90 42.31           O  
ATOM    161  N   ARG L  24      33.464  29.606  38.481  0.90 37.47           N  
ATOM    162  CA  ARG L  24      33.325  31.004  38.206  0.90 36.67           C  
ATOM    163  CB  ARG L  24      34.640  31.681  37.791  0.90 40.96           C  
ATOM    164  CG  ARG L  24      34.606  33.201  37.939  0.90 47.70           C  
ATOM    165  CD  ARG L  24      35.838  33.902  37.368  0.90 52.98           C  
ATOM    166  NE  ARG L  24      35.940  35.218  38.053  0.88 61.40           N  
ATOM    167  CZ  ARG L  24      36.685  35.307  39.192  0.88 63.96           C  
ATOM    168  NH1 ARG L  24      37.411  34.228  39.606  0.88 61.36           N1+
ATOM    169  NH2 ARG L  24      36.703  36.466  39.913  0.88 62.14           N  
ATOM    170  C   ARG L  24      32.375  31.150  37.059  0.90 39.02           C  
ATOM    171  O   ARG L  24      32.476  30.437  36.062  0.90 39.36           O  
ATOM    172  N   ALA L  25      31.418  32.092  37.182  1.00 37.50           N  
ATOM    173  CA  ALA L  25      30.445  32.316  36.154  1.00 36.86           C  
ATOM    174  CB  ALA L  25      29.047  32.648  36.703  1.00 34.76           C  
ATOM    175  C   ALA L  25      30.886  33.491  35.341  1.00 36.86           C  
ATOM    176  O   ALA L  25      31.512  34.417  35.853  1.00 34.99           O  
ATOM    177  N   SER L  26      30.582  33.444  34.024  1.00 34.16           N  
ATOM    178  CA  SER L  26      30.911  34.474  33.078  1.00 34.59           C  
ATOM    179  CB  SER L  26      30.632  34.058  31.622  1.00 33.89           C  
ATOM    180  OG  SER L  26      29.240  33.863  31.422  1.00 32.95           O  
ATOM    181  C   SER L  26      30.082  35.685  33.372  1.00 35.41           C  
ATOM    182  O   SER L  26      30.493  36.809  33.081  1.00 36.47           O  
ATOM    183  N   GLY L  27      28.883  35.478  33.955  1.00 35.43           N  
ATOM    184  CA  GLY L  27      27.994  36.565  34.265  1.00 35.37           C  
ATOM    185  C   GLY L  27      27.526  36.346  35.669  1.00 35.61           C  
ATOM    186  O   GLY L  27      27.907  35.364  36.298  1.00 35.83           O  
ATOM    187  N   ASN L  28      26.677  37.255  36.196  1.00 35.45           N  
ATOM    188  CA  ASN L  28      26.240  37.141  37.562  1.00 35.89           C  
ATOM    189  CB  ASN L  28      25.903  38.502  38.203  1.00 39.07           C  
ATOM    190  CG  ASN L  28      25.724  38.312  39.703  1.00 41.77           C  
ATOM    191  OD1 ASN L  28      25.441  37.212  40.175  1.00 41.70           O  
ATOM    192  ND2 ASN L  28      25.884  39.419  40.477  1.00 43.61           N  
ATOM    193  C   ASN L  28      25.007  36.291  37.613  1.00 35.05           C  
ATOM    194  O   ASN L  28      23.937  36.682  37.149  1.00 35.50           O  
ATOM    195  N   ILE L  29      25.166  35.065  38.147  1.00 32.46           N  
ATOM    196  CA  ILE L  29      24.133  34.076  38.312  1.00 32.72           C  
ATOM    197  CB  ILE L  29      24.579  32.640  38.182  1.00 32.72           C  
ATOM    198  CG1 ILE L  29      25.642  32.241  39.200  1.00 34.22           C  
ATOM    199  CG2 ILE L  29      25.035  32.447  36.727  1.00 32.97           C  
ATOM    200  CD1 ILE L  29      25.903  30.737  39.252  1.00 32.61           C  
ATOM    201  C   ILE L  29      23.191  34.325  39.461  1.00 32.38           C  
ATOM    202  O   ILE L  29      22.124  33.717  39.531  1.00 32.10           O  
ATOM    203  N   HIS L  30      23.595  35.138  40.455  1.00 34.05           N  
ATOM    204  CA  HIS L  30      22.728  35.462  41.559  1.00 33.07           C  
ATOM    205  ND1 HIS L  30      22.095  38.683  41.129  1.00 38.27           N  
ATOM    206  CG  HIS L  30      21.783  37.520  40.459  1.00 37.26           C  
ATOM    207  CB  HIS L  30      21.459  36.216  41.129  1.00 34.84           C  
ATOM    208  NE2 HIS L  30      22.191  39.155  38.958  1.00 38.13           N  
ATOM    209  CD2 HIS L  30      21.847  37.828  39.135  1.00 37.52           C  
ATOM    210  CE1 HIS L  30      22.330  39.628  40.183  1.00 38.43           C  
ATOM    211  C   HIS L  30      22.324  34.239  42.327  1.00 33.92           C  
ATOM    212  O   HIS L  30      21.145  34.011  42.597  1.00 33.69           O  
ATOM    213  N   ASN L  31      23.327  33.419  42.688  1.00 33.46           N  
ATOM    214  CA  ASN L  31      23.187  32.286  43.558  1.00 32.18           C  
ATOM    215  CB  ASN L  31      22.605  32.672  44.927  1.00 31.83           C  
ATOM    216  CG  ASN L  31      23.610  33.592  45.603  1.00 34.14           C  
ATOM    217  OD1 ASN L  31      24.811  33.322  45.608  1.00 34.95           O  
ATOM    218  ND2 ASN L  31      23.112  34.719  46.181  1.00 35.58           N  
ATOM    219  C   ASN L  31      22.333  31.208  42.973  1.00 31.05           C  
ATOM    220  O   ASN L  31      21.925  30.298  43.696  1.00 30.32           O  
ATOM    221  N   TYR L  32      22.074  31.228  41.652  1.00 30.44           N  
ATOM    222  CA  TYR L  32      21.322  30.120  41.137  1.00 30.34           C  
ATOM    223  CB  TYR L  32      20.441  30.465  39.917  1.00 33.51           C  
ATOM    224  CG  TYR L  32      19.279  31.295  40.357  1.00 34.93           C  
ATOM    225  CD1 TYR L  32      19.365  32.664  40.458  1.00 36.73           C  
ATOM    226  CD2 TYR L  32      18.081  30.690  40.661  1.00 37.97           C  
ATOM    227  CE1 TYR L  32      18.281  33.411  40.863  1.00 37.42           C  
ATOM    228  CE2 TYR L  32      16.994  31.428  41.065  1.00 38.79           C  
ATOM    229  CZ  TYR L  32      17.094  32.794  41.167  1.00 38.53           C  
ATOM    230  OH  TYR L  32      15.984  33.559  41.582  1.00 39.73           O  
ATOM    231  C   TYR L  32      22.349  29.144  40.674  1.00 30.46           C  
ATOM    232  O   TYR L  32      22.547  28.941  39.478  1.00 30.41           O  
ATOM    233  N   LEU L  33      23.012  28.475  41.636  1.00 32.47           N  
ATOM    234  CA  LEU L  33      24.099  27.617  41.279  1.00 31.76           C  
ATOM    235  CB  LEU L  33      25.454  28.250  41.662  1.00 29.44           C  
ATOM    236  CG  LEU L  33      26.713  27.439  41.316  1.00 34.27           C  
ATOM    237  CD1 LEU L  33      26.866  26.207  42.211  1.00 36.37           C  
ATOM    238  CD2 LEU L  33      26.772  27.111  39.817  1.00 34.38           C  
ATOM    239  C   LEU L  33      23.918  26.317  42.007  1.00 30.45           C  
ATOM    240  O   LEU L  33      23.594  26.300  43.194  1.00 25.79           O  
ATOM    241  N   ALA L  34      24.117  25.182  41.299  1.00 27.33           N  
ATOM    242  CA  ALA L  34      23.934  23.889  41.906  1.00 27.22           C  
ATOM    243  CB  ALA L  34      22.795  23.072  41.273  1.00 24.93           C  
ATOM    244  C   ALA L  34      25.197  23.098  41.733  1.00 28.14           C  
ATOM    245  O   ALA L  34      26.003  23.380  40.847  1.00 28.63           O  
ATOM    246  N   TRP L  35      25.420  22.102  42.620  1.00 27.54           N  
ATOM    247  CA  TRP L  35      26.576  21.256  42.544  1.00 29.55           C  
ATOM    248  CB  TRP L  35      27.453  21.315  43.809  1.00 29.22           C  
ATOM    249  CG  TRP L  35      28.036  22.679  44.117  1.00 28.80           C  
ATOM    250  CD2 TRP L  35      29.272  23.181  43.592  1.00 29.76           C  
ATOM    251  CD1 TRP L  35      27.532  23.654  44.925  1.00 29.96           C  
ATOM    252  NE1 TRP L  35      28.381  24.739  44.940  1.00 28.89           N  
ATOM    253  CE2 TRP L  35      29.455  24.456  44.119  1.00 29.20           C  
ATOM    254  CE3 TRP L  35      30.187  22.627  42.742  1.00 29.50           C  
ATOM    255  CZ2 TRP L  35      30.557  25.205  43.806  1.00 30.39           C  
ATOM    256  CZ3 TRP L  35      31.293  23.381  42.424  1.00 29.88           C  
ATOM    257  CH2 TRP L  35      31.477  24.646  42.944  1.00 31.46           C  
ATOM    258  C   TRP L  35      26.077  19.845  42.454  1.00 29.16           C  
ATOM    259  O   TRP L  35      25.127  19.479  43.145  1.00 30.48           O  
ATOM    260  N   TYR L  36      26.711  19.009  41.600  1.00 26.01           N  
ATOM    261  CA  TYR L  36      26.284  17.642  41.448  1.00 25.54           C  
ATOM    262  CB  TYR L  36      25.776  17.290  40.034  1.00 25.77           C  
ATOM    263  CG  TYR L  36      24.581  18.107  39.678  1.00 25.15           C  
ATOM    264  CD1 TYR L  36      24.735  19.340  39.090  1.00 22.97           C  
ATOM    265  CD2 TYR L  36      23.310  17.640  39.920  1.00 25.97           C  
ATOM    266  CE1 TYR L  36      23.643  20.103  38.752  1.00 25.36           C  
ATOM    267  CE2 TYR L  36      22.213  18.398  39.586  1.00 25.25           C  
ATOM    268  CZ  TYR L  36      22.379  19.630  39.000  1.00 27.03           C  
ATOM    269  OH  TYR L  36      21.251  20.404  38.658  1.00 27.43           O  
ATOM    270  C   TYR L  36      27.471  16.746  41.650  1.00 25.17           C  
ATOM    271  O   TYR L  36      28.609  17.131  41.380  1.00 27.82           O  
ATOM    272  N   GLN L  37      27.228  15.518  42.157  1.00 24.14           N  
ATOM    273  CA  GLN L  37      28.296  14.560  42.277  1.00 24.84           C  
ATOM    274  CB  GLN L  37      28.484  13.977  43.690  1.00 24.08           C  
ATOM    275  CG  GLN L  37      29.634  12.966  43.765  1.00 27.96           C  
ATOM    276  CD  GLN L  37      29.738  12.445  45.192  1.00 33.29           C  
ATOM    277  OE1 GLN L  37      28.732  12.193  45.850  1.00 40.52           O  
ATOM    278  NE2 GLN L  37      30.994  12.270  45.687  1.00 30.68           N  
ATOM    279  C   GLN L  37      27.954  13.412  41.384  1.00 30.08           C  
ATOM    280  O   GLN L  37      26.795  13.010  41.298  1.00 31.32           O  
ATOM    281  N   GLN L  38      28.960  12.865  40.668  1.00 27.87           N  
ATOM    282  CA  GLN L  38      28.696  11.748  39.806  1.00 28.20           C  
ATOM    283  CB  GLN L  38      28.852  12.074  38.309  1.00 26.96           C  
ATOM    284  CG  GLN L  38      28.551  10.875  37.410  1.00 29.29           C  
ATOM    285  CD  GLN L  38      28.720  11.304  35.961  1.00 30.72           C  
ATOM    286  OE1 GLN L  38      28.245  10.636  35.045  1.00 31.52           O  
ATOM    287  NE2 GLN L  38      29.409  12.454  35.739  1.00 30.82           N  
ATOM    288  C   GLN L  38      29.681  10.663  40.106  1.00 31.16           C  
ATOM    289  O   GLN L  38      30.887  10.851  39.958  1.00 30.34           O  
ATOM    290  N   LYS L  39      29.168   9.489  40.530  1.00 34.75           N  
ATOM    291  CA  LYS L  39      29.977   8.337  40.813  1.00 36.94           C  
ATOM    292  CB  LYS L  39      29.286   7.317  41.737  1.00 38.10           C  
ATOM    293  CG  LYS L  39      28.881   7.821  43.129  1.00 37.95           C  
ATOM    294  CD  LYS L  39      30.038   8.221  44.047  1.00 44.35           C  
ATOM    295  CE  LYS L  39      29.626   8.329  45.520  1.00 50.32           C  
ATOM    296  NZ  LYS L  39      28.569   9.353  45.688  1.00 55.50           N1+
ATOM    297  C   LYS L  39      30.176   7.639  39.504  1.00 37.69           C  
ATOM    298  O   LYS L  39      29.346   7.740  38.602  1.00 35.20           O  
ATOM    299  N   GLN L  40      31.284   6.888  39.367  1.00 39.82           N  
ATOM    300  CA  GLN L  40      31.551   6.256  38.110  1.00 41.50           C  
ATOM    301  CB  GLN L  40      32.880   5.481  38.089  1.00 44.87           C  
ATOM    302  CG  GLN L  40      34.108   6.394  38.078  1.00 52.95           C  
ATOM    303  CD  GLN L  40      34.206   7.009  36.688  1.00 58.72           C  
ATOM    304  OE1 GLN L  40      34.427   6.309  35.701  1.00 60.60           O  
ATOM    305  NE2 GLN L  40      34.030   8.354  36.601  1.00 59.81           N  
ATOM    306  C   GLN L  40      30.449   5.304  37.783  1.00 39.16           C  
ATOM    307  O   GLN L  40      30.069   4.455  38.588  1.00 44.17           O  
ATOM    308  N   GLY L  41      29.896   5.459  36.564  1.00 39.38           N  
ATOM    309  CA  GLY L  41      28.898   4.563  36.060  1.00 40.60           C  
ATOM    310  C   GLY L  41      27.538   4.903  36.594  1.00 43.51           C  
ATOM    311  O   GLY L  41      26.586   4.165  36.345  1.00 43.66           O  
ATOM    312  N   LYS L  42      27.386   6.022  37.331  1.00 41.31           N  
ATOM    313  CA  LYS L  42      26.079   6.324  37.855  1.00 38.34           C  
ATOM    314  CB  LYS L  42      25.977   6.287  39.392  1.00 37.24           C  
ATOM    315  CG  LYS L  42      25.499   4.942  39.951  1.00 43.07           C  
ATOM    316  CD  LYS L  42      26.397   3.742  39.659  1.00 50.44           C  
ATOM    317  CE  LYS L  42      25.798   2.426  40.164  1.00 57.61           C  
ATOM    318  NZ  LYS L  42      26.543   1.270  39.612  1.00 59.57           N1+
ATOM    319  C   LYS L  42      25.596   7.662  37.389  1.00 35.60           C  
ATOM    320  O   LYS L  42      26.320   8.425  36.752  1.00 35.33           O  
ATOM    321  N   SER L  43      24.303   7.943  37.669  1.00 34.00           N  
ATOM    322  CA  SER L  43      23.682   9.192  37.315  1.00 34.66           C  
ATOM    323  CB  SER L  43      22.146   9.165  37.400  1.00 35.30           C  
ATOM    324  OG  SER L  43      21.613   8.208  36.492  1.00 37.50           O  
ATOM    325  C   SER L  43      24.142  10.218  38.306  1.00 33.25           C  
ATOM    326  O   SER L  43      24.530   9.888  39.425  1.00 31.38           O  
ATOM    327  N   PRO L  44      24.098  11.466  37.925  1.00 32.48           N  
ATOM    328  CA  PRO L  44      24.537  12.513  38.810  1.00 29.56           C  
ATOM    329  CD  PRO L  44      24.273  11.821  36.525  1.00 30.34           C  
ATOM    330  CB  PRO L  44      24.677  13.756  37.932  1.00 29.94           C  
ATOM    331  CG  PRO L  44      24.972  13.188  36.532  1.00 29.43           C  
ATOM    332  C   PRO L  44      23.571  12.671  39.947  1.00 30.84           C  
ATOM    333  O   PRO L  44      22.409  12.290  39.799  1.00 33.46           O  
ATOM    334  N   GLN L  45      24.041  13.204  41.095  0.90 25.63           N  
ATOM    335  CA  GLN L  45      23.215  13.416  42.249  0.90 29.41           C  
ATOM    336  CB  GLN L  45      23.748  12.735  43.518  0.90 36.30           C  
ATOM    337  CG  GLN L  45      23.842  11.214  43.438  0.90 46.04           C  
ATOM    338  CD  GLN L  45      24.492  10.730  44.728  0.90 52.17           C  
ATOM    339  OE1 GLN L  45      23.910  10.821  45.808  0.90 56.48           O  
ATOM    340  NE2 GLN L  45      25.740  10.205  44.617  0.90 50.67           N  
ATOM    341  C   GLN L  45      23.290  14.878  42.558  0.90 27.69           C  
ATOM    342  O   GLN L  45      24.281  15.533  42.240  0.90 26.01           O  
ATOM    343  N   LEU L  46      22.247  15.434  43.205  1.00 27.95           N  
ATOM    344  CA  LEU L  46      22.270  16.844  43.505  1.00 28.07           C  
ATOM    345  CB  LEU L  46      20.872  17.495  43.435  1.00 28.06           C  
ATOM    346  CG  LEU L  46      20.833  18.996  43.794  1.00 27.01           C  
ATOM    347  CD1 LEU L  46      21.658  19.832  42.807  1.00 26.57           C  
ATOM    348  CD2 LEU L  46      19.386  19.506  43.919  1.00 26.03           C  
ATOM    349  C   LEU L  46      22.771  16.994  44.910  1.00 27.92           C  
ATOM    350  O   LEU L  46      22.187  16.426  45.825  1.00 28.88           O  
ATOM    351  N   LEU L  47      23.960  17.612  45.090  1.00 27.75           N  
ATOM    352  CA  LEU L  47      24.532  17.922  46.374  1.00 29.88           C  
ATOM    353  CB  LEU L  47      26.063  18.034  46.306  1.00 28.39           C  
ATOM    354  CG  LEU L  47      26.760  16.713  45.930  1.00 30.52           C  
ATOM    355  CD1 LEU L  47      28.285  16.888  45.872  1.00 30.27           C  
ATOM    356  CD2 LEU L  47      26.337  15.570  46.864  1.00 29.95           C  
ATOM    357  C   LEU L  47      24.032  19.203  46.988  1.00 32.72           C  
ATOM    358  O   LEU L  47      23.629  19.240  48.152  1.00 33.30           O  
ATOM    359  N   VAL L  48      24.050  20.311  46.212  1.00 32.89           N  
ATOM    360  CA  VAL L  48      23.711  21.590  46.784  1.00 31.99           C  
ATOM    361  CB  VAL L  48      24.918  22.367  47.220  1.00 29.84           C  
ATOM    362  CG1 VAL L  48      24.458  23.743  47.726  1.00 29.42           C  
ATOM    363  CG2 VAL L  48      25.692  21.541  48.260  1.00 27.09           C  
ATOM    364  C   VAL L  48      23.030  22.421  45.743  1.00 33.56           C  
ATOM    365  O   VAL L  48      23.321  22.301  44.556  1.00 33.20           O  
ATOM    366  N   TYR L  49      22.085  23.289  46.166  1.00 32.57           N  
ATOM    367  CA  TYR L  49      21.436  24.166  45.229  1.00 33.10           C  
ATOM    368  CB  TYR L  49      20.066  23.664  44.732  1.00 32.52           C  
ATOM    369  CG  TYR L  49      19.085  23.686  45.850  1.00 33.39           C  
ATOM    370  CD1 TYR L  49      18.916  22.601  46.676  1.00 34.70           C  
ATOM    371  CD2 TYR L  49      18.327  24.808  46.066  1.00 33.96           C  
ATOM    372  CE1 TYR L  49      18.004  22.638  47.705  1.00 38.25           C  
ATOM    373  CE2 TYR L  49      17.413  24.853  47.089  1.00 34.91           C  
ATOM    374  CZ  TYR L  49      17.248  23.767  47.912  1.00 36.72           C  
ATOM    375  OH  TYR L  49      16.310  23.810  48.964  1.00 37.16           O  
ATOM    376  C   TYR L  49      21.287  25.504  45.898  1.00 32.29           C  
ATOM    377  O   TYR L  49      21.441  25.612  47.114  1.00 31.34           O  
ATOM    378  N   ASN L  50      21.047  26.554  45.072  1.00 28.53           N  
ATOM    379  CA  ASN L  50      20.935  27.915  45.519  1.00 29.37           C  
ATOM    380  CB  ASN L  50      19.769  28.169  46.491  1.00 32.63           C  
ATOM    381  CG  ASN L  50      18.480  28.189  45.679  1.00 34.75           C  
ATOM    382  OD1 ASN L  50      18.481  27.918  44.479  1.00 34.92           O  
ATOM    383  ND2 ASN L  50      17.351  28.541  46.348  1.00 37.26           N  
ATOM    384  C   ASN L  50      22.221  28.288  46.177  1.00 29.99           C  
ATOM    385  O   ASN L  50      22.269  29.133  47.069  1.00 30.15           O  
ATOM    386  N   ALA L  51      23.297  27.623  45.731  1.00 29.25           N  
ATOM    387  CA  ALA L  51      24.660  27.838  46.113  1.00 30.18           C  
ATOM    388  CB  ALA L  51      25.088  29.312  45.998  1.00 31.38           C  
ATOM    389  C   ALA L  51      24.942  27.382  47.514  1.00 31.16           C  
ATOM    390  O   ALA L  51      25.967  26.757  47.734  1.00 30.21           O  
ATOM    391  N   LYS L  52      24.105  27.724  48.512  1.00 31.80           N  
ATOM    392  CA  LYS L  52      24.331  27.330  49.887  1.00 33.80           C  
ATOM    393  CB  LYS L  52      24.034  28.474  50.867  1.00 40.48           C  
ATOM    394  CG  LYS L  52      25.137  29.532  50.832  1.00 44.65           C  
ATOM    395  CD  LYS L  52      24.768  30.873  51.465  1.00 49.40           C  
ATOM    396  CE  LYS L  52      24.442  31.957  50.436  1.00 53.10           C  
ATOM    397  NZ  LYS L  52      24.340  33.270  51.110  1.00 55.78           N1+
ATOM    398  C   LYS L  52      23.627  26.101  50.375  1.00 32.66           C  
ATOM    399  O   LYS L  52      24.098  25.424  51.288  1.00 33.51           O  
ATOM    400  N   THR L  53      22.443  25.807  49.820  1.00 34.15           N  
ATOM    401  CA  THR L  53      21.585  24.838  50.462  1.00 35.79           C  
ATOM    402  CB  THR L  53      20.139  25.032  50.098  1.00 36.89           C  
ATOM    403  OG1 THR L  53      19.715  26.334  50.479  1.00 41.25           O  
ATOM    404  CG2 THR L  53      19.279  23.967  50.799  1.00 37.93           C  
ATOM    405  C   THR L  53      21.941  23.421  50.151  1.00 35.71           C  
ATOM    406  O   THR L  53      22.136  23.041  49.000  1.00 33.99           O  
ATOM    407  N   LEU L  54      22.014  22.588  51.211  0.90 35.41           N  
ATOM    408  CA  LEU L  54      22.282  21.187  51.032  0.90 34.30           C  
ATOM    409  CB  LEU L  54      22.741  20.442  52.298  0.90 33.91           C  
ATOM    410  CG  LEU L  54      24.156  20.790  52.790  0.90 38.26           C  
ATOM    411  CD1 LEU L  54      24.513  19.955  54.030  0.90 37.61           C  
ATOM    412  CD2 LEU L  54      25.195  20.658  51.664  0.90 41.84           C  
ATOM    413  C   LEU L  54      21.019  20.516  50.593  0.90 36.72           C  
ATOM    414  O   LEU L  54      19.929  20.835  51.065  0.90 37.19           O  
ATOM    415  N   ALA L  55      21.155  19.546  49.670  1.00 34.38           N  
ATOM    416  CA  ALA L  55      20.034  18.798  49.177  1.00 34.63           C  
ATOM    417  CB  ALA L  55      20.320  18.022  47.881  1.00 29.87           C  
ATOM    418  C   ALA L  55      19.699  17.808  50.236  1.00 39.90           C  
ATOM    419  O   ALA L  55      20.437  17.687  51.212  1.00 39.95           O  
ATOM    420  N   ASP L  56      18.570  17.096  50.050  1.00 43.32           N  
ATOM    421  CA  ASP L  56      17.978  16.154  50.959  1.00 48.29           C  
ATOM    422  CB  ASP L  56      17.039  15.155  50.267  1.00 53.13           C  
ATOM    423  CG  ASP L  56      15.770  15.931  49.959  1.00 76.37           C  
ATOM    424  OD1 ASP L  56      15.340  16.713  50.849  1.00 36.99           O  
ATOM    425  OD2 ASP L  56      15.225  15.768  48.835  1.00 39.45           O1-
ATOM    426  C   ASP L  56      18.985  15.396  51.762  1.00 47.42           C  
ATOM    427  O   ASP L  56      19.511  15.923  52.725  1.00 44.19           O  
ATOM    428  N   GLY L  57      19.296  14.144  51.395  1.00 48.07           N  
ATOM    429  CA  GLY L  57      20.090  13.229  52.177  1.00 47.40           C  
ATOM    430  C   GLY L  57      21.489  13.702  52.458  1.00 45.42           C  
ATOM    431  O   GLY L  57      22.066  13.296  53.461  1.00 46.84           O  
ATOM    432  N   VAL L  58      22.074  14.540  51.584  1.00 42.86           N  
ATOM    433  CA  VAL L  58      23.467  14.917  51.598  1.00 41.09           C  
ATOM    434  CB  VAL L  58      23.732  16.150  50.783  1.00 39.14           C  
ATOM    435  CG1 VAL L  58      25.233  16.488  50.853  1.00 38.99           C  
ATOM    436  CG2 VAL L  58      23.180  15.911  49.371  1.00 35.00           C  
ATOM    437  C   VAL L  58      24.027  15.149  52.977  1.00 42.36           C  
ATOM    438  O   VAL L  58      23.423  15.774  53.848  1.00 43.54           O  
ATOM    439  N   PRO L  59      25.227  14.629  53.133  1.00 40.43           N  
ATOM    440  CA  PRO L  59      25.954  14.695  54.379  1.00 40.76           C  
ATOM    441  CD  PRO L  59      25.626  13.480  52.332  1.00 38.70           C  
ATOM    442  CB  PRO L  59      27.118  13.716  54.233  1.00 41.42           C  
ATOM    443  CG  PRO L  59      26.612  12.689  53.206  1.00 39.44           C  
ATOM    444  C   PRO L  59      26.407  16.089  54.696  1.00 38.70           C  
ATOM    445  O   PRO L  59      26.587  16.891  53.784  1.00 38.71           O  
ATOM    446  N   SER L  60      26.616  16.374  55.996  1.00 39.31           N  
ATOM    447  CA  SER L  60      26.949  17.671  56.519  1.00 41.42           C  
ATOM    448  CB  SER L  60      26.977  17.678  58.053  1.00 45.16           C  
ATOM    449  OG  SER L  60      25.737  17.215  58.566  1.00 52.14           O  
ATOM    450  C   SER L  60      28.319  18.091  56.094  1.00 43.89           C  
ATOM    451  O   SER L  60      28.636  19.278  56.109  1.00 39.93           O  
ATOM    452  N   ARG L  61      29.181  17.135  55.714  1.00 45.33           N  
ATOM    453  CA  ARG L  61      30.537  17.463  55.385  1.00 45.19           C  
ATOM    454  CB  ARG L  61      31.453  16.235  55.186  1.00 43.23           C  
ATOM    455  CG  ARG L  61      31.029  15.217  54.122  1.00 42.11           C  
ATOM    456  CD  ARG L  61      32.019  14.046  54.019  1.00 41.88           C  
ATOM    457  NE  ARG L  61      31.498  13.043  53.042  1.00 38.72           N  
ATOM    458  CZ  ARG L  61      30.788  11.963  53.483  1.00 39.30           C  
ATOM    459  NH1 ARG L  61      30.505  11.826  54.809  1.00 42.78           N1+
ATOM    460  NH2 ARG L  61      30.368  11.009  52.597  1.00 36.14           N  
ATOM    461  C   ARG L  61      30.578  18.352  54.182  1.00 41.94           C  
ATOM    462  O   ARG L  61      31.533  19.110  54.007  1.00 42.23           O  
ATOM    463  N   PHE L  62      29.565  18.248  53.298  1.00 38.45           N  
ATOM    464  CA  PHE L  62      29.500  19.068  52.121  1.00 37.64           C  
ATOM    465  CB  PHE L  62      28.558  18.478  51.051  1.00 38.61           C  
ATOM    466  CG  PHE L  62      29.154  17.216  50.525  1.00 39.30           C  
ATOM    467  CD1 PHE L  62      30.012  17.252  49.454  1.00 37.21           C  
ATOM    468  CD2 PHE L  62      28.855  15.998  51.091  1.00 38.72           C  
ATOM    469  CE1 PHE L  62      30.570  16.097  48.959  1.00 37.56           C  
ATOM    470  CE2 PHE L  62      29.410  14.840  50.601  1.00 39.63           C  
ATOM    471  CZ  PHE L  62      30.270  14.886  49.531  1.00 39.12           C  
ATOM    472  C   PHE L  62      28.949  20.421  52.477  1.00 38.81           C  
ATOM    473  O   PHE L  62      28.012  20.534  53.267  1.00 39.77           O  
ATOM    474  N   SER L  63      29.532  21.498  51.906  1.00 35.87           N  
ATOM    475  CA  SER L  63      29.011  22.819  52.137  1.00 35.81           C  
ATOM    476  CB  SER L  63      29.678  23.544  53.317  1.00 36.36           C  
ATOM    477  OG  SER L  63      31.050  23.786  53.031  1.00 39.63           O  
ATOM    478  C   SER L  63      29.300  23.633  50.914  1.00 36.21           C  
ATOM    479  O   SER L  63      30.310  23.426  50.246  1.00 37.40           O  
ATOM    480  N   ALA L  64      28.416  24.592  50.573  1.00 32.63           N  
ATOM    481  CA  ALA L  64      28.735  25.389  49.428  1.00 33.59           C  
ATOM    482  CB  ALA L  64      27.960  24.993  48.166  1.00  0.00           C  
ATOM    483  C   ALA L  64      28.554  26.836  49.783  1.00 34.66           C  
ATOM    484  O   ALA L  64      27.830  27.176  50.718  1.00 34.48           O  
ATOM    485  N   SER L  65      29.276  27.734  49.078  1.00 36.34           N  
ATOM    486  CA  SER L  65      29.181  29.132  49.395  1.00 39.56           C  
ATOM    487  CB  SER L  65      30.180  29.584  50.474  1.00 40.46           C  
ATOM    488  OG  SER L  65      31.513  29.408  50.012  1.00 39.77           O  
ATOM    489  C   SER L  65      29.473  29.931  48.165  1.00 40.67           C  
ATOM    490  O   SER L  65      29.895  29.391  47.144  1.00 37.99           O  
ATOM    491  N   GLY L  66      29.212  31.253  48.223  1.00 42.59           N  
ATOM    492  CA  GLY L  66      29.528  32.090  47.102  1.00 43.65           C  
ATOM    493  C   GLY L  66      28.331  32.909  46.732  1.00 44.30           C  
ATOM    494  O   GLY L  66      27.240  32.749  47.276  1.00 41.57           O  
ATOM    495  N   SER L  67      28.530  33.839  45.777  1.00 44.75           N  
ATOM    496  CA  SER L  67      27.473  34.683  45.314  1.00 47.66           C  
ATOM    497  CB  SER L  67      27.037  35.732  46.353  1.00 50.78           C  
ATOM    498  OG  SER L  67      25.987  36.536  45.837  1.00 47.74           O  
ATOM    499  C   SER L  67      28.031  35.404  44.133  1.00 46.51           C  
ATOM    500  O   SER L  67      29.241  35.388  43.905  1.00 44.20           O  
ATOM    501  N   GLY L  68      27.169  36.040  43.324  1.00 46.23           N  
ATOM    502  CA  GLY L  68      27.703  36.784  42.223  1.00 45.37           C  
ATOM    503  C   GLY L  68      28.376  35.856  41.256  1.00 42.71           C  
ATOM    504  O   GLY L  68      27.734  35.007  40.644  1.00 40.70           O  
ATOM    505  N   THR L  69      29.671  36.133  40.990  1.00 41.14           N  
ATOM    506  CA  THR L  69      30.546  35.418  40.095  1.00 41.72           C  
ATOM    507  CB  THR L  69      31.652  36.304  39.585  1.00 45.26           C  
ATOM    508  OG1 THR L  69      32.507  36.694  40.651  1.00 49.21           O  
ATOM    509  CG2 THR L  69      31.021  37.551  38.942  1.00 45.52           C  
ATOM    510  C   THR L  69      31.200  34.180  40.656  1.00 40.23           C  
ATOM    511  O   THR L  69      31.411  33.214  39.920  1.00 38.08           O  
ATOM    512  N   GLN L  70      31.568  34.167  41.956  1.00 39.05           N  
ATOM    513  CA  GLN L  70      32.416  33.098  42.436  1.00 38.07           C  
ATOM    514  CB  GLN L  70      33.642  33.633  43.199  1.00 38.53           C  
ATOM    515  CG  GLN L  70      34.670  32.565  43.576  1.00 46.88           C  
ATOM    516  CD  GLN L  70      35.702  32.484  42.462  1.00 53.59           C  
ATOM    517  OE1 GLN L  70      36.598  33.322  42.371  1.00 56.97           O  
ATOM    518  NE2 GLN L  70      35.581  31.449  41.588  1.00 55.98           N  
ATOM    519  C   GLN L  70      31.683  32.184  43.379  1.00 36.48           C  
ATOM    520  O   GLN L  70      30.989  32.640  44.286  1.00 35.79           O  
ATOM    521  N   TYR L  71      31.858  30.853  43.187  1.00 35.96           N  
ATOM    522  CA  TYR L  71      31.206  29.855  43.999  1.00 35.42           C  
ATOM    523  CB  TYR L  71      30.127  29.070  43.251  1.00 34.70           C  
ATOM    524  CG  TYR L  71      29.157  30.099  42.851  1.00 32.29           C  
ATOM    525  CD1 TYR L  71      29.368  30.799  41.692  1.00 30.67           C  
ATOM    526  CD2 TYR L  71      28.069  30.364  43.643  1.00 32.30           C  
ATOM    527  CE1 TYR L  71      28.479  31.767  41.316  1.00 34.02           C  
ATOM    528  CE2 TYR L  71      27.176  31.333  43.272  1.00 32.97           C  
ATOM    529  CZ  TYR L  71      27.392  32.027  42.108  1.00 34.99           C  
ATOM    530  OH  TYR L  71      26.496  33.021  41.707  1.00 19.31           O  
ATOM    531  C   TYR L  71      32.200  28.809  44.396  1.00 35.52           C  
ATOM    532  O   TYR L  71      33.171  28.569  43.683  1.00 35.82           O  
ATOM    533  N   SER L  72      31.966  28.148  45.553  0.90 33.73           N  
ATOM    534  CA  SER L  72      32.863  27.112  45.972  0.90 36.58           C  
ATOM    535  CB  SER L  72      33.880  27.564  47.037  0.90 36.27           C  
ATOM    536  OG  SER L  72      34.727  28.582  46.527  0.90 40.75           O  
ATOM    537  C   SER L  72      32.084  26.003  46.611  0.90 37.04           C  
ATOM    538  O   SER L  72      31.045  26.220  47.235  0.90 38.58           O  
ATOM    539  N   LEU L  73      32.588  24.764  46.446  1.00 35.81           N  
ATOM    540  CA  LEU L  73      32.040  23.598  47.075  1.00 34.83           C  
ATOM    541  CB  LEU L  73      31.706  22.475  46.077  1.00 30.50           C  
ATOM    542  CG  LEU L  73      31.165  21.180  46.710  1.00 28.05           C  
ATOM    543  CD1 LEU L  73      29.804  21.400  47.391  1.00 30.00           C  
ATOM    544  CD2 LEU L  73      31.133  20.043  45.676  1.00 25.74           C  
ATOM    545  C   LEU L  73      33.131  23.094  47.964  1.00 37.82           C  
ATOM    546  O   LEU L  73      34.269  22.927  47.523  1.00 35.88           O  
ATOM    547  N   LYS L  74      32.821  22.853  49.251  1.00 35.16           N  
ATOM    548  CA  LYS L  74      33.836  22.410  50.159  1.00 34.06           C  
ATOM    549  CB  LYS L  74      34.072  23.375  51.332  1.00 37.56           C  
ATOM    550  CG  LYS L  74      35.161  22.898  52.291  1.00 43.47           C  
ATOM    551  CD  LYS L  74      35.622  23.953  53.298  1.00 47.38           C  
ATOM    552  CE  LYS L  74      36.791  24.808  52.811  1.00 51.20           C  
ATOM    553  NZ  LYS L  74      37.337  25.598  53.937  1.00 51.49           N1+
ATOM    554  C   LYS L  74      33.433  21.101  50.752  1.00 35.75           C  
ATOM    555  O   LYS L  74      32.275  20.891  51.116  1.00 36.32           O  
ATOM    556  N   ILE L  75      34.398  20.166  50.845  1.00 32.59           N  
ATOM    557  CA  ILE L  75      34.119  18.904  51.457  1.00 34.52           C  
ATOM    558  CB  ILE L  75      34.354  17.745  50.531  1.00 33.84           C  
ATOM    559  CG1 ILE L  75      33.489  17.880  49.265  1.00 34.54           C  
ATOM    560  CG2 ILE L  75      34.074  16.454  51.317  1.00 37.67           C  
ATOM    561  CD1 ILE L  75      33.867  16.898  48.155  1.00 30.23           C  
ATOM    562  C   ILE L  75      35.074  18.778  52.602  1.00 40.25           C  
ATOM    563  O   ILE L  75      36.290  18.795  52.414  1.00 39.39           O  
ATOM    564  N   ASN L  76      34.549  18.644  53.834  0.90 43.40           N  
ATOM    565  CA  ASN L  76      35.442  18.555  54.947  0.90 47.85           C  
ATOM    566  CB  ASN L  76      34.983  19.339  56.186  0.90 51.00           C  
ATOM    567  CG  ASN L  76      35.166  20.819  55.883  0.90 59.01           C  
ATOM    568  OD1 ASN L  76      35.527  21.202  54.771  0.90 61.81           O  
ATOM    569  ND2 ASN L  76      34.934  21.681  56.906  0.90 62.67           N  
ATOM    570  C   ASN L  76      35.564  17.116  55.320  0.90 50.39           C  
ATOM    571  O   ASN L  76      34.583  16.377  55.343  0.90 55.39           O  
ATOM    572  N   SER L  77      36.798  16.696  55.647  1.00 48.99           N  
ATOM    573  CA  SER L  77      37.068  15.334  56.004  1.00 49.99           C  
ATOM    574  CB  SER L  77      36.531  14.937  57.388  1.00 52.77           C  
ATOM    575  OG  SER L  77      37.267  15.601  58.402  1.00 56.72           O  
ATOM    576  C   SER L  77      36.497  14.387  54.996  1.00 47.12           C  
ATOM    577  O   SER L  77      35.503  13.711  55.253  1.00 46.90           O  
ATOM    578  N   LEU L  78      37.148  14.304  53.818  0.90 45.35           N  
ATOM    579  CA  LEU L  78      36.742  13.432  52.748  0.90 42.40           C  
ATOM    580  CB  LEU L  78      37.757  13.353  51.589  0.90 43.04           C  
ATOM    581  CG  LEU L  78      37.788  14.560  50.642  0.90 44.44           C  
ATOM    582  CD1 LEU L  78      38.882  14.392  49.575  0.90 41.70           C  
ATOM    583  CD2 LEU L  78      36.405  14.779  50.012  0.90 45.05           C  
ATOM    584  C   LEU L  78      36.634  12.023  53.240  0.90 40.83           C  
ATOM    585  O   LEU L  78      37.382  11.585  54.114  0.90 44.05           O  
ATOM    586  N   GLN L  79      35.654  11.286  52.670  0.90 35.70           N  
ATOM    587  CA  GLN L  79      35.413   9.902  52.970  0.90 39.14           C  
ATOM    588  CB  GLN L  79      33.962   9.615  53.394  0.90 41.26           C  
ATOM    589  CG  GLN L  79      33.504  10.386  54.635  0.90 44.47           C  
ATOM    590  CD  GLN L  79      34.087   9.728  55.875  0.90 47.93           C  
ATOM    591  OE1 GLN L  79      33.936   8.527  56.091  0.90 50.39           O  
ATOM    592  NE2 GLN L  79      34.770  10.539  56.723  0.90 47.78           N  
ATOM    593  C   GLN L  79      35.634   9.159  51.684  0.90 40.18           C  
ATOM    594  O   GLN L  79      35.675   9.761  50.614  0.90 40.47           O  
ATOM    595  N   PRO L  80      35.778   7.863  51.749  0.90 38.39           N  
ATOM    596  CA  PRO L  80      36.042   7.100  50.557  0.90 40.25           C  
ATOM    597  CD  PRO L  80      36.305   7.217  52.941  1.00 39.83           C  
ATOM    598  CB  PRO L  80      36.380   5.691  51.042  0.90 41.11           C  
ATOM    599  CG  PRO L  80      36.988   5.933  52.438  1.00 42.45           C  
ATOM    600  C   PRO L  80      34.936   7.178  49.543  0.90 41.09           C  
ATOM    601  O   PRO L  80      35.210   7.018  48.354  0.90 40.86           O  
ATOM    602  N   GLU L  81      33.689   7.422  49.982  1.00 40.92           N  
ATOM    603  CA  GLU L  81      32.537   7.483  49.123  1.00 41.72           C  
ATOM    604  CB  GLU L  81      31.208   7.660  49.877  1.00 45.25           C  
ATOM    605  CG  GLU L  81      30.868   6.536  50.852  1.00 48.17           C  
ATOM    606  CD  GLU L  81      31.430   6.893  52.224  1.00 60.34           C  
ATOM    607  OE1 GLU L  81      32.675   7.014  52.354  1.00 57.79           O  
ATOM    608  OE2 GLU L  81      30.614   7.043  53.171  1.00 63.96           O1-
ATOM    609  C   GLU L  81      32.632   8.693  48.248  1.00 39.47           C  
ATOM    610  O   GLU L  81      32.049   8.737  47.167  1.00 40.46           O  
ATOM    611  N   ASP L  82      33.336   9.723  48.736  1.00 32.69           N  
ATOM    612  CA  ASP L  82      33.434  11.024  48.137  1.00 31.81           C  
ATOM    613  CB  ASP L  82      34.104  12.043  49.074  1.00 33.59           C  
ATOM    614  CG  ASP L  82      33.110  12.339  50.185  1.00 38.76           C  
ATOM    615  OD1 ASP L  82      31.935  11.899  50.061  1.00 39.29           O  
ATOM    616  OD2 ASP L  82      33.508  13.014  51.170  1.00 34.94           O1-
ATOM    617  C   ASP L  82      34.164  11.053  46.822  1.00 31.59           C  
ATOM    618  O   ASP L  82      33.988  12.003  46.062  1.00 34.09           O  
ATOM    619  N   PHE L  83      35.043  10.083  46.522  1.00 30.41           N  
ATOM    620  CA  PHE L  83      35.784  10.173  45.291  1.00 31.74           C  
ATOM    621  CB  PHE L  83      36.932   9.151  45.207  1.00 34.61           C  
ATOM    622  CG  PHE L  83      37.921   9.590  46.235  1.00 36.93           C  
ATOM    623  CD1 PHE L  83      38.879  10.526  45.919  1.00 36.03           C  
ATOM    624  CD2 PHE L  83      37.886   9.083  47.511  1.00 39.75           C  
ATOM    625  CE1 PHE L  83      39.793  10.947  46.855  1.00 37.60           C  
ATOM    626  CE2 PHE L  83      38.798   9.501  48.454  1.00 40.99           C  
ATOM    627  CZ  PHE L  83      39.753  10.435  48.128  1.00 40.27           C  
ATOM    628  C   PHE L  83      34.869  10.006  44.115  1.00 33.20           C  
ATOM    629  O   PHE L  83      33.975   9.161  44.120  1.00 36.23           O  
ATOM    630  N   GLY L  84      35.081  10.832  43.064  1.00 30.64           N  
ATOM    631  CA  GLY L  84      34.249  10.791  41.893  1.00 30.29           C  
ATOM    632  C   GLY L  84      34.363  12.124  41.210  1.00 30.21           C  
ATOM    633  O   GLY L  84      35.340  12.845  41.401  1.00 31.08           O  
ATOM    634  N   SER L  85      33.357  12.493  40.390  1.00 28.39           N  
ATOM    635  CA  SER L  85      33.429  13.736  39.672  1.00 28.07           C  
ATOM    636  CB  SER L  85      33.133  13.582  38.168  1.00 32.50           C  
ATOM    637  OG  SER L  85      34.097  12.732  37.563  1.00 37.52           O  
ATOM    638  C   SER L  85      32.414  14.690  40.235  1.00 29.95           C  
ATOM    639  O   SER L  85      31.392  14.275  40.778  1.00 31.88           O  
ATOM    640  N   TYR L  86      32.698  16.010  40.141  1.00 28.23           N  
ATOM    641  CA  TYR L  86      31.795  17.017  40.634  1.00 27.53           C  
ATOM    642  CB  TYR L  86      32.349  17.818  41.826  1.00 28.50           C  
ATOM    643  CG  TYR L  86      32.512  16.900  42.984  1.00 30.57           C  
ATOM    644  CD1 TYR L  86      33.651  16.144  43.138  1.00 30.01           C  
ATOM    645  CD2 TYR L  86      31.514  16.803  43.922  1.00 29.76           C  
ATOM    646  CE1 TYR L  86      33.787  15.299  44.215  1.00 32.14           C  
ATOM    647  CE2 TYR L  86      31.644  15.962  44.999  1.00 29.53           C  
ATOM    648  CZ  TYR L  86      32.782  15.208  45.149  1.00 30.66           C  
ATOM    649  OH  TYR L  86      32.914  14.344  46.257  1.00 29.73           O  
ATOM    650  C   TYR L  86      31.577  18.029  39.551  1.00 27.19           C  
ATOM    651  O   TYR L  86      32.523  18.413  38.864  1.00 26.58           O  
ATOM    652  N   TYR L  87      30.316  18.491  39.365  1.00 26.61           N  
ATOM    653  CA  TYR L  87      30.081  19.500  38.367  1.00 26.57           C  
ATOM    654  CB  TYR L  87      29.303  19.054  37.112  1.00 24.15           C  
ATOM    655  CG  TYR L  87      29.921  17.865  36.459  1.00 27.39           C  
ATOM    656  CD1 TYR L  87      31.214  17.880  35.992  1.00 28.59           C  
ATOM    657  CD2 TYR L  87      29.195  16.702  36.351  1.00 31.26           C  
ATOM    658  CE1 TYR L  87      31.757  16.767  35.394  1.00 30.02           C  
ATOM    659  CE2 TYR L  87      29.731  15.586  35.753  1.00 29.14           C  
ATOM    660  CZ  TYR L  87      31.017  15.620  35.269  1.00 30.96           C  
ATOM    661  OH  TYR L  87      31.588  14.486  34.652  1.00 31.36           O  
ATOM    662  C   TYR L  87      29.215  20.570  38.964  1.00 27.34           C  
ATOM    663  O   TYR L  87      28.377  20.305  39.824  1.00 27.16           O  
ATOM    664  N   CYS L  88      29.405  21.827  38.518  1.00 25.37           N  
ATOM    665  CA  CYS L  88      28.555  22.893  38.963  1.00 25.86           C  
ATOM    666  CB  CYS L  88      29.317  24.147  39.424  1.00 26.47           C  
ATOM    667  SG  CYS L  88      30.426  24.792  38.141  1.00 46.37           S  
ATOM    668  C   CYS L  88      27.691  23.254  37.797  1.00 27.25           C  
ATOM    669  O   CYS L  88      28.026  22.943  36.653  1.00 28.20           O  
ATOM    670  N   GLN L  89      26.520  23.869  38.065  1.00 26.68           N  
ATOM    671  CA  GLN L  89      25.635  24.243  36.997  1.00 27.30           C  
ATOM    672  CB  GLN L  89      24.579  23.180  36.666  1.00 28.82           C  
ATOM    673  CG  GLN L  89      23.722  23.585  35.469  1.00 31.55           C  
ATOM    674  CD  GLN L  89      22.446  22.759  35.470  1.00 31.57           C  
ATOM    675  OE1 GLN L  89      21.992  22.292  36.513  1.00 33.97           O  
ATOM    676  NE2 GLN L  89      21.837  22.591  34.269  1.00 31.38           N  
ATOM    677  C   GLN L  89      24.866  25.448  37.448  1.00 30.87           C  
ATOM    678  O   GLN L  89      24.460  25.531  38.607  1.00 33.02           O  
ATOM    679  N   HIS L  90      24.637  26.422  36.540  1.00 30.81           N  
ATOM    680  CA  HIS L  90      23.889  27.593  36.902  1.00 29.67           C  
ATOM    681  ND1 HIS L  90      22.920  29.507  34.349  1.00 30.94           N  
ATOM    682  CG  HIS L  90      24.112  29.017  34.829  1.00 30.99           C  
ATOM    683  CB  HIS L  90      24.431  28.895  36.288  1.00 29.32           C  
ATOM    684  NE2 HIS L  90      24.144  28.979  32.574  1.00 30.75           N  
ATOM    685  CD2 HIS L  90      24.847  28.697  33.733  1.00 30.55           C  
ATOM    686  CE1 HIS L  90      22.993  29.464  32.995  1.00 29.39           C  
ATOM    687  C   HIS L  90      22.482  27.432  36.405  1.00 28.05           C  
ATOM    688  O   HIS L  90      22.246  26.739  35.413  1.00 29.67           O  
ATOM    689  N   PHE L  91      21.527  28.032  37.160  1.00 27.79           N  
ATOM    690  CA  PHE L  91      20.108  28.242  36.965  1.00 27.59           C  
ATOM    691  CB  PHE L  91      19.302  27.898  38.223  1.00 26.31           C  
ATOM    692  CG  PHE L  91      19.429  26.417  38.282  1.00 26.72           C  
ATOM    693  CD1 PHE L  91      20.556  25.830  38.809  1.00 26.53           C  
ATOM    694  CD2 PHE L  91      18.429  25.613  37.784  1.00 25.45           C  
ATOM    695  CE1 PHE L  91      20.675  24.460  38.850  1.00 26.32           C  
ATOM    696  CE2 PHE L  91      18.542  24.244  37.823  1.00 25.18           C  
ATOM    697  CZ  PHE L  91      19.666  23.666  38.361  1.00 25.63           C  
ATOM    698  C   PHE L  91      19.676  29.583  36.414  1.00 27.84           C  
ATOM    699  O   PHE L  91      18.496  29.761  36.135  1.00 28.02           O  
ATOM    700  N   TRP L  92      20.552  30.606  36.358  1.00 27.80           N  
ATOM    701  CA  TRP L  92      20.131  31.960  36.069  1.00 28.31           C  
ATOM    702  CB  TRP L  92      21.333  32.925  36.084  1.00 28.74           C  
ATOM    703  CG  TRP L  92      21.043  34.338  35.637  1.00 29.59           C  
ATOM    704  CD2 TRP L  92      20.406  35.342  36.442  1.00 29.41           C  
ATOM    705  CD1 TRP L  92      21.304  34.920  34.431  1.00 29.07           C  
ATOM    706  NE1 TRP L  92      20.881  36.227  34.436  1.00 31.00           N  
ATOM    707  CE2 TRP L  92      20.324  36.500  35.667  1.00 30.09           C  
ATOM    708  CE3 TRP L  92      19.931  35.302  37.719  1.00 28.61           C  
ATOM    709  CZ2 TRP L  92      19.763  37.643  36.161  1.00 28.52           C  
ATOM    710  CZ3 TRP L  92      19.360  36.454  38.214  1.00 29.38           C  
ATOM    711  CH2 TRP L  92      19.280  37.601  37.450  1.00 28.65           C  
ATOM    712  C   TRP L  92      19.403  32.152  34.772  1.00 28.80           C  
ATOM    713  O   TRP L  92      18.253  32.591  34.766  1.00 28.30           O  
ATOM    714  N   SER L  93      20.011  31.824  33.625  1.00 28.49           N  
ATOM    715  CA  SER L  93      19.303  32.117  32.415  1.00 28.48           C  
ATOM    716  CB  SER L  93      19.930  33.273  31.613  1.00 30.73           C  
ATOM    717  OG  SER L  93      19.172  33.532  30.440  1.00 32.05           O  
ATOM    718  C   SER L  93      19.354  30.884  31.580  1.00 30.22           C  
ATOM    719  O   SER L  93      20.003  29.909  31.947  1.00 28.77           O  
ATOM    720  N   THR L  94      18.635  30.879  30.445  1.00 31.46           N  
ATOM    721  CA  THR L  94      18.686  29.719  29.613  1.00 32.27           C  
ATOM    722  CB  THR L  94      17.349  29.315  29.061  1.00 33.17           C  
ATOM    723  OG1 THR L  94      16.825  30.345  28.233  1.00 36.89           O  
ATOM    724  CG2 THR L  94      16.395  29.047  30.238  1.00 34.96           C  
ATOM    725  C   THR L  94      19.557  30.094  28.464  1.00 32.16           C  
ATOM    726  O   THR L  94      19.559  31.254  28.052  1.00 33.50           O  
ATOM    727  N   PRO L  95      20.329  29.177  27.942  1.00 32.18           N  
ATOM    728  CA  PRO L  95      20.388  27.835  28.459  1.00 30.50           C  
ATOM    729  CD  PRO L  95      20.627  29.216  26.521  1.00 31.19           C  
ATOM    730  CB  PRO L  95      20.866  26.949  27.307  1.00 31.82           C  
ATOM    731  CG  PRO L  95      21.425  27.932  26.265  1.00 32.44           C  
ATOM    732  C   PRO L  95      21.248  27.719  29.676  1.00 29.67           C  
ATOM    733  O   PRO L  95      22.089  28.585  29.915  1.00 29.93           O  
ATOM    734  N   ARG L  96      21.033  26.648  30.464  1.00 28.39           N  
ATOM    735  CA  ARG L  96      21.829  26.413  31.631  1.00 26.96           C  
ATOM    736  CB  ARG L  96      21.196  25.451  32.647  1.00 26.63           C  
ATOM    737  CG  ARG L  96      20.002  26.033  33.400  1.00 27.55           C  
ATOM    738  CD  ARG L  96      18.763  26.239  32.533  1.00 27.55           C  
ATOM    739  NE  ARG L  96      17.711  26.793  33.426  1.00 25.91           N  
ATOM    740  CZ  ARG L  96      16.959  25.947  34.187  1.00 26.34           C  
ATOM    741  NH1 ARG L  96      17.159  24.600  34.111  1.00 23.69           N1+
ATOM    742  NH2 ARG L  96      16.015  26.450  35.033  1.00 26.14           N  
ATOM    743  C   ARG L  96      23.086  25.773  31.153  1.00 26.38           C  
ATOM    744  O   ARG L  96      23.128  25.216  30.054  1.00 25.31           O  
ATOM    745  N   THR L  97      24.162  25.876  31.957  0.90 25.70           N  
ATOM    746  CA  THR L  97      25.386  25.309  31.494  0.90 27.87           C  
ATOM    747  CB  THR L  97      26.232  26.316  30.769  0.90 32.28           C  
ATOM    748  OG1 THR L  97      27.356  25.694  30.177  0.90 35.41           O  
ATOM    749  CG2 THR L  97      26.669  27.423  31.735  0.90 31.75           C  
ATOM    750  C   THR L  97      26.105  24.741  32.676  0.90 25.81           C  
ATOM    751  O   THR L  97      25.979  25.233  33.796  0.90 22.82           O  
ATOM    752  N   PHE L  98      26.861  23.650  32.444  1.00 25.29           N  
ATOM    753  CA  PHE L  98      27.573  22.962  33.485  1.00 25.64           C  
ATOM    754  CB  PHE L  98      27.564  21.427  33.330  1.00 27.48           C  
ATOM    755  CG  PHE L  98      26.205  20.852  33.556  1.00 30.38           C  
ATOM    756  CD1 PHE L  98      25.259  20.828  32.561  1.00 29.45           C  
ATOM    757  CD2 PHE L  98      25.884  20.302  34.774  1.00 33.22           C  
ATOM    758  CE1 PHE L  98      24.014  20.285  32.786  1.00 31.13           C  
ATOM    759  CE2 PHE L  98      24.643  19.759  35.003  1.00 32.88           C  
ATOM    760  CZ  PHE L  98      23.699  19.745  34.008  1.00 33.01           C  
ATOM    761  C   PHE L  98      29.016  23.341  33.385  1.00 26.50           C  
ATOM    762  O   PHE L  98      29.501  23.729  32.324  1.00 26.35           O  
ATOM    763  N   GLY L  99      29.740  23.243  34.513  1.00 26.32           N  
ATOM    764  CA  GLY L  99      31.151  23.492  34.484  1.00 27.88           C  
ATOM    765  C   GLY L  99      31.773  22.275  33.873  1.00 28.74           C  
ATOM    766  O   GLY L  99      31.101  21.267  33.665  1.00 29.12           O  
ATOM    767  N   GLY L 100      33.086  22.345  33.583  1.00 30.81           N  
ATOM    768  CA  GLY L 100      33.836  21.291  32.955  1.00 32.15           C  
ATOM    769  C   GLY L 100      33.875  20.084  33.838  1.00 30.99           C  
ATOM    770  O   GLY L 100      33.955  18.957  33.352  1.00 32.24           O  
ATOM    771  N   GLY L 101      33.885  20.283  35.168  1.00 28.93           N  
ATOM    772  CA  GLY L 101      33.887  19.151  36.051  1.00 29.11           C  
ATOM    773  C   GLY L 101      35.212  19.034  36.736  1.00 31.66           C  
ATOM    774  O   GLY L 101      36.237  19.520  36.256  1.00 33.64           O  
ATOM    775  N   THR L 102      35.199  18.389  37.921  1.00 30.84           N  
ATOM    776  CA  THR L 102      36.414  18.168  38.648  1.00 29.77           C  
ATOM    777  CB  THR L 102      36.507  18.970  39.925  1.00 29.35           C  
ATOM    778  OG1 THR L 102      37.839  18.963  40.401  1.00 31.81           O  
ATOM    779  CG2 THR L 102      35.589  18.387  41.010  1.00 29.16           C  
ATOM    780  C   THR L 102      36.472  16.708  38.988  1.00 30.40           C  
ATOM    781  O   THR L 102      35.510  16.127  39.491  1.00 30.62           O  
ATOM    782  N   LYS L 103      37.607  16.047  38.697  1.00 31.80           N  
ATOM    783  CA  LYS L 103      37.638  14.673  39.088  1.00 34.45           C  
ATOM    784  CB  LYS L 103      38.206  13.674  38.069  1.00 33.90           C  
ATOM    785  CG  LYS L 103      38.002  12.246  38.582  1.00 37.87           C  
ATOM    786  CD  LYS L 103      38.169  11.133  37.552  1.00 46.52           C  
ATOM    787  CE  LYS L 103      37.799   9.762  38.123  1.00 53.07           C  
ATOM    788  NZ  LYS L 103      38.336   8.685  37.266  1.00 57.00           N1+
ATOM    789  C   LYS L 103      38.465  14.577  40.321  1.00 35.99           C  
ATOM    790  O   LYS L 103      39.589  15.075  40.390  1.00 37.53           O  
ATOM    791  N   LEU L 104      37.898  13.922  41.346  1.00 31.08           N  
ATOM    792  CA  LEU L 104      38.562  13.801  42.607  1.00 31.99           C  
ATOM    793  CB  LEU L 104      37.592  14.098  43.763  1.00 34.33           C  
ATOM    794  CG  LEU L 104      38.193  14.006  45.173  1.00 35.67           C  
ATOM    795  CD1 LEU L 104      39.296  15.057  45.382  1.00 39.60           C  
ATOM    796  CD2 LEU L 104      37.094  14.092  46.239  1.00 35.80           C  
ATOM    797  C   LEU L 104      39.042  12.379  42.727  1.00 36.48           C  
ATOM    798  O   LEU L 104      38.238  11.449  42.720  1.00 36.41           O  
ATOM    799  N   GLU L 105      40.376  12.183  42.844  1.00 34.40           N  
ATOM    800  CA  GLU L 105      40.935  10.858  42.937  1.00 32.57           C  
ATOM    801  CB  GLU L 105      42.034  10.537  41.913  1.00 38.97           C  
ATOM    802  CG  GLU L 105      43.271  11.424  42.092  1.00 46.44           C  
ATOM    803  CD  GLU L 105      44.485  10.674  41.565  1.00 48.13           C  
ATOM    804  OE1 GLU L 105      44.309   9.512  41.111  1.00 44.35           O  
ATOM    805  OE2 GLU L 105      45.607  11.242  41.625  1.00 51.65           O1-
ATOM    806  C   GLU L 105      41.639  10.720  44.255  1.00 28.75           C  
ATOM    807  O   GLU L 105      41.931  11.709  44.924  1.00 28.62           O  
ATOM    808  N   ILE L 106      41.936   9.465  44.649  1.00 29.31           N  
ATOM    809  CA  ILE L 106      42.609   9.209  45.892  1.00 32.98           C  
ATOM    810  CB  ILE L 106      42.351   7.851  46.476  1.00 30.93           C  
ATOM    811  CG1 ILE L 106      40.878   7.696  46.881  1.00 35.63           C  
ATOM    812  CG2 ILE L 106      43.334   7.638  47.639  1.00 35.26           C  
ATOM    813  CD1 ILE L 106      40.510   6.260  47.248  1.00 34.79           C  
ATOM    814  C   ILE L 106      44.079   9.288  45.656  1.00 35.67           C  
ATOM    815  O   ILE L 106      44.603   8.724  44.696  1.00 35.04           O  
ATOM    816  N   LYS L 107      44.789  10.012  46.539  1.00 36.88           N  
ATOM    817  CA  LYS L 107      46.201  10.141  46.379  0.90 39.68           C  
ATOM    818  CB  LYS L 107      46.786  11.337  47.152  0.90 44.53           C  
ATOM    819  CG  LYS L 107      48.254  11.602  46.816  0.90 46.71           C  
ATOM    820  CD  LYS L 107      48.708  13.037  47.096  0.88 56.21           C  
ATOM    821  CE  LYS L 107      50.148  13.306  46.654  0.88 57.47           C  
ATOM    822  NZ  LYS L 107      50.345  14.746  46.374  0.88 51.22           N1+
ATOM    823  C   LYS L 107      46.852   8.856  46.873  1.00 37.08           C  
ATOM    824  O   LYS L 107      46.627   8.492  48.058  1.00 35.33           O  
ATOM    825  OXT LYS L 107      47.574   8.212  46.065  1.00  0.00           O1-
TER     826      LYS L 107 
ATOM    827  N   GLN H 108       7.622   6.110  45.540  1.00 44.97           N1+
ATOM    828  CA  GLN H 108       8.551   7.260  45.547  1.00 49.81           C  
ATOM    829  CB  GLN H 108       9.877   6.877  46.233  1.00 55.07           C  
ATOM    830  CG  GLN H 108      10.719   8.083  46.659  1.00 62.30           C  
ATOM    831  CD  GLN H 108      10.029   8.731  47.855  1.00 63.60           C  
ATOM    832  OE1 GLN H 108       9.553   8.045  48.758  1.00 76.86           O  
ATOM    833  NE2 GLN H 108       9.959  10.091  47.861  1.00 95.24           N  
ATOM    834  C   GLN H 108       8.798   7.714  44.139  1.00 49.42           C  
ATOM    835  O   GLN H 108       8.234   7.165  43.195  1.00 51.11           O  
ATOM    836  N   VAL H 109       9.651   8.740  43.961  1.00 47.31           N  
ATOM    837  CA  VAL H 109       9.858   9.295  42.651  1.00 42.52           C  
ATOM    838  CB  VAL H 109      10.469  10.662  42.695  1.00 39.09           C  
ATOM    839  CG1 VAL H 109      10.697  11.153  41.256  1.00 32.10           C  
ATOM    840  CG2 VAL H 109       9.554  11.566  43.537  1.00 39.78           C  
ATOM    841  C   VAL H 109      10.763   8.408  41.850  1.00 41.90           C  
ATOM    842  O   VAL H 109      11.764   7.898  42.356  1.00 40.21           O  
ATOM    843  N   GLN H 110      10.423   8.197  40.561  1.00 40.53           N  
ATOM    844  CA  GLN H 110      11.243   7.359  39.727  1.00 40.91           C  
ATOM    845  CB  GLN H 110      10.781   5.895  39.725  1.00 44.52           C  
ATOM    846  CG  GLN H 110      10.852   5.247  41.106  1.00 48.63           C  
ATOM    847  CD  GLN H 110      10.280   3.844  40.999  1.00 54.31           C  
ATOM    848  OE1 GLN H 110      10.036   3.343  39.903  1.00 57.76           O  
ATOM    849  NE2 GLN H 110      10.058   3.188  42.171  1.00 57.31           N  
ATOM    850  C   GLN H 110      11.144   7.834  38.310  1.00 38.61           C  
ATOM    851  O   GLN H 110      10.074   8.214  37.838  1.00 35.85           O  
ATOM    852  N   LEU H 111      12.288   7.832  37.596  1.00 35.42           N  
ATOM    853  CA  LEU H 111      12.294   8.187  36.198  1.00 34.23           C  
ATOM    854  CB  LEU H 111      13.213   9.381  35.882  1.00 31.87           C  
ATOM    855  CG  LEU H 111      12.730  10.717  36.473  1.00 31.65           C  
ATOM    856  CD1 LEU H 111      13.696  11.862  36.132  1.00 31.30           C  
ATOM    857  CD2 LEU H 111      11.286  11.031  36.048  1.00 28.74           C  
ATOM    858  C   LEU H 111      12.855   7.003  35.475  1.00 36.03           C  
ATOM    859  O   LEU H 111      14.035   6.684  35.620  1.00 37.49           O  
ATOM    860  N   GLN H 112      12.021   6.335  34.655  1.00 31.48           N  
ATOM    861  CA  GLN H 112      12.446   5.157  33.944  1.00 32.87           C  
ATOM    862  CB  GLN H 112      11.357   4.065  33.888  1.00 40.44           C  
ATOM    863  CG  GLN H 112      11.690   2.884  32.970  1.00 47.51           C  
ATOM    864  CD  GLN H 112      12.689   1.972  33.668  1.00 52.21           C  
ATOM    865  OE1 GLN H 112      12.352   1.270  34.619  1.00 54.71           O  
ATOM    866  NE2 GLN H 112      13.959   1.977  33.185  1.00 52.39           N  
ATOM    867  C   GLN H 112      12.749   5.534  32.527  1.00 32.39           C  
ATOM    868  O   GLN H 112      11.893   6.072  31.827  1.00 31.79           O  
ATOM    869  N   GLN H 113      13.980   5.228  32.061  1.00 31.11           N  
ATOM    870  CA  GLN H 113      14.409   5.576  30.729  1.00 30.70           C  
ATOM    871  CB  GLN H 113      15.788   6.263  30.696  1.00 32.38           C  
ATOM    872  CG  GLN H 113      15.762   7.715  31.178  1.00 33.11           C  
ATOM    873  CD  GLN H 113      17.057   8.379  30.732  1.00 33.52           C  
ATOM    874  OE1 GLN H 113      17.894   8.750  31.552  1.00 34.32           O  
ATOM    875  NE2 GLN H 113      17.231   8.536  29.391  1.00 30.49           N  
ATOM    876  C   GLN H 113      14.455   4.359  29.842  1.00 29.35           C  
ATOM    877  O   GLN H 113      14.612   3.238  30.327  1.00 25.56           O  
ATOM    878  N   PRO H 114      14.317   4.553  28.540  1.00 27.31           N  
ATOM    879  CA  PRO H 114      14.252   3.448  27.630  1.00 28.60           C  
ATOM    880  CD  PRO H 114      14.992   5.651  27.864  1.00 21.10           C  
ATOM    881  CB  PRO H 114      14.001   4.086  26.274  1.00 30.90           C  
ATOM    882  CG  PRO H 114      14.809   5.394  26.353  1.00 20.34           C  
ATOM    883  C   PRO H 114      15.574   2.755  27.627  1.00 28.51           C  
ATOM    884  O   PRO H 114      16.548   3.298  28.149  1.00 30.20           O  
ATOM    885  N   GLY H 115      15.621   1.550  27.033  1.00 28.99           N  
ATOM    886  CA  GLY H 115      16.818   0.766  26.994  1.00 31.42           C  
ATOM    887  C   GLY H 115      17.764   1.355  25.993  1.00 31.94           C  
ATOM    888  O   GLY H 115      17.403   2.237  25.213  1.00 32.51           O  
ATOM    889  N   ALA H 116      19.012   0.841  25.986  1.00 30.79           N  
ATOM    890  CA  ALA H 116      20.050   1.320  25.117  1.00 32.09           C  
ATOM    891  CB  ALA H 116      21.380   0.560  25.267  1.00 32.47           C  
ATOM    892  C   ALA H 116      19.589   1.160  23.707  1.00 32.74           C  
ATOM    893  O   ALA H 116      18.858   0.226  23.382  1.00 34.91           O  
ATOM    894  N   GLU H 117      19.998   2.100  22.827  0.90 32.78           N  
ATOM    895  CA  GLU H 117      19.563   2.050  21.460  0.90 34.77           C  
ATOM    896  CB  GLU H 117      18.780   3.302  21.026  0.90 40.76           C  
ATOM    897  CG  GLU H 117      17.429   3.484  21.722  0.90 47.16           C  
ATOM    898  CD  GLU H 117      16.389   2.632  21.005  0.90 53.16           C  
ATOM    899  OE1 GLU H 117      16.777   1.872  20.077  0.90 51.73           O  
ATOM    900  OE2 GLU H 117      15.189   2.733  21.374  0.90 55.81           O1-
ATOM    901  C   GLU H 117      20.757   2.005  20.561  0.90 32.96           C  
ATOM    902  O   GLU H 117      21.750   2.697  20.782  0.90 31.84           O  
ATOM    903  N   LEU H 118      20.680   1.166  19.508  1.00 31.63           N  
ATOM    904  CA  LEU H 118      21.724   1.085  18.531  1.00 31.00           C  
ATOM    905  CB  LEU H 118      22.268  -0.350  18.384  1.00 28.19           C  
ATOM    906  CG  LEU H 118      23.421  -0.509  17.380  1.00 39.19           C  
ATOM    907  CD1 LEU H 118      24.673   0.254  17.837  1.00 38.73           C  
ATOM    908  CD2 LEU H 118      23.704  -1.993  17.104  1.00 39.85           C  
ATOM    909  C   LEU H 118      21.078   1.515  17.248  1.00 33.23           C  
ATOM    910  O   LEU H 118      20.099   0.915  16.806  1.00 34.02           O  
ATOM    911  N   VAL H 119      21.609   2.578  16.615  1.00 34.08           N  
ATOM    912  CA  VAL H 119      20.941   3.110  15.464  1.00 37.11           C  
ATOM    913  CB  VAL H 119      20.111   4.293  15.877  1.00 38.98           C  
ATOM    914  CG1 VAL H 119      21.007   5.247  16.681  1.00 39.50           C  
ATOM    915  CG2 VAL H 119      19.452   4.926  14.650  1.00 38.60           C  
ATOM    916  C   VAL H 119      21.950   3.495  14.418  1.00 35.90           C  
ATOM    917  O   VAL H 119      23.108   3.774  14.718  1.00 35.39           O  
ATOM    918  N   LYS H 120      21.518   3.482  13.137  1.00 33.61           N  
ATOM    919  CA  LYS H 120      22.365   3.812  12.022  1.00 32.72           C  
ATOM    920  CB  LYS H 120      21.887   3.243  10.676  1.00 36.53           C  
ATOM    921  CG  LYS H 120      22.064   1.731  10.523  1.00 43.23           C  
ATOM    922  CD  LYS H 120      21.319   1.158   9.316  1.00 47.96           C  
ATOM    923  CE  LYS H 120      21.640  -0.312   9.035  1.00 29.55           C  
ATOM    924  NZ  LYS H 120      22.983  -0.433   8.421  1.00 32.83           N1+
ATOM    925  C   LYS H 120      22.398   5.298  11.865  1.00 31.93           C  
ATOM    926  O   LYS H 120      21.485   6.012  12.279  1.00 32.52           O  
ATOM    927  N   PRO H 121      23.453   5.776  11.266  1.00 33.58           N  
ATOM    928  CA  PRO H 121      23.595   7.180  11.036  1.00 33.84           C  
ATOM    929  CD  PRO H 121      24.727   5.080  11.250  1.00 31.95           C  
ATOM    930  CB  PRO H 121      25.060   7.396  10.635  1.00 33.46           C  
ATOM    931  CG  PRO H 121      25.612   5.980  10.374  1.00 33.74           C  
ATOM    932  C   PRO H 121      22.593   7.652  10.035  1.00 36.27           C  
ATOM    933  O   PRO H 121      22.275   6.909   9.107  1.00 34.71           O  
ATOM    934  N   GLY H 122      22.072   8.879  10.224  1.00 35.09           N  
ATOM    935  CA  GLY H 122      21.131   9.452   9.308  1.00 36.12           C  
ATOM    936  C   GLY H 122      19.743   9.116   9.758  1.00 36.02           C  
ATOM    937  O   GLY H 122      18.771   9.675   9.251  1.00 36.37           O  
ATOM    938  N   ALA H 123      19.614   8.187  10.723  1.00 34.54           N  
ATOM    939  CA  ALA H 123      18.330   7.782  11.228  1.00 36.62           C  
ATOM    940  CB  ALA H 123      18.297   6.325  11.717  1.00 37.89           C  
ATOM    941  C   ALA H 123      17.962   8.659  12.389  1.00 37.89           C  
ATOM    942  O   ALA H 123      18.735   9.521  12.800  1.00 37.64           O  
ATOM    943  N   SER H 124      16.730   8.477  12.917  1.00 40.34           N  
ATOM    944  CA  SER H 124      16.263   9.227  14.052  1.00 41.69           C  
ATOM    945  CB  SER H 124      14.977  10.026  13.781  1.00 46.60           C  
ATOM    946  OG  SER H 124      15.230  11.064  12.848  1.00 54.57           O  
ATOM    947  C   SER H 124      15.933   8.251  15.143  1.00 39.57           C  
ATOM    948  O   SER H 124      15.656   7.082  14.880  1.00 42.02           O  
ATOM    949  N   VAL H 125      15.984   8.712  16.413  1.00 35.64           N  
ATOM    950  CA  VAL H 125      15.679   7.846  17.519  1.00 31.46           C  
ATOM    951  CB  VAL H 125      16.912   7.362  18.234  1.00 33.66           C  
ATOM    952  CG1 VAL H 125      17.619   8.566  18.874  1.00 30.93           C  
ATOM    953  CG2 VAL H 125      16.512   6.271  19.238  1.00 36.10           C  
ATOM    954  C   VAL H 125      14.846   8.616  18.499  1.00 29.88           C  
ATOM    955  O   VAL H 125      14.971   9.835  18.609  1.00 30.53           O  
ATOM    956  N   LYS H 126      13.950   7.914  19.227  1.00 29.93           N  
ATOM    957  CA  LYS H 126      13.105   8.577  20.182  1.00 30.28           C  
ATOM    958  CB  LYS H 126      11.616   8.455  19.826  1.00 30.14           C  
ATOM    959  CG  LYS H 126      10.701   9.398  20.604  1.00 34.57           C  
ATOM    960  CD  LYS H 126       9.312   9.522  19.973  1.00 42.20           C  
ATOM    961  CE  LYS H 126       8.424  10.573  20.641  1.00 46.92           C  
ATOM    962  NZ  LYS H 126       7.080  10.581  20.018  1.00 41.76           N1+
ATOM    963  C   LYS H 126      13.318   7.925  21.512  1.00 31.78           C  
ATOM    964  O   LYS H 126      13.067   6.733  21.675  1.00 36.10           O  
ATOM    965  N   LEU H 127      13.767   8.717  22.507  1.00 31.54           N  
ATOM    966  CA  LEU H 127      14.085   8.209  23.812  1.00 30.86           C  
ATOM    967  CB  LEU H 127      15.394   8.822  24.340  1.00 29.34           C  
ATOM    968  CG  LEU H 127      16.607   8.565  23.416  1.00 20.49           C  
ATOM    969  CD1 LEU H 127      17.887   9.201  23.981  1.00 20.47           C  
ATOM    970  CD2 LEU H 127      16.786   7.067  23.119  1.00 16.62           C  
ATOM    971  C   LEU H 127      12.960   8.583  24.733  1.00 32.19           C  
ATOM    972  O   LEU H 127      12.355   9.645  24.588  1.00 33.55           O  
ATOM    973  N   SER H 128      12.658   7.710  25.718  1.00 31.10           N  
ATOM    974  CA  SER H 128      11.514   7.909  26.572  1.00 30.89           C  
ATOM    975  CB  SER H 128      10.547   6.718  26.478  1.00 31.08           C  
ATOM    976  OG  SER H 128       9.425   6.913  27.318  1.00 33.15           O  
ATOM    977  C   SER H 128      11.935   8.019  28.017  1.00 31.11           C  
ATOM    978  O   SER H 128      12.949   7.467  28.431  1.00 28.86           O  
ATOM    979  N   CYS H 129      11.162   8.764  28.836  0.90 32.56           N  
ATOM    980  CA  CYS H 129      11.450   8.892  30.243  0.90 32.88           C  
ATOM    981  CB  CYS H 129      12.125  10.246  30.565  0.90 31.99           C  
ATOM    982  SG  CYS H 129      12.542  10.508  32.314  0.90 40.12           S  
ATOM    983  C   CYS H 129      10.122   8.836  30.949  0.90 32.68           C  
ATOM    984  O   CYS H 129       9.347   9.788  30.899  0.90 30.62           O  
ATOM    985  N   LYS H 130       9.831   7.712  31.644  1.00 34.99           N  
ATOM    986  CA  LYS H 130       8.551   7.513  32.278  1.00 37.09           C  
ATOM    987  CB  LYS H 130       8.117   6.038  32.227  1.00 38.15           C  
ATOM    988  CG  LYS H 130       6.715   5.754  32.763  1.00 47.01           C  
ATOM    989  CD  LYS H 130       6.166   4.391  32.334  1.00 48.85           C  
ATOM    990  CE  LYS H 130       4.846   4.021  33.012  1.00 50.92           C  
ATOM    991  NZ  LYS H 130       3.853   5.100  32.815  1.00 52.17           N1+
ATOM    992  C   LYS H 130       8.662   7.923  33.714  1.00 35.50           C  
ATOM    993  O   LYS H 130       9.516   7.429  34.446  1.00 33.62           O  
ATOM    994  N   ALA H 131       7.768   8.824  34.173  1.00 33.61           N  
ATOM    995  CA  ALA H 131       7.887   9.322  35.516  1.00 34.42           C  
ATOM    996  CB  ALA H 131       7.834  10.857  35.602  1.00 35.62           C  
ATOM    997  C   ALA H 131       6.768   8.794  36.353  1.00 37.91           C  
ATOM    998  O   ALA H 131       5.671   8.535  35.864  1.00 37.22           O  
ATOM    999  N   SER H 132       7.045   8.578  37.658  1.00 39.43           N  
ATOM   1000  CA  SER H 132       6.012   8.131  38.546  1.00 40.36           C  
ATOM   1001  CB  SER H 132       5.810   6.604  38.562  1.00 37.71           C  
ATOM   1002  OG  SER H 132       6.966   5.957  39.076  1.00 34.45           O  
ATOM   1003  C   SER H 132       6.391   8.561  39.926  1.00 38.71           C  
ATOM   1004  O   SER H 132       7.545   8.895  40.187  1.00 37.49           O  
ATOM   1005  N   GLY H 133       5.402   8.576  40.835  1.00 33.04           N  
ATOM   1006  CA  GLY H 133       5.702   8.900  42.196  1.00 32.81           C  
ATOM   1007  C   GLY H 133       5.291  10.302  42.508  1.00 32.86           C  
ATOM   1008  O   GLY H 133       5.122  10.646  43.677  1.00 32.64           O  
ATOM   1009  N   TYR H 134       5.122  11.164  41.487  1.00 32.78           N  
ATOM   1010  CA  TYR H 134       4.732  12.512  41.791  1.00 32.49           C  
ATOM   1011  CB  TYR H 134       5.914  13.493  41.911  1.00 32.14           C  
ATOM   1012  CG  TYR H 134       6.581  13.596  40.583  1.00 30.76           C  
ATOM   1013  CD1 TYR H 134       7.455  12.621  40.158  1.00 29.77           C  
ATOM   1014  CD2 TYR H 134       6.342  14.680  39.771  1.00 30.23           C  
ATOM   1015  CE1 TYR H 134       8.071  12.722  38.932  1.00 29.27           C  
ATOM   1016  CE2 TYR H 134       6.955  14.787  38.545  1.00 28.57           C  
ATOM   1017  CZ  TYR H 134       7.820  13.805  38.124  1.00 28.43           C  
ATOM   1018  OH  TYR H 134       8.450  13.912  36.866  1.00 31.21           O  
ATOM   1019  C   TYR H 134       3.820  13.004  40.716  1.00 32.80           C  
ATOM   1020  O   TYR H 134       3.500  12.281  39.773  1.00 32.84           O  
ATOM   1021  N   THR H 135       3.354  14.261  40.859  1.00 33.43           N  
ATOM   1022  CA  THR H 135       2.486  14.841  39.880  1.00 33.75           C  
ATOM   1023  CB  THR H 135       1.745  16.046  40.385  1.00 33.89           C  
ATOM   1024  OG1 THR H 135       0.978  15.704  41.530  1.00 34.79           O  
ATOM   1025  CG2 THR H 135       0.818  16.564  39.273  1.00 34.17           C  
ATOM   1026  C   THR H 135       3.373  15.280  38.762  1.00 33.46           C  
ATOM   1027  O   THR H 135       4.207  16.169  38.916  1.00 33.25           O  
ATOM   1028  N   PHE H 136       3.156  14.675  37.583  1.00 32.96           N  
ATOM   1029  CA  PHE H 136       3.974  14.837  36.419  1.00 32.97           C  
ATOM   1030  CB  PHE H 136       3.431  13.980  35.257  1.00 32.76           C  
ATOM   1031  CG  PHE H 136       4.315  14.077  34.060  1.00 33.40           C  
ATOM   1032  CD1 PHE H 136       5.534  13.440  34.031  1.00 34.33           C  
ATOM   1033  CD2 PHE H 136       3.909  14.776  32.948  1.00 33.78           C  
ATOM   1034  CE1 PHE H 136       6.346  13.520  32.921  1.00 34.32           C  
ATOM   1035  CE2 PHE H 136       4.715  14.858  31.838  1.00 33.81           C  
ATOM   1036  CZ  PHE H 136       5.938  14.232  31.819  1.00 33.71           C  
ATOM   1037  C   PHE H 136       4.013  16.281  35.998  1.00 33.03           C  
ATOM   1038  O   PHE H 136       5.062  16.787  35.606  1.00 33.42           O  
ATOM   1039  N   THR H 137       2.869  16.980  36.069  1.00 32.66           N  
ATOM   1040  CA  THR H 137       2.716  18.333  35.600  1.00 32.54           C  
ATOM   1041  CB  THR H 137       1.280  18.775  35.555  1.00 32.95           C  
ATOM   1042  OG1 THR H 137       0.717  18.768  36.857  1.00 34.26           O  
ATOM   1043  CG2 THR H 137       0.500  17.816  34.636  1.00 32.03           C  
ATOM   1044  C   THR H 137       3.478  19.348  36.414  1.00 31.97           C  
ATOM   1045  O   THR H 137       3.791  20.422  35.908  1.00 32.46           O  
ATOM   1046  N   SER H 138       3.740  19.083  37.707  1.00 31.35           N  
ATOM   1047  CA  SER H 138       4.334  20.057  38.586  1.00 30.80           C  
ATOM   1048  CB  SER H 138       4.166  19.691  40.074  1.00 30.90           C  
ATOM   1049  OG  SER H 138       4.790  18.449  40.358  1.00 32.45           O  
ATOM   1050  C   SER H 138       5.798  20.325  38.337  1.00 30.07           C  
ATOM   1051  O   SER H 138       6.298  21.337  38.824  1.00 29.64           O  
ATOM   1052  N   TYR H 139       6.544  19.460  37.613  1.00 30.14           N  
ATOM   1053  CA  TYR H 139       7.959  19.722  37.472  1.00 29.77           C  
ATOM   1054  CB  TYR H 139       8.845  18.666  38.157  1.00 30.01           C  
ATOM   1055  CG  TYR H 139       8.602  18.709  39.626  1.00 31.89           C  
ATOM   1056  CD1 TYR H 139       7.537  18.036  40.178  1.00 34.08           C  
ATOM   1057  CD2 TYR H 139       9.445  19.416  40.453  1.00 33.48           C  
ATOM   1058  CE1 TYR H 139       7.316  18.073  41.535  1.00 34.41           C  
ATOM   1059  CE2 TYR H 139       9.229  19.457  41.809  1.00 34.06           C  
ATOM   1060  CZ  TYR H 139       8.160  18.786  42.351  1.00 34.75           C  
ATOM   1061  OH  TYR H 139       7.937  18.826  43.743  1.00 35.63           O  
ATOM   1062  C   TYR H 139       8.359  19.708  36.015  1.00 29.55           C  
ATOM   1063  O   TYR H 139       7.719  19.051  35.199  1.00 29.21           O  
ATOM   1064  N   TRP H 140       9.436  20.457  35.656  1.00 31.55           N  
ATOM   1065  CA  TRP H 140       9.982  20.520  34.331  1.00 28.46           C  
ATOM   1066  CB  TRP H 140      10.860  21.770  34.115  1.00 29.50           C  
ATOM   1067  CG  TRP H 140      10.113  23.089  34.175  1.00 31.30           C  
ATOM   1068  CD2 TRP H 140       9.947  23.977  33.064  1.00 31.55           C  
ATOM   1069  CD1 TRP H 140       9.512  23.688  35.243  1.00 31.50           C  
ATOM   1070  NE1 TRP H 140       8.969  24.893  34.862  1.00 23.33           N  
ATOM   1071  CE2 TRP H 140       9.236  25.088  33.522  1.00 20.85           C  
ATOM   1072  CE3 TRP H 140      10.360  23.888  31.765  1.00 18.94           C  
ATOM   1073  CZ2 TRP H 140       8.924  26.125  32.690  1.00 24.16           C  
ATOM   1074  CZ3 TRP H 140      10.039  24.931  30.925  1.00 21.92           C  
ATOM   1075  CH2 TRP H 140       9.335  26.028  31.378  1.00 24.47           C  
ATOM   1076  C   TRP H 140      10.857  19.313  34.156  1.00 30.18           C  
ATOM   1077  O   TRP H 140      11.435  18.811  35.119  1.00 31.03           O  
ATOM   1078  N   MET H 141      10.947  18.797  32.912  1.00 31.05           N  
ATOM   1079  CA  MET H 141      11.796  17.672  32.632  1.00 28.52           C  
ATOM   1080  CB  MET H 141      11.123  16.555  31.816  1.00 30.70           C  
ATOM   1081  CG  MET H 141      10.131  15.710  32.612  1.00 19.81           C  
ATOM   1082  SD  MET H 141      10.899  14.708  33.918  1.00 24.16           S  
ATOM   1083  CE  MET H 141       9.391  13.757  34.248  1.00 21.18           C  
ATOM   1084  C   MET H 141      12.925  18.179  31.793  1.00 27.11           C  
ATOM   1085  O   MET H 141      12.705  18.892  30.818  1.00 26.71           O  
ATOM   1086  N   HIS H 142      14.170  17.804  32.146  1.00 24.85           N  
ATOM   1087  CA  HIS H 142      15.318  18.304  31.441  1.00 25.25           C  
ATOM   1088  ND1 HIS H 142      16.048  21.502  32.714  1.00 17.33           N  
ATOM   1089  CG  HIS H 142      15.795  20.198  33.086  1.00 23.63           C  
ATOM   1090  CB  HIS H 142      16.335  18.991  32.373  1.00 22.41           C  
ATOM   1091  NE2 HIS H 142      14.733  21.598  34.504  1.00 17.08           N  
ATOM   1092  CD2 HIS H 142      14.992  20.277  34.180  1.00 17.78           C  
ATOM   1093  CE1 HIS H 142      15.390  22.296  33.595  1.00 18.30           C  
ATOM   1094  C   HIS H 142      16.049  17.147  30.825  1.00 24.48           C  
ATOM   1095  O   HIS H 142      15.920  16.008  31.273  1.00 26.04           O  
ATOM   1096  N   TRP H 143      16.829  17.410  29.756  1.00 22.01           N  
ATOM   1097  CA  TRP H 143      17.593  16.354  29.151  1.00 24.65           C  
ATOM   1098  CB  TRP H 143      17.120  15.988  27.733  1.00 25.30           C  
ATOM   1099  CG  TRP H 143      15.776  15.290  27.734  1.00 27.82           C  
ATOM   1100  CD2 TRP H 143      15.600  13.870  27.605  1.00 30.22           C  
ATOM   1101  CD1 TRP H 143      14.526  15.824  27.846  1.00 32.44           C  
ATOM   1102  NE1 TRP H 143      13.581  14.827  27.799  1.00 33.45           N  
ATOM   1103  CE2 TRP H 143      14.224  13.619  27.646  1.00 31.51           C  
ATOM   1104  CE3 TRP H 143      16.502  12.857  27.461  1.00 27.68           C  
ATOM   1105  CZ2 TRP H 143      13.736  12.348  27.546  1.00 30.94           C  
ATOM   1106  CZ3 TRP H 143      16.003  11.577  27.358  1.00 28.15           C  
ATOM   1107  CH2 TRP H 143      14.647  11.329  27.399  1.00 30.76           C  
ATOM   1108  C   TRP H 143      19.034  16.772  29.127  1.00 25.76           C  
ATOM   1109  O   TRP H 143      19.356  17.935  28.880  1.00 27.84           O  
ATOM   1110  N   VAL H 144      19.942  15.812  29.412  1.00 22.48           N  
ATOM   1111  CA  VAL H 144      21.348  16.097  29.482  1.00 22.85           C  
ATOM   1112  CB  VAL H 144      21.859  16.067  30.899  1.00 23.41           C  
ATOM   1113  CG1 VAL H 144      23.379  16.288  30.910  1.00 24.11           C  
ATOM   1114  CG2 VAL H 144      21.081  17.116  31.714  1.00 20.47           C  
ATOM   1115  C   VAL H 144      22.096  15.055  28.699  1.00 24.55           C  
ATOM   1116  O   VAL H 144      21.743  13.876  28.694  1.00 26.29           O  
ATOM   1117  N   LYS H 145      23.178  15.488  28.017  1.00 23.50           N  
ATOM   1118  CA  LYS H 145      23.988  14.633  27.186  1.00 22.66           C  
ATOM   1119  CB  LYS H 145      24.275  15.280  25.818  1.00 23.22           C  
ATOM   1120  CG  LYS H 145      25.145  14.466  24.856  1.00 24.04           C  
ATOM   1121  CD  LYS H 145      25.183  15.080  23.453  1.00 26.48           C  
ATOM   1122  CE  LYS H 145      26.075  14.343  22.453  1.00 29.03           C  
ATOM   1123  NZ  LYS H 145      26.062  15.063  21.158  1.00 32.80           N1+
ATOM   1124  C   LYS H 145      25.312  14.445  27.861  1.00 27.96           C  
ATOM   1125  O   LYS H 145      25.873  15.394  28.407  1.00 32.35           O  
ATOM   1126  N   LEU H 146      25.833  13.198  27.857  1.00 27.70           N  
ATOM   1127  CA  LEU H 146      27.116  12.929  28.452  1.00 27.70           C  
ATOM   1128  CB  LEU H 146      26.969  12.264  29.837  1.00 25.30           C  
ATOM   1129  CG  LEU H 146      28.270  12.059  30.636  1.00 26.39           C  
ATOM   1130  CD1 LEU H 146      29.209  11.022  30.000  1.00  0.00           C  
ATOM   1131  CD2 LEU H 146      28.940  13.407  30.921  1.00  0.00           C  
ATOM   1132  C   LEU H 146      27.843  11.962  27.564  1.00 31.23           C  
ATOM   1133  O   LEU H 146      27.465  10.798  27.450  1.00 28.61           O  
ATOM   1134  N   ARG H 147      28.930  12.418  26.915  1.00 34.91           N  
ATOM   1135  CA  ARG H 147      29.713  11.565  26.065  1.00 39.77           C  
ATOM   1136  CB  ARG H 147      30.518  12.386  25.044  1.00 40.01           C  
ATOM   1137  CG  ARG H 147      29.616  13.317  24.226  1.00 44.63           C  
ATOM   1138  CD  ARG H 147      29.597  13.049  22.722  1.00 52.59           C  
ATOM   1139  NE  ARG H 147      30.836  13.641  22.145  1.00 63.75           N  
ATOM   1140  CZ  ARG H 147      31.252  13.264  20.903  1.00 65.32           C  
ATOM   1141  NH1 ARG H 147      30.557  12.315  20.213  1.00 62.17           N1+
ATOM   1142  NH2 ARG H 147      32.363  13.836  20.351  1.00 63.71           N  
ATOM   1143  C   ARG H 147      30.655  10.834  26.972  1.00 45.66           C  
ATOM   1144  O   ARG H 147      31.061  11.373  27.999  1.00 47.69           O  
ATOM   1145  N   PRO H 148      31.017   9.624  26.633  1.00 48.90           N  
ATOM   1146  CA  PRO H 148      31.857   8.814  27.476  1.00 49.31           C  
ATOM   1147  CD  PRO H 148      31.054   9.199  25.244  1.00 50.79           C  
ATOM   1148  CB  PRO H 148      32.208   7.586  26.641  1.00 51.16           C  
ATOM   1149  CG  PRO H 148      32.138   8.111  25.194  1.00 52.31           C  
ATOM   1150  C   PRO H 148      33.083   9.535  27.946  1.00 47.35           C  
ATOM   1151  O   PRO H 148      33.836  10.049  27.120  1.00 45.66           O  
ATOM   1152  N   GLY H 149      33.290   9.584  29.279  1.00 48.46           N  
ATOM   1153  CA  GLY H 149      34.463  10.175  29.852  1.00 48.71           C  
ATOM   1154  C   GLY H 149      34.422  11.666  29.718  1.00 48.06           C  
ATOM   1155  O   GLY H 149      35.442  12.332  29.894  1.00 45.98           O  
ATOM   1156  N   GLN H 150      33.252  12.255  29.417  1.00 46.20           N  
ATOM   1157  CA  GLN H 150      33.247  13.682  29.268  1.00 42.82           C  
ATOM   1158  CB  GLN H 150      32.907  14.166  27.851  1.00 44.96           C  
ATOM   1159  CG  GLN H 150      34.023  13.867  26.850  1.00 49.52           C  
ATOM   1160  CD  GLN H 150      33.642  14.478  25.514  1.00 57.44           C  
ATOM   1161  OE1 GLN H 150      33.629  15.697  25.350  1.00 66.24           O  
ATOM   1162  NE2 GLN H 150      33.316  13.600  24.527  1.00 66.77           N  
ATOM   1163  C   GLN H 150      32.256  14.274  30.214  1.00 38.44           C  
ATOM   1164  O   GLN H 150      31.667  13.571  31.032  1.00 36.48           O  
ATOM   1165  N   GLY H 151      32.079  15.609  30.131  1.00 35.28           N  
ATOM   1166  CA  GLY H 151      31.231  16.340  31.033  1.00 36.56           C  
ATOM   1167  C   GLY H 151      29.805  16.325  30.570  1.00 36.23           C  
ATOM   1168  O   GLY H 151      29.474  15.751  29.534  1.00 33.89           O  
ATOM   1169  N   PHE H 152      28.917  16.981  31.355  1.00 36.51           N  
ATOM   1170  CA  PHE H 152      27.521  17.024  31.030  1.00 32.18           C  
ATOM   1171  CB  PHE H 152      26.564  17.010  32.240  1.00 28.94           C  
ATOM   1172  CG  PHE H 152      26.637  15.649  32.846  1.00 25.49           C  
ATOM   1173  CD1 PHE H 152      26.010  14.579  32.243  1.00 23.95           C  
ATOM   1174  CD2 PHE H 152      27.354  15.430  33.997  1.00 23.42           C  
ATOM   1175  CE1 PHE H 152      26.079  13.321  32.794  1.00  0.00           C  
ATOM   1176  CE2 PHE H 152      27.428  14.174  34.554  1.00  0.00           C  
ATOM   1177  CZ  PHE H 152      26.790  13.116  33.952  1.00  0.00           C  
ATOM   1178  C   PHE H 152      27.204  18.235  30.208  1.00 32.98           C  
ATOM   1179  O   PHE H 152      27.823  19.288  30.351  1.00 34.35           O  
ATOM   1180  N   GLU H 153      26.225  18.084  29.290  1.00 30.39           N  
ATOM   1181  CA  GLU H 153      25.795  19.170  28.459  1.00 29.96           C  
ATOM   1182  CB  GLU H 153      26.174  18.996  26.977  1.00 31.59           C  
ATOM   1183  CG  GLU H 153      26.009  20.274  26.154  1.00 38.29           C  
ATOM   1184  CD  GLU H 153      26.574  20.005  24.768  1.00 40.56           C  
ATOM   1185  OE1 GLU H 153      26.387  18.864  24.267  1.00 43.37           O  
ATOM   1186  OE2 GLU H 153      27.206  20.931  24.192  1.00 43.11           O1-
ATOM   1187  C   GLU H 153      24.301  19.237  28.561  1.00 28.00           C  
ATOM   1188  O   GLU H 153      23.619  18.214  28.530  1.00 27.84           O  
ATOM   1189  N   TRP H 154      23.747  20.460  28.677  1.00 28.38           N  
ATOM   1190  CA  TRP H 154      22.329  20.606  28.879  1.00 28.21           C  
ATOM   1191  CB  TRP H 154      22.012  21.816  29.776  1.00 29.97           C  
ATOM   1192  CG  TRP H 154      20.563  21.999  30.158  1.00 29.02           C  
ATOM   1193  CD2 TRP H 154      19.661  22.893  29.493  1.00 28.30           C  
ATOM   1194  CD1 TRP H 154      19.858  21.424  31.173  1.00 28.49           C  
ATOM   1195  NE1 TRP H 154      18.570  21.906  31.184  1.00 26.42           N  
ATOM   1196  CE2 TRP H 154      18.439  22.810  30.152  1.00 28.44           C  
ATOM   1197  CE3 TRP H 154      19.841  23.718  28.419  1.00 25.71           C  
ATOM   1198  CZ2 TRP H 154      17.367  23.560  29.754  1.00 30.50           C  
ATOM   1199  CZ3 TRP H 154      18.760  24.468  28.013  1.00 25.25           C  
ATOM   1200  CH2 TRP H 154      17.548  24.389  28.668  1.00 28.22           C  
ATOM   1201  C   TRP H 154      21.671  20.797  27.541  1.00 27.05           C  
ATOM   1202  O   TRP H 154      21.982  21.737  26.816  1.00 29.35           O  
ATOM   1203  N   ILE H 155      20.802  19.835  27.148  1.00 28.32           N  
ATOM   1204  CA  ILE H 155      20.064  19.852  25.910  1.00 31.07           C  
ATOM   1205  CB  ILE H 155      19.551  18.488  25.561  1.00 31.06           C  
ATOM   1206  CG1 ILE H 155      20.739  17.524  25.383  1.00 32.89           C  
ATOM   1207  CG2 ILE H 155      18.665  18.616  24.309  1.00 29.04           C  
ATOM   1208  CD1 ILE H 155      20.349  16.048  25.360  1.00 33.47           C  
ATOM   1209  C   ILE H 155      18.885  20.793  25.915  1.00 30.47           C  
ATOM   1210  O   ILE H 155      18.733  21.614  25.010  1.00 30.99           O  
ATOM   1211  N   GLY H 156      18.014  20.709  26.945  1.00 30.91           N  
ATOM   1212  CA  GLY H 156      16.825  21.521  26.950  1.00 31.72           C  
ATOM   1213  C   GLY H 156      15.865  20.977  27.967  1.00 30.90           C  
ATOM   1214  O   GLY H 156      16.163  20.004  28.657  1.00 27.44           O  
ATOM   1215  N   ASP H 157      14.684  21.619  28.095  1.00 30.41           N  
ATOM   1216  CA  ASP H 157      13.710  21.166  29.046  1.00 31.19           C  
ATOM   1217  CB  ASP H 157      13.855  21.817  30.439  1.00 28.80           C  
ATOM   1218  CG  ASP H 157      13.715  23.331  30.362  1.00 21.07           C  
ATOM   1219  OD1 ASP H 157      13.264  23.860  29.310  1.00 16.59           O  
ATOM   1220  OD2 ASP H 157      14.076  23.983  31.379  1.00  0.00           O1-
ATOM   1221  C   ASP H 157      12.329  21.405  28.516  1.00 32.00           C  
ATOM   1222  O   ASP H 157      12.132  22.151  27.558  1.00 31.76           O  
ATOM   1223  N   ILE H 158      11.335  20.702  29.097  1.00 27.48           N  
ATOM   1224  CA  ILE H 158       9.968  20.897  28.713  1.00 28.69           C  
ATOM   1225  CB  ILE H 158       9.443  19.817  27.818  1.00 30.63           C  
ATOM   1226  CG1 ILE H 158       8.036  20.176  27.316  1.00 27.82           C  
ATOM   1227  CG2 ILE H 158       9.535  18.482  28.573  1.00 30.72           C  
ATOM   1228  CD1 ILE H 158       7.562  19.290  26.167  1.00 25.77           C  
ATOM   1229  C   ILE H 158       9.124  20.933  29.950  1.00 32.68           C  
ATOM   1230  O   ILE H 158       9.380  20.220  30.921  1.00 34.03           O  
ATOM   1231  N   ASN H 159       8.093  21.801  29.944  1.00 32.21           N  
ATOM   1232  CA  ASN H 159       7.173  21.893  31.043  1.00 32.60           C  
ATOM   1233  CB  ASN H 159       6.704  23.338  31.304  1.00 33.36           C  
ATOM   1234  CG  ASN H 159       5.829  23.388  32.552  1.00 37.22           C  
ATOM   1235  OD1 ASN H 159       5.480  22.362  33.133  1.00 36.58           O  
ATOM   1236  ND2 ASN H 159       5.455  24.627  32.972  1.00 39.12           N  
ATOM   1237  C   ASN H 159       5.988  21.092  30.613  1.00 33.68           C  
ATOM   1238  O   ASN H 159       5.285  21.474  29.681  1.00 34.55           O  
ATOM   1239  N   PRO H 160       5.790  20.001  31.278  1.00 16.92           N  
ATOM   1240  CA  PRO H 160       4.791  19.064  30.869  1.00 19.37           C  
ATOM   1241  CD  PRO H 160       6.843  19.382  32.065  1.00 20.86           C  
ATOM   1242  CB  PRO H 160       4.960  17.868  31.794  1.00 23.42           C  
ATOM   1243  CG  PRO H 160       6.457  17.895  32.151  1.00 21.34           C  
ATOM   1244  C   PRO H 160       3.408  19.605  30.834  1.00 23.85           C  
ATOM   1245  O   PRO H 160       2.618  19.117  30.028  1.00 28.44           O  
ATOM   1246  N   ASN H 161       3.061  20.555  31.719  1.00 31.25           N  
ATOM   1247  CA  ASN H 161       1.710  21.026  31.692  1.00 35.60           C  
ATOM   1248  CB  ASN H 161       1.392  21.945  32.881  1.00 40.64           C  
ATOM   1249  CG  ASN H 161      -0.119  22.116  32.958  1.00 43.36           C  
ATOM   1250  OD1 ASN H 161      -0.626  22.891  33.768  1.00 45.16           O  
ATOM   1251  ND2 ASN H 161      -0.865  21.368  32.101  1.00 44.26           N  
ATOM   1252  C   ASN H 161       1.454  21.814  30.441  1.00 35.07           C  
ATOM   1253  O   ASN H 161       0.577  21.477  29.645  1.00 37.81           O  
ATOM   1254  N   ASN H 162       2.251  22.884  30.250  1.00 27.35           N  
ATOM   1255  CA  ASN H 162       2.116  23.831  29.175  1.00 26.86           C  
ATOM   1256  CB  ASN H 162       2.990  25.077  29.385  1.00 35.80           C  
ATOM   1257  CG  ASN H 162       2.591  25.723  30.696  1.00 39.61           C  
ATOM   1258  OD1 ASN H 162       1.586  25.361  31.306  1.00 41.56           O  
ATOM   1259  ND2 ASN H 162       3.405  26.713  31.149  1.00 38.77           N  
ATOM   1260  C   ASN H 162       2.568  23.251  27.882  1.00 26.31           C  
ATOM   1261  O   ASN H 162       1.957  23.454  26.835  1.00 35.27           O  
ATOM   1262  N   GLY H 163       3.684  22.514  27.934  1.00 28.50           N  
ATOM   1263  CA  GLY H 163       4.293  21.968  26.767  1.00 24.40           C  
ATOM   1264  C   GLY H 163       5.289  22.960  26.244  1.00 23.52           C  
ATOM   1265  O   GLY H 163       5.797  22.752  25.146  1.00 27.90           O  
ATOM   1266  N   GLY H 164       5.582  24.067  26.975  0.90 35.66           N  
ATOM   1267  CA  GLY H 164       6.570  24.999  26.497  0.90 37.19           C  
ATOM   1268  C   GLY H 164       7.943  24.408  26.638  0.90 36.30           C  
ATOM   1269  O   GLY H 164       8.298  23.856  27.682  0.90 35.38           O  
ATOM   1270  N   PRO H 165       8.697  24.471  25.565  1.00 37.20           N  
ATOM   1271  CA  PRO H 165      10.063  23.997  25.622  1.00 37.04           C  
ATOM   1272  CD  PRO H 165       8.078  24.118  24.295  1.00  0.00           C  
ATOM   1273  CB  PRO H 165      10.270  23.122  24.385  1.00 37.82           C  
ATOM   1274  CG  PRO H 165       9.219  23.633  23.390  1.00  0.00           C  
ATOM   1275  C   PRO H 165      11.099  25.087  25.704  1.00 36.00           C  
ATOM   1276  O   PRO H 165      10.808  26.236  25.375  1.00 35.63           O  
ATOM   1277  N   SER H 166      12.331  24.726  26.115  1.00 33.79           N  
ATOM   1278  CA  SER H 166      13.457  25.620  26.097  1.00 34.69           C  
ATOM   1279  CB  SER H 166      13.894  26.104  27.490  1.00 36.56           C  
ATOM   1280  OG  SER H 166      12.841  26.818  28.121  1.00  0.00           O  
ATOM   1281  C   SER H 166      14.575  24.779  25.568  1.00 36.55           C  
ATOM   1282  O   SER H 166      14.760  23.644  26.004  1.00 31.43           O  
ATOM   1283  N   TYR H 167      15.356  25.307  24.609  1.00 38.19           N  
ATOM   1284  CA  TYR H 167      16.380  24.474  24.050  1.00 38.68           C  
ATOM   1285  CB  TYR H 167      16.149  24.080  22.579  1.00 38.79           C  
ATOM   1286  CG  TYR H 167      14.956  23.196  22.457  1.00 24.49           C  
ATOM   1287  CD1 TYR H 167      15.078  21.837  22.610  1.00 27.88           C  
ATOM   1288  CD2 TYR H 167      13.712  23.717  22.192  1.00 20.67           C  
ATOM   1289  CE1 TYR H 167      13.986  21.012  22.488  1.00 25.70           C  
ATOM   1290  CE2 TYR H 167      12.614  22.896  22.070  1.00 26.15           C  
ATOM   1291  CZ  TYR H 167      12.749  21.540  22.215  1.00 23.55           C  
ATOM   1292  OH  TYR H 167      11.626  20.696  22.087  1.00 23.35           O  
ATOM   1293  C   TYR H 167      17.681  25.199  24.045  1.00 40.75           C  
ATOM   1294  O   TYR H 167      17.732  26.427  23.968  1.00 42.36           O  
ATOM   1295  N   ASN H 168      18.778  24.423  24.158  1.00 38.68           N  
ATOM   1296  CA  ASN H 168      20.096  24.950  23.992  1.00 41.70           C  
ATOM   1297  CB  ASN H 168      21.190  23.937  24.382  1.00 42.30           C  
ATOM   1298  CG  ASN H 168      22.569  24.574  24.268  1.00 45.30           C  
ATOM   1299  OD1 ASN H 168      22.898  25.208  23.267  1.00 47.81           O  
ATOM   1300  ND2 ASN H 168      23.407  24.386  25.321  1.00 51.37           N  
ATOM   1301  C   ASN H 168      20.181  25.186  22.518  1.00 45.54           C  
ATOM   1302  O   ASN H 168      19.736  24.354  21.731  1.00 45.97           O  
ATOM   1303  N   GLU H 169      20.770  26.316  22.103  0.90 45.13           N  
ATOM   1304  CA  GLU H 169      20.782  26.673  20.713  0.90 44.66           C  
ATOM   1305  CB  GLU H 169      21.514  27.998  20.440  0.90 47.89           C  
ATOM   1306  CG  GLU H 169      21.530  28.401  18.962  0.90 58.30           C  
ATOM   1307  CD  GLU H 169      20.161  28.965  18.613  0.90 65.30           C  
ATOM   1308  OE1 GLU H 169      19.549  29.612  19.503  0.88 77.80           O  
ATOM   1309  OE2 GLU H 169      19.709  28.753  17.456  0.88 80.53           O1-
ATOM   1310  C   GLU H 169      21.485  25.610  19.939  0.90 44.35           C  
ATOM   1311  O   GLU H 169      21.118  25.320  18.801  0.90 45.07           O  
ATOM   1312  N   LYS H 170      22.516  24.989  20.531  1.00 41.37           N  
ATOM   1313  CA  LYS H 170      23.278  24.014  19.806  1.00 41.04           C  
ATOM   1314  CB  LYS H 170      24.398  23.392  20.650  1.00 45.20           C  
ATOM   1315  CG  LYS H 170      25.602  24.313  20.840  1.00 50.90           C  
ATOM   1316  CD  LYS H 170      26.547  23.864  21.953  1.00 53.94           C  
ATOM   1317  CE  LYS H 170      28.025  24.121  21.646  1.00 54.28           C  
ATOM   1318  NZ  LYS H 170      28.294  25.563  21.454  1.00 54.90           N1+
ATOM   1319  C   LYS H 170      22.392  22.887  19.365  1.00 41.50           C  
ATOM   1320  O   LYS H 170      22.538  22.370  18.260  1.00 42.26           O  
ATOM   1321  N   PHE H 171      21.480  22.459  20.251  1.00 43.90           N  
ATOM   1322  CA  PHE H 171      20.579  21.349  20.091  1.00 46.33           C  
ATOM   1323  CB  PHE H 171      20.127  20.746  21.430  1.00 46.56           C  
ATOM   1324  CG  PHE H 171      21.323  20.028  21.949  1.00 51.58           C  
ATOM   1325  CD1 PHE H 171      21.599  18.750  21.523  1.00 55.21           C  
ATOM   1326  CD2 PHE H 171      22.169  20.632  22.849  1.00 54.48           C  
ATOM   1327  CE1 PHE H 171      22.703  18.078  21.991  1.00 54.03           C  
ATOM   1328  CE2 PHE H 171      23.275  19.963  23.319  1.00 54.23           C  
ATOM   1329  CZ  PHE H 171      23.541  18.684  22.895  1.00 53.10           C  
ATOM   1330  C   PHE H 171      19.363  21.599  19.246  1.00 49.88           C  
ATOM   1331  O   PHE H 171      18.716  20.637  18.834  1.00 51.71           O  
ATOM   1332  N   LYS H 172      18.986  22.864  18.983  1.00 53.68           N  
ATOM   1333  CA  LYS H 172      17.700  23.159  18.402  1.00 56.95           C  
ATOM   1334  CB  LYS H 172      17.499  24.660  18.116  1.00 59.79           C  
ATOM   1335  CG  LYS H 172      17.382  25.480  19.405  1.00 60.02           C  
ATOM   1336  CD  LYS H 172      17.475  26.994  19.214  1.00 64.50           C  
ATOM   1337  CE  LYS H 172      16.115  27.663  19.010  1.00 70.28           C  
ATOM   1338  NZ  LYS H 172      15.622  27.390  17.644  1.00 67.38           N1+
ATOM   1339  C   LYS H 172      17.418  22.367  17.158  1.00 55.54           C  
ATOM   1340  O   LYS H 172      16.288  21.929  16.959  1.00 58.61           O  
ATOM   1341  N   ARG H 173      18.395  22.183  16.260  1.00 48.32           N  
ATOM   1342  CA  ARG H 173      18.153  21.411  15.072  1.00 49.79           C  
ATOM   1343  CB  ARG H 173      19.325  21.550  14.089  1.00 36.61           C  
ATOM   1344  CG  ARG H 173      19.300  20.550  12.939  1.00 41.36           C  
ATOM   1345  CD  ARG H 173      20.434  20.774  11.942  1.00  0.00           C  
ATOM   1346  NE  ARG H 173      20.320  19.714  10.906  1.00  0.00           N  
ATOM   1347  CZ  ARG H 173      19.381  19.840   9.922  1.00  0.00           C  
ATOM   1348  NH1 ARG H 173      18.508  20.887   9.946  1.00  0.00           N1+
ATOM   1349  NH2 ARG H 173      19.308  18.909   8.929  1.00  0.00           N  
ATOM   1350  C   ARG H 173      17.970  19.944  15.366  1.00 49.53           C  
ATOM   1351  O   ARG H 173      17.109  19.287  14.780  1.00 49.10           O  
ATOM   1352  N   LYS H 174      18.827  19.393  16.246  1.00 46.63           N  
ATOM   1353  CA  LYS H 174      18.886  17.989  16.549  1.00 43.56           C  
ATOM   1354  CB  LYS H 174      20.195  17.590  17.237  1.00 41.50           C  
ATOM   1355  CG  LYS H 174      20.295  16.082  17.444  1.00 38.80           C  
ATOM   1356  CD  LYS H 174      21.717  15.621  17.741  1.00 36.40           C  
ATOM   1357  CE  LYS H 174      22.720  16.107  16.695  1.00 37.50           C  
ATOM   1358  NZ  LYS H 174      22.450  15.453  15.395  1.00 38.78           N1+
ATOM   1359  C   LYS H 174      17.782  17.433  17.404  1.00 43.47           C  
ATOM   1360  O   LYS H 174      17.272  16.351  17.116  1.00 43.72           O  
ATOM   1361  N   ALA H 175      17.380  18.139  18.480  1.00 38.24           N  
ATOM   1362  CA  ALA H 175      16.494  17.503  19.420  1.00 34.43           C  
ATOM   1363  CB  ALA H 175      17.027  17.534  20.862  1.00 32.37           C  
ATOM   1364  C   ALA H 175      15.144  18.146  19.448  1.00 33.44           C  
ATOM   1365  O   ALA H 175      15.001  19.354  19.269  1.00 35.93           O  
ATOM   1366  N   THR H 176      14.104  17.310  19.663  1.00 32.29           N  
ATOM   1367  CA  THR H 176      12.759  17.789  19.789  1.00 31.77           C  
ATOM   1368  CB  THR H 176      11.878  17.399  18.638  1.00 31.61           C  
ATOM   1369  OG1 THR H 176      12.425  17.886  17.421  1.00 25.38           O  
ATOM   1370  CG2 THR H 176      10.479  17.997  18.864  1.00 29.40           C  
ATOM   1371  C   THR H 176      12.200  17.161  21.026  1.00 33.94           C  
ATOM   1372  O   THR H 176      12.309  15.950  21.219  1.00 32.88           O  
ATOM   1373  N   LEU H 177      11.575  17.972  21.906  1.00 33.91           N  
ATOM   1374  CA  LEU H 177      11.089  17.435  23.145  1.00 32.66           C  
ATOM   1375  CB  LEU H 177      11.603  18.212  24.368  1.00 30.46           C  
ATOM   1376  CG  LEU H 177      13.138  18.189  24.510  1.00 34.69           C  
ATOM   1377  CD1 LEU H 177      13.592  18.978  25.746  1.00 32.44           C  
ATOM   1378  CD2 LEU H 177      13.690  16.752  24.487  1.00 30.69           C  
ATOM   1379  C   LEU H 177       9.593  17.500  23.159  1.00 32.62           C  
ATOM   1380  O   LEU H 177       8.988  18.474  22.712  1.00 32.83           O  
ATOM   1381  N   THR H 178       8.956  16.424  23.664  1.00 31.99           N  
ATOM   1382  CA  THR H 178       7.525  16.380  23.773  1.00 34.55           C  
ATOM   1383  CB  THR H 178       6.855  15.648  22.648  1.00 37.57           C  
ATOM   1384  OG1 THR H 178       7.275  14.292  22.631  1.00 39.65           O  
ATOM   1385  CG2 THR H 178       7.211  16.334  21.318  1.00 38.25           C  
ATOM   1386  C   THR H 178       7.190  15.648  25.036  1.00 34.92           C  
ATOM   1387  O   THR H 178       8.067  15.080  25.688  1.00 36.90           O  
ATOM   1388  N   VAL H 179       5.904  15.672  25.440  1.00 31.62           N  
ATOM   1389  CA  VAL H 179       5.516  14.954  26.623  1.00 31.25           C  
ATOM   1390  CB  VAL H 179       5.512  15.789  27.869  1.00 34.22           C  
ATOM   1391  CG1 VAL H 179       6.945  16.270  28.158  1.00 23.18           C  
ATOM   1392  CG2 VAL H 179       4.484  16.919  27.691  1.00 17.95           C  
ATOM   1393  C   VAL H 179       4.114  14.465  26.443  1.00 37.60           C  
ATOM   1394  O   VAL H 179       3.312  15.079  25.740  1.00 40.73           O  
ATOM   1395  N   ASP H 180       3.793  13.322  27.083  1.00 39.83           N  
ATOM   1396  CA  ASP H 180       2.475  12.757  27.040  1.00 39.96           C  
ATOM   1397  CB  ASP H 180       2.477  11.300  26.544  1.00 40.43           C  
ATOM   1398  CG  ASP H 180       1.044  10.800  26.448  1.00 45.18           C  
ATOM   1399  OD1 ASP H 180       0.108  11.606  26.693  1.00 48.96           O  
ATOM   1400  OD2 ASP H 180       0.869   9.593  26.129  1.00 48.41           O1-
ATOM   1401  C   ASP H 180       1.976  12.755  28.452  1.00 40.29           C  
ATOM   1402  O   ASP H 180       2.380  11.926  29.262  1.00 41.02           O  
ATOM   1403  N   THR H 181       1.059  13.684  28.785  1.00 41.13           N  
ATOM   1404  CA  THR H 181       0.577  13.817  30.131  1.00 40.56           C  
ATOM   1405  CB  THR H 181      -0.334  14.994  30.312  1.00 40.69           C  
ATOM   1406  OG1 THR H 181      -1.450  14.888  29.443  1.00 32.24           O  
ATOM   1407  CG2 THR H 181       0.454  16.283  30.020  1.00 31.26           C  
ATOM   1408  C   THR H 181      -0.156  12.581  30.562  1.00 41.12           C  
ATOM   1409  O   THR H 181      -0.064  12.176  31.720  1.00 40.73           O  
ATOM   1410  N   SER H 182      -0.913  11.944  29.654  1.00 43.08           N  
ATOM   1411  CA  SER H 182      -1.688  10.797  30.041  1.00 41.36           C  
ATOM   1412  CB  SER H 182      -2.551  10.261  28.887  1.00 44.21           C  
ATOM   1413  OG  SER H 182      -1.724   9.836  27.817  1.00 44.39           O  
ATOM   1414  C   SER H 182      -0.793   9.686  30.522  1.00 41.74           C  
ATOM   1415  O   SER H 182      -1.137   8.985  31.474  1.00 43.47           O  
ATOM   1416  N   SER H 183       0.343   9.458  29.830  1.00 42.83           N  
ATOM   1417  CA  SER H 183       1.295   8.433  30.171  1.00 40.38           C  
ATOM   1418  CB  SER H 183       2.017   7.867  28.935  1.00 38.08           C  
ATOM   1419  OG  SER H 183       2.747   8.889  28.275  1.00 41.47           O  
ATOM   1420  C   SER H 183       2.325   8.904  31.171  1.00 41.88           C  
ATOM   1421  O   SER H 183       3.134   8.105  31.643  1.00 42.62           O  
ATOM   1422  N   SER H 184       2.345  10.208  31.510  1.00 40.05           N  
ATOM   1423  CA  SER H 184       3.345  10.751  32.392  1.00 38.32           C  
ATOM   1424  CB  SER H 184       3.212  10.341  33.878  1.00 36.76           C  
ATOM   1425  OG  SER H 184       3.429   8.949  34.059  1.00 45.49           O  
ATOM   1426  C   SER H 184       4.698  10.381  31.863  1.00 36.46           C  
ATOM   1427  O   SER H 184       5.580   9.947  32.605  1.00 31.12           O  
ATOM   1428  N   THR H 185       4.888  10.553  30.536  1.00 38.03           N  
ATOM   1429  CA  THR H 185       6.139  10.223  29.916  1.00 37.60           C  
ATOM   1430  CB  THR H 185       6.025   9.028  29.017  1.00 37.71           C  
ATOM   1431  OG1 THR H 185       5.604   7.899  29.769  1.00 38.89           O  
ATOM   1432  CG2 THR H 185       7.386   8.759  28.360  1.00 36.52           C  
ATOM   1433  C   THR H 185       6.622  11.386  29.099  1.00 35.83           C  
ATOM   1434  O   THR H 185       5.839  12.088  28.459  1.00 34.39           O  
ATOM   1435  N   ALA H 186       7.954  11.611  29.111  1.00 32.28           N  
ATOM   1436  CA  ALA H 186       8.574  12.668  28.364  1.00 29.61           C  
ATOM   1437  CB  ALA H 186       9.526  13.525  29.216  1.00 27.60           C  
ATOM   1438  C   ALA H 186       9.397  12.003  27.302  1.00 31.20           C  
ATOM   1439  O   ALA H 186       9.901  10.900  27.510  1.00 30.37           O  
ATOM   1440  N   TYR H 187       9.538  12.647  26.121  1.00 33.39           N  
ATOM   1441  CA  TYR H 187      10.277  12.025  25.057  1.00 33.02           C  
ATOM   1442  CB  TYR H 187       9.408  11.616  23.859  1.00 34.16           C  
ATOM   1443  CG  TYR H 187       8.481  10.514  24.237  1.00 36.38           C  
ATOM   1444  CD1 TYR H 187       8.907   9.208  24.194  1.00 34.66           C  
ATOM   1445  CD2 TYR H 187       7.185  10.785  24.615  1.00 37.34           C  
ATOM   1446  CE1 TYR H 187       8.055   8.184  24.529  1.00 36.39           C  
ATOM   1447  CE2 TYR H 187       6.328   9.764  24.951  1.00 40.28           C  
ATOM   1448  CZ  TYR H 187       6.764   8.462  24.908  1.00 40.33           C  
ATOM   1449  OH  TYR H 187       5.890   7.409  25.249  1.00 42.59           O  
ATOM   1450  C   TYR H 187      11.266  12.994  24.485  1.00 33.91           C  
ATOM   1451  O   TYR H 187      11.061  14.207  24.512  1.00 33.63           O  
ATOM   1452  N   MET H 188      12.389  12.459  23.959  1.00 32.02           N  
ATOM   1453  CA  MET H 188      13.352  13.264  23.268  1.00 32.81           C  
ATOM   1454  CB  MET H 188      14.697  13.427  23.996  1.00 30.92           C  
ATOM   1455  CG  MET H 188      15.626  14.416  23.289  1.00 31.66           C  
ATOM   1456  SD  MET H 188      17.116  14.862  24.226  1.00 36.80           S  
ATOM   1457  CE  MET H 188      17.926  13.247  24.045  1.00 26.23           C  
ATOM   1458  C   MET H 188      13.638  12.576  21.974  1.00 34.71           C  
ATOM   1459  O   MET H 188      13.983  11.396  21.949  1.00 34.43           O  
ATOM   1460  N   GLN H 189      13.501  13.312  20.858  0.90 33.90           N  
ATOM   1461  CA  GLN H 189      13.735  12.749  19.562  0.90 32.08           C  
ATOM   1462  CB  GLN H 189      12.605  13.089  18.574  0.90 37.81           C  
ATOM   1463  CG  GLN H 189      12.768  12.486  17.180  0.90 44.59           C  
ATOM   1464  CD  GLN H 189      11.621  13.013  16.328  0.90 47.91           C  
ATOM   1465  OE1 GLN H 189      11.549  14.206  16.033  0.90 47.80           O  
ATOM   1466  NE2 GLN H 189      10.693  12.105  15.923  0.88 53.40           N  
ATOM   1467  C   GLN H 189      14.985  13.370  19.027  0.90 33.31           C  
ATOM   1468  O   GLN H 189      15.141  14.593  19.040  0.90 34.33           O  
ATOM   1469  N   LEU H 190      15.932  12.530  18.559  1.00 32.53           N  
ATOM   1470  CA  LEU H 190      17.141  13.048  17.980  1.00 32.09           C  
ATOM   1471  CB  LEU H 190      18.412  12.468  18.627  1.00 30.60           C  
ATOM   1472  CG  LEU H 190      18.556  12.819  20.121  1.00 29.44           C  
ATOM   1473  CD1 LEU H 190      19.840  12.224  20.716  1.00 26.55           C  
ATOM   1474  CD2 LEU H 190      18.456  14.336  20.357  1.00 29.08           C  
ATOM   1475  C   LEU H 190      17.120  12.656  16.533  1.00 34.69           C  
ATOM   1476  O   LEU H 190      16.894  11.494  16.195  1.00 34.56           O  
ATOM   1477  N   SER H 191      17.370  13.630  15.634  1.00 34.12           N  
ATOM   1478  CA  SER H 191      17.259  13.381  14.221  1.00 37.23           C  
ATOM   1479  CB  SER H 191      16.395  14.422  13.491  1.00 41.10           C  
ATOM   1480  OG  SER H 191      15.072  14.427  13.999  1.00 40.95           O  
ATOM   1481  C   SER H 191      18.609  13.485  13.589  1.00 35.31           C  
ATOM   1482  O   SER H 191      19.553  14.001  14.187  1.00 31.53           O  
ATOM   1483  N   SER H 192      18.712  12.965  12.345  1.00 38.11           N  
ATOM   1484  CA  SER H 192      19.901  13.038  11.541  1.00 40.37           C  
ATOM   1485  CB  SER H 192      20.153  14.442  10.961  1.00 43.95           C  
ATOM   1486  OG  SER H 192      19.136  14.772  10.026  1.00 50.53           O  
ATOM   1487  C   SER H 192      21.083  12.644  12.364  1.00 36.68           C  
ATOM   1488  O   SER H 192      22.040  13.405  12.490  1.00 35.20           O  
ATOM   1489  N   LEU H 193      21.052  11.417  12.918  1.00 34.94           N  
ATOM   1490  CA  LEU H 193      22.063  10.977  13.834  1.00 34.33           C  
ATOM   1491  CB  LEU H 193      21.728   9.635  14.507  1.00 34.32           C  
ATOM   1492  CG  LEU H 193      20.537   9.722  15.480  1.00 33.76           C  
ATOM   1493  CD1 LEU H 193      20.237   8.358  16.118  1.00 36.91           C  
ATOM   1494  CD2 LEU H 193      20.769  10.813  16.539  1.00 27.61           C  
ATOM   1495  C   LEU H 193      23.401  10.849  13.180  1.00 32.80           C  
ATOM   1496  O   LEU H 193      23.532  10.447  12.026  1.00 32.02           O  
ATOM   1497  N   THR H 194      24.436  11.214  13.958  1.00 32.14           N  
ATOM   1498  CA  THR H 194      25.811  11.176  13.563  1.00 35.33           C  
ATOM   1499  CB  THR H 194      26.346  12.554  13.295  1.00 38.95           C  
ATOM   1500  OG1 THR H 194      27.734  12.510  13.012  1.00 39.92           O  
ATOM   1501  CG2 THR H 194      26.047  13.460  14.500  1.00 40.03           C  
ATOM   1502  C   THR H 194      26.574  10.559  14.696  1.00 35.83           C  
ATOM   1503  O   THR H 194      26.037  10.357  15.783  1.00 34.88           O  
ATOM   1504  N   SER H 195      27.858  10.234  14.461  0.90 38.03           N  
ATOM   1505  CA  SER H 195      28.671   9.590  15.454  0.90 39.45           C  
ATOM   1506  CB  SER H 195      30.077   9.259  14.935  0.90 42.74           C  
ATOM   1507  OG  SER H 195      30.764  10.457  14.607  0.90 44.97           O  
ATOM   1508  C   SER H 195      28.824  10.507  16.625  0.90 34.50           C  
ATOM   1509  O   SER H 195      29.103  10.067  17.740  0.90 32.18           O  
ATOM   1510  N   GLU H 196      28.637  11.816  16.396  0.90 36.50           N  
ATOM   1511  CA  GLU H 196      28.779  12.813  17.416  0.90 40.91           C  
ATOM   1512  CB  GLU H 196      28.513  14.228  16.874  0.90 47.27           C  
ATOM   1513  CG  GLU H 196      29.525  14.672  15.817  0.90 54.36           C  
ATOM   1514  CD  GLU H 196      30.831  14.964  16.529  1.00 46.01           C  
ATOM   1515  OE1 GLU H 196      30.822  15.823  17.450  1.00 47.50           O  
ATOM   1516  OE2 GLU H 196      31.860  14.323  16.169  1.00 50.32           O1-
ATOM   1517  C   GLU H 196      27.750  12.563  18.478  0.90 37.82           C  
ATOM   1518  O   GLU H 196      27.986  12.820  19.656  0.90 39.89           O  
ATOM   1519  N   ASP H 197      26.570  12.074  18.058  1.00 32.99           N  
ATOM   1520  CA  ASP H 197      25.407  11.827  18.863  1.00 33.08           C  
ATOM   1521  CB  ASP H 197      24.173  11.536  17.996  1.00 31.46           C  
ATOM   1522  CG  ASP H 197      23.848  12.834  17.269  1.00 35.13           C  
ATOM   1523  OD1 ASP H 197      24.388  13.892  17.688  1.00 36.15           O  
ATOM   1524  OD2 ASP H 197      23.060  12.788  16.288  1.00 35.44           O1-
ATOM   1525  C   ASP H 197      25.592  10.691  19.830  1.00 32.28           C  
ATOM   1526  O   ASP H 197      24.865  10.609  20.819  1.00 29.26           O  
ATOM   1527  N   SER H 198      26.508   9.741  19.566  1.00 30.78           N  
ATOM   1528  CA  SER H 198      26.614   8.648  20.495  1.00 29.10           C  
ATOM   1529  CB  SER H 198      27.616   7.560  20.068  1.00 30.68           C  
ATOM   1530  OG  SER H 198      28.895   8.127  19.835  1.00 37.49           O  
ATOM   1531  C   SER H 198      26.978   9.181  21.844  1.00 29.04           C  
ATOM   1532  O   SER H 198      27.942   9.930  22.002  1.00 27.71           O  
ATOM   1533  N   ALA H 199      26.180   8.797  22.863  1.00 26.23           N  
ATOM   1534  CA  ALA H 199      26.407   9.283  24.191  1.00 28.39           C  
ATOM   1535  CB  ALA H 199      26.340  10.814  24.293  1.00 27.92           C  
ATOM   1536  C   ALA H 199      25.325   8.741  25.072  1.00 26.71           C  
ATOM   1537  O   ALA H 199      24.432   8.024  24.620  1.00 27.11           O  
ATOM   1538  N   VAL H 200      25.414   9.054  26.381  1.00 27.72           N  
ATOM   1539  CA  VAL H 200      24.400   8.658  27.312  1.00 26.80           C  
ATOM   1540  CB  VAL H 200      24.933   8.316  28.675  1.00 26.16           C  
ATOM   1541  CG1 VAL H 200      23.752   7.978  29.597  1.00 23.67           C  
ATOM   1542  CG2 VAL H 200      25.955   7.173  28.537  1.00 26.92           C  
ATOM   1543  C   VAL H 200      23.503   9.846  27.465  1.00 27.97           C  
ATOM   1544  O   VAL H 200      23.980  10.972  27.597  1.00 26.99           O  
ATOM   1545  N   TYR H 201      22.174   9.629  27.424  1.00 26.49           N  
ATOM   1546  CA  TYR H 201      21.269  10.732  27.561  1.00 26.70           C  
ATOM   1547  CB  TYR H 201      20.290  10.897  26.380  1.00 24.50           C  
ATOM   1548  CG  TYR H 201      21.063  11.328  25.174  1.00 25.43           C  
ATOM   1549  CD1 TYR H 201      21.361  12.656  24.989  1.00 26.63           C  
ATOM   1550  CD2 TYR H 201      21.507  10.422  24.236  1.00 28.07           C  
ATOM   1551  CE1 TYR H 201      22.072  13.079  23.891  1.00 29.84           C  
ATOM   1552  CE2 TYR H 201      22.218  10.839  23.133  1.00 29.83           C  
ATOM   1553  CZ  TYR H 201      22.502  12.169  22.957  1.00 30.45           C  
ATOM   1554  OH  TYR H 201      23.232  12.597  21.829  1.00 27.62           O  
ATOM   1555  C   TYR H 201      20.466  10.509  28.808  1.00 29.19           C  
ATOM   1556  O   TYR H 201      19.898   9.436  29.017  1.00 27.60           O  
ATOM   1557  N   TYR H 202      20.400  11.545  29.669  1.00 28.23           N  
ATOM   1558  CA  TYR H 202      19.701  11.442  30.919  1.00 29.52           C  
ATOM   1559  CB  TYR H 202      20.489  11.944  32.149  1.00 20.23           C  
ATOM   1560  CG  TYR H 202      21.684  11.107  32.456  1.00 26.14           C  
ATOM   1561  CD1 TYR H 202      21.557   9.915  33.132  1.00 24.92           C  
ATOM   1562  CD2 TYR H 202      22.943  11.539  32.098  1.00 28.92           C  
ATOM   1563  CE1 TYR H 202      22.669   9.159  33.424  1.00 26.51           C  
ATOM   1564  CE2 TYR H 202      24.056  10.787  32.389  1.00 28.44           C  
ATOM   1565  CZ  TYR H 202      23.918   9.592  33.054  1.00 27.82           C  
ATOM   1566  OH  TYR H 202      25.054   8.814  33.357  1.00 20.59           O  
ATOM   1567  C   TYR H 202      18.529  12.366  30.877  1.00 24.77           C  
ATOM   1568  O   TYR H 202      18.569  13.421  30.246  1.00 25.05           O  
ATOM   1569  N   CYS H 203      17.424  11.951  31.525  1.00 25.66           N  
ATOM   1570  CA  CYS H 203      16.301  12.818  31.708  1.00 28.18           C  
ATOM   1571  CB  CYS H 203      14.936  12.171  31.369  1.00 25.32           C  
ATOM   1572  SG  CYS H 203      14.575  10.662  32.321  1.00 41.72           S  
ATOM   1573  C   CYS H 203      16.339  13.149  33.171  1.00 26.72           C  
ATOM   1574  O   CYS H 203      16.759  12.322  33.979  1.00 24.97           O  
ATOM   1575  N   THR H 204      15.959  14.388  33.551  1.00 24.32           N  
ATOM   1576  CA  THR H 204      16.018  14.749  34.941  0.90 24.13           C  
ATOM   1577  CB  THR H 204      17.179  15.631  35.290  0.90 26.47           C  
ATOM   1578  OG1 THR H 204      17.005  16.927  34.739  0.49 21.37           O  
ATOM   1579  CG2 THR H 204      18.446  15.005  34.697  0.75 22.70           C  
ATOM   1580  C   THR H 204      14.809  15.566  35.244  1.00 27.51           C  
ATOM   1581  O   THR H 204      14.232  16.182  34.351  1.00 29.53           O  
ATOM   1582  N   ILE H 205      14.422  15.614  36.536  1.00 28.98           N  
ATOM   1583  CA  ILE H 205      13.260  16.349  36.928  1.00 32.17           C  
ATOM   1584  CB  ILE H 205      12.350  15.558  37.814  1.00 37.29           C  
ATOM   1585  CG1 ILE H 205      12.013  14.219  37.137  1.00  0.00           C  
ATOM   1586  CG2 ILE H 205      11.103  16.412  38.099  1.00  0.00           C  
ATOM   1587  CD1 ILE H 205      11.342  13.210  38.067  1.00  0.00           C  
ATOM   1588  C   ILE H 205      13.760  17.512  37.716  1.00 33.59           C  
ATOM   1589  O   ILE H 205      14.664  17.386  38.543  1.00 34.41           O  
ATOM   1590  N   ASP H 206      13.177  18.691  37.452  1.00 32.29           N  
ATOM   1591  CA  ASP H 206      13.637  19.897  38.057  1.00 32.46           C  
ATOM   1592  CB  ASP H 206      13.271  21.162  37.262  1.00 33.92           C  
ATOM   1593  CG  ASP H 206      14.267  22.258  37.634  1.00 14.00           C  
ATOM   1594  OD1 ASP H 206      15.461  21.915  37.837  1.00  0.00           O  
ATOM   1595  OD2 ASP H 206      13.853  23.443  37.710  1.00  0.00           O1-
ATOM   1596  C   ASP H 206      13.043  20.008  39.397  1.00 34.28           C  
ATOM   1597  O   ASP H 206      12.250  19.176  39.830  1.00 33.26           O  
ATOM   1598  N   ASP H 207      13.458  20.990  40.186  1.00 31.66           N  
ATOM   1599  CA  ASP H 207      12.852  21.108  41.477  1.00 30.98           C  
ATOM   1600  CB  ASP H 207      13.894  20.855  42.584  1.00 31.48           C  
ATOM   1601  CG  ASP H 207      13.365  21.364  43.913  1.00 22.72           C  
ATOM   1602  OD1 ASP H 207      13.393  22.608  44.110  1.00 16.17           O  
ATOM   1603  OD2 ASP H 207      12.935  20.526  44.748  1.00 17.44           O1-
ATOM   1604  C   ASP H 207      12.407  22.521  41.555  1.00 31.59           C  
ATOM   1605  O   ASP H 207      11.570  22.901  42.373  1.00 33.46           O  
ATOM   1606  N   GLY H 208      12.942  23.306  40.613  1.00 31.01           N  
ATOM   1607  CA  GLY H 208      12.771  24.719  40.525  1.00 33.19           C  
ATOM   1608  C   GLY H 208      14.135  25.226  40.792  1.00 34.54           C  
ATOM   1609  O   GLY H 208      14.748  25.905  39.971  1.00 34.04           O  
ATOM   1610  N   TYR H 209      14.648  24.859  41.972  1.00 35.55           N  
ATOM   1611  CA  TYR H 209      15.955  25.238  42.394  1.00 37.13           C  
ATOM   1612  CB  TYR H 209      16.171  25.029  43.902  1.00 40.02           C  
ATOM   1613  CG  TYR H 209      15.116  25.801  44.616  1.00 71.62           C  
ATOM   1614  CD1 TYR H 209      15.264  27.147  44.859  1.00 73.14           C  
ATOM   1615  CD2 TYR H 209      13.961  25.175  45.026  1.00 73.93           C  
ATOM   1616  CE1 TYR H 209      14.281  27.851  45.515  1.00 74.61           C  
ATOM   1617  CE2 TYR H 209      12.976  25.873  45.683  1.00 76.35           C  
ATOM   1618  CZ  TYR H 209      13.136  27.213  45.931  1.00 77.13           C  
ATOM   1619  OH  TYR H 209      12.126  27.931  46.606  1.00 76.89           O  
ATOM   1620  C   TYR H 209      16.995  24.424  41.686  1.00 36.21           C  
ATOM   1621  O   TYR H 209      18.036  24.943  41.283  1.00 36.79           O  
ATOM   1622  N   ARG H 210      16.721  23.118  41.492  1.00 33.51           N  
ATOM   1623  CA  ARG H 210      17.803  22.227  41.190  1.00 33.34           C  
ATOM   1624  CB  ARG H 210      18.299  21.818  42.544  1.00 34.88           C  
ATOM   1625  CG  ARG H 210      17.087  21.203  43.275  1.00 37.86           C  
ATOM   1626  CD  ARG H 210      17.154  21.205  44.800  1.00 52.21           C  
ATOM   1627  NE  ARG H 210      15.928  20.540  45.325  1.00 56.04           N  
ATOM   1628  CZ  ARG H 210      15.944  19.198  45.578  1.00 53.67           C  
ATOM   1629  NH1 ARG H 210      17.084  18.478  45.361  1.00 58.81           N1+
ATOM   1630  NH2 ARG H 210      14.820  18.581  46.047  1.00 57.09           N  
ATOM   1631  C   ARG H 210      17.250  20.973  40.566  1.00 32.73           C  
ATOM   1632  O   ARG H 210      16.040  20.784  40.565  1.00 33.23           O  
ATOM   1633  N   PHE H 211      18.112  20.063  40.031  1.00 29.46           N  
ATOM   1634  CA  PHE H 211      17.558  18.831  39.524  1.00 27.95           C  
ATOM   1635  CB  PHE H 211      18.336  18.092  38.407  1.00 26.44           C  
ATOM   1636  CG  PHE H 211      18.519  18.920  37.177  1.00 26.69           C  
ATOM   1637  CD1 PHE H 211      17.468  19.510  36.521  1.00 30.14           C  
ATOM   1638  CD2 PHE H 211      19.780  19.136  36.682  1.00 27.87           C  
ATOM   1639  CE1 PHE H 211      17.697  20.269  35.396  1.00 31.02           C  
ATOM   1640  CE2 PHE H 211      20.008  19.891  35.556  1.00 29.54           C  
ATOM   1641  CZ  PHE H 211      18.959  20.468  34.901  1.00 30.36           C  
ATOM   1642  C   PHE H 211      17.533  17.873  40.671  1.00 26.27           C  
ATOM   1643  O   PHE H 211      18.574  17.512  41.223  1.00 27.26           O  
ATOM   1644  N   GLY H 212      16.310  17.511  41.108  1.00 25.10           N  
ATOM   1645  CA  GLY H 212      16.132  16.590  42.194  1.00 26.06           C  
ATOM   1646  C   GLY H 212      16.394  15.158  41.830  1.00 25.66           C  
ATOM   1647  O   GLY H 212      17.099  14.456  42.553  1.00 28.36           O  
ATOM   1648  N   TYR H 213      15.835  14.679  40.696  1.00 30.78           N  
ATOM   1649  CA  TYR H 213      15.912  13.258  40.441  1.00 29.70           C  
ATOM   1650  CB  TYR H 213      14.568  12.519  40.564  1.00 31.80           C  
ATOM   1651  CG  TYR H 213      14.152  12.467  41.991  1.00 34.75           C  
ATOM   1652  CD1 TYR H 213      13.477  13.516  42.571  1.00 36.89           C  
ATOM   1653  CD2 TYR H 213      14.433  11.352  42.745  1.00 40.68           C  
ATOM   1654  CE1 TYR H 213      13.093  13.451  43.889  1.00 41.31           C  
ATOM   1655  CE2 TYR H 213      14.052  11.281  44.064  1.00 43.22           C  
ATOM   1656  CZ  TYR H 213      13.380  12.334  44.636  1.00 44.02           C  
ATOM   1657  OH  TYR H 213      12.985  12.271  45.988  1.00 45.54           O  
ATOM   1658  C   TYR H 213      16.358  13.032  39.025  1.00 30.20           C  
ATOM   1659  O   TYR H 213      15.991  13.787  38.125  1.00 30.68           O  
ATOM   1660  N   TRP H 214      17.142  11.956  38.780  1.00 26.45           N  
ATOM   1661  CA  TRP H 214      17.639  11.706  37.455  1.00 27.20           C  
ATOM   1662  CB  TRP H 214      19.178  11.850  37.359  1.00 28.13           C  
ATOM   1663  CG  TRP H 214      19.702  13.268  37.517  1.00 27.83           C  
ATOM   1664  CD2 TRP H 214      20.499  13.964  36.541  1.00 29.16           C  
ATOM   1665  CD1 TRP H 214      19.575  14.119  38.580  1.00 27.75           C  
ATOM   1666  NE1 TRP H 214      20.223  15.302  38.319  1.00 28.03           N  
ATOM   1667  CE2 TRP H 214      20.803  15.223  37.072  1.00 28.67           C  
ATOM   1668  CE3 TRP H 214      20.956  13.590  35.311  1.00 28.34           C  
ATOM   1669  CZ2 TRP H 214      21.562  16.119  36.375  1.00 30.28           C  
ATOM   1670  CZ3 TRP H 214      21.711  14.504  34.607  1.00 26.45           C  
ATOM   1671  CH2 TRP H 214      22.009  15.745  35.128  1.00 27.56           C  
ATOM   1672  C   TRP H 214      17.273  10.307  37.043  1.00 29.74           C  
ATOM   1673  O   TRP H 214      17.037   9.429  37.871  1.00 31.02           O  
ATOM   1674  N   GLY H 215      17.178  10.074  35.718  1.00 27.86           N  
ATOM   1675  CA  GLY H 215      16.897   8.757  35.223  1.00 27.84           C  
ATOM   1676  C   GLY H 215      18.204   8.027  35.191  1.00 29.96           C  
ATOM   1677  O   GLY H 215      19.253   8.596  35.482  1.00 27.86           O  
ATOM   1678  N   GLN H 216      18.160   6.730  34.837  1.00 30.06           N  
ATOM   1679  CA  GLN H 216      19.313   5.873  34.757  1.00 29.65           C  
ATOM   1680  CB  GLN H 216      18.925   4.398  34.570  1.00 29.98           C  
ATOM   1681  CG  GLN H 216      18.188   4.124  33.261  1.00 34.97           C  
ATOM   1682  CD  GLN H 216      17.864   2.642  33.225  1.00 42.63           C  
ATOM   1683  OE1 GLN H 216      18.622   1.837  32.690  1.00 42.17           O  
ATOM   1684  NE2 GLN H 216      16.698   2.270  33.821  1.00 46.01           N  
ATOM   1685  C   GLN H 216      20.196   6.292  33.616  1.00 28.97           C  
ATOM   1686  O   GLN H 216      21.412   6.117  33.668  1.00 29.57           O  
ATOM   1687  N   GLY H 217      19.601   6.822  32.529  1.00 26.83           N  
ATOM   1688  CA  GLY H 217      20.362   7.240  31.380  1.00 29.03           C  
ATOM   1689  C   GLY H 217      20.180   6.219  30.300  1.00 32.90           C  
ATOM   1690  O   GLY H 217      20.048   5.025  30.569  1.00 32.87           O  
ATOM   1691  N   THR H 218      20.165   6.668  29.027  1.00 32.89           N  
ATOM   1692  CA  THR H 218      20.036   5.718  27.960  1.00 29.67           C  
ATOM   1693  CB  THR H 218      18.796   5.909  27.119  1.00 28.07           C  
ATOM   1694  OG1 THR H 218      18.483   4.708  26.431  1.00 28.50           O  
ATOM   1695  CG2 THR H 218      19.018   7.038  26.102  1.00 24.48           C  
ATOM   1696  C   THR H 218      21.259   5.854  27.101  1.00 30.07           C  
ATOM   1697  O   THR H 218      21.672   6.953  26.737  1.00 27.55           O  
ATOM   1698  N   LEU H 219      21.893   4.716  26.765  1.00 28.78           N  
ATOM   1699  CA  LEU H 219      23.096   4.744  25.985  1.00 27.32           C  
ATOM   1700  CB  LEU H 219      24.046   3.585  26.344  1.00 29.85           C  
ATOM   1701  CG  LEU H 219      25.362   3.525  25.542  1.00 25.60           C  
ATOM   1702  CD1 LEU H 219      26.274   4.731  25.828  1.00 26.03           C  
ATOM   1703  CD2 LEU H 219      26.066   2.172  25.752  1.00 30.08           C  
ATOM   1704  C   LEU H 219      22.714   4.603  24.544  1.00 27.72           C  
ATOM   1705  O   LEU H 219      22.139   3.594  24.141  1.00 32.74           O  
ATOM   1706  N   VAL H 220      23.010   5.634  23.732  1.00 26.81           N  
ATOM   1707  CA  VAL H 220      22.714   5.539  22.333  1.00 27.69           C  
ATOM   1708  CB  VAL H 220      21.927   6.692  21.770  1.00 27.37           C  
ATOM   1709  CG1 VAL H 220      20.466   6.553  22.209  1.00 31.07           C  
ATOM   1710  CG2 VAL H 220      22.546   7.995  22.281  1.00 35.21           C  
ATOM   1711  C   VAL H 220      23.995   5.423  21.578  1.00 27.75           C  
ATOM   1712  O   VAL H 220      24.929   6.202  21.765  1.00 25.65           O  
ATOM   1713  N   THR H 221      24.061   4.405  20.701  1.00 28.73           N  
ATOM   1714  CA  THR H 221      25.243   4.186  19.921  1.00 29.77           C  
ATOM   1715  CB  THR H 221      25.780   2.793  20.062  1.00 33.26           C  
ATOM   1716  OG1 THR H 221      26.044   2.500  21.426  1.00 34.01           O  
ATOM   1717  CG2 THR H 221      27.070   2.677  19.234  1.00 26.64           C  
ATOM   1718  C   THR H 221      24.849   4.342  18.488  1.00 29.96           C  
ATOM   1719  O   THR H 221      23.886   3.724  18.037  1.00 31.78           O  
ATOM   1720  N   VAL H 222      25.586   5.177  17.728  1.00 30.10           N  
ATOM   1721  CA  VAL H 222      25.257   5.359  16.342  1.00 29.67           C  
ATOM   1722  CB  VAL H 222      25.164   6.805  15.953  1.00 29.89           C  
ATOM   1723  CG1 VAL H 222      24.918   6.902  14.439  1.00 29.36           C  
ATOM   1724  CG2 VAL H 222      24.073   7.465  16.810  1.00 29.98           C  
ATOM   1725  C   VAL H 222      26.355   4.766  15.513  1.00 31.02           C  
ATOM   1726  O   VAL H 222      27.490   5.238  15.553  1.00 28.10           O  
ATOM   1727  N   SER H 223      26.046   3.709  14.734  1.00 30.79           N  
ATOM   1728  CA  SER H 223      27.053   3.139  13.879  1.00 32.81           C  
ATOM   1729  CB  SER H 223      28.051   2.205  14.599  1.00 34.88           C  
ATOM   1730  OG  SER H 223      27.395   1.067  15.133  1.00 35.27           O  
ATOM   1731  C   SER H 223      26.379   2.362  12.790  1.00 31.58           C  
ATOM   1732  O   SER H 223      25.208   2.001  12.897  1.00 29.49           O  
ATOM   1733  N   ALA H 224      27.118   2.101  11.693  0.90 33.80           N  
ATOM   1734  CA  ALA H 224      26.580   1.370  10.584  0.90 35.98           C  
ATOM   1735  CB  ALA H 224      27.388   1.552   9.288  0.90 37.49           C  
ATOM   1736  C   ALA H 224      26.625  -0.110  10.941  0.90 37.49           C  
ATOM   1737  O   ALA H 224      27.753  -0.622  11.173  0.90 38.46           O  
ATOM   1738  OXT ALA H 224      25.539  -0.749  10.978  1.00  0.00           O1-
TER    1739      ALA H 224 
CONECT  158  667
CONECT  667  158
CONECT  982 1572
CONECT 1572  982
END
