# Supplementary material for: Fully automated antibody structure prediction using BIOVIA tools: Validation study
Source: PLoS One. 2017 May 18;12(5):e0177923. doi: 10.1371/journal.pone.0177923 (PMC5436848; doi:10.1371/journal.pone.0177923)
Supplement: S1 Dataset — Predicted structures using the Top5 framework method, Chothia CDR definition with no canonical filtering and generating 50 models. These were used in the detailed discussion of outliers and for comparison against predictions using canonical filtering. (ZIP) [file pone.0177923.s003.zip › 4OKV_BA_FV_FinalModel.pdb]

REMARK   Accelrys Discovery Studio PDB file
REMARK   Created:  2015-05-08T07:22:40Z
SSBOND   1 CYS L   23    CYS L   93                                     
SSBOND   2 CYS H  134    CYS H  208                                     
ATOM      1  N   ASP L   1      26.274  31.913  25.559  1.00 53.25           N1+
ATOM      2  CA  ASP L   1      25.898  31.260  26.829  1.00 54.91           C  
ATOM      3  CB  ASP L   1      26.010  29.731  26.709  1.00 58.10           C  
ATOM      4  CG  ASP L   1      24.957  29.239  25.726  1.00 62.14           C  
ATOM      5  OD1 ASP L   1      24.124  30.072  25.280  1.00 66.14           O  
ATOM      6  OD2 ASP L   1      24.971  28.019  25.411  1.00 70.01           O1-
ATOM      7  C   ASP L   1      26.832  31.700  27.903  1.00 52.85           C  
ATOM      8  O   ASP L   1      27.870  32.308  27.639  1.00 54.48           O  
ATOM      9  N   VAL L   2      26.459  31.419  29.159  1.00 46.60           N  
ATOM     10  CA  VAL L   2      27.295  31.761  30.266  1.00 41.94           C  
ATOM     11  CB  VAL L   2      26.547  31.898  31.563  1.00 41.69           C  
ATOM     12  CG1 VAL L   2      27.557  32.131  32.698  1.00 48.07           C  
ATOM     13  CG2 VAL L   2      25.528  33.043  31.414  1.00 49.63           C  
ATOM     14  C   VAL L   2      28.302  30.665  30.394  1.00 40.22           C  
ATOM     15  O   VAL L   2      27.987  29.491  30.202  1.00 40.53           O  
ATOM     16  N   VAL L   3      29.558  31.031  30.709  1.00 38.08           N  
ATOM     17  CA  VAL L   3      30.581  30.034  30.792  1.00 36.98           C  
ATOM     18  CB  VAL L   3      31.864  30.454  30.135  1.00 38.69           C  
ATOM     19  CG1 VAL L   3      32.917  29.359  30.367  1.00 37.76           C  
ATOM     20  CG2 VAL L   3      31.582  30.745  28.651  1.00 38.65           C  
ATOM     21  C   VAL L   3      30.874  29.785  32.235  1.00 34.63           C  
ATOM     22  O   VAL L   3      31.036  30.716  33.022  1.00 32.46           O  
ATOM     23  N   MET L   4      30.936  28.493  32.612  1.00 33.53           N  
ATOM     24  CA  MET L   4      31.211  28.129  33.969  1.00 33.54           C  
ATOM     25  CB  MET L   4      30.232  27.078  34.516  1.00 32.66           C  
ATOM     26  CG  MET L   4      28.771  27.535  34.482  1.00 29.97           C  
ATOM     27  SD  MET L   4      28.378  28.944  35.562  1.00 30.10           S  
ATOM     28  CE  MET L   4      28.248  27.951  37.077  1.00 23.81           C  
ATOM     29  C   MET L   4      32.575  27.513  33.975  1.00 34.73           C  
ATOM     30  O   MET L   4      32.840  26.565  33.236  1.00 37.29           O  
ATOM     31  N   THR L   5      33.486  28.044  34.815  1.00 34.33           N  
ATOM     32  CA  THR L   5      34.819  27.519  34.842  1.00 33.47           C  
ATOM     33  CB  THR L   5      35.868  28.566  34.595  1.00 33.63           C  
ATOM     34  OG1 THR L   5      35.675  29.161  33.321  1.00 34.84           O  
ATOM     35  CG2 THR L   5      37.260  27.914  34.678  1.00 34.48           C  
ATOM     36  C   THR L   5      35.085  26.954  36.199  1.00 32.88           C  
ATOM     37  O   THR L   5      35.023  27.662  37.202  1.00 33.08           O  
ATOM     38  N   GLN L   6      35.399  25.646  36.269  1.00 32.78           N  
ATOM     39  CA  GLN L   6      35.693  25.105  37.559  1.00 33.88           C  
ATOM     40  CB  GLN L   6      34.773  23.956  38.018  1.00 32.14           C  
ATOM     41  CG  GLN L   6      34.723  22.712  37.139  1.00 29.78           C  
ATOM     42  CD  GLN L   6      33.706  21.779  37.788  1.00 29.95           C  
ATOM     43  OE1 GLN L   6      32.658  21.485  37.217  1.00 29.33           O  
ATOM     44  NE2 GLN L   6      34.013  21.315  39.029  1.00 30.93           N  
ATOM     45  C   GLN L   6      37.134  24.732  37.613  1.00 35.19           C  
ATOM     46  O   GLN L   6      37.779  24.490  36.592  1.00 37.17           O  
ATOM     47  N   THR L   7      37.699  24.767  38.831  1.00 35.01           N  
ATOM     48  CA  THR L   7      39.083  24.461  38.988  1.00 35.93           C  
ATOM     49  CB  THR L   7      39.914  25.713  39.000  1.00 36.73           C  
ATOM     50  OG1 THR L   7      41.281  25.409  38.785  1.00 42.99           O  
ATOM     51  CG2 THR L   7      39.729  26.415  40.355  1.00 46.04           C  
ATOM     52  C   THR L   7      39.216  23.789  40.315  1.00 36.58           C  
ATOM     53  O   THR L   7      38.490  24.135  41.246  1.00 38.63           O  
ATOM     54  N   PRO L   8      40.093  22.832  40.470  1.00 36.57           N  
ATOM     55  CA  PRO L   8      40.945  22.329  39.424  1.00 36.51           C  
ATOM     56  CD  PRO L   8      40.605  22.515  41.790  1.00 35.24           C  
ATOM     57  CB  PRO L   8      42.138  21.683  40.126  1.00 35.31           C  
ATOM     58  CG  PRO L   8      41.632  21.399  41.549  1.00 33.92           C  
ATOM     59  C   PRO L   8      40.183  21.340  38.607  1.00 37.33           C  
ATOM     60  O   PRO L   8      39.079  20.980  39.002  1.00 40.08           O  
ATOM     61  N   LEU L   9      40.729  20.916  37.452  1.00 37.72           N  
ATOM     62  CA  LEU L   9      40.083  19.922  36.646  1.00 35.30           C  
ATOM     63  CB  LEU L   9      40.766  19.704  35.287  1.00 38.00           C  
ATOM     64  CG  LEU L   9      40.698  20.940  34.368  1.00 41.75           C  
ATOM     65  CD1 LEU L   9      41.311  20.643  32.991  1.00 42.11           C  
ATOM     66  CD2 LEU L   9      39.268  21.500  34.288  1.00 42.66           C  
ATOM     67  C   LEU L   9      40.111  18.627  37.396  1.00 33.34           C  
ATOM     68  O   LEU L   9      39.142  17.869  37.381  1.00 32.28           O  
ATOM     69  N   THR L  10      41.246  18.327  38.052  1.00 32.49           N  
ATOM     70  CA  THR L  10      41.337  17.117  38.814  1.00 32.52           C  
ATOM     71  CB  THR L  10      42.282  16.121  38.214  1.00 34.34           C  
ATOM     72  OG1 THR L  10      41.893  15.823  36.881  1.00 29.90           O  
ATOM     73  CG2 THR L  10      42.235  14.837  39.053  1.00 29.17           C  
ATOM     74  C   THR L  10      41.863  17.504  40.159  1.00 30.46           C  
ATOM     75  O   THR L  10      42.823  18.264  40.261  1.00 29.75           O  
ATOM     76  N   LEU L  11      41.239  17.001  41.243  1.00 28.81           N  
ATOM     77  CA  LEU L  11      41.704  17.377  42.546  1.00 29.58           C  
ATOM     78  CB  LEU L  11      40.609  18.055  43.389  1.00 30.16           C  
ATOM     79  CG  LEU L  11      41.053  18.492  44.796  1.00 30.36           C  
ATOM     80  CD1 LEU L  11      42.212  19.500  44.740  1.00 27.02           C  
ATOM     81  CD2 LEU L  11      39.863  19.024  45.609  1.00 30.65           C  
ATOM     82  C   LEU L  11      42.181  16.149  43.250  1.00 29.76           C  
ATOM     83  O   LEU L  11      41.434  15.190  43.438  1.00 29.06           O  
ATOM     84  N   SER L  12      43.468  16.147  43.650  1.00 30.22           N  
ATOM     85  CA  SER L  12      43.997  15.016  44.353  1.00 31.13           C  
ATOM     86  CB  SER L  12      45.521  14.868  44.217  1.00 31.45           C  
ATOM     87  OG  SER L  12      45.877  14.673  42.856  1.00 36.08           O  
ATOM     88  C   SER L  12      43.697  15.234  45.796  1.00 31.33           C  
ATOM     89  O   SER L  12      43.945  16.310  46.336  1.00 32.41           O  
ATOM     90  N   VAL L  13      43.154  14.202  46.468  1.00 30.45           N  
ATOM     91  CA  VAL L  13      42.815  14.375  47.848  1.00 31.47           C  
ATOM     92  CB  VAL L  13      41.339  14.530  48.092  1.00 32.87           C  
ATOM     93  CG1 VAL L  13      40.859  15.829  47.429  1.00 32.21           C  
ATOM     94  CG2 VAL L  13      40.619  13.273  47.576  1.00 33.03           C  
ATOM     95  C   VAL L  13      43.254  13.162  48.595  1.00 31.64           C  
ATOM     96  O   VAL L  13      43.566  12.127  48.010  1.00 30.65           O  
ATOM     97  N   THR L  14      43.322  13.289  49.933  1.00 32.37           N  
ATOM     98  CA  THR L  14      43.676  12.177  50.760  1.00 33.61           C  
ATOM     99  CB  THR L  14      44.850  12.440  51.656  1.00 36.52           C  
ATOM    100  OG1 THR L  14      45.985  12.808  50.886  1.00 33.84           O  
ATOM    101  CG2 THR L  14      45.157  11.160  52.445  1.00 32.47           C  
ATOM    102  C   THR L  14      42.493  11.950  51.640  1.00 32.08           C  
ATOM    103  O   THR L  14      41.905  12.899  52.156  1.00 31.68           O  
ATOM    104  N   ILE L  15      42.109  10.680  51.849  1.00 31.56           N  
ATOM    105  CA  ILE L  15      40.937  10.432  52.629  1.00 32.98           C  
ATOM    106  CB  ILE L  15      40.569   8.980  52.708  1.00 30.35           C  
ATOM    107  CG1 ILE L  15      40.205   8.479  51.300  1.00 30.40           C  
ATOM    108  CG2 ILE L  15      39.438   8.812  53.737  1.00 29.91           C  
ATOM    109  CD1 ILE L  15      40.055   6.965  51.205  1.00 30.39           C  
ATOM    110  C   ILE L  15      41.141  10.977  54.005  1.00 34.47           C  
ATOM    111  O   ILE L  15      42.177  10.761  54.632  1.00 37.48           O  
ATOM    112  N   GLY L  16      40.135  11.731  54.492  1.00 35.69           N  
ATOM    113  CA  GLY L  16      40.182  12.314  55.801  1.00 35.25           C  
ATOM    114  C   GLY L  16      40.563  13.760  55.692  1.00 35.54           C  
ATOM    115  O   GLY L  16      40.394  14.519  56.645  1.00 37.16           O  
ATOM    116  N   GLN L  17      41.078  14.192  54.524  1.00 34.94           N  
ATOM    117  CA  GLN L  17      41.494  15.560  54.366  1.00 36.36           C  
ATOM    118  CB  GLN L  17      42.716  15.726  53.444  1.00 40.21           C  
ATOM    119  CG  GLN L  17      43.985  15.077  53.995  1.00 43.90           C  
ATOM    120  CD  GLN L  17      44.433  15.882  55.206  1.00 37.12           C  
ATOM    121  OE1 GLN L  17      44.941  16.994  55.075  1.00 38.70           O  
ATOM    122  NE2 GLN L  17      44.235  15.306  56.422  1.00 36.43           N  
ATOM    123  C   GLN L  17      40.370  16.357  53.771  1.00 36.72           C  
ATOM    124  O   GLN L  17      39.405  15.812  53.238  1.00 35.18           O  
ATOM    125  N   PRO L  18      40.470  17.656  53.910  1.00 37.54           N  
ATOM    126  CA  PRO L  18      39.489  18.552  53.349  1.00 38.80           C  
ATOM    127  CD  PRO L  18      41.125  18.230  55.072  1.00 48.36           C  
ATOM    128  CB  PRO L  18      39.566  19.841  54.172  1.00 42.11           C  
ATOM    129  CG  PRO L  18      40.905  19.742  54.922  1.00 46.59           C  
ATOM    130  C   PRO L  18      39.734  18.766  51.889  1.00 38.00           C  
ATOM    131  O   PRO L  18      40.854  18.539  51.435  1.00 37.50           O  
ATOM    132  N   ALA L  19      38.702  19.192  51.130  1.00 36.30           N  
ATOM    133  CA  ALA L  19      38.882  19.437  49.728  1.00 34.54           C  
ATOM    134  CB  ALA L  19      38.389  18.284  48.835  1.00 34.33           C  
ATOM    135  C   ALA L  19      38.081  20.647  49.364  1.00 33.52           C  
ATOM    136  O   ALA L  19      37.060  20.935  49.995  1.00 35.06           O  
ATOM    137  N   SER L  20      38.529  21.404  48.341  1.00 33.50           N  
ATOM    138  CA  SER L  20      37.805  22.579  47.943  1.00 34.52           C  
ATOM    139  CB  SER L  20      38.457  23.877  48.448  1.00 33.69           C  
ATOM    140  OG  SER L  20      37.704  25.005  48.033  1.00 36.26           O  
ATOM    141  C   SER L  20      37.790  22.624  46.443  1.00 35.10           C  
ATOM    142  O   SER L  20      38.819  22.415  45.797  1.00 36.44           O  
ATOM    143  N   ILE L  21      36.612  22.919  45.853  1.00 33.38           N  
ATOM    144  CA  ILE L  21      36.440  22.986  44.425  1.00 31.28           C  
ATOM    145  CB  ILE L  21      35.337  22.090  43.931  1.00 30.91           C  
ATOM    146  CG1 ILE L  21      35.525  20.628  44.374  1.00 30.97           C  
ATOM    147  CG2 ILE L  21      35.265  22.256  42.406  1.00 31.31           C  
ATOM    148  CD1 ILE L  21      36.708  19.914  43.733  1.00 29.80           C  
ATOM    149  C   ILE L  21      35.943  24.375  44.141  1.00 30.59           C  
ATOM    150  O   ILE L  21      35.176  24.927  44.928  1.00 30.08           O  
ATOM    151  N   ALA L  22      36.362  24.986  43.012  1.00 30.53           N  
ATOM    152  CA  ALA L  22      35.926  26.329  42.736  1.00 32.02           C  
ATOM    153  CB  ALA L  22      37.085  27.335  42.634  1.00 33.85           C  
ATOM    154  C   ALA L  22      35.191  26.367  41.428  1.00 33.28           C  
ATOM    155  O   ALA L  22      35.521  25.641  40.493  1.00 34.26           O  
ATOM    156  N   CYS L  23      34.145  27.220  41.346  1.00 33.27           N  
ATOM    157  CA  CYS L  23      33.392  27.375  40.130  1.00 35.09           C  
ATOM    158  CB  CYS L  23      32.038  26.623  40.157  1.00 34.62           C  
ATOM    159  SG  CYS L  23      31.068  26.800  38.629  1.00 37.41           S  
ATOM    160  C   CYS L  23      33.150  28.844  39.922  1.00 35.52           C  
ATOM    161  O   CYS L  23      32.664  29.540  40.815  1.00 36.64           O  
ATOM    162  N   LYS L  24      33.498  29.360  38.723  1.00 36.33           N  
ATOM    163  CA  LYS L  24      33.329  30.763  38.442  1.00 39.01           C  
ATOM    164  CB  LYS L  24      34.642  31.473  38.078  1.00 42.58           C  
ATOM    165  CG  LYS L  24      35.696  31.455  39.183  1.00 49.24           C  
ATOM    166  CD  LYS L  24      37.080  31.883  38.688  1.00 52.68           C  
ATOM    167  CE  LYS L  24      38.160  31.876  39.770  1.00 40.18           C  
ATOM    168  NZ  LYS L  24      38.681  30.504  39.962  1.00 40.18           N1+
ATOM    169  C   LYS L  24      32.447  30.890  37.238  1.00 39.83           C  
ATOM    170  O   LYS L  24      32.488  30.053  36.338  1.00 39.52           O  
ATOM    171  N   SER L  25      31.629  31.963  37.189  1.00 38.67           N  
ATOM    172  CA  SER L  25      30.737  32.161  36.083  1.00 39.12           C  
ATOM    173  CB  SER L  25      29.267  32.310  36.515  1.00 39.23           C  
ATOM    174  OG  SER L  25      29.126  33.405  37.408  1.00 40.97           O  
ATOM    175  C   SER L  25      31.148  33.407  35.354  1.00 38.92           C  
ATOM    176  O   SER L  25      31.685  34.344  35.940  1.00 39.51           O  
ATOM    177  N   SER L  26      30.912  33.481  34.027  1.00 18.87           N  
ATOM    178  CA  SER L  26      31.316  34.620  33.234  1.00 19.03           C  
ATOM    179  CB  SER L  26      31.112  34.412  31.724  1.00 19.93           C  
ATOM    180  OG  SER L  26      31.524  35.578  31.028  1.00 19.70           O  
ATOM    181  C   SER L  26      30.524  35.842  33.598  1.00 22.94           C  
ATOM    182  O   SER L  26      30.974  36.962  33.360  1.00 23.14           O  
ATOM    183  N   GLN L  27      29.312  35.655  34.153  1.00 22.72           N  
ATOM    184  CA  GLN L  27      28.462  36.765  34.480  1.00 25.17           C  
ATOM    185  CB  GLN L  27      27.314  36.929  33.468  1.00 28.00           C  
ATOM    186  CG  GLN L  27      26.390  38.118  33.733  1.00 36.57           C  
ATOM    187  CD  GLN L  27      25.289  38.113  32.678  1.00 39.17           C  
ATOM    188  OE1 GLN L  27      24.899  37.064  32.170  1.00 39.29           O  
ATOM    189  NE2 GLN L  27      24.771  39.322  32.335  1.00 35.81           N  
ATOM    190  C   GLN L  27      27.847  36.474  35.819  1.00 25.84           C  
ATOM    191  O   GLN L  27      27.844  35.327  36.263  1.00 25.89           O  
ATOM    192  N   SER L  28      27.304  37.509  36.503  1.00 21.90           N  
ATOM    193  CA  SER L  28      26.756  37.320  37.819  1.00 21.80           C  
ATOM    194  CB  SER L  28      26.347  38.629  38.516  1.00 23.28           C  
ATOM    195  OG  SER L  28      25.822  38.349  39.807  1.00 23.08           O  
ATOM    196  C   SER L  28      25.543  36.442  37.755  1.00 21.14           C  
ATOM    197  O   SER L  28      24.715  36.552  36.855  1.00 24.18           O  
ATOM    198  N   LEU L  29      25.467  35.497  38.711  1.00 19.54           N  
ATOM    199  CA  LEU L  29      24.421  34.532  38.906  1.00 20.98           C  
ATOM    200  CB  LEU L  29      24.870  33.275  39.661  1.00 20.52           C  
ATOM    201  CG  LEU L  29      25.866  32.444  38.834  1.00 21.46           C  
ATOM    202  CD1 LEU L  29      26.075  31.053  39.448  1.00 20.04           C  
ATOM    203  CD2 LEU L  29      25.456  32.397  37.352  1.00 23.19           C  
ATOM    204  C   LEU L  29      23.215  35.107  39.581  1.00 24.82           C  
ATOM    205  O   LEU L  29      22.159  34.480  39.555  1.00 24.80           O  
ATOM    206  N   LEU L  30      23.346  36.250  40.286  1.00 24.57           N  
ATOM    207  CA  LEU L  30      22.233  36.777  41.028  1.00 25.82           C  
ATOM    208  CB  LEU L  30      22.595  38.044  41.828  1.00 29.12           C  
ATOM    209  CG  LEU L  30      21.457  38.597  42.710  1.00 32.38           C  
ATOM    210  CD1 LEU L  30      21.096  37.624  43.845  1.00 27.69           C  
ATOM    211  CD2 LEU L  30      21.781  40.008  43.224  1.00 29.86           C  
ATOM    212  C   LEU L  30      21.129  37.119  40.072  1.00 28.57           C  
ATOM    213  O   LEU L  30      21.324  37.868  39.116  1.00 27.83           O  
ATOM    214  N   ASP L  31      19.928  36.555  40.322  1.00 26.74           N  
ATOM    215  CA  ASP L  31      18.791  36.778  39.474  1.00 29.27           C  
ATOM    216  CB  ASP L  31      17.812  35.593  39.448  1.00 30.31           C  
ATOM    217  CG  ASP L  31      16.936  35.748  38.214  1.00 35.04           C  
ATOM    218  OD1 ASP L  31      17.421  36.359  37.225  1.00 37.88           O  
ATOM    219  OD2 ASP L  31      15.776  35.259  38.237  1.00 42.01           O1-
ATOM    220  C   ASP L  31      18.046  37.979  39.977  1.00 34.74           C  
ATOM    221  O   ASP L  31      18.284  38.456  41.086  1.00 36.60           O  
ATOM    222  N   SER L  32      17.107  38.497  39.158  1.00 37.02           N  
ATOM    223  CA  SER L  32      16.350  39.665  39.517  1.00 36.71           C  
ATOM    224  CB  SER L  32      15.454  40.181  38.381  1.00 40.04           C  
ATOM    225  OG  SER L  32      14.748  41.333  38.817  1.00 45.70           O  
ATOM    226  C   SER L  32      15.465  39.363  40.684  1.00 37.67           C  
ATOM    227  O   SER L  32      15.183  40.241  41.498  1.00 41.82           O  
ATOM    228  N   ASP L  33      14.999  38.106  40.801  1.00 33.63           N  
ATOM    229  CA  ASP L  33      14.128  37.759  41.889  1.00 28.92           C  
ATOM    230  CB  ASP L  33      13.476  36.360  41.803  1.00 30.85           C  
ATOM    231  CG  ASP L  33      14.505  35.248  41.900  1.00 34.25           C  
ATOM    232  OD1 ASP L  33      15.668  35.456  41.464  1.00 32.16           O  
ATOM    233  OD2 ASP L  33      14.130  34.165  42.423  1.00 33.07           O1-
ATOM    234  C   ASP L  33      14.917  37.897  43.149  1.00 31.95           C  
ATOM    235  O   ASP L  33      14.353  38.028  44.233  1.00 31.54           O  
ATOM    236  N   GLY L  34      16.260  37.858  43.043  1.00 27.94           N  
ATOM    237  CA  GLY L  34      17.072  38.051  44.209  1.00 31.16           C  
ATOM    238  C   GLY L  34      17.731  36.764  44.599  1.00 34.31           C  
ATOM    239  O   GLY L  34      18.502  36.736  45.558  1.00 30.46           O  
ATOM    240  N   LYS L  35      17.458  35.661  43.872  1.00 30.42           N  
ATOM    241  CA  LYS L  35      18.071  34.414  44.242  1.00 28.48           C  
ATOM    242  CB  LYS L  35      17.104  33.218  44.238  1.00 30.87           C  
ATOM    243  CG  LYS L  35      16.044  33.250  45.344  1.00 39.83           C  
ATOM    244  CD  LYS L  35      15.003  32.133  45.202  1.00 48.54           C  
ATOM    245  CE  LYS L  35      13.951  32.122  46.311  1.00 54.10           C  
ATOM    246  NZ  LYS L  35      14.597  31.898  47.624  1.00 61.32           N1+
ATOM    247  C   LYS L  35      19.158  34.089  43.258  1.00 29.74           C  
ATOM    248  O   LYS L  35      19.186  34.614  42.147  1.00 26.30           O  
ATOM    249  N   THR L  36      20.110  33.225  43.670  1.00 25.59           N  
ATOM    250  CA  THR L  36      21.183  32.815  42.804  1.00 22.82           C  
ATOM    251  CB  THR L  36      22.533  33.023  43.424  1.00 24.84           C  
ATOM    252  OG1 THR L  36      22.687  34.386  43.792  1.00 28.24           O  
ATOM    253  CG2 THR L  36      23.616  32.634  42.404  1.00 19.70           C  
ATOM    254  C   THR L  36      21.002  31.340  42.566  1.00 23.99           C  
ATOM    255  O   THR L  36      21.027  30.550  43.511  1.00 19.89           O  
ATOM    256  N   TYR L  37      20.829  30.918  41.290  1.00 20.28           N  
ATOM    257  CA  TYR L  37      20.552  29.522  41.059  1.00 19.13           C  
ATOM    258  CB  TYR L  37      19.500  29.266  39.970  1.00 16.66           C  
ATOM    259  CG  TYR L  37      18.235  29.944  40.355  1.00 20.84           C  
ATOM    260  CD1 TYR L  37      17.345  29.338  41.207  1.00 20.48           C  
ATOM    261  CD2 TYR L  37      17.938  31.196  39.875  1.00 22.81           C  
ATOM    262  CE1 TYR L  37      16.175  29.965  41.561  1.00 19.38           C  
ATOM    263  CE2 TYR L  37      16.767  31.829  40.225  1.00 21.36           C  
ATOM    264  CZ  TYR L  37      15.881  31.209  41.072  1.00 24.17           C  
ATOM    265  OH  TYR L  37      14.675  31.838  41.443  1.00 31.09           O  
ATOM    266  C   TYR L  37      21.777  28.829  40.558  1.00 21.09           C  
ATOM    267  O   TYR L  37      21.960  28.609  39.363  1.00 20.09           O  
ATOM    268  N   LEU L  38      22.624  28.419  41.499  1.00 28.87           N  
ATOM    269  CA  LEU L  38      23.842  27.692  41.268  1.00 28.09           C  
ATOM    270  CB  LEU L  38      25.108  28.388  41.792  1.00 27.65           C  
ATOM    271  CG  LEU L  38      26.386  27.571  41.509  1.00 29.04           C  
ATOM    272  CD1 LEU L  38      26.784  27.653  40.027  1.00 27.61           C  
ATOM    273  CD2 LEU L  38      27.526  27.928  42.470  1.00 26.58           C  
ATOM    274  C   LEU L  38      23.739  26.419  42.053  1.00 26.92           C  
ATOM    275  O   LEU L  38      23.440  26.446  43.245  1.00 27.73           O  
ATOM    276  N   ASN L  39      24.005  25.263  41.409  1.00 25.96           N  
ATOM    277  CA  ASN L  39      23.899  24.012  42.111  1.00 26.07           C  
ATOM    278  CB  ASN L  39      22.717  23.153  41.632  1.00 26.93           C  
ATOM    279  CG  ASN L  39      21.435  23.911  41.941  1.00 27.16           C  
ATOM    280  OD1 ASN L  39      21.422  24.825  42.765  1.00 27.72           O  
ATOM    281  ND2 ASN L  39      20.322  23.522  41.262  1.00 27.55           N  
ATOM    282  C   ASN L  39      25.147  23.210  41.881  1.00 26.31           C  
ATOM    283  O   ASN L  39      25.937  23.496  40.982  1.00 27.32           O  
ATOM    284  N   TRP L  40      25.366  22.185  42.733  1.00 25.47           N  
ATOM    285  CA  TRP L  40      26.503  21.316  42.598  1.00 24.26           C  
ATOM    286  CB  TRP L  40      27.476  21.387  43.789  1.00 25.09           C  
ATOM    287  CG  TRP L  40      28.206  22.704  43.925  1.00 26.13           C  
ATOM    288  CD2 TRP L  40      29.492  22.978  43.345  1.00 26.65           C  
ATOM    289  CD1 TRP L  40      27.831  23.836  44.586  1.00 25.55           C  
ATOM    290  NE1 TRP L  40      28.801  24.801  44.453  1.00 24.82           N  
ATOM    291  CE2 TRP L  40      29.830  24.285  43.694  1.00 27.66           C  
ATOM    292  CE3 TRP L  40      30.324  22.203  42.588  1.00 25.97           C  
ATOM    293  CZ2 TRP L  40      31.009  24.842  43.285  1.00 27.78           C  
ATOM    294  CZ3 TRP L  40      31.513  22.765  42.179  1.00 27.33           C  
ATOM    295  CH2 TRP L  40      31.847  24.059  42.521  1.00 26.28           C  
ATOM    296  C   TRP L  40      25.990  19.906  42.541  1.00 24.69           C  
ATOM    297  O   TRP L  40      25.097  19.526  43.298  1.00 24.17           O  
ATOM    298  N   LEU L  41      26.545  19.091  41.619  1.00 25.57           N  
ATOM    299  CA  LEU L  41      26.118  17.724  41.489  1.00 24.86           C  
ATOM    300  CB  LEU L  41      25.447  17.418  40.138  1.00 24.71           C  
ATOM    301  CG  LEU L  41      24.179  18.252  39.875  1.00 24.72           C  
ATOM    302  CD1 LEU L  41      24.515  19.745  39.753  1.00 24.73           C  
ATOM    303  CD2 LEU L  41      23.401  17.724  38.661  1.00 27.40           C  
ATOM    304  C   LEU L  41      27.322  16.843  41.575  1.00 25.76           C  
ATOM    305  O   LEU L  41      28.433  17.251  41.237  1.00 24.49           O  
ATOM    306  N   LEU L  42      27.124  15.604  42.065  1.00 25.39           N  
ATOM    307  CA  LEU L  42      28.202  14.662  42.141  1.00 27.48           C  
ATOM    308  CB  LEU L  42      28.479  14.156  43.569  1.00 27.42           C  
ATOM    309  CG  LEU L  42      29.545  13.046  43.637  1.00 28.85           C  
ATOM    310  CD1 LEU L  42      30.906  13.539  43.126  1.00 27.64           C  
ATOM    311  CD2 LEU L  42      29.629  12.435  45.045  1.00 27.10           C  
ATOM    312  C   LEU L  42      27.826  13.474  41.322  1.00 27.76           C  
ATOM    313  O   LEU L  42      26.751  12.900  41.495  1.00 29.68           O  
ATOM    314  N   GLN L  43      28.706  13.077  40.384  1.00 27.49           N  
ATOM    315  CA  GLN L  43      28.412  11.911  39.608  1.00 27.47           C  
ATOM    316  CB  GLN L  43      28.489  12.142  38.087  1.00 25.23           C  
ATOM    317  CG  GLN L  43      28.128  10.905  37.259  1.00 21.05           C  
ATOM    318  CD  GLN L  43      28.195  11.276  35.783  1.00 22.54           C  
ATOM    319  OE1 GLN L  43      28.737  12.316  35.412  1.00 20.90           O  
ATOM    320  NE2 GLN L  43      27.625  10.400  34.913  1.00 22.75           N  
ATOM    321  C   GLN L  43      29.435  10.882  39.960  1.00 28.61           C  
ATOM    322  O   GLN L  43      30.618  11.033  39.656  1.00 28.86           O  
ATOM    323  N   ARG L  44      28.992   9.804  40.634  1.00 33.24           N  
ATOM    324  CA  ARG L  44      29.876   8.734  40.987  1.00 36.36           C  
ATOM    325  CB  ARG L  44      29.337   7.844  42.122  1.00 36.12           C  
ATOM    326  CG  ARG L  44      29.277   8.568  43.469  1.00 39.42           C  
ATOM    327  CD  ARG L  44      28.746   7.701  44.613  1.00 43.91           C  
ATOM    328  NE  ARG L  44      28.814   8.509  45.863  1.00 46.12           N  
ATOM    329  CZ  ARG L  44      27.769   9.310  46.222  1.00 48.30           C  
ATOM    330  NH1 ARG L  44      26.657   9.375  45.434  1.00 49.53           N1+
ATOM    331  NH2 ARG L  44      27.834  10.037  47.376  1.00 48.78           N  
ATOM    332  C   ARG L  44      30.030   7.902  39.760  1.00 38.57           C  
ATOM    333  O   ARG L  44      29.197   7.946  38.855  1.00 38.08           O  
ATOM    334  N   PRO L  45      31.081   7.145  39.689  1.00 41.05           N  
ATOM    335  CA  PRO L  45      31.292   6.383  38.500  1.00 41.91           C  
ATOM    336  CD  PRO L  45      32.330   7.480  40.354  1.00 42.29           C  
ATOM    337  CB  PRO L  45      32.687   5.781  38.639  1.00 42.97           C  
ATOM    338  CG  PRO L  45      33.430   6.820  39.503  1.00 42.58           C  
ATOM    339  C   PRO L  45      30.188   5.405  38.280  1.00 41.61           C  
ATOM    340  O   PRO L  45      29.785   4.722  39.220  1.00 40.59           O  
ATOM    341  N   GLY L  46      29.677   5.341  37.037  1.00 41.36           N  
ATOM    342  CA  GLY L  46      28.658   4.400  36.687  1.00 42.07           C  
ATOM    343  C   GLY L  46      27.328   4.836  37.229  1.00 42.70           C  
ATOM    344  O   GLY L  46      26.385   4.045  37.244  1.00 44.06           O  
ATOM    345  N   GLN L  47      27.195   6.102  37.677  1.00 40.14           N  
ATOM    346  CA  GLN L  47      25.936   6.507  38.245  1.00 37.42           C  
ATOM    347  CB  GLN L  47      26.011   6.816  39.750  1.00 40.58           C  
ATOM    348  CG  GLN L  47      26.329   5.595  40.615  1.00 44.76           C  
ATOM    349  CD  GLN L  47      25.090   4.715  40.667  1.00 47.19           C  
ATOM    350  OE1 GLN L  47      24.039   5.130  41.155  1.00 48.08           O  
ATOM    351  NE2 GLN L  47      25.207   3.462  40.151  1.00 49.22           N  
ATOM    352  C   GLN L  47      25.462   7.760  37.574  1.00 34.52           C  
ATOM    353  O   GLN L  47      26.180   8.372  36.786  1.00 33.75           O  
ATOM    354  N   SER L  48      24.196   8.141  37.848  1.00 32.09           N  
ATOM    355  CA  SER L  48      23.642   9.351  37.306  1.00 29.95           C  
ATOM    356  CB  SER L  48      22.108   9.338  37.208  1.00 29.90           C  
ATOM    357  OG  SER L  48      21.687   8.329  36.304  1.00 34.67           O  
ATOM    358  C   SER L  48      24.027  10.456  38.238  1.00 28.47           C  
ATOM    359  O   SER L  48      24.313  10.212  39.405  1.00 32.15           O  
ATOM    360  N   PRO L  49      24.020  11.677  37.773  1.00 24.89           N  
ATOM    361  CA  PRO L  49      24.418  12.763  38.620  1.00 23.34           C  
ATOM    362  CD  PRO L  49      24.259  11.958  36.367  1.00 23.07           C  
ATOM    363  CB  PRO L  49      24.539  13.976  37.701  1.00 22.38           C  
ATOM    364  CG  PRO L  49      24.901  13.356  36.337  1.00 21.39           C  
ATOM    365  C   PRO L  49      23.449  12.923  39.747  1.00 25.37           C  
ATOM    366  O   PRO L  49      22.274  12.592  39.579  1.00 26.55           O  
ATOM    367  N   LYS L  50      23.930  13.395  40.910  1.00 25.90           N  
ATOM    368  CA  LYS L  50      23.094  13.568  42.058  1.00 27.60           C  
ATOM    369  CB  LYS L  50      23.443  12.589  43.186  1.00 33.89           C  
ATOM    370  CG  LYS L  50      22.576  12.730  44.435  1.00 41.83           C  
ATOM    371  CD  LYS L  50      22.805  11.601  45.436  1.00 47.21           C  
ATOM    372  CE  LYS L  50      22.173  11.854  46.803  1.00 49.11           C  
ATOM    373  NZ  LYS L  50      22.559  10.774  47.737  1.00 49.87           N1+
ATOM    374  C   LYS L  50      23.346  14.947  42.581  1.00 26.92           C  
ATOM    375  O   LYS L  50      24.489  15.329  42.820  1.00 26.16           O  
ATOM    376  N   ARG L  51      22.280  15.735  42.787  1.00 26.21           N  
ATOM    377  CA  ARG L  51      22.446  17.090  43.238  1.00 26.11           C  
ATOM    378  CB  ARG L  51      21.189  17.945  42.990  1.00 25.40           C  
ATOM    379  CG  ARG L  51      21.343  19.421  43.360  1.00 24.54           C  
ATOM    380  CD  ARG L  51      20.089  20.253  43.078  1.00 25.80           C  
ATOM    381  NE  ARG L  51      19.136  20.042  44.204  1.00 29.91           N  
ATOM    382  CZ  ARG L  51      17.857  20.510  44.115  1.00 29.74           C  
ATOM    383  NH1 ARG L  51      17.442  21.149  42.982  1.00 28.70           N1+
ATOM    384  NH2 ARG L  51      16.994  20.341  45.158  1.00 29.31           N  
ATOM    385  C   ARG L  51      22.728  17.094  44.710  1.00 25.82           C  
ATOM    386  O   ARG L  51      21.984  16.501  45.489  1.00 26.16           O  
ATOM    387  N   LEU L  52      23.904  17.641  45.101  1.00 24.37           N  
ATOM    388  CA  LEU L  52      24.289  17.820  46.474  1.00 24.88           C  
ATOM    389  CB  LEU L  52      25.814  17.791  46.641  1.00 26.72           C  
ATOM    390  CG  LEU L  52      26.418  16.465  46.148  1.00 27.73           C  
ATOM    391  CD1 LEU L  52      27.928  16.398  46.406  1.00 28.95           C  
ATOM    392  CD2 LEU L  52      25.655  15.258  46.716  1.00 29.76           C  
ATOM    393  C   LEU L  52      23.789  19.102  47.084  1.00 24.93           C  
ATOM    394  O   LEU L  52      23.258  19.109  48.195  1.00 25.83           O  
ATOM    395  N   ILE L  53      23.969  20.236  46.369  1.00 26.27           N  
ATOM    396  CA  ILE L  53      23.639  21.519  46.928  1.00 26.32           C  
ATOM    397  CB  ILE L  53      24.850  22.310  47.335  1.00 26.55           C  
ATOM    398  CG1 ILE L  53      25.618  21.566  48.441  1.00 27.41           C  
ATOM    399  CG2 ILE L  53      24.401  23.722  47.742  1.00 25.30           C  
ATOM    400  CD1 ILE L  53      26.998  22.152  48.733  1.00 26.89           C  
ATOM    401  C   ILE L  53      22.906  22.317  45.899  1.00 28.80           C  
ATOM    402  O   ILE L  53      23.162  22.198  44.702  1.00 29.08           O  
ATOM    403  N   TYR L  54      21.944  23.149  46.351  1.00 28.30           N  
ATOM    404  CA  TYR L  54      21.207  23.946  45.418  1.00 30.10           C  
ATOM    405  CB  TYR L  54      19.836  23.326  45.075  1.00 31.63           C  
ATOM    406  CG  TYR L  54      18.929  23.328  46.259  1.00 33.86           C  
ATOM    407  CD1 TYR L  54      19.171  22.561  47.377  1.00 34.73           C  
ATOM    408  CD2 TYR L  54      17.822  24.133  46.252  1.00 34.83           C  
ATOM    409  CE1 TYR L  54      18.313  22.586  48.453  1.00 35.73           C  
ATOM    410  CE2 TYR L  54      16.960  24.163  47.320  1.00 35.02           C  
ATOM    411  CZ  TYR L  54      17.202  23.392  48.426  1.00 34.41           C  
ATOM    412  OH  TYR L  54      16.314  23.428  49.522  1.00 36.50           O  
ATOM    413  C   TYR L  54      21.072  25.321  46.000  1.00 30.00           C  
ATOM    414  O   TYR L  54      21.125  25.492  47.216  1.00 29.82           O  
ATOM    415  N   LEU L  55      20.886  26.373  45.175  1.00 17.31           N  
ATOM    416  CA  LEU L  55      20.776  27.711  45.717  1.00 18.54           C  
ATOM    417  CB  LEU L  55      19.583  27.910  46.672  1.00 18.69           C  
ATOM    418  CG  LEU L  55      18.199  27.915  45.992  1.00 19.71           C  
ATOM    419  CD1 LEU L  55      17.076  28.124  47.021  1.00 21.13           C  
ATOM    420  CD2 LEU L  55      18.137  28.938  44.848  1.00 20.87           C  
ATOM    421  C   LEU L  55      22.035  28.104  46.443  1.00 21.49           C  
ATOM    422  O   LEU L  55      22.000  28.791  47.467  1.00 23.49           O  
ATOM    423  N   VAL L  56      23.182  27.643  45.921  1.00 19.69           N  
ATOM    424  CA  VAL L  56      24.529  27.956  46.324  1.00 18.59           C  
ATOM    425  CB  VAL L  56      24.817  29.433  46.336  1.00 20.01           C  
ATOM    426  CG1 VAL L  56      26.273  29.656  46.773  1.00 20.17           C  
ATOM    427  CG2 VAL L  56      24.498  30.015  44.948  1.00 19.80           C  
ATOM    428  C   VAL L  56      24.899  27.391  47.665  1.00 19.64           C  
ATOM    429  O   VAL L  56      26.064  27.048  47.864  1.00 19.18           O  
ATOM    430  N   SER L  57      23.950  27.168  48.603  1.00 19.93           N  
ATOM    431  CA  SER L  57      24.427  26.685  49.876  1.00 19.80           C  
ATOM    432  CB  SER L  57      24.698  27.824  50.875  1.00 21.80           C  
ATOM    433  OG  SER L  57      23.489  28.499  51.181  1.00 28.43           O  
ATOM    434  C   SER L  57      23.426  25.774  50.531  1.00 19.34           C  
ATOM    435  O   SER L  57      23.625  25.381  51.679  1.00 19.88           O  
ATOM    436  N   LYS L  58      22.345  25.377  49.828  1.00 27.36           N  
ATOM    437  CA  LYS L  58      21.331  24.553  50.428  1.00 29.28           C  
ATOM    438  CB  LYS L  58      19.975  24.674  49.718  1.00 31.89           C  
ATOM    439  CG  LYS L  58      19.340  26.059  49.797  1.00 34.99           C  
ATOM    440  CD  LYS L  58      18.905  26.449  51.204  1.00 37.66           C  
ATOM    441  CE  LYS L  58      18.266  27.834  51.265  1.00 39.12           C  
ATOM    442  NZ  LYS L  58      17.753  28.091  52.626  1.00 38.81           N1+
ATOM    443  C   LYS L  58      21.736  23.129  50.241  1.00 29.79           C  
ATOM    444  O   LYS L  58      22.009  22.696  49.124  1.00 30.20           O  
ATOM    445  N   LEU L  59      21.766  22.355  51.342  1.00 28.10           N  
ATOM    446  CA  LEU L  59      22.150  20.976  51.264  1.00 30.01           C  
ATOM    447  CB  LEU L  59      22.741  20.481  52.595  1.00 30.59           C  
ATOM    448  CG  LEU L  59      23.445  19.120  52.519  1.00 33.66           C  
ATOM    449  CD1 LEU L  59      24.721  19.223  51.671  1.00 36.21           C  
ATOM    450  CD2 LEU L  59      23.709  18.548  53.921  1.00 36.86           C  
ATOM    451  C   LEU L  59      20.903  20.191  50.980  1.00 29.77           C  
ATOM    452  O   LEU L  59      19.848  20.453  51.556  1.00 30.91           O  
ATOM    453  N   ASP L  60      20.985  19.209  50.060  1.00 28.98           N  
ATOM    454  CA  ASP L  60      19.829  18.420  49.742  1.00 30.01           C  
ATOM    455  CB  ASP L  60      19.889  17.761  48.352  1.00 29.02           C  
ATOM    456  CG  ASP L  60      19.602  18.851  47.321  1.00 31.77           C  
ATOM    457  OD1 ASP L  60      18.577  19.566  47.491  1.00 32.50           O  
ATOM    458  OD2 ASP L  60      20.404  18.997  46.360  1.00 30.64           O1-
ATOM    459  C   ASP L  60      19.666  17.371  50.793  1.00 31.83           C  
ATOM    460  O   ASP L  60      20.556  17.141  51.610  1.00 32.32           O  
ATOM    461  N   SER L  61      18.495  16.707  50.811  1.00 34.56           N  
ATOM    462  CA  SER L  61      18.233  15.740  51.833  1.00 38.12           C  
ATOM    463  CB  SER L  61      16.810  15.159  51.772  1.00 40.90           C  
ATOM    464  OG  SER L  61      15.853  16.183  51.991  1.00 48.62           O  
ATOM    465  C   SER L  61      19.174  14.596  51.671  1.00 38.52           C  
ATOM    466  O   SER L  61      19.411  14.119  50.563  1.00 38.98           O  
ATOM    467  N   GLY L  62      19.741  14.133  52.801  1.00 38.94           N  
ATOM    468  CA  GLY L  62      20.587  12.977  52.794  1.00 38.41           C  
ATOM    469  C   GLY L  62      22.016  13.361  52.555  1.00 38.40           C  
ATOM    470  O   GLY L  62      22.903  12.518  52.673  1.00 38.43           O  
ATOM    471  N   VAL L  63      22.301  14.632  52.218  1.00 38.10           N  
ATOM    472  CA  VAL L  63      23.681  14.963  51.986  1.00 39.47           C  
ATOM    473  CB  VAL L  63      23.893  16.191  51.151  1.00 40.65           C  
ATOM    474  CG1 VAL L  63      25.406  16.428  51.028  1.00 29.05           C  
ATOM    475  CG2 VAL L  63      23.214  15.993  49.788  1.00 32.85           C  
ATOM    476  C   VAL L  63      24.340  15.183  53.311  1.00 40.72           C  
ATOM    477  O   VAL L  63      23.777  15.805  54.210  1.00 42.68           O  
ATOM    478  N   PRO L  64      25.540  14.686  53.443  1.00 41.84           N  
ATOM    479  CA  PRO L  64      26.247  14.817  54.686  1.00 40.34           C  
ATOM    480  CD  PRO L  64      25.945  13.497  52.710  1.00 41.57           C  
ATOM    481  CB  PRO L  64      27.443  13.874  54.588  1.00 40.99           C  
ATOM    482  CG  PRO L  64      26.963  12.781  53.615  1.00 41.46           C  
ATOM    483  C   PRO L  64      26.628  16.237  54.947  1.00 39.38           C  
ATOM    484  O   PRO L  64      26.860  16.992  54.006  1.00 39.24           O  
ATOM    485  N   ASP L  65      26.738  16.594  56.236  1.00 40.59           N  
ATOM    486  CA  ASP L  65      27.045  17.913  56.702  1.00 41.20           C  
ATOM    487  CB  ASP L  65      26.957  18.040  58.235  1.00 46.46           C  
ATOM    488  CG  ASP L  65      27.939  17.076  58.887  1.00 52.19           C  
ATOM    489  OD1 ASP L  65      28.452  16.169  58.178  1.00 53.90           O  
ATOM    490  OD2 ASP L  65      28.184  17.230  60.113  1.00 55.99           O1-
ATOM    491  C   ASP L  65      28.424  18.274  56.250  1.00 38.96           C  
ATOM    492  O   ASP L  65      28.824  19.434  56.312  1.00 38.74           O  
ATOM    493  N   ARG L  66      29.194  17.270  55.802  1.00 38.05           N  
ATOM    494  CA  ARG L  66      30.558  17.452  55.393  1.00 35.79           C  
ATOM    495  CB  ARG L  66      31.204  16.162  54.863  1.00 35.67           C  
ATOM    496  CG  ARG L  66      31.205  14.992  55.846  1.00 38.57           C  
ATOM    497  CD  ARG L  66      32.100  13.841  55.383  1.00 37.60           C  
ATOM    498  NE  ARG L  66      31.653  13.449  54.017  1.00 37.78           N  
ATOM    499  CZ  ARG L  66      30.813  12.388  53.840  1.00 38.41           C  
ATOM    500  NH1 ARG L  66      30.439  11.625  54.907  1.00 40.01           N1+
ATOM    501  NH2 ARG L  66      30.342  12.090  52.596  1.00 36.35           N  
ATOM    502  C   ARG L  66      30.629  18.428  54.256  1.00 34.54           C  
ATOM    503  O   ARG L  66      31.619  19.147  54.124  1.00 34.96           O  
ATOM    504  N   PHE L  67      29.602  18.448  53.378  1.00 33.16           N  
ATOM    505  CA  PHE L  67      29.633  19.308  52.225  1.00 31.83           C  
ATOM    506  CB  PHE L  67      28.779  18.790  51.053  1.00 29.48           C  
ATOM    507  CG  PHE L  67      29.407  17.563  50.492  1.00 28.42           C  
ATOM    508  CD1 PHE L  67      29.187  16.328  51.055  1.00 26.32           C  
ATOM    509  CD2 PHE L  67      30.214  17.648  49.385  1.00 27.69           C  
ATOM    510  CE1 PHE L  67      29.771  15.201  50.524  1.00 26.51           C  
ATOM    511  CE2 PHE L  67      30.800  16.526  48.849  1.00 27.94           C  
ATOM    512  CZ  PHE L  67      30.580  15.297  49.420  1.00 27.23           C  
ATOM    513  C   PHE L  67      29.089  20.668  52.558  1.00 31.60           C  
ATOM    514  O   PHE L  67      28.098  20.801  53.275  1.00 33.23           O  
ATOM    515  N   THR L  68      29.751  21.731  52.045  1.00 31.26           N  
ATOM    516  CA  THR L  68      29.278  23.074  52.233  1.00 31.28           C  
ATOM    517  CB  THR L  68      29.991  23.842  53.308  1.00 31.96           C  
ATOM    518  OG1 THR L  68      31.388  23.842  53.061  1.00 35.69           O  
ATOM    519  CG2 THR L  68      29.677  23.233  54.679  1.00 35.31           C  
ATOM    520  C   THR L  68      29.484  23.836  50.960  1.00 32.45           C  
ATOM    521  O   THR L  68      30.522  23.719  50.311  1.00 34.78           O  
ATOM    522  N   GLY L  69      28.487  24.664  50.585  1.00 32.50           N  
ATOM    523  CA  GLY L  69      28.609  25.455  49.396  1.00 30.51           C  
ATOM    524  C   GLY L  69      28.558  26.884  49.826  1.00 29.98           C  
ATOM    525  O   GLY L  69      27.916  27.218  50.821  1.00 30.02           O  
ATOM    526  N   SER L  70      29.250  27.768  49.081  1.00 30.35           N  
ATOM    527  CA  SER L  70      29.252  29.159  49.433  1.00 31.11           C  
ATOM    528  CB  SER L  70      30.256  29.499  50.547  1.00 32.55           C  
ATOM    529  OG  SER L  70      31.577  29.211  50.114  1.00 36.76           O  
ATOM    530  C   SER L  70      29.643  29.947  48.222  1.00 32.47           C  
ATOM    531  O   SER L  70      30.037  29.388  47.201  1.00 32.99           O  
ATOM    532  N   GLY L  71      29.512  31.289  48.297  1.00 32.76           N  
ATOM    533  CA  GLY L  71      29.920  32.106  47.190  1.00 32.91           C  
ATOM    534  C   GLY L  71      28.836  33.081  46.870  1.00 32.40           C  
ATOM    535  O   GLY L  71      27.776  33.090  47.494  1.00 34.26           O  
ATOM    536  N   SER L  72      29.098  33.960  45.883  1.00 32.58           N  
ATOM    537  CA  SER L  72      28.097  34.897  45.479  1.00 34.38           C  
ATOM    538  CB  SER L  72      27.932  36.080  46.446  1.00 35.52           C  
ATOM    539  OG  SER L  72      29.125  36.849  46.483  1.00 38.71           O  
ATOM    540  C   SER L  72      28.505  35.458  44.158  1.00 35.27           C  
ATOM    541  O   SER L  72      29.685  35.485  43.813  1.00 35.90           O  
ATOM    542  N   GLY L  73      27.515  35.927  43.378  1.00 35.05           N  
ATOM    543  CA  GLY L  73      27.804  36.547  42.123  1.00 35.56           C  
ATOM    544  C   GLY L  73      28.422  35.556  41.188  1.00 36.46           C  
ATOM    545  O   GLY L  73      27.747  34.680  40.654  1.00 37.89           O  
ATOM    546  N   THR L  74      29.694  35.815  40.836  1.00 35.97           N  
ATOM    547  CA  THR L  74      30.502  35.016  39.958  1.00 36.00           C  
ATOM    548  CB  THR L  74      31.521  35.847  39.240  1.00 35.96           C  
ATOM    549  OG1 THR L  74      32.405  36.452  40.173  1.00 37.22           O  
ATOM    550  CG2 THR L  74      30.782  36.929  38.435  1.00 34.30           C  
ATOM    551  C   THR L  74      31.235  33.870  40.607  1.00 36.45           C  
ATOM    552  O   THR L  74      31.488  32.864  39.944  1.00 38.19           O  
ATOM    553  N   ASP L  75      31.653  33.994  41.887  1.00 35.49           N  
ATOM    554  CA  ASP L  75      32.529  32.988  42.443  1.00 37.32           C  
ATOM    555  CB  ASP L  75      33.741  33.577  43.183  1.00 41.03           C  
ATOM    556  CG  ASP L  75      34.659  34.257  42.177  1.00 46.28           C  
ATOM    557  OD1 ASP L  75      34.363  34.189  40.953  1.00 48.56           O  
ATOM    558  OD2 ASP L  75      35.676  34.851  42.621  1.00 50.49           O1-
ATOM    559  C   ASP L  75      31.811  32.128  43.437  1.00 35.97           C  
ATOM    560  O   ASP L  75      31.118  32.630  44.320  1.00 37.62           O  
ATOM    561  N   PHE L  76      31.982  30.790  43.325  1.00 34.68           N  
ATOM    562  CA  PHE L  76      31.326  29.904  44.246  1.00 32.75           C  
ATOM    563  CB  PHE L  76      30.097  29.208  43.636  1.00 30.73           C  
ATOM    564  CG  PHE L  76      29.205  30.273  43.091  1.00 29.52           C  
ATOM    565  CD1 PHE L  76      28.391  31.019  43.910  1.00 28.13           C  
ATOM    566  CD2 PHE L  76      29.205  30.550  41.746  1.00 28.56           C  
ATOM    567  CE1 PHE L  76      27.580  32.004  43.394  1.00 27.21           C  
ATOM    568  CE2 PHE L  76      28.395  31.532  41.224  1.00 28.66           C  
ATOM    569  CZ  PHE L  76      27.576  32.264  42.048  1.00 28.12           C  
ATOM    570  C   PHE L  76      32.302  28.828  44.625  1.00 32.12           C  
ATOM    571  O   PHE L  76      33.241  28.549  43.878  1.00 32.55           O  
ATOM    572  N   THR L  77      32.122  28.200  45.811  1.00 30.23           N  
ATOM    573  CA  THR L  77      33.041  27.173  46.215  1.00 29.79           C  
ATOM    574  CB  THR L  77      34.052  27.652  47.212  1.00 30.83           C  
ATOM    575  OG1 THR L  77      34.783  28.748  46.680  1.00 34.21           O  
ATOM    576  CG2 THR L  77      35.007  26.493  47.533  1.00 30.92           C  
ATOM    577  C   THR L  77      32.299  26.049  46.873  1.00 30.03           C  
ATOM    578  O   THR L  77      31.291  26.253  47.551  1.00 30.01           O  
ATOM    579  N   LEU L  78      32.803  24.814  46.675  1.00 29.79           N  
ATOM    580  CA  LEU L  78      32.246  23.644  47.288  1.00 30.18           C  
ATOM    581  CB  LEU L  78      31.886  22.565  46.254  1.00 29.28           C  
ATOM    582  CG  LEU L  78      31.286  21.281  46.848  1.00 29.76           C  
ATOM    583  CD1 LEU L  78      29.938  21.563  47.527  1.00 31.77           C  
ATOM    584  CD2 LEU L  78      31.191  20.173  45.785  1.00 31.19           C  
ATOM    585  C   LEU L  78      33.332  23.103  48.166  1.00 30.63           C  
ATOM    586  O   LEU L  78      34.471  22.960  47.725  1.00 30.77           O  
ATOM    587  N   LYS L  79      33.028  22.806  49.447  1.00 31.54           N  
ATOM    588  CA  LYS L  79      34.073  22.293  50.288  1.00 31.76           C  
ATOM    589  CB  LYS L  79      34.544  23.254  51.393  1.00 34.46           C  
ATOM    590  CG  LYS L  79      35.415  24.397  50.878  1.00 40.21           C  
ATOM    591  CD  LYS L  79      35.718  25.465  51.930  1.00 45.61           C  
ATOM    592  CE  LYS L  79      36.616  26.587  51.403  1.00 49.16           C  
ATOM    593  NZ  LYS L  79      36.889  27.569  52.475  1.00 49.48           N1+
ATOM    594  C   LYS L  79      33.613  21.045  50.966  1.00 32.65           C  
ATOM    595  O   LYS L  79      32.438  20.881  51.285  1.00 33.60           O  
ATOM    596  N   ILE L  80      34.566  20.120  51.181  1.00 31.49           N  
ATOM    597  CA  ILE L  80      34.304  18.888  51.862  1.00 32.63           C  
ATOM    598  CB  ILE L  80      34.664  17.690  51.031  1.00 31.80           C  
ATOM    599  CG1 ILE L  80      33.909  17.733  49.692  1.00 30.95           C  
ATOM    600  CG2 ILE L  80      34.371  16.424  51.853  1.00 29.84           C  
ATOM    601  CD1 ILE L  80      34.447  16.753  48.650  1.00 31.17           C  
ATOM    602  C   ILE L  80      35.213  18.901  53.053  1.00 34.28           C  
ATOM    603  O   ILE L  80      36.430  19.007  52.907  1.00 35.90           O  
ATOM    604  N   SER L  81      34.642  18.808  54.269  1.00 36.24           N  
ATOM    605  CA  SER L  81      35.435  18.870  55.464  1.00 38.60           C  
ATOM    606  CB  SER L  81      34.582  18.868  56.745  1.00 37.90           C  
ATOM    607  OG  SER L  81      33.851  17.655  56.847  1.00 40.65           O  
ATOM    608  C   SER L  81      36.363  17.695  55.523  1.00 38.78           C  
ATOM    609  O   SER L  81      37.563  17.864  55.733  1.00 41.71           O  
ATOM    610  N   ARG L  82      35.825  16.467  55.354  1.00 38.86           N  
ATOM    611  CA  ARG L  82      36.647  15.287  55.377  1.00 40.42           C  
ATOM    612  CB  ARG L  82      36.353  14.331  56.544  1.00 45.63           C  
ATOM    613  CG  ARG L  82      36.691  14.853  57.932  1.00 52.96           C  
ATOM    614  CD  ARG L  82      36.432  13.818  59.031  1.00 61.18           C  
ATOM    615  NE  ARG L  82      34.959  13.649  59.185  1.00 66.93           N  
ATOM    616  CZ  ARG L  82      34.280  12.697  58.480  1.00 68.45           C  
ATOM    617  NH1 ARG L  82      34.936  11.881  57.603  1.00 68.16           N1+
ATOM    618  NH2 ARG L  82      32.935  12.558  58.669  1.00 69.13           N  
ATOM    619  C   ARG L  82      36.255  14.476  54.189  1.00 39.61           C  
ATOM    620  O   ARG L  82      35.115  14.029  54.097  1.00 41.28           O  
ATOM    621  N   VAL L  83      37.192  14.224  53.261  1.00 36.61           N  
ATOM    622  CA  VAL L  83      36.822  13.422  52.133  1.00 34.84           C  
ATOM    623  CB  VAL L  83      37.742  13.541  50.950  1.00 34.38           C  
ATOM    624  CG1 VAL L  83      37.528  14.901  50.278  1.00 33.03           C  
ATOM    625  CG2 VAL L  83      39.183  13.360  51.442  1.00 33.35           C  
ATOM    626  C   VAL L  83      36.774  11.984  52.536  1.00 36.33           C  
ATOM    627  O   VAL L  83      37.635  11.486  53.260  1.00 36.44           O  
ATOM    628  N   GLU L  84      35.726  11.287  52.057  1.00 38.43           N  
ATOM    629  CA  GLU L  84      35.547   9.891  52.322  1.00 39.85           C  
ATOM    630  CB  GLU L  84      34.231   9.577  53.053  1.00 42.08           C  
ATOM    631  CG  GLU L  84      34.206  10.201  54.451  1.00 46.47           C  
ATOM    632  CD  GLU L  84      32.978   9.712  55.200  1.00 49.22           C  
ATOM    633  OE1 GLU L  84      32.147   8.995  54.580  1.00 50.77           O  
ATOM    634  OE2 GLU L  84      32.857  10.044  56.409  1.00 51.35           O1-
ATOM    635  C   GLU L  84      35.548   9.211  50.987  1.00 38.73           C  
ATOM    636  O   GLU L  84      35.427   9.862  49.951  1.00 36.49           O  
ATOM    637  N   ALA L  85      35.680   7.872  50.976  1.00 38.65           N  
ATOM    638  CA  ALA L  85      35.802   7.126  49.752  1.00 39.64           C  
ATOM    639  CB  ALA L  85      35.941   5.612  49.982  1.00 39.43           C  
ATOM    640  C   ALA L  85      34.590   7.334  48.898  1.00 39.37           C  
ATOM    641  O   ALA L  85      34.694   7.428  47.676  1.00 39.02           O  
ATOM    642  N   GLU L  86      33.405   7.420  49.523  1.00 39.13           N  
ATOM    643  CA  GLU L  86      32.170   7.547  48.801  1.00 40.44           C  
ATOM    644  CB  GLU L  86      30.942   7.585  49.725  1.00 44.03           C  
ATOM    645  CG  GLU L  86      30.663   6.255  50.428  1.00 51.27           C  
ATOM    646  CD  GLU L  86      31.675   6.074  51.548  1.00 55.71           C  
ATOM    647  OE1 GLU L  86      31.816   7.013  52.375  1.00 57.13           O  
ATOM    648  OE2 GLU L  86      32.320   4.992  51.592  1.00 59.98           O1-
ATOM    649  C   GLU L  86      32.173   8.816  48.001  1.00 38.13           C  
ATOM    650  O   GLU L  86      31.520   8.899  46.964  1.00 39.71           O  
ATOM    651  N   ASP L  87      32.895   9.841  48.484  1.00 34.74           N  
ATOM    652  CA  ASP L  87      32.956  11.159  47.909  1.00 33.07           C  
ATOM    653  CB  ASP L  87      33.731  12.144  48.801  1.00 31.68           C  
ATOM    654  CG  ASP L  87      32.932  12.320  50.084  1.00 32.68           C  
ATOM    655  OD1 ASP L  87      31.734  11.925  50.090  1.00 32.29           O  
ATOM    656  OD2 ASP L  87      33.506  12.846  51.073  1.00 33.75           O1-
ATOM    657  C   ASP L  87      33.613  11.172  46.556  1.00 31.98           C  
ATOM    658  O   ASP L  87      33.423  12.119  45.793  1.00 32.91           O  
ATOM    659  N   LEU L  88      34.444  10.166  46.225  1.00 31.17           N  
ATOM    660  CA  LEU L  88      35.173  10.224  44.984  1.00 31.02           C  
ATOM    661  CB  LEU L  88      36.204   9.092  44.833  1.00 33.87           C  
ATOM    662  CG  LEU L  88      37.299   9.117  45.919  1.00 36.46           C  
ATOM    663  CD1 LEU L  88      38.343   8.017  45.681  1.00 36.70           C  
ATOM    664  CD2 LEU L  88      37.924  10.514  46.064  1.00 35.38           C  
ATOM    665  C   LEU L  88      34.239  10.188  43.812  1.00 28.65           C  
ATOM    666  O   LEU L  88      33.233   9.481  43.810  1.00 26.24           O  
ATOM    667  N   GLY L  89      34.569  10.983  42.769  1.00 25.29           N  
ATOM    668  CA  GLY L  89      33.752  11.044  41.589  1.00 24.69           C  
ATOM    669  C   GLY L  89      34.020  12.351  40.909  1.00 23.66           C  
ATOM    670  O   GLY L  89      35.084  12.945  41.079  1.00 24.92           O  
ATOM    671  N   VAL L  90      33.054  12.823  40.094  1.00 25.32           N  
ATOM    672  CA  VAL L  90      33.236  14.075  39.418  1.00 24.93           C  
ATOM    673  CB  VAL L  90      33.103  13.963  37.928  1.00 24.60           C  
ATOM    674  CG1 VAL L  90      31.629  13.728  37.577  1.00 24.00           C  
ATOM    675  CG2 VAL L  90      33.725  15.208  37.287  1.00 24.47           C  
ATOM    676  C   VAL L  90      32.195  15.030  39.927  1.00 25.05           C  
ATOM    677  O   VAL L  90      31.031  14.668  40.092  1.00 23.18           O  
ATOM    678  N   TYR L  91      32.593  16.297  40.179  1.00 24.75           N  
ATOM    679  CA  TYR L  91      31.696  17.281  40.723  1.00 24.63           C  
ATOM    680  CB  TYR L  91      32.273  18.045  41.929  1.00 22.15           C  
ATOM    681  CG  TYR L  91      32.364  17.123  43.096  1.00 23.44           C  
ATOM    682  CD1 TYR L  91      33.418  16.250  43.233  1.00 22.53           C  
ATOM    683  CD2 TYR L  91      31.390  17.142  44.066  1.00 23.30           C  
ATOM    684  CE1 TYR L  91      33.491  15.406  44.318  1.00 23.49           C  
ATOM    685  CE2 TYR L  91      31.457  16.300  45.151  1.00 23.07           C  
ATOM    686  CZ  TYR L  91      32.509  15.429  45.280  1.00 22.79           C  
ATOM    687  OH  TYR L  91      32.580  14.563  46.392  1.00 24.22           O  
ATOM    688  C   TYR L  91      31.430  18.313  39.671  1.00 26.67           C  
ATOM    689  O   TYR L  91      32.356  18.797  39.019  1.00 27.17           O  
ATOM    690  N   TYR L  92      30.141  18.676  39.486  1.00 27.44           N  
ATOM    691  CA  TYR L  92      29.783  19.638  38.480  1.00 25.03           C  
ATOM    692  CB  TYR L  92      28.764  19.148  37.429  1.00 22.45           C  
ATOM    693  CG  TYR L  92      29.258  17.967  36.664  1.00 19.90           C  
ATOM    694  CD1 TYR L  92      30.081  18.123  35.572  1.00 18.83           C  
ATOM    695  CD2 TYR L  92      28.881  16.699  37.036  1.00 18.21           C  
ATOM    696  CE1 TYR L  92      30.531  17.030  34.869  1.00 18.32           C  
ATOM    697  CE2 TYR L  92      29.325  15.602  36.337  1.00 17.02           C  
ATOM    698  CZ  TYR L  92      30.146  15.768  35.247  1.00 18.44           C  
ATOM    699  OH  TYR L  92      30.602  14.644  34.528  1.00 22.85           O  
ATOM    700  C   TYR L  92      29.053  20.768  39.136  1.00 25.32           C  
ATOM    701  O   TYR L  92      28.310  20.574  40.097  1.00 25.67           O  
ATOM    702  N   CYS L  93      29.265  21.995  38.619  1.00 26.54           N  
ATOM    703  CA  CYS L  93      28.536  23.147  39.060  1.00 26.85           C  
ATOM    704  CB  CYS L  93      29.434  24.348  39.440  1.00 27.14           C  
ATOM    705  SG  CYS L  93      30.545  24.897  38.111  1.00 31.76           S  
ATOM    706  C   CYS L  93      27.666  23.515  37.895  1.00 27.80           C  
ATOM    707  O   CYS L  93      28.056  23.312  36.746  1.00 26.29           O  
ATOM    708  N   TRP L  94      26.441  24.020  38.155  1.00 28.90           N  
ATOM    709  CA  TRP L  94      25.529  24.332  37.083  1.00 29.65           C  
ATOM    710  CB  TRP L  94      24.501  23.202  36.891  1.00 28.78           C  
ATOM    711  CG  TRP L  94      23.464  23.377  35.806  1.00 15.58           C  
ATOM    712  CD2 TRP L  94      22.053  23.437  36.060  1.00 17.27           C  
ATOM    713  CD1 TRP L  94      23.618  23.427  34.450  1.00 14.60           C  
ATOM    714  NE1 TRP L  94      22.386  23.513  33.844  1.00  0.00           N  
ATOM    715  CE2 TRP L  94      21.415  23.515  34.823  1.00 14.74           C  
ATOM    716  CE3 TRP L  94      21.344  23.409  37.228  1.00  0.00           C  
ATOM    717  CZ2 TRP L  94      20.053  23.570  34.735  1.00  0.00           C  
ATOM    718  CZ3 TRP L  94      19.971  23.480  37.137  1.00  0.00           C  
ATOM    719  CH2 TRP L  94      19.340  23.558  35.913  1.00  0.00           C  
ATOM    720  C   TRP L  94      24.793  25.596  37.427  1.00 30.42           C  
ATOM    721  O   TRP L  94      24.472  25.832  38.590  1.00 31.53           O  
ATOM    722  N   GLN L  95      24.502  26.445  36.411  1.00 29.19           N  
ATOM    723  CA  GLN L  95      23.820  27.691  36.654  1.00 27.86           C  
ATOM    724  CB  GLN L  95      24.629  28.928  36.214  1.00 26.22           C  
ATOM    725  CG  GLN L  95      24.895  29.013  34.710  1.00 23.23           C  
ATOM    726  CD  GLN L  95      23.708  29.695  34.045  1.00 23.49           C  
ATOM    727  OE1 GLN L  95      22.994  30.477  34.669  1.00 23.36           O  
ATOM    728  NE2 GLN L  95      23.491  29.390  32.737  1.00 22.59           N  
ATOM    729  C   GLN L  95      22.506  27.708  35.918  1.00 28.29           C  
ATOM    730  O   GLN L  95      22.430  27.370  34.739  1.00 27.16           O  
ATOM    731  N   GLY L  96      21.447  27.831  36.760  1.00 18.49           N  
ATOM    732  CA  GLY L  96      20.027  27.958  36.544  1.00 19.19           C  
ATOM    733  C   GLY L  96      19.595  29.364  36.239  1.00 21.53           C  
ATOM    734  O   GLY L  96      18.487  29.588  35.761  1.00 23.30           O  
ATOM    735  N   THR L  97      20.399  30.359  36.639  1.00 20.70           N  
ATOM    736  CA  THR L  97      19.996  31.737  36.589  1.00 22.35           C  
ATOM    737  CB  THR L  97      21.058  32.642  37.136  1.00 22.24           C  
ATOM    738  OG1 THR L  97      21.355  32.278  38.477  1.00 16.03           O  
ATOM    739  CG2 THR L  97      20.558  34.095  37.074  1.00 17.30           C  
ATOM    740  C   THR L  97      19.696  32.188  35.193  1.00 25.72           C  
ATOM    741  O   THR L  97      18.712  32.894  34.978  1.00 28.28           O  
ATOM    742  N   HIS L  98      20.526  31.815  34.199  1.00 23.60           N  
ATOM    743  CA  HIS L  98      20.283  32.329  32.882  1.00 23.55           C  
ATOM    744  ND1 HIS L  98      21.001  35.583  33.127  1.00 30.34           N  
ATOM    745  CG  HIS L  98      21.685  34.391  33.237  1.00 25.49           C  
ATOM    746  CB  HIS L  98      21.441  33.197  32.363  1.00 22.74           C  
ATOM    747  NE2 HIS L  98      22.443  35.835  34.801  1.00 29.69           N  
ATOM    748  CD2 HIS L  98      22.562  34.562  34.265  1.00 26.87           C  
ATOM    749  CE1 HIS L  98      21.495  36.408  34.082  1.00 29.91           C  
ATOM    750  C   HIS L  98      20.087  31.203  31.913  1.00 24.77           C  
ATOM    751  O   HIS L  98      20.529  30.078  32.135  1.00 25.15           O  
ATOM    752  N   PHE L  99      19.398  31.499  30.794  1.00 22.95           N  
ATOM    753  CA  PHE L  99      19.134  30.524  29.773  1.00 22.40           C  
ATOM    754  CB  PHE L  99      17.699  30.659  29.219  1.00 23.53           C  
ATOM    755  CG  PHE L  99      17.485  29.777  28.035  1.00 20.99           C  
ATOM    756  CD1 PHE L  99      17.202  28.438  28.175  1.00 22.72           C  
ATOM    757  CD2 PHE L  99      17.548  30.308  26.767  1.00 24.02           C  
ATOM    758  CE1 PHE L  99      16.997  27.645  27.066  1.00 24.07           C  
ATOM    759  CE2 PHE L  99      17.345  29.522  25.657  1.00 26.66           C  
ATOM    760  CZ  PHE L  99      17.073  28.185  25.804  1.00 24.58           C  
ATOM    761  C   PHE L  99      20.108  30.799  28.674  1.00 23.07           C  
ATOM    762  O   PHE L  99      20.326  31.962  28.334  1.00 24.41           O  
ATOM    763  N   PRO L 100      20.737  29.801  28.100  1.00 19.96           N  
ATOM    764  CA  PRO L 100      20.570  28.421  28.487  1.00 19.51           C  
ATOM    765  CD  PRO L 100      21.183  29.925  26.724  1.00 21.82           C  
ATOM    766  CB  PRO L 100      20.994  27.583  27.277  1.00 20.16           C  
ATOM    767  CG  PRO L 100      21.793  28.554  26.393  1.00 24.93           C  
ATOM    768  C   PRO L 100      21.340  28.088  29.728  1.00 21.45           C  
ATOM    769  O   PRO L 100      22.267  28.815  30.084  1.00 21.12           O  
ATOM    770  N   TYR L 101      20.973  26.969  30.387  1.00 19.74           N  
ATOM    771  CA  TYR L 101      21.578  26.561  31.623  1.00 18.79           C  
ATOM    772  CB  TYR L 101      20.669  25.606  32.407  1.00 18.46           C  
ATOM    773  CG  TYR L 101      19.334  26.274  32.402  1.00 19.54           C  
ATOM    774  CD1 TYR L 101      18.990  27.225  33.337  1.00 20.20           C  
ATOM    775  CD2 TYR L 101      18.428  25.954  31.416  1.00 19.87           C  
ATOM    776  CE1 TYR L 101      17.755  27.829  33.291  1.00 21.00           C  
ATOM    777  CE2 TYR L 101      17.193  26.554  31.367  1.00 24.33           C  
ATOM    778  CZ  TYR L 101      16.855  27.493  32.308  1.00 29.33           C  
ATOM    779  OH  TYR L 101      15.587  28.112  32.259  1.00 31.65           O  
ATOM    780  C   TYR L 101      22.855  25.854  31.271  1.00 18.72           C  
ATOM    781  O   TYR L 101      22.883  25.066  30.326  1.00 19.26           O  
ATOM    782  N   THR L 102      23.962  26.132  32.003  1.00 25.54           N  
ATOM    783  CA  THR L 102      25.211  25.548  31.602  1.00 24.35           C  
ATOM    784  CB  THR L 102      26.161  26.551  31.014  1.00 23.82           C  
ATOM    785  OG1 THR L 102      26.435  27.580  31.955  1.00 23.53           O  
ATOM    786  CG2 THR L 102      25.523  27.147  29.749  1.00 22.22           C  
ATOM    787  C   THR L 102      25.881  24.913  32.787  1.00 25.48           C  
ATOM    788  O   THR L 102      25.652  25.293  33.935  1.00 24.14           O  
ATOM    789  N   PHE L 103      26.742  23.910  32.515  1.00 25.20           N  
ATOM    790  CA  PHE L 103      27.440  23.192  33.548  1.00 24.00           C  
ATOM    791  CB  PHE L 103      27.357  21.658  33.418  1.00 22.35           C  
ATOM    792  CG  PHE L 103      25.979  21.164  33.708  1.00 24.53           C  
ATOM    793  CD1 PHE L 103      24.983  21.240  32.762  1.00 22.96           C  
ATOM    794  CD2 PHE L 103      25.690  20.593  34.928  1.00 23.76           C  
ATOM    795  CE1 PHE L 103      23.719  20.770  33.036  1.00 24.03           C  
ATOM    796  CE2 PHE L 103      24.428  20.123  35.206  1.00 22.88           C  
ATOM    797  CZ  PHE L 103      23.437  20.213  34.260  1.00 23.42           C  
ATOM    798  C   PHE L 103      28.898  23.508  33.440  1.00 24.95           C  
ATOM    799  O   PHE L 103      29.375  23.982  32.411  1.00 25.88           O  
ATOM    800  N   GLY L 104      29.640  23.278  34.540  1.00 26.39           N  
ATOM    801  CA  GLY L 104      31.061  23.456  34.506  1.00 26.04           C  
ATOM    802  C   GLY L 104      31.606  22.197  33.900  1.00 27.80           C  
ATOM    803  O   GLY L 104      30.877  21.224  33.719  1.00 27.82           O  
ATOM    804  N   GLY L 105      32.917  22.186  33.595  1.00 28.60           N  
ATOM    805  CA  GLY L 105      33.588  21.081  32.967  1.00 27.39           C  
ATOM    806  C   GLY L 105      33.552  19.880  33.860  1.00 27.58           C  
ATOM    807  O   GLY L 105      33.566  18.745  33.387  1.00 30.21           O  
ATOM    808  N   GLY L 106      33.565  20.100  35.186  1.00 26.81           N  
ATOM    809  CA  GLY L 106      33.550  19.012  36.121  1.00 25.87           C  
ATOM    810  C   GLY L 106      34.901  18.938  36.747  1.00 26.32           C  
ATOM    811  O   GLY L 106      35.908  19.288  36.134  1.00 28.93           O  
ATOM    812  N   THR L 107      34.944  18.503  38.021  1.00 25.08           N  
ATOM    813  CA  THR L 107      36.205  18.344  38.677  1.00 24.42           C  
ATOM    814  CB  THR L 107      36.427  19.286  39.832  1.00 23.22           C  
ATOM    815  OG1 THR L 107      37.767  19.177  40.272  1.00 22.86           O  
ATOM    816  CG2 THR L 107      35.487  18.970  41.005  1.00 21.37           C  
ATOM    817  C   THR L 107      36.247  16.939  39.179  1.00 26.04           C  
ATOM    818  O   THR L 107      35.343  16.488  39.879  1.00 26.71           O  
ATOM    819  N   LYS L 108      37.298  16.178  38.832  1.00 27.29           N  
ATOM    820  CA  LYS L 108      37.256  14.838  39.321  1.00 28.95           C  
ATOM    821  CB  LYS L 108      37.621  13.760  38.287  1.00 33.04           C  
ATOM    822  CG  LYS L 108      37.167  12.369  38.734  1.00 39.49           C  
ATOM    823  CD  LYS L 108      37.069  11.349  37.601  1.00 44.67           C  
ATOM    824  CE  LYS L 108      36.597   9.972  38.070  1.00 44.62           C  
ATOM    825  NZ  LYS L 108      36.274   9.128  36.901  1.00 46.33           N1+
ATOM    826  C   LYS L 108      38.168  14.730  40.491  1.00 28.75           C  
ATOM    827  O   LYS L 108      39.290  15.237  40.481  1.00 28.54           O  
ATOM    828  N   LEU L 109      37.673  14.081  41.561  1.00 27.95           N  
ATOM    829  CA  LEU L 109      38.487  13.901  42.721  1.00 29.44           C  
ATOM    830  CB  LEU L 109      37.719  13.785  44.048  1.00 28.84           C  
ATOM    831  CG  LEU L 109      37.087  15.093  44.547  1.00 28.74           C  
ATOM    832  CD1 LEU L 109      36.363  14.871  45.884  1.00 27.53           C  
ATOM    833  CD2 LEU L 109      38.128  16.221  44.623  1.00 28.22           C  
ATOM    834  C   LEU L 109      39.210  12.612  42.543  1.00 30.75           C  
ATOM    835  O   LEU L 109      38.626  11.611  42.134  1.00 31.40           O  
ATOM    836  N   GLU L 110      40.523  12.620  42.827  1.00 33.28           N  
ATOM    837  CA  GLU L 110      41.286  11.416  42.721  1.00 32.94           C  
ATOM    838  CB  GLU L 110      42.257  11.378  41.531  1.00 35.12           C  
ATOM    839  CG  GLU L 110      43.350  12.441  41.608  1.00 39.18           C  
ATOM    840  CD  GLU L 110      44.450  12.044  40.635  1.00 41.87           C  
ATOM    841  OE1 GLU L 110      44.233  12.168  39.399  1.00 41.88           O  
ATOM    842  OE2 GLU L 110      45.525  11.602  41.120  1.00 43.09           O1-
ATOM    843  C   GLU L 110      42.111  11.317  43.960  1.00 31.41           C  
ATOM    844  O   GLU L 110      42.306  12.301  44.672  1.00 30.07           O  
ATOM    845  N   ILE L 111      42.615  10.103  44.249  1.00 29.87           N  
ATOM    846  CA  ILE L 111      43.382   9.893  45.439  1.00 31.52           C  
ATOM    847  CB  ILE L 111      43.257   8.499  45.985  1.00 30.34           C  
ATOM    848  CG1 ILE L 111      41.794   8.208  46.366  1.00 34.48           C  
ATOM    849  CG2 ILE L 111      44.238   8.360  47.161  1.00 34.15           C  
ATOM    850  CD1 ILE L 111      41.505   6.731  46.632  1.00 33.09           C  
ATOM    851  C   ILE L 111      44.818  10.140  45.125  1.00 33.13           C  
ATOM    852  O   ILE L 111      45.343   9.661  44.120  1.00 34.13           O  
ATOM    853  N   LYS L 112      45.492  10.936  45.979  1.00 33.45           N  
ATOM    854  CA  LYS L 112      46.881  11.172  45.746  1.00 31.70           C  
ATOM    855  CB  LYS L 112      47.543  12.136  46.748  1.00 33.12           C  
ATOM    856  CG  LYS L 112      47.181  13.602  46.508  1.00 38.53           C  
ATOM    857  CD  LYS L 112      47.657  14.547  47.611  1.00 42.57           C  
ATOM    858  CE  LYS L 112      47.300  16.011  47.346  1.00 44.82           C  
ATOM    859  NZ  LYS L 112      47.781  16.854  48.460  1.00 47.84           N1+
ATOM    860  C   LYS L 112      47.568   9.820  45.885  1.00 29.86           C  
ATOM    861  O   LYS L 112      47.496   9.235  46.999  1.00 27.23           O  
ATOM    862  OXT LYS L 112      48.171   9.353  44.881  1.00  0.00           O1-
TER     863      LYS L 112 
ATOM    864  N   GLN H 113       9.553   5.402  45.976  1.00 53.14           N1+
ATOM    865  CA  GLN H 113       9.419   6.874  46.066  1.00 51.62           C  
ATOM    866  CB  GLN H 113      10.617   7.457  46.836  1.00 56.77           C  
ATOM    867  CG  GLN H 113      10.659   6.994  48.294  1.00 64.78           C  
ATOM    868  CD  GLN H 113      11.879   7.604  48.970  1.00 71.03           C  
ATOM    869  OE1 GLN H 113      11.872   7.863  50.172  1.00 75.46           O  
ATOM    870  NE2 GLN H 113      12.961   7.833  48.179  1.00 72.28           N  
ATOM    871  C   GLN H 113       9.366   7.470  44.697  1.00 47.28           C  
ATOM    872  O   GLN H 113       8.635   6.991  43.832  1.00 49.28           O  
ATOM    873  N   VAL H 114      10.139   8.549  44.472  1.00 40.95           N  
ATOM    874  CA  VAL H 114      10.142   9.211  43.200  1.00 39.87           C  
ATOM    875  CB  VAL H 114      10.583  10.641  43.296  1.00 39.20           C  
ATOM    876  CG1 VAL H 114      10.709  11.218  41.879  1.00 37.78           C  
ATOM    877  CG2 VAL H 114       9.586  11.392  44.193  1.00 39.90           C  
ATOM    878  C   VAL H 114      11.103   8.505  42.295  1.00 38.93           C  
ATOM    879  O   VAL H 114      12.219   8.177  42.691  1.00 40.69           O  
ATOM    880  N   GLN H 115      10.691   8.248  41.037  1.00 37.95           N  
ATOM    881  CA  GLN H 115      11.601   7.546  40.183  1.00 36.80           C  
ATOM    882  CB  GLN H 115      11.435   6.023  40.306  1.00 38.73           C  
ATOM    883  CG  GLN H 115      12.558   5.209  39.670  1.00 45.35           C  
ATOM    884  CD  GLN H 115      12.230   3.741  39.891  1.00 50.16           C  
ATOM    885  OE1 GLN H 115      11.194   3.248  39.449  1.00 52.36           O  
ATOM    886  NE2 GLN H 115      13.135   3.022  40.607  1.00 51.64           N  
ATOM    887  C   GLN H 115      11.353   7.932  38.756  1.00 35.73           C  
ATOM    888  O   GLN H 115      10.215   8.154  38.343  1.00 35.86           O  
ATOM    889  N   LEU H 116      12.442   8.051  37.971  1.00 33.66           N  
ATOM    890  CA  LEU H 116      12.326   8.322  36.569  1.00 30.45           C  
ATOM    891  CB  LEU H 116      13.053   9.601  36.121  1.00 28.54           C  
ATOM    892  CG  LEU H 116      12.473  10.880  36.753  1.00 28.55           C  
ATOM    893  CD1 LEU H 116      12.693  10.901  38.270  1.00 28.00           C  
ATOM    894  CD2 LEU H 116      13.004  12.144  36.067  1.00 27.45           C  
ATOM    895  C   LEU H 116      12.976   7.162  35.884  1.00 30.93           C  
ATOM    896  O   LEU H 116      14.192   6.994  35.964  1.00 32.09           O  
ATOM    897  N   GLN H 117      12.171   6.338  35.179  1.00 30.58           N  
ATOM    898  CA  GLN H 117      12.668   5.139  34.560  1.00 30.20           C  
ATOM    899  CB  GLN H 117      11.673   3.970  34.692  1.00 33.80           C  
ATOM    900  CG  GLN H 117      12.154   2.639  34.112  1.00 41.11           C  
ATOM    901  CD  GLN H 117      12.978   1.913  35.168  1.00 45.12           C  
ATOM    902  OE1 GLN H 117      13.840   2.499  35.820  1.00 47.33           O  
ATOM    903  NE2 GLN H 117      12.703   0.593  35.347  1.00 48.14           N  
ATOM    904  C   GLN H 117      12.857   5.402  33.096  1.00 28.99           C  
ATOM    905  O   GLN H 117      11.915   5.754  32.392  1.00 30.22           O  
ATOM    906  N   GLN H 118      14.093   5.206  32.594  1.00 25.91           N  
ATOM    907  CA  GLN H 118      14.387   5.496  31.215  1.00 25.41           C  
ATOM    908  CB  GLN H 118      15.666   6.339  31.065  1.00 23.80           C  
ATOM    909  CG  GLN H 118      15.503   7.740  31.654  1.00 21.29           C  
ATOM    910  CD  GLN H 118      16.745   8.543  31.315  1.00 21.73           C  
ATOM    911  OE1 GLN H 118      16.926   9.659  31.795  1.00 25.75           O  
ATOM    912  NE2 GLN H 118      17.622   7.971  30.450  1.00 20.40           N  
ATOM    913  C   GLN H 118      14.507   4.216  30.421  1.00 26.45           C  
ATOM    914  O   GLN H 118      14.783   3.152  30.969  1.00 25.67           O  
ATOM    915  N   PRO H 119      14.275   4.297  29.124  1.00 29.24           N  
ATOM    916  CA  PRO H 119      14.261   3.138  28.274  1.00 31.16           C  
ATOM    917  CD  PRO H 119      14.748   5.427  28.350  1.00 42.38           C  
ATOM    918  CB  PRO H 119      13.838   3.675  26.921  1.00 31.02           C  
ATOM    919  CG  PRO H 119      14.540   5.045  26.871  1.00 45.25           C  
ATOM    920  C   PRO H 119      15.650   2.586  28.173  1.00 32.04           C  
ATOM    921  O   PRO H 119      16.600   3.292  28.504  1.00 35.26           O  
ATOM    922  N   GLY H 120      15.782   1.339  27.677  1.00 31.58           N  
ATOM    923  CA  GLY H 120      17.045   0.661  27.594  1.00 30.67           C  
ATOM    924  C   GLY H 120      17.897   1.247  26.509  1.00 31.18           C  
ATOM    925  O   GLY H 120      17.438   2.026  25.672  1.00 33.12           O  
ATOM    926  N   ALA H 121      19.180   0.829  26.495  1.00 29.29           N  
ATOM    927  CA  ALA H 121      20.166   1.329  25.579  1.00 28.21           C  
ATOM    928  CB  ALA H 121      21.536   0.641  25.716  1.00 28.60           C  
ATOM    929  C   ALA H 121      19.682   1.124  24.182  1.00 28.30           C  
ATOM    930  O   ALA H 121      18.993   0.150  23.885  1.00 28.43           O  
ATOM    931  N   GLU H 122      20.027   2.073  23.285  1.00 27.86           N  
ATOM    932  CA  GLU H 122      19.562   1.985  21.932  1.00 29.27           C  
ATOM    933  CB  GLU H 122      18.610   3.131  21.548  1.00 31.33           C  
ATOM    934  CG  GLU H 122      17.244   3.043  22.228  1.00 34.24           C  
ATOM    935  CD  GLU H 122      16.321   2.233  21.330  1.00 38.56           C  
ATOM    936  OE1 GLU H 122      15.785   2.832  20.362  1.00 40.71           O  
ATOM    937  OE2 GLU H 122      16.139   1.015  21.592  1.00 37.49           O1-
ATOM    938  C   GLU H 122      20.714   2.037  20.976  1.00 29.91           C  
ATOM    939  O   GLU H 122      21.662   2.802  21.148  1.00 30.89           O  
ATOM    940  N   LEU H 123      20.649   1.192  19.928  1.00 30.17           N  
ATOM    941  CA  LEU H 123      21.633   1.200  18.885  1.00 29.23           C  
ATOM    942  CB  LEU H 123      22.090  -0.221  18.486  1.00 27.34           C  
ATOM    943  CG  LEU H 123      23.295  -0.305  17.522  1.00 28.33           C  
ATOM    944  CD1 LEU H 123      23.635  -1.769  17.208  1.00 28.95           C  
ATOM    945  CD2 LEU H 123      23.099   0.522  16.242  1.00 28.24           C  
ATOM    946  C   LEU H 123      20.916   1.817  17.726  1.00 29.33           C  
ATOM    947  O   LEU H 123      19.879   1.312  17.297  1.00 29.39           O  
ATOM    948  N   VAL H 124      21.440   2.939  17.183  1.00 29.22           N  
ATOM    949  CA  VAL H 124      20.718   3.587  16.128  1.00 32.59           C  
ATOM    950  CB  VAL H 124      20.239   4.958  16.518  1.00 33.92           C  
ATOM    951  CG1 VAL H 124      19.491   5.587  15.336  1.00 33.57           C  
ATOM    952  CG2 VAL H 124      19.399   4.842  17.797  1.00 31.97           C  
ATOM    953  C   VAL H 124      21.612   3.757  14.933  1.00 33.64           C  
ATOM    954  O   VAL H 124      22.788   4.094  15.059  1.00 32.95           O  
ATOM    955  N   ARG H 125      21.055   3.515  13.732  1.00 35.40           N  
ATOM    956  CA  ARG H 125      21.819   3.684  12.527  1.00 37.92           C  
ATOM    957  CB  ARG H 125      21.255   2.913  11.321  1.00 40.67           C  
ATOM    958  CG  ARG H 125      21.185   1.396  11.513  1.00 47.07           C  
ATOM    959  CD  ARG H 125      22.407   0.794  12.211  1.00 52.74           C  
ATOM    960  NE  ARG H 125      22.320  -0.687  12.075  1.00 57.39           N  
ATOM    961  CZ  ARG H 125      21.482  -1.420  12.868  1.00 59.53           C  
ATOM    962  NH1 ARG H 125      20.649  -0.803  13.756  1.00 59.55           N1+
ATOM    963  NH2 ARG H 125      21.471  -2.780  12.764  1.00 60.00           N  
ATOM    964  C   ARG H 125      21.779   5.140  12.186  1.00 36.89           C  
ATOM    965  O   ARG H 125      20.742   5.793  12.299  1.00 35.61           O  
ATOM    966  N   PRO H 126      22.888   5.668  11.754  1.00 36.39           N  
ATOM    967  CA  PRO H 126      23.002   7.067  11.442  1.00 36.03           C  
ATOM    968  CD  PRO H 126      23.915   4.871  11.103  1.00 35.31           C  
ATOM    969  CB  PRO H 126      24.416   7.234  10.894  1.00 35.85           C  
ATOM    970  CG  PRO H 126      24.695   5.871  10.234  1.00 36.68           C  
ATOM    971  C   PRO H 126      21.984   7.479  10.421  1.00 36.41           C  
ATOM    972  O   PRO H 126      21.693   6.701   9.516  1.00 37.10           O  
ATOM    973  N   GLY H 127      21.425   8.699  10.564  1.00 36.98           N  
ATOM    974  CA  GLY H 127      20.506   9.238   9.600  1.00 35.94           C  
ATOM    975  C   GLY H 127      19.102   8.903   9.993  1.00 33.82           C  
ATOM    976  O   GLY H 127      18.149   9.485   9.479  1.00 35.82           O  
ATOM    977  N   ALA H 128      18.941   7.945  10.919  1.00 31.85           N  
ATOM    978  CA  ALA H 128      17.648   7.536  11.383  1.00 31.85           C  
ATOM    979  CB  ALA H 128      17.605   6.079  11.869  1.00 31.61           C  
ATOM    980  C   ALA H 128      17.280   8.409  12.542  1.00 33.02           C  
ATOM    981  O   ALA H 128      17.927   9.418  12.812  1.00 32.41           O  
ATOM    982  N   SER H 129      16.163   8.066  13.216  1.00 33.25           N  
ATOM    983  CA  SER H 129      15.733   8.804  14.369  1.00 35.11           C  
ATOM    984  CB  SER H 129      14.417   9.573  14.155  1.00 37.07           C  
ATOM    985  OG  SER H 129      14.582  10.567  13.158  1.00 42.37           O  
ATOM    986  C   SER H 129      15.475   7.825  15.471  1.00 33.75           C  
ATOM    987  O   SER H 129      15.253   6.640  15.225  1.00 34.42           O  
ATOM    988  N   VAL H 130      15.521   8.299  16.733  1.00 30.66           N  
ATOM    989  CA  VAL H 130      15.268   7.431  17.844  1.00 28.07           C  
ATOM    990  CB  VAL H 130      16.527   7.000  18.537  1.00 27.20           C  
ATOM    991  CG1 VAL H 130      17.204   8.236  19.149  1.00 28.20           C  
ATOM    992  CG2 VAL H 130      16.181   5.905  19.552  1.00 25.52           C  
ATOM    993  C   VAL H 130      14.416   8.182  18.827  1.00 27.20           C  
ATOM    994  O   VAL H 130      14.470   9.409  18.895  1.00 27.07           O  
ATOM    995  N   LYS H 131      13.579   7.457  19.595  1.00 24.98           N  
ATOM    996  CA  LYS H 131      12.730   8.103  20.559  1.00 26.28           C  
ATOM    997  CB  LYS H 131      11.233   7.945  20.251  1.00 27.54           C  
ATOM    998  CG  LYS H 131      10.327   8.744  21.187  1.00 31.21           C  
ATOM    999  CD  LYS H 131       8.869   8.810  20.729  1.00 33.86           C  
ATOM   1000  CE  LYS H 131       8.081   7.531  21.026  1.00 38.95           C  
ATOM   1001  NZ  LYS H 131       6.663   7.709  20.645  1.00 42.42           N1+
ATOM   1002  C   LYS H 131      12.981   7.454  21.885  1.00 26.56           C  
ATOM   1003  O   LYS H 131      12.839   6.243  22.030  1.00 26.43           O  
ATOM   1004  N   LEU H 132      13.347   8.263  22.898  1.00 25.09           N  
ATOM   1005  CA  LEU H 132      13.648   7.748  24.199  1.00 23.72           C  
ATOM   1006  CB  LEU H 132      14.908   8.384  24.807  1.00 22.00           C  
ATOM   1007  CG  LEU H 132      16.174   8.188  23.952  1.00 25.77           C  
ATOM   1008  CD1 LEU H 132      17.395   8.852  24.611  1.00 22.87           C  
ATOM   1009  CD2 LEU H 132      16.403   6.707  23.614  1.00 25.98           C  
ATOM   1010  C   LEU H 132      12.509   8.108  25.103  1.00 22.88           C  
ATOM   1011  O   LEU H 132      11.837   9.113  24.884  1.00 25.22           O  
ATOM   1012  N   SER H 133      12.262   7.290  26.148  1.00 22.26           N  
ATOM   1013  CA  SER H 133      11.160   7.554  27.033  1.00 22.66           C  
ATOM   1014  CB  SER H 133      10.140   6.406  27.086  1.00 23.31           C  
ATOM   1015  OG  SER H 133      10.750   5.239  27.619  1.00 26.29           O  
ATOM   1016  C   SER H 133      11.677   7.740  28.428  1.00 22.89           C  
ATOM   1017  O   SER H 133      12.799   7.369  28.746  1.00 23.70           O  
ATOM   1018  N   CYS H 134      10.880   8.376  29.302  1.00 21.91           N  
ATOM   1019  CA  CYS H 134      11.267   8.561  30.673  1.00 21.31           C  
ATOM   1020  CB  CYS H 134      11.899   9.954  30.914  1.00 18.08           C  
ATOM   1021  SG  CYS H 134      12.395  10.280  32.634  1.00 21.41           S  
ATOM   1022  C   CYS H 134       9.997   8.469  31.468  1.00 23.32           C  
ATOM   1023  O   CYS H 134       9.214   9.416  31.502  1.00 24.61           O  
ATOM   1024  N   LYS H 135       9.763   7.320  32.133  1.00 25.43           N  
ATOM   1025  CA  LYS H 135       8.554   7.087  32.879  1.00 25.39           C  
ATOM   1026  CB  LYS H 135       8.306   5.582  33.091  1.00 28.01           C  
ATOM   1027  CG  LYS H 135       7.046   5.221  33.879  1.00 33.41           C  
ATOM   1028  CD  LYS H 135       5.740   5.369  33.099  1.00 37.81           C  
ATOM   1029  CE  LYS H 135       4.534   4.821  33.862  1.00 40.07           C  
ATOM   1030  NZ  LYS H 135       3.359   4.740  32.969  1.00 40.42           N1+
ATOM   1031  C   LYS H 135       8.705   7.700  34.235  1.00 26.68           C  
ATOM   1032  O   LYS H 135       9.648   7.399  34.961  1.00 27.10           O  
ATOM   1033  N   ALA H 136       7.750   8.560  34.634  1.00 26.76           N  
ATOM   1034  CA  ALA H 136       7.861   9.191  35.918  1.00 27.15           C  
ATOM   1035  CB  ALA H 136       7.538  10.695  35.895  1.00 26.90           C  
ATOM   1036  C   ALA H 136       6.889   8.545  36.849  1.00 27.21           C  
ATOM   1037  O   ALA H 136       5.815   8.106  36.439  1.00 27.44           O  
ATOM   1038  N   SER H 137       7.275   8.436  38.138  1.00 25.50           N  
ATOM   1039  CA  SER H 137       6.392   7.866  39.114  1.00 26.19           C  
ATOM   1040  CB  SER H 137       6.465   6.331  39.176  1.00 27.06           C  
ATOM   1041  OG  SER H 137       7.768   5.918  39.556  1.00 30.04           O  
ATOM   1042  C   SER H 137       6.793   8.382  40.460  1.00 25.56           C  
ATOM   1043  O   SER H 137       7.939   8.775  40.675  1.00 26.84           O  
ATOM   1044  N   GLY H 138       5.837   8.395  41.415  1.00 30.95           N  
ATOM   1045  CA  GLY H 138       6.128   8.761  42.776  1.00 30.52           C  
ATOM   1046  C   GLY H 138       5.771  10.187  43.064  1.00 34.30           C  
ATOM   1047  O   GLY H 138       5.648  10.559  44.230  1.00 35.91           O  
ATOM   1048  N   TYR H 139       5.590  11.028  42.028  1.00 32.94           N  
ATOM   1049  CA  TYR H 139       5.232  12.390  42.295  1.00 33.45           C  
ATOM   1050  CB  TYR H 139       6.389  13.414  42.149  1.00 32.72           C  
ATOM   1051  CG  TYR H 139       7.036  13.376  40.792  1.00 30.77           C  
ATOM   1052  CD1 TYR H 139       6.358  13.700  39.643  1.00 29.49           C  
ATOM   1053  CD2 TYR H 139       8.368  13.062  40.658  1.00 30.02           C  
ATOM   1054  CE1 TYR H 139       6.957  13.679  38.408  1.00 27.50           C  
ATOM   1055  CE2 TYR H 139       8.983  13.040  39.427  1.00 28.63           C  
ATOM   1056  CZ  TYR H 139       8.276  13.342  38.291  1.00 30.23           C  
ATOM   1057  OH  TYR H 139       8.899  13.321  37.026  1.00 29.66           O  
ATOM   1058  C   TYR H 139       4.164  12.783  41.335  1.00 34.31           C  
ATOM   1059  O   TYR H 139       3.686  11.975  40.537  1.00 34.46           O  
ATOM   1060  N   THR H 140       3.770  14.070  41.401  1.00 34.26           N  
ATOM   1061  CA  THR H 140       2.788  14.562  40.487  1.00 33.92           C  
ATOM   1062  CB  THR H 140       2.030  15.750  41.005  1.00 37.90           C  
ATOM   1063  OG1 THR H 140       1.339  15.407  42.196  1.00 25.49           O  
ATOM   1064  CG2 THR H 140       1.040  16.218  39.926  1.00 24.78           C  
ATOM   1065  C   THR H 140       3.544  14.984  39.268  1.00 35.18           C  
ATOM   1066  O   THR H 140       4.307  15.950  39.282  1.00 35.00           O  
ATOM   1067  N   PHE H 141       3.305  14.255  38.165  1.00 33.19           N  
ATOM   1068  CA  PHE H 141       4.020  14.397  36.932  1.00 32.37           C  
ATOM   1069  CB  PHE H 141       3.571  13.360  35.884  1.00 34.14           C  
ATOM   1070  CG  PHE H 141       4.446  13.480  34.681  1.00 32.66           C  
ATOM   1071  CD1 PHE H 141       5.780  13.150  34.757  1.00 32.60           C  
ATOM   1072  CD2 PHE H 141       3.931  13.881  33.469  1.00 31.73           C  
ATOM   1073  CE1 PHE H 141       6.594  13.245  33.653  1.00 30.40           C  
ATOM   1074  CE2 PHE H 141       4.741  13.976  32.362  1.00 33.56           C  
ATOM   1075  CZ  PHE H 141       6.075  13.661  32.453  1.00 34.52           C  
ATOM   1076  C   PHE H 141       3.846  15.776  36.366  1.00 34.41           C  
ATOM   1077  O   PHE H 141       4.799  16.346  35.842  1.00 35.11           O  
ATOM   1078  N   THR H 142       2.622  16.333  36.442  1.00 33.01           N  
ATOM   1079  CA  THR H 142       2.282  17.620  35.893  1.00 32.94           C  
ATOM   1080  CB  THR H 142       0.799  17.877  35.820  1.00 35.88           C  
ATOM   1081  OG1 THR H 142       0.208  17.771  37.106  1.00 35.06           O  
ATOM   1082  CG2 THR H 142       0.164  16.878  34.831  1.00 32.15           C  
ATOM   1083  C   THR H 142       2.923  18.747  36.655  1.00 33.68           C  
ATOM   1084  O   THR H 142       3.066  19.850  36.134  1.00 34.08           O  
ATOM   1085  N   SER H 143       3.259  18.532  37.937  1.00 32.88           N  
ATOM   1086  CA  SER H 143       3.767  19.573  38.789  1.00 32.73           C  
ATOM   1087  CB  SER H 143       3.723  19.167  40.269  1.00 33.28           C  
ATOM   1088  OG  SER H 143       4.227  20.220  41.072  1.00 38.17           O  
ATOM   1089  C   SER H 143       5.181  19.989  38.480  1.00 34.50           C  
ATOM   1090  O   SER H 143       5.606  21.052  38.933  1.00 35.07           O  
ATOM   1091  N   TYR H 144       5.975  19.189  37.737  1.00 32.74           N  
ATOM   1092  CA  TYR H 144       7.342  19.606  37.581  1.00 31.68           C  
ATOM   1093  CB  TYR H 144       8.324  18.707  38.358  1.00 32.69           C  
ATOM   1094  CG  TYR H 144       7.934  18.736  39.798  1.00 31.13           C  
ATOM   1095  CD1 TYR H 144       6.903  17.948  40.250  1.00 33.84           C  
ATOM   1096  CD2 TYR H 144       8.596  19.534  40.700  1.00 35.30           C  
ATOM   1097  CE1 TYR H 144       6.531  17.957  41.573  1.00 36.04           C  
ATOM   1098  CE2 TYR H 144       8.233  19.553  42.027  1.00 35.72           C  
ATOM   1099  CZ  TYR H 144       7.196  18.764  42.465  1.00 39.46           C  
ATOM   1100  OH  TYR H 144       6.811  18.773  43.824  1.00 39.15           O  
ATOM   1101  C   TYR H 144       7.743  19.535  36.138  1.00 30.36           C  
ATOM   1102  O   TYR H 144       7.382  18.617  35.405  1.00 31.88           O  
ATOM   1103  N   TRP H 145       8.529  20.532  35.701  1.00 23.04           N  
ATOM   1104  CA  TRP H 145       9.114  20.547  34.390  1.00 24.63           C  
ATOM   1105  CB  TRP H 145       9.959  21.807  34.136  1.00 25.81           C  
ATOM   1106  CG  TRP H 145       9.155  23.084  34.038  1.00 27.06           C  
ATOM   1107  CD2 TRP H 145       9.096  23.906  32.862  1.00 28.08           C  
ATOM   1108  CD1 TRP H 145       8.403  23.714  34.985  1.00 27.82           C  
ATOM   1109  NE1 TRP H 145       7.870  24.872  34.470  1.00 30.26           N  
ATOM   1110  CE2 TRP H 145       8.294  25.004  33.165  1.00 28.14           C  
ATOM   1111  CE3 TRP H 145       9.668  23.758  31.631  1.00 31.48           C  
ATOM   1112  CZ2 TRP H 145       8.049  25.974  32.236  1.00 30.66           C  
ATOM   1113  CZ3 TRP H 145       9.420  24.737  30.696  1.00 32.83           C  
ATOM   1114  CH2 TRP H 145       8.625  25.825  30.993  1.00 33.28           C  
ATOM   1115  C   TRP H 145      10.020  19.359  34.293  1.00 25.77           C  
ATOM   1116  O   TRP H 145      10.564  18.903  35.296  1.00 24.61           O  
ATOM   1117  N   MET H 146      10.177  18.804  33.073  1.00 24.80           N  
ATOM   1118  CA  MET H 146      11.043  17.676  32.890  1.00 24.19           C  
ATOM   1119  CB  MET H 146      10.363  16.481  32.201  1.00 24.88           C  
ATOM   1120  CG  MET H 146      11.285  15.276  32.026  1.00 29.72           C  
ATOM   1121  SD  MET H 146      11.732  14.441  33.578  1.00 32.76           S  
ATOM   1122  CE  MET H 146      10.073  13.771  33.884  1.00 33.10           C  
ATOM   1123  C   MET H 146      12.167  18.140  32.019  1.00 24.59           C  
ATOM   1124  O   MET H 146      11.940  18.712  30.955  1.00 25.85           O  
ATOM   1125  N   ASN H 147      13.420  17.908  32.465  1.00 24.36           N  
ATOM   1126  CA  ASN H 147      14.572  18.351  31.728  1.00 23.28           C  
ATOM   1127  CB  ASN H 147      15.649  19.022  32.608  1.00 22.29           C  
ATOM   1128  CG  ASN H 147      15.186  20.418  33.022  1.00 24.98           C  
ATOM   1129  OD1 ASN H 147      15.170  21.346  32.214  1.00 26.67           O  
ATOM   1130  ND2 ASN H 147      14.802  20.577  34.316  1.00 30.33           N  
ATOM   1131  C   ASN H 147      15.222  17.171  31.063  1.00 23.24           C  
ATOM   1132  O   ASN H 147      15.098  16.033  31.516  1.00 22.93           O  
ATOM   1133  N   TRP H 148      15.912  17.418  29.930  1.00 21.69           N  
ATOM   1134  CA  TRP H 148      16.637  16.371  29.263  1.00 20.33           C  
ATOM   1135  CB  TRP H 148      16.091  16.022  27.866  1.00 19.94           C  
ATOM   1136  CG  TRP H 148      14.740  15.345  27.890  1.00 19.42           C  
ATOM   1137  CD2 TRP H 148      14.547  13.920  27.889  1.00 18.89           C  
ATOM   1138  CD1 TRP H 148      13.495  15.903  27.914  1.00 19.31           C  
ATOM   1139  NE1 TRP H 148      12.539  14.916  27.930  1.00 20.26           N  
ATOM   1140  CE2 TRP H 148      13.172  13.692  27.915  1.00 19.82           C  
ATOM   1141  CE3 TRP H 148      15.442  12.889  27.869  1.00 20.65           C  
ATOM   1142  CZ2 TRP H 148      12.668  12.423  27.921  1.00 21.43           C  
ATOM   1143  CZ3 TRP H 148      14.930  11.610  27.875  1.00 21.10           C  
ATOM   1144  CH2 TRP H 148      13.569  11.382  27.901  1.00 20.40           C  
ATOM   1145  C   TRP H 148      18.048  16.855  29.111  1.00 21.56           C  
ATOM   1146  O   TRP H 148      18.281  17.994  28.704  1.00 22.46           O  
ATOM   1147  N   VAL H 149      19.031  15.987  29.439  1.00 20.52           N  
ATOM   1148  CA  VAL H 149      20.420  16.354  29.394  1.00 19.32           C  
ATOM   1149  CB  VAL H 149      21.039  16.414  30.766  1.00 18.70           C  
ATOM   1150  CG1 VAL H 149      22.524  16.797  30.650  1.00  3.89           C  
ATOM   1151  CG2 VAL H 149      20.223  17.403  31.614  1.00  2.00           C  
ATOM   1152  C   VAL H 149      21.153  15.316  28.596  1.00 21.15           C  
ATOM   1153  O   VAL H 149      20.673  14.198  28.421  1.00 21.70           O  
ATOM   1154  N   LYS H 150      22.338  15.686  28.064  1.00 22.78           N  
ATOM   1155  CA  LYS H 150      23.126  14.796  27.253  1.00 23.96           C  
ATOM   1156  CB  LYS H 150      23.240  15.296  25.804  1.00 24.84           C  
ATOM   1157  CG  LYS H 150      24.068  14.398  24.885  1.00 25.71           C  
ATOM   1158  CD  LYS H 150      24.006  14.820  23.416  1.00 27.06           C  
ATOM   1159  CE  LYS H 150      24.872  16.040  23.105  1.00 26.90           C  
ATOM   1160  NZ  LYS H 150      24.760  16.390  21.672  1.00 31.12           N1+
ATOM   1161  C   LYS H 150      24.525  14.780  27.790  1.00 25.17           C  
ATOM   1162  O   LYS H 150      25.031  15.796  28.258  1.00 24.79           O  
ATOM   1163  N   GLN H 151      25.185  13.602  27.758  1.00 26.00           N  
ATOM   1164  CA  GLN H 151      26.559  13.545  28.168  1.00 26.86           C  
ATOM   1165  CB  GLN H 151      26.753  12.975  29.586  1.00 24.67           C  
ATOM   1166  CG  GLN H 151      28.209  12.989  30.057  1.00 23.69           C  
ATOM   1167  CD  GLN H 151      28.256  12.530  31.509  1.00 25.82           C  
ATOM   1168  OE1 GLN H 151      27.541  11.615  31.914  1.00 24.93           O  
ATOM   1169  NE2 GLN H 151      29.124  13.192  32.321  1.00 23.64           N  
ATOM   1170  C   GLN H 151      27.275  12.658  27.193  1.00 27.30           C  
ATOM   1171  O   GLN H 151      27.056  11.449  27.163  1.00 26.98           O  
ATOM   1172  N   ARG H 152      28.165  13.241  26.363  1.00 29.93           N  
ATOM   1173  CA  ARG H 152      28.893  12.462  25.401  1.00 34.54           C  
ATOM   1174  CB  ARG H 152      29.469  13.287  24.236  1.00 37.16           C  
ATOM   1175  CG  ARG H 152      28.361  13.888  23.364  1.00 42.36           C  
ATOM   1176  CD  ARG H 152      28.818  14.397  21.996  1.00 44.54           C  
ATOM   1177  NE  ARG H 152      29.666  15.605  22.198  1.00 49.29           N  
ATOM   1178  CZ  ARG H 152      29.723  16.544  21.210  1.00 51.05           C  
ATOM   1179  NH1 ARG H 152      28.970  16.385  20.083  1.00 52.14           N1+
ATOM   1180  NH2 ARG H 152      30.523  17.643  21.340  1.00 51.44           N  
ATOM   1181  C   ARG H 152      29.998  11.787  26.142  1.00 37.35           C  
ATOM   1182  O   ARG H 152      30.337  12.183  27.255  1.00 34.81           O  
ATOM   1183  N   PRO H 153      30.565  10.760  25.574  1.00 41.07           N  
ATOM   1184  CA  PRO H 153      31.570  10.045  26.298  1.00 43.21           C  
ATOM   1185  CD  PRO H 153      29.848   9.893  24.651  1.00 43.39           C  
ATOM   1186  CB  PRO H 153      31.855   8.785  25.488  1.00 44.06           C  
ATOM   1187  CG  PRO H 153      30.504   8.507  24.799  1.00 42.52           C  
ATOM   1188  C   PRO H 153      32.765  10.871  26.644  1.00 44.78           C  
ATOM   1189  O   PRO H 153      33.325  11.528  25.770  1.00 44.34           O  
ATOM   1190  N   GLY H 154      33.164  10.844  27.932  1.00 47.41           N  
ATOM   1191  CA  GLY H 154      34.331  11.537  28.391  1.00 49.76           C  
ATOM   1192  C   GLY H 154      34.046  13.002  28.447  1.00 50.47           C  
ATOM   1193  O   GLY H 154      34.942  13.813  28.678  1.00 50.67           O  
ATOM   1194  N   GLN H 155      32.770  13.381  28.268  1.00 50.79           N  
ATOM   1195  CA  GLN H 155      32.439  14.773  28.212  1.00 50.28           C  
ATOM   1196  CB  GLN H 155      31.561  15.142  27.006  1.00 53.27           C  
ATOM   1197  CG  GLN H 155      32.284  15.115  25.661  1.00 57.01           C  
ATOM   1198  CD  GLN H 155      32.872  16.499  25.428  1.00 61.16           C  
ATOM   1199  OE1 GLN H 155      32.861  17.008  24.309  1.00 63.14           O  
ATOM   1200  NE2 GLN H 155      33.395  17.134  26.511  1.00 60.28           N  
ATOM   1201  C   GLN H 155      31.640  15.149  29.409  1.00 47.81           C  
ATOM   1202  O   GLN H 155      31.365  14.343  30.297  1.00 45.95           O  
ATOM   1203  N   GLY H 156      31.262  16.441  29.443  1.00 44.87           N  
ATOM   1204  CA  GLY H 156      30.489  16.995  30.507  1.00 40.79           C  
ATOM   1205  C   GLY H 156      29.042  16.853  30.158  1.00 37.75           C  
ATOM   1206  O   GLY H 156      28.655  15.993  29.365  1.00 36.71           O  
ATOM   1207  N   LEU H 157      28.205  17.715  30.761  1.00 34.34           N  
ATOM   1208  CA  LEU H 157      26.782  17.644  30.605  1.00 29.60           C  
ATOM   1209  CB  LEU H 157      26.060  17.737  31.958  1.00 27.04           C  
ATOM   1210  CG  LEU H 157      26.359  16.561  32.905  1.00 26.04           C  
ATOM   1211  CD1 LEU H 157      25.734  16.782  34.288  1.00 23.49           C  
ATOM   1212  CD2 LEU H 157      25.905  15.232  32.289  1.00 24.46           C  
ATOM   1213  C   LEU H 157      26.298  18.799  29.782  1.00 28.69           C  
ATOM   1214  O   LEU H 157      26.772  19.926  29.921  1.00 28.52           O  
ATOM   1215  N   GLU H 158      25.327  18.525  28.884  1.00 28.07           N  
ATOM   1216  CA  GLU H 158      24.732  19.558  28.084  1.00 27.33           C  
ATOM   1217  CB  GLU H 158      24.934  19.382  26.568  1.00 29.23           C  
ATOM   1218  CG  GLU H 158      26.379  19.605  26.113  1.00 34.02           C  
ATOM   1219  CD  GLU H 158      26.440  19.436  24.599  1.00 43.53           C  
ATOM   1220  OE1 GLU H 158      25.440  19.806  23.926  1.00 45.15           O  
ATOM   1221  OE2 GLU H 158      27.480  18.937  24.092  1.00 45.61           O1-
ATOM   1222  C   GLU H 158      23.259  19.533  28.348  1.00 25.96           C  
ATOM   1223  O   GLU H 158      22.654  18.469  28.465  1.00 27.13           O  
ATOM   1224  N   TRP H 159      22.641  20.729  28.452  1.00 23.76           N  
ATOM   1225  CA  TRP H 159      21.236  20.815  28.727  1.00 23.05           C  
ATOM   1226  CB  TRP H 159      20.885  22.059  29.561  1.00 24.44           C  
ATOM   1227  CG  TRP H 159      19.418  22.234  29.864  1.00 24.66           C  
ATOM   1228  CD2 TRP H 159      18.558  23.144  29.164  1.00 27.63           C  
ATOM   1229  CD1 TRP H 159      18.650  21.630  30.816  1.00 26.41           C  
ATOM   1230  NE1 TRP H 159      17.362  22.106  30.750  1.00 27.79           N  
ATOM   1231  CE2 TRP H 159      17.292  23.040  29.738  1.00 28.16           C  
ATOM   1232  CE3 TRP H 159      18.805  23.999  28.130  1.00 28.18           C  
ATOM   1233  CZ2 TRP H 159      16.247  23.795  29.283  1.00 26.29           C  
ATOM   1234  CZ3 TRP H 159      17.749  24.754  27.672  1.00 26.59           C  
ATOM   1235  CH2 TRP H 159      16.493  24.655  28.236  1.00 28.07           C  
ATOM   1236  C   TRP H 159      20.534  20.919  27.408  1.00 22.29           C  
ATOM   1237  O   TRP H 159      20.739  21.875  26.662  1.00 22.68           O  
ATOM   1238  N   ILE H 160      19.742  19.883  27.062  1.00 21.29           N  
ATOM   1239  CA  ILE H 160      19.006  19.823  25.828  1.00 22.05           C  
ATOM   1240  CB  ILE H 160      18.492  18.434  25.566  1.00 23.03           C  
ATOM   1241  CG1 ILE H 160      19.675  17.456  25.447  1.00 22.68           C  
ATOM   1242  CG2 ILE H 160      17.593  18.471  24.318  1.00 19.75           C  
ATOM   1243  CD1 ILE H 160      19.271  15.984  25.499  1.00 20.39           C  
ATOM   1244  C   ILE H 160      17.826  20.755  25.834  1.00 23.73           C  
ATOM   1245  O   ILE H 160      17.661  21.560  24.920  1.00 24.74           O  
ATOM   1246  N   GLY H 161      16.980  20.690  26.886  1.00 24.14           N  
ATOM   1247  CA  GLY H 161      15.793  21.505  26.923  1.00 25.54           C  
ATOM   1248  C   GLY H 161      14.870  20.945  27.964  1.00 26.61           C  
ATOM   1249  O   GLY H 161      15.206  19.976  28.640  1.00 27.15           O  
ATOM   1250  N   LEU H 162      13.677  21.560  28.133  1.00 26.68           N  
ATOM   1251  CA  LEU H 162      12.752  21.067  29.117  1.00 25.76           C  
ATOM   1252  CB  LEU H 162      12.834  21.794  30.474  1.00 26.58           C  
ATOM   1253  CG  LEU H 162      12.483  23.294  30.446  1.00 28.31           C  
ATOM   1254  CD1 LEU H 162      12.604  23.903  31.852  1.00 19.67           C  
ATOM   1255  CD2 LEU H 162      13.309  24.057  29.399  1.00 16.02           C  
ATOM   1256  C   LEU H 162      11.352  21.184  28.598  1.00 25.22           C  
ATOM   1257  O   LEU H 162      11.084  21.918  27.647  1.00 25.58           O  
ATOM   1258  N   ILE H 163      10.426  20.401  29.194  1.00 23.90           N  
ATOM   1259  CA  ILE H 163       9.041  20.436  28.817  1.00 22.88           C  
ATOM   1260  CB  ILE H 163       8.632  19.265  27.971  1.00 20.48           C  
ATOM   1261  CG1 ILE H 163       7.207  19.459  27.424  1.00 20.36           C  
ATOM   1262  CG2 ILE H 163       8.818  17.987  28.809  1.00 19.41           C  
ATOM   1263  CD1 ILE H 163       6.817  18.442  26.351  1.00 17.82           C  
ATOM   1264  C   ILE H 163       8.212  20.379  30.065  1.00 23.42           C  
ATOM   1265  O   ILE H 163       8.555  19.680  31.016  1.00 25.59           O  
ATOM   1266  N   ASP H 164       7.094  21.130  30.091  1.00 25.26           N  
ATOM   1267  CA  ASP H 164       6.184  21.126  31.208  1.00 24.70           C  
ATOM   1268  CB  ASP H 164       5.612  22.533  31.483  1.00 24.27           C  
ATOM   1269  CG  ASP H 164       4.749  22.531  32.740  1.00 27.39           C  
ATOM   1270  OD1 ASP H 164       4.277  21.436  33.143  1.00 38.64           O  
ATOM   1271  OD2 ASP H 164       4.549  23.636  33.311  1.00 33.73           O1-
ATOM   1272  C   ASP H 164       5.055  20.223  30.804  1.00 24.30           C  
ATOM   1273  O   ASP H 164       4.365  20.493  29.829  1.00 24.83           O  
ATOM   1274  N   PRO H 165       4.923  19.146  31.534  1.00 37.62           N  
ATOM   1275  CA  PRO H 165       3.961  18.128  31.218  1.00 37.90           C  
ATOM   1276  CD  PRO H 165       6.042  18.620  32.299  1.00 38.00           C  
ATOM   1277  CB  PRO H 165       4.271  16.960  32.152  1.00 39.56           C  
ATOM   1278  CG  PRO H 165       5.778  17.110  32.426  1.00 40.29           C  
ATOM   1279  C   PRO H 165       2.546  18.601  31.288  1.00 39.62           C  
ATOM   1280  O   PRO H 165       1.686  17.980  30.664  1.00 39.57           O  
ATOM   1281  N   SER H 166       2.263  19.659  32.069  1.00 38.74           N  
ATOM   1282  CA  SER H 166       0.898  20.091  32.149  1.00 39.54           C  
ATOM   1283  CB  SER H 166       0.677  21.205  33.196  1.00 40.96           C  
ATOM   1284  OG  SER H 166       1.407  22.376  32.856  1.00 39.05           O  
ATOM   1285  C   SER H 166       0.415  20.581  30.805  1.00 40.98           C  
ATOM   1286  O   SER H 166      -0.527  20.027  30.238  1.00 42.56           O  
ATOM   1287  N   ASP H 167       1.016  21.687  30.315  1.00 39.59           N  
ATOM   1288  CA  ASP H 167       0.740  22.371  29.071  1.00 39.51           C  
ATOM   1289  CB  ASP H 167       0.960  23.892  29.180  1.00 41.36           C  
ATOM   1290  CG  ASP H 167       2.368  24.152  29.682  1.00 46.67           C  
ATOM   1291  OD1 ASP H 167       3.176  23.187  29.707  1.00 47.22           O  
ATOM   1292  OD2 ASP H 167       2.653  25.322  30.056  1.00 47.64           O1-
ATOM   1293  C   ASP H 167       1.440  21.809  27.853  1.00 40.07           C  
ATOM   1294  O   ASP H 167       0.964  22.002  26.734  1.00 43.33           O  
ATOM   1295  N   SER H 168       2.569  21.086  28.023  1.00 37.47           N  
ATOM   1296  CA  SER H 168       3.395  20.585  26.945  1.00 35.91           C  
ATOM   1297  CB  SER H 168       2.595  19.876  25.840  1.00 35.06           C  
ATOM   1298  OG  SER H 168       2.058  18.659  26.335  1.00 27.16           O  
ATOM   1299  C   SER H 168       4.166  21.702  26.332  1.00 35.98           C  
ATOM   1300  O   SER H 168       4.635  21.638  25.195  1.00 36.99           O  
ATOM   1301  N   GLU H 169       4.341  22.766  27.115  1.00 27.74           N  
ATOM   1302  CA  GLU H 169       5.125  23.887  26.691  1.00 30.44           C  
ATOM   1303  CB  GLU H 169       4.883  25.125  27.564  1.00 35.13           C  
ATOM   1304  CG  GLU H 169       5.402  26.422  26.954  1.00 42.42           C  
ATOM   1305  CD  GLU H 169       4.689  27.550  27.674  1.00 46.99           C  
ATOM   1306  OE1 GLU H 169       3.531  27.317  28.113  1.00 48.99           O  
ATOM   1307  OE2 GLU H 169       5.283  28.655  27.794  1.00 51.15           O1-
ATOM   1308  C   GLU H 169       6.560  23.478  26.794  1.00 29.53           C  
ATOM   1309  O   GLU H 169       6.947  22.785  27.733  1.00 30.46           O  
ATOM   1310  N   THR H 170       7.397  23.888  25.820  1.00 28.07           N  
ATOM   1311  CA  THR H 170       8.761  23.442  25.865  1.00 27.47           C  
ATOM   1312  CB  THR H 170       9.075  22.407  24.826  1.00 27.92           C  
ATOM   1313  OG1 THR H 170       8.881  22.943  23.525  1.00 31.02           O  
ATOM   1314  CG2 THR H 170       8.153  21.193  25.039  1.00 27.52           C  
ATOM   1315  C   THR H 170       9.688  24.590  25.633  1.00 26.48           C  
ATOM   1316  O   THR H 170       9.327  25.597  25.025  1.00 28.31           O  
ATOM   1317  N   HIS H 171      10.926  24.454  26.153  1.00 26.73           N  
ATOM   1318  CA  HIS H 171      11.953  25.438  25.980  1.00 26.59           C  
ATOM   1319  ND1 HIS H 171      13.059  28.192  25.909  1.00 57.59           N  
ATOM   1320  CG  HIS H 171      13.120  27.411  27.039  1.00 31.93           C  
ATOM   1321  CB  HIS H 171      12.239  26.226  27.268  1.00 28.51           C  
ATOM   1322  NE2 HIS H 171      14.587  29.111  27.232  1.00 58.45           N  
ATOM   1323  CD2 HIS H 171      14.062  27.983  27.839  1.00 56.39           C  
ATOM   1324  CE1 HIS H 171      13.957  29.194  26.077  1.00 59.18           C  
ATOM   1325  C   HIS H 171      13.186  24.677  25.599  1.00 26.06           C  
ATOM   1326  O   HIS H 171      13.625  23.796  26.337  1.00 26.33           O  
ATOM   1327  N   TYR H 172      13.801  25.015  24.445  1.00 24.09           N  
ATOM   1328  CA  TYR H 172      14.906  24.229  23.975  1.00 24.90           C  
ATOM   1329  CB  TYR H 172      14.760  23.740  22.523  1.00 25.19           C  
ATOM   1330  CG  TYR H 172      13.642  22.770  22.367  1.00 26.95           C  
ATOM   1331  CD1 TYR H 172      12.348  23.203  22.207  1.00 28.71           C  
ATOM   1332  CD2 TYR H 172      13.895  21.421  22.359  1.00 28.36           C  
ATOM   1333  CE1 TYR H 172      11.318  22.304  22.049  1.00 21.06           C  
ATOM   1334  CE2 TYR H 172      12.870  20.519  22.201  1.00 20.64           C  
ATOM   1335  CZ  TYR H 172      11.578  20.957  22.051  1.00 19.03           C  
ATOM   1336  OH  TYR H 172      10.526  20.033  21.889  1.00 19.98           O  
ATOM   1337  C   TYR H 172      16.146  25.055  23.918  1.00 25.95           C  
ATOM   1338  O   TYR H 172      16.110  26.265  23.700  1.00 26.96           O  
ATOM   1339  N   ASN H 173      17.292  24.380  24.133  1.00 29.60           N  
ATOM   1340  CA  ASN H 173      18.566  25.004  23.960  1.00 31.38           C  
ATOM   1341  CB  ASN H 173      19.736  24.109  24.411  1.00 30.54           C  
ATOM   1342  CG  ASN H 173      21.049  24.874  24.299  1.00 31.13           C  
ATOM   1343  OD1 ASN H 173      21.107  25.972  23.751  1.00 32.30           O  
ATOM   1344  ND2 ASN H 173      22.146  24.267  24.825  1.00 29.71           N  
ATOM   1345  C   ASN H 173      18.651  25.183  22.478  1.00 33.25           C  
ATOM   1346  O   ASN H 173      18.268  24.294  21.722  1.00 34.98           O  
ATOM   1347  N   GLN H 174      19.171  26.332  22.021  1.00 36.19           N  
ATOM   1348  CA  GLN H 174      19.179  26.641  20.617  1.00 38.47           C  
ATOM   1349  CB  GLN H 174      19.832  28.003  20.317  1.00 43.06           C  
ATOM   1350  CG  GLN H 174      19.064  29.207  20.869  1.00 51.02           C  
ATOM   1351  CD  GLN H 174      17.881  29.486  19.952  1.00 56.20           C  
ATOM   1352  OE1 GLN H 174      17.974  30.298  19.034  1.00 58.12           O  
ATOM   1353  NE2 GLN H 174      16.736  28.796  20.202  1.00 60.17           N  
ATOM   1354  C   GLN H 174      19.958  25.602  19.872  1.00 38.03           C  
ATOM   1355  O   GLN H 174      19.593  25.225  18.759  1.00 39.08           O  
ATOM   1356  N   MET H 175      21.051  25.093  20.467  1.00 37.86           N  
ATOM   1357  CA  MET H 175      21.886  24.167  19.755  1.00 36.74           C  
ATOM   1358  CB  MET H 175      23.095  23.676  20.572  1.00 37.59           C  
ATOM   1359  CG  MET H 175      24.151  24.754  20.826  1.00 40.97           C  
ATOM   1360  SD  MET H 175      25.638  24.171  21.699  1.00  0.00           S  
ATOM   1361  CE  MET H 175      24.820  23.918  23.300  1.00 46.93           C  
ATOM   1362  C   MET H 175      21.097  22.954  19.373  1.00 35.93           C  
ATOM   1363  O   MET H 175      21.253  22.424  18.276  1.00 37.13           O  
ATOM   1364  N   PHE H 176      20.252  22.475  20.294  1.00 33.62           N  
ATOM   1365  CA  PHE H 176      19.450  21.294  20.154  1.00 31.81           C  
ATOM   1366  CB  PHE H 176      18.984  20.731  21.504  1.00 29.67           C  
ATOM   1367  CG  PHE H 176      20.233  20.311  22.201  1.00 28.26           C  
ATOM   1368  CD1 PHE H 176      20.808  19.095  21.922  1.00 26.46           C  
ATOM   1369  CD2 PHE H 176      20.846  21.140  23.109  1.00 26.01           C  
ATOM   1370  CE1 PHE H 176      21.967  18.704  22.553  1.00 24.86           C  
ATOM   1371  CE2 PHE H 176      22.003  20.753  23.744  1.00 23.55           C  
ATOM   1372  CZ  PHE H 176      22.566  19.531  23.469  1.00 23.89           C  
ATOM   1373  C   PHE H 176      18.264  21.481  19.277  1.00 33.18           C  
ATOM   1374  O   PHE H 176      17.693  20.482  18.839  1.00 34.57           O  
ATOM   1375  N   LYS H 177      17.792  22.732  19.085  1.00 34.57           N  
ATOM   1376  CA  LYS H 177      16.626  22.903  18.270  1.00 37.20           C  
ATOM   1377  CB  LYS H 177      16.185  24.361  18.052  1.00 40.37           C  
ATOM   1378  CG  LYS H 177      17.116  25.196  17.177  1.00 46.48           C  
ATOM   1379  CD  LYS H 177      16.483  26.518  16.743  1.00 51.10           C  
ATOM   1380  CE  LYS H 177      17.450  27.440  16.004  1.00 53.45           C  
ATOM   1381  NZ  LYS H 177      16.760  28.689  15.619  1.00 55.02           N1+
ATOM   1382  C   LYS H 177      16.929  22.277  16.950  1.00 36.13           C  
ATOM   1383  O   LYS H 177      18.058  22.320  16.473  1.00 36.04           O  
ATOM   1384  N   ASP H 178      15.904  21.631  16.375  1.00 36.59           N  
ATOM   1385  CA  ASP H 178      15.918  20.875  15.155  1.00 38.62           C  
ATOM   1386  CB  ASP H 178      16.750  21.536  14.038  1.00 49.59           C  
ATOM   1387  CG  ASP H 178      16.011  22.771  13.540  1.00 52.93           C  
ATOM   1388  OD1 ASP H 178      14.789  22.657  13.256  1.00 54.36           O  
ATOM   1389  OD2 ASP H 178      16.664  23.842  13.424  1.00 53.38           O1-
ATOM   1390  C   ASP H 178      16.496  19.501  15.382  1.00 39.20           C  
ATOM   1391  O   ASP H 178      16.229  18.600  14.589  1.00 41.40           O  
ATOM   1392  N   LYS H 179      17.314  19.287  16.434  1.00 37.43           N  
ATOM   1393  CA  LYS H 179      17.817  17.975  16.763  1.00 34.35           C  
ATOM   1394  CB  LYS H 179      19.139  18.037  17.552  1.00 35.01           C  
ATOM   1395  CG  LYS H 179      19.727  16.667  17.889  1.00 38.94           C  
ATOM   1396  CD  LYS H 179      20.262  15.904  16.675  1.00 41.89           C  
ATOM   1397  CE  LYS H 179      21.583  16.455  16.138  1.00 44.04           C  
ATOM   1398  NZ  LYS H 179      22.085  15.590  15.048  1.00 44.04           N1+
ATOM   1399  C   LYS H 179      16.838  17.196  17.598  1.00 32.06           C  
ATOM   1400  O   LYS H 179      16.570  16.021  17.341  1.00 32.43           O  
ATOM   1401  N   ALA H 180      16.260  17.854  18.629  1.00 28.57           N  
ATOM   1402  CA  ALA H 180      15.462  17.136  19.585  1.00 25.99           C  
ATOM   1403  CB  ALA H 180      16.014  17.221  21.021  1.00 24.71           C  
ATOM   1404  C   ALA H 180      14.073  17.683  19.621  1.00 25.27           C  
ATOM   1405  O   ALA H 180      13.851  18.882  19.462  1.00 25.59           O  
ATOM   1406  N   THR H 181      13.092  16.775  19.817  1.00 23.51           N  
ATOM   1407  CA  THR H 181      11.714  17.150  19.941  1.00 23.45           C  
ATOM   1408  CB  THR H 181      10.845  16.612  18.841  1.00 25.14           C  
ATOM   1409  OG1 THR H 181      11.313  17.073  17.583  1.00 20.72           O  
ATOM   1410  CG2 THR H 181       9.400  17.084  19.074  1.00 24.40           C  
ATOM   1411  C   THR H 181      11.230  16.557  21.227  1.00 23.54           C  
ATOM   1412  O   THR H 181      11.395  15.361  21.465  1.00 24.57           O  
ATOM   1413  N   LEU H 182      10.610  17.382  22.092  1.00 21.50           N  
ATOM   1414  CA  LEU H 182      10.177  16.897  23.374  1.00 21.53           C  
ATOM   1415  CB  LEU H 182      10.559  17.823  24.541  1.00 19.89           C  
ATOM   1416  CG  LEU H 182      12.078  18.021  24.695  1.00 18.85           C  
ATOM   1417  CD1 LEU H 182      12.407  18.911  25.904  1.00 15.53           C  
ATOM   1418  CD2 LEU H 182      12.820  16.675  24.717  1.00 17.58           C  
ATOM   1419  C   LEU H 182       8.682  16.793  23.386  1.00 20.80           C  
ATOM   1420  O   LEU H 182       7.978  17.709  22.965  1.00 22.33           O  
ATOM   1421  N   THR H 183       8.161  15.649  23.872  1.00 21.01           N  
ATOM   1422  CA  THR H 183       6.742  15.449  23.952  1.00 21.31           C  
ATOM   1423  CB  THR H 183       6.196  14.612  22.832  1.00 20.66           C  
ATOM   1424  OG1 THR H 183       6.820  13.337  22.821  1.00 21.69           O  
ATOM   1425  CG2 THR H 183       6.440  15.340  21.501  1.00 20.90           C  
ATOM   1426  C   THR H 183       6.444  14.735  25.234  1.00 23.75           C  
ATOM   1427  O   THR H 183       7.347  14.227  25.897  1.00 25.84           O  
ATOM   1428  N   VAL H 184       5.153  14.702  25.630  1.00 25.49           N  
ATOM   1429  CA  VAL H 184       4.781  14.043  26.849  1.00 24.58           C  
ATOM   1430  CB  VAL H 184       4.650  14.991  28.006  1.00 24.35           C  
ATOM   1431  CG1 VAL H 184       4.103  14.231  29.221  1.00 26.02           C  
ATOM   1432  CG2 VAL H 184       6.021  15.632  28.263  1.00 23.50           C  
ATOM   1433  C   VAL H 184       3.443  13.393  26.661  1.00 25.72           C  
ATOM   1434  O   VAL H 184       2.621  13.852  25.869  1.00 27.99           O  
ATOM   1435  N   ASP H 185       3.211  12.277  27.386  1.00 28.01           N  
ATOM   1436  CA  ASP H 185       1.956  11.581  27.366  1.00 29.62           C  
ATOM   1437  CB  ASP H 185       2.110  10.111  26.934  1.00 31.58           C  
ATOM   1438  CG  ASP H 185       0.740   9.453  26.859  1.00 36.51           C  
ATOM   1439  OD1 ASP H 185      -0.267  10.104  27.244  1.00 38.03           O  
ATOM   1440  OD2 ASP H 185       0.687   8.274  26.416  1.00 39.31           O1-
ATOM   1441  C   ASP H 185       1.464  11.577  28.784  1.00 31.63           C  
ATOM   1442  O   ASP H 185       1.882  10.747  29.587  1.00 31.14           O  
ATOM   1443  N   LYS H 186       0.527  12.484  29.123  1.00 32.91           N  
ATOM   1444  CA  LYS H 186       0.086  12.600  30.487  1.00 33.68           C  
ATOM   1445  CB  LYS H 186      -0.947  13.712  30.751  1.00 34.48           C  
ATOM   1446  CG  LYS H 186      -0.394  15.138  30.700  1.00 44.74           C  
ATOM   1447  CD  LYS H 186      -0.252  15.705  29.290  1.00 48.98           C  
ATOM   1448  CE  LYS H 186      -1.544  16.349  28.779  1.00  0.00           C  
ATOM   1449  NZ  LYS H 186      -1.333  16.929  27.434  1.00  0.00           N1+
ATOM   1450  C   LYS H 186      -0.541  11.323  30.943  1.00 34.92           C  
ATOM   1451  O   LYS H 186      -0.430  10.964  32.114  1.00 35.68           O  
ATOM   1452  N   SER H 187      -1.233  10.603  30.044  1.00 35.47           N  
ATOM   1453  CA  SER H 187      -1.912   9.413  30.464  1.00 36.60           C  
ATOM   1454  CB  SER H 187      -2.568   8.678  29.286  1.00 38.69           C  
ATOM   1455  OG  SER H 187      -3.531   9.522  28.674  1.00 48.20           O  
ATOM   1456  C   SER H 187      -0.921   8.473  31.078  1.00 35.92           C  
ATOM   1457  O   SER H 187      -1.142   7.949  32.168  1.00 37.31           O  
ATOM   1458  N   SER H 188       0.187   8.221  30.358  1.00 33.19           N  
ATOM   1459  CA  SER H 188       1.250   7.338  30.755  1.00 30.63           C  
ATOM   1460  CB  SER H 188       2.036   6.836  29.537  1.00 31.32           C  
ATOM   1461  OG  SER H 188       3.077   5.971  29.954  1.00 32.60           O  
ATOM   1462  C   SER H 188       2.226   8.006  31.690  1.00 29.72           C  
ATOM   1463  O   SER H 188       3.079   7.337  32.269  1.00 31.29           O  
ATOM   1464  N   SER H 189       2.162   9.341  31.849  1.00 28.59           N  
ATOM   1465  CA  SER H 189       3.111  10.026  32.688  1.00 29.88           C  
ATOM   1466  CB  SER H 189       3.078   9.589  34.162  1.00 29.75           C  
ATOM   1467  OG  SER H 189       1.802   9.843  34.727  1.00 35.83           O  
ATOM   1468  C   SER H 189       4.489   9.727  32.187  1.00 29.88           C  
ATOM   1469  O   SER H 189       5.419   9.544  32.973  1.00 32.12           O  
ATOM   1470  N   THR H 190       4.659   9.672  30.852  1.00 26.97           N  
ATOM   1471  CA  THR H 190       5.956   9.396  30.308  1.00 24.92           C  
ATOM   1472  CB  THR H 190       5.986   8.192  29.413  1.00 24.12           C  
ATOM   1473  OG1 THR H 190       5.545   7.040  30.109  1.00 28.56           O  
ATOM   1474  CG2 THR H 190       7.427   7.980  28.929  1.00 24.91           C  
ATOM   1475  C   THR H 190       6.352  10.564  29.462  1.00 23.79           C  
ATOM   1476  O   THR H 190       5.531  11.140  28.750  1.00 25.56           O  
ATOM   1477  N   ALA H 191       7.641  10.950  29.522  1.00 21.81           N  
ATOM   1478  CA  ALA H 191       8.118  12.042  28.727  1.00 20.32           C  
ATOM   1479  CB  ALA H 191       9.002  13.032  29.504  1.00 16.05           C  
ATOM   1480  C   ALA H 191       8.955  11.438  27.645  1.00 22.43           C  
ATOM   1481  O   ALA H 191       9.571  10.392  27.848  1.00 25.11           O  
ATOM   1482  N   TYR H 192       8.979  12.066  26.450  1.00 23.02           N  
ATOM   1483  CA  TYR H 192       9.715  11.487  25.361  1.00 21.86           C  
ATOM   1484  CB  TYR H 192       8.824  10.994  24.207  1.00 20.34           C  
ATOM   1485  CG  TYR H 192       7.922   9.915  24.696  1.00 22.15           C  
ATOM   1486  CD1 TYR H 192       6.714  10.222  25.281  1.00 23.49           C  
ATOM   1487  CD2 TYR H 192       8.279   8.592  24.564  1.00 23.63           C  
ATOM   1488  CE1 TYR H 192       5.874   9.230  25.728  1.00 23.01           C  
ATOM   1489  CE2 TYR H 192       7.442   7.596  25.011  1.00 24.59           C  
ATOM   1490  CZ  TYR H 192       6.238   7.912  25.594  1.00 25.10           C  
ATOM   1491  OH  TYR H 192       5.379   6.889  26.052  1.00 31.14           O  
ATOM   1492  C   TYR H 192      10.605  12.522  24.751  1.00 23.37           C  
ATOM   1493  O   TYR H 192      10.370  13.722  24.857  1.00 24.53           O  
ATOM   1494  N   MET H 193      11.690  12.042  24.109  1.00 24.44           N  
ATOM   1495  CA  MET H 193      12.593  12.892  23.393  1.00 25.86           C  
ATOM   1496  CB  MET H 193      13.911  13.141  24.144  1.00 26.66           C  
ATOM   1497  CG  MET H 193      14.889  14.047  23.395  1.00 32.21           C  
ATOM   1498  SD  MET H 193      16.342  14.543  24.366  1.00 38.95           S  
ATOM   1499  CE  MET H 193      16.991  12.859  24.535  1.00 35.58           C  
ATOM   1500  C   MET H 193      12.915  12.170  22.124  1.00 26.91           C  
ATOM   1501  O   MET H 193      13.276  10.995  22.146  1.00 24.49           O  
ATOM   1502  N   GLN H 194      12.782  12.852  20.973  1.00 28.82           N  
ATOM   1503  CA  GLN H 194      13.074  12.193  19.735  1.00 29.76           C  
ATOM   1504  CB  GLN H 194      11.893  12.205  18.747  1.00 33.17           C  
ATOM   1505  CG  GLN H 194      12.181  11.488  17.428  1.00 38.39           C  
ATOM   1506  CD  GLN H 194      10.923  11.559  16.573  1.00 41.69           C  
ATOM   1507  OE1 GLN H 194       9.877  11.025  16.940  1.00 43.16           O  
ATOM   1508  NE2 GLN H 194      11.026  12.241  15.401  1.00 41.85           N  
ATOM   1509  C   GLN H 194      14.225  12.910  19.111  1.00 29.06           C  
ATOM   1510  O   GLN H 194      14.254  14.140  19.053  1.00 29.04           O  
ATOM   1511  N   LEU H 195      15.227  12.143  18.648  1.00 28.68           N  
ATOM   1512  CA  LEU H 195      16.385  12.726  18.038  1.00 29.73           C  
ATOM   1513  CB  LEU H 195      17.689  12.094  18.546  1.00 28.83           C  
ATOM   1514  CG  LEU H 195      17.913  12.283  20.058  1.00 26.65           C  
ATOM   1515  CD1 LEU H 195      19.230  11.638  20.513  1.00 24.81           C  
ATOM   1516  CD2 LEU H 195      17.819  13.765  20.456  1.00 24.41           C  
ATOM   1517  C   LEU H 195      16.281  12.443  16.576  1.00 30.14           C  
ATOM   1518  O   LEU H 195      16.020  11.312  16.168  1.00 29.59           O  
ATOM   1519  N   SER H 196      16.489  13.471  15.734  1.00 31.76           N  
ATOM   1520  CA  SER H 196      16.340  13.264  14.325  1.00 34.55           C  
ATOM   1521  CB  SER H 196      15.401  14.286  13.662  1.00 34.37           C  
ATOM   1522  OG  SER H 196      15.856  15.604  13.924  1.00 39.37           O  
ATOM   1523  C   SER H 196      17.680  13.355  13.663  1.00 35.37           C  
ATOM   1524  O   SER H 196      18.556  14.100  14.100  1.00 35.19           O  
ATOM   1525  N   SER H 197      17.857  12.566  12.582  1.00 37.26           N  
ATOM   1526  CA  SER H 197      19.061  12.565  11.798  1.00 37.91           C  
ATOM   1527  CB  SER H 197      19.225  13.826  10.931  1.00 38.71           C  
ATOM   1528  OG  SER H 197      18.172  13.904   9.982  1.00 44.91           O  
ATOM   1529  C   SER H 197      20.248  12.463  12.695  1.00 37.31           C  
ATOM   1530  O   SER H 197      21.099  13.350  12.719  1.00 37.02           O  
ATOM   1531  N   LEU H 198      20.329  11.357  13.452  1.00 36.54           N  
ATOM   1532  CA  LEU H 198      21.392  11.131  14.385  1.00 35.59           C  
ATOM   1533  CB  LEU H 198      21.161   9.865  15.225  1.00 33.85           C  
ATOM   1534  CG  LEU H 198      19.943   9.953  16.156  1.00 32.96           C  
ATOM   1535  CD1 LEU H 198      19.712   8.632  16.900  1.00 27.34           C  
ATOM   1536  CD2 LEU H 198      20.086  11.136  17.122  1.00 29.41           C  
ATOM   1537  C   LEU H 198      22.682  10.919  13.657  1.00 35.91           C  
ATOM   1538  O   LEU H 198      22.721  10.322  12.582  1.00 37.83           O  
ATOM   1539  N   THR H 199      23.783  11.424  14.251  1.00 35.94           N  
ATOM   1540  CA  THR H 199      25.104  11.251  13.719  1.00 35.83           C  
ATOM   1541  CB  THR H 199      25.775  12.528  13.303  1.00 36.04           C  
ATOM   1542  OG1 THR H 199      25.917  13.396  14.419  1.00 37.64           O  
ATOM   1543  CG2 THR H 199      24.937  13.198  12.202  1.00 36.30           C  
ATOM   1544  C   THR H 199      25.921  10.668  14.828  1.00 36.46           C  
ATOM   1545  O   THR H 199      25.433  10.482  15.941  1.00 37.00           O  
ATOM   1546  N   SER H 200      27.200  10.361  14.547  1.00 37.43           N  
ATOM   1547  CA  SER H 200      28.054   9.756  15.528  1.00 38.11           C  
ATOM   1548  CB  SER H 200      29.464   9.466  14.990  1.00 39.07           C  
ATOM   1549  OG  SER H 200      29.392   8.537  13.919  1.00 41.28           O  
ATOM   1550  C   SER H 200      28.200  10.706  16.674  1.00 37.79           C  
ATOM   1551  O   SER H 200      28.397  10.292  17.816  1.00 38.80           O  
ATOM   1552  N   GLU H 201      28.076  12.016  16.399  1.00 36.65           N  
ATOM   1553  CA  GLU H 201      28.252  13.020  17.410  1.00 37.53           C  
ATOM   1554  CB  GLU H 201      28.119  14.456  16.878  1.00 42.23           C  
ATOM   1555  CG  GLU H 201      29.252  14.875  15.940  1.00 52.80           C  
ATOM   1556  CD  GLU H 201      30.546  14.962  16.737  1.00 58.97           C  
ATOM   1557  OE1 GLU H 201      30.542  14.557  17.929  1.00 62.82           O  
ATOM   1558  OE2 GLU H 201      31.558  15.436  16.158  1.00 60.94           O1-
ATOM   1559  C   GLU H 201      27.207  12.841  18.464  1.00 34.68           C  
ATOM   1560  O   GLU H 201      27.429  13.173  19.626  1.00 36.09           O  
ATOM   1561  N   ASP H 202      26.026  12.346  18.065  1.00 31.20           N  
ATOM   1562  CA  ASP H 202      24.878  12.151  18.905  1.00 29.54           C  
ATOM   1563  CB  ASP H 202      23.608  11.851  18.094  1.00 29.86           C  
ATOM   1564  CG  ASP H 202      23.255  13.124  17.337  1.00 33.33           C  
ATOM   1565  OD1 ASP H 202      23.599  14.228  17.838  1.00 33.68           O  
ATOM   1566  OD2 ASP H 202      22.642  13.009  16.242  1.00 34.32           O1-
ATOM   1567  C   ASP H 202      25.071  11.036  19.892  1.00 28.16           C  
ATOM   1568  O   ASP H 202      24.291  10.918  20.836  1.00 27.62           O  
ATOM   1569  N   SER H 203      26.040  10.125  19.679  1.00 27.03           N  
ATOM   1570  CA  SER H 203      26.187   9.050  20.622  1.00 24.77           C  
ATOM   1571  CB  SER H 203      27.321   8.074  20.265  1.00 26.47           C  
ATOM   1572  OG  SER H 203      27.034   7.422  19.036  1.00 29.26           O  
ATOM   1573  C   SER H 203      26.494   9.636  21.964  1.00 24.04           C  
ATOM   1574  O   SER H 203      27.387  10.469  22.101  1.00 23.90           O  
ATOM   1575  N   ALA H 204      25.741   9.204  22.999  1.00 21.16           N  
ATOM   1576  CA  ALA H 204      25.962   9.717  24.321  1.00 21.15           C  
ATOM   1577  CB  ALA H 204      25.826  11.246  24.415  1.00 19.24           C  
ATOM   1578  C   ALA H 204      24.927   9.125  25.221  1.00 22.28           C  
ATOM   1579  O   ALA H 204      24.074   8.347  24.792  1.00 22.97           O  
ATOM   1580  N   VAL H 205      25.002   9.458  26.525  1.00 23.27           N  
ATOM   1581  CA  VAL H 205      24.003   8.972  27.426  1.00 23.57           C  
ATOM   1582  CB  VAL H 205      24.540   8.547  28.762  1.00 21.66           C  
ATOM   1583  CG1 VAL H 205      25.049   9.780  29.524  1.00 21.44           C  
ATOM   1584  CG2 VAL H 205      23.438   7.764  29.490  1.00 19.14           C  
ATOM   1585  C   VAL H 205      23.042  10.100  27.627  1.00 24.15           C  
ATOM   1586  O   VAL H 205      23.444  11.241  27.852  1.00 23.90           O  
ATOM   1587  N   TYR H 206      21.729   9.814  27.542  1.00 23.99           N  
ATOM   1588  CA  TYR H 206      20.768  10.870  27.670  1.00 21.96           C  
ATOM   1589  CB  TYR H 206      19.721  10.913  26.540  1.00 22.21           C  
ATOM   1590  CG  TYR H 206      20.396  11.362  25.289  1.00 21.92           C  
ATOM   1591  CD1 TYR H 206      21.037  10.469  24.462  1.00 23.46           C  
ATOM   1592  CD2 TYR H 206      20.390  12.692  24.938  1.00 21.09           C  
ATOM   1593  CE1 TYR H 206      21.655  10.896  23.310  1.00 22.87           C  
ATOM   1594  CE2 TYR H 206      21.006  13.125  23.789  1.00 21.73           C  
ATOM   1595  CZ  TYR H 206      21.642  12.226  22.971  1.00 22.65           C  
ATOM   1596  OH  TYR H 206      22.278  12.663  21.789  1.00 23.74           O  
ATOM   1597  C   TYR H 206      20.033  10.692  28.959  1.00 21.76           C  
ATOM   1598  O   TYR H 206      19.630   9.586  29.318  1.00 20.71           O  
ATOM   1599  N   TYR H 207      19.854  11.811  29.694  1.00 22.22           N  
ATOM   1600  CA  TYR H 207      19.215  11.766  30.976  1.00 22.08           C  
ATOM   1601  CB  TYR H 207      20.080  12.321  32.125  1.00 20.58           C  
ATOM   1602  CG  TYR H 207      21.338  11.538  32.305  1.00 22.01           C  
ATOM   1603  CD1 TYR H 207      21.337  10.338  32.980  1.00 21.43           C  
ATOM   1604  CD2 TYR H 207      22.533  12.022  31.820  1.00 22.17           C  
ATOM   1605  CE1 TYR H 207      22.504   9.629  33.154  1.00 21.01           C  
ATOM   1606  CE2 TYR H 207      23.702  11.317  31.990  1.00 22.24           C  
ATOM   1607  CZ  TYR H 207      23.689  10.116  32.658  1.00 22.66           C  
ATOM   1608  OH  TYR H 207      24.887   9.391  32.835  1.00 31.22           O  
ATOM   1609  C   TYR H 207      18.023  12.674  30.957  1.00 21.58           C  
ATOM   1610  O   TYR H 207      18.014  13.710  30.295  1.00 22.56           O  
ATOM   1611  N   CYS H 208      16.967  12.273  31.689  1.00 21.00           N  
ATOM   1612  CA  CYS H 208      15.797  13.072  31.900  1.00 20.91           C  
ATOM   1613  CB  CYS H 208      14.479  12.313  31.621  1.00 19.79           C  
ATOM   1614  SG  CYS H 208      14.378  10.743  32.540  1.00 21.69           S  
ATOM   1615  C   CYS H 208      15.851  13.370  33.363  1.00 22.53           C  
ATOM   1616  O   CYS H 208      16.306  12.533  34.142  1.00 21.07           O  
ATOM   1617  N   ALA H 209      15.434  14.574  33.797  1.00 25.07           N  
ATOM   1618  CA  ALA H 209      15.550  14.784  35.210  1.00 25.80           C  
ATOM   1619  CB  ALA H 209      16.979  15.127  35.658  1.00 24.47           C  
ATOM   1620  C   ALA H 209      14.679  15.910  35.645  1.00 26.52           C  
ATOM   1621  O   ALA H 209      14.210  16.714  34.841  1.00 28.78           O  
ATOM   1622  N   ARG H 210      14.418  15.950  36.965  1.00 26.76           N  
ATOM   1623  CA  ARG H 210      13.728  17.045  37.563  1.00 26.29           C  
ATOM   1624  CB  ARG H 210      12.720  16.645  38.653  1.00 26.63           C  
ATOM   1625  CG  ARG H 210      11.366  16.160  38.140  1.00 24.49           C  
ATOM   1626  CD  ARG H 210      10.421  15.778  39.280  1.00 25.48           C  
ATOM   1627  NE  ARG H 210      10.556  16.822  40.335  1.00 25.36           N  
ATOM   1628  CZ  ARG H 210      10.112  16.572  41.601  1.00 26.74           C  
ATOM   1629  NH1 ARG H 210       9.513  15.380  41.892  1.00 21.63           N1+
ATOM   1630  NH2 ARG H 210      10.273  17.505  42.583  1.00 27.87           N  
ATOM   1631  C   ARG H 210      14.805  17.815  38.253  1.00 26.08           C  
ATOM   1632  O   ARG H 210      15.507  17.290  39.115  1.00 26.22           O  
ATOM   1633  N   GLY H 211      14.996  19.083  37.862  1.00 27.70           N  
ATOM   1634  CA  GLY H 211      15.969  19.877  38.532  1.00 28.45           C  
ATOM   1635  C   GLY H 211      15.149  20.746  39.356  1.00 29.82           C  
ATOM   1636  O   GLY H 211      15.006  21.955  39.177  1.00 31.34           O  
ATOM   1637  N   GLY H 212      14.905  19.812  40.199  1.00 30.84           N  
ATOM   1638  CA  GLY H 212      14.384  19.302  41.325  1.00 29.95           C  
ATOM   1639  C   GLY H 212      15.594  18.494  41.564  1.00 31.65           C  
ATOM   1640  O   GLY H 212      16.660  18.810  41.031  1.00 30.84           O  
ATOM   1641  N   THR H 213      15.512  17.410  42.309  1.00 36.83           N  
ATOM   1642  CA  THR H 213      16.758  16.752  42.448  1.00 36.96           C  
ATOM   1643  CB  THR H 213      17.011  16.325  43.847  1.00 25.60           C  
ATOM   1644  OG1 THR H 213      15.920  15.516  44.255  1.00 24.62           O  
ATOM   1645  CG2 THR H 213      17.139  17.532  44.769  1.00 25.49           C  
ATOM   1646  C   THR H 213      16.617  15.462  41.787  1.00 39.64           C  
ATOM   1647  O   THR H 213      17.351  14.539  42.139  1.00 39.61           O  
ATOM   1648  N   TYR H 214      15.719  15.301  40.801  1.00 29.27           N  
ATOM   1649  CA  TYR H 214      15.855  13.856  40.624  1.00 29.49           C  
ATOM   1650  CB  TYR H 214      14.566  13.072  40.943  1.00 32.84           C  
ATOM   1651  CG  TYR H 214      14.305  13.221  42.405  1.00 40.34           C  
ATOM   1652  CD1 TYR H 214      13.600  14.300  42.886  1.00 43.13           C  
ATOM   1653  CD2 TYR H 214      14.768  12.281  43.299  1.00 43.91           C  
ATOM   1654  CE1 TYR H 214      13.360  14.440  44.232  1.00 47.04           C  
ATOM   1655  CE2 TYR H 214      14.534  12.417  44.648  1.00 47.25           C  
ATOM   1656  CZ  TYR H 214      13.827  13.497  45.116  1.00 47.95           C  
ATOM   1657  OH  TYR H 214      13.585  13.638  46.499  1.00 56.47           O  
ATOM   1658  C   TYR H 214      16.269  13.510  39.208  1.00 28.89           C  
ATOM   1659  O   TYR H 214      15.797  14.124  38.255  1.00 28.31           O  
ATOM   1660  N   TRP H 215      17.134  12.473  39.029  1.00 27.40           N  
ATOM   1661  CA  TRP H 215      17.642  12.108  37.723  1.00 23.18           C  
ATOM   1662  CB  TRP H 215      19.177  12.158  37.650  1.00 20.74           C  
ATOM   1663  CG  TRP H 215      19.775  13.537  37.737  1.00 21.20           C  
ATOM   1664  CD2 TRP H 215      20.481  14.170  36.659  1.00 19.89           C  
ATOM   1665  CD1 TRP H 215      19.817  14.403  38.790  1.00 18.87           C  
ATOM   1666  NE1 TRP H 215      20.496  15.543  38.431  1.00 19.36           N  
ATOM   1667  CE2 TRP H 215      20.914  15.410  37.123  1.00 18.68           C  
ATOM   1668  CE3 TRP H 215      20.749  13.748  35.388  1.00 20.15           C  
ATOM   1669  CZ2 TRP H 215      21.623  16.253  36.315  1.00 20.04           C  
ATOM   1670  CZ3 TRP H 215      21.464  14.602  34.576  1.00 20.83           C  
ATOM   1671  CH2 TRP H 215      21.892  15.831  35.031  1.00 19.19           C  
ATOM   1672  C   TRP H 215      17.286  10.687  37.395  1.00 24.17           C  
ATOM   1673  O   TRP H 215      17.168   9.838  38.277  1.00 24.97           O  
ATOM   1674  N   GLY H 216      17.112  10.395  36.087  1.00 23.35           N  
ATOM   1675  CA  GLY H 216      16.828   9.059  35.641  1.00 23.05           C  
ATOM   1676  C   GLY H 216      18.143   8.343  35.541  1.00 23.47           C  
ATOM   1677  O   GLY H 216      19.201   8.944  35.701  1.00 23.37           O  
ATOM   1678  N   GLN H 217      18.100   7.025  35.263  1.00 23.01           N  
ATOM   1679  CA  GLN H 217      19.270   6.191  35.172  1.00 24.47           C  
ATOM   1680  CB  GLN H 217      18.971   4.683  35.070  1.00 27.89           C  
ATOM   1681  CG  GLN H 217      18.306   4.244  33.765  1.00 32.67           C  
ATOM   1682  CD  GLN H 217      16.798   4.369  33.903  1.00 37.22           C  
ATOM   1683  OE1 GLN H 217      16.284   5.284  34.541  1.00 39.20           O  
ATOM   1684  NE2 GLN H 217      16.063   3.406  33.288  1.00 39.24           N  
ATOM   1685  C   GLN H 217      20.082   6.560  33.968  1.00 22.48           C  
ATOM   1686  O   GLN H 217      21.296   6.366  33.951  1.00 25.13           O  
ATOM   1687  N   GLY H 218      19.425   7.042  32.898  1.00 20.80           N  
ATOM   1688  CA  GLY H 218      20.136   7.415  31.708  1.00 18.84           C  
ATOM   1689  C   GLY H 218      19.965   6.332  30.692  1.00 19.92           C  
ATOM   1690  O   GLY H 218      19.734   5.174  31.034  1.00 20.80           O  
ATOM   1691  N   THR H 219      20.056   6.704  29.398  1.00 20.11           N  
ATOM   1692  CA  THR H 219      19.951   5.752  28.331  1.00 21.30           C  
ATOM   1693  CB  THR H 219      18.738   5.942  27.479  1.00 21.07           C  
ATOM   1694  OG1 THR H 219      17.573   5.846  28.281  1.00 22.51           O  
ATOM   1695  CG2 THR H 219      18.719   4.861  26.388  1.00 18.38           C  
ATOM   1696  C   THR H 219      21.124   5.974  27.436  1.00 24.13           C  
ATOM   1697  O   THR H 219      21.462   7.112  27.115  1.00 24.74           O  
ATOM   1698  N   THR H 220      21.768   4.883  26.986  1.00 25.03           N  
ATOM   1699  CA  THR H 220      22.918   5.056  26.152  1.00 26.95           C  
ATOM   1700  CB  THR H 220      23.992   4.039  26.393  1.00 27.94           C  
ATOM   1701  OG1 THR H 220      23.517   2.738  26.075  1.00  0.00           O  
ATOM   1702  CG2 THR H 220      24.404   4.107  27.873  1.00  0.00           C  
ATOM   1703  C   THR H 220      22.486   4.916  24.730  1.00 27.00           C  
ATOM   1704  O   THR H 220      21.821   3.953  24.356  1.00 25.92           O  
ATOM   1705  N   LEU H 221      22.843   5.916  23.903  1.00 27.97           N  
ATOM   1706  CA  LEU H 221      22.510   5.857  22.512  1.00 29.96           C  
ATOM   1707  CB  LEU H 221      21.793   7.112  21.984  1.00 29.52           C  
ATOM   1708  CG  LEU H 221      20.388   7.330  22.574  1.00  0.00           C  
ATOM   1709  CD1 LEU H 221      19.730   8.589  21.988  1.00  0.00           C  
ATOM   1710  CD2 LEU H 221      19.514   6.075  22.419  1.00  0.00           C  
ATOM   1711  C   LEU H 221      23.793   5.748  21.764  1.00 31.82           C  
ATOM   1712  O   LEU H 221      24.688   6.583  21.901  1.00 32.10           O  
ATOM   1713  N   THR H 222      23.921   4.685  20.950  1.00 31.57           N  
ATOM   1714  CA  THR H 222      25.117   4.560  20.184  1.00 31.74           C  
ATOM   1715  CB  THR H 222      25.870   3.287  20.454  1.00 31.94           C  
ATOM   1716  OG1 THR H 222      27.159   3.356  19.871  1.00 32.02           O  
ATOM   1717  CG2 THR H 222      25.092   2.083  19.900  1.00 30.60           C  
ATOM   1718  C   THR H 222      24.703   4.615  18.750  1.00 32.09           C  
ATOM   1719  O   THR H 222      23.800   3.901  18.315  1.00 31.74           O  
ATOM   1720  N   VAL H 223      25.340   5.507  17.971  1.00 30.95           N  
ATOM   1721  CA  VAL H 223      24.961   5.613  16.596  1.00 33.61           C  
ATOM   1722  CB  VAL H 223      24.806   7.033  16.137  1.00 34.25           C  
ATOM   1723  CG1 VAL H 223      24.445   7.038  14.641  1.00 35.14           C  
ATOM   1724  CG2 VAL H 223      23.765   7.717  17.038  1.00 34.31           C  
ATOM   1725  C   VAL H 223      26.047   4.997  15.780  1.00 33.63           C  
ATOM   1726  O   VAL H 223      27.175   5.487  15.761  1.00 34.80           O  
ATOM   1727  N   SER H 224      25.734   3.887  15.087  1.00 32.36           N  
ATOM   1728  CA  SER H 224      26.736   3.283  14.262  1.00 32.11           C  
ATOM   1729  CB  SER H 224      27.706   2.370  15.032  1.00 34.67           C  
ATOM   1730  OG  SER H 224      27.007   1.261  15.578  1.00 36.36           O  
ATOM   1731  C   SER H 224      26.047   2.450  13.232  1.00 31.71           C  
ATOM   1732  O   SER H 224      24.943   1.953  13.449  1.00 32.25           O  
ATOM   1733  N   ALA H 225      26.700   2.283  12.067  1.00 32.38           N  
ATOM   1734  CA  ALA H 225      26.131   1.506  11.006  1.00 33.19           C  
ATOM   1735  CB  ALA H 225      26.276   2.172   9.628  1.00 32.88           C  
ATOM   1736  C   ALA H 225      26.896   0.188  10.955  1.00 34.06           C  
ATOM   1737  O   ALA H 225      26.238  -0.887  10.977  1.00 35.29           O  
ATOM   1738  OXT ALA H 225      28.153   0.239  10.886  1.00  0.00           O1-
TER    1739      ALA H 225 
CONECT  159  705
CONECT  705  159
CONECT 1021 1614
CONECT 1614 1021
END
