# Supplementary material for: Fully automated antibody structure prediction using BIOVIA tools: Validation study
Source: PLoS One. 2017 May 18;12(5):e0177923. doi: 10.1371/journal.pone.0177923 (PMC5436848; doi:10.1371/journal.pone.0177923)
Supplement: S1 Dataset — Predicted structures using the Top5 framework method, Chothia CDR definition with no canonical filtering and generating 50 models. These were used in the detailed discussion of outliers and for comparison against predictions using canonical filtering. (ZIP) [file pone.0177923.s003.zip › 4OM1_LH_FV_FinalModel.pdb]

REMARK   Accelrys Discovery Studio PDB file
REMARK   Created:  2015-05-08T07:37:57Z
SSBOND   1 CYS L   23    CYS L   86                                     
SSBOND   2 CYS H  123    CYS H  197                                     
SSBOND   3 CYS H  133    CYS H  203                                     
ATOM      1  N   GLU L   1      33.913  26.854  27.352  1.00136.67           N1+
ATOM      2  CA  GLU L   1      33.041  26.950  26.158  1.00133.38           C  
ATOM      3  CB  GLU L   1      32.537  25.552  25.755  1.00131.74           C  
ATOM      4  CG  GLU L   1      31.609  25.566  24.535  1.00136.92           C  
ATOM      5  CD  GLU L   1      31.033  24.169  24.337  1.00142.83           C  
ATOM      6  OE1 GLU L   1      31.712  23.182  24.730  1.00143.55           O  
ATOM      7  OE2 GLU L   1      29.903  24.072  23.784  1.00144.28           O1-
ATOM      8  C   GLU L   1      31.841  27.786  26.453  1.00128.74           C  
ATOM      9  O   GLU L   1      31.152  28.231  25.536  1.00134.55           O  
ATOM     10  N   ILE L   2      31.588  28.042  27.752  1.00115.33           N  
ATOM     11  CA  ILE L   2      30.401  28.737  28.156  1.00112.26           C  
ATOM     12  CB  ILE L   2      29.388  27.786  28.741  1.00 99.79           C  
ATOM     13  CG1 ILE L   2      29.276  26.548  27.834  1.00 99.47           C  
ATOM     14  CG2 ILE L   2      28.017  28.485  28.828  1.00105.39           C  
ATOM     15  CD1 ILE L   2      28.510  25.394  28.480  1.00 91.53           C  
ATOM     16  C   ILE L   2      30.839  29.741  29.194  1.00112.43           C  
ATOM     17  O   ILE L   2      32.003  30.142  29.227  1.00111.21           O  
ATOM     18  N   VAL L   3      29.862  30.254  29.976  1.00112.19           N  
ATOM     19  CA  VAL L   3      29.991  31.202  31.048  1.00110.71           C  
ATOM     20  CB  VAL L   3      28.672  31.785  31.458  1.00111.14           C  
ATOM     21  CG1 VAL L   3      28.068  32.506  30.241  1.00105.22           C  
ATOM     22  CG2 VAL L   3      27.791  30.666  32.038  1.00110.70           C  
ATOM     23  C   VAL L   3      30.603  30.598  32.283  1.00101.68           C  
ATOM     24  O   VAL L   3      31.235  31.304  33.068  1.00102.75           O  
ATOM     25  N   LEU L   4      30.400  29.290  32.532  1.00 92.44           N  
ATOM     26  CA  LEU L   4      30.848  28.720  33.776  1.00 84.63           C  
ATOM     27  CB  LEU L   4      29.947  27.568  34.256  1.00 75.71           C  
ATOM     28  CG  LEU L   4      28.518  28.026  34.603  1.00 70.07           C  
ATOM     29  CD1 LEU L   4      27.654  26.844  35.073  1.00 72.36           C  
ATOM     30  CD2 LEU L   4      28.535  29.180  35.624  1.00 74.37           C  
ATOM     31  C   LEU L   4      32.241  28.183  33.646  1.00 90.76           C  
ATOM     32  O   LEU L   4      32.528  27.357  32.779  1.00 93.01           O  
ATOM     33  N   THR L   5      33.147  28.646  34.536  1.00 92.02           N  
ATOM     34  CA  THR L   5      34.508  28.188  34.531  1.00 93.12           C  
ATOM     35  CB  THR L   5      35.510  29.304  34.470  1.00103.03           C  
ATOM     36  OG1 THR L   5      35.287  30.099  33.315  1.00107.84           O  
ATOM     37  CG2 THR L   5      36.925  28.704  34.431  1.00104.67           C  
ATOM     38  C   THR L   5      34.738  27.486  35.832  1.00 87.99           C  
ATOM     39  O   THR L   5      34.631  28.089  36.900  1.00 91.64           O  
ATOM     40  N   GLN L   6      35.085  26.186  35.773  1.00 82.15           N  
ATOM     41  CA  GLN L   6      35.250  25.430  36.979  1.00 82.67           C  
ATOM     42  CB  GLN L   6      34.379  24.161  36.988  1.00 81.26           C  
ATOM     43  CG  GLN L   6      34.391  23.399  38.312  1.00 79.73           C  
ATOM     44  CD  GLN L   6      33.479  22.191  38.148  1.00 81.33           C  
ATOM     45  OE1 GLN L   6      32.819  22.035  37.121  1.00 84.97           O  
ATOM     46  NE2 GLN L   6      33.442  21.308  39.181  1.00 80.79           N  
ATOM     47  C   GLN L   6      36.684  25.010  37.076  1.00 88.86           C  
ATOM     48  O   GLN L   6      37.312  24.670  36.073  1.00 93.63           O  
ATOM     49  N   SER L   7      37.250  25.049  38.302  1.00 89.17           N  
ATOM     50  CA  SER L   7      38.615  24.646  38.495  1.00 91.11           C  
ATOM     51  CB  SER L   7      39.620  25.809  38.400  1.00 91.86           C  
ATOM     52  OG  SER L   7      39.396  26.735  39.452  1.00 97.08           O  
ATOM     53  C   SER L   7      38.728  24.079  39.875  1.00 92.41           C  
ATOM     54  O   SER L   7      37.901  24.374  40.739  1.00 96.12           O  
ATOM     55  N   PRO L   8      39.714  23.257  40.133  1.00 88.38           N  
ATOM     56  CA  PRO L   8      40.675  22.819  39.150  1.00 86.37           C  
ATOM     57  CD  PRO L   8      40.236  23.153  41.486  1.00 85.20           C  
ATOM     58  CB  PRO L   8      41.928  22.424  39.932  1.00 87.11           C  
ATOM     59  CG  PRO L   8      41.431  22.197  41.368  1.00 87.05           C  
ATOM     60  C   PRO L   8      40.108  21.674  38.372  1.00 88.18           C  
ATOM     61  O   PRO L   8      39.030  21.192  38.715  1.00 94.20           O  
ATOM     62  N   GLY L   9      40.804  21.252  37.297  1.00 86.76           N  
ATOM     63  CA  GLY L   9      40.372  20.138  36.502  1.00 88.98           C  
ATOM     64  C   GLY L   9      40.440  18.869  37.301  1.00 92.03           C  
ATOM     65  O   GLY L   9      39.525  18.048  37.243  1.00 92.97           O  
ATOM     66  N   THR L  10      41.535  18.661  38.062  1.00 91.10           N  
ATOM     67  CA  THR L  10      41.654  17.425  38.789  1.00 89.48           C  
ATOM     68  CB  THR L  10      42.655  16.493  38.172  1.00 91.84           C  
ATOM     69  OG1 THR L  10      42.300  16.230  36.823  1.00 94.47           O  
ATOM     70  CG2 THR L  10      42.677  15.177  38.965  1.00 89.17           C  
ATOM     71  C   THR L  10      42.122  17.731  40.176  1.00 90.27           C  
ATOM     72  O   THR L  10      42.830  18.713  40.401  1.00 93.35           O  
ATOM     73  N   LEU L  11      41.722  16.899  41.159  1.00 87.85           N  
ATOM     74  CA  LEU L  11      42.138  17.159  42.505  1.00 88.91           C  
ATOM     75  CB  LEU L  11      41.017  17.831  43.317  1.00 85.44           C  
ATOM     76  CG  LEU L  11      41.443  18.358  44.695  1.00 89.80           C  
ATOM     77  CD1 LEU L  11      42.500  19.466  44.550  1.00 90.10           C  
ATOM     78  CD2 LEU L  11      40.223  18.819  45.511  1.00 87.58           C  
ATOM     79  C   LEU L  11      42.475  15.839  43.136  1.00 93.77           C  
ATOM     80  O   LEU L  11      41.613  14.973  43.274  1.00 96.77           O  
ATOM     81  N   SER L  12      43.747  15.644  43.547  1.00 94.39           N  
ATOM     82  CA  SER L  12      44.088  14.383  44.145  1.00 93.35           C  
ATOM     83  CB  SER L  12      45.361  13.745  43.560  1.00 97.13           C  
ATOM     84  OG  SER L  12      45.149  13.386  42.202  1.00101.40           O  
ATOM     85  C   SER L  12      44.295  14.603  45.611  1.00 96.43           C  
ATOM     86  O   SER L  12      45.188  15.343  46.021  1.00 98.03           O  
ATOM     87  N   LEU L  13      43.463  13.948  46.446  1.00 97.70           N  
ATOM     88  CA  LEU L  13      43.549  14.144  47.864  1.00 99.24           C  
ATOM     89  CB  LEU L  13      42.460  15.086  48.407  1.00 96.03           C  
ATOM     90  CG  LEU L  13      42.629  16.539  47.930  1.00 98.86           C  
ATOM     91  CD1 LEU L  13      41.523  17.447  48.490  1.00 99.49           C  
ATOM     92  CD2 LEU L  13      44.039  17.062  48.254  1.00102.01           C  
ATOM     93  C   LEU L  13      43.394  12.830  48.562  1.00 99.20           C  
ATOM     94  O   LEU L  13      42.884  11.861  47.999  1.00 96.06           O  
ATOM     95  N   SER L  14      43.880  12.769  49.819  1.00101.98           N  
ATOM     96  CA  SER L  14      43.777  11.592  50.631  1.00104.69           C  
ATOM     97  CB  SER L  14      44.933  11.447  51.633  1.00109.57           C  
ATOM     98  OG  SER L  14      46.171  11.361  50.943  1.00114.29           O  
ATOM     99  C   SER L  14      42.518  11.704  51.430  1.00102.74           C  
ATOM    100  O   SER L  14      41.980  12.794  51.613  1.00102.72           O  
ATOM    101  N   PRO L  15      42.024  10.604  51.927  1.00 99.36           N  
ATOM    102  CA  PRO L  15      40.826  10.680  52.713  1.00 96.53           C  
ATOM    103  CD  PRO L  15      42.132   9.334  51.229  1.00 99.11           C  
ATOM    104  CB  PRO L  15      40.344   9.243  52.882  1.00 94.45           C  
ATOM    105  CG  PRO L  15      40.867   8.545  51.612  1.00 95.54           C  
ATOM    106  C   PRO L  15      41.116  11.396  53.990  1.00101.12           C  
ATOM    107  O   PRO L  15      42.161  11.148  54.586  1.00107.78           O  
ATOM    108  N   GLY L  16      40.193  12.267  54.440  1.00 96.39           N  
ATOM    109  CA  GLY L  16      40.403  12.987  55.658  1.00 98.28           C  
ATOM    110  C   GLY L  16      40.724  14.415  55.342  1.00102.30           C  
ATOM    111  O   GLY L  16      40.507  15.296  56.172  1.00104.17           O  
ATOM    112  N   GLU L  17      41.236  14.693  54.130  1.00103.48           N  
ATOM    113  CA  GLU L  17      41.570  16.043  53.779  1.00107.03           C  
ATOM    114  CB  GLU L  17      42.649  16.153  52.687  1.00109.13           C  
ATOM    115  CG  GLU L  17      44.020  15.654  53.159  1.00120.39           C  
ATOM    116  CD  GLU L  17      45.015  15.808  52.016  1.00122.19           C  
ATOM    117  OE1 GLU L  17      44.887  15.051  51.018  1.00121.93           O  
ATOM    118  OE2 GLU L  17      45.911  16.687  52.122  1.00125.60           O1-
ATOM    119  C   GLU L  17      40.317  16.705  53.302  1.00103.30           C  
ATOM    120  O   GLU L  17      39.269  16.066  53.235  1.00 97.48           O  
ATOM    121  N   THR L  18      40.371  18.024  53.016  1.00100.77           N  
ATOM    122  CA  THR L  18      39.192  18.706  52.564  1.00 99.35           C  
ATOM    123  CB  THR L  18      38.863  19.929  53.365  1.00101.87           C  
ATOM    124  OG1 THR L  18      39.927  20.867  53.290  1.00109.64           O  
ATOM    125  CG2 THR L  18      38.621  19.510  54.825  1.00101.08           C  
ATOM    126  C   THR L  18      39.394  19.136  51.143  1.00 94.12           C  
ATOM    127  O   THR L  18      40.465  19.610  50.767  1.00 90.23           O  
ATOM    128  N   ALA L  19      38.343  18.980  50.309  1.00 91.51           N  
ATOM    129  CA  ALA L  19      38.453  19.311  48.918  1.00 88.34           C  
ATOM    130  CB  ALA L  19      37.799  18.269  47.994  1.00 80.25           C  
ATOM    131  C   ALA L  19      37.759  20.614  48.676  1.00 90.93           C  
ATOM    132  O   ALA L  19      36.645  20.838  49.148  1.00 94.55           O  
ATOM    133  N   ILE L  20      38.426  21.519  47.931  1.00 89.79           N  
ATOM    134  CA  ILE L  20      37.863  22.805  47.636  1.00 89.12           C  
ATOM    135  CB  ILE L  20      38.756  23.930  48.083  1.00 86.52           C  
ATOM    136  CG1 ILE L  20      39.031  23.863  49.594  1.00 91.19           C  
ATOM    137  CG2 ILE L  20      38.105  25.253  47.642  1.00 83.15           C  
ATOM    138  CD1 ILE L  20      37.797  24.093  50.462  1.00 94.89           C  
ATOM    139  C   ILE L  20      37.777  22.925  46.142  1.00 90.10           C  
ATOM    140  O   ILE L  20      38.801  22.971  45.462  1.00 96.71           O  
ATOM    141  N   ILE L  21      36.549  23.010  45.589  1.00 82.87           N  
ATOM    142  CA  ILE L  21      36.370  23.132  44.166  1.00 79.66           C  
ATOM    143  CB  ILE L  21      35.460  22.090  43.589  1.00 78.49           C  
ATOM    144  CG1 ILE L  21      36.004  20.679  43.815  1.00 79.13           C  
ATOM    145  CG2 ILE L  21      35.255  22.415  42.106  1.00 73.84           C  
ATOM    146  CD1 ILE L  21      34.986  19.595  43.468  1.00 84.57           C  
ATOM    147  C   ILE L  21      35.681  24.441  43.919  1.00 79.40           C  
ATOM    148  O   ILE L  21      34.779  24.811  44.667  1.00 79.04           O  
ATOM    149  N   SER L  22      36.076  25.176  42.854  1.00 78.47           N  
ATOM    150  CA  SER L  22      35.502  26.477  42.618  1.00 85.22           C  
ATOM    151  CB  SER L  22      36.537  27.614  42.607  1.00 92.27           C  
ATOM    152  OG  SER L  22      37.127  27.770  43.887  1.00100.49           O  
ATOM    153  C   SER L  22      34.839  26.539  41.273  1.00 82.66           C  
ATOM    154  O   SER L  22      35.163  25.776  40.365  1.00 84.13           O  
ATOM    155  N   CYS L  23      33.866  27.470  41.129  1.00 81.96           N  
ATOM    156  CA  CYS L  23      33.168  27.673  39.887  1.00 82.27           C  
ATOM    157  CB  CYS L  23      31.832  26.882  39.851  1.00 80.06           C  
ATOM    158  SG  CYS L  23      30.887  26.976  38.295  1.00117.04           S  
ATOM    159  C   CYS L  23      32.902  29.154  39.758  1.00 85.69           C  
ATOM    160  O   CYS L  23      32.295  29.764  40.636  1.00 92.30           O  
ATOM    161  N   ARG L  24      33.361  29.783  38.653  1.00 84.55           N  
ATOM    162  CA  ARG L  24      33.150  31.201  38.477  1.00 92.74           C  
ATOM    163  CB  ARG L  24      34.392  31.950  37.966  1.00103.03           C  
ATOM    164  CG  ARG L  24      34.176  33.456  37.802  1.00116.54           C  
ATOM    165  CD  ARG L  24      35.337  34.170  37.110  1.00129.31           C  
ATOM    166  NE  ARG L  24      36.559  33.937  37.928  1.00139.01           N  
ATOM    167  CZ  ARG L  24      37.453  34.952  38.112  1.00144.97           C  
ATOM    168  NH1 ARG L  24      37.190  36.189  37.600  1.00146.43           N1+
ATOM    169  NH2 ARG L  24      38.606  34.726  38.806  1.00145.41           N  
ATOM    170  C   ARG L  24      32.087  31.386  37.440  1.00 90.97           C  
ATOM    171  O   ARG L  24      32.119  30.742  36.394  1.00 91.61           O  
ATOM    172  N   THR L  25      31.110  32.281  37.708  1.00 91.73           N  
ATOM    173  CA  THR L  25      30.023  32.489  36.790  1.00 90.69           C  
ATOM    174  CB  THR L  25      28.708  32.002  37.331  1.00 91.37           C  
ATOM    175  OG1 THR L  25      27.670  32.220  36.387  1.00101.04           O  
ATOM    176  CG2 THR L  25      28.406  32.716  38.654  1.00 85.73           C  
ATOM    177  C   THR L  25      29.893  33.944  36.447  1.00 98.13           C  
ATOM    178  O   THR L  25      30.062  34.821  37.292  1.00101.07           O  
ATOM    179  N   SER L  26      29.686  34.239  35.151  1.00124.79           N  
ATOM    180  CA  SER L  26      29.537  35.592  34.695  1.00131.05           C  
ATOM    181  CB  SER L  26      29.794  35.731  33.186  1.00133.91           C  
ATOM    182  OG  SER L  26      28.889  34.914  32.460  1.00135.91           O  
ATOM    183  C   SER L  26      28.157  36.101  34.989  1.00134.01           C  
ATOM    184  O   SER L  26      27.975  37.286  35.271  1.00136.11           O  
ATOM    185  N   GLN L  27      27.145  35.212  34.923  1.00132.05           N  
ATOM    186  CA  GLN L  27      25.770  35.591  35.110  1.00133.75           C  
ATOM    187  CB  GLN L  27      24.799  34.884  34.149  1.00139.30           C  
ATOM    188  CG  GLN L  27      24.981  35.270  32.681  1.00148.04           C  
ATOM    189  CD  GLN L  27      24.544  36.718  32.522  1.00154.38           C  
ATOM    190  OE1 GLN L  27      24.982  37.597  33.263  1.00162.53           O  
ATOM    191  NE2 GLN L  27      23.650  36.979  31.531  1.00146.63           N  
ATOM    192  C   GLN L  27      25.353  35.188  36.487  1.00132.30           C  
ATOM    193  O   GLN L  27      26.123  34.601  37.242  1.00129.29           O  
ATOM    194  N   TYR L  28      24.102  35.517  36.854  1.00133.69           N  
ATOM    195  CA  TYR L  28      23.609  35.183  38.156  1.00135.80           C  
ATOM    196  CB  TYR L  28      23.184  36.437  38.949  1.00145.47           C  
ATOM    197  CG  TYR L  28      22.597  36.054  40.264  1.00156.95           C  
ATOM    198  CD1 TYR L  28      23.398  35.715  41.330  1.00164.31           C  
ATOM    199  CD2 TYR L  28      21.231  36.051  40.433  1.00158.98           C  
ATOM    200  CE1 TYR L  28      22.841  35.368  42.542  1.00167.89           C  
ATOM    201  CE2 TYR L  28      20.670  35.705  41.640  1.00161.50           C  
ATOM    202  CZ  TYR L  28      21.475  35.362  42.697  1.00165.79           C  
ATOM    203  OH  TYR L  28      20.900  35.006  43.936  1.00167.73           O  
ATOM    204  C   TYR L  28      22.409  34.312  37.967  1.00129.74           C  
ATOM    205  O   TYR L  28      21.621  34.500  37.044  1.00128.93           O  
ATOM    206  N   GLY L  29      22.273  33.298  38.840  1.00120.70           N  
ATOM    207  CA  GLY L  29      21.178  32.375  38.803  1.00101.58           C  
ATOM    208  C   GLY L  29      21.491  31.374  39.860  1.00 93.85           C  
ATOM    209  O   GLY L  29      22.628  31.308  40.323  1.00 99.29           O  
ATOM    210  N   SER L  30      20.503  30.556  40.268  1.00 87.88           N  
ATOM    211  CA  SER L  30      20.784  29.615  41.312  1.00 91.68           C  
ATOM    212  CB  SER L  30      19.573  28.747  41.696  1.00101.03           C  
ATOM    213  OG  SER L  30      18.535  29.563  42.216  1.00111.51           O  
ATOM    214  C   SER L  30      21.859  28.716  40.807  1.00 91.04           C  
ATOM    215  O   SER L  30      21.806  28.238  39.676  1.00 89.40           O  
ATOM    216  N   LEU L  31      22.886  28.470  41.640  1.00 75.37           N  
ATOM    217  CA  LEU L  31      23.961  27.627  41.193  1.00 66.94           C  
ATOM    218  CB  LEU L  31      25.341  28.311  41.310  1.00 64.21           C  
ATOM    219  CG  LEU L  31      26.555  27.485  40.829  1.00 67.53           C  
ATOM    220  CD1 LEU L  31      27.799  28.376  40.708  1.00 76.20           C  
ATOM    221  CD2 LEU L  31      26.843  26.280  41.738  1.00 63.36           C  
ATOM    222  C   LEU L  31      23.917  26.375  42.017  1.00 65.99           C  
ATOM    223  O   LEU L  31      23.695  26.423  43.225  1.00 69.75           O  
ATOM    224  N   ALA L  32      24.123  25.209  41.368  1.00 60.86           N  
ATOM    225  CA  ALA L  32      24.018  23.953  42.061  1.00 60.60           C  
ATOM    226  CB  ALA L  32      22.791  23.126  41.640  1.00 58.18           C  
ATOM    227  C   ALA L  32      25.227  23.113  41.779  1.00 62.94           C  
ATOM    228  O   ALA L  32      25.964  23.357  40.824  1.00 66.20           O  
ATOM    229  N   TRP L  33      25.474  22.102  42.644  1.00 63.70           N  
ATOM    230  CA  TRP L  33      26.604  21.230  42.467  1.00 63.01           C  
ATOM    231  CB  TRP L  33      27.609  21.298  43.630  1.00 63.64           C  
ATOM    232  CG  TRP L  33      28.285  22.643  43.771  1.00 68.67           C  
ATOM    233  CD2 TRP L  33      29.513  22.999  43.120  1.00 69.93           C  
ATOM    234  CD1 TRP L  33      27.903  23.731  44.498  1.00 75.43           C  
ATOM    235  NE1 TRP L  33      28.817  24.747  44.341  1.00 74.55           N  
ATOM    236  CE2 TRP L  33      29.814  24.308  43.495  1.00 70.04           C  
ATOM    237  CE3 TRP L  33      30.324  22.293  42.279  1.00 68.18           C  
ATOM    238  CZ2 TRP L  33      30.936  24.934  43.030  1.00 76.16           C  
ATOM    239  CZ3 TRP L  33      31.454  22.924  41.811  1.00 72.05           C  
ATOM    240  CH2 TRP L  33      31.753  24.220  42.181  1.00 74.01           C  
ATOM    241  C   TRP L  33      26.108  19.814  42.388  1.00 64.86           C  
ATOM    242  O   TRP L  33      25.150  19.443  43.066  1.00 68.95           O  
ATOM    243  N   TYR L  34      26.759  18.981  41.545  1.00 62.78           N  
ATOM    244  CA  TYR L  34      26.350  17.610  41.392  1.00 59.53           C  
ATOM    245  CB  TYR L  34      25.770  17.278  40.003  1.00 56.19           C  
ATOM    246  CG  TYR L  34      24.496  18.029  39.794  1.00 58.15           C  
ATOM    247  CD1 TYR L  34      24.502  19.298  39.260  1.00 56.12           C  
ATOM    248  CD2 TYR L  34      23.289  17.456  40.125  1.00 60.17           C  
ATOM    249  CE1 TYR L  34      23.327  19.988  39.063  1.00 56.42           C  
ATOM    250  CE2 TYR L  34      22.112  18.140  39.931  1.00 60.28           C  
ATOM    251  CZ  TYR L  34      22.128  19.406  39.397  1.00 59.42           C  
ATOM    252  OH  TYR L  34      20.919  20.107  39.198  1.00 61.45           O  
ATOM    253  C   TYR L  34      27.542  16.714  41.585  1.00 63.26           C  
ATOM    254  O   TYR L  34      28.682  17.091  41.309  1.00 70.42           O  
ATOM    255  N   GLN L  35      27.290  15.486  42.084  1.00 65.86           N  
ATOM    256  CA  GLN L  35      28.325  14.516  42.328  1.00 64.62           C  
ATOM    257  CB  GLN L  35      28.307  14.012  43.779  1.00 67.61           C  
ATOM    258  CG  GLN L  35      29.369  12.957  44.083  1.00 72.07           C  
ATOM    259  CD  GLN L  35      29.044  12.340  45.438  1.00 85.60           C  
ATOM    260  OE1 GLN L  35      27.911  12.406  45.913  1.00 86.88           O  
ATOM    261  NE2 GLN L  35      30.066  11.705  46.072  1.00 95.23           N  
ATOM    262  C   GLN L  35      28.058  13.317  41.471  1.00 67.53           C  
ATOM    263  O   GLN L  35      26.944  12.792  41.452  1.00 71.99           O  
ATOM    264  N   GLN L  36      29.075  12.842  40.724  1.00 68.10           N  
ATOM    265  CA  GLN L  36      28.854  11.675  39.916  1.00 71.08           C  
ATOM    266  CB  GLN L  36      28.993  11.951  38.409  1.00 68.17           C  
ATOM    267  CG  GLN L  36      28.753  10.721  37.532  1.00 75.34           C  
ATOM    268  CD  GLN L  36      28.928  11.145  36.079  1.00 78.91           C  
ATOM    269  OE1 GLN L  36      29.356  12.262  35.790  1.00 83.49           O  
ATOM    270  NE2 GLN L  36      28.589  10.228  35.132  1.00 75.10           N  
ATOM    271  C   GLN L  36      29.866  10.633  40.285  1.00 79.17           C  
ATOM    272  O   GLN L  36      31.065  10.801  40.060  1.00 85.90           O  
ATOM    273  N   ARG L  37      29.395   9.515  40.872  1.00 79.97           N  
ATOM    274  CA  ARG L  37      30.254   8.422  41.224  1.00 82.55           C  
ATOM    275  CB  ARG L  37      29.722   7.600  42.414  1.00 86.82           C  
ATOM    276  CG  ARG L  37      29.800   8.383  43.730  1.00 95.20           C  
ATOM    277  CD  ARG L  37      29.096   7.724  44.920  1.00111.00           C  
ATOM    278  NE  ARG L  37      27.628   7.861  44.709  1.00122.58           N  
ATOM    279  CZ  ARG L  37      26.794   8.032  45.778  1.00129.09           C  
ATOM    280  NH1 ARG L  37      27.298   8.138  47.041  1.00132.12           N1+
ATOM    281  NH2 ARG L  37      25.447   8.107  45.576  1.00127.03           N  
ATOM    282  C   ARG L  37      30.363   7.542  40.018  1.00 86.56           C  
ATOM    283  O   ARG L  37      29.450   7.474  39.197  1.00 88.58           O  
ATOM    284  N   PRO L  38      31.478   6.874  39.889  1.00 92.22           N  
ATOM    285  CA  PRO L  38      31.742   6.068  38.731  1.00 94.85           C  
ATOM    286  CD  PRO L  38      32.249   6.443  41.044  1.00 94.04           C  
ATOM    287  CB  PRO L  38      33.033   5.319  39.045  1.00 97.59           C  
ATOM    288  CG  PRO L  38      32.985   5.175  40.578  1.00 96.57           C  
ATOM    289  C   PRO L  38      30.627   5.120  38.422  1.00 95.59           C  
ATOM    290  O   PRO L  38      30.318   4.261  39.247  1.00 98.33           O  
ATOM    291  N   GLY L  39      30.028   5.250  37.222  1.00 92.61           N  
ATOM    292  CA  GLY L  39      29.046   4.315  36.753  1.00 95.18           C  
ATOM    293  C   GLY L  39      27.674   4.626  37.269  1.00 97.42           C  
ATOM    294  O   GLY L  39      26.724   3.915  36.943  1.00 98.74           O  
ATOM    295  N   GLN L  40      27.501   5.693  38.067  1.00 94.69           N  
ATOM    296  CA  GLN L  40      26.177   5.922  38.573  1.00 89.69           C  
ATOM    297  CB  GLN L  40      26.074   5.817  40.104  1.00 93.09           C  
ATOM    298  CG  GLN L  40      26.331   4.385  40.587  1.00102.40           C  
ATOM    299  CD  GLN L  40      26.183   4.326  42.100  1.00115.55           C  
ATOM    300  OE1 GLN L  40      25.973   5.342  42.760  1.00118.98           O  
ATOM    301  NE2 GLN L  40      26.292   3.095  42.668  1.00118.94           N  
ATOM    302  C   GLN L  40      25.700   7.266  38.119  1.00 84.05           C  
ATOM    303  O   GLN L  40      26.448   8.035  37.519  1.00 84.12           O  
ATOM    304  N   ALA L  41      24.404   7.557  38.356  1.00 75.71           N  
ATOM    305  CA  ALA L  41      23.805   8.795  37.939  1.00 71.09           C  
ATOM    306  CB  ALA L  41      22.267   8.768  37.958  1.00 70.02           C  
ATOM    307  C   ALA L  41      24.257   9.894  38.853  1.00 73.60           C  
ATOM    308  O   ALA L  41      24.596   9.665  40.011  1.00 81.28           O  
ATOM    309  N   PRO L  42      24.248  11.100  38.336  1.00 72.75           N  
ATOM    310  CA  PRO L  42      24.657  12.249  39.098  1.00 68.10           C  
ATOM    311  CD  PRO L  42      24.414  11.304  36.904  1.00 74.20           C  
ATOM    312  CB  PRO L  42      24.734  13.400  38.098  1.00 65.87           C  
ATOM    313  CG  PRO L  42      25.043  12.701  36.759  1.00 69.52           C  
ATOM    314  C   PRO L  42      23.695  12.483  40.217  1.00 70.53           C  
ATOM    315  O   PRO L  42      22.547  12.051  40.123  1.00 72.62           O  
ATOM    316  N   ARG L  43      24.155  13.153  41.289  1.00 70.04           N  
ATOM    317  CA  ARG L  43      23.363  13.369  42.462  1.00 68.23           C  
ATOM    318  CB  ARG L  43      23.996  12.596  43.628  1.00 70.88           C  
ATOM    319  CG  ARG L  43      23.330  12.676  44.994  1.00 82.65           C  
ATOM    320  CD  ARG L  43      24.153  11.889  46.017  1.00 97.61           C  
ATOM    321  NE  ARG L  43      23.483  11.972  47.344  1.00109.69           N  
ATOM    322  CZ  ARG L  43      24.047  11.330  48.408  1.00117.54           C  
ATOM    323  NH1 ARG L  43      25.213  10.641  48.240  1.00115.82           N1+
ATOM    324  NH2 ARG L  43      23.449  11.370  49.635  1.00122.81           N  
ATOM    325  C   ARG L  43      23.421  14.831  42.787  1.00 70.38           C  
ATOM    326  O   ARG L  43      24.481  15.448  42.703  1.00 75.27           O  
ATOM    327  N   LEU L  44      22.276  15.425  43.182  1.00 65.56           N  
ATOM    328  CA  LEU L  44      22.236  16.825  43.516  1.00 63.45           C  
ATOM    329  CB  LEU L  44      20.806  17.392  43.517  1.00 58.00           C  
ATOM    330  CG  LEU L  44      20.715  18.881  43.894  1.00 60.68           C  
ATOM    331  CD1 LEU L  44      21.436  19.774  42.869  1.00 60.46           C  
ATOM    332  CD2 LEU L  44      19.251  19.295  44.125  1.00 60.29           C  
ATOM    333  C   LEU L  44      22.775  16.990  44.908  1.00 72.00           C  
ATOM    334  O   LEU L  44      22.198  16.476  45.865  1.00 74.55           O  
ATOM    335  N   VAL L  45      23.974  17.603  45.030  1.00 69.44           N  
ATOM    336  CA  VAL L  45      24.589  17.883  46.301  1.00 68.35           C  
ATOM    337  CB  VAL L  45      26.084  17.964  46.200  1.00 61.66           C  
ATOM    338  CG1 VAL L  45      26.657  18.366  47.568  1.00 71.11           C  
ATOM    339  CG2 VAL L  45      26.602  16.608  45.690  1.00 59.70           C  
ATOM    340  C   VAL L  45      24.114  19.159  46.938  1.00 70.83           C  
ATOM    341  O   VAL L  45      23.712  19.175  48.100  1.00 70.98           O  
ATOM    342  N   ILE L  46      24.168  20.282  46.184  1.00 72.10           N  
ATOM    343  CA  ILE L  46      23.840  21.561  46.753  1.00 68.48           C  
ATOM    344  CB  ILE L  46      25.050  22.327  47.201  1.00 68.18           C  
ATOM    345  CG1 ILE L  46      25.775  21.567  48.323  1.00 70.93           C  
ATOM    346  CG2 ILE L  46      24.607  23.745  47.597  1.00 68.90           C  
ATOM    347  CD1 ILE L  46      27.142  22.152  48.668  1.00 76.41           C  
ATOM    348  C   ILE L  46      23.160  22.388  45.709  1.00 70.28           C  
ATOM    349  O   ILE L  46      23.443  22.252  44.521  1.00 75.84           O  
ATOM    350  N   TYR L  47      22.217  23.259  46.132  1.00 64.11           N  
ATOM    351  CA  TYR L  47      21.579  24.136  45.194  1.00 64.46           C  
ATOM    352  CB  TYR L  47      20.213  23.648  44.670  1.00 62.32           C  
ATOM    353  CG  TYR L  47      19.250  23.477  45.793  1.00 64.51           C  
ATOM    354  CD1 TYR L  47      19.273  22.336  46.561  1.00 65.74           C  
ATOM    355  CD2 TYR L  47      18.314  24.448  46.069  1.00 65.17           C  
ATOM    356  CE1 TYR L  47      18.378  22.168  47.590  1.00 67.46           C  
ATOM    357  CE2 TYR L  47      17.417  24.285  47.099  1.00 66.95           C  
ATOM    358  CZ  TYR L  47      17.451  23.145  47.865  1.00 71.71           C  
ATOM    359  OH  TYR L  47      16.536  22.969  48.924  1.00 77.26           O  
ATOM    360  C   TYR L  47      21.408  25.479  45.829  1.00 71.13           C  
ATOM    361  O   TYR L  47      21.479  25.622  47.049  1.00 76.55           O  
ATOM    362  N   SER L  48      21.144  26.499  44.992  1.00 93.10           N  
ATOM    363  CA  SER L  48      20.928  27.839  45.450  1.00 93.00           C  
ATOM    364  CB  SER L  48      19.863  27.928  46.556  1.00 91.64           C  
ATOM    365  OG  SER L  48      19.697  29.276  46.965  1.00103.08           O  
ATOM    366  C   SER L  48      22.212  28.381  45.985  1.00 95.95           C  
ATOM    367  O   SER L  48      22.243  29.456  46.582  1.00101.84           O  
ATOM    368  N   GLY L  49      23.315  27.649  45.765  1.00 91.00           N  
ATOM    369  CA  GLY L  49      24.605  28.158  46.115  1.00 92.03           C  
ATOM    370  C   GLY L  49      25.083  27.584  47.410  1.00100.88           C  
ATOM    371  O   GLY L  49      26.252  27.217  47.521  1.00102.56           O  
ATOM    372  N   SER L  50      24.208  27.478  48.431  1.00104.38           N  
ATOM    373  CA  SER L  50      24.735  26.968  49.664  1.00102.53           C  
ATOM    374  CB  SER L  50      25.153  28.086  50.634  1.00105.18           C  
ATOM    375  OG  SER L  50      24.019  28.859  51.001  1.00115.12           O  
ATOM    376  C   SER L  50      23.706  26.146  50.381  1.00 98.85           C  
ATOM    377  O   SER L  50      23.844  25.914  51.581  1.00102.17           O  
ATOM    378  N   THR L  51      22.684  25.624  49.675  1.00 75.87           N  
ATOM    379  CA  THR L  51      21.681  24.872  50.374  1.00 73.71           C  
ATOM    380  CB  THR L  51      20.284  25.195  49.932  1.00 82.48           C  
ATOM    381  OG1 THR L  51      20.010  26.574  50.135  1.00 79.69           O  
ATOM    382  CG2 THR L  51      19.296  24.335  50.738  1.00 68.78           C  
ATOM    383  C   THR L  51      21.917  23.418  50.106  1.00 81.71           C  
ATOM    384  O   THR L  51      22.056  23.002  48.957  1.00 83.82           O  
ATOM    385  N   ARG L  52      21.973  22.604  51.181  1.00 81.77           N  
ATOM    386  CA  ARG L  52      22.227  21.199  51.031  1.00 83.41           C  
ATOM    387  CB  ARG L  52      22.817  20.530  52.283  1.00 87.19           C  
ATOM    388  CG  ARG L  52      24.316  20.788  52.445  1.00 90.20           C  
ATOM    389  CD  ARG L  52      24.913  20.135  53.691  1.00 92.80           C  
ATOM    390  NE  ARG L  52      24.422  20.907  54.866  1.00 95.52           N  
ATOM    391  CZ  ARG L  52      23.842  20.255  55.913  1.00101.44           C  
ATOM    392  NH1 ARG L  52      23.661  18.903  55.856  1.00101.13           N1+
ATOM    393  NH2 ARG L  52      23.437  20.955  57.012  1.00102.26           N  
ATOM    394  C   ARG L  52      20.965  20.485  50.671  1.00 79.09           C  
ATOM    395  O   ARG L  52      19.873  20.844  51.111  1.00 84.90           O  
ATOM    396  N   ALA L  53      21.109  19.440  49.830  1.00 76.11           N  
ATOM    397  CA  ALA L  53      20.022  18.624  49.369  1.00 74.91           C  
ATOM    398  CB  ALA L  53      20.315  17.899  48.044  1.00 74.07           C  
ATOM    399  C   ALA L  53      19.733  17.584  50.403  1.00 83.76           C  
ATOM    400  O   ALA L  53      20.487  17.411  51.359  1.00 94.16           O  
ATOM    401  N   ALA L  54      18.600  16.873  50.245  1.00 87.02           N  
ATOM    402  CA  ALA L  54      18.231  15.883  51.213  1.00 91.04           C  
ATOM    403  CB  ALA L  54      16.818  15.311  51.002  1.00 84.52           C  
ATOM    404  C   ALA L  54      19.197  14.739  51.164  1.00 96.36           C  
ATOM    405  O   ALA L  54      19.603  14.291  50.093  1.00100.73           O  
ATOM    406  N   GLY L  55      19.592  14.239  52.354  1.00 95.39           N  
ATOM    407  CA  GLY L  55      20.455  13.097  52.459  1.00 96.13           C  
ATOM    408  C   GLY L  55      21.889  13.516  52.368  1.00 98.33           C  
ATOM    409  O   GLY L  55      22.782  12.670  52.411  1.00103.98           O  
ATOM    410  N   ILE L  56      22.157  14.831  52.255  1.00 91.92           N  
ATOM    411  CA  ILE L  56      23.516  15.276  52.121  1.00 87.03           C  
ATOM    412  CB  ILE L  56      23.654  16.494  51.249  1.00 84.15           C  
ATOM    413  CG1 ILE L  56      23.160  16.191  49.823  1.00 80.14           C  
ATOM    414  CG2 ILE L  56      25.120  16.954  51.301  1.00 82.39           C  
ATOM    415  CD1 ILE L  56      23.966  15.101  49.117  1.00 75.32           C  
ATOM    416  C   ILE L  56      24.020  15.633  53.482  1.00 90.64           C  
ATOM    417  O   ILE L  56      23.388  16.381  54.226  1.00 91.68           O  
ATOM    418  N   PRO L  57      25.164  15.093  53.813  1.00 90.31           N  
ATOM    419  CA  PRO L  57      25.752  15.342  55.101  1.00 91.81           C  
ATOM    420  CD  PRO L  57      25.526  13.780  53.302  1.00 90.40           C  
ATOM    421  CB  PRO L  57      26.831  14.279  55.286  1.00 92.67           C  
ATOM    422  CG  PRO L  57      26.342  13.109  54.420  1.00 91.16           C  
ATOM    423  C   PRO L  57      26.277  16.738  55.198  1.00 96.63           C  
ATOM    424  O   PRO L  57      26.532  17.369  54.175  1.00 99.52           O  
ATOM    425  N   ASP L  58      26.463  17.216  56.440  1.00104.02           N  
ATOM    426  CA  ASP L  58      26.905  18.542  56.753  1.00108.62           C  
ATOM    427  CB  ASP L  58      26.820  18.856  58.257  1.00119.58           C  
ATOM    428  CG  ASP L  58      27.651  17.845  59.031  1.00132.68           C  
ATOM    429  OD1 ASP L  58      28.181  16.895  58.395  1.00137.52           O  
ATOM    430  OD2 ASP L  58      27.755  18.005  60.277  1.00136.85           O1-
ATOM    431  C   ASP L  58      28.303  18.764  56.262  1.00103.83           C  
ATOM    432  O   ASP L  58      28.733  19.907  56.108  1.00100.66           O  
ATOM    433  N   ARG L  59      29.067  17.687  56.010  1.00103.71           N  
ATOM    434  CA  ARG L  59      30.435  17.859  55.607  1.00100.08           C  
ATOM    435  CB  ARG L  59      31.195  16.540  55.402  1.00 97.00           C  
ATOM    436  CG  ARG L  59      30.647  15.655  54.290  1.00105.76           C  
ATOM    437  CD  ARG L  59      31.463  14.378  54.108  1.00108.54           C  
ATOM    438  NE  ARG L  59      30.738  13.276  54.795  1.00103.97           N  
ATOM    439  CZ  ARG L  59      30.492  12.149  54.072  1.00 97.10           C  
ATOM    440  NH1 ARG L  59      30.914  12.113  52.778  1.00 95.86           N1+
ATOM    441  NH2 ARG L  59      29.834  11.084  54.615  1.00 93.60           N  
ATOM    442  C   ARG L  59      30.486  18.654  54.331  1.00 99.38           C  
ATOM    443  O   ARG L  59      31.452  19.381  54.100  1.00 98.26           O  
ATOM    444  N   PHE L  60      29.475  18.508  53.447  1.00 91.31           N  
ATOM    445  CA  PHE L  60      29.454  19.265  52.221  1.00 87.84           C  
ATOM    446  CB  PHE L  60      28.495  18.684  51.168  1.00 86.24           C  
ATOM    447  CG  PHE L  60      28.912  17.291  50.850  1.00 86.81           C  
ATOM    448  CD1 PHE L  60      28.592  16.267  51.710  1.00 90.52           C  
ATOM    449  CD2 PHE L  60      29.599  17.004  49.694  1.00 84.58           C  
ATOM    450  CE1 PHE L  60      28.966  14.974  51.427  1.00 92.25           C  
ATOM    451  CE2 PHE L  60      29.974  15.715  49.407  1.00 86.78           C  
ATOM    452  CZ  PHE L  60      29.660  14.697  50.273  1.00 89.83           C  
ATOM    453  C   PHE L  60      28.921  20.637  52.520  1.00 90.29           C  
ATOM    454  O   PHE L  60      27.942  20.782  53.249  1.00 95.32           O  
ATOM    455  N   SER L  61      29.556  21.692  51.962  1.00 88.21           N  
ATOM    456  CA  SER L  61      29.039  23.018  52.166  1.00 86.72           C  
ATOM    457  CB  SER L  61      29.534  23.697  53.455  1.00 87.18           C  
ATOM    458  OG  SER L  61      30.931  23.942  53.382  1.00 97.66           O  
ATOM    459  C   SER L  61      29.453  23.874  51.008  1.00 85.95           C  
ATOM    460  O   SER L  61      30.488  23.637  50.384  1.00 86.90           O  
ATOM    461  N   GLY L  62      28.648  24.912  50.693  1.00 83.45           N  
ATOM    462  CA  GLY L  62      28.973  25.768  49.587  1.00 83.06           C  
ATOM    463  C   GLY L  62      28.928  27.186  50.067  1.00 85.88           C  
ATOM    464  O   GLY L  62      28.216  27.513  51.016  1.00 90.30           O  
ATOM    465  N   SER L  63      29.705  28.073  49.410  1.00 84.84           N  
ATOM    466  CA  SER L  63      29.729  29.455  49.800  1.00 92.15           C  
ATOM    467  CB  SER L  63      30.894  29.801  50.743  1.00 96.62           C  
ATOM    468  OG  SER L  63      32.139  29.587  50.094  1.00101.73           O  
ATOM    469  C   SER L  63      29.897  30.283  48.564  1.00 89.68           C  
ATOM    470  O   SER L  63      30.275  29.769  47.514  1.00 88.57           O  
ATOM    471  N   ARG L  64      29.591  31.597  48.639  1.00 93.56           N  
ATOM    472  CA  ARG L  64      29.793  32.359  47.441  1.00 92.81           C  
ATOM    473  CB  ARG L  64      28.558  32.492  46.542  1.00 94.43           C  
ATOM    474  CG  ARG L  64      27.419  33.266  47.194  1.00 97.88           C  
ATOM    475  CD  ARG L  64      26.176  33.407  46.317  1.00101.52           C  
ATOM    476  NE  ARG L  64      26.447  34.444  45.284  1.00105.05           N  
ATOM    477  CZ  ARG L  64      25.398  35.158  44.782  1.00108.70           C  
ATOM    478  NH1 ARG L  64      24.136  34.913  45.242  1.00110.01           N1+
ATOM    479  NH2 ARG L  64      25.607  36.119  43.838  1.00108.40           N  
ATOM    480  C   ARG L  64      30.212  33.746  47.769  1.00100.95           C  
ATOM    481  O   ARG L  64      29.781  34.345  48.754  1.00105.59           O  
ATOM    482  N   TRP L  65      31.122  34.273  46.932  1.00105.16           N  
ATOM    483  CA  TRP L  65      31.501  35.641  47.035  1.00113.38           C  
ATOM    484  CB  TRP L  65      32.912  35.850  47.614  1.00124.13           C  
ATOM    485  CG  TRP L  65      33.341  37.295  47.628  1.00135.86           C  
ATOM    486  CD2 TRP L  65      32.816  38.281  48.529  1.00140.11           C  
ATOM    487  CD1 TRP L  65      34.221  37.944  46.811  1.00146.75           C  
ATOM    488  NE1 TRP L  65      34.286  39.272  47.156  1.00149.66           N  
ATOM    489  CE2 TRP L  65      33.424  39.496  48.209  1.00144.54           C  
ATOM    490  CE3 TRP L  65      31.899  38.185  49.536  1.00138.03           C  
ATOM    491  CZ2 TRP L  65      33.122  40.637  48.895  1.00146.23           C  
ATOM    492  CZ3 TRP L  65      31.602  39.337  50.230  1.00139.99           C  
ATOM    493  CH2 TRP L  65      32.202  40.539  49.915  1.00144.78           C  
ATOM    494  C   TRP L  65      31.485  36.177  45.645  1.00111.60           C  
ATOM    495  O   TRP L  65      32.370  35.878  44.846  1.00110.32           O  
ATOM    496  N   GLY L  66      30.475  37.001  45.320  1.00111.02           N  
ATOM    497  CA  GLY L  66      30.426  37.550  43.998  1.00108.97           C  
ATOM    498  C   GLY L  66      30.161  36.443  43.030  1.00105.05           C  
ATOM    499  O   GLY L  66      29.266  35.617  43.205  1.00101.42           O  
ATOM    500  N   PRO L  67      30.908  36.487  41.964  1.00105.99           N  
ATOM    501  CA  PRO L  67      30.812  35.513  40.908  1.00104.04           C  
ATOM    502  CD  PRO L  67      31.434  37.754  41.490  1.00146.11           C  
ATOM    503  CB  PRO L  67      31.465  36.155  39.678  1.00102.32           C  
ATOM    504  CG  PRO L  67      32.216  37.384  40.222  1.00147.57           C  
ATOM    505  C   PRO L  67      31.386  34.170  41.254  1.00105.28           C  
ATOM    506  O   PRO L  67      31.063  33.203  40.566  1.00104.56           O  
ATOM    507  N   ASP L  68      32.238  34.081  42.296  1.00101.85           N  
ATOM    508  CA  ASP L  68      32.895  32.836  42.580  1.00100.33           C  
ATOM    509  CB  ASP L  68      34.319  33.011  43.129  1.00110.45           C  
ATOM    510  CG  ASP L  68      35.204  33.495  41.987  1.00117.23           C  
ATOM    511  OD1 ASP L  68      34.926  33.117  40.818  1.00116.45           O  
ATOM    512  OD2 ASP L  68      36.167  34.256  42.269  1.00120.25           O1-
ATOM    513  C   ASP L  68      32.116  32.039  43.579  1.00 96.25           C  
ATOM    514  O   ASP L  68      31.602  32.572  44.561  1.00 98.76           O  
ATOM    515  N   TYR L  69      32.017  30.713  43.333  1.00 86.39           N  
ATOM    516  CA  TYR L  69      31.311  29.811  44.203  1.00 80.56           C  
ATOM    517  CB  TYR L  69      30.118  29.096  43.535  1.00 73.93           C  
ATOM    518  CG  TYR L  69      28.997  30.053  43.297  1.00 75.40           C  
ATOM    519  CD1 TYR L  69      28.991  30.898  42.211  1.00 79.05           C  
ATOM    520  CD2 TYR L  69      27.931  30.087  44.166  1.00 78.85           C  
ATOM    521  CE1 TYR L  69      27.946  31.770  42.005  1.00 82.22           C  
ATOM    522  CE2 TYR L  69      26.884  30.953  43.965  1.00 81.73           C  
ATOM    523  CZ  TYR L  69      26.891  31.800  42.884  1.00 82.11           C  
ATOM    524  OH  TYR L  69      25.818  32.691  42.678  1.00 81.22           O  
ATOM    525  C   TYR L  69      32.268  28.727  44.603  1.00 82.45           C  
ATOM    526  O   TYR L  69      33.091  28.294  43.798  1.00 84.56           O  
ATOM    527  N   ASN L  70      32.197  28.272  45.874  1.00 88.72           N  
ATOM    528  CA  ASN L  70      33.083  27.232  46.314  1.00 90.12           C  
ATOM    529  CB  ASN L  70      34.062  27.665  47.422  1.00125.14           C  
ATOM    530  CG  ASN L  70      35.110  28.604  46.840  1.00138.98           C  
ATOM    531  OD1 ASN L  70      35.204  28.780  45.626  1.00135.30           O  
ATOM    532  ND2 ASN L  70      35.931  29.215  47.736  1.00161.03           N  
ATOM    533  C   ASN L  70      32.286  26.107  46.897  1.00 82.92           C  
ATOM    534  O   ASN L  70      31.322  26.312  47.635  1.00 86.08           O  
ATOM    535  N   LEU L  71      32.683  24.868  46.549  1.00 79.72           N  
ATOM    536  CA  LEU L  71      32.101  23.686  47.112  1.00 80.50           C  
ATOM    537  CB  LEU L  71      31.650  22.663  46.057  1.00 78.24           C  
ATOM    538  CG  LEU L  71      31.138  21.338  46.652  1.00 73.10           C  
ATOM    539  CD1 LEU L  71      29.874  21.542  47.501  1.00 70.44           C  
ATOM    540  CD2 LEU L  71      30.952  20.283  45.552  1.00 70.21           C  
ATOM    541  C   LEU L  71      33.191  23.044  47.910  1.00 83.25           C  
ATOM    542  O   LEU L  71      34.247  22.720  47.369  1.00 91.30           O  
ATOM    543  N   THR L  72      32.970  22.852  49.227  1.00 84.78           N  
ATOM    544  CA  THR L  72      34.011  22.273  50.025  1.00 85.41           C  
ATOM    545  CB  THR L  72      34.516  23.186  51.106  1.00 86.10           C  
ATOM    546  OG1 THR L  72      35.546  22.545  51.846  1.00113.31           O  
ATOM    547  CG2 THR L  72      33.344  23.570  52.025  1.00104.47           C  
ATOM    548  C   THR L  72      33.496  21.039  50.692  1.00 87.54           C  
ATOM    549  O   THR L  72      32.392  21.014  51.234  1.00 88.81           O  
ATOM    550  N   ILE L  73      34.307  19.962  50.655  1.00 87.50           N  
ATOM    551  CA  ILE L  73      33.918  18.738  51.288  1.00 92.66           C  
ATOM    552  CB  ILE L  73      33.888  17.581  50.334  1.00 89.76           C  
ATOM    553  CG1 ILE L  73      32.922  17.902  49.183  1.00 83.70           C  
ATOM    554  CG2 ILE L  73      33.508  16.310  51.112  1.00 89.84           C  
ATOM    555  CD1 ILE L  73      33.083  16.990  47.971  1.00 80.00           C  
ATOM    556  C   ILE L  73      34.940  18.445  52.330  1.00101.05           C  
ATOM    557  O   ILE L  73      36.123  18.303  52.026  1.00104.53           O  
ATOM    558  N   SER L  74      34.506  18.377  53.602  1.00102.92           N  
ATOM    559  CA  SER L  74      35.430  18.084  54.655  1.00107.68           C  
ATOM    560  CB  SER L  74      35.097  18.790  55.980  1.00109.52           C  
ATOM    561  OG  SER L  74      33.830  18.365  56.460  1.00117.40           O  
ATOM    562  C   SER L  74      35.398  16.606  54.892  1.00113.14           C  
ATOM    563  O   SER L  74      34.425  15.931  54.564  1.00116.23           O  
ATOM    564  N   ASN L  75      36.475  16.065  55.489  1.00112.28           N  
ATOM    565  CA  ASN L  75      36.550  14.662  55.799  1.00111.89           C  
ATOM    566  CB  ASN L  75      35.682  14.233  56.992  1.00122.80           C  
ATOM    567  CG  ASN L  75      36.439  14.595  58.255  1.00135.08           C  
ATOM    568  OD1 ASN L  75      37.621  14.933  58.206  1.00141.18           O  
ATOM    569  ND2 ASN L  75      35.750  14.500  59.423  1.00137.09           N  
ATOM    570  C   ASN L  75      36.158  13.802  54.640  1.00106.25           C  
ATOM    571  O   ASN L  75      35.186  13.053  54.719  1.00106.07           O  
ATOM    572  N   LEU L  76      36.930  13.849  53.539  1.00104.00           N  
ATOM    573  CA  LEU L  76      36.607  13.029  52.406  1.00101.16           C  
ATOM    574  CB  LEU L  76      37.570  13.182  51.212  1.00 99.70           C  
ATOM    575  CG  LEU L  76      37.363  14.448  50.358  1.00 97.35           C  
ATOM    576  CD1 LEU L  76      37.491  15.737  51.180  1.00 99.49           C  
ATOM    577  CD2 LEU L  76      38.304  14.444  49.141  1.00 98.17           C  
ATOM    578  C   LEU L  76      36.627  11.588  52.806  1.00100.54           C  
ATOM    579  O   LEU L  76      37.404  11.165  53.660  1.00107.49           O  
ATOM    580  N   GLU L  77      35.707  10.805  52.205  1.00 97.28           N  
ATOM    581  CA  GLU L  77      35.639   9.394  52.431  1.00100.49           C  
ATOM    582  CB  GLU L  77      34.548   8.961  53.428  1.00103.15           C  
ATOM    583  CG  GLU L  77      33.168   9.568  53.209  1.00110.85           C  
ATOM    584  CD  GLU L  77      32.296   9.076  54.358  1.00114.75           C  
ATOM    585  OE1 GLU L  77      31.741   7.953  54.241  1.00115.72           O  
ATOM    586  OE2 GLU L  77      32.187   9.811  55.377  1.00111.67           O1-
ATOM    587  C   GLU L  77      35.477   8.724  51.100  1.00104.38           C  
ATOM    588  O   GLU L  77      35.316   9.389  50.080  1.00102.65           O  
ATOM    589  N   SER L  78      35.504   7.377  51.081  1.00108.94           N  
ATOM    590  CA  SER L  78      35.550   6.626  49.853  1.00112.02           C  
ATOM    591  CB  SER L  78      35.449   5.108  50.079  1.00117.09           C  
ATOM    592  OG  SER L  78      36.569   4.650  50.821  1.00125.50           O  
ATOM    593  C   SER L  78      34.424   7.005  48.942  1.00109.98           C  
ATOM    594  O   SER L  78      34.613   7.111  47.732  1.00111.50           O  
ATOM    595  N   GLY L  79      33.223   7.221  49.498  1.00105.59           N  
ATOM    596  CA  GLY L  79      32.050   7.529  48.725  1.00101.33           C  
ATOM    597  C   GLY L  79      32.166   8.854  48.030  1.00 99.02           C  
ATOM    598  O   GLY L  79      31.571   9.060  46.976  1.00101.29           O  
ATOM    599  N   ASP L  80      32.889   9.810  48.638  1.00 94.84           N  
ATOM    600  CA  ASP L  80      32.990  11.173  48.187  1.00 86.21           C  
ATOM    601  CB  ASP L  80      33.702  12.060  49.215  1.00 87.97           C  
ATOM    602  CG  ASP L  80      32.789  12.073  50.429  1.00100.23           C  
ATOM    603  OD1 ASP L  80      31.630  11.605  50.273  1.00102.03           O  
ATOM    604  OD2 ASP L  80      33.224  12.532  51.519  1.00100.52           O1-
ATOM    605  C   ASP L  80      33.707  11.324  46.874  1.00 82.57           C  
ATOM    606  O   ASP L  80      33.479  12.302  46.162  1.00 78.09           O  
ATOM    607  N   PHE L  81      34.624  10.404  46.525  1.00 85.02           N  
ATOM    608  CA  PHE L  81      35.399  10.590  45.329  1.00 87.70           C  
ATOM    609  CB  PHE L  81      36.611   9.643  45.247  1.00 93.40           C  
ATOM    610  CG  PHE L  81      37.514  10.022  46.372  1.00101.41           C  
ATOM    611  CD1 PHE L  81      38.419  11.051  46.234  1.00100.97           C  
ATOM    612  CD2 PHE L  81      37.456   9.348  47.571  1.00102.63           C  
ATOM    613  CE1 PHE L  81      39.249  11.401  47.273  1.00101.41           C  
ATOM    614  CE2 PHE L  81      38.284   9.694  48.613  1.00104.88           C  
ATOM    615  CZ  PHE L  81      39.182  10.724  48.467  1.00105.26           C  
ATOM    616  C   PHE L  81      34.543  10.415  44.110  1.00 89.96           C  
ATOM    617  O   PHE L  81      33.601   9.625  44.095  1.00 93.77           O  
ATOM    618  N   GLY L  82      34.855  11.190  43.048  1.00 85.56           N  
ATOM    619  CA  GLY L  82      34.113  11.124  41.820  1.00 77.40           C  
ATOM    620  C   GLY L  82      34.352  12.414  41.099  1.00 77.52           C  
ATOM    621  O   GLY L  82      35.381  13.058  41.293  1.00 86.71           O  
ATOM    622  N   VAL L  83      33.410  12.814  40.220  1.00 73.20           N  
ATOM    623  CA  VAL L  83      33.553  14.053  39.508  1.00 74.09           C  
ATOM    624  CB  VAL L  83      33.522  13.871  38.019  1.00 74.78           C  
ATOM    625  CG1 VAL L  83      32.247  13.087  37.666  1.00 82.27           C  
ATOM    626  CG2 VAL L  83      33.607  15.250  37.337  1.00 70.98           C  
ATOM    627  C   VAL L  83      32.413  14.951  39.891  1.00 72.10           C  
ATOM    628  O   VAL L  83      31.273  14.504  40.004  1.00 71.85           O  
ATOM    629  N   TYR L  84      32.692  16.260  40.085  1.00 71.64           N  
ATOM    630  CA  TYR L  84      31.671  17.185  40.502  1.00 66.88           C  
ATOM    631  CB  TYR L  84      32.007  17.946  41.798  1.00 65.13           C  
ATOM    632  CG  TYR L  84      31.937  17.012  42.958  1.00 67.69           C  
ATOM    633  CD1 TYR L  84      32.961  16.136  43.236  1.00 66.70           C  
ATOM    634  CD2 TYR L  84      30.836  17.026  43.783  1.00 69.40           C  
ATOM    635  CE1 TYR L  84      32.883  15.288  44.317  1.00 66.56           C  
ATOM    636  CE2 TYR L  84      30.751  16.182  44.865  1.00 71.90           C  
ATOM    637  CZ  TYR L  84      31.777  15.310  45.134  1.00 70.66           C  
ATOM    638  OH  TYR L  84      31.694  14.442  46.245  1.00 72.84           O  
ATOM    639  C   TYR L  84      31.472  18.225  39.440  1.00 68.92           C  
ATOM    640  O   TYR L  84      32.422  18.655  38.787  1.00 71.69           O  
ATOM    641  N   TYR L  85      30.201  18.648  39.238  1.00 65.83           N  
ATOM    642  CA  TYR L  85      29.898  19.624  38.225  1.00 61.33           C  
ATOM    643  CB  TYR L  85      28.989  19.095  37.101  1.00 59.08           C  
ATOM    644  CG  TYR L  85      29.616  17.922  36.428  1.00 62.82           C  
ATOM    645  CD1 TYR L  85      30.598  18.080  35.477  1.00 64.87           C  
ATOM    646  CD2 TYR L  85      29.199  16.648  36.745  1.00 62.98           C  
ATOM    647  CE1 TYR L  85      31.158  16.986  34.859  1.00 66.58           C  
ATOM    648  CE2 TYR L  85      29.755  15.552  36.130  1.00 63.69           C  
ATOM    649  CZ  TYR L  85      30.740  15.718  35.186  1.00 67.55           C  
ATOM    650  OH  TYR L  85      31.311  14.594  34.553  1.00 68.73           O  
ATOM    651  C   TYR L  85      29.111  20.745  38.843  1.00 65.49           C  
ATOM    652  O   TYR L  85      28.295  20.522  39.736  1.00 70.46           O  
ATOM    653  N   CYS L  86      29.350  21.995  38.378  1.00 69.11           N  
ATOM    654  CA  CYS L  86      28.566  23.118  38.819  1.00 68.61           C  
ATOM    655  CB  CYS L  86      29.371  24.411  39.140  1.00 63.06           C  
ATOM    656  SG  CYS L  86      30.439  25.037  37.797  1.00 86.39           S  
ATOM    657  C   CYS L  86      27.569  23.407  37.734  1.00 68.70           C  
ATOM    658  O   CYS L  86      27.818  23.134  36.561  1.00 71.41           O  
ATOM    659  N   GLN L  87      26.386  23.943  38.103  1.00 63.69           N  
ATOM    660  CA  GLN L  87      25.374  24.153  37.103  1.00 58.88           C  
ATOM    661  CB  GLN L  87      24.281  23.072  37.120  1.00 60.92           C  
ATOM    662  CG  GLN L  87      23.202  23.299  36.061  1.00 63.74           C  
ATOM    663  CD  GLN L  87      21.955  22.545  36.494  1.00 68.28           C  
ATOM    664  OE1 GLN L  87      21.895  21.998  37.594  1.00 72.69           O  
ATOM    665  NE2 GLN L  87      20.919  22.528  35.614  1.00 71.63           N  
ATOM    666  C   GLN L  87      24.637  25.426  37.364  1.00 63.72           C  
ATOM    667  O   GLN L  87      24.336  25.770  38.505  1.00 68.38           O  
ATOM    668  N   GLN L  88      24.329  26.166  36.280  1.00 64.29           N  
ATOM    669  CA  GLN L  88      23.503  27.326  36.401  1.00 64.73           C  
ATOM    670  CB  GLN L  88      24.276  28.653  36.328  1.00 66.53           C  
ATOM    671  CG  GLN L  88      23.405  29.867  36.655  1.00 76.10           C  
ATOM    672  CD  GLN L  88      24.300  31.092  36.786  1.00 81.66           C  
ATOM    673  OE1 GLN L  88      25.372  31.036  37.386  1.00 86.20           O  
ATOM    674  NE2 GLN L  88      23.844  32.238  36.214  1.00 83.87           N  
ATOM    675  C   GLN L  88      22.555  27.260  35.251  1.00 68.32           C  
ATOM    676  O   GLN L  88      22.976  27.370  34.099  1.00 72.40           O  
ATOM    677  N   TYR L  89      21.236  27.105  35.506  1.00 75.18           N  
ATOM    678  CA  TYR L  89      20.415  27.000  34.337  1.00 70.69           C  
ATOM    679  CB  TYR L  89      20.469  28.216  33.388  1.00 68.61           C  
ATOM    680  CG  TYR L  89      19.719  29.344  34.015  1.00 73.37           C  
ATOM    681  CD1 TYR L  89      20.300  30.154  34.963  1.00 81.46           C  
ATOM    682  CD2 TYR L  89      18.418  29.589  33.642  1.00 73.03           C  
ATOM    683  CE1 TYR L  89      19.591  31.189  35.528  1.00 83.60           C  
ATOM    684  CE2 TYR L  89      17.704  30.620  34.201  1.00 78.34           C  
ATOM    685  CZ  TYR L  89      18.291  31.424  35.148  1.00 87.01           C  
ATOM    686  OH  TYR L  89      17.562  32.485  35.725  1.00 97.12           O  
ATOM    687  C   TYR L  89      20.847  25.772  33.598  1.00 80.34           C  
ATOM    688  O   TYR L  89      21.296  24.794  34.189  1.00 83.65           O  
ATOM    689  N   GLU L  90      20.627  25.772  32.280  1.00 78.75           N  
ATOM    690  CA  GLU L  90      20.994  24.682  31.431  1.00 68.71           C  
ATOM    691  CB  GLU L  90      20.479  24.827  29.986  1.00 66.55           C  
ATOM    692  CG  GLU L  90      20.829  26.150  29.302  1.00 73.38           C  
ATOM    693  CD  GLU L  90      19.667  27.107  29.540  1.00 88.01           C  
ATOM    694  OE1 GLU L  90      18.729  27.113  28.699  1.00 87.66           O  
ATOM    695  OE2 GLU L  90      19.695  27.836  30.566  1.00 98.69           O1-
ATOM    696  C   GLU L  90      22.488  24.453  31.394  1.00 73.46           C  
ATOM    697  O   GLU L  90      22.896  23.350  31.038  1.00 77.29           O  
ATOM    698  N   PHE L  91      23.354  25.451  31.708  1.00 61.14           N  
ATOM    699  CA  PHE L  91      24.763  25.212  31.498  1.00 61.54           C  
ATOM    700  CB  PHE L  91      25.547  26.501  31.212  1.00 63.83           C  
ATOM    701  CG  PHE L  91      24.910  27.100  30.004  1.00 67.62           C  
ATOM    702  CD1 PHE L  91      25.288  26.717  28.738  1.00 65.70           C  
ATOM    703  CD2 PHE L  91      23.911  28.035  30.142  1.00 73.01           C  
ATOM    704  CE1 PHE L  91      24.690  27.268  27.629  1.00 67.75           C  
ATOM    705  CE2 PHE L  91      23.310  28.590  29.038  1.00 70.77           C  
ATOM    706  CZ  PHE L  91      23.699  28.207  27.777  1.00 69.80           C  
ATOM    707  C   PHE L  91      25.426  24.525  32.659  1.00 65.20           C  
ATOM    708  O   PHE L  91      25.045  24.699  33.814  1.00 70.41           O  
ATOM    709  N   PHE L  92      26.469  23.717  32.350  1.00 62.40           N  
ATOM    710  CA  PHE L  92      27.221  22.979  33.331  1.00 62.29           C  
ATOM    711  CB  PHE L  92      27.175  21.450  33.135  1.00 61.54           C  
ATOM    712  CG  PHE L  92      25.810  20.929  33.429  1.00 56.75           C  
ATOM    713  CD1 PHE L  92      24.788  21.074  32.518  1.00 58.58           C  
ATOM    714  CD2 PHE L  92      25.565  20.267  34.610  1.00 55.22           C  
ATOM    715  CE1 PHE L  92      23.535  20.579  32.794  1.00 61.86           C  
ATOM    716  CE2 PHE L  92      24.314  19.770  34.891  1.00 58.65           C  
ATOM    717  CZ  PHE L  92      23.296  19.929  33.981  1.00 61.83           C  
ATOM    718  C   PHE L  92      28.670  23.341  33.191  1.00 68.30           C  
ATOM    719  O   PHE L  92      29.086  23.929  32.193  1.00 74.95           O  
ATOM    720  N   GLY L  93      29.474  23.008  34.225  1.00 65.07           N  
ATOM    721  CA  GLY L  93      30.887  23.261  34.192  1.00 68.35           C  
ATOM    722  C   GLY L  93      31.561  22.078  33.560  1.00 73.60           C  
ATOM    723  O   GLY L  93      30.936  21.055  33.290  1.00 75.23           O  
ATOM    724  N   GLN L  94      32.886  22.198  33.342  1.00 75.45           N  
ATOM    725  CA  GLN L  94      33.719  21.197  32.733  1.00 79.73           C  
ATOM    726  CB  GLN L  94      35.189  21.630  32.569  1.00 85.53           C  
ATOM    727  CG  GLN L  94      35.401  22.910  31.764  1.00 98.98           C  
ATOM    728  CD  GLN L  94      35.221  24.089  32.711  1.00109.94           C  
ATOM    729  OE1 GLN L  94      34.786  23.930  33.850  1.00109.13           O  
ATOM    730  NE2 GLN L  94      35.568  25.313  32.234  1.00117.03           N  
ATOM    731  C   GLN L  94      33.767  20.006  33.638  1.00 80.32           C  
ATOM    732  O   GLN L  94      33.931  18.875  33.183  1.00 84.99           O  
ATOM    733  N   GLY L  95      33.691  20.241  34.962  1.00 74.47           N  
ATOM    734  CA  GLY L  95      33.736  19.161  35.906  1.00 72.17           C  
ATOM    735  C   GLY L  95      35.089  19.126  36.548  1.00 74.82           C  
ATOM    736  O   GLY L  95      36.076  19.604  35.991  1.00 81.22           O  
ATOM    737  N   THR L  96      35.150  18.573  37.777  1.00 74.52           N  
ATOM    738  CA  THR L  96      36.400  18.428  38.471  1.00 75.31           C  
ATOM    739  CB  THR L  96      36.548  19.355  39.648  1.00 74.18           C  
ATOM    740  OG1 THR L  96      36.452  20.706  39.222  1.00 79.42           O  
ATOM    741  CG2 THR L  96      37.910  19.113  40.324  1.00 71.71           C  
ATOM    742  C   THR L  96      36.443  17.029  38.998  1.00 80.58           C  
ATOM    743  O   THR L  96      35.530  16.593  39.696  1.00 83.42           O  
ATOM    744  N   LYS L  97      37.515  16.275  38.687  1.00 77.67           N  
ATOM    745  CA  LYS L  97      37.506  14.941  39.200  1.00 77.72           C  
ATOM    746  CB  LYS L  97      37.952  13.855  38.204  1.00 78.48           C  
ATOM    747  CG  LYS L  97      37.712  12.445  38.755  1.00 84.84           C  
ATOM    748  CD  LYS L  97      37.653  11.340  37.697  1.00 95.49           C  
ATOM    749  CE  LYS L  97      39.003  10.984  37.072  1.00106.01           C  
ATOM    750  NZ  LYS L  97      39.353  11.971  36.027  1.00110.29           N1+
ATOM    751  C   LYS L  97      38.357  14.868  40.424  1.00 79.84           C  
ATOM    752  O   LYS L  97      39.542  15.199  40.408  1.00 87.73           O  
ATOM    753  N   VAL L  98      37.735  14.435  41.539  1.00 75.74           N  
ATOM    754  CA  VAL L  98      38.439  14.262  42.775  1.00 78.27           C  
ATOM    755  CB  VAL L  98      37.673  14.719  43.983  1.00 77.82           C  
ATOM    756  CG1 VAL L  98      37.651  16.255  44.016  1.00 75.95           C  
ATOM    757  CG2 VAL L  98      36.261  14.125  43.891  1.00 81.61           C  
ATOM    758  C   VAL L  98      38.727  12.802  42.926  1.00 83.69           C  
ATOM    759  O   VAL L  98      37.815  11.976  42.966  1.00 86.16           O  
ATOM    760  N   GLN L  99      40.029  12.458  43.030  1.00 87.90           N  
ATOM    761  CA  GLN L  99      40.438  11.083  43.101  1.00 89.14           C  
ATOM    762  CB  GLN L  99      41.387  10.668  41.965  1.00 91.24           C  
ATOM    763  CG  GLN L  99      40.812  10.840  40.566  1.00 96.29           C  
ATOM    764  CD  GLN L  99      41.869  10.393  39.567  1.00 98.68           C  
ATOM    765  OE1 GLN L  99      41.730   9.352  38.930  1.00 96.49           O  
ATOM    766  NE2 GLN L  99      42.959  11.197  39.422  1.00101.52           N  
ATOM    767  C   GLN L  99      41.240  10.868  44.343  1.00 92.22           C  
ATOM    768  O   GLN L  99      41.792  11.803  44.922  1.00 90.59           O  
ATOM    769  N   VAL L 100      41.334   9.590  44.766  1.00 95.24           N  
ATOM    770  CA  VAL L 100      42.069   9.226  45.942  1.00101.46           C  
ATOM    771  CB  VAL L 100      41.751   7.847  46.441  1.00112.74           C  
ATOM    772  CG1 VAL L 100      42.610   7.566  47.679  1.00112.96           C  
ATOM    773  CG2 VAL L 100      40.243   7.732  46.702  1.00111.20           C  
ATOM    774  C   VAL L 100      43.526   9.225  45.600  1.00103.79           C  
ATOM    775  O   VAL L 100      43.919   8.830  44.502  1.00101.35           O  
ATOM    776  N   ASP L 101      44.367   9.687  46.548  1.00106.34           N  
ATOM    777  CA  ASP L 101      45.781   9.692  46.328  1.00108.60           C  
ATOM    778  CB  ASP L 101      46.341  11.094  46.033  1.00113.94           C  
ATOM    779  CG  ASP L 101      47.843  10.979  45.817  1.00119.87           C  
ATOM    780  OD1 ASP L 101      48.601  11.013  46.824  1.00116.27           O  
ATOM    781  OD2 ASP L 101      48.252  10.838  44.635  1.00124.94           O1-
ATOM    782  C   ASP L 101      46.435   9.196  47.606  1.00108.23           C  
ATOM    783  O   ASP L 101      45.760   9.223  48.670  1.00108.35           O  
ATOM    784  OXT ASP L 101      47.622   8.782  47.535  1.00  0.00           O1-
TER     785      ASP L 101 
ATOM    786  N   GLN H 102       7.591   7.361  45.992  1.00 90.70           N1+
ATOM    787  CA  GLN H 102       8.372   8.600  45.795  1.00 83.75           C  
ATOM    788  CB  GLN H 102       9.776   8.477  46.412  1.00 89.69           C  
ATOM    789  CG  GLN H 102       9.773   8.185  47.914  1.00100.35           C  
ATOM    790  CD  GLN H 102       9.630   6.682  48.109  1.00107.69           C  
ATOM    791  OE1 GLN H 102       9.580   5.921  47.144  1.00144.74           O  
ATOM    792  NE2 GLN H 102       9.574   6.236  49.392  1.00137.65           N  
ATOM    793  C   GLN H 102       8.537   8.855  44.336  1.00 76.98           C  
ATOM    794  O   GLN H 102       8.115   8.054  43.504  1.00 79.65           O  
ATOM    795  N   VAL H 103       9.160   9.997  43.988  1.00 89.84           N  
ATOM    796  CA  VAL H 103       9.334  10.321  42.605  1.00 75.40           C  
ATOM    797  CB  VAL H 103       9.745  11.752  42.396  1.00 68.03           C  
ATOM    798  CG1 VAL H 103      10.019  11.987  40.902  1.00 60.28           C  
ATOM    799  CG2 VAL H 103       8.646  12.654  42.982  1.00 69.03           C  
ATOM    800  C   VAL H 103      10.407   9.439  42.048  1.00 75.21           C  
ATOM    801  O   VAL H 103      11.489   9.323  42.622  1.00 78.72           O  
ATOM    802  N   ARG H 104      10.127   8.775  40.907  1.00 74.66           N  
ATOM    803  CA  ARG H 104      11.121   7.914  40.327  1.00 71.04           C  
ATOM    804  CB  ARG H 104      10.917   6.424  40.656  1.00 77.04           C  
ATOM    805  CG  ARG H 104      11.060   6.076  42.141  1.00 93.59           C  
ATOM    806  CD  ARG H 104      12.471   5.655  42.577  1.00103.25           C  
ATOM    807  NE  ARG H 104      13.194   6.867  43.059  1.00 83.41           N  
ATOM    808  CZ  ARG H 104      13.681   6.919  44.334  1.00 86.09           C  
ATOM    809  NH1 ARG H 104      13.475   5.878  45.194  1.00 88.50           N1+
ATOM    810  NH2 ARG H 104      14.373   8.021  44.746  1.00 87.13           N  
ATOM    811  C   ARG H 104      11.049   8.029  38.832  1.00 69.61           C  
ATOM    812  O   ARG H 104       9.964   8.094  38.255  1.00 77.65           O  
ATOM    813  N   LEU H 105      12.220   8.060  38.160  1.00 65.28           N  
ATOM    814  CA  LEU H 105      12.246   8.109  36.722  1.00 58.46           C  
ATOM    815  CB  LEU H 105      13.106   9.246  36.133  1.00 52.71           C  
ATOM    816  CG  LEU H 105      12.510  10.664  36.265  1.00 53.57           C  
ATOM    817  CD1 LEU H 105      11.229  10.815  35.431  1.00 59.67           C  
ATOM    818  CD2 LEU H 105      12.306  11.071  37.729  1.00 51.74           C  
ATOM    819  C   LEU H 105      12.832   6.820  36.229  1.00 64.98           C  
ATOM    820  O   LEU H 105      13.966   6.473  36.559  1.00 70.11           O  
ATOM    821  N   SER H 106      12.071   6.076  35.398  1.00 60.98           N  
ATOM    822  CA  SER H 106      12.558   4.817  34.909  1.00 59.17           C  
ATOM    823  CB  SER H 106      11.522   3.686  35.011  1.00 63.32           C  
ATOM    824  OG  SER H 106      10.411   3.961  34.170  1.00 64.53           O  
ATOM    825  C   SER H 106      12.901   4.983  33.462  1.00 62.61           C  
ATOM    826  O   SER H 106      12.086   5.450  32.668  1.00 69.19           O  
ATOM    827  N   GLN H 107      14.129   4.580  33.078  1.00 59.68           N  
ATOM    828  CA  GLN H 107      14.557   4.770  31.721  1.00 57.86           C  
ATOM    829  CB  GLN H 107      15.894   5.517  31.583  1.00 50.48           C  
ATOM    830  CG  GLN H 107      15.841   6.979  32.024  1.00 55.81           C  
ATOM    831  CD  GLN H 107      17.198   7.590  31.707  1.00 58.02           C  
ATOM    832  OE1 GLN H 107      17.758   8.343  32.502  1.00 65.45           O  
ATOM    833  NE2 GLN H 107      17.740   7.257  30.506  1.00 56.06           N  
ATOM    834  C   GLN H 107      14.729   3.450  31.035  1.00 64.43           C  
ATOM    835  O   GLN H 107      14.787   2.396  31.667  1.00 68.16           O  
ATOM    836  N   SER H 108      14.810   3.503  29.688  1.00 64.04           N  
ATOM    837  CA  SER H 108      14.983   2.350  28.847  1.00 62.30           C  
ATOM    838  CB  SER H 108      14.842   2.652  27.346  1.00 66.38           C  
ATOM    839  OG  SER H 108      13.599   3.277  27.080  1.00 70.80           O  
ATOM    840  C   SER H 108      16.400   1.905  29.007  1.00 65.29           C  
ATOM    841  O   SER H 108      17.177   2.522  29.728  1.00 68.77           O  
ATOM    842  N   GLY H 109      16.776   0.801  28.335  1.00 70.05           N  
ATOM    843  CA  GLY H 109      18.113   0.296  28.459  1.00 72.26           C  
ATOM    844  C   GLY H 109      19.019   0.999  27.491  1.00 71.89           C  
ATOM    845  O   GLY H 109      18.590   1.841  26.704  1.00 73.63           O  
ATOM    846  N   GLY H 110      20.321   0.641  27.536  1.00 71.00           N  
ATOM    847  CA  GLY H 110      21.323   1.231  26.690  1.00 69.78           C  
ATOM    848  C   GLY H 110      21.235   0.624  25.325  1.00 72.29           C  
ATOM    849  O   GLY H 110      20.625  -0.427  25.137  1.00 81.68           O  
ATOM    850  N   GLN H 111      21.871   1.276  24.327  1.00 71.78           N  
ATOM    851  CA  GLN H 111      21.786   0.774  22.984  1.00 70.85           C  
ATOM    852  CB  GLN H 111      20.678   1.467  22.174  1.00 67.14           C  
ATOM    853  CG  GLN H 111      19.285   1.268  22.771  1.00 70.15           C  
ATOM    854  CD  GLN H 111      18.280   2.061  21.946  1.00 78.40           C  
ATOM    855  OE1 GLN H 111      18.326   2.060  20.717  1.00 78.14           O  
ATOM    856  NE2 GLN H 111      17.343   2.759  22.641  1.00 84.61           N  
ATOM    857  C   GLN H 111      23.077   1.031  22.266  1.00 69.91           C  
ATOM    858  O   GLN H 111      23.841   1.931  22.613  1.00 71.72           O  
ATOM    859  N   MET H 112      23.354   0.212  21.230  1.00 68.92           N  
ATOM    860  CA  MET H 112      24.526   0.385  20.420  1.00 67.78           C  
ATOM    861  CB  MET H 112      25.367  -0.894  20.280  1.00 69.57           C  
ATOM    862  CG  MET H 112      26.073  -1.292  21.578  1.00 76.12           C  
ATOM    863  SD  MET H 112      26.784  -2.963  21.576  1.00120.47           S  
ATOM    864  CE  MET H 112      25.195  -3.760  21.939  1.00 99.25           C  
ATOM    865  C   MET H 112      24.046   0.762  19.056  1.00 69.12           C  
ATOM    866  O   MET H 112      23.194   0.084  18.482  1.00 73.95           O  
ATOM    867  N   LYS H 113      24.583   1.864  18.498  1.00 71.90           N  
ATOM    868  CA  LYS H 113      24.112   2.295  17.214  1.00 73.13           C  
ATOM    869  CB  LYS H 113      23.325   3.616  17.261  1.00 70.16           C  
ATOM    870  CG  LYS H 113      21.992   3.503  18.001  1.00 71.36           C  
ATOM    871  CD  LYS H 113      21.054   2.457  17.396  1.00 76.71           C  
ATOM    872  CE  LYS H 113      19.691   2.367  18.080  1.00 76.93           C  
ATOM    873  NZ  LYS H 113      18.858   1.347  17.405  1.00 72.02           N1+
ATOM    874  C   LYS H 113      25.272   2.513  16.298  1.00 75.01           C  
ATOM    875  O   LYS H 113      26.427   2.543  16.717  1.00 79.79           O  
ATOM    876  N   LYS H 114      24.973   2.636  14.990  1.00 72.16           N  
ATOM    877  CA  LYS H 114      25.978   2.910  14.005  1.00 74.50           C  
ATOM    878  CB  LYS H 114      25.907   2.005  12.765  1.00 75.30           C  
ATOM    879  CG  LYS H 114      26.180   0.530  13.069  1.00 83.08           C  
ATOM    880  CD  LYS H 114      25.834  -0.412  11.913  1.00 87.89           C  
ATOM    881  CE  LYS H 114      25.969  -1.898  12.252  1.00 93.09           C  
ATOM    882  NZ  LYS H 114      24.706  -2.397  12.841  1.00102.44           N1+
ATOM    883  C   LYS H 114      25.723   4.310  13.550  1.00 74.46           C  
ATOM    884  O   LYS H 114      24.639   4.853  13.755  1.00 69.60           O  
ATOM    885  N   PRO H 115      26.701   4.917  12.946  1.00 76.27           N  
ATOM    886  CA  PRO H 115      26.515   6.271  12.515  1.00 74.06           C  
ATOM    887  CD  PRO H 115      28.089   4.639  13.286  1.00 80.45           C  
ATOM    888  CB  PRO H 115      27.903   6.768  12.115  1.00 76.31           C  
ATOM    889  CG  PRO H 115      28.845   5.954  13.022  1.00 79.00           C  
ATOM    890  C   PRO H 115      25.483   6.366  11.443  1.00 73.94           C  
ATOM    891  O   PRO H 115      25.455   5.506  10.565  1.00 78.63           O  
ATOM    892  N   GLY H 116      24.631   7.409  11.497  1.00 71.56           N  
ATOM    893  CA  GLY H 116      23.620   7.611  10.499  1.00 71.64           C  
ATOM    894  C   GLY H 116      22.299   7.115  11.008  1.00 74.36           C  
ATOM    895  O   GLY H 116      21.250   7.542  10.530  1.00 77.51           O  
ATOM    896  N   ASP H 117      22.308   6.216  12.009  1.00 73.03           N  
ATOM    897  CA  ASP H 117      21.075   5.685  12.519  1.00 73.35           C  
ATOM    898  CB  ASP H 117      21.244   4.367  13.298  1.00 72.95           C  
ATOM    899  CG  ASP H 117      21.554   3.257  12.306  1.00 82.49           C  
ATOM    900  OD1 ASP H 117      20.750   3.075  11.355  1.00  0.00           O  
ATOM    901  OD2 ASP H 117      22.605   2.583  12.481  1.00  0.00           O1-
ATOM    902  C   ASP H 117      20.496   6.677  13.473  1.00 72.74           C  
ATOM    903  O   ASP H 117      21.076   7.731  13.727  1.00 78.39           O  
ATOM    904  N   SER H 118      19.297   6.357  14.005  1.00 66.16           N  
ATOM    905  CA  SER H 118      18.631   7.199  14.955  1.00 64.28           C  
ATOM    906  CB  SER H 118      17.309   7.781  14.423  1.00 67.86           C  
ATOM    907  OG  SER H 118      16.413   6.731  14.095  1.00 76.46           O  
ATOM    908  C   SER H 118      18.312   6.351  16.150  1.00 65.98           C  
ATOM    909  O   SER H 118      18.261   5.125  16.054  1.00 73.20           O  
ATOM    910  N   MET H 119      18.111   6.984  17.326  1.00 63.22           N  
ATOM    911  CA  MET H 119      17.827   6.204  18.498  1.00 63.16           C  
ATOM    912  CB  MET H 119      18.976   6.186  19.520  1.00 64.29           C  
ATOM    913  CG  MET H 119      19.249   7.557  20.139  1.00 67.24           C  
ATOM    914  SD  MET H 119      20.598   7.574  21.356  1.00 95.34           S  
ATOM    915  CE  MET H 119      20.483   9.358  21.666  1.00174.18           C  
ATOM    916  C   MET H 119      16.625   6.768  19.192  1.00 63.30           C  
ATOM    917  O   MET H 119      16.291   7.943  19.040  1.00 63.41           O  
ATOM    918  N   ARG H 120      15.919   5.907  19.955  1.00 63.56           N  
ATOM    919  CA  ARG H 120      14.777   6.336  20.711  1.00 64.33           C  
ATOM    920  CB  ARG H 120      13.440   5.750  20.220  1.00 66.63           C  
ATOM    921  CG  ARG H 120      12.885   6.364  18.935  1.00 79.25           C  
ATOM    922  CD  ARG H 120      11.490   5.830  18.603  1.00 86.49           C  
ATOM    923  NE  ARG H 120      10.787   5.647  19.906  1.00 89.43           N  
ATOM    924  CZ  ARG H 120       9.424   5.629  19.983  1.00 88.86           C  
ATOM    925  NH1 ARG H 120       8.664   5.842  18.869  1.00 81.13           N1+
ATOM    926  NH2 ARG H 120       8.820   5.382  21.181  1.00 89.17           N  
ATOM    927  C   ARG H 120      14.936   5.828  22.110  1.00 64.68           C  
ATOM    928  O   ARG H 120      15.238   4.655  22.323  1.00 68.31           O  
ATOM    929  N   ILE H 121      14.732   6.709  23.110  1.00 56.92           N  
ATOM    930  CA  ILE H 121      14.817   6.290  24.479  1.00 54.88           C  
ATOM    931  CB  ILE H 121      16.074   6.736  25.170  1.00 60.31           C  
ATOM    932  CG1 ILE H 121      16.197   8.266  25.164  1.00 88.35           C  
ATOM    933  CG2 ILE H 121      17.256   6.000  24.514  1.00 88.44           C  
ATOM    934  CD1 ILE H 121      17.367   8.771  26.010  1.00 60.28           C  
ATOM    935  C   ILE H 121      13.618   6.813  25.205  1.00 53.20           C  
ATOM    936  O   ILE H 121      13.065   7.852  24.845  1.00 56.98           O  
ATOM    937  N   SER H 122      13.161   6.077  26.243  1.00 53.69           N  
ATOM    938  CA  SER H 122      11.983   6.507  26.943  1.00 56.26           C  
ATOM    939  CB  SER H 122      10.794   5.535  26.817  1.00 57.60           C  
ATOM    940  OG  SER H 122      11.088   4.302  27.457  1.00 66.83           O  
ATOM    941  C   SER H 122      12.292   6.677  28.400  1.00 59.59           C  
ATOM    942  O   SER H 122      13.240   6.094  28.925  1.00 63.75           O  
ATOM    943  N   CYS H 123      11.502   7.537  29.078  1.00 59.66           N  
ATOM    944  CA  CYS H 123      11.657   7.798  30.480  1.00 56.21           C  
ATOM    945  CB  CYS H 123      12.365   9.154  30.749  1.00 58.07           C  
ATOM    946  SG  CYS H 123      12.593   9.573  32.508  1.00 75.98           S  
ATOM    947  C   CYS H 123      10.279   7.827  31.075  1.00 60.30           C  
ATOM    948  O   CYS H 123       9.478   8.708  30.768  1.00 65.20           O  
ATOM    949  N   ARG H 124       9.965   6.856  31.958  1.00 60.54           N  
ATOM    950  CA  ARG H 124       8.645   6.826  32.521  1.00 58.31           C  
ATOM    951  CB  ARG H 124       8.034   5.418  32.616  1.00 63.77           C  
ATOM    952  CG  ARG H 124       6.542   5.418  32.953  1.00 67.96           C  
ATOM    953  CD  ARG H 124       5.925   4.018  32.970  1.00 70.67           C  
ATOM    954  NE  ARG H 124       4.461   4.172  33.189  1.00 70.47           N  
ATOM    955  CZ  ARG H 124       3.613   3.152  32.868  1.00 80.52           C  
ATOM    956  NH1 ARG H 124       4.104   1.981  32.365  1.00 83.84           N1+
ATOM    957  NH2 ARG H 124       2.269   3.303  33.045  1.00 84.45           N  
ATOM    958  C   ARG H 124       8.722   7.394  33.900  1.00 61.34           C  
ATOM    959  O   ARG H 124       9.621   7.071  34.673  1.00 71.62           O  
ATOM    960  N   ALA H 125       7.756   8.266  34.246  1.00 59.21           N  
ATOM    961  CA  ALA H 125       7.777   8.922  35.521  1.00 59.30           C  
ATOM    962  CB  ALA H 125       7.529  10.437  35.426  1.00 61.46           C  
ATOM    963  C   ALA H 125       6.698   8.356  36.384  1.00 66.73           C  
ATOM    964  O   ALA H 125       5.676   7.886  35.885  1.00 69.46           O  
ATOM    965  N   SER H 126       6.928   8.354  37.716  1.00 68.50           N  
ATOM    966  CA  SER H 126       5.939   7.871  38.640  1.00 70.88           C  
ATOM    967  CB  SER H 126       6.075   6.378  38.980  1.00 75.32           C  
ATOM    968  OG  SER H 126       5.836   5.576  37.836  1.00 76.97           O  
ATOM    969  C   SER H 126       6.128   8.582  39.940  1.00 66.19           C  
ATOM    970  O   SER H 126       7.202   9.110  40.225  1.00 73.33           O  
ATOM    971  N   GLY H 127       5.062   8.589  40.764  1.00 75.33           N  
ATOM    972  CA  GLY H 127       5.137   9.125  42.090  1.00 76.18           C  
ATOM    973  C   GLY H 127       4.594  10.518  42.137  1.00 81.26           C  
ATOM    974  O   GLY H 127       4.269  11.014  43.216  1.00 89.72           O  
ATOM    975  N   TYR H 128       4.475  11.200  40.983  1.00 80.86           N  
ATOM    976  CA  TYR H 128       3.990  12.548  41.053  1.00 79.97           C  
ATOM    977  CB  TYR H 128       5.116  13.598  41.104  1.00 73.36           C  
ATOM    978  CG  TYR H 128       5.862  13.570  39.812  1.00 69.98           C  
ATOM    979  CD1 TYR H 128       6.759  12.564  39.534  1.00 70.29           C  
ATOM    980  CD2 TYR H 128       5.675  14.568  38.885  1.00 66.20           C  
ATOM    981  CE1 TYR H 128       7.446  12.553  38.342  1.00 61.95           C  
ATOM    982  CE2 TYR H 128       6.360  14.563  37.692  1.00 62.80           C  
ATOM    983  CZ  TYR H 128       7.247  13.552  37.419  1.00 62.22           C  
ATOM    984  OH  TYR H 128       7.952  13.541  36.198  1.00 64.92           O  
ATOM    985  C   TYR H 128       3.148  12.844  39.852  1.00 83.43           C  
ATOM    986  O   TYR H 128       3.062  12.044  38.921  1.00 84.79           O  
ATOM    987  N   GLU H 129       2.471  14.013  39.870  1.00 83.99           N  
ATOM    988  CA  GLU H 129       1.667  14.416  38.751  1.00 81.84           C  
ATOM    989  CB  GLU H 129       0.780  15.637  39.037  1.00 89.39           C  
ATOM    990  CG  GLU H 129      -0.069  16.055  37.835  1.00101.15           C  
ATOM    991  CD  GLU H 129      -1.083  14.951  37.585  1.00109.24           C  
ATOM    992  OE1 GLU H 129      -1.673  14.461  38.584  1.00110.28           O  
ATOM    993  OE2 GLU H 129      -1.276  14.572  36.398  1.00111.34           O1-
ATOM    994  C   GLU H 129       2.601  14.792  37.641  1.00 78.85           C  
ATOM    995  O   GLU H 129       3.404  15.712  37.766  1.00 79.36           O  
ATOM    996  N   PHE H 130       2.451  14.106  36.495  1.00 76.25           N  
ATOM    997  CA  PHE H 130       3.312  14.201  35.348  1.00 70.05           C  
ATOM    998  CB  PHE H 130       2.941  13.135  34.296  1.00 65.16           C  
ATOM    999  CG  PHE H 130       3.979  13.073  33.227  1.00 58.83           C  
ATOM   1000  CD1 PHE H 130       5.257  12.651  33.517  1.00 60.78           C  
ATOM   1001  CD2 PHE H 130       3.662  13.384  31.925  1.00 57.50           C  
ATOM   1002  CE1 PHE H 130       6.212  12.580  32.529  1.00 61.45           C  
ATOM   1003  CE2 PHE H 130       4.613  13.311  30.936  1.00 58.87           C  
ATOM   1004  CZ  PHE H 130       5.892  12.913  31.235  1.00 60.53           C  
ATOM   1005  C   PHE H 130       3.253  15.570  34.725  1.00 74.02           C  
ATOM   1006  O   PHE H 130       4.249  16.065  34.198  1.00 78.07           O  
ATOM   1007  N   GLN H 131       2.065  16.197  34.734  1.00 71.87           N  
ATOM   1008  CA  GLN H 131       1.799  17.474  34.122  1.00 70.45           C  
ATOM   1009  CB  GLN H 131       0.293  17.773  34.042  1.00 71.45           C  
ATOM   1010  CG  GLN H 131      -0.466  16.775  33.162  1.00 69.08           C  
ATOM   1011  CD  GLN H 131      -1.937  17.160  33.154  1.00  0.00           C  
ATOM   1012  OE1 GLN H 131      -2.316  18.211  33.670  1.00  0.00           O  
ATOM   1013  NE2 GLN H 131      -2.791  16.291  32.549  1.00  0.00           N  
ATOM   1014  C   GLN H 131       2.463  18.618  34.845  1.00 76.90           C  
ATOM   1015  O   GLN H 131       2.709  19.663  34.250  1.00 80.48           O  
ATOM   1016  N   ASN H 132       2.742  18.467  36.152  1.00 76.76           N  
ATOM   1017  CA  ASN H 132       3.180  19.556  36.989  1.00 77.39           C  
ATOM   1018  CB  ASN H 132       3.381  19.130  38.456  1.00 84.82           C  
ATOM   1019  CG  ASN H 132       2.012  18.831  39.056  1.00 94.82           C  
ATOM   1020  OD1 ASN H 132       0.987  18.954  38.388  1.00 95.47           O  
ATOM   1021  ND2 ASN H 132       1.994  18.441  40.359  1.00 88.91           N  
ATOM   1022  C   ASN H 132       4.453  20.216  36.537  1.00 77.32           C  
ATOM   1023  O   ASN H 132       4.560  21.441  36.627  1.00 82.98           O  
ATOM   1024  N   CYS H 133       5.464  19.453  36.072  1.00 71.07           N  
ATOM   1025  CA  CYS H 133       6.707  20.084  35.719  1.00 68.86           C  
ATOM   1026  CB  CYS H 133       7.715  20.104  36.880  1.00 69.21           C  
ATOM   1027  SG  CYS H 133       7.726  18.522  37.765  1.00 88.09           S  
ATOM   1028  C   CYS H 133       7.323  19.383  34.542  1.00 64.33           C  
ATOM   1029  O   CYS H 133       6.947  18.302  34.102  1.00 66.05           O  
ATOM   1030  N   PRO H 134       8.288  20.078  34.038  1.00 56.63           N  
ATOM   1031  CA  PRO H 134       8.974  19.734  32.821  1.00 55.16           C  
ATOM   1032  CD  PRO H 134       8.253  21.516  34.251  1.00 42.45           C  
ATOM   1033  CB  PRO H 134       9.678  21.008  32.360  1.00 53.42           C  
ATOM   1034  CG  PRO H 134       8.843  22.140  32.977  1.00 39.91           C  
ATOM   1035  C   PRO H 134       9.940  18.605  32.997  1.00 56.94           C  
ATOM   1036  O   PRO H 134      10.407  18.376  34.111  1.00 61.26           O  
ATOM   1037  N   ILE H 135      10.257  17.886  31.903  1.00 56.87           N  
ATOM   1038  CA  ILE H 135      11.250  16.856  31.981  1.00 54.08           C  
ATOM   1039  CB  ILE H 135      10.796  15.476  31.595  1.00 53.89           C  
ATOM   1040  CG1 ILE H 135       9.784  14.960  32.631  1.00 51.48           C  
ATOM   1041  CG2 ILE H 135      12.038  14.575  31.461  1.00 56.07           C  
ATOM   1042  CD1 ILE H 135       9.236  13.573  32.316  1.00 70.32           C  
ATOM   1043  C   ILE H 135      12.372  17.262  31.085  1.00 58.28           C  
ATOM   1044  O   ILE H 135      12.162  17.872  30.038  1.00 65.39           O  
ATOM   1045  N   ASN H 136      13.618  16.956  31.502  1.00 56.89           N  
ATOM   1046  CA  ASN H 136      14.764  17.390  30.753  1.00 54.15           C  
ATOM   1047  CB  ASN H 136      15.738  18.242  31.588  1.00 51.02           C  
ATOM   1048  CG  ASN H 136      15.013  19.503  32.039  1.00 56.54           C  
ATOM   1049  OD1 ASN H 136      15.078  20.543  31.386  1.00 58.66           O  
ATOM   1050  ND2 ASN H 136      14.289  19.407  33.185  1.00 60.22           N  
ATOM   1051  C   ASN H 136      15.546  16.191  30.310  1.00 54.68           C  
ATOM   1052  O   ASN H 136      15.387  15.095  30.844  1.00 57.02           O  
ATOM   1053  N   TRP H 137      16.388  16.375  29.271  1.00 55.56           N  
ATOM   1054  CA  TRP H 137      17.251  15.319  28.823  1.00 51.20           C  
ATOM   1055  CB  TRP H 137      16.920  14.813  27.411  1.00 51.76           C  
ATOM   1056  CG  TRP H 137      15.603  14.073  27.352  1.00 56.56           C  
ATOM   1057  CD2 TRP H 137      15.458  12.676  27.654  1.00 54.75           C  
ATOM   1058  CD1 TRP H 137      14.356  14.533  27.043  1.00 54.30           C  
ATOM   1059  NE1 TRP H 137      13.441  13.509  27.131  1.00 53.04           N  
ATOM   1060  CE2 TRP H 137      14.107  12.361  27.509  1.00 53.88           C  
ATOM   1061  CE3 TRP H 137      16.376  11.735  28.023  1.00 54.30           C  
ATOM   1062  CZ2 TRP H 137      13.652  11.092  27.732  1.00 53.32           C  
ATOM   1063  CZ3 TRP H 137      15.916  10.456  28.249  1.00 50.57           C  
ATOM   1064  CH2 TRP H 137      14.580  10.143  28.106  1.00 54.87           C  
ATOM   1065  C   TRP H 137      18.653  15.846  28.826  1.00 57.27           C  
ATOM   1066  O   TRP H 137      18.940  16.885  28.234  1.00 61.95           O  
ATOM   1067  N   ILE H 138      19.571  15.126  29.509  1.00 55.08           N  
ATOM   1068  CA  ILE H 138      20.928  15.580  29.611  1.00 47.39           C  
ATOM   1069  CB  ILE H 138      21.235  16.081  30.991  1.00 55.20           C  
ATOM   1070  CG1 ILE H 138      20.257  17.224  31.318  1.00 59.21           C  
ATOM   1071  CG2 ILE H 138      22.714  16.500  31.057  1.00 54.53           C  
ATOM   1072  CD1 ILE H 138      20.214  17.615  32.789  1.00 70.47           C  
ATOM   1073  C   ILE H 138      21.841  14.434  29.286  1.00 53.93           C  
ATOM   1074  O   ILE H 138      21.608  13.300  29.702  1.00 64.60           O  
ATOM   1075  N   ARG H 139      22.916  14.707  28.518  1.00 53.51           N  
ATOM   1076  CA  ARG H 139      23.830  13.665  28.129  1.00 55.97           C  
ATOM   1077  CB  ARG H 139      24.069  13.594  26.612  1.00 54.99           C  
ATOM   1078  CG  ARG H 139      24.624  14.903  26.041  1.00 58.07           C  
ATOM   1079  CD  ARG H 139      25.359  14.761  24.707  1.00 60.52           C  
ATOM   1080  NE  ARG H 139      24.353  14.535  23.634  1.00 60.52           N  
ATOM   1081  CZ  ARG H 139      24.628  14.947  22.362  1.00 62.32           C  
ATOM   1082  NH1 ARG H 139      25.791  15.609  22.097  1.00 54.75           N1+
ATOM   1083  NH2 ARG H 139      23.745  14.694  21.352  1.00 67.41           N  
ATOM   1084  C   ARG H 139      25.168  13.943  28.740  1.00 58.02           C  
ATOM   1085  O   ARG H 139      25.623  15.086  28.764  1.00 62.71           O  
ATOM   1086  N   LEU H 140      25.834  12.892  29.269  1.00 63.12           N  
ATOM   1087  CA  LEU H 140      27.154  13.088  29.799  1.00 61.57           C  
ATOM   1088  CB  LEU H 140      27.313  12.791  31.303  1.00 58.45           C  
ATOM   1089  CG  LEU H 140      26.609  13.796  32.231  1.00 66.23           C  
ATOM   1090  CD1 LEU H 140      25.085  13.646  32.174  1.00 56.51           C  
ATOM   1091  CD2 LEU H 140      27.163  13.724  33.660  1.00 65.95           C  
ATOM   1092  C   LEU H 140      28.110  12.185  29.087  1.00 69.11           C  
ATOM   1093  O   LEU H 140      27.978  10.962  29.115  1.00 69.98           O  
ATOM   1094  N   ALA H 141      29.125  12.783  28.438  1.00 71.47           N  
ATOM   1095  CA  ALA H 141      30.136  12.030  27.757  1.00 77.65           C  
ATOM   1096  CB  ALA H 141      30.499  12.595  26.375  1.00 76.08           C  
ATOM   1097  C   ALA H 141      31.349  12.134  28.625  1.00 83.19           C  
ATOM   1098  O   ALA H 141      31.564  13.152  29.283  1.00 82.13           O  
ATOM   1099  N   PRO H 142      32.144  11.107  28.668  1.00 92.31           N  
ATOM   1100  CA  PRO H 142      33.286  11.158  29.530  1.00 93.29           C  
ATOM   1101  CD  PRO H 142      31.663   9.750  28.472  1.00 95.29           C  
ATOM   1102  CB  PRO H 142      33.841   9.736  29.570  1.00 90.45           C  
ATOM   1103  CG  PRO H 142      32.595   8.863  29.319  1.00 95.10           C  
ATOM   1104  C   PRO H 142      34.262  12.200  29.093  1.00 94.88           C  
ATOM   1105  O   PRO H 142      34.606  12.241  27.913  1.00 90.93           O  
ATOM   1106  N   GLY H 143      34.725  13.043  30.038  1.00 95.49           N  
ATOM   1107  CA  GLY H 143      35.707  14.050  29.752  1.00 96.88           C  
ATOM   1108  C   GLY H 143      35.089  15.219  29.041  1.00 95.89           C  
ATOM   1109  O   GLY H 143      35.803  16.001  28.416  1.00101.46           O  
ATOM   1110  N   LYS H 144      33.751  15.383  29.103  1.00 89.02           N  
ATOM   1111  CA  LYS H 144      33.165  16.502  28.411  1.00 84.52           C  
ATOM   1112  CB  LYS H 144      32.472  16.110  27.091  1.00 85.19           C  
ATOM   1113  CG  LYS H 144      33.459  15.674  26.004  1.00 93.89           C  
ATOM   1114  CD  LYS H 144      32.814  14.940  24.825  1.00102.49           C  
ATOM   1115  CE  LYS H 144      32.466  15.841  23.642  1.00118.95           C  
ATOM   1116  NZ  LYS H 144      31.964  15.023  22.515  1.00119.67           N1+
ATOM   1117  C   LYS H 144      32.134  17.139  29.292  1.00 78.76           C  
ATOM   1118  O   LYS H 144      31.625  16.513  30.220  1.00 77.13           O  
ATOM   1119  N   ARG H 145      31.799  18.419  29.014  1.00 74.20           N  
ATOM   1120  CA  ARG H 145      30.826  19.125  29.803  1.00 70.56           C  
ATOM   1121  CB  ARG H 145      30.556  20.576  29.364  1.00 65.99           C  
ATOM   1122  CG  ARG H 145      31.670  21.601  29.578  1.00 65.98           C  
ATOM   1123  CD  ARG H 145      31.248  22.995  29.090  1.00 67.71           C  
ATOM   1124  NE  ARG H 145      32.385  23.942  29.271  1.00 74.75           N  
ATOM   1125  CZ  ARG H 145      32.422  24.801  30.332  1.00 84.93           C  
ATOM   1126  NH1 ARG H 145      31.436  24.778  31.275  1.00 85.01           N1+
ATOM   1127  NH2 ARG H 145      33.440  25.705  30.436  1.00 88.30           N  
ATOM   1128  C   ARG H 145      29.513  18.452  29.591  1.00 70.85           C  
ATOM   1129  O   ARG H 145      29.194  18.027  28.484  1.00 75.19           O  
ATOM   1130  N   PRO H 146      28.727  18.368  30.629  1.00 61.41           N  
ATOM   1131  CA  PRO H 146      27.427  17.777  30.507  1.00 55.59           C  
ATOM   1132  CD  PRO H 146      29.263  18.244  31.975  1.00 60.73           C  
ATOM   1133  CB  PRO H 146      26.900  17.650  31.933  1.00 49.74           C  
ATOM   1134  CG  PRO H 146      28.182  17.498  32.775  1.00 57.15           C  
ATOM   1135  C   PRO H 146      26.607  18.650  29.611  1.00 60.39           C  
ATOM   1136  O   PRO H 146      26.734  19.870  29.702  1.00 67.65           O  
ATOM   1137  N   GLU H 147      25.762  18.058  28.742  1.00 56.59           N  
ATOM   1138  CA  GLU H 147      25.008  18.869  27.830  1.00 56.24           C  
ATOM   1139  CB  GLU H 147      25.204  18.517  26.344  1.00 55.97           C  
ATOM   1140  CG  GLU H 147      26.539  18.960  25.748  1.00 67.89           C  
ATOM   1141  CD  GLU H 147      26.507  18.658  24.253  1.00 78.87           C  
ATOM   1142  OE1 GLU H 147      25.713  19.318  23.527  1.00 80.81           O  
ATOM   1143  OE2 GLU H 147      27.274  17.758  23.817  1.00 82.30           O1-
ATOM   1144  C   GLU H 147      23.547  18.713  28.088  1.00 59.57           C  
ATOM   1145  O   GLU H 147      23.024  17.605  28.203  1.00 63.97           O  
ATOM   1146  N   TRP H 148      22.846  19.859  28.164  1.00 59.00           N  
ATOM   1147  CA  TRP H 148      21.426  19.864  28.339  1.00 54.88           C  
ATOM   1148  CB  TRP H 148      20.949  21.086  29.137  1.00 55.96           C  
ATOM   1149  CG  TRP H 148      19.457  21.269  29.179  1.00 57.20           C  
ATOM   1150  CD2 TRP H 148      18.765  22.167  28.302  1.00 55.66           C  
ATOM   1151  CD1 TRP H 148      18.514  20.706  29.984  1.00 56.56           C  
ATOM   1152  NE1 TRP H 148      17.272  21.205  29.668  1.00 59.20           N  
ATOM   1153  CE2 TRP H 148      17.413  22.106  28.632  1.00 57.20           C  
ATOM   1154  CE3 TRP H 148      19.223  22.981  27.307  1.00 56.35           C  
ATOM   1155  CZ2 TRP H 148      16.491  22.863  27.966  1.00 57.76           C  
ATOM   1156  CZ3 TRP H 148      18.291  23.738  26.634  1.00 57.25           C  
ATOM   1157  CH2 TRP H 148      16.951  23.682  26.957  1.00 55.96           C  
ATOM   1158  C   TRP H 148      20.844  19.935  26.963  1.00 60.01           C  
ATOM   1159  O   TRP H 148      21.077  20.895  26.231  1.00 64.72           O  
ATOM   1160  N   MET H 149      20.156  18.851  26.554  1.00 55.87           N  
ATOM   1161  CA  MET H 149      19.533  18.716  25.266  1.00 50.92           C  
ATOM   1162  CB  MET H 149      19.192  17.248  24.967  1.00 50.62           C  
ATOM   1163  CG  MET H 149      20.456  16.384  24.909  1.00 53.58           C  
ATOM   1164  SD  MET H 149      20.184  14.612  24.609  1.00 61.80           S  
ATOM   1165  CE  MET H 149      19.690  14.810  22.873  1.00 68.63           C  
ATOM   1166  C   MET H 149      18.291  19.554  25.121  1.00 52.98           C  
ATOM   1167  O   MET H 149      18.082  20.175  24.080  1.00 54.67           O  
ATOM   1168  N   GLY H 150      17.424  19.593  26.156  1.00 56.19           N  
ATOM   1169  CA  GLY H 150      16.206  20.353  26.046  1.00 52.88           C  
ATOM   1170  C   GLY H 150      15.211  19.835  27.042  1.00 58.01           C  
ATOM   1171  O   GLY H 150      15.420  18.799  27.672  1.00 62.71           O  
ATOM   1172  N   TRP H 151      14.083  20.560  27.201  1.00 58.27           N  
ATOM   1173  CA  TRP H 151      13.067  20.137  28.123  1.00 54.19           C  
ATOM   1174  CB  TRP H 151      12.897  21.056  29.350  1.00 54.07           C  
ATOM   1175  CG  TRP H 151      12.781  22.533  29.057  1.00 54.88           C  
ATOM   1176  CD2 TRP H 151      11.614  23.172  28.518  1.00 57.31           C  
ATOM   1177  CD1 TRP H 151      13.718  23.512  29.216  1.00 52.08           C  
ATOM   1178  NE1 TRP H 151      13.205  24.724  28.818  1.00 55.40           N  
ATOM   1179  CE2 TRP H 151      11.910  24.529  28.385  1.00 56.59           C  
ATOM   1180  CE3 TRP H 151      10.396  22.669  28.162  1.00 60.84           C  
ATOM   1181  CZ2 TRP H 151      10.988  25.406  27.888  1.00 54.48           C  
ATOM   1182  CZ3 TRP H 151       9.468  23.556  27.666  1.00 59.61           C  
ATOM   1183  CH2 TRP H 151       9.758  24.898  27.532  1.00 55.14           C  
ATOM   1184  C   TRP H 151      11.759  20.032  27.410  1.00 56.01           C  
ATOM   1185  O   TRP H 151      11.571  20.588  26.330  1.00 59.38           O  
ATOM   1186  N   MET H 152      10.832  19.251  28.002  1.00 58.94           N  
ATOM   1187  CA  MET H 152       9.524  19.054  27.449  1.00 52.38           C  
ATOM   1188  CB  MET H 152       9.345  17.642  26.859  1.00 49.29           C  
ATOM   1189  CG  MET H 152       7.913  17.273  26.460  1.00 53.59           C  
ATOM   1190  SD  MET H 152       6.853  16.754  27.844  1.00  0.00           S  
ATOM   1191  CE  MET H 152       7.851  15.294  28.253  1.00  0.00           C  
ATOM   1192  C   MET H 152       8.525  19.227  28.546  1.00 57.36           C  
ATOM   1193  O   MET H 152       8.707  18.725  29.654  1.00 61.52           O  
ATOM   1194  N   LYS H 153       7.430  19.959  28.259  1.00 57.75           N  
ATOM   1195  CA  LYS H 153       6.392  20.121  29.236  1.00 52.50           C  
ATOM   1196  CB  LYS H 153       5.884  21.570  29.342  1.00 48.22           C  
ATOM   1197  CG  LYS H 153       6.940  22.486  29.965  1.00 52.31           C  
ATOM   1198  CD  LYS H 153       6.673  23.985  29.816  1.00 53.28           C  
ATOM   1199  CE  LYS H 153       7.760  24.838  30.474  1.00 60.27           C  
ATOM   1200  NZ  LYS H 153       7.458  26.277  30.311  1.00 69.39           N1+
ATOM   1201  C   LYS H 153       5.274  19.221  28.814  1.00 60.32           C  
ATOM   1202  O   LYS H 153       4.669  19.383  27.756  1.00 66.25           O  
ATOM   1203  N   PRO H 154       4.962  18.283  29.656  1.00 62.32           N  
ATOM   1204  CA  PRO H 154       4.011  17.262  29.313  1.00 65.07           C  
ATOM   1205  CD  PRO H 154       5.912  17.839  30.661  1.00 64.32           C  
ATOM   1206  CB  PRO H 154       4.087  16.249  30.450  1.00 59.44           C  
ATOM   1207  CG  PRO H 154       5.533  16.381  30.964  1.00 66.99           C  
ATOM   1208  C   PRO H 154       2.612  17.705  29.018  1.00 67.11           C  
ATOM   1209  O   PRO H 154       1.907  16.964  28.334  1.00 61.70           O  
ATOM   1210  N   ARG H 155       2.143  18.855  29.534  1.00 67.81           N  
ATOM   1211  CA  ARG H 155       0.754  19.133  29.280  1.00 69.21           C  
ATOM   1212  CB  ARG H 155       0.246  20.398  29.988  1.00 74.62           C  
ATOM   1213  CG  ARG H 155      -0.077  20.182  31.465  1.00 83.76           C  
ATOM   1214  CD  ARG H 155      -0.611  21.436  32.157  1.00 82.49           C  
ATOM   1215  NE  ARG H 155      -1.113  21.019  33.496  1.00 87.76           N  
ATOM   1216  CZ  ARG H 155      -1.249  21.936  34.497  1.00 91.85           C  
ATOM   1217  NH1 ARG H 155      -0.892  23.236  34.284  1.00 93.38           N1+
ATOM   1218  NH2 ARG H 155      -1.737  21.550  35.712  1.00 91.24           N  
ATOM   1219  C   ARG H 155       0.463  19.312  27.820  1.00 66.39           C  
ATOM   1220  O   ARG H 155      -0.332  18.580  27.231  1.00 61.26           O  
ATOM   1221  N   TRP H 156       1.070  20.348  27.221  1.00 57.74           N  
ATOM   1222  CA  TRP H 156       0.941  20.672  25.832  1.00 59.46           C  
ATOM   1223  CB  TRP H 156       1.147  22.166  25.558  1.00 60.34           C  
ATOM   1224  CG  TRP H 156       0.042  22.981  26.184  1.00 69.36           C  
ATOM   1225  CD2 TRP H 156       0.081  23.483  27.528  1.00 67.77           C  
ATOM   1226  CD1 TRP H 156      -1.159  23.363  25.663  1.00 72.95           C  
ATOM   1227  NE1 TRP H 156      -1.875  24.066  26.601  1.00 77.32           N  
ATOM   1228  CE2 TRP H 156      -1.122  24.150  27.753  1.00 71.96           C  
ATOM   1229  CE3 TRP H 156       1.039  23.391  28.495  1.00 64.89           C  
ATOM   1230  CZ2 TRP H 156      -1.386  24.737  28.956  1.00 68.06           C  
ATOM   1231  CZ3 TRP H 156       0.772  23.991  29.706  1.00 65.18           C  
ATOM   1232  CH2 TRP H 156      -0.417  24.651  29.933  1.00 72.26           C  
ATOM   1233  C   TRP H 156       1.894  19.874  25.008  1.00 60.06           C  
ATOM   1234  O   TRP H 156       1.636  19.588  23.840  1.00 61.66           O  
ATOM   1235  N   GLY H 157       3.046  19.513  25.601  1.00 53.19           N  
ATOM   1236  CA  GLY H 157       4.067  18.868  24.839  1.00 53.19           C  
ATOM   1237  C   GLY H 157       4.957  19.956  24.319  1.00 52.08           C  
ATOM   1238  O   GLY H 157       5.757  19.722  23.414  1.00 52.79           O  
ATOM   1239  N   ALA H 158       4.830  21.183  24.882  1.00 59.58           N  
ATOM   1240  CA  ALA H 158       5.691  22.254  24.466  1.00 55.33           C  
ATOM   1241  CB  ALA H 158       5.465  23.566  25.238  1.00 56.49           C  
ATOM   1242  C   ALA H 158       7.099  21.819  24.719  1.00 57.31           C  
ATOM   1243  O   ALA H 158       7.363  21.075  25.663  1.00 63.15           O  
ATOM   1244  N   VAL H 159       8.049  22.261  23.865  1.00 61.65           N  
ATOM   1245  CA  VAL H 159       9.396  21.800  24.036  1.00 55.13           C  
ATOM   1246  CB  VAL H 159       9.718  20.654  23.122  1.00 52.96           C  
ATOM   1247  CG1 VAL H 159       9.662  21.150  21.668  1.00 54.23           C  
ATOM   1248  CG2 VAL H 159      11.067  20.051  23.537  1.00 64.04           C  
ATOM   1249  C   VAL H 159      10.363  22.913  23.753  1.00 60.85           C  
ATOM   1250  O   VAL H 159      10.022  23.902  23.106  1.00 64.10           O  
ATOM   1251  N   ASN H 160      11.598  22.784  24.288  1.00 60.93           N  
ATOM   1252  CA  ASN H 160      12.644  23.745  24.071  1.00 56.91           C  
ATOM   1253  CB  ASN H 160      12.904  24.615  25.315  1.00 53.19           C  
ATOM   1254  CG  ASN H 160      13.921  25.694  24.978  1.00 60.95           C  
ATOM   1255  OD1 ASN H 160      14.964  25.425  24.386  1.00 71.42           O  
ATOM   1256  ND2 ASN H 160      13.608  26.960  25.362  1.00 60.39           N  
ATOM   1257  C   ASN H 160      13.896  22.960  23.805  1.00 56.67           C  
ATOM   1258  O   ASN H 160      14.346  22.201  24.663  1.00 60.44           O  
ATOM   1259  N   TYR H 161      14.520  23.147  22.624  1.00 59.20           N  
ATOM   1260  CA  TYR H 161      15.674  22.353  22.304  1.00 54.79           C  
ATOM   1261  CB  TYR H 161      15.645  21.690  20.913  1.00 55.04           C  
ATOM   1262  CG  TYR H 161      14.460  20.792  20.787  1.00 54.68           C  
ATOM   1263  CD1 TYR H 161      14.318  19.681  21.586  1.00 53.51           C  
ATOM   1264  CD2 TYR H 161      13.509  21.046  19.824  1.00 55.86           C  
ATOM   1265  CE1 TYR H 161      13.226  18.856  21.451  1.00 55.40           C  
ATOM   1266  CE2 TYR H 161      12.416  20.223  19.684  1.00 57.02           C  
ATOM   1267  CZ  TYR H 161      12.274  19.126  20.499  1.00 56.51           C  
ATOM   1268  OH  TYR H 161      11.157  18.277  20.362  1.00 57.57           O  
ATOM   1269  C   TYR H 161      16.872  23.246  22.266  1.00 58.59           C  
ATOM   1270  O   TYR H 161      16.782  24.415  21.895  1.00 64.56           O  
ATOM   1271  N   ALA H 162      18.036  22.703  22.674  1.00 56.24           N  
ATOM   1272  CA  ALA H 162      19.248  23.461  22.623  1.00 55.86           C  
ATOM   1273  CB  ALA H 162      20.457  22.742  23.248  1.00 48.10           C  
ATOM   1274  C   ALA H 162      19.538  23.706  21.175  1.00 65.64           C  
ATOM   1275  O   ALA H 162      19.158  22.924  20.305  1.00 69.63           O  
ATOM   1276  N   ARG H 163      20.240  24.811  20.885  1.00 68.71           N  
ATOM   1277  CA  ARG H 163      20.481  25.231  19.537  1.00 74.80           C  
ATOM   1278  CB  ARG H 163      21.288  26.533  19.481  1.00 84.23           C  
ATOM   1279  CG  ARG H 163      20.541  27.712  20.104  1.00 97.80           C  
ATOM   1280  CD  ARG H 163      21.377  28.984  20.223  1.00109.96           C  
ATOM   1281  NE  ARG H 163      20.507  30.023  20.842  1.00117.84           N  
ATOM   1282  CZ  ARG H 163      19.808  30.882  20.045  1.00118.73           C  
ATOM   1283  NH1 ARG H 163      19.932  30.813  18.688  1.00117.91           N1+
ATOM   1284  NH2 ARG H 163      18.984  31.813  20.604  1.00117.02           N  
ATOM   1285  C   ARG H 163      21.250  24.185  18.798  1.00 73.77           C  
ATOM   1286  O   ARG H 163      20.976  23.916  17.630  1.00 80.48           O  
ATOM   1287  N   GLN H 164      22.225  23.551  19.466  1.00 67.88           N  
ATOM   1288  CA  GLN H 164      23.095  22.617  18.812  1.00 69.65           C  
ATOM   1289  CB  GLN H 164      24.108  22.030  19.809  1.00 68.96           C  
ATOM   1290  CG  GLN H 164      25.088  21.020  19.214  1.00 74.86           C  
ATOM   1291  CD  GLN H 164      26.001  20.543  20.342  1.00 77.64           C  
ATOM   1292  OE1 GLN H 164      26.834  19.660  20.150  1.00  0.00           O  
ATOM   1293  NE2 GLN H 164      25.829  21.127  21.559  1.00  0.00           N  
ATOM   1294  C   GLN H 164      22.293  21.476  18.243  1.00 72.68           C  
ATOM   1295  O   GLN H 164      22.569  20.992  17.147  1.00 79.12           O  
ATOM   1296  N   LEU H 165      21.307  20.995  19.016  1.00 69.63           N  
ATOM   1297  CA  LEU H 165      20.462  19.868  18.722  1.00 66.48           C  
ATOM   1298  CB  LEU H 165      19.868  19.283  20.012  1.00 59.90           C  
ATOM   1299  CG  LEU H 165      20.996  18.870  20.982  1.00 60.46           C  
ATOM   1300  CD1 LEU H 165      20.455  18.249  22.274  1.00 63.39           C  
ATOM   1301  CD2 LEU H 165      22.034  17.985  20.279  1.00 60.99           C  
ATOM   1302  C   LEU H 165      19.367  20.128  17.722  1.00 68.18           C  
ATOM   1303  O   LEU H 165      18.883  19.186  17.095  1.00 70.89           O  
ATOM   1304  N   GLN H 166      18.914  21.389  17.576  1.00 66.83           N  
ATOM   1305  CA  GLN H 166      17.759  21.713  16.774  1.00 69.61           C  
ATOM   1306  CB  GLN H 166      17.595  23.226  16.541  1.00 71.05           C  
ATOM   1307  CG  GLN H 166      17.366  24.024  17.823  1.00 81.69           C  
ATOM   1308  CD  GLN H 166      17.250  25.496  17.448  1.00 93.00           C  
ATOM   1309  OE1 GLN H 166      17.640  25.901  16.354  1.00 96.86           O  
ATOM   1310  NE2 GLN H 166      16.706  26.323  18.380  1.00 93.99           N  
ATOM   1311  C   GLN H 166      17.816  21.070  15.421  1.00 70.81           C  
ATOM   1312  O   GLN H 166      18.789  21.210  14.680  1.00 73.89           O  
ATOM   1313  N   GLY H 167      16.728  20.341  15.084  1.00 68.60           N  
ATOM   1314  CA  GLY H 167      16.536  19.696  13.816  1.00 68.41           C  
ATOM   1315  C   GLY H 167      16.762  18.223  13.967  1.00 73.55           C  
ATOM   1316  O   GLY H 167      16.069  17.416  13.347  1.00 78.37           O  
ATOM   1317  N   ARG H 168      17.794  17.845  14.743  1.00 68.85           N  
ATOM   1318  CA  ARG H 168      18.145  16.478  14.998  1.00 67.53           C  
ATOM   1319  CB  ARG H 168      19.627  16.324  15.381  1.00 67.91           C  
ATOM   1320  CG  ARG H 168      20.544  16.580  14.181  1.00 72.23           C  
ATOM   1321  CD  ARG H 168      22.037  16.663  14.508  1.00 74.07           C  
ATOM   1322  NE  ARG H 168      22.445  15.386  15.158  1.00 74.51           N  
ATOM   1323  CZ  ARG H 168      22.712  15.367  16.496  1.00 72.66           C  
ATOM   1324  NH1 ARG H 168      22.619  16.520  17.221  1.00 73.01           N1+
ATOM   1325  NH2 ARG H 168      23.086  14.205  17.107  1.00 67.76           N  
ATOM   1326  C   ARG H 168      17.290  15.819  16.046  1.00 67.07           C  
ATOM   1327  O   ARG H 168      17.027  14.620  15.959  1.00 73.10           O  
ATOM   1328  N   VAL H 169      16.836  16.573  17.071  1.00 60.43           N  
ATOM   1329  CA  VAL H 169      16.196  15.938  18.195  1.00 55.55           C  
ATOM   1330  CB  VAL H 169      16.734  16.416  19.516  1.00 54.82           C  
ATOM   1331  CG1 VAL H 169      16.396  17.909  19.674  1.00 59.12           C  
ATOM   1332  CG2 VAL H 169      16.162  15.529  20.635  1.00 55.47           C  
ATOM   1333  C   VAL H 169      14.718  16.179  18.214  1.00 59.98           C  
ATOM   1334  O   VAL H 169      14.231  17.198  17.727  1.00 62.59           O  
ATOM   1335  N   THR H 170      13.960  15.198  18.758  1.00 59.24           N  
ATOM   1336  CA  THR H 170      12.535  15.332  18.901  1.00 60.51           C  
ATOM   1337  CB  THR H 170      11.749  14.548  17.887  1.00 63.56           C  
ATOM   1338  OG1 THR H 170      12.073  14.979  16.574  1.00 71.52           O  
ATOM   1339  CG2 THR H 170      10.246  14.754  18.154  1.00 56.66           C  
ATOM   1340  C   THR H 170      12.142  14.808  20.252  1.00 59.80           C  
ATOM   1341  O   THR H 170      12.542  13.715  20.649  1.00 63.78           O  
ATOM   1342  N   MET H 171      11.327  15.581  21.002  1.00 55.76           N  
ATOM   1343  CA  MET H 171      10.906  15.131  22.300  1.00 53.29           C  
ATOM   1344  CB  MET H 171      11.330  16.071  23.443  1.00 50.63           C  
ATOM   1345  CG  MET H 171      12.849  16.194  23.615  1.00 50.63           C  
ATOM   1346  SD  MET H 171      13.361  17.267  24.995  1.00 58.17           S  
ATOM   1347  CE  MET H 171      15.134  17.229  24.614  1.00 62.62           C  
ATOM   1348  C   MET H 171       9.408  15.064  22.305  1.00 55.95           C  
ATOM   1349  O   MET H 171       8.733  16.026  21.939  1.00 63.52           O  
ATOM   1350  N   THR H 172       8.850  13.913  22.737  1.00 56.75           N  
ATOM   1351  CA  THR H 172       7.423  13.732  22.736  1.00 59.25           C  
ATOM   1352  CB  THR H 172       6.972  12.807  21.640  1.00 64.19           C  
ATOM   1353  OG1 THR H 172       7.498  13.223  20.391  1.00 66.72           O  
ATOM   1354  CG2 THR H 172       5.443  12.857  21.553  1.00 63.59           C  
ATOM   1355  C   THR H 172       7.067  13.063  24.034  1.00 61.18           C  
ATOM   1356  O   THR H 172       7.951  12.665  24.794  1.00 60.91           O  
ATOM   1357  N   ARG H 173       5.757  12.948  24.351  1.00 61.33           N  
ATOM   1358  CA  ARG H 173       5.386  12.284  25.569  1.00 62.50           C  
ATOM   1359  CB  ARG H 173       5.197  13.225  26.769  1.00 62.10           C  
ATOM   1360  CG  ARG H 173       4.011  14.176  26.599  1.00 63.67           C  
ATOM   1361  CD  ARG H 173       4.361  15.517  25.955  1.00 62.54           C  
ATOM   1362  NE  ARG H 173       3.101  16.308  25.860  1.00 60.19           N  
ATOM   1363  CZ  ARG H 173       2.424  16.378  24.675  1.00 62.28           C  
ATOM   1364  NH1 ARG H 173       2.929  15.764  23.566  1.00 61.54           N1+
ATOM   1365  NH2 ARG H 173       1.248  17.067  24.590  1.00 67.91           N  
ATOM   1366  C   ARG H 173       4.047  11.642  25.378  1.00 62.81           C  
ATOM   1367  O   ARG H 173       3.301  11.977  24.459  1.00 69.82           O  
ATOM   1368  N   ASP H 174       3.731  10.670  26.256  1.00 63.51           N  
ATOM   1369  CA  ASP H 174       2.453  10.019  26.277  1.00 62.22           C  
ATOM   1370  CB  ASP H 174       2.553   8.493  26.102  1.00 67.63           C  
ATOM   1371  CG  ASP H 174       1.147   7.918  25.998  1.00 82.41           C  
ATOM   1372  OD1 ASP H 174       0.175   8.673  26.260  1.00 89.30           O  
ATOM   1373  OD2 ASP H 174       1.026   6.714  25.649  1.00 88.72           O1-
ATOM   1374  C   ASP H 174       1.903  10.292  27.644  1.00 67.35           C  
ATOM   1375  O   ASP H 174       2.338   9.699  28.630  1.00 74.15           O  
ATOM   1376  N   MET H 175       0.903  11.191  27.729  1.00 66.92           N  
ATOM   1377  CA  MET H 175       0.376  11.637  28.988  1.00 67.55           C  
ATOM   1378  CB  MET H 175      -0.692  12.732  28.835  1.00 68.74           C  
ATOM   1379  CG  MET H 175      -1.985  12.229  28.195  1.00  0.00           C  
ATOM   1380  SD  MET H 175      -1.795  11.670  26.476  1.00  0.00           S  
ATOM   1381  CE  MET H 175      -1.470  13.321  25.791  1.00  0.00           C  
ATOM   1382  C   MET H 175      -0.243  10.509  29.754  1.00 69.46           C  
ATOM   1383  O   MET H 175      -0.096  10.432  30.972  1.00 72.99           O  
ATOM   1384  N   TYR H 176      -0.967   9.599  29.079  1.00 71.16           N  
ATOM   1385  CA  TYR H 176      -1.597   8.542  29.819  1.00 74.21           C  
ATOM   1386  CB  TYR H 176      -2.443   7.598  28.949  1.00 78.28           C  
ATOM   1387  CG  TYR H 176      -3.730   8.275  28.636  1.00 85.32           C  
ATOM   1388  CD1 TYR H 176      -3.860   9.126  27.564  1.00 91.19           C  
ATOM   1389  CD2 TYR H 176      -4.819   8.048  29.444  1.00 86.15           C  
ATOM   1390  CE1 TYR H 176      -5.066   9.734  27.303  1.00 94.31           C  
ATOM   1391  CE2 TYR H 176      -6.025   8.651  29.188  1.00 88.61           C  
ATOM   1392  CZ  TYR H 176      -6.149   9.498  28.116  1.00 95.55           C  
ATOM   1393  OH  TYR H 176      -7.387  10.121  27.849  1.00103.57           O  
ATOM   1394  C   TYR H 176      -0.562   7.699  30.494  1.00 78.90           C  
ATOM   1395  O   TYR H 176      -0.710   7.347  31.664  1.00 80.21           O  
ATOM   1396  N   SER H 177       0.501   7.339  29.750  1.00 73.36           N  
ATOM   1397  CA  SER H 177       1.562   6.483  30.207  1.00 69.34           C  
ATOM   1398  CB  SER H 177       2.419   5.941  29.052  1.00 65.77           C  
ATOM   1399  OG  SER H 177       1.621   5.196  28.150  1.00 91.31           O  
ATOM   1400  C   SER H 177       2.521   7.209  31.105  1.00 72.74           C  
ATOM   1401  O   SER H 177       3.325   6.575  31.785  1.00 72.48           O  
ATOM   1402  N   GLU H 178       2.489   8.552  31.119  1.00 70.70           N  
ATOM   1403  CA  GLU H 178       3.447   9.304  31.880  1.00 64.42           C  
ATOM   1404  CB  GLU H 178       3.332   9.136  33.407  1.00 67.84           C  
ATOM   1405  CG  GLU H 178       2.104   9.850  33.984  1.00 86.40           C  
ATOM   1406  CD  GLU H 178       2.233   9.907  35.501  1.00  0.00           C  
ATOM   1407  OE1 GLU H 178       3.128   9.212  36.050  1.00  0.00           O  
ATOM   1408  OE2 GLU H 178       1.437  10.652  36.132  1.00  0.00           O1-
ATOM   1409  C   GLU H 178       4.824   8.930  31.424  1.00 64.49           C  
ATOM   1410  O   GLU H 178       5.761   8.849  32.219  1.00 68.29           O  
ATOM   1411  N   THR H 179       4.986   8.728  30.101  1.00 61.65           N  
ATOM   1412  CA  THR H 179       6.258   8.359  29.552  1.00 59.78           C  
ATOM   1413  CB  THR H 179       6.198   7.100  28.735  1.00 61.33           C  
ATOM   1414  OG1 THR H 179       5.711   6.026  29.528  1.00 71.42           O  
ATOM   1415  CG2 THR H 179       7.607   6.776  28.213  1.00 56.11           C  
ATOM   1416  C   THR H 179       6.708   9.454  28.629  1.00 58.48           C  
ATOM   1417  O   THR H 179       5.914  10.010  27.875  1.00 59.08           O  
ATOM   1418  N   ALA H 180       8.017   9.786  28.672  1.00 58.37           N  
ATOM   1419  CA  ALA H 180       8.575  10.816  27.837  1.00 55.04           C  
ATOM   1420  CB  ALA H 180       9.414  11.845  28.618  1.00 51.81           C  
ATOM   1421  C   ALA H 180       9.485  10.140  26.851  1.00 59.48           C  
ATOM   1422  O   ALA H 180      10.077   9.105  27.156  1.00 66.79           O  
ATOM   1423  N   PHE H 181       9.612  10.704  25.626  1.00 59.85           N  
ATOM   1424  CA  PHE H 181      10.401  10.055  24.610  1.00 57.05           C  
ATOM   1425  CB  PHE H 181       9.586   9.641  23.371  1.00 54.27           C  
ATOM   1426  CG  PHE H 181       8.487   8.730  23.791  1.00 56.00           C  
ATOM   1427  CD1 PHE H 181       8.673   7.368  23.835  1.00 60.90           C  
ATOM   1428  CD2 PHE H 181       7.260   9.244  24.142  1.00 56.91           C  
ATOM   1429  CE1 PHE H 181       7.649   6.535  24.220  1.00 62.21           C  
ATOM   1430  CE2 PHE H 181       6.231   8.418  24.527  1.00 57.98           C  
ATOM   1431  CZ  PHE H 181       6.426   7.058  24.567  1.00 59.19           C  
ATOM   1432  C   PHE H 181      11.429  11.008  24.080  1.00 57.12           C  
ATOM   1433  O   PHE H 181      11.207  12.216  24.022  1.00 62.08           O  
ATOM   1434  N   LEU H 182      12.597  10.464  23.677  1.00 54.67           N  
ATOM   1435  CA  LEU H 182      13.653  11.248  23.100  1.00 52.35           C  
ATOM   1436  CB  LEU H 182      14.880  11.369  24.020  1.00 59.23           C  
ATOM   1437  CG  LEU H 182      16.028  12.194  23.412  1.00 58.56           C  
ATOM   1438  CD1 LEU H 182      15.637  13.671  23.235  1.00 61.68           C  
ATOM   1439  CD2 LEU H 182      17.325  12.006  24.214  1.00 61.42           C  
ATOM   1440  C   LEU H 182      14.120  10.554  21.858  1.00 54.13           C  
ATOM   1441  O   LEU H 182      14.365   9.349  21.868  1.00 61.60           O  
ATOM   1442  N   GLU H 183      14.250  11.304  20.744  1.00 56.94           N  
ATOM   1443  CA  GLU H 183      14.723  10.696  19.534  1.00 59.82           C  
ATOM   1444  CB  GLU H 183      13.629  10.537  18.466  1.00 62.93           C  
ATOM   1445  CG  GLU H 183      14.073   9.737  17.242  1.00 77.32           C  
ATOM   1446  CD  GLU H 183      12.849   9.542  16.359  1.00 91.95           C  
ATOM   1447  OE1 GLU H 183      11.719   9.562  16.915  1.00 99.13           O  
ATOM   1448  OE2 GLU H 183      13.022   9.374  15.124  1.00 92.00           O1-
ATOM   1449  C   GLU H 183      15.806  11.567  18.981  1.00 61.47           C  
ATOM   1450  O   GLU H 183      15.661  12.788  18.908  1.00 64.60           O  
ATOM   1451  N   LEU H 184      16.938  10.948  18.591  1.00 59.90           N  
ATOM   1452  CA  LEU H 184      18.037  11.701  18.058  1.00 57.24           C  
ATOM   1453  CB  LEU H 184      19.263  11.655  18.988  1.00 54.18           C  
ATOM   1454  CG  LEU H 184      20.435  12.556  18.566  1.00 62.49           C  
ATOM   1455  CD1 LEU H 184      20.021  14.037  18.566  1.00 60.46           C  
ATOM   1456  CD2 LEU H 184      21.670  12.290  19.444  1.00 61.66           C  
ATOM   1457  C   LEU H 184      18.403  11.086  16.736  1.00 61.59           C  
ATOM   1458  O   LEU H 184      18.721   9.900  16.659  1.00 65.74           O  
ATOM   1459  N   ARG H 185      18.368  11.891  15.653  1.00 61.59           N  
ATOM   1460  CA  ARG H 185      18.638  11.391  14.331  1.00 67.11           C  
ATOM   1461  CB  ARG H 185      17.723  11.979  13.240  1.00 66.34           C  
ATOM   1462  CG  ARG H 185      16.288  11.454  13.280  1.00 74.25           C  
ATOM   1463  CD  ARG H 185      15.423  12.046  14.392  1.00 77.57           C  
ATOM   1464  NE  ARG H 185      14.754  13.253  13.835  1.00 79.99           N  
ATOM   1465  CZ  ARG H 185      13.405  13.397  13.977  1.00 74.79           C  
ATOM   1466  NH1 ARG H 185      12.682  12.419  14.595  1.00 72.40           N1+
ATOM   1467  NH2 ARG H 185      12.779  14.512  13.501  1.00 63.55           N  
ATOM   1468  C   ARG H 185      20.044  11.712  13.923  1.00 75.49           C  
ATOM   1469  O   ARG H 185      20.739  12.488  14.574  1.00 73.00           O  
ATOM   1470  N   SER H 186      20.490  11.086  12.811  1.00 77.72           N  
ATOM   1471  CA  SER H 186      21.780  11.333  12.230  1.00 76.76           C  
ATOM   1472  CB  SER H 186      21.873  12.713  11.553  1.00 82.01           C  
ATOM   1473  OG  SER H 186      20.893  12.817  10.531  1.00 86.95           O  
ATOM   1474  C   SER H 186      22.840  11.256  13.281  1.00 73.79           C  
ATOM   1475  O   SER H 186      23.556  12.225  13.529  1.00 73.06           O  
ATOM   1476  N   LEU H 187      22.972  10.078  13.918  1.00 70.08           N  
ATOM   1477  CA  LEU H 187      23.914   9.881  14.982  1.00 64.42           C  
ATOM   1478  CB  LEU H 187      23.717   8.545  15.724  1.00 62.78           C  
ATOM   1479  CG  LEU H 187      22.385   8.436  16.491  1.00 60.11           C  
ATOM   1480  CD1 LEU H 187      22.261   7.079  17.204  1.00 57.14           C  
ATOM   1481  CD2 LEU H 187      22.197   9.629  17.441  1.00 57.59           C  
ATOM   1482  C   LEU H 187      25.318   9.897  14.462  1.00 67.89           C  
ATOM   1483  O   LEU H 187      25.595   9.497  13.332  1.00 70.92           O  
ATOM   1484  N   THR H 188      26.247  10.399  15.303  1.00 69.18           N  
ATOM   1485  CA  THR H 188      27.646  10.423  14.985  1.00 71.85           C  
ATOM   1486  CB  THR H 188      28.178  11.789  14.678  1.00 76.53           C  
ATOM   1487  OG1 THR H 188      28.046  12.629  15.815  1.00 79.89           O  
ATOM   1488  CG2 THR H 188      27.397  12.377  13.492  1.00 74.65           C  
ATOM   1489  C   THR H 188      28.357   9.942  16.209  1.00 68.98           C  
ATOM   1490  O   THR H 188      27.742   9.699  17.245  1.00 69.67           O  
ATOM   1491  N   SER H 189      29.689   9.788  16.117  1.00 69.70           N  
ATOM   1492  CA  SER H 189      30.463   9.287  17.217  1.00 70.57           C  
ATOM   1493  CB  SER H 189      31.940   9.074  16.852  1.00 75.74           C  
ATOM   1494  OG  SER H 189      32.550  10.315  16.530  1.00 67.46           O  
ATOM   1495  C   SER H 189      30.411  10.257  18.358  1.00 73.86           C  
ATOM   1496  O   SER H 189      30.534   9.867  19.518  1.00 76.59           O  
ATOM   1497  N   ASP H 190      30.222  11.556  18.072  1.00 77.57           N  
ATOM   1498  CA  ASP H 190      30.213  12.516  19.140  0.80 78.62           C  
ATOM   1499  CB  ASP H 190      30.278  13.995  18.695  0.80 85.85           C  
ATOM   1500  CG  ASP H 190      29.050  14.410  17.898  0.80 98.87           C  
ATOM   1501  OD1 ASP H 190      27.902  14.180  18.367  0.80102.98           O  
ATOM   1502  OD2 ASP H 190      29.259  14.999  16.805  0.80102.13           O1-
ATOM   1503  C   ASP H 190      29.014  12.293  20.011  1.00 74.73           C  
ATOM   1504  O   ASP H 190      28.990  12.720  21.162  1.00 77.96           O  
ATOM   1505  N   ASP H 191      27.970  11.651  19.459  1.00 70.38           N  
ATOM   1506  CA  ASP H 191      26.737  11.376  20.139  1.00 63.96           C  
ATOM   1507  CB  ASP H 191      25.624  10.905  19.190  1.00 62.10           C  
ATOM   1508  CG  ASP H 191      25.198  12.127  18.382  1.00 66.26           C  
ATOM   1509  OD1 ASP H 191      25.152  13.239  18.974  1.00 62.18           O  
ATOM   1510  OD2 ASP H 191      24.929  11.971  17.162  1.00 72.82           O1-
ATOM   1511  C   ASP H 191      26.925  10.359  21.229  1.00 62.65           C  
ATOM   1512  O   ASP H 191      26.035  10.183  22.057  1.00 59.49           O  
ATOM   1513  N   THR H 192      28.044   9.605  21.234  1.00 58.67           N  
ATOM   1514  CA  THR H 192      28.236   8.604  22.251  1.00 56.85           C  
ATOM   1515  CB  THR H 192      29.522   7.840  22.096  1.00 62.73           C  
ATOM   1516  OG1 THR H 192      29.563   7.201  20.830  1.00 65.94           O  
ATOM   1517  CG2 THR H 192      29.618   6.791  23.218  1.00 50.02           C  
ATOM   1518  C   THR H 192      28.249   9.256  23.603  1.00 59.25           C  
ATOM   1519  O   THR H 192      29.009  10.191  23.853  1.00 67.18           O  
ATOM   1520  N   ALA H 193      27.384   8.765  24.520  1.00 55.19           N  
ATOM   1521  CA  ALA H 193      27.316   9.322  25.842  1.00 55.58           C  
ATOM   1522  CB  ALA H 193      26.955  10.816  25.856  1.00 55.89           C  
ATOM   1523  C   ALA H 193      26.244   8.601  26.605  1.00 57.91           C  
ATOM   1524  O   ALA H 193      25.572   7.719  26.073  1.00 63.28           O  
ATOM   1525  N   VAL H 194      26.085   8.947  27.900  1.00 54.64           N  
ATOM   1526  CA  VAL H 194      25.048   8.362  28.704  1.00 54.70           C  
ATOM   1527  CB  VAL H 194      25.478   8.094  30.115  1.00 54.35           C  
ATOM   1528  CG1 VAL H 194      24.288   7.515  30.897  1.00 53.80           C  
ATOM   1529  CG2 VAL H 194      26.711   7.174  30.081  1.00 49.58           C  
ATOM   1530  C   VAL H 194      23.941   9.372  28.753  1.00 59.13           C  
ATOM   1531  O   VAL H 194      24.160  10.522  29.128  1.00 62.10           O  
ATOM   1532  N   TYR H 195      22.709   8.960  28.390  1.00 58.90           N  
ATOM   1533  CA  TYR H 195      21.621   9.895  28.313  1.00 54.31           C  
ATOM   1534  CB  TYR H 195      20.738   9.688  27.069  1.00 49.19           C  
ATOM   1535  CG  TYR H 195      21.525  10.072  25.858  1.00 49.11           C  
ATOM   1536  CD1 TYR H 195      22.484   9.238  25.329  1.00 47.69           C  
ATOM   1537  CD2 TYR H 195      21.287  11.278  25.241  1.00 54.13           C  
ATOM   1538  CE1 TYR H 195      23.196   9.605  24.208  1.00 50.56           C  
ATOM   1539  CE2 TYR H 195      21.993  11.650  24.122  1.00 50.82           C  
ATOM   1540  CZ  TYR H 195      22.951  10.814  23.602  1.00 49.42           C  
ATOM   1541  OH  TYR H 195      23.673  11.200  22.453  1.00 56.47           O  
ATOM   1542  C   TYR H 195      20.747   9.746  29.520  1.00 55.62           C  
ATOM   1543  O   TYR H 195      20.351   8.641  29.887  1.00 60.93           O  
ATOM   1544  N   PHE H 196      20.423  10.889  30.168  1.00 51.71           N  
ATOM   1545  CA  PHE H 196      19.637  10.882  31.371  1.00 51.78           C  
ATOM   1546  CB  PHE H 196      20.352  11.520  32.576  1.00 50.42           C  
ATOM   1547  CG  PHE H 196      21.536  10.709  32.976  1.00 50.50           C  
ATOM   1548  CD1 PHE H 196      21.407   9.650  33.846  1.00 52.07           C  
ATOM   1549  CD2 PHE H 196      22.786  11.019  32.492  1.00 52.25           C  
ATOM   1550  CE1 PHE H 196      22.507   8.909  34.217  1.00 52.72           C  
ATOM   1551  CE2 PHE H 196      23.889  10.283  32.858  1.00 53.25           C  
ATOM   1552  CZ  PHE H 196      23.751   9.224  33.724  1.00 52.23           C  
ATOM   1553  C   PHE H 196      18.419  11.739  31.178  1.00 57.44           C  
ATOM   1554  O   PHE H 196      18.400  12.646  30.348  1.00 59.23           O  
ATOM   1555  N   CYS H 197      17.350  11.434  31.948  1.00 57.81           N  
ATOM   1556  CA  CYS H 197      16.177  12.262  32.002  1.00 58.30           C  
ATOM   1557  CB  CYS H 197      14.850  11.515  31.706  1.00 54.78           C  
ATOM   1558  SG  CYS H 197      14.574  10.029  32.724  1.00 87.15           S  
ATOM   1559  C   CYS H 197      16.138  12.796  33.407  1.00 59.47           C  
ATOM   1560  O   CYS H 197      16.398  12.059  34.356  1.00 60.81           O  
ATOM   1561  N   THR H 198      15.832  14.102  33.580  1.00 58.30           N  
ATOM   1562  CA  THR H 198      15.872  14.669  34.903  1.00 56.94           C  
ATOM   1563  CB  THR H 198      17.057  15.555  35.128  1.00 59.88           C  
ATOM   1564  OG1 THR H 198      17.009  16.662  34.239  1.00 71.38           O  
ATOM   1565  CG2 THR H 198      18.335  14.734  34.887  1.00 58.78           C  
ATOM   1566  C   THR H 198      14.659  15.509  35.153  1.00 56.56           C  
ATOM   1567  O   THR H 198      13.962  15.924  34.228  1.00 58.06           O  
ATOM   1568  N   ARG H 199      14.376  15.761  36.451  1.00 53.55           N  
ATOM   1569  CA  ARG H 199      13.267  16.578  36.846  1.00 52.39           C  
ATOM   1570  CB  ARG H 199      12.073  15.763  37.370  1.00 53.74           C  
ATOM   1571  CG  ARG H 199      10.784  16.578  37.461  1.00 53.85           C  
ATOM   1572  CD  ARG H 199       9.763  15.996  38.435  1.00 54.30           C  
ATOM   1573  NE  ARG H 199      10.192  16.424  39.796  1.00 55.16           N  
ATOM   1574  CZ  ARG H 199       9.351  16.297  40.864  1.00 61.76           C  
ATOM   1575  NH1 ARG H 199       8.110  15.751  40.700  1.00 59.33           N1+
ATOM   1576  NH2 ARG H 199       9.752  16.724  42.097  1.00 66.18           N  
ATOM   1577  C   ARG H 199      13.741  17.442  37.977  1.00 59.15           C  
ATOM   1578  O   ARG H 199      14.597  17.039  38.762  1.00 65.11           O  
ATOM   1579  N   GLY H 200      13.179  18.661  38.097  1.00 53.76           N  
ATOM   1580  CA  GLY H 200      13.602  19.585  39.114  1.00 56.14           C  
ATOM   1581  C   GLY H 200      13.073  19.143  40.444  1.00 59.97           C  
ATOM   1582  O   GLY H 200      12.235  18.250  40.537  1.00 61.51           O  
ATOM   1583  N   LYS H 201      13.613  19.748  41.525  1.00 45.65           N  
ATOM   1584  CA  LYS H 201      13.216  19.493  42.885  1.00 47.12           C  
ATOM   1585  CB  LYS H 201      14.163  20.143  43.905  1.00 49.86           C  
ATOM   1586  CG  LYS H 201      13.754  19.892  45.358  1.00 52.64           C  
ATOM   1587  CD  LYS H 201      14.783  20.387  46.376  1.00 59.21           C  
ATOM   1588  CE  LYS H 201      14.308  20.278  47.827  1.00 65.47           C  
ATOM   1589  NZ  LYS H 201      13.170  21.195  48.058  1.00 68.45           N1+
ATOM   1590  C   LYS H 201      11.859  20.054  43.181  1.00 52.10           C  
ATOM   1591  O   LYS H 201      10.995  19.374  43.733  1.00 56.91           O  
ATOM   1592  N   TYR H 202      11.627  21.318  42.785  1.00 51.97           N  
ATOM   1593  CA  TYR H 202      10.414  21.988  43.156  1.00 53.35           C  
ATOM   1594  CB  TYR H 202      10.645  23.504  43.288  1.00 53.71           C  
ATOM   1595  CG  TYR H 202       9.388  24.200  43.670  1.00 57.43           C  
ATOM   1596  CD1 TYR H 202       8.863  24.059  44.933  1.00 59.56           C  
ATOM   1597  CD2 TYR H 202       8.753  25.025  42.772  1.00 57.93           C  
ATOM   1598  CE1 TYR H 202       7.709  24.716  45.285  1.00 62.35           C  
ATOM   1599  CE2 TYR H 202       7.599  25.686  43.117  1.00 60.88           C  
ATOM   1600  CZ  TYR H 202       7.075  25.530  44.377  1.00 64.24           C  
ATOM   1601  OH  TYR H 202       5.892  26.206  44.741  1.00 66.50           O  
ATOM   1602  C   TYR H 202       9.425  21.751  42.062  1.00 51.10           C  
ATOM   1603  O   TYR H 202       9.599  22.218  40.939  1.00 46.97           O  
ATOM   1604  N   CYS H 203       8.354  20.993  42.376  1.00 52.89           N  
ATOM   1605  CA  CYS H 203       7.380  20.702  41.367  1.00 54.01           C  
ATOM   1606  CB  CYS H 203       7.688  19.367  40.662  1.00 54.24           C  
ATOM   1607  SG  CYS H 203       6.519  18.890  39.358  1.00 80.58           S  
ATOM   1608  C   CYS H 203       6.038  20.607  42.024  1.00 58.70           C  
ATOM   1609  O   CYS H 203       5.692  19.580  42.607  1.00 61.12           O  
ATOM   1610  N   THR H 204       5.238  21.688  41.924  1.00 57.50           N  
ATOM   1611  CA  THR H 204       3.927  21.701  42.506  1.00 59.17           C  
ATOM   1612  CB  THR H 204       3.782  22.642  43.665  1.00 62.08           C  
ATOM   1613  OG1 THR H 204       3.997  23.978  43.236  1.00 61.47           O  
ATOM   1614  CG2 THR H 204       4.811  22.265  44.743  1.00 63.49           C  
ATOM   1615  C   THR H 204       2.989  22.179  41.446  1.00 58.92           C  
ATOM   1616  O   THR H 204       3.405  22.572  40.357  1.00 58.73           O  
ATOM   1617  N   ALA H 205       1.678  22.121  41.730  1.00 62.13           N  
ATOM   1618  CA  ALA H 205       0.704  22.561  40.777  1.00 59.68           C  
ATOM   1619  CB  ALA H 205      -0.738  22.348  41.266  1.00 61.08           C  
ATOM   1620  C   ALA H 205       0.886  24.030  40.548  1.00 60.32           C  
ATOM   1621  O   ALA H 205       0.787  24.514  39.421  1.00 61.92           O  
ATOM   1622  N   ARG H 206       1.134  24.785  41.633  1.00 61.70           N  
ATOM   1623  CA  ARG H 206       1.250  26.213  41.542  1.00 65.40           C  
ATOM   1624  CB  ARG H 206       1.330  26.885  42.922  1.00 72.67           C  
ATOM   1625  CG  ARG H 206       0.093  26.626  43.780  1.00 80.57           C  
ATOM   1626  CD  ARG H 206       0.148  27.287  45.158  1.00 88.76           C  
ATOM   1627  NE  ARG H 206      -1.080  26.861  45.883  1.00 94.37           N  
ATOM   1628  CZ  ARG H 206      -1.167  27.024  47.235  1.00 97.66           C  
ATOM   1629  NH1 ARG H 206      -0.172  27.663  47.917  1.00 96.40           N1+
ATOM   1630  NH2 ARG H 206      -2.256  26.546  47.905  1.00 97.50           N  
ATOM   1631  C   ARG H 206       2.470  26.641  40.778  1.00 63.66           C  
ATOM   1632  O   ARG H 206       2.372  27.491  39.892  1.00 65.21           O  
ATOM   1633  N   ASP H 207       3.652  26.063  41.084  1.00 61.89           N  
ATOM   1634  CA  ASP H 207       4.846  26.582  40.472  1.00 60.94           C  
ATOM   1635  CB  ASP H 207       5.409  27.766  41.285  1.00 68.53           C  
ATOM   1636  CG  ASP H 207       6.414  28.565  40.471  1.00 75.25           C  
ATOM   1637  OD1 ASP H 207       6.592  28.265  39.262  1.00 80.11           O  
ATOM   1638  OD2 ASP H 207       7.018  29.503  41.057  1.00 81.39           O1-
ATOM   1639  C   ASP H 207       5.892  25.504  40.446  1.00 57.27           C  
ATOM   1640  O   ASP H 207       5.739  24.468  41.091  1.00 56.46           O  
ATOM   1641  N   TYR H 208       6.967  25.706  39.645  1.00 52.87           N  
ATOM   1642  CA  TYR H 208       8.045  24.759  39.590  1.00 50.89           C  
ATOM   1643  CB  TYR H 208       7.867  23.709  38.475  1.00 50.16           C  
ATOM   1644  CG  TYR H 208       7.817  24.422  37.164  1.00 51.93           C  
ATOM   1645  CD1 TYR H 208       8.976  24.761  36.500  1.00 51.21           C  
ATOM   1646  CD2 TYR H 208       6.610  24.753  36.591  1.00 53.74           C  
ATOM   1647  CE1 TYR H 208       8.935  25.421  35.294  1.00 52.08           C  
ATOM   1648  CE2 TYR H 208       6.561  25.414  35.384  1.00 53.23           C  
ATOM   1649  CZ  TYR H 208       7.724  25.749  34.734  1.00 55.83           C  
ATOM   1650  OH  TYR H 208       7.675  26.427  33.497  1.00 56.47           O  
ATOM   1651  C   TYR H 208       9.346  25.472  39.333  1.00 51.01           C  
ATOM   1652  O   TYR H 208       9.367  26.615  38.874  1.00 53.09           O  
ATOM   1653  N   TYR H 209      10.474  24.806  39.672  1.00 51.50           N  
ATOM   1654  CA  TYR H 209      11.790  25.296  39.361  1.00 50.75           C  
ATOM   1655  CB  TYR H 209      12.598  25.671  40.618  1.00 50.80           C  
ATOM   1656  CG  TYR H 209      13.937  26.161  40.190  1.00 52.48           C  
ATOM   1657  CD1 TYR H 209      14.097  27.447  39.732  1.00 53.60           C  
ATOM   1658  CD2 TYR H 209      15.031  25.329  40.228  1.00 51.87           C  
ATOM   1659  CE1 TYR H 209      15.329  27.905  39.333  1.00 54.43           C  
ATOM   1660  CE2 TYR H 209      16.267  25.782  39.831  1.00 51.71           C  
ATOM   1661  CZ  TYR H 209      16.419  27.073  39.384  1.00 52.38           C  
ATOM   1662  OH  TYR H 209      17.687  27.538  38.977  1.00 50.53           O  
ATOM   1663  C   TYR H 209      12.479  24.159  38.657  1.00 49.34           C  
ATOM   1664  O   TYR H 209      12.822  23.149  39.267  1.00 53.20           O  
ATOM   1665  N   ASN H 210      12.706  24.308  37.338  1.00 46.23           N  
ATOM   1666  CA  ASN H 210      13.195  23.236  36.511  1.00 43.80           C  
ATOM   1667  CB  ASN H 210      13.087  23.571  35.011  1.00 41.30           C  
ATOM   1668  CG  ASN H 210      13.383  22.316  34.200  1.00 43.17           C  
ATOM   1669  OD1 ASN H 210      12.813  21.252  34.436  1.00 42.39           O  
ATOM   1670  ND2 ASN H 210      14.308  22.448  33.212  1.00 43.28           N  
ATOM   1671  C   ASN H 210      14.623  22.842  36.771  1.00 44.48           C  
ATOM   1672  O   ASN H 210      14.954  21.657  36.799  1.00 45.98           O  
ATOM   1673  N   TRP H 211      15.494  23.838  36.992  1.00 43.46           N  
ATOM   1674  CA  TRP H 211      16.927  23.709  36.958  1.00 44.36           C  
ATOM   1675  CB  TRP H 211      17.595  25.072  36.772  1.00 43.15           C  
ATOM   1676  CG  TRP H 211      17.083  25.681  35.488  1.00 43.36           C  
ATOM   1677  CD2 TRP H 211      17.298  25.123  34.177  1.00 40.49           C  
ATOM   1678  CD1 TRP H 211      16.272  26.764  35.317  1.00 46.00           C  
ATOM   1679  NE1 TRP H 211      15.968  26.917  33.985  1.00 41.98           N  
ATOM   1680  CE2 TRP H 211      16.590  25.915  33.272  1.00 40.49           C  
ATOM   1681  CE3 TRP H 211      18.012  24.034  33.761  1.00 37.02           C  
ATOM   1682  CZ2 TRP H 211      16.588  25.631  31.934  1.00 38.06           C  
ATOM   1683  CZ3 TRP H 211      18.017  23.757  32.409  1.00 37.70           C  
ATOM   1684  CH2 TRP H 211      17.319  24.541  31.514  1.00 39.40           C  
ATOM   1685  C   TRP H 211      17.594  22.917  38.054  1.00 50.46           C  
ATOM   1686  O   TRP H 211      18.725  22.477  37.853  1.00 56.53           O  
ATOM   1687  N   ASP H 212      17.007  22.765  39.258  1.00 46.69           N  
ATOM   1688  CA  ASP H 212      17.713  21.996  40.259  1.00 44.61           C  
ATOM   1689  CB  ASP H 212      17.315  22.364  41.699  1.00 44.48           C  
ATOM   1690  CG  ASP H 212      17.799  23.776  41.988  1.00 48.09           C  
ATOM   1691  OD1 ASP H 212      18.722  24.244  41.270  1.00 52.73           O  
ATOM   1692  OD2 ASP H 212      17.252  24.406  42.934  1.00 47.38           O1-
ATOM   1693  C   ASP H 212      17.352  20.549  40.080  1.00 47.11           C  
ATOM   1694  O   ASP H 212      16.316  20.109  40.575  1.00 49.96           O  
ATOM   1695  N   PHE H 213      18.229  19.752  39.426  1.00 44.40           N  
ATOM   1696  CA  PHE H 213      17.854  18.397  39.108  1.00 43.76           C  
ATOM   1697  CB  PHE H 213      18.614  17.794  37.913  1.00 43.98           C  
ATOM   1698  CG  PHE H 213      18.354  18.632  36.710  1.00 46.38           C  
ATOM   1699  CD1 PHE H 213      17.074  18.811  36.237  1.00 46.53           C  
ATOM   1700  CD2 PHE H 213      19.405  19.203  36.030  1.00 47.22           C  
ATOM   1701  CE1 PHE H 213      16.847  19.578  35.118  1.00 44.47           C  
ATOM   1702  CE2 PHE H 213      19.182  19.968  34.909  1.00 46.60           C  
ATOM   1703  CZ  PHE H 213      17.900  20.161  34.454  1.00 42.44           C  
ATOM   1704  C   PHE H 213      18.099  17.477  40.265  1.00 47.92           C  
ATOM   1705  O   PHE H 213      19.206  16.976  40.459  1.00 46.65           O  
ATOM   1706  N   GLU H 214      17.047  17.264  41.078  1.00 50.21           N  
ATOM   1707  CA  GLU H 214      17.051  16.348  42.182  1.00 52.20           C  
ATOM   1708  CB  GLU H 214      15.922  16.636  43.186  1.00 57.39           C  
ATOM   1709  CG  GLU H 214      15.961  15.734  44.422  1.00 66.60           C  
ATOM   1710  CD  GLU H 214      14.804  16.121  45.334  1.00 78.79           C  
ATOM   1711  OE1 GLU H 214      13.706  16.436  44.802  1.00 82.80           O  
ATOM   1712  OE2 GLU H 214      15.007  16.111  46.577  1.00109.29           O1-
ATOM   1713  C   GLU H 214      16.880  14.933  41.705  1.00 50.36           C  
ATOM   1714  O   GLU H 214      17.471  14.013  42.268  1.00 51.94           O  
ATOM   1715  N   HIS H 215      16.059  14.721  40.651  1.00 64.13           N  
ATOM   1716  CA  HIS H 215      15.716  13.384  40.245  1.00 61.10           C  
ATOM   1717  ND1 HIS H 215      13.138  14.675  41.855  1.00 62.52           N  
ATOM   1718  CG  HIS H 215      13.471  13.427  41.384  1.00 60.41           C  
ATOM   1719  CB  HIS H 215      14.200  13.183  40.099  1.00 56.49           C  
ATOM   1720  NE2 HIS H 215      12.387  13.213  43.350  1.00 72.88           N  
ATOM   1721  CD2 HIS H 215      13.005  12.545  42.309  1.00 63.32           C  
ATOM   1722  CE1 HIS H 215      12.491  14.490  43.034  1.00 68.73           C  
ATOM   1723  C   HIS H 215      16.328  13.062  38.920  1.00 63.61           C  
ATOM   1724  O   HIS H 215      16.178  13.800  37.946  1.00 65.77           O  
ATOM   1725  N   TRP H 216      17.021  11.908  38.858  1.00 63.19           N  
ATOM   1726  CA  TRP H 216      17.672  11.489  37.651  1.00 57.09           C  
ATOM   1727  CB  TRP H 216      19.203  11.515  37.779  1.00 53.98           C  
ATOM   1728  CG  TRP H 216      19.792  12.892  37.958  1.00 56.51           C  
ATOM   1729  CD2 TRP H 216      20.617  13.546  36.982  1.00 55.96           C  
ATOM   1730  CD1 TRP H 216      19.711  13.736  39.026  1.00 56.46           C  
ATOM   1731  NE1 TRP H 216      20.425  14.883  38.772  1.00 58.29           N  
ATOM   1732  CE2 TRP H 216      20.993  14.777  37.519  1.00 56.26           C  
ATOM   1733  CE3 TRP H 216      21.031  13.149  35.743  1.00 54.06           C  
ATOM   1734  CZ2 TRP H 216      21.792  15.633  36.819  1.00 52.78           C  
ATOM   1735  CZ3 TRP H 216      21.834  14.018  35.039  1.00 53.71           C  
ATOM   1736  CH2 TRP H 216      22.207  15.236  35.567  1.00 51.79           C  
ATOM   1737  C   TRP H 216      17.301  10.062  37.392  1.00 60.60           C  
ATOM   1738  O   TRP H 216      16.980   9.308  38.309  1.00 61.91           O  
ATOM   1739  N   GLY H 217      17.309   9.663  36.105  1.00 56.74           N  
ATOM   1740  CA  GLY H 217      17.064   8.295  35.759  1.00 57.47           C  
ATOM   1741  C   GLY H 217      18.383   7.600  35.888  1.00 62.12           C  
ATOM   1742  O   GLY H 217      19.415   8.244  36.069  1.00 64.53           O  
ATOM   1743  N   GLN H 218      18.382   6.260  35.762  1.00 64.30           N  
ATOM   1744  CA  GLN H 218      19.568   5.456  35.883  1.00 61.78           C  
ATOM   1745  CB  GLN H 218      19.295   3.956  35.688  1.00 64.90           C  
ATOM   1746  CG  GLN H 218      18.801   3.630  34.275  1.00 77.65           C  
ATOM   1747  CD  GLN H 218      18.817   2.121  34.092  1.00 96.97           C  
ATOM   1748  OE1 GLN H 218      17.840   1.525  33.637  1.00  0.00           O  
ATOM   1749  NE2 GLN H 218      19.965   1.482  34.445  1.00  0.00           N  
ATOM   1750  C   GLN H 218      20.508   5.846  34.787  1.00 61.83           C  
ATOM   1751  O   GLN H 218      21.725   5.816  34.957  1.00 65.53           O  
ATOM   1752  N   GLY H 219      19.955   6.191  33.611  1.00 60.88           N  
ATOM   1753  CA  GLY H 219      20.761   6.589  32.494  1.00 55.60           C  
ATOM   1754  C   GLY H 219      20.773   5.483  31.488  1.00 62.50           C  
ATOM   1755  O   GLY H 219      20.633   4.309  31.829  1.00 69.13           O  
ATOM   1756  N   THR H 220      20.922   5.847  30.197  1.00 61.07           N  
ATOM   1757  CA  THR H 220      20.989   4.855  29.162  1.00 62.30           C  
ATOM   1758  CB  THR H 220      19.825   4.914  28.204  1.00 62.21           C  
ATOM   1759  OG1 THR H 220      19.811   6.136  27.482  1.00 99.31           O  
ATOM   1760  CG2 THR H 220      18.530   4.796  29.020  1.00 85.49           C  
ATOM   1761  C   THR H 220      22.248   5.092  28.377  1.00 62.42           C  
ATOM   1762  O   THR H 220      22.378   6.095  27.677  1.00 67.05           O  
ATOM   1763  N   PRO H 221      23.196   4.198  28.472  1.00 60.47           N  
ATOM   1764  CA  PRO H 221      24.405   4.403  27.721  1.00 57.36           C  
ATOM   1765  CD  PRO H 221      23.457   3.522  29.735  1.00 61.19           C  
ATOM   1766  CB  PRO H 221      25.449   3.476  28.340  1.00 54.23           C  
ATOM   1767  CG  PRO H 221      24.985   3.339  29.802  1.00 58.84           C  
ATOM   1768  C   PRO H 221      24.187   4.185  26.260  1.00 59.92           C  
ATOM   1769  O   PRO H 221      23.556   3.195  25.894  1.00 61.42           O  
ATOM   1770  N   VAL H 222      24.718   5.081  25.407  1.00 57.98           N  
ATOM   1771  CA  VAL H 222      24.561   4.901  23.994  1.00 54.67           C  
ATOM   1772  CB  VAL H 222      23.669   5.931  23.360  1.00 55.03           C  
ATOM   1773  CG1 VAL H 222      23.660   5.710  21.839  1.00 56.36           C  
ATOM   1774  CG2 VAL H 222      22.275   5.840  24.002  1.00 52.68           C  
ATOM   1775  C   VAL H 222      25.912   5.036  23.362  1.00 61.37           C  
ATOM   1776  O   VAL H 222      26.581   6.059  23.516  1.00 64.02           O  
ATOM   1777  N   THR H 223      26.350   4.005  22.614  1.00 63.41           N  
ATOM   1778  CA  THR H 223      27.635   4.105  21.981  1.00 64.50           C  
ATOM   1779  CB  THR H 223      28.555   2.961  22.283  1.00 68.49           C  
ATOM   1780  OG1 THR H 223      28.042   1.758  21.729  1.00 71.18           O  
ATOM   1781  CG2 THR H 223      28.681   2.823  23.809  1.00 71.60           C  
ATOM   1782  C   THR H 223      27.410   4.083  20.505  1.00 70.19           C  
ATOM   1783  O   THR H 223      26.715   3.210  19.986  1.00 70.84           O  
ATOM   1784  N   VAL H 224      27.990   5.060  19.781  1.00 67.48           N  
ATOM   1785  CA  VAL H 224      27.819   5.084  18.358  1.00 64.63           C  
ATOM   1786  CB  VAL H 224      27.335   6.410  17.850  1.00 66.19           C  
ATOM   1787  CG1 VAL H 224      27.227   6.343  16.318  1.00 66.72           C  
ATOM   1788  CG2 VAL H 224      26.019   6.763  18.563  1.00 70.10           C  
ATOM   1789  C   VAL H 224      29.160   4.851  17.740  1.00 71.29           C  
ATOM   1790  O   VAL H 224      30.068   5.670  17.876  1.00 75.29           O  
ATOM   1791  N   SER H 225      29.316   3.720  17.030  1.00 81.47           N  
ATOM   1792  CA  SER H 225      30.569   3.446  16.391  1.00 84.66           C  
ATOM   1793  CB  SER H 225      31.498   2.536  17.214  1.00 86.51           C  
ATOM   1794  OG  SER H 225      31.904   3.206  18.398  1.00 91.89           O  
ATOM   1795  C   SER H 225      30.264   2.741  15.114  1.00 88.26           C  
ATOM   1796  O   SER H 225      29.175   2.198  14.939  1.00 86.25           O  
ATOM   1797  N   SER H 226      31.220   2.750  14.168  1.00 93.67           N  
ATOM   1798  CA  SER H 226      31.000   2.070  12.926  1.00 97.91           C  
ATOM   1799  CB  SER H 226      32.044   2.399  11.840  1.00 99.21           C  
ATOM   1800  OG  SER H 226      31.928   3.754  11.426  1.00100.74           O  
ATOM   1801  C   SER H 226      31.086   0.580  13.214  1.00100.24           C  
ATOM   1802  O   SER H 226      31.938  -0.091  12.576  1.00102.37           O  
ATOM   1803  OXT SER H 226      30.304   0.093  14.075  1.00  0.00           O1-
TER    1804      SER H 226 
CONECT  158  656
CONECT  656  158
CONECT  946 1558
CONECT 1027 1607
CONECT 1558  946
CONECT 1607 1027
END
