# Supplementary material for: Fully automated antibody structure prediction using BIOVIA tools: Validation study
Source: PLoS One. 2017 May 18;12(5):e0177923. doi: 10.1371/journal.pone.0177923 (PMC5436848; doi:10.1371/journal.pone.0177923)
Supplement: S1 Dataset — Predicted structures using the Top5 framework method, Chothia CDR definition with no canonical filtering and generating 50 models. These were used in the detailed discussion of outliers and for comparison against predictions using canonical filtering. (ZIP) [file pone.0177923.s003.zip › 4ONF_LH_FV_FinalModel.pdb]

REMARK   Accelrys Discovery Studio PDB file
REMARK   Created:  2015-05-08T07:42:33Z
SSBOND   1 CYS L   23    CYS L   93                                     
SSBOND   2 CYS H  134    CYS H  208                                     
ATOM      1  N   TYR L   1      26.104  30.477  26.278  1.00 36.39           N1+
ATOM      2  CA  TYR L   1      25.680  31.716  26.960  1.00 35.28           C  
ATOM      3  CB  TYR L   1      24.246  31.552  27.495  1.00 37.77           C  
ATOM      4  CG  TYR L   1      23.762  32.882  27.963  1.00 40.08           C  
ATOM      5  CD1 TYR L   1      23.335  33.826  27.056  1.00 40.29           C  
ATOM      6  CD2 TYR L   1      23.718  33.183  29.302  1.00 49.32           C  
ATOM      7  CE1 TYR L   1      22.882  35.053  27.480  1.00 42.22           C  
ATOM      8  CE2 TYR L   1      23.266  34.408  29.735  1.00 42.01           C  
ATOM      9  CZ  TYR L   1      22.851  35.347  28.823  1.00 50.59           C  
ATOM     10  OH  TYR L   1      22.388  36.606  29.262  1.00 53.26           O  
ATOM     11  C   TYR L   1      26.621  31.962  28.095  1.00 31.91           C  
ATOM     12  O   TYR L   1      27.752  32.400  27.886  1.00 33.75           O  
ATOM     13  N   VAL L   2      26.180  31.678  29.336  1.00 30.25           N  
ATOM     14  CA  VAL L   2      27.032  31.891  30.470  1.00 27.14           C  
ATOM     15  CB  VAL L   2      26.288  31.928  31.777  1.00 26.99           C  
ATOM     16  CG1 VAL L   2      27.304  31.984  32.927  1.00 26.11           C  
ATOM     17  CG2 VAL L   2      25.330  33.127  31.765  1.00 25.04           C  
ATOM     18  C   VAL L   2      27.998  30.753  30.547  1.00 26.25           C  
ATOM     19  O   VAL L   2      27.606  29.587  30.589  1.00 27.17           O  
ATOM     20  N   VAL L   3      29.306  31.073  30.587  1.00 24.50           N  
ATOM     21  CA  VAL L   3      30.287  30.033  30.642  1.00 24.37           C  
ATOM     22  CB  VAL L   3      31.567  30.381  29.939  1.00 25.48           C  
ATOM     23  CG1 VAL L   3      32.563  29.224  30.127  1.00 26.28           C  
ATOM     24  CG2 VAL L   3      31.245  30.701  28.469  1.00 28.25           C  
ATOM     25  C   VAL L   3      30.616  29.783  32.078  1.00 24.01           C  
ATOM     26  O   VAL L   3      30.802  30.717  32.858  1.00 22.93           O  
ATOM     27  N   MET L   4      30.681  28.496  32.469  1.00 23.66           N  
ATOM     28  CA  MET L   4      31.018  28.184  33.827  1.00 22.14           C  
ATOM     29  CB  MET L   4      30.003  27.252  34.512  1.00 21.72           C  
ATOM     30  CG  MET L   4      28.600  27.856  34.623  1.00 22.34           C  
ATOM     31  SD  MET L   4      28.491  29.340  35.667  1.00 23.03           S  
ATOM     32  CE  MET L   4      28.640  28.444  37.239  1.00 22.85           C  
ATOM     33  C   MET L   4      32.334  27.474  33.798  1.00 22.91           C  
ATOM     34  O   MET L   4      32.487  26.461  33.119  1.00 24.51           O  
ATOM     35  N   THR L   5      33.333  28.000  34.538  1.00 22.44           N  
ATOM     36  CA  THR L   5      34.622  27.370  34.543  1.00 21.83           C  
ATOM     37  CB  THR L   5      35.749  28.267  34.118  1.00 23.00           C  
ATOM     38  OG1 THR L   5      35.746  29.459  34.888  1.00 25.02           O  
ATOM     39  CG2 THR L   5      35.619  28.583  32.623  1.00 22.48           C  
ATOM     40  C   THR L   5      34.923  26.867  35.918  1.00 20.54           C  
ATOM     41  O   THR L   5      34.783  27.587  36.907  1.00 21.04           O  
ATOM     42  N   GLN L   6      35.349  25.589  36.000  1.00 19.08           N  
ATOM     43  CA  GLN L   6      35.678  24.994  37.265  1.00 21.04           C  
ATOM     44  CB  GLN L   6      35.018  23.631  37.551  1.00 18.48           C  
ATOM     45  CG  GLN L   6      33.535  23.691  37.913  1.00 16.98           C  
ATOM     46  CD  GLN L   6      33.087  22.270  38.233  1.00 15.75           C  
ATOM     47  OE1 GLN L   6      32.962  21.429  37.344  1.00 17.16           O  
ATOM     48  NE2 GLN L   6      32.844  21.985  39.539  1.00 12.91           N  
ATOM     49  C   GLN L   6      37.145  24.726  37.320  1.00 22.44           C  
ATOM     50  O   GLN L   6      37.773  24.376  36.321  1.00 23.88           O  
ATOM     51  N   THR L   7      37.726  24.909  38.520  1.00 21.62           N  
ATOM     52  CA  THR L   7      39.113  24.628  38.743  0.94 22.93           C  
ATOM     53  CB  THR L   7      39.941  25.876  38.843  0.94 23.44           C  
ATOM     54  OG1 THR L   7      39.804  26.650  37.661  0.93 23.82           O  
ATOM     55  CG2 THR L   7      41.413  25.491  39.048  0.93 26.11           C  
ATOM     56  C   THR L   7      39.185  23.944  40.073  1.00 23.37           C  
ATOM     57  O   THR L   7      38.421  24.296  40.973  1.00 23.68           O  
ATOM     58  N   PRO L   8      40.044  22.975  40.265  1.00 23.53           N  
ATOM     59  CA  PRO L   8      40.922  22.440  39.255  1.00 21.67           C  
ATOM     60  CD  PRO L   8      40.516  22.678  41.608  1.00 22.11           C  
ATOM     61  CB  PRO L   8      42.098  21.819  40.007  1.00 21.77           C  
ATOM     62  CG  PRO L   8      41.552  21.560  41.420  1.00 22.42           C  
ATOM     63  C   PRO L   8      40.174  21.413  38.467  1.00 24.46           C  
ATOM     64  O   PRO L   8      39.058  21.073  38.851  1.00 24.05           O  
ATOM     65  N   LEU L   9      40.745  20.940  37.344  1.00 22.39           N  
ATOM     66  CA  LEU L   9      40.138  19.881  36.590  1.00 24.80           C  
ATOM     67  CB  LEU L   9      40.830  19.623  35.240  1.00 24.41           C  
ATOM     68  CG  LEU L   9      40.636  20.758  34.215  1.00 32.98           C  
ATOM     69  CD1 LEU L   9      39.163  20.880  33.794  1.00 38.44           C  
ATOM     70  CD2 LEU L   9      41.226  22.083  34.721  1.00 35.97           C  
ATOM     71  C   LEU L   9      40.211  18.619  37.394  1.00 23.28           C  
ATOM     72  O   LEU L   9      39.267  17.831  37.412  1.00 23.01           O  
ATOM     73  N   THR L  10      41.353  18.378  38.069  1.00 21.95           N  
ATOM     74  CA  THR L  10      41.488  17.186  38.860  1.00 23.80           C  
ATOM     75  CB  THR L  10      42.442  16.169  38.309  1.00 25.36           C  
ATOM     76  OG1 THR L  10      43.729  16.741  38.136  1.00 30.23           O  
ATOM     77  CG2 THR L  10      41.899  15.634  36.980  1.00 30.43           C  
ATOM     78  C   THR L  10      42.004  17.559  40.207  1.00 24.13           C  
ATOM     79  O   THR L  10      42.737  18.534  40.365  1.00 23.24           O  
ATOM     80  N   LEU L  11      41.615  16.773  41.226  1.00 23.12           N  
ATOM     81  CA  LEU L  11      42.029  17.079  42.558  1.00 23.19           C  
ATOM     82  CB  LEU L  11      40.887  17.789  43.311  1.00 23.96           C  
ATOM     83  CG  LEU L  11      41.165  18.201  44.763  1.00 27.34           C  
ATOM     84  CD1 LEU L  11      42.325  19.204  44.851  1.00 28.52           C  
ATOM     85  CD2 LEU L  11      39.886  18.743  45.418  1.00 25.56           C  
ATOM     86  C   LEU L  11      42.353  15.780  43.236  1.00 24.20           C  
ATOM     87  O   LEU L  11      41.548  14.852  43.220  1.00 23.52           O  
ATOM     88  N   SER L  12      43.557  15.666  43.836  1.00 24.32           N  
ATOM     89  CA  SER L  12      43.900  14.465  44.550  1.00 25.12           C  
ATOM     90  CB  SER L  12      45.275  13.879  44.187  1.00 24.98           C  
ATOM     91  OG  SER L  12      45.272  13.374  42.863  1.00 31.00           O  
ATOM     92  C   SER L  12      43.991  14.840  45.990  1.00 24.58           C  
ATOM     93  O   SER L  12      44.729  15.756  46.351  1.00 27.11           O  
ATOM     94  N   VAL L  13      43.249  14.130  46.862  1.00 24.05           N  
ATOM     95  CA  VAL L  13      43.271  14.509  48.244  1.00 25.04           C  
ATOM     96  CB  VAL L  13      42.056  15.302  48.633  1.00 26.15           C  
ATOM     97  CG1 VAL L  13      40.810  14.421  48.455  1.00 24.78           C  
ATOM     98  CG2 VAL L  13      42.244  15.853  50.052  1.00 26.36           C  
ATOM     99  C   VAL L  13      43.337  13.272  49.087  1.00 26.00           C  
ATOM    100  O   VAL L  13      42.760  12.241  48.748  1.00 25.45           O  
ATOM    101  N   THR L  14      44.067  13.348  50.220  1.00 26.09           N  
ATOM    102  CA  THR L  14      44.179  12.215  51.091  1.00 26.91           C  
ATOM    103  CB  THR L  14      45.366  12.253  52.007  1.00 28.98           C  
ATOM    104  OG1 THR L  14      45.327  13.417  52.810  1.00 33.66           O  
ATOM    105  CG2 THR L  14      46.645  12.240  51.166  1.00 34.03           C  
ATOM    106  C   THR L  14      42.953  12.155  51.934  1.00 26.52           C  
ATOM    107  O   THR L  14      42.333  13.175  52.233  1.00 26.14           O  
ATOM    108  N   ILE L  15      42.586  10.931  52.354  1.00 25.00           N  
ATOM    109  CA  ILE L  15      41.387  10.740  53.110  1.00 26.66           C  
ATOM    110  CB  ILE L  15      41.091   9.299  53.413  1.00 27.65           C  
ATOM    111  CG1 ILE L  15      40.923   8.505  52.107  1.00 28.16           C  
ATOM    112  CG2 ILE L  15      39.853   9.249  54.327  1.00 26.08           C  
ATOM    113  CD1 ILE L  15      40.934   6.991  52.308  1.00 23.14           C  
ATOM    114  C   ILE L  15      41.510  11.461  54.410  1.00 26.23           C  
ATOM    115  O   ILE L  15      42.557  11.443  55.054  1.00 27.67           O  
ATOM    116  N   GLY L  16      40.420  12.149  54.804  1.00 24.69           N  
ATOM    117  CA  GLY L  16      40.367  12.843  56.057  1.00 24.96           C  
ATOM    118  C   GLY L  16      40.766  14.271  55.862  1.00 26.25           C  
ATOM    119  O   GLY L  16      40.659  15.073  56.789  1.00 29.42           O  
ATOM    120  N   GLN L  17      41.236  14.637  54.654  1.00 25.01           N  
ATOM    121  CA  GLN L  17      41.646  15.996  54.428  1.00 25.88           C  
ATOM    122  CB  GLN L  17      42.880  16.131  53.523  1.00 27.93           C  
ATOM    123  CG  GLN L  17      44.151  15.558  54.145  1.00 31.15           C  
ATOM    124  CD  GLN L  17      44.538  16.418  55.337  1.00 51.28           C  
ATOM    125  OE1 GLN L  17      43.720  17.152  55.889  1.00 50.96           O  
ATOM    126  NE2 GLN L  17      45.830  16.324  55.750  1.00 45.05           N  
ATOM    127  C   GLN L  17      40.529  16.731  53.755  1.00 23.89           C  
ATOM    128  O   GLN L  17      39.599  16.129  53.222  1.00 23.86           O  
ATOM    129  N   PRO L  18      40.588  18.037  53.823  1.00 23.75           N  
ATOM    130  CA  PRO L  18      39.597  18.870  53.185  1.00 24.51           C  
ATOM    131  CD  PRO L  18      41.167  18.687  54.988  1.00 30.34           C  
ATOM    132  CB  PRO L  18      39.559  20.177  53.979  1.00 24.77           C  
ATOM    133  CG  PRO L  18      40.869  20.180  54.784  1.00 30.10           C  
ATOM    134  C   PRO L  18      39.889  19.084  51.731  1.00 23.50           C  
ATOM    135  O   PRO L  18      41.036  18.915  51.320  1.00 23.09           O  
ATOM    136  N   ALA L  19      38.865  19.459  50.935  1.00 22.73           N  
ATOM    137  CA  ALA L  19      39.070  19.728  49.539  1.00 24.32           C  
ATOM    138  CB  ALA L  19      38.741  18.532  48.631  1.00 24.49           C  
ATOM    139  C   ALA L  19      38.149  20.849  49.161  1.00 23.09           C  
ATOM    140  O   ALA L  19      37.112  21.054  49.792  1.00 22.09           O  
ATOM    141  N   SER L  20      38.520  21.631  48.127  1.00 23.12           N  
ATOM    142  CA  SER L  20      37.671  22.709  47.714  1.00 22.11           C  
ATOM    143  CB  SER L  20      38.119  24.078  48.252  1.00 22.97           C  
ATOM    144  OG  SER L  20      39.420  24.387  47.781  1.00 31.64           O  
ATOM    145  C   SER L  20      37.679  22.774  46.218  1.00 22.48           C  
ATOM    146  O   SER L  20      38.697  22.516  45.577  1.00 22.53           O  
ATOM    147  N   ILE L  21      36.517  23.117  45.622  1.00 21.67           N  
ATOM    148  CA  ILE L  21      36.407  23.212  44.193  1.00 22.33           C  
ATOM    149  CB  ILE L  21      35.486  22.177  43.617  1.00 21.43           C  
ATOM    150  CG1 ILE L  21      36.021  20.771  43.937  1.00 22.45           C  
ATOM    151  CG2 ILE L  21      35.330  22.445  42.111  1.00 22.60           C  
ATOM    152  CD1 ILE L  21      35.005  19.660  43.694  1.00 23.24           C  
ATOM    153  C   ILE L  21      35.845  24.566  43.880  1.00 22.27           C  
ATOM    154  O   ILE L  21      34.938  25.043  44.560  1.00 21.28           O  
ATOM    155  N   SER L  22      36.373  25.222  42.824  1.00 20.58           N  
ATOM    156  CA  SER L  22      35.948  26.553  42.492  0.90 22.40           C  
ATOM    157  CB  SER L  22      37.127  27.509  42.245  0.90 23.46           C  
ATOM    158  OG  SER L  22      36.656  28.807  41.921  0.90 30.14           O  
ATOM    159  C   SER L  22      35.135  26.519  41.229  1.00 22.89           C  
ATOM    160  O   SER L  22      35.418  25.751  40.311  1.00 21.62           O  
ATOM    161  N   CYS L  23      34.076  27.355  41.175  1.00 23.08           N  
ATOM    162  CA  CYS L  23      33.232  27.464  40.012  1.00 24.45           C  
ATOM    163  CB  CYS L  23      31.856  26.783  40.218  1.00 24.57           C  
ATOM    164  SG  CYS L  23      30.742  26.888  38.782  1.00 29.86           S  
ATOM    165  C   CYS L  23      33.020  28.933  39.763  1.00 24.65           C  
ATOM    166  O   CYS L  23      32.536  29.654  40.637  1.00 22.42           O  
ATOM    167  N   LYS L  24      33.385  29.423  38.556  1.00 24.64           N  
ATOM    168  CA  LYS L  24      33.229  30.824  38.271  1.00 28.09           C  
ATOM    169  CB  LYS L  24      34.558  31.547  38.003  1.00 29.67           C  
ATOM    170  CG  LYS L  24      35.451  31.618  39.241  1.00 35.01           C  
ATOM    171  CD  LYS L  24      36.894  32.038  38.957  1.00 39.55           C  
ATOM    172  CE  LYS L  24      37.752  32.103  40.221  1.00 37.22           C  
ATOM    173  NZ  LYS L  24      39.130  32.519  39.881  1.00 40.67           N1+
ATOM    174  C   LYS L  24      32.381  30.977  37.047  1.00 27.97           C  
ATOM    175  O   LYS L  24      32.501  30.213  36.092  1.00 26.40           O  
ATOM    176  N   SER L  25      31.505  32.002  37.044  1.00 25.92           N  
ATOM    177  CA  SER L  25      30.606  32.222  35.947  1.00 26.15           C  
ATOM    178  CB  SER L  25      29.142  32.360  36.401  1.00 24.04           C  
ATOM    179  OG  SER L  25      29.023  33.424  37.335  1.00 27.58           O  
ATOM    180  C   SER L  25      31.000  33.482  35.241  1.00 27.15           C  
ATOM    181  O   SER L  25      31.582  34.389  35.831  1.00 28.81           O  
ATOM    182  N   SER L  26      30.725  33.530  33.921  1.00 18.56           N  
ATOM    183  CA  SER L  26      31.031  34.654  33.081  1.00 18.20           C  
ATOM    184  CB  SER L  26      30.874  34.327  31.586  1.00 16.68           C  
ATOM    185  OG  SER L  26      31.188  35.468  30.804  1.00 20.96           O  
ATOM    186  C   SER L  26      30.103  35.786  33.399  1.00 21.37           C  
ATOM    187  O   SER L  26      30.423  36.946  33.136  1.00 20.61           O  
ATOM    188  N   GLN L  27      28.916  35.465  33.954  1.00 22.22           N  
ATOM    189  CA  GLN L  27      27.928  36.463  34.265  1.00 22.75           C  
ATOM    190  CB  GLN L  27      26.673  36.371  33.379  1.00 26.15           C  
ATOM    191  CG  GLN L  27      26.935  36.579  31.887  1.00 41.48           C  
ATOM    192  CD  GLN L  27      27.195  38.059  31.644  1.00 48.20           C  
ATOM    193  OE1 GLN L  27      26.559  38.682  30.797  1.00 55.56           O  
ATOM    194  NE2 GLN L  27      28.156  38.642  32.408  1.00 43.39           N  
ATOM    195  C   GLN L  27      27.462  36.223  35.664  1.00 23.46           C  
ATOM    196  O   GLN L  27      27.481  35.092  36.144  1.00 24.25           O  
ATOM    197  N   SER L  28      27.007  37.284  36.360  1.00 21.01           N  
ATOM    198  CA  SER L  28      26.579  37.134  37.720  1.00 22.09           C  
ATOM    199  CB  SER L  28      26.205  38.459  38.405  1.00 20.34           C  
ATOM    200  OG  SER L  28      25.793  38.214  39.741  1.00 20.60           O  
ATOM    201  C   SER L  28      25.373  36.249  37.747  1.00 22.07           C  
ATOM    202  O   SER L  28      24.516  36.302  36.867  1.00 22.19           O  
ATOM    203  N   LEU L  29      25.335  35.352  38.746  1.00 19.17           N  
ATOM    204  CA  LEU L  29      24.279  34.413  38.985  1.00 20.72           C  
ATOM    205  CB  LEU L  29      24.719  33.150  39.736  1.00 19.66           C  
ATOM    206  CG  LEU L  29      25.661  32.289  38.872  1.00 20.21           C  
ATOM    207  CD1 LEU L  29      25.793  30.865  39.434  1.00 16.05           C  
ATOM    208  CD2 LEU L  29      25.249  32.314  37.391  1.00 20.32           C  
ATOM    209  C   LEU L  29      23.087  35.015  39.665  1.00 24.01           C  
ATOM    210  O   LEU L  29      22.041  34.379  39.723  1.00 22.56           O  
ATOM    211  N   LEU L  30      23.230  36.192  40.300  1.00 23.32           N  
ATOM    212  CA  LEU L  30      22.139  36.774  41.036  1.00 23.02           C  
ATOM    213  CB  LEU L  30      22.615  38.008  41.834  1.00 25.69           C  
ATOM    214  CG  LEU L  30      21.571  38.723  42.708  1.00 25.47           C  
ATOM    215  CD1 LEU L  30      20.540  39.460  41.852  1.00 22.02           C  
ATOM    216  CD2 LEU L  30      20.951  37.771  43.744  1.00 24.14           C  
ATOM    217  C   LEU L  30      21.032  37.141  40.080  1.00 23.97           C  
ATOM    218  O   LEU L  30      21.236  37.893  39.129  1.00 22.82           O  
ATOM    219  N   ASP L  31      19.818  36.587  40.324  1.00 23.31           N  
ATOM    220  CA  ASP L  31      18.657  36.789  39.494  1.00 24.24           C  
ATOM    221  CB  ASP L  31      17.726  35.557  39.499  1.00 24.19           C  
ATOM    222  CG  ASP L  31      16.752  35.638  38.329  1.00 32.24           C  
ATOM    223  OD1 ASP L  31      15.674  36.269  38.489  1.00 36.40           O  
ATOM    224  OD2 ASP L  31      17.067  35.043  37.264  1.00 33.17           O1-
ATOM    225  C   ASP L  31      17.885  37.987  39.974  1.00 29.40           C  
ATOM    226  O   ASP L  31      18.099  38.485  41.078  1.00 29.69           O  
ATOM    227  N   SER L  32      16.937  38.470  39.146  1.00 28.78           N  
ATOM    228  CA  SER L  32      16.155  39.635  39.459  1.00 32.85           C  
ATOM    229  CB  SER L  32      15.200  40.043  38.327  1.00 33.72           C  
ATOM    230  OG  SER L  32      14.468  41.197  38.713  1.00 41.59           O  
ATOM    231  C   SER L  32      15.314  39.354  40.663  1.00 32.50           C  
ATOM    232  O   SER L  32      15.009  40.258  41.440  1.00 37.34           O  
ATOM    233  N   ASP L  33      14.917  38.082  40.849  1.00 27.49           N  
ATOM    234  CA  ASP L  33      14.097  37.741  41.975  1.00 26.23           C  
ATOM    235  CB  ASP L  33      13.515  36.314  41.948  1.00 25.56           C  
ATOM    236  CG  ASP L  33      14.608  35.269  42.073  1.00 26.55           C  
ATOM    237  OD1 ASP L  33      15.751  35.521  41.609  1.00 25.96           O  
ATOM    238  OD2 ASP L  33      14.303  34.193  42.651  1.00 28.59           O1-
ATOM    239  C   ASP L  33      14.909  37.948  43.215  1.00 24.04           C  
ATOM    240  O   ASP L  33      14.365  38.116  44.305  1.00 25.81           O  
ATOM    241  N   GLY L  34      16.250  37.928  43.090  1.00 23.68           N  
ATOM    242  CA  GLY L  34      17.064  38.175  44.245  1.00 26.17           C  
ATOM    243  C   GLY L  34      17.741  36.908  44.657  1.00 28.13           C  
ATOM    244  O   GLY L  34      18.545  36.911  45.589  1.00 27.05           O  
ATOM    245  N   LYS L  35      17.442  35.786  43.974  1.00 27.48           N  
ATOM    246  CA  LYS L  35      18.076  34.553  44.344  1.00 25.73           C  
ATOM    247  CB  LYS L  35      17.137  33.337  44.333  1.00 26.24           C  
ATOM    248  CG  LYS L  35      16.117  33.318  45.472  1.00 33.98           C  
ATOM    249  CD  LYS L  35      15.024  32.270  45.265  1.00 39.39           C  
ATOM    250  CE  LYS L  35      14.160  32.035  46.504  1.00 43.10           C  
ATOM    251  NZ  LYS L  35      14.941  31.313  47.533  1.00 47.81           N1+
ATOM    252  C   LYS L  35      19.173  34.261  43.370  1.00 24.43           C  
ATOM    253  O   LYS L  35      19.203  34.793  42.263  1.00 22.76           O  
ATOM    254  N   THR L  36      20.129  33.410  43.794  1.00 22.11           N  
ATOM    255  CA  THR L  36      21.229  33.023  42.960  1.00 20.56           C  
ATOM    256  CB  THR L  36      22.560  33.295  43.602  1.00 22.12           C  
ATOM    257  OG1 THR L  36      22.672  34.680  43.901  1.00 24.47           O  
ATOM    258  CG2 THR L  36      23.686  32.870  42.647  1.00 16.74           C  
ATOM    259  C   THR L  36      21.089  31.549  42.738  1.00 22.92           C  
ATOM    260  O   THR L  36      21.111  30.763  43.686  1.00 19.81           O  
ATOM    261  N   TYR L  37      20.954  31.134  41.461  1.00 17.47           N  
ATOM    262  CA  TYR L  37      20.715  29.746  41.202  1.00 17.08           C  
ATOM    263  CB  TYR L  37      19.699  29.523  40.072  1.00 15.57           C  
ATOM    264  CG  TYR L  37      18.410  30.143  40.493  1.00 18.23           C  
ATOM    265  CD1 TYR L  37      17.545  29.459  41.314  1.00 19.33           C  
ATOM    266  CD2 TYR L  37      18.069  31.405  40.062  1.00 17.36           C  
ATOM    267  CE1 TYR L  37      16.355  30.027  41.701  1.00 18.05           C  
ATOM    268  CE2 TYR L  37      16.880  31.978  40.447  1.00 15.98           C  
ATOM    269  CZ  TYR L  37      16.021  31.287  41.269  1.00 20.94           C  
ATOM    270  OH  TYR L  37      14.798  31.862  41.669  1.00 26.16           O  
ATOM    271  C   TYR L  37      21.988  29.098  40.765  1.00 17.98           C  
ATOM    272  O   TYR L  37      22.308  29.025  39.581  1.00 18.91           O  
ATOM    273  N   LEU L  38      22.745  28.582  41.741  1.00 18.32           N  
ATOM    274  CA  LEU L  38      23.966  27.879  41.471  1.00 17.97           C  
ATOM    275  CB  LEU L  38      25.205  28.633  41.998  1.00 16.72           C  
ATOM    276  CG  LEU L  38      26.556  27.946  41.727  1.00 17.23           C  
ATOM    277  CD1 LEU L  38      26.760  26.712  42.615  1.00 17.01           C  
ATOM    278  CD2 LEU L  38      26.722  27.641  40.230  1.00 16.72           C  
ATOM    279  C   LEU L  38      23.850  26.552  42.169  1.00 17.96           C  
ATOM    280  O   LEU L  38      23.503  26.495  43.350  1.00 16.85           O  
ATOM    281  N   ASN L  39      24.143  25.446  41.449  1.00 14.83           N  
ATOM    282  CA  ASN L  39      23.937  24.129  41.994  1.00 14.97           C  
ATOM    283  CB  ASN L  39      22.810  23.382  41.263  1.00 14.76           C  
ATOM    284  CG  ASN L  39      21.544  24.219  41.375  1.00 17.62           C  
ATOM    285  OD1 ASN L  39      20.937  24.319  42.439  1.00 18.38           O  
ATOM    286  ND2 ASN L  39      21.144  24.853  40.241  1.00 16.41           N  
ATOM    287  C   ASN L  39      25.178  23.297  41.818  1.00 15.52           C  
ATOM    288  O   ASN L  39      26.022  23.586  40.970  1.00 14.24           O  
ATOM    289  N   TRP L  40      25.317  22.237  42.651  1.00 14.29           N  
ATOM    290  CA  TRP L  40      26.441  21.338  42.559  1.00 14.18           C  
ATOM    291  CB  TRP L  40      27.360  21.391  43.790  1.00 14.25           C  
ATOM    292  CG  TRP L  40      28.060  22.714  43.995  1.00 14.51           C  
ATOM    293  CD2 TRP L  40      29.354  23.045  43.465  1.00 14.03           C  
ATOM    294  CD1 TRP L  40      27.638  23.807  44.694  1.00 14.76           C  
ATOM    295  NE1 TRP L  40      28.585  24.799  44.631  1.00 15.81           N  
ATOM    296  CE2 TRP L  40      29.647  24.344  43.878  1.00 16.21           C  
ATOM    297  CE3 TRP L  40      30.226  22.326  42.698  1.00 15.95           C  
ATOM    298  CZ2 TRP L  40      30.821  24.948  43.529  1.00 16.52           C  
ATOM    299  CZ3 TRP L  40      31.409  22.939  42.348  1.00 17.81           C  
ATOM    300  CH2 TRP L  40      31.701  24.224  42.755  1.00 16.52           C  
ATOM    301  C   TRP L  40      25.919  19.930  42.489  1.00 14.55           C  
ATOM    302  O   TRP L  40      24.993  19.561  43.209  1.00 15.47           O  
ATOM    303  N   LEU L  41      26.513  19.101  41.602  1.00 14.77           N  
ATOM    304  CA  LEU L  41      26.117  17.723  41.487  1.00 14.22           C  
ATOM    305  CB  LEU L  41      25.252  17.424  40.246  1.00 14.55           C  
ATOM    306  CG  LEU L  41      25.897  17.756  38.887  1.00 15.33           C  
ATOM    307  CD1 LEU L  41      27.039  16.783  38.555  1.00 14.10           C  
ATOM    308  CD2 LEU L  41      24.835  17.845  37.774  1.00 13.50           C  
ATOM    309  C   LEU L  41      27.338  16.843  41.484  1.00 13.89           C  
ATOM    310  O   LEU L  41      28.452  17.290  41.210  1.00 12.73           O  
ATOM    311  N   LEU L  42      27.150  15.551  41.837  1.00 14.23           N  
ATOM    312  CA  LEU L  42      28.249  14.626  41.865  1.00 13.86           C  
ATOM    313  CB  LEU L  42      28.605  14.195  43.307  1.00 14.27           C  
ATOM    314  CG  LEU L  42      29.790  13.217  43.464  1.00 16.13           C  
ATOM    315  CD1 LEU L  42      29.449  11.815  42.967  1.00 14.64           C  
ATOM    316  CD2 LEU L  42      31.066  13.761  42.814  1.00 17.05           C  
ATOM    317  C   LEU L  42      27.857  13.417  41.073  1.00 14.99           C  
ATOM    318  O   LEU L  42      26.750  12.899  41.209  1.00 15.00           O  
ATOM    319  N   GLN L  43      28.765  12.957  40.190  1.00 15.31           N  
ATOM    320  CA  GLN L  43      28.491  11.775  39.423  1.00 18.01           C  
ATOM    321  CB  GLN L  43      28.566  12.001  37.904  1.00 16.02           C  
ATOM    322  CG  GLN L  43      28.265  10.746  37.081  1.00 18.49           C  
ATOM    323  CD  GLN L  43      28.369  11.120  35.610  1.00 19.51           C  
ATOM    324  OE1 GLN L  43      29.041  12.084  35.247  1.00 22.56           O  
ATOM    325  NE2 GLN L  43      27.681  10.337  34.736  1.00 18.86           N  
ATOM    326  C   GLN L  43      29.533  10.762  39.786  1.00 16.87           C  
ATOM    327  O   GLN L  43      30.718  10.930  39.494  1.00 17.13           O  
ATOM    328  N   ARG L  44      29.098   9.673  40.447  1.00 18.19           N  
ATOM    329  CA  ARG L  44      29.978   8.620  40.860  1.00 19.51           C  
ATOM    330  CB  ARG L  44      29.405   7.818  42.034  1.00 21.98           C  
ATOM    331  CG  ARG L  44      29.238   8.709  43.260  1.00 23.75           C  
ATOM    332  CD  ARG L  44      30.313   8.496  44.317  1.00 27.21           C  
ATOM    333  NE  ARG L  44      30.391   9.760  45.099  1.00 26.91           N  
ATOM    334  CZ  ARG L  44      29.445  10.056  46.034  1.00 28.77           C  
ATOM    335  NH1 ARG L  44      28.364   9.238  46.197  1.00 29.70           N1+
ATOM    336  NH2 ARG L  44      29.575  11.186  46.790  1.00 25.53           N  
ATOM    337  C   ARG L  44      30.154   7.702  39.694  1.00 19.84           C  
ATOM    338  O   ARG L  44      29.307   7.648  38.806  1.00 21.68           O  
ATOM    339  N   PRO L  45      31.248   6.990  39.667  1.00 23.50           N  
ATOM    340  CA  PRO L  45      31.532   6.107  38.569  1.00 22.73           C  
ATOM    341  CD  PRO L  45      31.919   6.570  40.886  1.00 23.42           C  
ATOM    342  CB  PRO L  45      32.780   5.334  38.983  1.00 23.88           C  
ATOM    343  CG  PRO L  45      32.639   5.260  40.515  1.00 23.88           C  
ATOM    344  C   PRO L  45      30.387   5.168  38.342  1.00 23.03           C  
ATOM    345  O   PRO L  45      29.958   4.509  39.289  1.00 22.56           O  
ATOM    346  N   GLY L  46      29.884   5.087  37.095  1.00 23.30           N  
ATOM    347  CA  GLY L  46      28.863   4.139  36.750  1.00 27.33           C  
ATOM    348  C   GLY L  46      27.528   4.552  37.291  1.00 27.50           C  
ATOM    349  O   GLY L  46      26.604   3.740  37.332  1.00 31.56           O  
ATOM    350  N   GLN L  47      27.369   5.821  37.712  1.00 25.37           N  
ATOM    351  CA  GLN L  47      26.099   6.205  38.265  1.00 24.21           C  
ATOM    352  CB  GLN L  47      26.150   6.464  39.786  1.00 26.32           C  
ATOM    353  CG  GLN L  47      26.561   5.240  40.616  1.00 32.07           C  
ATOM    354  CD  GLN L  47      26.573   5.622  42.095  1.00 38.71           C  
ATOM    355  OE1 GLN L  47      25.537   5.951  42.669  1.00 41.75           O  
ATOM    356  NE2 GLN L  47      27.769   5.570  42.741  1.00 39.00           N  
ATOM    357  C   GLN L  47      25.666   7.480  37.611  1.00 23.78           C  
ATOM    358  O   GLN L  47      26.440   8.133  36.915  1.00 24.06           O  
ATOM    359  N   SER L  48      24.378   7.845  37.783  1.00 21.57           N  
ATOM    360  CA  SER L  48      23.882   9.074  37.231  0.94 22.87           C  
ATOM    361  CB  SER L  48      22.363   9.076  36.989  0.94 22.91           C  
ATOM    362  OG  SER L  48      21.673   8.848  38.207  0.94 27.33           O  
ATOM    363  C   SER L  48      24.229  10.173  38.191  1.00 21.48           C  
ATOM    364  O   SER L  48      24.583   9.917  39.340  1.00 22.21           O  
ATOM    365  N   PRO L  49      24.145  11.399  37.748  1.00 20.08           N  
ATOM    366  CA  PRO L  49      24.497  12.502  38.597  1.00 20.52           C  
ATOM    367  CD  PRO L  49      24.325  11.710  36.338  1.00 20.94           C  
ATOM    368  CB  PRO L  49      24.555  13.724  37.683  1.00 19.53           C  
ATOM    369  CG  PRO L  49      24.910  13.134  36.306  1.00 19.89           C  
ATOM    370  C   PRO L  49      23.504  12.626  39.709  1.00 19.35           C  
ATOM    371  O   PRO L  49      22.349  12.252  39.517  1.00 17.90           O  
ATOM    372  N   LYS L  50      23.941  13.115  40.887  1.00 17.81           N  
ATOM    373  CA  LYS L  50      23.053  13.306  41.999  0.90 18.99           C  
ATOM    374  CB  LYS L  50      23.359  12.414  43.214  0.90 20.40           C  
ATOM    375  CG  LYS L  50      23.040  10.936  43.004  0.90 27.52           C  
ATOM    376  CD  LYS L  50      23.624  10.034  44.092  0.90 31.94           C  
ATOM    377  CE  LYS L  50      23.265   8.559  43.914  1.00 33.38           C  
ATOM    378  NZ  LYS L  50      23.839   8.054  42.649  1.00 33.14           N1+
ATOM    379  C   LYS L  50      23.233  14.717  42.469  1.00 18.19           C  
ATOM    380  O   LYS L  50      24.336  15.258  42.413  1.00 17.18           O  
ATOM    381  N   ARG L  51      22.147  15.349  42.960  1.00 16.76           N  
ATOM    382  CA  ARG L  51      22.243  16.727  43.367  1.00 15.27           C  
ATOM    383  CB  ARG L  51      20.892  17.458  43.311  1.00 14.33           C  
ATOM    384  CG  ARG L  51      20.981  18.923  43.733  1.00 13.96           C  
ATOM    385  CD  ARG L  51      19.689  19.697  43.479  1.00 12.55           C  
ATOM    386  NE  ARG L  51      18.752  19.409  44.599  1.00 15.18           N  
ATOM    387  CZ  ARG L  51      17.443  19.770  44.482  1.00 17.91           C  
ATOM    388  NH1 ARG L  51      16.990  20.290  43.306  1.00 18.52           N1+
ATOM    389  NH2 ARG L  51      16.585  19.626  45.531  1.00 14.26           N  
ATOM    390  C   ARG L  51      22.755  16.831  44.776  1.00 14.61           C  
ATOM    391  O   ARG L  51      22.263  16.146  45.670  1.00 13.32           O  
ATOM    392  N   LEU L  52      23.876  17.570  44.963  1.00 14.11           N  
ATOM    393  CA  LEU L  52      24.430  17.881  46.258  1.00 14.94           C  
ATOM    394  CB  LEU L  52      25.954  18.078  46.199  1.00 15.31           C  
ATOM    395  CG  LEU L  52      26.717  16.808  45.779  1.00 19.49           C  
ATOM    396  CD1 LEU L  52      28.233  17.061  45.745  1.00 18.59           C  
ATOM    397  CD2 LEU L  52      26.343  15.611  46.667  1.00 18.12           C  
ATOM    398  C   LEU L  52      23.863  19.124  46.896  1.00 15.19           C  
ATOM    399  O   LEU L  52      23.401  19.091  48.037  1.00 15.89           O  
ATOM    400  N   ILE L  53      23.892  20.262  46.157  1.00 14.37           N  
ATOM    401  CA  ILE L  53      23.535  21.534  46.733  1.00 14.87           C  
ATOM    402  CB  ILE L  53      24.730  22.323  47.197  1.00 14.70           C  
ATOM    403  CG1 ILE L  53      25.472  21.557  48.304  1.00 15.18           C  
ATOM    404  CG2 ILE L  53      24.255  23.719  47.630  1.00 14.55           C  
ATOM    405  CD1 ILE L  53      26.826  22.162  48.668  1.00 15.96           C  
ATOM    406  C   ILE L  53      22.821  22.372  45.714  1.00 14.86           C  
ATOM    407  O   ILE L  53      23.095  22.284  44.518  1.00 15.76           O  
ATOM    408  N   TYR L  54      21.867  23.205  46.184  1.00 16.18           N  
ATOM    409  CA  TYR L  54      21.143  24.107  45.335  1.00 16.82           C  
ATOM    410  CB  TYR L  54      19.715  23.637  44.992  1.00 15.10           C  
ATOM    411  CG  TYR L  54      18.971  23.322  46.245  1.00 16.09           C  
ATOM    412  CD1 TYR L  54      18.322  24.303  46.957  1.00 17.31           C  
ATOM    413  CD2 TYR L  54      18.915  22.023  46.695  1.00 17.50           C  
ATOM    414  CE1 TYR L  54      17.636  23.991  48.108  1.00 18.14           C  
ATOM    415  CE2 TYR L  54      18.232  21.705  47.844  1.00 17.24           C  
ATOM    416  CZ  TYR L  54      17.591  22.691  48.552  1.00 18.25           C  
ATOM    417  OH  TYR L  54      16.888  22.370  49.731  1.00 20.39           O  
ATOM    418  C   TYR L  54      21.083  25.443  46.027  1.00 17.12           C  
ATOM    419  O   TYR L  54      21.298  25.528  47.234  1.00 18.37           O  
ATOM    420  N   LEU L  55      20.846  26.535  45.279  1.00 14.18           N  
ATOM    421  CA  LEU L  55      20.768  27.820  45.920  1.00 17.35           C  
ATOM    422  CB  LEU L  55      19.650  27.907  46.972  1.00 16.96           C  
ATOM    423  CG  LEU L  55      18.229  27.772  46.394  1.00 16.92           C  
ATOM    424  CD1 LEU L  55      17.175  27.872  47.509  1.00 17.82           C  
ATOM    425  CD2 LEU L  55      17.981  28.769  45.251  1.00 16.90           C  
ATOM    426  C   LEU L  55      22.066  28.150  46.604  1.00 18.57           C  
ATOM    427  O   LEU L  55      22.081  28.774  47.664  1.00 21.54           O  
ATOM    428  N   VAL L  56      23.186  27.696  46.015  1.00 17.82           N  
ATOM    429  CA  VAL L  56      24.535  28.001  46.414  1.00 15.40           C  
ATOM    430  CB  VAL L  56      24.770  29.473  46.582  1.00 16.47           C  
ATOM    431  CG1 VAL L  56      26.216  29.684  47.059  1.00 17.00           C  
ATOM    432  CG2 VAL L  56      24.433  30.187  45.264  1.00 16.98           C  
ATOM    433  C   VAL L  56      24.928  27.360  47.710  1.00 16.52           C  
ATOM    434  O   VAL L  56      26.092  26.986  47.867  1.00 16.97           O  
ATOM    435  N   SER L  57      23.991  27.121  48.648  1.00 17.80           N  
ATOM    436  CA  SER L  57      24.503  26.638  49.899  1.00 16.99           C  
ATOM    437  CB  SER L  57      24.749  27.797  50.878  1.00 19.91           C  
ATOM    438  OG  SER L  57      25.257  27.308  52.107  1.00 24.37           O  
ATOM    439  C   SER L  57      23.524  25.703  50.545  1.00 17.34           C  
ATOM    440  O   SER L  57      23.750  25.266  51.671  1.00 17.17           O  
ATOM    441  N   LYS L  58      22.431  25.327  49.852  1.00 17.08           N  
ATOM    442  CA  LYS L  58      21.484  24.489  50.534  1.00 19.93           C  
ATOM    443  CB  LYS L  58      20.027  24.771  50.136  1.00 20.12           C  
ATOM    444  CG  LYS L  58      19.591  26.202  50.460  1.00 22.19           C  
ATOM    445  CD  LYS L  58      19.776  26.573  51.932  1.00 23.92           C  
ATOM    446  CE  LYS L  58      18.854  25.809  52.882  1.00 32.35           C  
ATOM    447  NZ  LYS L  58      19.277  26.037  54.282  1.00 34.08           N1+
ATOM    448  C   LYS L  58      21.779  23.049  50.235  1.00 19.39           C  
ATOM    449  O   LYS L  58      21.952  22.664  49.079  1.00 18.13           O  
ATOM    450  N   LEU L  59      21.849  22.210  51.294  1.00 18.45           N  
ATOM    451  CA  LEU L  59      22.147  20.810  51.139  1.00 20.14           C  
ATOM    452  CB  LEU L  59      22.704  20.129  52.404  1.00 21.05           C  
ATOM    453  CG  LEU L  59      24.128  20.558  52.792  1.00 25.15           C  
ATOM    454  CD1 LEU L  59      24.596  19.832  54.061  1.00 21.55           C  
ATOM    455  CD2 LEU L  59      25.103  20.363  51.621  1.00 22.06           C  
ATOM    456  C   LEU L  59      20.912  20.053  50.765  1.00 20.97           C  
ATOM    457  O   LEU L  59      19.843  20.250  51.339  1.00 21.09           O  
ATOM    458  N   ASP L  60      21.054  19.129  49.794  1.00 19.06           N  
ATOM    459  CA  ASP L  60      19.948  18.325  49.355  1.00 20.98           C  
ATOM    460  CB  ASP L  60      20.179  17.669  47.975  1.00 17.35           C  
ATOM    461  CG  ASP L  60      18.840  17.273  47.365  1.00 17.64           C  
ATOM    462  OD1 ASP L  60      17.793  17.459  48.040  1.00 24.20           O  
ATOM    463  OD2 ASP L  60      18.849  16.787  46.203  1.00 26.23           O1-
ATOM    464  C   ASP L  60      19.774  17.250  50.378  1.00 21.05           C  
ATOM    465  O   ASP L  60      20.665  17.002  51.189  1.00 20.75           O  
ATOM    466  N   SER L  61      18.607  16.584  50.374  1.00 21.78           N  
ATOM    467  CA  SER L  61      18.358  15.596  51.379  1.00 24.23           C  
ATOM    468  CB  SER L  61      16.927  15.036  51.340  1.00 26.39           C  
ATOM    469  OG  SER L  61      16.751  14.066  52.361  1.00 29.17           O  
ATOM    470  C   SER L  61      19.304  14.450  51.201  1.00 24.69           C  
ATOM    471  O   SER L  61      19.562  14.001  50.085  1.00 25.96           O  
ATOM    472  N   GLY L  62      19.863  13.960  52.326  1.00 25.66           N  
ATOM    473  CA  GLY L  62      20.692  12.788  52.305  1.00 22.65           C  
ATOM    474  C   GLY L  62      22.140  13.138  52.156  1.00 22.41           C  
ATOM    475  O   GLY L  62      22.999  12.277  52.351  1.00 23.67           O  
ATOM    476  N   VAL L  63      22.466  14.399  51.816  1.00 19.75           N  
ATOM    477  CA  VAL L  63      23.850  14.745  51.630  1.00 19.68           C  
ATOM    478  CB  VAL L  63      24.036  15.970  50.781  1.00 18.44           C  
ATOM    479  CG1 VAL L  63      25.538  16.291  50.685  1.00 18.24           C  
ATOM    480  CG2 VAL L  63      23.365  15.722  49.419  1.00 16.62           C  
ATOM    481  C   VAL L  63      24.455  15.017  52.976  1.00 20.71           C  
ATOM    482  O   VAL L  63      23.844  15.680  53.812  1.00 21.79           O  
ATOM    483  N   PRO L  64      25.653  14.530  53.198  1.00 22.81           N  
ATOM    484  CA  PRO L  64      26.306  14.713  54.473  1.00 21.45           C  
ATOM    485  CD  PRO L  64      26.093  13.309  52.541  1.00 21.35           C  
ATOM    486  CB  PRO L  64      27.487  13.747  54.485  1.00 21.86           C  
ATOM    487  CG  PRO L  64      27.044  12.621  53.535  1.00 21.65           C  
ATOM    488  C   PRO L  64      26.711  16.140  54.696  1.00 21.87           C  
ATOM    489  O   PRO L  64      26.989  16.845  53.728  1.00 20.35           O  
ATOM    490  N   ASP L  65      26.796  16.556  55.974  1.00 22.61           N  
ATOM    491  CA  ASP L  65      27.090  17.900  56.391  1.00 24.52           C  
ATOM    492  CB  ASP L  65      26.913  18.142  57.905  1.00 28.08           C  
ATOM    493  CG  ASP L  65      27.908  17.312  58.705  1.00 33.90           C  
ATOM    494  OD1 ASP L  65      28.369  16.258  58.194  1.00 37.38           O  
ATOM    495  OD2 ASP L  65      28.216  17.732  59.853  1.00 42.12           O1-
ATOM    496  C   ASP L  65      28.487  18.274  56.006  1.00 22.17           C  
ATOM    497  O   ASP L  65      28.842  19.451  56.010  1.00 21.22           O  
ATOM    498  N   ARG L  66      29.327  17.278  55.686  1.00 21.36           N  
ATOM    499  CA  ARG L  66      30.696  17.521  55.324  1.00 20.94           C  
ATOM    500  CB  ARG L  66      31.440  16.247  54.895  1.00 22.31           C  
ATOM    501  CG  ARG L  66      31.736  15.277  56.037  1.00 25.04           C  
ATOM    502  CD  ARG L  66      32.456  14.006  55.579  1.00 26.54           C  
ATOM    503  NE  ARG L  66      31.434  13.104  54.978  1.00 25.68           N  
ATOM    504  CZ  ARG L  66      31.645  12.510  53.768  1.00 26.43           C  
ATOM    505  NH1 ARG L  66      32.767  12.794  53.049  1.00 26.76           N1+
ATOM    506  NH2 ARG L  66      30.724  11.633  53.273  1.00 28.39           N  
ATOM    507  C   ARG L  66      30.716  18.439  54.139  1.00 20.87           C  
ATOM    508  O   ARG L  66      31.672  19.196  53.963  1.00 20.32           O  
ATOM    509  N   PHE L  67      29.684  18.361  53.272  1.00 18.69           N  
ATOM    510  CA  PHE L  67      29.641  19.183  52.094  1.00 19.67           C  
ATOM    511  CB  PHE L  67      28.810  18.561  50.958  1.00 18.11           C  
ATOM    512  CG  PHE L  67      29.521  17.353  50.451  1.00 20.36           C  
ATOM    513  CD1 PHE L  67      30.443  17.465  49.437  1.00 20.67           C  
ATOM    514  CD2 PHE L  67      29.271  16.111  50.986  1.00 20.91           C  
ATOM    515  CE1 PHE L  67      31.103  16.356  48.962  1.00 20.84           C  
ATOM    516  CE2 PHE L  67      29.929  14.997  50.515  1.00 25.06           C  
ATOM    517  CZ  PHE L  67      30.847  15.118  49.501  1.00 22.81           C  
ATOM    518  C   PHE L  67      29.022  20.516  52.407  1.00 20.33           C  
ATOM    519  O   PHE L  67      28.002  20.601  53.088  1.00 21.71           O  
ATOM    520  N   THR L  68      29.653  21.606  51.914  1.00 22.65           N  
ATOM    521  CA  THR L  68      29.138  22.938  52.096  1.00 24.06           C  
ATOM    522  CB  THR L  68      29.822  23.708  53.190  1.00 22.53           C  
ATOM    523  OG1 THR L  68      31.207  23.837  52.903  1.00 24.70           O  
ATOM    524  CG2 THR L  68      29.615  22.977  54.525  1.00 24.14           C  
ATOM    525  C   THR L  68      29.377  23.706  50.828  1.00 21.49           C  
ATOM    526  O   THR L  68      30.319  23.418  50.089  1.00 21.15           O  
ATOM    527  N   GLY L  69      28.525  24.717  50.547  1.00 22.37           N  
ATOM    528  CA  GLY L  69      28.693  25.521  49.367  1.00 20.74           C  
ATOM    529  C   GLY L  69      28.606  26.962  49.777  1.00 22.87           C  
ATOM    530  O   GLY L  69      27.881  27.301  50.711  1.00 21.03           O  
ATOM    531  N   SER L  70      29.346  27.851  49.074  1.00 22.66           N  
ATOM    532  CA  SER L  70      29.337  29.253  49.402  1.00 24.95           C  
ATOM    533  CB  SER L  70      30.434  29.660  50.404  1.00 25.40           C  
ATOM    534  OG  SER L  70      30.271  28.977  51.638  1.00 28.84           O  
ATOM    535  C   SER L  70      29.645  30.035  48.159  1.00 25.07           C  
ATOM    536  O   SER L  70      29.977  29.466  47.118  1.00 24.65           O  
ATOM    537  N   GLY L  71      29.520  31.380  48.240  1.00 26.11           N  
ATOM    538  CA  GLY L  71      29.887  32.224  47.135  1.00 26.43           C  
ATOM    539  C   GLY L  71      28.740  33.105  46.765  1.00 28.74           C  
ATOM    540  O   GLY L  71      27.647  33.008  47.319  1.00 29.97           O  
ATOM    541  N   SER L  72      28.990  34.022  45.809  1.00 29.07           N  
ATOM    542  CA  SER L  72      27.954  34.891  45.348  1.00 29.91           C  
ATOM    543  CB  SER L  72      27.637  36.021  46.339  1.00 29.60           C  
ATOM    544  OG  SER L  72      26.604  36.842  45.823  1.00 33.00           O  
ATOM    545  C   SER L  72      28.448  35.518  44.084  1.00 29.97           C  
ATOM    546  O   SER L  72      29.635  35.456  43.771  1.00 30.95           O  
ATOM    547  N   GLY L  73      27.532  36.131  43.310  1.00 30.38           N  
ATOM    548  CA  GLY L  73      27.942  36.777  42.100  1.00 29.33           C  
ATOM    549  C   GLY L  73      28.485  35.740  41.167  1.00 28.97           C  
ATOM    550  O   GLY L  73      27.767  34.850  40.715  1.00 28.17           O  
ATOM    551  N   THR L  74      29.745  35.951  40.745  1.00 28.36           N  
ATOM    552  CA  THR L  74      30.500  35.102  39.864  1.00 27.50           C  
ATOM    553  CB  THR L  74      31.523  35.870  39.080  1.00 29.16           C  
ATOM    554  OG1 THR L  74      32.469  36.464  39.956  1.00 27.80           O  
ATOM    555  CG2 THR L  74      30.801  36.957  38.268  1.00 25.55           C  
ATOM    556  C   THR L  74      31.227  33.957  40.531  1.00 26.14           C  
ATOM    557  O   THR L  74      31.496  32.956  39.870  1.00 26.75           O  
ATOM    558  N   ASP L  75      31.633  34.076  41.818  1.00 25.90           N  
ATOM    559  CA  ASP L  75      32.508  33.073  42.389  1.00 26.16           C  
ATOM    560  CB  ASP L  75      33.691  33.668  43.174  1.00 29.47           C  
ATOM    561  CG  ASP L  75      34.733  34.181  42.194  1.00 36.97           C  
ATOM    562  OD1 ASP L  75      35.245  33.356  41.393  1.00 41.10           O  
ATOM    563  OD2 ASP L  75      35.032  35.404  42.232  1.00 43.49           O1-
ATOM    564  C   ASP L  75      31.802  32.163  43.351  1.00 24.64           C  
ATOM    565  O   ASP L  75      31.137  32.622  44.277  1.00 23.95           O  
ATOM    566  N   PHE L  76      31.969  30.830  43.173  1.00 21.57           N  
ATOM    567  CA  PHE L  76      31.330  29.909  44.076  1.00 18.36           C  
ATOM    568  CB  PHE L  76      30.110  29.180  43.484  1.00 17.23           C  
ATOM    569  CG  PHE L  76      29.174  30.212  42.961  1.00 15.92           C  
ATOM    570  CD1 PHE L  76      28.475  31.045  43.798  1.00 15.68           C  
ATOM    571  CD2 PHE L  76      29.025  30.373  41.608  1.00 16.15           C  
ATOM    572  CE1 PHE L  76      27.624  32.002  43.297  1.00 16.31           C  
ATOM    573  CE2 PHE L  76      28.174  31.326  41.106  1.00 15.44           C  
ATOM    574  CZ  PHE L  76      27.466  32.145  41.944  1.00 16.34           C  
ATOM    575  C   PHE L  76      32.312  28.837  44.449  1.00 18.85           C  
ATOM    576  O   PHE L  76      33.244  28.548  43.698  1.00 19.12           O  
ATOM    577  N   THR L  77      32.131  28.215  45.640  1.00 16.99           N  
ATOM    578  CA  THR L  77      33.057  27.200  46.061  1.00 16.41           C  
ATOM    579  CB  THR L  77      34.056  27.711  47.057  1.00 15.99           C  
ATOM    580  OG1 THR L  77      34.778  28.802  46.507  1.00 18.47           O  
ATOM    581  CG2 THR L  77      35.019  26.571  47.428  1.00 15.15           C  
ATOM    582  C   THR L  77      32.323  26.079  46.738  1.00 17.26           C  
ATOM    583  O   THR L  77      31.398  26.304  47.518  1.00 15.58           O  
ATOM    584  N   LEU L  78      32.733  24.827  46.446  1.00 17.10           N  
ATOM    585  CA  LEU L  78      32.199  23.664  47.101  1.00 16.99           C  
ATOM    586  CB  LEU L  78      31.857  22.514  46.137  1.00 15.74           C  
ATOM    587  CG  LEU L  78      31.298  21.262  46.837  1.00 17.21           C  
ATOM    588  CD1 LEU L  78      29.961  21.555  47.536  1.00 16.01           C  
ATOM    589  CD2 LEU L  78      31.217  20.073  45.865  1.00 14.17           C  
ATOM    590  C   LEU L  78      33.286  23.175  48.003  1.00 17.66           C  
ATOM    591  O   LEU L  78      34.437  23.057  47.585  1.00 16.08           O  
ATOM    592  N   LYS L  79      32.959  22.889  49.278  1.00 18.52           N  
ATOM    593  CA  LYS L  79      34.007  22.469  50.164  1.00 21.31           C  
ATOM    594  CB  LYS L  79      34.288  23.493  51.279  1.00 23.31           C  
ATOM    595  CG  LYS L  79      35.654  23.336  51.945  1.00 28.92           C  
ATOM    596  CD  LYS L  79      36.069  24.552  52.777  1.00 35.87           C  
ATOM    597  CE  LYS L  79      36.208  25.839  51.959  1.00 38.56           C  
ATOM    598  NZ  LYS L  79      37.342  25.725  51.014  1.00 40.56           N1+
ATOM    599  C   LYS L  79      33.629  21.163  50.798  1.00 21.55           C  
ATOM    600  O   LYS L  79      32.477  20.949  51.173  1.00 21.14           O  
ATOM    601  N   ILE L  80      34.614  20.244  50.906  1.00 21.25           N  
ATOM    602  CA  ILE L  80      34.414  18.964  51.527  1.00 21.77           C  
ATOM    603  CB  ILE L  80      34.842  17.827  50.643  1.00 21.95           C  
ATOM    604  CG1 ILE L  80      34.102  17.892  49.297  1.00 19.89           C  
ATOM    605  CG2 ILE L  80      34.591  16.514  51.401  1.00 21.63           C  
ATOM    606  CD1 ILE L  80      34.700  16.978  48.227  1.00 21.53           C  
ATOM    607  C   ILE L  80      35.310  18.968  52.733  1.00 22.96           C  
ATOM    608  O   ILE L  80      36.532  19.014  52.609  1.00 21.67           O  
ATOM    609  N   SER L  81      34.713  18.925  53.941  1.00 24.14           N  
ATOM    610  CA  SER L  81      35.451  19.027  55.172  1.00 27.13           C  
ATOM    611  CB  SER L  81      34.529  19.069  56.397  1.00 25.79           C  
ATOM    612  OG  SER L  81      35.306  19.169  57.580  1.00 29.44           O  
ATOM    613  C   SER L  81      36.386  17.875  55.356  1.00 27.98           C  
ATOM    614  O   SER L  81      37.583  18.073  55.555  1.00 29.42           O  
ATOM    615  N   ARG L  82      35.857  16.637  55.327  1.00 28.45           N  
ATOM    616  CA  ARG L  82      36.703  15.488  55.470  0.90 30.01           C  
ATOM    617  CB  ARG L  82      36.386  14.610  56.690  0.90 30.27           C  
ATOM    618  CG  ARG L  82      36.472  15.298  58.050  0.90 37.37           C  
ATOM    619  CD  ARG L  82      36.478  14.288  59.201  0.90 41.84           C  
ATOM    620  NE  ARG L  82      36.241  15.028  60.472  0.90 48.39           N  
ATOM    621  CZ  ARG L  82      34.973  15.135  60.967  0.90 48.98           C  
ATOM    622  NH1 ARG L  82      33.930  14.559  60.301  0.90 48.64           N1+
ATOM    623  NH2 ARG L  82      34.751  15.802  62.137  0.90 45.27           N  
ATOM    624  C   ARG L  82      36.384  14.618  54.303  1.00 29.57           C  
ATOM    625  O   ARG L  82      35.250  14.166  54.158  1.00 29.22           O  
ATOM    626  N   ILE L  83      37.381  14.318  53.456  1.00 26.55           N  
ATOM    627  CA  ILE L  83      37.087  13.540  52.289  1.00 25.16           C  
ATOM    628  CB  ILE L  83      38.129  13.571  51.210  1.00 25.29           C  
ATOM    629  CG1 ILE L  83      39.415  12.882  51.693  1.00 25.19           C  
ATOM    630  CG2 ILE L  83      38.331  15.032  50.775  1.00 22.65           C  
ATOM    631  CD1 ILE L  83      40.313  12.413  50.549  1.00  0.00           C  
ATOM    632  C   ILE L  83      36.988  12.099  52.672  1.00 26.52           C  
ATOM    633  O   ILE L  83      37.772  11.605  53.482  1.00 27.17           O  
ATOM    634  N   GLU L  84      35.989  11.401  52.092  1.00 25.97           N  
ATOM    635  CA  GLU L  84      35.776   9.998  52.318  1.00 26.39           C  
ATOM    636  CB  GLU L  84      34.349   9.675  52.792  1.00 28.19           C  
ATOM    637  CG  GLU L  84      33.996  10.275  54.154  1.00 31.09           C  
ATOM    638  CD  GLU L  84      34.632   9.421  55.237  1.00 38.00           C  
ATOM    639  OE1 GLU L  84      35.594   8.676  54.914  1.00 38.30           O  
ATOM    640  OE2 GLU L  84      34.163   9.502  56.404  1.00 42.94           O1-
ATOM    641  C   GLU L  84      35.961   9.315  50.992  1.00 25.85           C  
ATOM    642  O   GLU L  84      35.915   9.950  49.941  1.00 24.38           O  
ATOM    643  N   ALA L  85      36.164   7.984  51.016  1.00 24.58           N  
ATOM    644  CA  ALA L  85      36.416   7.200  49.836  1.00 26.83           C  
ATOM    645  CB  ALA L  85      36.618   5.707  50.152  1.00 25.17           C  
ATOM    646  C   ALA L  85      35.243   7.314  48.910  1.00 24.91           C  
ATOM    647  O   ALA L  85      35.398   7.344  47.690  1.00 22.77           O  
ATOM    648  N   GLU L  86      34.034   7.390  49.487  1.00 24.21           N  
ATOM    649  CA  GLU L  86      32.787   7.417  48.780  1.00 26.15           C  
ATOM    650  CB  GLU L  86      31.589   7.459  49.737  1.00 27.82           C  
ATOM    651  CG  GLU L  86      30.289   7.082  49.044  1.00 38.02           C  
ATOM    652  CD  GLU L  86      30.398   5.599  48.727  1.00 44.79           C  
ATOM    653  OE1 GLU L  86      30.395   4.787  49.690  1.00 42.04           O  
ATOM    654  OE2 GLU L  86      30.498   5.258  47.519  1.00 43.10           O1-
ATOM    655  C   GLU L  86      32.700   8.634  47.908  1.00 22.76           C  
ATOM    656  O   GLU L  86      31.972   8.638  46.921  1.00 22.10           O  
ATOM    657  N   ASP L  87      33.418   9.703  48.284  1.00 19.31           N  
ATOM    658  CA  ASP L  87      33.409  11.002  47.665  1.00 19.85           C  
ATOM    659  CB  ASP L  87      34.200  12.038  48.480  1.00 18.85           C  
ATOM    660  CG  ASP L  87      33.470  12.250  49.800  1.00 20.56           C  
ATOM    661  OD1 ASP L  87      32.263  11.896  49.876  1.00 21.15           O  
ATOM    662  OD2 ASP L  87      34.112  12.767  50.750  1.00 22.70           O1-
ATOM    663  C   ASP L  87      33.978  11.005  46.271  1.00 20.95           C  
ATOM    664  O   ASP L  87      33.820  11.996  45.560  1.00 19.33           O  
ATOM    665  N   LEU L  88      34.716   9.962  45.844  1.00 18.51           N  
ATOM    666  CA  LEU L  88      35.339  10.037  44.549  1.00 18.00           C  
ATOM    667  CB  LEU L  88      36.336   8.890  44.265  1.00 19.01           C  
ATOM    668  CG  LEU L  88      35.732   7.476  44.132  1.00 17.15           C  
ATOM    669  CD1 LEU L  88      34.951   7.300  42.820  1.00 18.03           C  
ATOM    670  CD2 LEU L  88      36.809   6.395  44.330  1.00 16.35           C  
ATOM    671  C   LEU L  88      34.310  10.102  43.459  1.00 18.46           C  
ATOM    672  O   LEU L  88      33.239   9.502  43.542  1.00 16.14           O  
ATOM    673  N   GLY L  89      34.623  10.876  42.396  1.00 17.27           N  
ATOM    674  CA  GLY L  89      33.721  11.020  41.289  1.00 16.49           C  
ATOM    675  C   GLY L  89      33.983  12.350  40.656  1.00 15.76           C  
ATOM    676  O   GLY L  89      34.998  12.990  40.929  1.00 17.16           O  
ATOM    677  N   LEU L  90      33.066  12.796  39.773  1.00 15.20           N  
ATOM    678  CA  LEU L  90      33.243  14.057  39.111  1.00 14.53           C  
ATOM    679  CB  LEU L  90      33.042  13.972  37.589  1.00 14.57           C  
ATOM    680  CG  LEU L  90      34.037  13.034  36.879  1.00  0.00           C  
ATOM    681  CD1 LEU L  90      33.873  11.580  37.352  1.00 21.21           C  
ATOM    682  CD2 LEU L  90      33.939  13.174  35.351  1.00  0.00           C  
ATOM    683  C   LEU L  90      32.195  14.994  39.634  1.00 15.17           C  
ATOM    684  O   LEU L  90      31.012  14.662  39.664  1.00 15.93           O  
ATOM    685  N   TYR L  91      32.612  16.210  40.043  1.00 14.61           N  
ATOM    686  CA  TYR L  91      31.697  17.181  40.581  1.00 14.01           C  
ATOM    687  CB  TYR L  91      32.229  17.932  41.819  1.00 13.66           C  
ATOM    688  CG  TYR L  91      32.393  16.983  42.959  1.00 14.30           C  
ATOM    689  CD1 TYR L  91      31.341  16.723  43.801  1.00 13.70           C  
ATOM    690  CD2 TYR L  91      33.590  16.351  43.200  1.00 13.98           C  
ATOM    691  CE1 TYR L  91      31.475  15.853  44.856  1.00 12.87           C  
ATOM    692  CE2 TYR L  91      33.730  15.479  44.256  1.00 14.85           C  
ATOM    693  CZ  TYR L  91      32.670  15.227  45.091  1.00 15.72           C  
ATOM    694  OH  TYR L  91      32.802  14.335  46.176  1.00 16.58           O  
ATOM    695  C   TYR L  91      31.459  18.224  39.531  1.00 14.44           C  
ATOM    696  O   TYR L  91      32.399  18.662  38.868  1.00 15.82           O  
ATOM    697  N   TYR L  92      30.180  18.627  39.334  1.00 13.86           N  
ATOM    698  CA  TYR L  92      29.870  19.631  38.347  1.00 13.83           C  
ATOM    699  CB  TYR L  92      29.009  19.143  37.166  1.00 14.31           C  
ATOM    700  CG  TYR L  92      29.649  18.029  36.407  1.00 15.30           C  
ATOM    701  CD1 TYR L  92      30.595  18.272  35.441  1.00 14.94           C  
ATOM    702  CD2 TYR L  92      29.293  16.727  36.659  1.00 15.21           C  
ATOM    703  CE1 TYR L  92      31.167  17.237  34.741  1.00 16.32           C  
ATOM    704  CE2 TYR L  92      29.860  15.687  35.963  1.00 16.30           C  
ATOM    705  CZ  TYR L  92      30.802  15.940  34.998  1.00 17.06           C  
ATOM    706  OH  TYR L  92      31.389  14.879  34.277  1.00 17.02           O  
ATOM    707  C   TYR L  92      29.021  20.696  38.978  1.00 15.01           C  
ATOM    708  O   TYR L  92      28.158  20.419  39.810  1.00 13.71           O  
ATOM    709  N   CYS L  93      29.252  21.963  38.576  1.00 15.45           N  
ATOM    710  CA  CYS L  93      28.427  23.044  39.027  1.00 15.59           C  
ATOM    711  CB  CYS L  93      29.220  24.301  39.481  1.00 17.45           C  
ATOM    712  SG  CYS L  93      30.368  24.955  38.224  1.00 23.01           S  
ATOM    713  C   CYS L  93      27.550  23.410  37.867  1.00 15.88           C  
ATOM    714  O   CYS L  93      27.926  23.203  36.714  1.00 16.67           O  
ATOM    715  N   TRP L  94      26.318  23.894  38.135  1.00 14.67           N  
ATOM    716  CA  TRP L  94      25.490  24.302  37.038  1.00 13.08           C  
ATOM    717  CB  TRP L  94      24.586  23.193  36.471  1.00 12.60           C  
ATOM    718  CG  TRP L  94      23.591  22.576  37.416  1.00 13.00           C  
ATOM    719  CD2 TRP L  94      22.190  22.880  37.409  1.00 12.28           C  
ATOM    720  CD1 TRP L  94      23.770  21.603  38.353  1.00 13.10           C  
ATOM    721  NE1 TRP L  94      22.568  21.286  38.938  1.00 13.81           N  
ATOM    722  CE2 TRP L  94      21.586  22.063  38.363  1.00 11.24           C  
ATOM    723  CE3 TRP L  94      21.467  23.759  36.660  1.00 16.15           C  
ATOM    724  CZ2 TRP L  94      20.241  22.113  38.582  1.00 13.97           C  
ATOM    725  CZ3 TRP L  94      20.111  23.817  36.891  1.00 16.42           C  
ATOM    726  CH2 TRP L  94      19.511  23.009  37.835  1.00 17.64           C  
ATOM    727  C   TRP L  94      24.678  25.488  37.453  1.00 14.65           C  
ATOM    728  O   TRP L  94      24.352  25.666  38.626  1.00 15.27           O  
ATOM    729  N   GLN L  95      24.343  26.336  36.461  1.00 15.38           N  
ATOM    730  CA  GLN L  95      23.682  27.585  36.699  1.00 16.00           C  
ATOM    731  CB  GLN L  95      24.550  28.729  36.143  1.00 16.59           C  
ATOM    732  CG  GLN L  95      23.886  30.086  36.022  1.00 19.16           C  
ATOM    733  CD  GLN L  95      23.421  30.205  34.581  1.00 21.05           C  
ATOM    734  OE1 GLN L  95      22.882  31.232  34.177  1.00 22.80           O  
ATOM    735  NE2 GLN L  95      23.649  29.135  33.775  1.00 19.47           N  
ATOM    736  C   GLN L  95      22.316  27.581  36.059  1.00 15.17           C  
ATOM    737  O   GLN L  95      22.160  27.233  34.892  1.00 14.97           O  
ATOM    738  N   GLY L  96      21.283  27.936  36.870  1.00 10.13           N  
ATOM    739  CA  GLY L  96      19.864  28.156  36.635  1.00 11.35           C  
ATOM    740  C   GLY L  96      19.414  29.528  36.179  1.00 11.58           C  
ATOM    741  O   GLY L  96      18.268  29.688  35.771  1.00 11.89           O  
ATOM    742  N   THR L  97      20.188  30.601  36.410  1.00 11.13           N  
ATOM    743  CA  THR L  97      19.646  31.919  36.170  1.00 12.44           C  
ATOM    744  CB  THR L  97      20.422  32.995  36.863  1.00 11.98           C  
ATOM    745  OG1 THR L  97      21.782  32.968  36.469  1.00 12.11           O  
ATOM    746  CG2 THR L  97      20.305  32.752  38.373  1.00 13.28           C  
ATOM    747  C   THR L  97      19.443  32.273  34.731  1.00 14.04           C  
ATOM    748  O   THR L  97      18.417  32.855  34.378  1.00 16.47           O  
ATOM    749  N   HIS L  98      20.395  31.930  33.848  1.00 14.29           N  
ATOM    750  CA  HIS L  98      20.266  32.355  32.488  1.00 15.06           C  
ATOM    751  ND1 HIS L  98      21.692  35.479  32.410  1.00 17.22           N  
ATOM    752  CG  HIS L  98      22.016  34.176  32.716  1.00 15.68           C  
ATOM    753  CB  HIS L  98      21.558  32.982  31.935  1.00 13.90           C  
ATOM    754  NE2 HIS L  98      22.963  35.552  34.233  1.00 15.66           N  
ATOM    755  CD2 HIS L  98      22.793  34.239  33.832  1.00 15.17           C  
ATOM    756  CE1 HIS L  98      22.285  36.261  33.348  1.00 16.35           C  
ATOM    757  C   HIS L  98      19.986  31.161  31.636  1.00 14.76           C  
ATOM    758  O   HIS L  98      20.553  30.092  31.847  1.00 14.46           O  
ATOM    759  N   PHE L  99      19.056  31.308  30.671  1.00 16.01           N  
ATOM    760  CA  PHE L  99      18.841  30.260  29.723  1.00 18.47           C  
ATOM    761  CB  PHE L  99      17.476  30.329  29.008  1.00 15.82           C  
ATOM    762  CG  PHE L  99      16.383  29.969  29.955  1.00 16.79           C  
ATOM    763  CD1 PHE L  99      15.914  30.881  30.872  1.00 18.08           C  
ATOM    764  CD2 PHE L  99      15.810  28.719  29.908  1.00 18.78           C  
ATOM    765  CE1 PHE L  99      14.900  30.542  31.737  1.00 18.52           C  
ATOM    766  CE2 PHE L  99      14.795  28.374  30.771  1.00 20.67           C  
ATOM    767  CZ  PHE L  99      14.339  29.288  31.689  1.00 19.61           C  
ATOM    768  C   PHE L  99      19.871  30.521  28.677  1.00 22.00           C  
ATOM    769  O   PHE L  99      20.118  31.687  28.372  1.00 25.27           O  
ATOM    770  N   PRO L 100      20.505  29.531  28.112  1.00 20.24           N  
ATOM    771  CA  PRO L 100      20.304  28.152  28.463  1.00 16.05           C  
ATOM    772  CD  PRO L 100      21.037  29.681  26.769  1.00 19.58           C  
ATOM    773  CB  PRO L 100      20.778  27.334  27.258  1.00 16.45           C  
ATOM    774  CG  PRO L 100      21.641  28.311  26.440  1.00 16.26           C  
ATOM    775  C   PRO L 100      21.046  27.825  29.719  1.00 13.86           C  
ATOM    776  O   PRO L 100      22.015  28.511  30.040  1.00 15.25           O  
ATOM    777  N   ARG L 101      20.609  26.779  30.442  1.00 10.54           N  
ATOM    778  CA  ARG L 101      21.283  26.397  31.646  1.00 12.61           C  
ATOM    779  CB  ARG L 101      20.534  25.297  32.419  1.00 13.40           C  
ATOM    780  CG  ARG L 101      19.084  25.648  32.765  1.00 12.74           C  
ATOM    781  CD  ARG L 101      18.924  26.436  34.065  1.00 13.62           C  
ATOM    782  NE  ARG L 101      18.775  27.875  33.707  1.00 20.54           N  
ATOM    783  CZ  ARG L 101      17.541  28.358  33.386  1.00 20.09           C  
ATOM    784  NH1 ARG L 101      16.475  27.506  33.345  1.00 18.86           N1+
ATOM    785  NH2 ARG L 101      17.370  29.685  33.115  1.00 24.80           N  
ATOM    786  C   ARG L 101      22.588  25.820  31.200  1.00 12.27           C  
ATOM    787  O   ARG L 101      22.650  25.112  30.196  1.00 13.28           O  
ATOM    788  N   THR L 102      23.678  26.117  31.929  1.00 15.50           N  
ATOM    789  CA  THR L 102      24.963  25.631  31.514  1.00 14.80           C  
ATOM    790  CB  THR L 102      25.867  26.732  31.041  1.00 14.34           C  
ATOM    791  OG1 THR L 102      26.066  27.680  32.078  1.00 15.88           O  
ATOM    792  CG2 THR L 102      25.221  27.409  29.820  1.00 15.90           C  
ATOM    793  C   THR L 102      25.634  24.954  32.671  1.00 15.17           C  
ATOM    794  O   THR L 102      25.373  25.270  33.831  1.00 14.17           O  
ATOM    795  N   PHE L 103      26.528  23.989  32.364  1.00 14.64           N  
ATOM    796  CA  PHE L 103      27.238  23.243  33.371  1.00 14.39           C  
ATOM    797  CB  PHE L 103      27.147  21.709  33.213  1.00 13.41           C  
ATOM    798  CG  PHE L 103      25.803  21.180  33.593  1.00 13.16           C  
ATOM    799  CD1 PHE L 103      24.754  21.165  32.706  1.00 13.99           C  
ATOM    800  CD2 PHE L 103      25.599  20.665  34.852  1.00 13.23           C  
ATOM    801  CE1 PHE L 103      23.525  20.663  33.071  1.00 14.80           C  
ATOM    802  CE2 PHE L 103      24.374  20.161  35.220  1.00 13.38           C  
ATOM    803  CZ  PHE L 103      23.330  20.158  34.330  1.00 14.92           C  
ATOM    804  C   PHE L 103      28.701  23.546  33.265  1.00 16.94           C  
ATOM    805  O   PHE L 103      29.197  23.979  32.227  1.00 14.85           O  
ATOM    806  N   GLY L 104      29.430  23.337  34.379  1.00 14.75           N  
ATOM    807  CA  GLY L 104      30.857  23.499  34.382  1.00 14.85           C  
ATOM    808  C   GLY L 104      31.440  22.254  33.773  1.00 15.23           C  
ATOM    809  O   GLY L 104      30.737  21.268  33.558  1.00 15.22           O  
ATOM    810  N   GLY L 105      32.758  22.286  33.484  1.00 17.09           N  
ATOM    811  CA  GLY L 105      33.500  21.215  32.867  1.00 18.87           C  
ATOM    812  C   GLY L 105      33.570  20.007  33.757  1.00 18.06           C  
ATOM    813  O   GLY L 105      33.604  18.880  33.268  1.00 18.87           O  
ATOM    814  N   GLY L 106      33.653  20.203  35.087  1.00 17.65           N  
ATOM    815  CA  GLY L 106      33.718  19.086  35.990  1.00 16.66           C  
ATOM    816  C   GLY L 106      35.074  19.008  36.618  1.00 18.34           C  
ATOM    817  O   GLY L 106      36.076  19.436  36.046  1.00 17.60           O  
ATOM    818  N   THR L 107      35.112  18.472  37.857  1.00 16.83           N  
ATOM    819  CA  THR L 107      36.354  18.280  38.543  1.00 15.01           C  
ATOM    820  CB  THR L 107      36.553  19.205  39.718  1.00 14.76           C  
ATOM    821  OG1 THR L 107      37.907  19.164  40.125  1.00 17.59           O  
ATOM    822  CG2 THR L 107      35.665  18.798  40.904  1.00 14.46           C  
ATOM    823  C   THR L 107      36.367  16.857  39.019  1.00 16.68           C  
ATOM    824  O   THR L 107      35.420  16.386  39.646  1.00 16.04           O  
ATOM    825  N   LYS L 108      37.451  16.116  38.720  1.00 16.38           N  
ATOM    826  CA  LYS L 108      37.519  14.738  39.114  1.00 18.87           C  
ATOM    827  CB  LYS L 108      38.324  13.872  38.125  1.00 19.49           C  
ATOM    828  CG  LYS L 108      38.390  12.383  38.480  1.00 25.71           C  
ATOM    829  CD  LYS L 108      37.073  11.628  38.274  1.00 32.32           C  
ATOM    830  CE  LYS L 108      37.180  10.123  38.537  1.00 34.42           C  
ATOM    831  NZ  LYS L 108      37.978   9.479  37.469  1.00 35.39           N1+
ATOM    832  C   LYS L 108      38.223  14.682  40.428  1.00 18.39           C  
ATOM    833  O   LYS L 108      39.324  15.209  40.579  1.00 18.85           O  
ATOM    834  N   LEU L 109      37.598  14.026  41.423  1.00 17.93           N  
ATOM    835  CA  LEU L 109      38.201  13.949  42.721  1.00 18.60           C  
ATOM    836  CB  LEU L 109      37.170  14.103  43.856  1.00 18.43           C  
ATOM    837  CG  LEU L 109      37.763  14.048  45.276  1.00 14.60           C  
ATOM    838  CD1 LEU L 109      38.681  15.250  45.543  1.00 16.08           C  
ATOM    839  CD2 LEU L 109      36.659  13.898  46.336  1.00 17.00           C  
ATOM    840  C   LEU L 109      38.825  12.596  42.842  1.00 20.54           C  
ATOM    841  O   LEU L 109      38.171  11.576  42.631  1.00 20.12           O  
ATOM    842  N   GLU L 110      40.132  12.559  43.170  1.00 20.36           N  
ATOM    843  CA  GLU L 110      40.824  11.312  43.323  1.00 23.29           C  
ATOM    844  CB  GLU L 110      42.100  11.206  42.470  1.00 23.01           C  
ATOM    845  CG  GLU L 110      42.831   9.874  42.641  1.00 28.65           C  
ATOM    846  CD  GLU L 110      44.063   9.892  41.747  1.00 31.48           C  
ATOM    847  OE1 GLU L 110      44.503  11.010  41.367  1.00 33.06           O  
ATOM    848  OE2 GLU L 110      44.586   8.788  41.443  1.00 34.67           O1-
ATOM    849  C   GLU L 110      41.247  11.217  44.752  1.00 22.19           C  
ATOM    850  O   GLU L 110      41.594  12.218  45.378  1.00 22.46           O  
ATOM    851  N   ILE L 111      41.225   9.995  45.312  1.00 21.64           N  
ATOM    852  CA  ILE L 111      41.592   9.853  46.689  1.00 21.02           C  
ATOM    853  CB  ILE L 111      40.634   9.002  47.467  1.00 21.57           C  
ATOM    854  CG1 ILE L 111      39.255   9.681  47.477  1.00 24.41           C  
ATOM    855  CG2 ILE L 111      41.215   8.769  48.872  1.00 22.66           C  
ATOM    856  CD1 ILE L 111      38.131   8.791  47.991  1.00 23.41           C  
ATOM    857  C   ILE L 111      42.954   9.243  46.756  1.00 21.93           C  
ATOM    858  O   ILE L 111      43.241   8.244  46.097  1.00 23.09           O  
ATOM    859  N   LYS L 112      43.843   9.877  47.546  1.00 21.96           N  
ATOM    860  CA  LYS L 112      45.184   9.401  47.717  1.00 25.64           C  
ATOM    861  CB  LYS L 112      46.206  10.528  47.944  1.00 24.57           C  
ATOM    862  CG  LYS L 112      46.388  11.463  46.750  1.00 29.16           C  
ATOM    863  CD  LYS L 112      47.092  12.772  47.106  1.00 31.39           C  
ATOM    864  CE  LYS L 112      46.189  13.762  47.841  1.00 32.34           C  
ATOM    865  NZ  LYS L 112      46.921  15.020  48.098  1.00 36.87           N1+
ATOM    866  C   LYS L 112      45.191   8.577  48.999  1.00 24.33           C  
ATOM    867  O   LYS L 112      44.299   7.705  49.158  1.00 26.73           O  
ATOM    868  OXT LYS L 112      46.091   8.823  49.845  1.00  0.00           O1-
TER     869      LYS L 112 
ATOM    870  N   GLU H 113       9.943   5.616  45.496  1.00 38.70           N1+
ATOM    871  CA  GLU H 113      10.290   7.042  45.363  1.00 37.77           C  
ATOM    872  CB  GLU H 113      11.778   7.279  45.669  1.00 40.48           C  
ATOM    873  CG  GLU H 113      12.210   7.014  47.107  1.00 46.92           C  
ATOM    874  CD  GLU H 113      13.702   7.312  47.170  1.00 51.04           C  
ATOM    875  OE1 GLU H 113      14.484   6.555  46.537  1.00 50.32           O  
ATOM    876  OE2 GLU H 113      14.076   8.313  47.840  1.00 53.76           O1-
ATOM    877  C   GLU H 113      10.091   7.495  43.961  1.00 34.32           C  
ATOM    878  O   GLU H 113       9.356   6.892  43.180  1.00 34.80           O  
ATOM    879  N   VAL H 114      10.769   8.600  43.619  1.00 28.25           N  
ATOM    880  CA  VAL H 114      10.704   9.144  42.300  1.00 27.53           C  
ATOM    881  CB  VAL H 114      11.276  10.532  42.230  1.00 26.19           C  
ATOM    882  CG1 VAL H 114      11.300  11.006  40.769  1.00 25.06           C  
ATOM    883  CG2 VAL H 114      10.457  11.440  43.165  1.00 25.18           C  
ATOM    884  C   VAL H 114      11.530   8.259  41.422  1.00 25.81           C  
ATOM    885  O   VAL H 114      12.659   7.913  41.768  1.00 26.26           O  
ATOM    886  N   LYS H 115      10.974   7.860  40.261  1.00 25.75           N  
ATOM    887  CA  LYS H 115      11.698   6.988  39.384  1.00 24.86           C  
ATOM    888  CB  LYS H 115      11.175   5.543  39.442  1.00 26.64           C  
ATOM    889  CG  LYS H 115      11.941   4.556  38.563  1.00 37.95           C  
ATOM    890  CD  LYS H 115      11.589   3.096  38.853  1.00 48.15           C  
ATOM    891  CE  LYS H 115      12.342   2.098  37.972  1.00 40.81           C  
ATOM    892  NZ  LYS H 115      11.948   0.716  38.324  1.00 46.76           N1+
ATOM    893  C   LYS H 115      11.530   7.472  37.971  1.00 22.95           C  
ATOM    894  O   LYS H 115      10.418   7.753  37.527  1.00 23.31           O  
ATOM    895  N   LEU H 116      12.654   7.594  37.235  1.00 20.50           N  
ATOM    896  CA  LEU H 116      12.631   8.005  35.859  1.00 19.12           C  
ATOM    897  CB  LEU H 116      13.345   9.346  35.617  1.00 17.95           C  
ATOM    898  CG  LEU H 116      12.679  10.539  36.332  1.00 18.40           C  
ATOM    899  CD1 LEU H 116      13.444  11.845  36.062  1.00 16.28           C  
ATOM    900  CD2 LEU H 116      11.190  10.646  35.970  1.00 15.46           C  
ATOM    901  C   LEU H 116      13.373   6.959  35.085  1.00 18.18           C  
ATOM    902  O   LEU H 116      14.514   6.641  35.420  1.00 17.62           O  
ATOM    903  N   VAL H 117      12.748   6.382  34.030  1.00 16.19           N  
ATOM    904  CA  VAL H 117      13.429   5.354  33.294  1.00 16.78           C  
ATOM    905  CB  VAL H 117      12.777   4.008  33.430  1.00 19.13           C  
ATOM    906  CG1 VAL H 117      13.573   2.989  32.603  1.00 18.79           C  
ATOM    907  CG2 VAL H 117      12.681   3.659  34.923  1.00 17.62           C  
ATOM    908  C   VAL H 117      13.406   5.698  31.837  1.00 16.21           C  
ATOM    909  O   VAL H 117      12.342   5.769  31.220  1.00 16.38           O  
ATOM    910  N   GLU H 118      14.595   5.900  31.240  1.00 16.09           N  
ATOM    911  CA  GLU H 118      14.689   6.250  29.851  1.00 16.57           C  
ATOM    912  CB  GLU H 118      15.914   7.124  29.507  1.00 16.77           C  
ATOM    913  CG  GLU H 118      15.919   8.498  30.187  1.00 17.04           C  
ATOM    914  CD  GLU H 118      16.683   8.401  31.503  1.00 19.08           C  
ATOM    915  OE1 GLU H 118      16.510   7.389  32.231  1.00 19.93           O  
ATOM    916  OE2 GLU H 118      17.462   9.345  31.796  1.00 17.77           O1-
ATOM    917  C   GLU H 118      14.802   4.999  29.036  1.00 17.67           C  
ATOM    918  O   GLU H 118      15.263   3.966  29.519  1.00 19.27           O  
ATOM    919  N   SER H 119      14.354   5.063  27.763  1.00 17.83           N  
ATOM    920  CA  SER H 119      14.460   3.934  26.881  1.00 19.85           C  
ATOM    921  CB  SER H 119      13.249   2.984  26.933  1.00 18.25           C  
ATOM    922  OG  SER H 119      13.149   2.373  28.210  1.00 22.09           O  
ATOM    923  C   SER H 119      14.501   4.455  25.476  1.00 19.44           C  
ATOM    924  O   SER H 119      14.225   5.628  25.227  1.00 18.41           O  
ATOM    925  N   GLY H 120      14.856   3.575  24.514  1.00 20.20           N  
ATOM    926  CA  GLY H 120      14.811   3.950  23.127  1.00 19.72           C  
ATOM    927  C   GLY H 120      16.166   4.270  22.559  1.00 21.74           C  
ATOM    928  O   GLY H 120      16.274   4.524  21.359  1.00 24.38           O  
ATOM    929  N   GLY H 121      17.241   4.259  23.368  1.00 19.53           N  
ATOM    930  CA  GLY H 121      18.526   4.590  22.814  1.00 19.27           C  
ATOM    931  C   GLY H 121      18.973   3.462  21.936  1.00 20.64           C  
ATOM    932  O   GLY H 121      18.473   2.344  22.038  1.00 19.49           O  
ATOM    933  N   GLY H 122      19.945   3.734  21.038  1.00 20.64           N  
ATOM    934  CA  GLY H 122      20.411   2.692  20.165  1.00 20.06           C  
ATOM    935  C   GLY H 122      21.284   3.298  19.110  1.00 21.00           C  
ATOM    936  O   GLY H 122      21.622   4.480  19.161  1.00 18.93           O  
ATOM    937  N   LEU H 123      21.674   2.473  18.117  1.00 20.80           N  
ATOM    938  CA  LEU H 123      22.529   2.906  17.047  1.00 19.10           C  
ATOM    939  CB  LEU H 123      23.372   1.760  16.460  1.00 18.57           C  
ATOM    940  CG  LEU H 123      24.302   2.185  15.310  1.00 19.66           C  
ATOM    941  CD1 LEU H 123      25.334   3.218  15.786  1.00 17.94           C  
ATOM    942  CD2 LEU H 123      24.951   0.966  14.637  1.00 18.60           C  
ATOM    943  C   LEU H 123      21.671   3.458  15.956  1.00 19.81           C  
ATOM    944  O   LEU H 123      20.647   2.877  15.601  1.00 20.42           O  
ATOM    945  N   VAL H 124      22.066   4.621  15.400  1.00 19.23           N  
ATOM    946  CA  VAL H 124      21.291   5.211  14.350  1.00 21.14           C  
ATOM    947  CB  VAL H 124      20.339   6.241  14.888  1.00 22.37           C  
ATOM    948  CG1 VAL H 124      21.143   7.431  15.433  1.00 24.72           C  
ATOM    949  CG2 VAL H 124      19.309   6.590  13.812  1.00 24.15           C  
ATOM    950  C   VAL H 124      22.239   5.841  13.369  1.00 22.35           C  
ATOM    951  O   VAL H 124      23.302   6.334  13.743  1.00 21.63           O  
ATOM    952  N   LYS H 125      21.877   5.826  12.070  1.00 23.70           N  
ATOM    953  CA  LYS H 125      22.723   6.359  11.036  1.00 24.20           C  
ATOM    954  CB  LYS H 125      22.360   5.870   9.625  1.00 24.93           C  
ATOM    955  CG  LYS H 125      22.649   4.385   9.412  1.00 31.37           C  
ATOM    956  CD  LYS H 125      22.021   3.811   8.141  1.00 40.15           C  
ATOM    957  CE  LYS H 125      22.332   2.328   7.924  1.00 38.84           C  
ATOM    958  NZ  LYS H 125      23.787   2.141   7.728  1.00 42.50           N1+
ATOM    959  C   LYS H 125      22.613   7.848  11.048  1.00 22.69           C  
ATOM    960  O   LYS H 125      21.649   8.415  11.557  1.00 23.25           O  
ATOM    961  N   PRO H 126      23.602   8.500  10.501  1.00 22.64           N  
ATOM    962  CA  PRO H 126      23.576   9.932  10.484  1.00 21.83           C  
ATOM    963  CD  PRO H 126      24.959   7.978  10.515  1.00 21.80           C  
ATOM    964  CB  PRO H 126      24.967  10.365  10.027  1.00 21.12           C  
ATOM    965  CG  PRO H 126      25.874   9.217  10.513  1.00 22.17           C  
ATOM    966  C   PRO H 126      22.448  10.423   9.640  1.00 22.49           C  
ATOM    967  O   PRO H 126      22.201   9.852   8.579  1.00 23.21           O  
ATOM    968  N   GLY H 127      21.753  11.480  10.105  1.00 22.87           N  
ATOM    969  CA  GLY H 127      20.653  12.050   9.384  1.00 20.90           C  
ATOM    970  C   GLY H 127      19.410  11.287   9.729  1.00 21.91           C  
ATOM    971  O   GLY H 127      18.320  11.626   9.272  1.00 23.34           O  
ATOM    972  N   ALA H 128      19.543  10.237  10.561  1.00 22.47           N  
ATOM    973  CA  ALA H 128      18.425   9.402  10.904  1.00 21.94           C  
ATOM    974  CB  ALA H 128      18.823   7.964  11.260  1.00  0.00           C  
ATOM    975  C   ALA H 128      17.664   9.993  12.056  1.00 21.66           C  
ATOM    976  O   ALA H 128      18.024  11.045  12.582  1.00 23.15           O  
ATOM    977  N   SER H 129      16.546   9.336  12.443  1.00 22.30           N  
ATOM    978  CA  SER H 129      15.727   9.827  13.519  1.00 22.03           C  
ATOM    979  CB  SER H 129      14.302  10.209  13.081  1.00 21.88           C  
ATOM    980  OG  SER H 129      14.346  11.290  12.162  1.00 28.11           O  
ATOM    981  C   SER H 129      15.585   8.762  14.571  1.00 22.05           C  
ATOM    982  O   SER H 129      15.759   7.573  14.304  1.00 23.29           O  
ATOM    983  N   LEU H 130      15.292   9.187  15.820  1.00 21.25           N  
ATOM    984  CA  LEU H 130      15.132   8.266  16.912  1.00 19.99           C  
ATOM    985  CB  LEU H 130      16.483   7.976  17.594  1.00 22.20           C  
ATOM    986  CG  LEU H 130      16.452   6.915  18.706  1.00 23.59           C  
ATOM    987  CD1 LEU H 130      16.051   5.539  18.153  1.00 23.46           C  
ATOM    988  CD2 LEU H 130      17.793   6.878  19.457  1.00 23.75           C  
ATOM    989  C   LEU H 130      14.215   8.916  17.913  1.00 20.32           C  
ATOM    990  O   LEU H 130      14.193  10.140  18.029  1.00 18.74           O  
ATOM    991  N   LYS H 131      13.411   8.120  18.652  1.00 18.71           N  
ATOM    992  CA  LYS H 131      12.517   8.692  19.624  1.00 17.23           C  
ATOM    993  CB  LYS H 131      11.039   8.402  19.323  1.00 18.04           C  
ATOM    994  CG  LYS H 131      10.060   9.129  20.246  1.00 19.95           C  
ATOM    995  CD  LYS H 131       8.619   9.095  19.735  1.00 25.92           C  
ATOM    996  CE  LYS H 131       7.628   9.837  20.628  1.00 19.54           C  
ATOM    997  NZ  LYS H 131       6.292   9.844  19.995  1.00 21.37           N1+
ATOM    998  C   LYS H 131      12.828   8.082  20.960  1.00 16.83           C  
ATOM    999  O   LYS H 131      12.830   6.862  21.109  1.00 17.27           O  
ATOM   1000  N   LEU H 132      13.086   8.927  21.979  1.00 16.61           N  
ATOM   1001  CA  LEU H 132      13.422   8.447  23.289  1.00 15.80           C  
ATOM   1002  CB  LEU H 132      14.539   9.263  23.963  1.00 13.82           C  
ATOM   1003  CG  LEU H 132      15.875   9.241  23.195  1.00 15.54           C  
ATOM   1004  CD1 LEU H 132      16.948  10.071  23.916  1.00 13.22           C  
ATOM   1005  CD2 LEU H 132      16.337   7.803  22.919  1.00 12.52           C  
ATOM   1006  C   LEU H 132      12.212   8.584  24.162  1.00 16.88           C  
ATOM   1007  O   LEU H 132      11.359   9.439  23.926  1.00 17.94           O  
ATOM   1008  N   SER H 133      12.103   7.724  25.198  1.00 17.72           N  
ATOM   1009  CA  SER H 133      10.977   7.780  26.086  1.00 18.97           C  
ATOM   1010  CB  SER H 133      10.063   6.547  25.996  1.00 20.54           C  
ATOM   1011  OG  SER H 133       9.518   6.433  24.690  1.00 27.43           O  
ATOM   1012  C   SER H 133      11.495   7.813  27.490  1.00 18.29           C  
ATOM   1013  O   SER H 133      12.580   7.313  27.780  1.00 18.68           O  
ATOM   1014  N   CYS H 134      10.720   8.440  28.399  1.00 18.95           N  
ATOM   1015  CA  CYS H 134      11.066   8.525  29.789  1.00 18.47           C  
ATOM   1016  CB  CYS H 134      11.526   9.950  30.169  1.00 18.89           C  
ATOM   1017  SG  CYS H 134      11.722  10.246  31.953  1.00 24.59           S  
ATOM   1018  C   CYS H 134       9.815   8.217  30.559  1.00 19.48           C  
ATOM   1019  O   CYS H 134       8.848   8.973  30.506  1.00 19.24           O  
ATOM   1020  N   ALA H 135       9.795   7.094  31.307  1.00 18.46           N  
ATOM   1021  CA  ALA H 135       8.615   6.759  32.057  1.00 19.80           C  
ATOM   1022  CB  ALA H 135       8.351   5.246  32.146  1.00 19.21           C  
ATOM   1023  C   ALA H 135       8.829   7.258  33.450  1.00 19.34           C  
ATOM   1024  O   ALA H 135       9.841   6.958  34.079  1.00 20.33           O  
ATOM   1025  N   ALA H 136       7.864   8.033  33.978  1.00 19.28           N  
ATOM   1026  CA  ALA H 136       8.042   8.599  35.285  1.00 17.61           C  
ATOM   1027  CB  ALA H 136       7.851  10.124  35.319  1.00 16.64           C  
ATOM   1028  C   ALA H 136       7.033   8.013  36.216  1.00 19.40           C  
ATOM   1029  O   ALA H 136       5.912   7.693  35.819  1.00 21.31           O  
ATOM   1030  N   SER H 137       7.434   7.829  37.492  1.00 19.39           N  
ATOM   1031  CA  SER H 137       6.530   7.315  38.479  1.00 20.55           C  
ATOM   1032  CB  SER H 137       6.474   5.778  38.513  1.00 21.11           C  
ATOM   1033  OG  SER H 137       7.748   5.249  38.849  1.00 22.95           O  
ATOM   1034  C   SER H 137       7.002   7.783  39.821  1.00 22.05           C  
ATOM   1035  O   SER H 137       8.145   8.209  39.977  1.00 20.27           O  
ATOM   1036  N   GLY H 138       6.131   7.690  40.849  1.00 31.17           N  
ATOM   1037  CA  GLY H 138       6.533   8.002  42.193  1.00 28.08           C  
ATOM   1038  C   GLY H 138       6.168   9.409  42.554  1.00 28.72           C  
ATOM   1039  O   GLY H 138       6.271   9.786  43.721  1.00 31.15           O  
ATOM   1040  N   PHE H 139       5.754  10.238  41.580  1.00 28.37           N  
ATOM   1041  CA  PHE H 139       5.380  11.577  41.934  1.00 26.33           C  
ATOM   1042  CB  PHE H 139       6.562  12.575  41.943  1.00 26.60           C  
ATOM   1043  CG  PHE H 139       7.161  12.685  40.581  1.00 24.34           C  
ATOM   1044  CD1 PHE H 139       8.125  11.798  40.164  1.00 24.86           C  
ATOM   1045  CD2 PHE H 139       6.765  13.677  39.717  1.00 26.21           C  
ATOM   1046  CE1 PHE H 139       8.680  11.897  38.910  1.00 26.24           C  
ATOM   1047  CE2 PHE H 139       7.318  13.782  38.461  1.00 26.04           C  
ATOM   1048  CZ  PHE H 139       8.279  12.891  38.053  1.00 24.61           C  
ATOM   1049  C   PHE H 139       4.321  12.035  40.979  1.00 26.68           C  
ATOM   1050  O   PHE H 139       4.014  11.343  40.008  1.00 26.99           O  
ATOM   1051  N   THR H 140       3.710  13.209  41.246  1.00 25.70           N  
ATOM   1052  CA  THR H 140       2.671  13.680  40.373  1.00 28.28           C  
ATOM   1053  CB  THR H 140       1.748  14.677  41.013  1.00 27.78           C  
ATOM   1054  OG1 THR H 140       1.128  14.101  42.152  1.00 26.11           O  
ATOM   1055  CG2 THR H 140       0.679  15.095  39.989  1.00 26.28           C  
ATOM   1056  C   THR H 140       3.353  14.355  39.231  1.00 26.80           C  
ATOM   1057  O   THR H 140       3.777  15.506  39.320  1.00 27.11           O  
ATOM   1058  N   PHE H 141       3.407  13.634  38.099  1.00 28.91           N  
ATOM   1059  CA  PHE H 141       4.122  13.975  36.902  1.00 28.54           C  
ATOM   1060  CB  PHE H 141       3.946  12.877  35.835  1.00 27.39           C  
ATOM   1061  CG  PHE H 141       4.742  13.203  34.617  1.00 24.94           C  
ATOM   1062  CD1 PHE H 141       6.102  13.000  34.597  1.00 24.94           C  
ATOM   1063  CD2 PHE H 141       4.124  13.684  33.485  1.00 23.54           C  
ATOM   1064  CE1 PHE H 141       6.840  13.290  33.475  1.00 22.74           C  
ATOM   1065  CE2 PHE H 141       4.856  13.975  32.358  1.00 24.12           C  
ATOM   1066  CZ  PHE H 141       6.217  13.781  32.353  1.00 21.96           C  
ATOM   1067  C   PHE H 141       3.634  15.276  36.337  1.00 26.97           C  
ATOM   1068  O   PHE H 141       4.434  16.111  35.920  1.00 25.40           O  
ATOM   1069  N   SER H 142       2.310  15.500  36.328  1.00 27.02           N  
ATOM   1070  CA  SER H 142       1.730  16.652  35.692  1.00 27.39           C  
ATOM   1071  CB  SER H 142       0.196  16.646  35.782  1.00 29.39           C  
ATOM   1072  OG  SER H 142      -0.313  15.462  35.189  1.00 30.33           O  
ATOM   1073  C   SER H 142       2.201  17.925  36.338  1.00 26.15           C  
ATOM   1074  O   SER H 142       2.198  18.980  35.709  1.00 28.05           O  
ATOM   1075  N   ASN H 143       2.582  17.864  37.625  1.00 26.58           N  
ATOM   1076  CA  ASN H 143       2.986  19.010  38.395  1.00 28.20           C  
ATOM   1077  CB  ASN H 143       2.974  18.747  39.911  1.00 29.10           C  
ATOM   1078  CG  ASN H 143       1.520  18.662  40.356  1.00 32.94           C  
ATOM   1079  OD1 ASN H 143       0.666  19.404  39.873  1.00 26.01           O  
ATOM   1080  ND2 ASN H 143       1.225  17.732  41.302  1.00 34.42           N  
ATOM   1081  C   ASN H 143       4.352  19.539  38.035  1.00 28.38           C  
ATOM   1082  O   ASN H 143       4.638  20.704  38.311  1.00 26.08           O  
ATOM   1083  N   TYR H 144       5.252  18.724  37.445  1.00 26.16           N  
ATOM   1084  CA  TYR H 144       6.607  19.199  37.315  1.00 23.67           C  
ATOM   1085  CB  TYR H 144       7.647  18.256  37.947  1.00 24.55           C  
ATOM   1086  CG  TYR H 144       7.525  18.271  39.433  1.00 28.58           C  
ATOM   1087  CD1 TYR H 144       6.604  17.490  40.089  1.00 27.40           C  
ATOM   1088  CD2 TYR H 144       8.355  19.067  40.182  1.00 26.93           C  
ATOM   1089  CE1 TYR H 144       6.509  17.506  41.461  1.00 27.30           C  
ATOM   1090  CE2 TYR H 144       8.266  19.087  41.553  1.00 30.73           C  
ATOM   1091  CZ  TYR H 144       7.342  18.307  42.198  1.00 31.42           C  
ATOM   1092  OH  TYR H 144       7.247  18.324  43.605  1.00 31.65           O  
ATOM   1093  C   TYR H 144       7.069  19.390  35.901  1.00 23.52           C  
ATOM   1094  O   TYR H 144       6.634  18.719  34.966  1.00 22.17           O  
ATOM   1095  N   GLY H 145       7.984  20.372  35.726  1.00 13.44           N  
ATOM   1096  CA  GLY H 145       8.602  20.575  34.447  1.00 13.70           C  
ATOM   1097  C   GLY H 145       9.622  19.487  34.299  1.00 14.12           C  
ATOM   1098  O   GLY H 145      10.164  18.995  35.288  1.00 13.02           O  
ATOM   1099  N   MET H 146       9.937  19.095  33.049  1.00 14.10           N  
ATOM   1100  CA  MET H 146      10.854  18.007  32.849  1.00 12.85           C  
ATOM   1101  CB  MET H 146      10.167  16.727  32.344  1.00 12.56           C  
ATOM   1102  CG  MET H 146       9.159  16.142  33.335  1.00 12.85           C  
ATOM   1103  SD  MET H 146       9.897  15.473  34.857  1.00 18.52           S  
ATOM   1104  CE  MET H 146      10.608  14.008  34.055  1.00 15.57           C  
ATOM   1105  C   MET H 146      11.844  18.408  31.799  1.00 14.45           C  
ATOM   1106  O   MET H 146      11.578  19.296  30.989  1.00 13.31           O  
ATOM   1107  N   SER H 147      13.030  17.760  31.792  1.00 11.80           N  
ATOM   1108  CA  SER H 147      14.019  18.129  30.818  1.00 12.24           C  
ATOM   1109  CB  SER H 147      14.962  19.235  31.322  1.00 12.84           C  
ATOM   1110  OG  SER H 147      15.550  18.850  32.555  1.00 13.99           O  
ATOM   1111  C   SER H 147      14.842  16.942  30.413  1.00 11.77           C  
ATOM   1112  O   SER H 147      14.779  15.874  31.023  1.00 12.93           O  
ATOM   1113  N   TRP H 148      15.604  17.109  29.308  1.00 11.92           N  
ATOM   1114  CA  TRP H 148      16.513  16.104  28.836  1.00 11.93           C  
ATOM   1115  CB  TRP H 148      16.253  15.656  27.387  1.00 11.27           C  
ATOM   1116  CG  TRP H 148      14.983  14.862  27.203  1.00 13.24           C  
ATOM   1117  CD2 TRP H 148      14.902  13.434  27.332  1.00 12.66           C  
ATOM   1118  CD1 TRP H 148      13.729  15.294  26.892  1.00 12.36           C  
ATOM   1119  NE1 TRP H 148      12.868  14.226  26.821  1.00 12.40           N  
ATOM   1120  CE2 TRP H 148      13.577  13.074  27.089  1.00 13.19           C  
ATOM   1121  CE3 TRP H 148      15.854  12.501  27.629  1.00 12.36           C  
ATOM   1122  CZ2 TRP H 148      13.181  11.768  27.140  1.00 11.67           C  
ATOM   1123  CZ3 TRP H 148      15.452  11.185  27.679  1.00 11.54           C  
ATOM   1124  CH2 TRP H 148      14.141  10.826  27.439  1.00 11.80           C  
ATOM   1125  C   TRP H 148      17.878  16.723  28.868  1.00 11.95           C  
ATOM   1126  O   TRP H 148      18.062  17.868  28.453  1.00 12.97           O  
ATOM   1127  N   VAL H 149      18.870  15.972  29.390  1.00 11.26           N  
ATOM   1128  CA  VAL H 149      20.232  16.426  29.485  1.00 11.81           C  
ATOM   1129  CB  VAL H 149      20.675  16.672  30.900  1.00 11.45           C  
ATOM   1130  CG1 VAL H 149      22.173  17.022  30.902  1.00 10.88           C  
ATOM   1131  CG2 VAL H 149      19.780  17.763  31.513  1.00 10.09           C  
ATOM   1132  C   VAL H 149      21.088  15.317  28.953  1.00 12.90           C  
ATOM   1133  O   VAL H 149      20.774  14.144  29.141  1.00 12.95           O  
ATOM   1134  N   ARG H 150      22.202  15.644  28.269  1.00 12.41           N  
ATOM   1135  CA  ARG H 150      22.995  14.572  27.732  1.00 14.06           C  
ATOM   1136  CB  ARG H 150      22.981  14.502  26.195  1.00 14.28           C  
ATOM   1137  CG  ARG H 150      23.480  15.767  25.498  1.00 13.53           C  
ATOM   1138  CD  ARG H 150      23.400  15.670  23.973  1.00 14.48           C  
ATOM   1139  NE  ARG H 150      23.761  16.999  23.407  1.00 14.86           N  
ATOM   1140  CZ  ARG H 150      23.685  17.197  22.058  1.00 17.78           C  
ATOM   1141  NH1 ARG H 150      23.292  16.177  21.244  1.00 17.19           N1+
ATOM   1142  NH2 ARG H 150      23.995  18.414  21.524  1.00 16.00           N  
ATOM   1143  C   ARG H 150      24.414  14.716  28.180  1.00 16.01           C  
ATOM   1144  O   ARG H 150      24.864  15.801  28.545  1.00 15.45           O  
ATOM   1145  N   GLN H 151      25.144  13.581  28.199  1.00 16.20           N  
ATOM   1146  CA  GLN H 151      26.524  13.592  28.583  1.00 16.32           C  
ATOM   1147  CB  GLN H 151      26.805  12.810  29.882  1.00 16.26           C  
ATOM   1148  CG  GLN H 151      28.261  12.890  30.349  1.00 17.74           C  
ATOM   1149  CD  GLN H 151      28.387  12.170  31.689  1.00 20.18           C  
ATOM   1150  OE1 GLN H 151      27.747  11.147  31.925  1.00 19.72           O  
ATOM   1151  NE2 GLN H 151      29.235  12.727  32.595  1.00 20.37           N  
ATOM   1152  C   GLN H 151      27.303  12.958  27.475  1.00 16.32           C  
ATOM   1153  O   GLN H 151      27.038  11.824  27.078  1.00 16.44           O  
ATOM   1154  N   ASN H 152      28.303  13.695  26.956  1.00 19.11           N  
ATOM   1155  CA  ASN H 152      29.103  13.243  25.854  1.00 19.99           C  
ATOM   1156  CB  ASN H 152      29.821  14.384  25.115  1.00 18.53           C  
ATOM   1157  CG  ASN H 152      28.767  15.287  24.490  1.00  0.00           C  
ATOM   1158  OD1 ASN H 152      28.714  16.484  24.773  1.00  0.00           O  
ATOM   1159  ND2 ASN H 152      27.904  14.702  23.617  1.00  0.00           N  
ATOM   1160  C   ASN H 152      30.158  12.311  26.370  1.00 23.46           C  
ATOM   1161  O   ASN H 152      30.336  12.147  27.577  1.00 22.05           O  
ATOM   1162  N   SER H 153      30.893  11.668  25.441  1.00 28.08           N  
ATOM   1163  CA  SER H 153      31.919  10.727  25.791  1.00 26.87           C  
ATOM   1164  CB  SER H 153      32.626  10.133  24.561  1.00 25.25           C  
ATOM   1165  OG  SER H 153      31.707   9.374  23.788  1.00  0.00           O  
ATOM   1166  C   SER H 153      32.959  11.440  26.606  1.00 28.87           C  
ATOM   1167  O   SER H 153      33.578  10.847  27.488  1.00 25.42           O  
ATOM   1168  N   ASP H 154      33.165  12.742  26.328  1.00 27.96           N  
ATOM   1169  CA  ASP H 154      34.111  13.581  27.011  1.00 31.33           C  
ATOM   1170  CB  ASP H 154      34.414  14.922  26.303  1.00 28.05           C  
ATOM   1171  CG  ASP H 154      33.160  15.770  26.188  1.00 33.35           C  
ATOM   1172  OD1 ASP H 154      32.058  15.229  26.467  1.00 32.36           O  
ATOM   1173  OD2 ASP H 154      33.285  16.967  25.815  1.00 32.48           O1-
ATOM   1174  C   ASP H 154      33.625  13.812  28.412  1.00 29.67           C  
ATOM   1175  O   ASP H 154      34.335  14.382  29.237  1.00 31.26           O  
ATOM   1176  N   LYS H 155      32.378  13.390  28.700  1.00 29.28           N  
ATOM   1177  CA  LYS H 155      31.769  13.512  29.997  1.00 28.68           C  
ATOM   1178  CB  LYS H 155      32.674  13.045  31.150  1.00 26.60           C  
ATOM   1179  CG  LYS H 155      32.845  11.527  31.204  1.00 30.63           C  
ATOM   1180  CD  LYS H 155      33.939  11.076  32.168  1.00 33.25           C  
ATOM   1181  CE  LYS H 155      34.073   9.556  32.270  1.00 38.75           C  
ATOM   1182  NZ  LYS H 155      35.148   9.213  33.224  1.00 38.94           N1+
ATOM   1183  C   LYS H 155      31.355  14.917  30.287  1.00 26.81           C  
ATOM   1184  O   LYS H 155      31.270  15.320  31.445  1.00 25.96           O  
ATOM   1185  N   ARG H 156      31.070  15.707  29.240  1.00 24.27           N  
ATOM   1186  CA  ARG H 156      30.548  17.017  29.488  1.00 22.13           C  
ATOM   1187  CB  ARG H 156      30.935  18.030  28.403  1.00 27.02           C  
ATOM   1188  CG  ARG H 156      32.446  18.257  28.351  1.00 34.70           C  
ATOM   1189  CD  ARG H 156      32.886  19.261  27.290  1.00 40.52           C  
ATOM   1190  NE  ARG H 156      32.444  20.601  27.757  1.00 46.44           N  
ATOM   1191  CZ  ARG H 156      31.216  21.074  27.399  1.00 47.76           C  
ATOM   1192  NH1 ARG H 156      30.411  20.348  26.569  1.00 46.90           N1+
ATOM   1193  NH2 ARG H 156      30.788  22.280  27.875  1.00 50.36           N  
ATOM   1194  C   ARG H 156      29.053  16.891  29.533  1.00 20.59           C  
ATOM   1195  O   ARG H 156      28.479  16.040  28.855  1.00 20.73           O  
ATOM   1196  N   LEU H 157      28.383  17.727  30.352  1.00 19.44           N  
ATOM   1197  CA  LEU H 157      26.951  17.680  30.489  1.00 17.98           C  
ATOM   1198  CB  LEU H 157      26.503  17.800  31.958  1.00 17.32           C  
ATOM   1199  CG  LEU H 157      26.927  16.599  32.827  1.00 19.32           C  
ATOM   1200  CD1 LEU H 157      26.555  16.810  34.300  1.00 18.36           C  
ATOM   1201  CD2 LEU H 157      26.352  15.284  32.277  1.00 18.45           C  
ATOM   1202  C   LEU H 157      26.378  18.847  29.739  1.00 16.65           C  
ATOM   1203  O   LEU H 157      26.877  19.965  29.850  1.00 14.44           O  
ATOM   1204  N   GLU H 158      25.320  18.605  28.932  1.00 14.98           N  
ATOM   1205  CA  GLU H 158      24.686  19.658  28.183  1.00 16.27           C  
ATOM   1206  CB  GLU H 158      24.878  19.584  26.657  1.00 15.59           C  
ATOM   1207  CG  GLU H 158      26.251  19.964  26.117  1.00 20.05           C  
ATOM   1208  CD  GLU H 158      26.170  19.812  24.601  1.00 25.08           C  
ATOM   1209  OE1 GLU H 158      25.584  18.793  24.146  1.00 25.21           O  
ATOM   1210  OE2 GLU H 158      26.677  20.710  23.881  1.00 25.29           O1-
ATOM   1211  C   GLU H 158      23.203  19.520  28.327  1.00 16.55           C  
ATOM   1212  O   GLU H 158      22.665  18.416  28.261  1.00 15.57           O  
ATOM   1213  N   TRP H 159      22.503  20.660  28.503  1.00 14.88           N  
ATOM   1214  CA  TRP H 159      21.068  20.662  28.587  1.00 12.75           C  
ATOM   1215  CB  TRP H 159      20.528  21.925  29.271  1.00 12.45           C  
ATOM   1216  CG  TRP H 159      19.035  22.085  29.163  1.00 14.06           C  
ATOM   1217  CD2 TRP H 159      18.404  23.111  28.383  1.00 15.00           C  
ATOM   1218  CD1 TRP H 159      18.033  21.370  29.747  1.00 13.28           C  
ATOM   1219  NE1 TRP H 159      16.814  21.880  29.370  1.00 12.22           N  
ATOM   1220  CE2 TRP H 159      17.028  22.955  28.533  1.00 12.23           C  
ATOM   1221  CE3 TRP H 159      18.931  24.105  27.607  1.00 14.61           C  
ATOM   1222  CZ2 TRP H 159      16.151  23.791  27.905  1.00 12.27           C  
ATOM   1223  CZ3 TRP H 159      18.044  24.946  26.973  1.00 14.53           C  
ATOM   1224  CH2 TRP H 159      16.682  24.791  27.120  1.00 12.94           C  
ATOM   1225  C   TRP H 159      20.511  20.617  27.196  1.00 13.21           C  
ATOM   1226  O   TRP H 159      20.891  21.418  26.347  1.00 12.58           O  
ATOM   1227  N   VAL H 160      19.689  19.583  26.904  1.00 13.20           N  
ATOM   1228  CA  VAL H 160      19.049  19.380  25.631  1.00 14.33           C  
ATOM   1229  CB  VAL H 160      18.841  17.924  25.340  1.00 15.30           C  
ATOM   1230  CG1 VAL H 160      18.148  17.793  23.975  1.00 14.06           C  
ATOM   1231  CG2 VAL H 160      20.201  17.212  25.421  1.00 12.74           C  
ATOM   1232  C   VAL H 160      17.716  20.066  25.438  1.00 14.40           C  
ATOM   1233  O   VAL H 160      17.489  20.695  24.406  1.00 16.03           O  
ATOM   1234  N   ALA H 161      16.779  19.938  26.403  1.00 13.98           N  
ATOM   1235  CA  ALA H 161      15.474  20.506  26.173  1.00 13.76           C  
ATOM   1236  CB  ALA H 161      14.665  19.766  25.093  1.00 13.50           C  
ATOM   1237  C   ALA H 161      14.666  20.457  27.435  1.00 14.81           C  
ATOM   1238  O   ALA H 161      14.920  19.645  28.325  1.00 14.10           O  
ATOM   1239  N   SER H 162      13.653  21.348  27.541  1.00 14.79           N  
ATOM   1240  CA  SER H 162      12.812  21.354  28.704  1.00 14.94           C  
ATOM   1241  CB  SER H 162      13.173  22.428  29.743  1.00 15.41           C  
ATOM   1242  OG  SER H 162      14.404  22.112  30.375  1.00 12.63           O  
ATOM   1243  C   SER H 162      11.404  21.627  28.286  1.00 16.03           C  
ATOM   1244  O   SER H 162      11.156  22.281  27.274  1.00 16.75           O  
ATOM   1245  N   ILE H 163      10.438  21.093  29.063  1.00 15.03           N  
ATOM   1246  CA  ILE H 163       9.048  21.326  28.797  1.00 15.29           C  
ATOM   1247  CB  ILE H 163       8.366  20.164  28.129  1.00 14.35           C  
ATOM   1248  CG1 ILE H 163       6.970  20.571  27.627  1.00 14.12           C  
ATOM   1249  CG2 ILE H 163       8.373  18.973  29.100  1.00 13.71           C  
ATOM   1250  CD1 ILE H 163       6.349  19.561  26.661  1.00 13.00           C  
ATOM   1251  C   ILE H 163       8.355  21.612  30.101  1.00 17.00           C  
ATOM   1252  O   ILE H 163       8.666  21.020  31.135  1.00 16.02           O  
ATOM   1253  N   ARG H 164       7.381  22.548  30.074  1.00 18.14           N  
ATOM   1254  CA  ARG H 164       6.652  22.942  31.249  1.00 20.26           C  
ATOM   1255  CB  ARG H 164       5.894  24.269  31.101  1.00 20.22           C  
ATOM   1256  CG  ARG H 164       6.831  25.477  31.110  1.00 14.11           C  
ATOM   1257  CD  ARG H 164       6.103  26.812  31.253  1.00 21.74           C  
ATOM   1258  NE  ARG H 164       7.134  27.854  31.521  1.00 24.37           N  
ATOM   1259  CZ  ARG H 164       6.773  29.163  31.668  1.00 21.68           C  
ATOM   1260  NH1 ARG H 164       5.467  29.536  31.534  1.00 25.15           N1+
ATOM   1261  NH2 ARG H 164       7.723  30.099  31.952  1.00 17.22           N  
ATOM   1262  C   ARG H 164       5.661  21.875  31.606  1.00 21.45           C  
ATOM   1263  O   ARG H 164       5.437  20.927  30.854  1.00 20.15           O  
ATOM   1264  N   SER H 165       5.072  22.089  32.798  1.00 18.49           N  
ATOM   1265  CA  SER H 165       3.940  21.377  33.293  1.00 22.78           C  
ATOM   1266  CB  SER H 165       3.760  21.527  34.814  1.00 22.15           C  
ATOM   1267  OG  SER H 165       3.506  22.885  35.145  1.00 28.78           O  
ATOM   1268  C   SER H 165       2.690  21.902  32.631  1.00 23.16           C  
ATOM   1269  O   SER H 165       1.749  21.156  32.375  1.00 23.77           O  
ATOM   1270  N   GLY H 166       2.617  23.209  32.315  1.00 23.42           N  
ATOM   1271  CA  GLY H 166       1.374  23.664  31.750  1.00 28.03           C  
ATOM   1272  C   GLY H 166       1.683  24.315  30.459  1.00 27.63           C  
ATOM   1273  O   GLY H 166       2.815  24.724  30.262  1.00 28.85           O  
ATOM   1274  N   GLY H 167       0.723  24.339  29.514  1.00 26.98           N  
ATOM   1275  CA  GLY H 167       0.833  25.141  28.325  1.00 24.19           C  
ATOM   1276  C   GLY H 167       1.591  24.470  27.221  1.00 25.72           C  
ATOM   1277  O   GLY H 167       1.380  24.786  26.053  1.00 25.95           O  
ATOM   1278  N   GLY H 168       2.494  23.522  27.523  1.00 21.87           N  
ATOM   1279  CA  GLY H 168       3.184  22.948  26.407  1.00 21.07           C  
ATOM   1280  C   GLY H 168       4.354  23.821  26.019  1.00 23.75           C  
ATOM   1281  O   GLY H 168       4.938  23.618  24.955  1.00 24.02           O  
ATOM   1282  N   ARG H 169       4.703  24.835  26.846  1.00 20.66           N  
ATOM   1283  CA  ARG H 169       5.931  25.557  26.681  1.00 20.62           C  
ATOM   1284  CB  ARG H 169       6.275  26.392  27.921  1.00 21.78           C  
ATOM   1285  CG  ARG H 169       5.170  27.368  28.326  1.00 23.79           C  
ATOM   1286  CD  ARG H 169       3.877  26.697  28.801  1.00 22.15           C  
ATOM   1287  NE  ARG H 169       2.979  27.776  29.297  1.00 30.48           N  
ATOM   1288  CZ  ARG H 169       2.760  27.924  30.636  1.00 39.64           C  
ATOM   1289  NH1 ARG H 169       3.256  27.009  31.519  1.00 47.54           N1+
ATOM   1290  NH2 ARG H 169       2.040  28.988  31.095  1.00 54.43           N  
ATOM   1291  C   ARG H 169       7.068  24.614  26.473  1.00 20.01           C  
ATOM   1292  O   ARG H 169       7.217  23.632  27.200  1.00 20.39           O  
ATOM   1293  N   THR H 170       7.922  24.911  25.473  1.00 17.71           N  
ATOM   1294  CA  THR H 170       9.061  24.079  25.228  1.00 14.28           C  
ATOM   1295  CB  THR H 170       8.945  23.268  23.982  1.00 16.05           C  
ATOM   1296  OG1 THR H 170       7.792  22.443  24.012  1.00 13.55           O  
ATOM   1297  CG2 THR H 170      10.185  22.390  23.919  1.00 11.84           C  
ATOM   1298  C   THR H 170      10.250  24.970  25.047  1.00 14.80           C  
ATOM   1299  O   THR H 170      10.128  26.090  24.549  1.00 14.09           O  
ATOM   1300  N   TYR H 171      11.445  24.497  25.461  1.00 15.07           N  
ATOM   1301  CA  TYR H 171      12.622  25.307  25.323  1.00 15.86           C  
ATOM   1302  CB  TYR H 171      13.141  25.813  26.681  1.00 15.46           C  
ATOM   1303  CG  TYR H 171      11.999  26.463  27.392  1.00 16.80           C  
ATOM   1304  CD1 TYR H 171      11.153  25.703  28.168  1.00 17.34           C  
ATOM   1305  CD2 TYR H 171      11.760  27.814  27.292  1.00 19.52           C  
ATOM   1306  CE1 TYR H 171      10.093  26.274  28.832  1.00 20.23           C  
ATOM   1307  CE2 TYR H 171      10.701  28.393  27.954  1.00 20.40           C  
ATOM   1308  CZ  TYR H 171       9.866  27.624  28.726  1.00 19.44           C  
ATOM   1309  OH  TYR H 171       8.779  28.218  29.404  1.00 22.88           O  
ATOM   1310  C   TYR H 171      13.700  24.429  24.757  1.00 15.53           C  
ATOM   1311  O   TYR H 171      13.814  23.264  25.138  1.00 16.17           O  
ATOM   1312  N   TYR H 172      14.520  24.957  23.819  1.00 16.02           N  
ATOM   1313  CA  TYR H 172      15.591  24.155  23.290  1.00 16.51           C  
ATOM   1314  CB  TYR H 172      15.363  23.628  21.857  1.00 15.33           C  
ATOM   1315  CG  TYR H 172      14.058  22.908  21.731  1.00 16.34           C  
ATOM   1316  CD1 TYR H 172      13.850  21.668  22.287  1.00 15.90           C  
ATOM   1317  CD2 TYR H 172      13.019  23.499  21.053  1.00 15.23           C  
ATOM   1318  CE1 TYR H 172      12.639  21.027  22.150  1.00 16.79           C  
ATOM   1319  CE2 TYR H 172      11.808  22.865  20.910  1.00 16.00           C  
ATOM   1320  CZ  TYR H 172      11.615  21.623  21.458  1.00 15.84           C  
ATOM   1321  OH  TYR H 172      10.373  20.969  21.316  1.00 14.60           O  
ATOM   1322  C   TYR H 172      16.815  25.020  23.189  1.00 16.89           C  
ATOM   1323  O   TYR H 172      16.719  26.238  23.053  1.00 18.52           O  
ATOM   1324  N   SER H 173      18.011  24.397  23.253  1.00 16.36           N  
ATOM   1325  CA  SER H 173      19.255  25.100  23.116  1.00 16.27           C  
ATOM   1326  CB  SER H 173      20.484  24.277  23.538  1.00 16.01           C  
ATOM   1327  OG  SER H 173      20.363  23.844  24.881  1.00 18.02           O  
ATOM   1328  C   SER H 173      19.445  25.338  21.654  1.00 17.77           C  
ATOM   1329  O   SER H 173      18.746  24.766  20.820  1.00 16.04           O  
ATOM   1330  N   ASP H 174      20.429  26.188  21.314  1.00 19.41           N  
ATOM   1331  CA  ASP H 174      20.699  26.551  19.954  1.00 21.90           C  
ATOM   1332  CB  ASP H 174      21.858  27.556  19.834  1.00 23.60           C  
ATOM   1333  CG  ASP H 174      21.423  28.886  20.433  1.00 24.12           C  
ATOM   1334  OD1 ASP H 174      20.195  29.066  20.652  1.00 25.31           O  
ATOM   1335  OD2 ASP H 174      22.315  29.742  20.675  1.00 27.91           O1-
ATOM   1336  C   ASP H 174      21.109  25.342  19.168  1.00 23.92           C  
ATOM   1337  O   ASP H 174      20.689  25.168  18.027  1.00 23.58           O  
ATOM   1338  N   ASN H 175      21.933  24.461  19.763  1.00 23.10           N  
ATOM   1339  CA  ASN H 175      22.475  23.356  19.022  1.00 24.79           C  
ATOM   1340  CB  ASN H 175      23.532  22.569  19.824  1.00 27.45           C  
ATOM   1341  CG  ASN H 175      22.974  22.207  21.194  1.00 33.39           C  
ATOM   1342  OD1 ASN H 175      22.778  23.077  22.043  1.00 35.08           O  
ATOM   1343  ND2 ASN H 175      22.721  20.893  21.429  1.00 39.70           N  
ATOM   1344  C   ASN H 175      21.419  22.418  18.501  1.00 25.47           C  
ATOM   1345  O   ASN H 175      21.530  21.925  17.378  1.00 25.93           O  
ATOM   1346  N   VAL H 176      20.418  22.082  19.330  1.00 23.28           N  
ATOM   1347  CA  VAL H 176      19.348  21.173  19.004  1.00 24.01           C  
ATOM   1348  CB  VAL H 176      18.807  20.466  20.213  1.00 23.10           C  
ATOM   1349  CG1 VAL H 176      19.952  19.652  20.837  1.00 21.86           C  
ATOM   1350  CG2 VAL H 176      18.180  21.487  21.169  1.00 21.88           C  
ATOM   1351  C   VAL H 176      18.186  21.779  18.264  1.00 23.62           C  
ATOM   1352  O   VAL H 176      17.441  21.049  17.611  1.00 24.18           O  
ATOM   1353  N   LYS H 177      17.953  23.103  18.382  1.00 24.22           N  
ATOM   1354  CA  LYS H 177      16.737  23.681  17.864  1.00 25.87           C  
ATOM   1355  CB  LYS H 177      16.647  25.212  17.983  1.00 27.10           C  
ATOM   1356  CG  LYS H 177      16.387  25.706  19.407  1.00 29.18           C  
ATOM   1357  CD  LYS H 177      16.404  27.229  19.539  1.00 32.31           C  
ATOM   1358  CE  LYS H 177      17.801  27.844  19.469  1.00 34.90           C  
ATOM   1359  NZ  LYS H 177      17.704  29.315  19.605  1.00 32.75           N1+
ATOM   1360  C   LYS H 177      16.501  23.331  16.429  1.00 25.44           C  
ATOM   1361  O   LYS H 177      17.381  23.442  15.577  1.00 25.61           O  
ATOM   1362  N   GLY H 178      15.259  22.875  16.159  1.00 24.30           N  
ATOM   1363  CA  GLY H 178      14.772  22.547  14.851  1.00 24.18           C  
ATOM   1364  C   GLY H 178      14.837  21.064  14.653  1.00 24.74           C  
ATOM   1365  O   GLY H 178      13.973  20.486  13.996  1.00 26.16           O  
ATOM   1366  N   ARG H 179      15.918  20.431  15.145  1.00 22.06           N  
ATOM   1367  CA  ARG H 179      16.128  19.012  15.035  1.00 20.80           C  
ATOM   1368  CB  ARG H 179      17.612  18.641  15.181  1.00 19.89           C  
ATOM   1369  CG  ARG H 179      18.475  19.234  14.066  1.00 20.06           C  
ATOM   1370  CD  ARG H 179      19.927  18.757  14.092  1.00 18.40           C  
ATOM   1371  NE  ARG H 179      20.597  19.378  15.270  1.00 20.10           N  
ATOM   1372  CZ  ARG H 179      21.327  18.596  16.116  1.00 20.77           C  
ATOM   1373  NH1 ARG H 179      21.348  17.245  15.940  1.00 20.04           N1+
ATOM   1374  NH2 ARG H 179      22.038  19.155  17.137  1.00 18.38           N  
ATOM   1375  C   ARG H 179      15.358  18.199  16.042  1.00 21.24           C  
ATOM   1376  O   ARG H 179      14.797  17.155  15.711  1.00 22.01           O  
ATOM   1377  N   PHE H 180      15.316  18.670  17.305  1.00 20.51           N  
ATOM   1378  CA  PHE H 180      14.780  17.910  18.405  1.00 20.47           C  
ATOM   1379  CB  PHE H 180      15.665  18.035  19.661  1.00 18.67           C  
ATOM   1380  CG  PHE H 180      16.954  17.308  19.468  1.00 18.79           C  
ATOM   1381  CD1 PHE H 180      17.767  17.567  18.389  1.00 19.19           C  
ATOM   1382  CD2 PHE H 180      17.380  16.401  20.410  1.00 17.61           C  
ATOM   1383  CE1 PHE H 180      18.959  16.901  18.229  1.00 19.36           C  
ATOM   1384  CE2 PHE H 180      18.571  15.734  20.257  1.00 18.95           C  
ATOM   1385  CZ  PHE H 180      19.364  15.977  19.161  1.00 18.99           C  
ATOM   1386  C   PHE H 180      13.450  18.462  18.807  1.00 20.33           C  
ATOM   1387  O   PHE H 180      13.200  19.660  18.687  1.00 21.73           O  
ATOM   1388  N   THR H 181      12.548  17.577  19.284  1.00 17.94           N  
ATOM   1389  CA  THR H 181      11.266  18.011  19.762  1.00 17.89           C  
ATOM   1390  CB  THR H 181      10.144  17.692  18.817  1.00 17.82           C  
ATOM   1391  OG1 THR H 181      10.380  18.299  17.555  1.00 20.46           O  
ATOM   1392  CG2 THR H 181       8.828  18.216  19.412  1.00 18.53           C  
ATOM   1393  C   THR H 181      10.991  17.278  21.043  1.00 17.06           C  
ATOM   1394  O   THR H 181      11.145  16.060  21.117  1.00 16.09           O  
ATOM   1395  N   ILE H 182      10.556  18.008  22.091  1.00 16.01           N  
ATOM   1396  CA  ILE H 182      10.257  17.402  23.358  1.00 15.66           C  
ATOM   1397  CB  ILE H 182      10.870  18.130  24.519  1.00 13.53           C  
ATOM   1398  CG1 ILE H 182      10.717  17.320  25.815  1.00 12.84           C  
ATOM   1399  CG2 ILE H 182      10.243  19.526  24.584  1.00 12.98           C  
ATOM   1400  CD1 ILE H 182      11.527  17.883  26.982  1.00 11.68           C  
ATOM   1401  C   ILE H 182       8.767  17.461  23.522  1.00 16.64           C  
ATOM   1402  O   ILE H 182       8.141  18.450  23.144  1.00 19.75           O  
ATOM   1403  N   SER H 183       8.155  16.373  24.045  1.00 15.95           N  
ATOM   1404  CA  SER H 183       6.726  16.324  24.233  1.00 17.74           C  
ATOM   1405  CB  SER H 183       5.975  15.557  23.129  1.00 17.21           C  
ATOM   1406  OG  SER H 183       6.143  16.181  21.868  1.00 20.35           O  
ATOM   1407  C   SER H 183       6.459  15.531  25.472  1.00 19.80           C  
ATOM   1408  O   SER H 183       7.361  14.904  26.025  1.00 21.26           O  
ATOM   1409  N   ARG H 184       5.197  15.548  25.952  1.00 18.12           N  
ATOM   1410  CA  ARG H 184       4.889  14.787  27.127  1.00 19.05           C  
ATOM   1411  CB  ARG H 184       5.029  15.605  28.421  1.00 18.59           C  
ATOM   1412  CG  ARG H 184       4.089  16.814  28.474  1.00 18.61           C  
ATOM   1413  CD  ARG H 184       4.411  17.797  29.601  1.00 19.05           C  
ATOM   1414  NE  ARG H 184       4.279  17.068  30.893  1.00 19.71           N  
ATOM   1415  CZ  ARG H 184       5.075  17.408  31.948  1.00 18.10           C  
ATOM   1416  NH1 ARG H 184       5.991  18.409  31.817  1.00 17.28           N1+
ATOM   1417  NH2 ARG H 184       4.961  16.746  33.136  1.00 16.92           N  
ATOM   1418  C   ARG H 184       3.467  14.333  27.058  1.00 20.71           C  
ATOM   1419  O   ARG H 184       2.607  15.013  26.498  1.00 20.37           O  
ATOM   1420  N   GLU H 185       3.197  13.137  27.619  1.00 22.02           N  
ATOM   1421  CA  GLU H 185       1.852  12.655  27.708  1.00 22.80           C  
ATOM   1422  CB  GLU H 185       1.656  11.267  27.076  1.00 24.71           C  
ATOM   1423  CG  GLU H 185       0.194  10.816  27.036  1.00 28.33           C  
ATOM   1424  CD  GLU H 185      -0.521  11.638  25.973  1.00  0.00           C  
ATOM   1425  OE1 GLU H 185      -0.004  11.698  24.825  1.00  0.00           O  
ATOM   1426  OE2 GLU H 185      -1.590  12.220  26.296  1.00  0.00           O1-
ATOM   1427  C   GLU H 185       1.572  12.543  29.174  1.00 22.29           C  
ATOM   1428  O   GLU H 185       2.059  11.633  29.843  1.00 23.53           O  
ATOM   1429  N   ASN H 186       0.767  13.478  29.709  1.00 22.63           N  
ATOM   1430  CA  ASN H 186       0.479  13.535  31.111  1.00 24.42           C  
ATOM   1431  CB  ASN H 186      -0.269  14.815  31.519  1.00 21.49           C  
ATOM   1432  CG  ASN H 186       0.733  15.960  31.434  1.00 22.45           C  
ATOM   1433  OD1 ASN H 186       1.937  15.756  31.580  1.00 22.48           O  
ATOM   1434  ND2 ASN H 186       0.225  17.199  31.198  1.00 21.50           N  
ATOM   1435  C   ASN H 186      -0.321  12.344  31.538  1.00 24.84           C  
ATOM   1436  O   ASN H 186      -0.166  11.873  32.663  1.00 26.57           O  
ATOM   1437  N   ALA H 187      -1.219  11.837  30.674  1.00 23.88           N  
ATOM   1438  CA  ALA H 187      -2.027  10.713  31.062  1.00 25.69           C  
ATOM   1439  CB  ALA H 187      -3.043  10.309  29.980  1.00 24.63           C  
ATOM   1440  C   ALA H 187      -1.144   9.524  31.309  1.00 25.53           C  
ATOM   1441  O   ALA H 187      -1.356   8.772  32.260  1.00 28.02           O  
ATOM   1442  N   LYS H 188      -0.166   9.301  30.412  1.00 25.12           N  
ATOM   1443  CA  LYS H 188       0.784   8.220  30.464  1.00 26.58           C  
ATOM   1444  CB  LYS H 188       1.341   7.820  29.090  1.00 27.87           C  
ATOM   1445  CG  LYS H 188       0.295   7.028  28.305  1.00 31.37           C  
ATOM   1446  CD  LYS H 188       0.658   6.734  26.852  1.00 38.44           C  
ATOM   1447  CE  LYS H 188      -0.408   5.900  26.138  1.00 43.91           C  
ATOM   1448  NZ  LYS H 188       0.039   5.573  24.767  1.00 41.24           N1+
ATOM   1449  C   LYS H 188       1.907   8.449  31.433  1.00 25.41           C  
ATOM   1450  O   LYS H 188       2.601   7.502  31.802  1.00 22.78           O  
ATOM   1451  N   ASN H 189       2.156   9.706  31.849  1.00 23.65           N  
ATOM   1452  CA  ASN H 189       3.279   9.975  32.706  1.00 22.80           C  
ATOM   1453  CB  ASN H 189       3.294   9.134  33.996  1.00 23.91           C  
ATOM   1454  CG  ASN H 189       2.177   9.610  34.914  1.00 26.21           C  
ATOM   1455  OD1 ASN H 189       1.830  10.789  34.938  1.00 25.73           O  
ATOM   1456  ND2 ASN H 189       1.598   8.664  35.701  1.00 28.79           N  
ATOM   1457  C   ASN H 189       4.530   9.654  31.948  1.00 22.01           C  
ATOM   1458  O   ASN H 189       5.471   9.073  32.490  1.00 21.09           O  
ATOM   1459  N   THR H 190       4.571  10.035  30.654  1.00 18.70           N  
ATOM   1460  CA  THR H 190       5.728   9.748  29.857  0.90 19.50           C  
ATOM   1461  CB  THR H 190       5.437   8.763  28.761  0.90 19.03           C  
ATOM   1462  OG1 THR H 190       4.946   7.551  29.315  1.00 27.36           O  
ATOM   1463  CG2 THR H 190       6.729   8.497  27.973  1.00 18.45           C  
ATOM   1464  C   THR H 190       6.210  11.012  29.212  1.00 17.82           C  
ATOM   1465  O   THR H 190       5.420  11.888  28.859  1.00 16.29           O  
ATOM   1466  N   LEU H 191       7.547  11.135  29.060  1.00 16.85           N  
ATOM   1467  CA  LEU H 191       8.178  12.262  28.432  1.00 15.87           C  
ATOM   1468  CB  LEU H 191       9.223  12.917  29.351  1.00 15.38           C  
ATOM   1469  CG  LEU H 191       9.948  14.135  28.756  1.00 17.40           C  
ATOM   1470  CD1 LEU H 191       8.973  15.290  28.472  1.00 15.18           C  
ATOM   1471  CD2 LEU H 191      11.115  14.565  29.662  1.00 16.20           C  
ATOM   1472  C   LEU H 191       8.869  11.732  27.204  1.00 17.41           C  
ATOM   1473  O   LEU H 191       9.433  10.638  27.234  1.00 18.18           O  
ATOM   1474  N   TYR H 192       8.842  12.488  26.085  1.00 17.96           N  
ATOM   1475  CA  TYR H 192       9.408  11.988  24.858  1.00 18.64           C  
ATOM   1476  CB  TYR H 192       8.373  11.796  23.734  1.00 19.89           C  
ATOM   1477  CG  TYR H 192       7.320  10.841  24.177  1.00 22.73           C  
ATOM   1478  CD1 TYR H 192       7.549   9.485  24.190  1.00 23.60           C  
ATOM   1479  CD2 TYR H 192       6.086  11.313  24.563  1.00 22.32           C  
ATOM   1480  CE1 TYR H 192       6.565   8.614  24.594  1.00 25.38           C  
ATOM   1481  CE2 TYR H 192       5.097  10.449  24.967  1.00 25.22           C  
ATOM   1482  CZ  TYR H 192       5.338   9.095  24.985  1.00 28.70           C  
ATOM   1483  OH  TYR H 192       4.327   8.204  25.399  1.00 27.55           O  
ATOM   1484  C   TYR H 192      10.369  12.991  24.299  1.00 17.88           C  
ATOM   1485  O   TYR H 192      10.271  14.191  24.558  1.00 18.88           O  
ATOM   1486  N   LEU H 193      11.362  12.498  23.532  1.00 16.83           N  
ATOM   1487  CA  LEU H 193      12.271  13.371  22.853  1.00 15.10           C  
ATOM   1488  CB  LEU H 193      13.676  13.394  23.483  1.00 13.47           C  
ATOM   1489  CG  LEU H 193      14.651  14.370  22.800  1.00 13.62           C  
ATOM   1490  CD1 LEU H 193      14.174  15.825  22.948  1.00 11.05           C  
ATOM   1491  CD2 LEU H 193      16.087  14.167  23.309  1.00 11.83           C  
ATOM   1492  C   LEU H 193      12.397  12.836  21.460  1.00 16.59           C  
ATOM   1493  O   LEU H 193      12.873  11.721  21.257  1.00 15.30           O  
ATOM   1494  N   GLN H 194      11.963  13.622  20.457  1.00 17.01           N  
ATOM   1495  CA  GLN H 194      12.052  13.180  19.093  1.00 18.87           C  
ATOM   1496  CB  GLN H 194      10.871  13.649  18.225  1.00 19.82           C  
ATOM   1497  CG  GLN H 194      10.953  13.185  16.770  1.00 23.16           C  
ATOM   1498  CD  GLN H 194      10.789  11.675  16.743  1.00 26.54           C  
ATOM   1499  OE1 GLN H 194      11.634  10.951  16.220  1.00 27.03           O  
ATOM   1500  NE2 GLN H 194       9.663  11.183  17.325  1.00 24.46           N  
ATOM   1501  C   GLN H 194      13.295  13.783  18.530  1.00 19.32           C  
ATOM   1502  O   GLN H 194      13.495  14.994  18.597  1.00 20.04           O  
ATOM   1503  N   MET H 195      14.179  12.942  17.959  1.00 20.12           N  
ATOM   1504  CA  MET H 195      15.401  13.468  17.427  1.00 20.35           C  
ATOM   1505  CB  MET H 195      16.664  12.822  18.024  1.00 19.93           C  
ATOM   1506  CG  MET H 195      16.827  13.082  19.523  1.00 20.24           C  
ATOM   1507  SD  MET H 195      18.309  12.337  20.269  1.00 26.20           S  
ATOM   1508  CE  MET H 195      17.743  10.619  20.146  1.00 22.57           C  
ATOM   1509  C   MET H 195      15.430  13.227  15.952  1.00 21.13           C  
ATOM   1510  O   MET H 195      15.159  12.124  15.481  1.00 20.81           O  
ATOM   1511  N   SER H 196      15.767  14.278  15.181  1.00 20.22           N  
ATOM   1512  CA  SER H 196      15.843  14.143  13.755  1.00 18.91           C  
ATOM   1513  CB  SER H 196      14.680  14.824  13.016  1.00 20.17           C  
ATOM   1514  OG  SER H 196      14.668  16.215  13.301  1.00 15.92           O  
ATOM   1515  C   SER H 196      17.120  14.786  13.308  1.00 20.38           C  
ATOM   1516  O   SER H 196      17.759  15.513  14.067  1.00 19.89           O  
ATOM   1517  N   SER H 197      17.541  14.502  12.056  1.00 19.59           N  
ATOM   1518  CA  SER H 197      18.737  15.081  11.506  1.00 20.34           C  
ATOM   1519  CB  SER H 197      18.624  16.598  11.268  1.00 21.09           C  
ATOM   1520  OG  SER H 197      17.616  16.872  10.304  1.00 26.31           O  
ATOM   1521  C   SER H 197      19.874  14.854  12.449  1.00 18.95           C  
ATOM   1522  O   SER H 197      20.639  15.770  12.742  1.00 18.29           O  
ATOM   1523  N   LEU H 198      20.035  13.607  12.925  1.00 18.72           N  
ATOM   1524  CA  LEU H 198      21.054  13.302  13.884  1.00 18.93           C  
ATOM   1525  CB  LEU H 198      20.897  11.909  14.514  1.00 17.35           C  
ATOM   1526  CG  LEU H 198      19.697  11.822  15.472  1.00 17.33           C  
ATOM   1527  CD1 LEU H 198      19.564  10.420  16.081  1.00 17.61           C  
ATOM   1528  CD2 LEU H 198      19.778  12.915  16.547  1.00 18.57           C  
ATOM   1529  C   LEU H 198      22.418  13.414  13.282  1.00 20.48           C  
ATOM   1530  O   LEU H 198      22.626  13.148  12.097  1.00 21.11           O  
ATOM   1531  N   LYS H 199      23.383  13.845  14.120  1.00 21.91           N  
ATOM   1532  CA  LYS H 199      24.747  14.030  13.717  1.00 24.38           C  
ATOM   1533  CB  LYS H 199      25.196  15.500  13.776  1.00 26.91           C  
ATOM   1534  CG  LYS H 199      24.434  16.403  12.803  1.00 31.40           C  
ATOM   1535  CD  LYS H 199      24.659  17.901  13.026  1.00 36.73           C  
ATOM   1536  CE  LYS H 199      23.763  18.514  14.101  1.00  0.00           C  
ATOM   1537  NZ  LYS H 199      24.042  19.963  14.228  1.00  0.00           N1+
ATOM   1538  C   LYS H 199      25.603  13.267  14.681  1.00 23.35           C  
ATOM   1539  O   LYS H 199      25.148  12.853  15.746  1.00 22.39           O  
ATOM   1540  N   SER H 200      26.887  13.071  14.326  1.00 21.62           N  
ATOM   1541  CA  SER H 200      27.796  12.313  15.137  1.00 23.79           C  
ATOM   1542  CB  SER H 200      29.196  12.196  14.511  1.00 23.16           C  
ATOM   1543  OG  SER H 200      29.125  11.476  13.289  1.00 25.08           O  
ATOM   1544  C   SER H 200      27.959  12.994  16.465  1.00 23.07           C  
ATOM   1545  O   SER H 200      28.171  12.337  17.483  1.00 23.68           O  
ATOM   1546  N   GLU H 201      27.830  14.333  16.485  1.00 22.93           N  
ATOM   1547  CA  GLU H 201      28.027  15.122  17.671  1.00 23.28           C  
ATOM   1548  CB  GLU H 201      27.883  16.636  17.432  1.00 27.39           C  
ATOM   1549  CG  GLU H 201      29.011  17.246  16.598  1.00 35.84           C  
ATOM   1550  CD  GLU H 201      28.746  16.954  15.130  1.00 37.23           C  
ATOM   1551  OE1 GLU H 201      27.580  17.134  14.693  1.00 39.57           O  
ATOM   1552  OE2 GLU H 201      29.708  16.548  14.423  1.00 42.63           O1-
ATOM   1553  C   GLU H 201      27.007  14.749  18.702  1.00 23.24           C  
ATOM   1554  O   GLU H 201      27.247  14.889  19.898  1.00 23.50           O  
ATOM   1555  N   ASP H 202      25.826  14.295  18.251  1.00 18.24           N  
ATOM   1556  CA  ASP H 202      24.704  13.947  19.078  1.00 17.95           C  
ATOM   1557  CB  ASP H 202      23.434  13.672  18.258  1.00 16.90           C  
ATOM   1558  CG  ASP H 202      23.002  14.992  17.636  1.00 20.38           C  
ATOM   1559  OD1 ASP H 202      23.019  16.026  18.355  1.00 20.53           O  
ATOM   1560  OD2 ASP H 202      22.665  14.983  16.422  1.00 19.71           O1-
ATOM   1561  C   ASP H 202      24.977  12.729  19.919  1.00 17.69           C  
ATOM   1562  O   ASP H 202      24.225  12.451  20.851  1.00 18.11           O  
ATOM   1563  N   THR H 203      25.999  11.917  19.584  1.00 16.80           N  
ATOM   1564  CA  THR H 203      26.243  10.716  20.343  1.00 16.61           C  
ATOM   1565  CB  THR H 203      27.440   9.951  19.859  1.00 18.06           C  
ATOM   1566  OG1 THR H 203      27.276   9.599  18.494  1.00 17.41           O  
ATOM   1567  CG2 THR H 203      27.605   8.684  20.715  1.00 15.30           C  
ATOM   1568  C   THR H 203      26.469  11.067  21.782  1.00 16.20           C  
ATOM   1569  O   THR H 203      27.342  11.869  22.112  1.00 17.91           O  
ATOM   1570  N   ALA H 204      25.667  10.463  22.687  1.00 15.62           N  
ATOM   1571  CA  ALA H 204      25.812  10.741  24.088  1.00 16.38           C  
ATOM   1572  CB  ALA H 204      25.552  12.214  24.450  1.00 14.66           C  
ATOM   1573  C   ALA H 204      24.812   9.923  24.841  1.00 16.27           C  
ATOM   1574  O   ALA H 204      23.974   9.236  24.257  1.00 15.26           O  
ATOM   1575  N   LEU H 205      24.914   9.960  26.183  1.00 16.19           N  
ATOM   1576  CA  LEU H 205      23.969   9.286  27.021  1.00 15.57           C  
ATOM   1577  CB  LEU H 205      24.588   8.811  28.349  1.00 17.72           C  
ATOM   1578  CG  LEU H 205      23.627   8.020  29.253  1.00 16.09           C  
ATOM   1579  CD1 LEU H 205      23.196   6.705  28.584  1.00 12.78           C  
ATOM   1580  CD2 LEU H 205      24.231   7.802  30.650  1.00 12.61           C  
ATOM   1581  C   LEU H 205      22.925  10.319  27.314  1.00 15.57           C  
ATOM   1582  O   LEU H 205      23.255  11.454  27.654  1.00 15.38           O  
ATOM   1583  N   TYR H 206      21.632   9.964  27.169  1.00 14.88           N  
ATOM   1584  CA  TYR H 206      20.591  10.938  27.360  1.00 14.44           C  
ATOM   1585  CB  TYR H 206      19.547  10.967  26.227  1.00 13.77           C  
ATOM   1586  CG  TYR H 206      20.157  11.612  25.028  1.00 14.87           C  
ATOM   1587  CD1 TYR H 206      20.977  10.918  24.170  1.00 14.31           C  
ATOM   1588  CD2 TYR H 206      19.892  12.933  24.758  1.00 14.48           C  
ATOM   1589  CE1 TYR H 206      21.525  11.538  23.069  1.00 13.89           C  
ATOM   1590  CE2 TYR H 206      20.436  13.555  23.661  1.00 14.81           C  
ATOM   1591  CZ  TYR H 206      21.257  12.859  22.812  1.00 15.29           C  
ATOM   1592  OH  TYR H 206      21.818  13.498  21.685  1.00 14.36           O  
ATOM   1593  C   TYR H 206      19.856  10.650  28.632  1.00 15.15           C  
ATOM   1594  O   TYR H 206      19.381   9.537  28.854  1.00 15.29           O  
ATOM   1595  N   TYR H 207      19.731  11.687  29.491  1.00 14.20           N  
ATOM   1596  CA  TYR H 207      19.090  11.532  30.764  1.00 13.71           C  
ATOM   1597  CB  TYR H 207      19.863  12.083  31.983  1.00 13.79           C  
ATOM   1598  CG  TYR H 207      21.186  11.434  32.209  1.00 15.72           C  
ATOM   1599  CD1 TYR H 207      21.283  10.199  32.802  1.00 15.69           C  
ATOM   1600  CD2 TYR H 207      22.343  12.069  31.833  1.00 16.93           C  
ATOM   1601  CE1 TYR H 207      22.507   9.611  33.018  1.00 17.32           C  
ATOM   1602  CE2 TYR H 207      23.572  11.487  32.047  1.00 18.04           C  
ATOM   1603  CZ  TYR H 207      23.657  10.253  32.641  1.00 18.72           C  
ATOM   1604  OH  TYR H 207      24.910   9.646  32.865  1.00 21.15           O  
ATOM   1605  C   TYR H 207      17.855  12.381  30.780  1.00 13.59           C  
ATOM   1606  O   TYR H 207      17.812  13.471  30.215  1.00 14.04           O  
ATOM   1607  N   CYS H 208      16.814  11.863  31.450  1.00 13.95           N  
ATOM   1608  CA  CYS H 208      15.566  12.522  31.688  1.00 14.90           C  
ATOM   1609  CB  CYS H 208      14.439  11.471  31.612  1.00 17.31           C  
ATOM   1610  SG  CYS H 208      12.763  11.995  32.048  1.00 26.32           S  
ATOM   1611  C   CYS H 208      15.695  13.050  33.093  1.00 14.22           C  
ATOM   1612  O   CYS H 208      16.220  12.352  33.963  1.00 14.54           O  
ATOM   1613  N   VAL H 209      15.259  14.304  33.353  1.00 14.51           N  
ATOM   1614  CA  VAL H 209      15.470  14.839  34.674  1.00 14.84           C  
ATOM   1615  CB  VAL H 209      16.661  15.760  34.727  1.00 15.80           C  
ATOM   1616  CG1 VAL H 209      16.815  16.306  36.156  1.00  8.56           C  
ATOM   1617  CG2 VAL H 209      17.890  15.008  34.190  1.00  6.75           C  
ATOM   1618  C   VAL H 209      14.270  15.638  35.095  1.00 15.85           C  
ATOM   1619  O   VAL H 209      13.548  16.201  34.272  1.00 16.22           O  
ATOM   1620  N   ARG H 210      14.037  15.718  36.422  1.00 16.35           N  
ATOM   1621  CA  ARG H 210      12.895  16.429  36.921  1.00 16.26           C  
ATOM   1622  CB  ARG H 210      12.157  15.688  38.054  1.00 16.55           C  
ATOM   1623  CG  ARG H 210      10.893  16.408  38.535  1.00 16.24           C  
ATOM   1624  CD  ARG H 210      10.153  15.681  39.661  1.00 17.64           C  
ATOM   1625  NE  ARG H 210      10.868  15.957  40.940  1.00 17.41           N  
ATOM   1626  CZ  ARG H 210      10.255  15.689  42.130  1.00 20.64           C  
ATOM   1627  NH1 ARG H 210       8.997  15.160  42.142  1.00 19.92           N1+
ATOM   1628  NH2 ARG H 210      10.890  15.947  43.309  1.00 19.27           N  
ATOM   1629  C   ARG H 210      13.353  17.745  37.468  1.00 17.26           C  
ATOM   1630  O   ARG H 210      14.416  17.853  38.079  1.00 15.94           O  
ATOM   1631  N   TYR H 211      12.534  18.792  37.250  1.00 17.81           N  
ATOM   1632  CA  TYR H 211      12.855  20.110  37.712  1.00 19.51           C  
ATOM   1633  CB  TYR H 211      12.491  21.191  36.678  1.00 19.53           C  
ATOM   1634  CG  TYR H 211      12.749  22.535  37.264  1.00 22.04           C  
ATOM   1635  CD1 TYR H 211      14.030  23.017  37.387  1.00 19.07           C  
ATOM   1636  CD2 TYR H 211      11.698  23.323  37.674  1.00 20.42           C  
ATOM   1637  CE1 TYR H 211      14.261  24.262  37.922  1.00 16.20           C  
ATOM   1638  CE2 TYR H 211      11.922  24.569  38.209  1.00 14.94           C  
ATOM   1639  CZ  TYR H 211      13.206  25.039  38.334  1.00 17.39           C  
ATOM   1640  OH  TYR H 211      13.439  26.317  38.883  1.00 19.50           O  
ATOM   1641  C   TYR H 211      12.048  20.343  38.951  1.00 20.34           C  
ATOM   1642  O   TYR H 211      10.820  20.283  38.925  1.00 20.61           O  
ATOM   1643  N   ASP H 212      12.710  20.604  40.096  1.00 19.06           N  
ATOM   1644  CA  ASP H 212      11.976  20.826  41.316  1.00 20.58           C  
ATOM   1645  CB  ASP H 212      12.717  20.342  42.576  1.00 21.24           C  
ATOM   1646  CG  ASP H 212      11.770  20.481  43.759  1.00 26.91           C  
ATOM   1647  OD1 ASP H 212      10.570  20.785  43.525  1.00 26.63           O  
ATOM   1648  OD2 ASP H 212      12.235  20.294  44.916  1.00 28.43           O1-
ATOM   1649  C   ASP H 212      11.774  22.301  41.468  1.00 21.48           C  
ATOM   1650  O   ASP H 212      12.694  23.032  41.821  1.00 22.51           O  
ATOM   1651  N   HIS H 213      10.538  22.770  41.212  1.00 24.39           N  
ATOM   1652  CA  HIS H 213      10.229  24.169  41.292  1.00 25.24           C  
ATOM   1653  ND1 HIS H 213       7.554  22.321  40.745  1.00 16.68           N  
ATOM   1654  CG  HIS H 213       7.732  23.607  41.204  1.00 30.13           C  
ATOM   1655  CB  HIS H 213       8.834  24.512  40.733  1.00 24.95           C  
ATOM   1656  NE2 HIS H 213       5.919  22.711  42.200  1.00 10.83           N  
ATOM   1657  CD2 HIS H 213       6.727  23.829  42.094  1.00 30.14           C  
ATOM   1658  CE1 HIS H 213       6.455  21.831  41.374  1.00 31.60           C  
ATOM   1659  C   HIS H 213      10.343  24.646  42.706  1.00 26.94           C  
ATOM   1660  O   HIS H 213      10.747  25.782  42.953  1.00 28.40           O  
ATOM   1661  N   TYR H 214       9.979  23.795  43.681  1.00 25.23           N  
ATOM   1662  CA  TYR H 214      10.014  24.228  45.047  1.00 25.46           C  
ATOM   1663  CB  TYR H 214       9.483  23.153  46.014  1.00 27.92           C  
ATOM   1664  CG  TYR H 214       8.050  22.889  45.677  1.00 31.83           C  
ATOM   1665  CD1 TYR H 214       7.068  23.784  46.036  1.00 28.89           C  
ATOM   1666  CD2 TYR H 214       7.682  21.738  45.015  1.00 29.59           C  
ATOM   1667  CE1 TYR H 214       5.747  23.544  45.732  1.00 29.40           C  
ATOM   1668  CE2 TYR H 214       6.363  21.491  44.710  1.00 29.54           C  
ATOM   1669  CZ  TYR H 214       5.393  22.396  45.065  1.00 33.72           C  
ATOM   1670  OH  TYR H 214       4.040  22.148  44.750  1.00 36.22           O  
ATOM   1671  C   TYR H 214      11.430  24.548  45.428  1.00 24.57           C  
ATOM   1672  O   TYR H 214      11.699  25.594  46.019  1.00 23.30           O  
ATOM   1673  N   SER H 215      12.369  23.634  45.107  1.00 22.57           N  
ATOM   1674  CA  SER H 215      13.762  23.797  45.424  1.00 22.50           C  
ATOM   1675  CB  SER H 215      14.548  22.477  45.328  1.00 22.75           C  
ATOM   1676  OG  SER H 215      14.489  21.959  44.007  1.00 12.36           O  
ATOM   1677  C   SER H 215      14.392  24.797  44.500  1.00 22.94           C  
ATOM   1678  O   SER H 215      15.356  25.464  44.871  1.00 23.42           O  
ATOM   1679  N   GLY H 216      13.875  24.933  43.263  1.00 21.39           N  
ATOM   1680  CA  GLY H 216      14.420  25.902  42.354  1.00 21.85           C  
ATOM   1681  C   GLY H 216      15.498  25.301  41.492  1.00 23.28           C  
ATOM   1682  O   GLY H 216      16.228  26.043  40.835  1.00 24.98           O  
ATOM   1683  N   SER H 217      15.657  23.956  41.489  1.00 22.49           N  
ATOM   1684  CA  SER H 217      16.627  23.345  40.612  1.00 22.64           C  
ATOM   1685  CB  SER H 217      18.074  23.319  41.155  1.00 21.13           C  
ATOM   1686  OG  SER H 217      18.198  22.463  42.277  1.00 17.45           O  
ATOM   1687  C   SER H 217      16.178  21.936  40.304  1.00 21.98           C  
ATOM   1688  O   SER H 217      15.200  21.461  40.877  1.00 21.38           O  
ATOM   1689  N   SER H 218      16.872  21.230  39.372  1.00 22.33           N  
ATOM   1690  CA  SER H 218      16.457  19.907  38.955  1.00 22.95           C  
ATOM   1691  CB  SER H 218      16.836  19.571  37.501  1.00 13.54           C  
ATOM   1692  OG  SER H 218      18.242  19.646  37.333  1.00 17.18           O  
ATOM   1693  C   SER H 218      17.073  18.864  39.841  1.00 23.61           C  
ATOM   1694  O   SER H 218      18.295  18.770  39.950  1.00 24.36           O  
ATOM   1695  N   ASP H 219      16.220  18.120  40.588  1.00 23.51           N  
ATOM   1696  CA  ASP H 219      16.682  17.094  41.492  1.00 24.65           C  
ATOM   1697  CB  ASP H 219      15.761  16.953  42.715  1.00 25.34           C  
ATOM   1698  CG  ASP H 219      14.335  16.669  42.258  1.00 30.90           C  
ATOM   1699  OD1 ASP H 219      14.073  16.636  41.025  1.00 28.65           O  
ATOM   1700  OD2 ASP H 219      13.474  16.509  43.161  1.00 32.09           O1-
ATOM   1701  C   ASP H 219      16.994  15.707  40.955  1.00 26.08           C  
ATOM   1702  O   ASP H 219      18.144  15.270  40.991  1.00 27.97           O  
ATOM   1703  N   TYR H 220      15.998  14.985  40.385  1.00 16.03           N  
ATOM   1704  CA  TYR H 220      16.168  13.586  40.058  1.00 15.93           C  
ATOM   1705  CB  TYR H 220      14.901  12.747  40.307  1.00 16.14           C  
ATOM   1706  CG  TYR H 220      14.654  12.698  41.777  1.00 19.83           C  
ATOM   1707  CD1 TYR H 220      15.294  11.767  42.565  1.00 22.44           C  
ATOM   1708  CD2 TYR H 220      13.780  13.578  42.371  1.00 21.21           C  
ATOM   1709  CE1 TYR H 220      15.068  11.718  43.921  1.00 24.15           C  
ATOM   1710  CE2 TYR H 220      13.550  13.535  43.726  1.00 24.54           C  
ATOM   1711  CZ  TYR H 220      14.195  12.605  44.504  1.00 25.31           C  
ATOM   1712  OH  TYR H 220      13.960  12.560  45.895  1.00 29.62           O  
ATOM   1713  C   TYR H 220      16.567  13.368  38.626  1.00 15.75           C  
ATOM   1714  O   TYR H 220      16.071  14.027  37.712  1.00 14.93           O  
ATOM   1715  N   TRP H 221      17.498  12.408  38.414  1.00 14.54           N  
ATOM   1716  CA  TRP H 221      17.994  12.039  37.110  1.00 15.64           C  
ATOM   1717  CB  TRP H 221      19.523  12.182  37.003  1.00 14.26           C  
ATOM   1718  CG  TRP H 221      20.042  13.597  37.117  1.00 14.41           C  
ATOM   1719  CD2 TRP H 221      20.759  14.285  36.080  1.00 14.01           C  
ATOM   1720  CD1 TRP H 221      19.992  14.449  38.180  1.00 14.30           C  
ATOM   1721  NE1 TRP H 221      20.619  15.632  37.867  1.00 14.78           N  
ATOM   1722  CE2 TRP H 221      21.100  15.542  36.578  1.00 15.34           C  
ATOM   1723  CE3 TRP H 221      21.109  13.897  34.818  1.00 14.18           C  
ATOM   1724  CZ2 TRP H 221      21.797  16.437  35.818  1.00 13.22           C  
ATOM   1725  CZ3 TRP H 221      21.808  14.803  34.053  1.00 13.56           C  
ATOM   1726  CH2 TRP H 221      22.145  16.047  34.543  1.00 15.89           C  
ATOM   1727  C   TRP H 221      17.701  10.580  36.918  1.00 15.93           C  
ATOM   1728  O   TRP H 221      17.630   9.823  37.883  1.00 16.92           O  
ATOM   1729  N   GLY H 222      17.514  10.152  35.651  1.00 17.49           N  
ATOM   1730  CA  GLY H 222      17.238   8.774  35.342  1.00 17.48           C  
ATOM   1731  C   GLY H 222      18.539   8.050  35.144  1.00 20.46           C  
ATOM   1732  O   GLY H 222      19.611   8.599  35.382  1.00 18.06           O  
ATOM   1733  N   GLN H 223      18.455   6.762  34.743  1.00 21.33           N  
ATOM   1734  CA  GLN H 223      19.599   5.929  34.482  1.00 22.92           C  
ATOM   1735  CB  GLN H 223      19.252   4.436  34.318  1.00 26.99           C  
ATOM   1736  CG  GLN H 223      18.802   3.748  35.611  1.00 37.13           C  
ATOM   1737  CD  GLN H 223      17.281   3.764  35.697  1.00 44.87           C  
ATOM   1738  OE1 GLN H 223      16.591   3.297  34.791  1.00 45.60           O  
ATOM   1739  NE2 GLN H 223      16.738   4.307  36.820  1.00 43.94           N  
ATOM   1740  C   GLN H 223      20.290   6.369  33.226  1.00 20.84           C  
ATOM   1741  O   GLN H 223      21.515   6.305  33.130  1.00 21.29           O  
ATOM   1742  N   GLY H 224      19.512   6.791  32.211  1.00 17.79           N  
ATOM   1743  CA  GLY H 224      20.075   7.258  30.973  1.00 16.98           C  
ATOM   1744  C   GLY H 224      19.996   6.175  29.937  1.00 16.29           C  
ATOM   1745  O   GLY H 224      20.052   4.987  30.248  1.00 16.54           O  
ATOM   1746  N   THR H 225      19.852   6.584  28.656  1.00 15.54           N  
ATOM   1747  CA  THR H 225      19.822   5.669  27.544  1.00 16.31           C  
ATOM   1748  CB  THR H 225      18.494   5.624  26.843  1.00 16.94           C  
ATOM   1749  OG1 THR H 225      18.499   4.617  25.843  1.00 19.83           O  
ATOM   1750  CG2 THR H 225      18.204   7.001  26.224  1.00 15.13           C  
ATOM   1751  C   THR H 225      20.856   6.156  26.573  1.00 15.92           C  
ATOM   1752  O   THR H 225      20.931   7.351  26.295  1.00 14.61           O  
ATOM   1753  N   THR H 226      21.663   5.245  25.991  1.00 16.10           N  
ATOM   1754  CA  THR H 226      22.753   5.720  25.185  1.00 16.21           C  
ATOM   1755  CB  THR H 226      24.015   4.927  25.355  1.00 17.55           C  
ATOM   1756  OG1 THR H 226      25.114   5.651  24.823  1.00 40.62           O  
ATOM   1757  CG2 THR H 226      23.869   3.586  24.618  1.00 38.72           C  
ATOM   1758  C   THR H 226      22.392   5.701  23.733  1.00 16.51           C  
ATOM   1759  O   THR H 226      21.814   4.744  23.220  1.00 17.02           O  
ATOM   1760  N   VAL H 227      22.724   6.807  23.036  1.00 15.65           N  
ATOM   1761  CA  VAL H 227      22.438   6.929  21.638  1.00 16.33           C  
ATOM   1762  CB  VAL H 227      21.626   8.153  21.318  1.00 16.62           C  
ATOM   1763  CG1 VAL H 227      21.446   8.246  19.796  1.00 15.72           C  
ATOM   1764  CG2 VAL H 227      20.300   8.088  22.092  1.00 16.37           C  
ATOM   1765  C   VAL H 227      23.742   7.062  20.915  1.00 16.69           C  
ATOM   1766  O   VAL H 227      24.593   7.871  21.286  1.00 16.94           O  
ATOM   1767  N   THR H 228      23.939   6.254  19.855  1.00 17.19           N  
ATOM   1768  CA  THR H 228      25.157   6.345  19.104  1.00 17.71           C  
ATOM   1769  CB  THR H 228      25.952   5.071  19.111  1.00 18.63           C  
ATOM   1770  OG1 THR H 228      26.270   4.703  20.446  1.00 18.76           O  
ATOM   1771  CG2 THR H 228      27.241   5.286  18.302  1.00 15.58           C  
ATOM   1772  C   THR H 228      24.789   6.642  17.686  1.00 18.37           C  
ATOM   1773  O   THR H 228      23.986   5.935  17.078  1.00 20.01           O  
ATOM   1774  N   VAL H 229      25.365   7.718  17.117  1.00 17.29           N  
ATOM   1775  CA  VAL H 229      25.062   8.043  15.754  1.00 18.12           C  
ATOM   1776  CB  VAL H 229      24.768   9.501  15.555  1.00 17.69           C  
ATOM   1777  CG1 VAL H 229      24.470   9.750  14.068  1.00 17.71           C  
ATOM   1778  CG2 VAL H 229      23.624   9.905  16.501  1.00 17.49           C  
ATOM   1779  C   VAL H 229      26.282   7.724  14.953  1.00 19.01           C  
ATOM   1780  O   VAL H 229      27.310   8.386  15.089  1.00 20.21           O  
ATOM   1781  N   SER H 230      26.201   6.694  14.090  1.00 19.01           N  
ATOM   1782  CA  SER H 230      27.351   6.356  13.304  1.00 17.68           C  
ATOM   1783  CB  SER H 230      28.373   5.478  14.046  1.00 16.83           C  
ATOM   1784  OG  SER H 230      27.816   4.199  14.311  1.00 19.16           O  
ATOM   1785  C   SER H 230      26.893   5.581  12.113  1.00 19.37           C  
ATOM   1786  O   SER H 230      25.779   5.059  12.082  1.00 18.66           O  
ATOM   1787  N   SER H 231      27.760   5.500  11.088  1.00 19.39           N  
ATOM   1788  CA  SER H 231      27.436   4.767   9.901  1.00 21.90           C  
ATOM   1789  CB  SER H 231      28.138   5.304   8.642  1.00 23.22           C  
ATOM   1790  OG  SER H 231      27.670   6.610   8.339  1.00 31.44           O  
ATOM   1791  C   SER H 231      27.934   3.346  10.121  1.00 22.00           C  
ATOM   1792  O   SER H 231      29.064   3.199  10.657  1.00 23.62           O  
ATOM   1793  OXT SER H 231      27.198   2.392   9.753  1.00  0.00           O1-
TER    1794      SER H 231 
CONECT  164  712
CONECT  712  164
CONECT 1017 1610
CONECT 1610 1017
END
