# Supplementary material for: Fully automated antibody structure prediction using BIOVIA tools: Validation study
Source: PLoS One. 2017 May 18;12(5):e0177923. doi: 10.1371/journal.pone.0177923 (PMC5436848; doi:10.1371/journal.pone.0177923)
Supplement: S1 Dataset — Predicted structures using the Top5 framework method, Chothia CDR definition with no canonical filtering and generating 50 models. These were used in the detailed discussion of outliers and for comparison against predictions using canonical filtering. (ZIP) [file pone.0177923.s003.zip › 4OQT_LH_FV_FinalModel.pdb]

REMARK   Accelrys Discovery Studio PDB file
REMARK   Created:  2015-05-08T07:44:49Z
SSBOND   1 CYS L   23    CYS L   88                                     
SSBOND   2 CYS H  130    CYS H  204                                     
ATOM      1  N   ASP L   1      24.490  32.776  26.932  1.00 45.79           N1+
ATOM      2  CA  ASP L   1      25.450  31.711  27.308  1.00 44.54           C  
ATOM      3  CB  ASP L   1      26.365  31.367  26.122  1.00 43.78           C  
ATOM      4  CG  ASP L   1      25.535  30.730  25.021  1.00 47.04           C  
ATOM      5  OD1 ASP L   1      24.336  30.439  25.272  1.00 28.64           O  
ATOM      6  OD2 ASP L   1      26.092  30.523  23.909  1.00 30.29           O1-
ATOM      7  C   ASP L   1      26.344  32.170  28.413  1.00 43.65           C  
ATOM      8  O   ASP L   1      27.030  33.183  28.292  1.00 44.12           O  
ATOM      9  N   ILE L   2      26.356  31.425  29.532  1.00 40.73           N  
ATOM     10  CA  ILE L   2      27.204  31.764  30.633  1.00 38.77           C  
ATOM     11  CB  ILE L   2      26.485  31.898  31.940  1.00 38.80           C  
ATOM     12  CG1 ILE L   2      25.504  33.079  31.873  1.00 36.82           C  
ATOM     13  CG2 ILE L   2      27.531  32.015  33.062  1.00 34.09           C  
ATOM     14  CD1 ILE L   2      24.571  33.163  33.075  1.00 39.26           C  
ATOM     15  C   ILE L   2      28.171  30.645  30.783  1.00 38.84           C  
ATOM     16  O   ILE L   2      27.778  29.491  30.943  1.00 38.84           O  
ATOM     17  N   GLN L   3      29.476  30.967  30.722  1.00 36.45           N  
ATOM     18  CA  GLN L   3      30.450  29.931  30.835  1.00 36.48           C  
ATOM     19  CB  GLN L   3      31.769  30.252  30.112  1.00 38.02           C  
ATOM     20  CG  GLN L   3      31.595  30.389  28.600  1.00  0.00           C  
ATOM     21  CD  GLN L   3      31.142  29.038  28.066  1.00  0.00           C  
ATOM     22  OE1 GLN L   3      31.186  28.032  28.772  1.00  0.00           O  
ATOM     23  NE2 GLN L   3      30.691  29.015  26.783  1.00  0.00           N  
ATOM     24  C   GLN L   3      30.762  29.738  32.277  1.00 36.01           C  
ATOM     25  O   GLN L   3      30.904  30.698  33.033  1.00 36.38           O  
ATOM     26  N   MET L   4      30.864  28.463  32.694  1.00 33.13           N  
ATOM     27  CA  MET L   4      31.193  28.152  34.049  1.00 32.11           C  
ATOM     28  CB  MET L   4      30.178  27.205  34.712  1.00 31.65           C  
ATOM     29  CG  MET L   4      28.778  27.814  34.835  1.00 30.66           C  
ATOM     30  SD  MET L   4      27.504  26.692  35.493  1.00  0.00           S  
ATOM     31  CE  MET L   4      28.085  26.742  37.213  1.00  0.00           C  
ATOM     32  C   MET L   4      32.509  27.442  33.996  1.00 34.27           C  
ATOM     33  O   MET L   4      32.658  26.447  33.289  1.00 32.51           O  
ATOM     34  N   THR L   5      33.504  27.946  34.752  1.00 32.93           N  
ATOM     35  CA  THR L   5      34.813  27.363  34.722  1.00 34.50           C  
ATOM     36  CB  THR L   5      35.887  28.379  34.456  1.00 35.16           C  
ATOM     37  OG1 THR L   5      35.653  29.015  33.207  1.00 38.42           O  
ATOM     38  CG2 THR L   5      37.258  27.683  34.454  1.00 34.79           C  
ATOM     39  C   THR L   5      35.092  26.766  36.064  1.00 32.35           C  
ATOM     40  O   THR L   5      34.951  27.430  37.090  1.00 33.86           O  
ATOM     41  N   GLN L   6      35.511  25.484  36.091  1.00 30.93           N  
ATOM     42  CA  GLN L   6      35.772  24.860  37.356  1.00 30.28           C  
ATOM     43  CB  GLN L   6      35.069  23.505  37.555  1.00 31.04           C  
ATOM     44  CG  GLN L   6      33.545  23.618  37.621  1.00 28.76           C  
ATOM     45  CD  GLN L   6      32.975  22.240  37.928  1.00 28.46           C  
ATOM     46  OE1 GLN L   6      32.365  21.601  37.072  1.00 26.87           O  
ATOM     47  NE2 GLN L   6      33.182  21.764  39.185  1.00 24.85           N  
ATOM     48  C   GLN L   6      37.239  24.624  37.502  1.00 33.80           C  
ATOM     49  O   GLN L   6      37.941  24.304  36.544  1.00 33.85           O  
ATOM     50  N   SER L   7      37.743  24.809  38.736  1.00 33.84           N  
ATOM     51  CA  SER L   7      39.128  24.574  39.008  1.00 37.04           C  
ATOM     52  CB  SER L   7      39.959  25.865  39.078  1.00 37.68           C  
ATOM     53  OG  SER L   7      39.483  26.689  40.133  1.00 45.17           O  
ATOM     54  C   SER L   7      39.200  23.927  40.352  1.00 37.67           C  
ATOM     55  O   SER L   7      38.377  24.208  41.223  1.00 35.62           O  
ATOM     56  N   PRO L   8      40.143  23.050  40.561  1.00 36.75           N  
ATOM     57  CA  PRO L   8      41.065  22.632  39.540  1.00 33.94           C  
ATOM     58  CD  PRO L   8      40.671  22.827  41.897  1.00 35.03           C  
ATOM     59  CB  PRO L   8      42.316  22.141  40.270  1.00 36.37           C  
ATOM     60  CG  PRO L   8      41.825  21.835  41.693  1.00 36.19           C  
ATOM     61  C   PRO L   8      40.409  21.554  38.741  1.00 33.54           C  
ATOM     62  O   PRO L   8      39.372  21.049  39.163  1.00 32.90           O  
ATOM     63  N   ALA L   9      40.983  21.195  37.578  1.00 33.31           N  
ATOM     64  CA  ALA L   9      40.411  20.150  36.781  1.00 33.60           C  
ATOM     65  CB  ALA L   9      41.180  19.915  35.470  1.00 36.21           C  
ATOM     66  C   ALA L   9      40.461  18.877  37.568  1.00 33.52           C  
ATOM     67  O   ALA L   9      39.482  18.134  37.622  1.00 32.68           O  
ATOM     68  N   THR L  10      41.612  18.596  38.214  1.00 33.13           N  
ATOM     69  CA  THR L  10      41.742  17.384  38.975  1.00 32.06           C  
ATOM     70  CB  THR L  10      42.732  16.412  38.395  1.00 36.20           C  
ATOM     71  OG1 THR L  10      42.354  16.038  37.080  1.00 39.71           O  
ATOM     72  CG2 THR L  10      42.785  15.168  39.295  1.00 35.92           C  
ATOM     73  C   THR L  10      42.250  17.738  40.335  1.00 34.53           C  
ATOM     74  O   THR L  10      43.095  18.620  40.491  1.00 34.25           O  
ATOM     75  N   LEU L  11      41.727  17.050  41.369  1.00 32.99           N  
ATOM     76  CA  LEU L  11      42.172  17.312  42.703  1.00 32.49           C  
ATOM     77  CB  LEU L  11      41.053  17.960  43.537  1.00 32.93           C  
ATOM     78  CG  LEU L  11      41.473  18.459  44.925  1.00 37.76           C  
ATOM     79  CD1 LEU L  11      42.589  19.510  44.818  1.00 34.14           C  
ATOM     80  CD2 LEU L  11      40.251  18.977  45.701  1.00 36.84           C  
ATOM     81  C   LEU L  11      42.547  15.984  43.294  1.00 33.27           C  
ATOM     82  O   LEU L  11      41.725  15.070  43.343  1.00 32.91           O  
ATOM     83  N   SER L  12      43.811  15.826  43.746  1.00 33.03           N  
ATOM     84  CA  SER L  12      44.212  14.563  44.306  1.00 33.58           C  
ATOM     85  CB  SER L  12      45.533  14.017  43.735  1.00 34.31           C  
ATOM     86  OG  SER L  12      45.371  13.691  42.363  1.00 35.55           O  
ATOM     87  C   SER L  12      44.395  14.748  45.777  1.00 34.97           C  
ATOM     88  O   SER L  12      45.245  15.518  46.223  1.00 35.29           O  
ATOM     89  N   LEU L  13      43.589  14.020  46.577  1.00 32.17           N  
ATOM     90  CA  LEU L  13      43.646  14.175  48.001  1.00 33.38           C  
ATOM     91  CB  LEU L  13      42.548  15.096  48.555  1.00 32.42           C  
ATOM     92  CG  LEU L  13      42.715  16.567  48.129  1.00 35.04           C  
ATOM     93  CD1 LEU L  13      41.604  17.454  48.703  1.00 34.77           C  
ATOM     94  CD2 LEU L  13      44.113  17.093  48.491  1.00 36.40           C  
ATOM     95  C   LEU L  13      43.481  12.833  48.635  1.00 33.83           C  
ATOM     96  O   LEU L  13      43.229  11.833  47.967  1.00 34.96           O  
ATOM     97  N   SER L  14      43.644  12.795  49.970  1.00 34.40           N  
ATOM     98  CA  SER L  14      43.513  11.578  50.711  1.00 33.52           C  
ATOM     99  CB  SER L  14      44.702  11.314  51.649  1.00 39.22           C  
ATOM    100  OG  SER L  14      45.894  11.173  50.891  1.00 40.63           O  
ATOM    101  C   SER L  14      42.299  11.722  51.567  1.00 33.32           C  
ATOM    102  O   SER L  14      41.799  12.820  51.797  1.00 34.46           O  
ATOM    103  N   PRO L  15      41.809  10.613  52.040  1.00 34.20           N  
ATOM    104  CA  PRO L  15      40.641  10.656  52.865  1.00 34.77           C  
ATOM    105  CD  PRO L  15      41.927   9.356  51.319  1.00 34.83           C  
ATOM    106  CB  PRO L  15      40.214   9.201  53.044  1.00 34.77           C  
ATOM    107  CG  PRO L  15      40.708   8.524  51.751  1.00 36.67           C  
ATOM    108  C   PRO L  15      40.941  11.379  54.133  1.00 37.86           C  
ATOM    109  O   PRO L  15      42.033  11.211  54.672  1.00 37.00           O  
ATOM    110  N   GLY L  16      39.985  12.193  54.619  1.00 35.41           N  
ATOM    111  CA  GLY L  16      40.171  12.917  55.840  1.00 36.50           C  
ATOM    112  C   GLY L  16      40.607  14.317  55.530  1.00 37.90           C  
ATOM    113  O   GLY L  16      40.489  15.206  56.372  1.00 40.40           O  
ATOM    114  N   GLU L  17      41.116  14.563  54.307  1.00 36.25           N  
ATOM    115  CA  GLU L  17      41.575  15.887  53.993  1.00 36.45           C  
ATOM    116  CB  GLU L  17      42.697  15.928  52.942  1.00 39.33           C  
ATOM    117  CG  GLU L  17      43.991  15.292  53.456  1.00 42.83           C  
ATOM    118  CD  GLU L  17      45.103  15.549  52.449  1.00 46.37           C  
ATOM    119  OE1 GLU L  17      44.897  16.397  51.541  1.00 50.10           O  
ATOM    120  OE2 GLU L  17      46.179  14.906  52.577  1.00 48.92           O1-
ATOM    121  C   GLU L  17      40.424  16.719  53.519  1.00 37.66           C  
ATOM    122  O   GLU L  17      39.365  16.205  53.164  1.00 37.45           O  
ATOM    123  N   ARG L  18      40.607  18.054  53.555  1.00 38.61           N  
ATOM    124  CA  ARG L  18      39.607  19.005  53.156  1.00 37.54           C  
ATOM    125  CB  ARG L  18      39.853  20.376  53.810  0.99 37.77           C  
ATOM    126  CG  ARG L  18      38.776  21.441  53.594  1.00 39.70           C  
ATOM    127  CD  ARG L  18      39.256  22.822  54.052  1.00 44.50           C  
ATOM    128  NE  ARG L  18      38.083  23.733  54.150  0.88 48.44           N  
ATOM    129  CZ  ARG L  18      37.377  23.801  55.318  0.95 49.41           C  
ATOM    130  NH1 ARG L  18      37.706  22.980  56.357  0.95 48.63           N1+
ATOM    131  NH2 ARG L  18      36.355  24.695  55.455  0.95 47.65           N  
ATOM    132  C   ARG L  18      39.695  19.185  51.669  1.00 37.51           C  
ATOM    133  O   ARG L  18      40.788  19.238  51.108  1.00 37.04           O  
ATOM    134  N   ALA L  19      38.534  19.287  50.991  1.00 35.49           N  
ATOM    135  CA  ALA L  19      38.538  19.497  49.572  1.00 33.63           C  
ATOM    136  CB  ALA L  19      37.790  18.406  48.787  1.00 33.39           C  
ATOM    137  C   ALA L  19      37.839  20.794  49.302  1.00 32.89           C  
ATOM    138  O   ALA L  19      36.809  21.095  49.906  1.00 33.23           O  
ATOM    139  N   THR L  20      38.408  21.611  48.390  1.00 32.38           N  
ATOM    140  CA  THR L  20      37.803  22.866  48.051  1.00 33.63           C  
ATOM    141  CB  THR L  20      38.638  24.044  48.471  1.00 35.91           C  
ATOM    142  OG1 THR L  20      38.879  23.997  49.869  1.00 38.08           O  
ATOM    143  CG2 THR L  20      37.900  25.344  48.113  1.00 35.25           C  
ATOM    144  C   THR L  20      37.683  22.918  46.556  1.00 35.41           C  
ATOM    145  O   THR L  20      38.687  22.907  45.847  1.00 33.83           O  
ATOM    146  N   LEU L  21      36.440  22.998  46.035  1.00 32.68           N  
ATOM    147  CA  LEU L  21      36.240  23.035  44.610  1.00 32.81           C  
ATOM    148  CB  LEU L  21      35.246  21.977  44.104  1.00 31.30           C  
ATOM    149  CG  LEU L  21      35.731  20.531  44.309  1.00 33.07           C  
ATOM    150  CD1 LEU L  21      35.867  20.187  45.800  1.00 35.02           C  
ATOM    151  CD2 LEU L  21      34.836  19.533  43.562  1.00 31.87           C  
ATOM    152  C   LEU L  21      35.700  24.384  44.239  1.00 32.08           C  
ATOM    153  O   LEU L  21      34.875  24.952  44.951  1.00 32.16           O  
ATOM    154  N   SER L  22      36.150  24.933  43.090  1.00 31.55           N  
ATOM    155  CA  SER L  22      35.729  26.257  42.725  1.00 32.80           C  
ATOM    156  CB  SER L  22      36.882  27.262  42.550  1.00 33.56           C  
ATOM    157  OG  SER L  22      37.473  27.566  43.803  1.00 41.23           O  
ATOM    158  C   SER L  22      34.989  26.247  41.423  1.00 33.06           C  
ATOM    159  O   SER L  22      35.220  25.411  40.553  1.00 31.07           O  
ATOM    160  N   CYS L  23      34.044  27.200  41.283  1.00 31.53           N  
ATOM    161  CA  CYS L  23      33.295  27.358  40.069  1.00 32.30           C  
ATOM    162  CB  CYS L  23      31.874  26.736  40.159  1.00 33.64           C  
ATOM    163  SG  CYS L  23      30.879  26.855  38.635  1.00 38.09           S  
ATOM    164  C   CYS L  23      33.201  28.836  39.824  1.00 34.78           C  
ATOM    165  O   CYS L  23      32.753  29.592  40.686  1.00 34.17           O  
ATOM    166  N   ARG L  24      33.647  29.296  38.636  1.00 34.47           N  
ATOM    167  CA  ARG L  24      33.596  30.706  38.368  1.00 34.87           C  
ATOM    168  CB  ARG L  24      34.969  31.325  38.066  1.00 41.65           C  
ATOM    169  CG  ARG L  24      34.923  32.849  37.980  1.00 47.14           C  
ATOM    170  CD  ARG L  24      36.302  33.506  37.985  1.00 54.85           C  
ATOM    171  NE  ARG L  24      36.968  33.187  36.695  1.00 62.14           N  
ATOM    172  CZ  ARG L  24      37.596  34.178  36.002  1.00 65.84           C  
ATOM    173  NH1 ARG L  24      37.530  35.463  36.457  1.00 66.14           N1+
ATOM    174  NH2 ARG L  24      38.287  33.892  34.860  1.00 67.51           N  
ATOM    175  C   ARG L  24      32.700  30.928  37.188  1.00 34.71           C  
ATOM    176  O   ARG L  24      32.732  30.171  36.219  1.00 35.84           O  
ATOM    177  N   ALA L  25      31.876  31.993  37.247  1.00 34.06           N  
ATOM    178  CA  ALA L  25      30.935  32.275  36.201  1.00 34.19           C  
ATOM    179  CB  ALA L  25      29.535  32.643  36.721  1.00 32.74           C  
ATOM    180  C   ALA L  25      31.435  33.439  35.408  1.00 33.14           C  
ATOM    181  O   ALA L  25      32.137  34.311  35.919  1.00 35.75           O  
ATOM    182  N   SER L  26      31.058  33.518  34.112  1.00 41.06           N  
ATOM    183  CA  SER L  26      31.439  34.611  33.247  1.00 41.18           C  
ATOM    184  CB  SER L  26      31.111  34.334  31.772  1.00 40.37           C  
ATOM    185  OG  SER L  26      31.500  35.445  30.981  1.00 38.69           O  
ATOM    186  C   SER L  26      30.696  35.861  33.632  1.00 42.03           C  
ATOM    187  O   SER L  26      31.208  36.972  33.483  1.00 42.23           O  
ATOM    188  N   GLN L  27      29.448  35.699  34.116  1.00 42.62           N  
ATOM    189  CA  GLN L  27      28.596  36.789  34.512  1.00 42.95           C  
ATOM    190  CB  GLN L  27      27.293  36.872  33.704  1.00 43.79           C  
ATOM    191  CG  GLN L  27      27.466  37.167  32.221  1.00 45.04           C  
ATOM    192  CD  GLN L  27      26.066  37.154  31.625  1.00 46.75           C  
ATOM    193  OE1 GLN L  27      25.367  36.144  31.670  1.00 48.39           O  
ATOM    194  NE2 GLN L  27      25.640  38.318  31.066  1.00 46.02           N  
ATOM    195  C   GLN L  27      28.125  36.474  35.893  1.00 42.40           C  
ATOM    196  O   GLN L  27      28.392  35.392  36.412  1.00 42.33           O  
ATOM    197  N   SER L  28      27.427  37.428  36.543  1.00 41.58           N  
ATOM    198  CA  SER L  28      26.918  37.147  37.853  1.00 41.04           C  
ATOM    199  CB  SER L  28      26.524  38.400  38.654  1.00 41.05           C  
ATOM    200  OG  SER L  28      26.033  38.017  39.930  1.00 40.49           O  
ATOM    201  C   SER L  28      25.702  36.288  37.697  1.00 40.88           C  
ATOM    202  O   SER L  28      24.747  36.647  37.008  1.00 41.34           O  
ATOM    203  N   VAL L  29      25.769  35.072  38.261  1.00 40.14           N  
ATOM    204  CA  VAL L  29      24.713  34.101  38.318  1.00 38.92           C  
ATOM    205  CB  VAL L  29      25.198  32.681  38.348  1.00 38.37           C  
ATOM    206  CG1 VAL L  29      26.020  32.446  37.070  1.00 38.09           C  
ATOM    207  CG2 VAL L  29      25.965  32.423  39.647  1.00 38.83           C  
ATOM    208  C   VAL L  29      23.853  34.348  39.518  1.00 38.19           C  
ATOM    209  O   VAL L  29      22.862  33.652  39.713  1.00 37.39           O  
ATOM    210  N   SER L  30      24.305  35.223  40.437  1.00 37.97           N  
ATOM    211  CA  SER L  30      23.607  35.499  41.661  1.00 38.75           C  
ATOM    212  CB  SER L  30      22.114  35.926  41.561  1.00 38.89           C  
ATOM    213  OG  SER L  30      21.232  34.849  41.278  1.00 40.67           O  
ATOM    214  C   SER L  30      23.786  34.297  42.536  1.00 38.92           C  
ATOM    215  O   SER L  30      24.894  33.776  42.655  1.00 39.28           O  
ATOM    216  N   SER L  31      22.723  33.905  43.260  1.00 39.32           N  
ATOM    217  CA  SER L  31      22.705  32.752  44.113  1.00 39.45           C  
ATOM    218  CB  SER L  31      21.699  32.893  45.267  1.00 39.39           C  
ATOM    219  OG  SER L  31      22.068  33.978  46.107  1.00 41.00           O  
ATOM    220  C   SER L  31      22.334  31.495  43.370  1.00 39.81           C  
ATOM    221  O   SER L  31      22.328  30.429  43.982  1.00 40.57           O  
ATOM    222  N   TYR L  32      22.017  31.541  42.056  1.00 39.84           N  
ATOM    223  CA  TYR L  32      21.490  30.339  41.458  1.00 40.01           C  
ATOM    224  CB  TYR L  32      20.558  30.589  40.265  1.00 42.30           C  
ATOM    225  CG  TYR L  32      19.316  31.199  40.794  1.00 44.85           C  
ATOM    226  CD1 TYR L  32      18.365  30.410  41.398  1.00 46.37           C  
ATOM    227  CD2 TYR L  32      19.099  32.551  40.675  1.00 45.27           C  
ATOM    228  CE1 TYR L  32      17.210  30.963  41.892  1.00 47.71           C  
ATOM    229  CE2 TYR L  32      17.946  33.111  41.168  1.00 46.98           C  
ATOM    230  CZ  TYR L  32      17.003  32.316  41.777  1.00 47.88           C  
ATOM    231  OH  TYR L  32      15.820  32.893  42.283  1.00 49.12           O  
ATOM    232  C   TYR L  32      22.567  29.465  40.922  1.00 38.39           C  
ATOM    233  O   TYR L  32      22.807  29.382  39.721  1.00 38.18           O  
ATOM    234  N   LEU L  33      23.195  28.708  41.817  1.00 31.25           N  
ATOM    235  CA  LEU L  33      24.249  27.816  41.423  1.00 31.42           C  
ATOM    236  CB  LEU L  33      25.648  28.311  41.823  1.00 31.52           C  
ATOM    237  CG  LEU L  33      26.773  27.352  41.391  1.00 31.29           C  
ATOM    238  CD1 LEU L  33      27.012  27.429  39.877  1.00 29.67           C  
ATOM    239  CD2 LEU L  33      28.049  27.550  42.216  1.00 30.92           C  
ATOM    240  C   LEU L  33      24.055  26.516  42.147  1.00 30.36           C  
ATOM    241  O   LEU L  33      23.792  26.500  43.350  1.00 31.35           O  
ATOM    242  N   ALA L  34      24.212  25.380  41.437  1.00 29.31           N  
ATOM    243  CA  ALA L  34      24.015  24.107  42.071  1.00 26.38           C  
ATOM    244  CB  ALA L  34      22.795  23.335  41.538  1.00 26.24           C  
ATOM    245  C   ALA L  34      25.220  23.248  41.836  1.00 27.67           C  
ATOM    246  O   ALA L  34      25.990  23.478  40.905  1.00 27.57           O  
ATOM    247  N   TRP L  35      25.428  22.245  42.721  1.00 26.52           N  
ATOM    248  CA  TRP L  35      26.541  21.344  42.592  1.00 26.20           C  
ATOM    249  CB  TRP L  35      27.504  21.396  43.791  1.00 25.96           C  
ATOM    250  CG  TRP L  35      28.220  22.717  43.940  1.00 26.54           C  
ATOM    251  CD2 TRP L  35      29.505  23.008  43.373  1.00 26.45           C  
ATOM    252  CD1 TRP L  35      27.822  23.843  44.599  1.00 26.35           C  
ATOM    253  NE1 TRP L  35      28.779  24.821  44.476  1.00 25.29           N  
ATOM    254  CE2 TRP L  35      29.822  24.320  43.725  1.00 25.37           C  
ATOM    255  CE3 TRP L  35      30.355  22.248  42.620  1.00 25.78           C  
ATOM    256  CZ2 TRP L  35      30.995  24.894  43.327  1.00 25.84           C  
ATOM    257  CZ3 TRP L  35      31.539  22.830  42.222  1.00 27.41           C  
ATOM    258  CH2 TRP L  35      31.853  24.129  42.568  1.00 26.71           C  
ATOM    259  C   TRP L  35      26.032  19.933  42.497  1.00 26.60           C  
ATOM    260  O   TRP L  35      25.068  19.563  43.167  1.00 27.01           O  
ATOM    261  N   TYR L  36      26.690  19.106  41.652  1.00 25.70           N  
ATOM    262  CA  TYR L  36      26.282  17.740  41.450  1.00 24.64           C  
ATOM    263  CB  TYR L  36      25.714  17.447  40.051  1.00 25.09           C  
ATOM    264  CG  TYR L  36      24.442  18.198  39.864  1.00 25.51           C  
ATOM    265  CD1 TYR L  36      23.243  17.646  40.250  1.00 23.74           C  
ATOM    266  CD2 TYR L  36      24.444  19.452  39.306  1.00 26.98           C  
ATOM    267  CE1 TYR L  36      22.065  18.332  40.077  1.00 24.82           C  
ATOM    268  CE2 TYR L  36      23.267  20.142  39.131  1.00 26.84           C  
ATOM    269  CZ  TYR L  36      22.073  19.584  39.516  1.00 25.69           C  
ATOM    270  OH  TYR L  36      20.863  20.288  39.337  1.00 26.84           O  
ATOM    271  C   TYR L  36      27.469  16.830  41.593  1.00 25.20           C  
ATOM    272  O   TYR L  36      28.603  17.200  41.291  1.00 26.15           O  
ATOM    273  N   GLN L  37      27.219  15.594  42.076  1.00 26.34           N  
ATOM    274  CA  GLN L  37      28.252  14.603  42.213  1.00 27.19           C  
ATOM    275  CB  GLN L  37      28.327  13.983  43.619  1.00 28.07           C  
ATOM    276  CG  GLN L  37      29.426  12.928  43.767  1.00 30.03           C  
ATOM    277  CD  GLN L  37      29.234  12.237  45.107  1.00 30.43           C  
ATOM    278  OE1 GLN L  37      28.250  11.526  45.309  1.00 30.08           O  
ATOM    279  NE2 GLN L  37      30.196  12.442  46.048  1.00 29.39           N  
ATOM    280  C   GLN L  37      27.920  13.485  41.278  1.00 26.42           C  
ATOM    281  O   GLN L  37      26.769  13.058  41.198  1.00 26.94           O  
ATOM    282  N   GLN L  38      28.919  12.986  40.523  1.00 26.25           N  
ATOM    283  CA  GLN L  38      28.626  11.890  39.643  1.00 28.71           C  
ATOM    284  CB  GLN L  38      28.548  12.280  38.157  1.00 25.87           C  
ATOM    285  CG  GLN L  38      28.124  11.114  37.260  1.00 25.92           C  
ATOM    286  CD  GLN L  38      28.077  11.598  35.819  1.00 25.31           C  
ATOM    287  OE1 GLN L  38      28.567  12.681  35.500  1.00 26.37           O  
ATOM    288  NE2 GLN L  38      27.470  10.779  34.920  1.00 25.24           N  
ATOM    289  C   GLN L  38      29.703  10.863  39.774  1.00 27.72           C  
ATOM    290  O   GLN L  38      30.891  11.163  39.666  1.00 29.37           O  
ATOM    291  N   LYS L  39      29.289   9.604  40.006  1.00 28.97           N  
ATOM    292  CA  LYS L  39      30.187   8.496  40.135  1.00 33.23           C  
ATOM    293  CB  LYS L  39      29.727   7.515  41.226  1.00 32.16           C  
ATOM    294  CG  LYS L  39      29.653   8.172  42.610  1.00 34.08           C  
ATOM    295  CD  LYS L  39      28.830   7.388  43.637  1.00 34.90           C  
ATOM    296  CE  LYS L  39      28.752   8.073  45.004  1.00 36.91           C  
ATOM    297  NZ  LYS L  39      27.847   7.320  45.903  1.00 36.32           N1+
ATOM    298  C   LYS L  39      30.178   7.794  38.811  1.00 34.85           C  
ATOM    299  O   LYS L  39      29.258   7.968  38.011  1.00 33.47           O  
ATOM    300  N   PRO L  40      31.184   7.012  38.536  1.00 34.97           N  
ATOM    301  CA  PRO L  40      31.236   6.373  37.255  1.00 36.62           C  
ATOM    302  CD  PRO L  40      32.514   7.272  39.066  1.00 35.90           C  
ATOM    303  CB  PRO L  40      32.643   5.799  37.129  1.00 38.28           C  
ATOM    304  CG  PRO L  40      33.491   6.750  37.997  1.00 36.73           C  
ATOM    305  C   PRO L  40      30.143   5.381  37.068  1.00 38.12           C  
ATOM    306  O   PRO L  40      29.882   4.589  37.973  1.00 37.94           O  
ATOM    307  N   GLY L  41      29.497   5.416  35.889  1.00 37.90           N  
ATOM    308  CA  GLY L  41      28.472   4.474  35.566  1.00 39.70           C  
ATOM    309  C   GLY L  41      27.192   4.877  36.225  1.00 41.52           C  
ATOM    310  O   GLY L  41      26.195   4.163  36.118  1.00 44.23           O  
ATOM    311  N   GLN L  42      27.161   6.034  36.916  1.00 38.17           N  
ATOM    312  CA  GLN L  42      25.927   6.365  37.570  1.00 38.63           C  
ATOM    313  CB  GLN L  42      26.001   6.288  39.103  1.00 39.04           C  
ATOM    314  CG  GLN L  42      26.342   4.875  39.582  1.00 41.54           C  
ATOM    315  CD  GLN L  42      26.370   4.858  41.102  1.00 46.57           C  
ATOM    316  OE1 GLN L  42      25.338   4.714  41.754  1.00 48.30           O  
ATOM    317  NE2 GLN L  42      27.590   4.999  41.688  1.00 51.41           N  
ATOM    318  C   GLN L  42      25.502   7.745  37.182  1.00 36.58           C  
ATOM    319  O   GLN L  42      26.261   8.507  36.587  1.00 37.05           O  
ATOM    320  N   ALA L  43      24.228   8.073  37.484  1.00 36.16           N  
ATOM    321  CA  ALA L  43      23.661   9.355  37.170  1.00 36.16           C  
ATOM    322  CB  ALA L  43      22.125   9.357  37.144  1.00 34.68           C  
ATOM    323  C   ALA L  43      24.098  10.340  38.205  1.00 35.07           C  
ATOM    324  O   ALA L  43      24.533   9.977  39.296  1.00 34.95           O  
ATOM    325  N   PRO L  44      23.982  11.596  37.856  1.00 33.14           N  
ATOM    326  CA  PRO L  44      24.377  12.667  38.727  1.00 32.50           C  
ATOM    327  CD  PRO L  44      24.005  11.988  36.455  1.00 31.43           C  
ATOM    328  CB  PRO L  44      24.353  13.930  37.869  1.00 32.44           C  
ATOM    329  CG  PRO L  44      24.574  13.415  36.438  1.00 31.53           C  
ATOM    330  C   PRO L  44      23.456  12.764  39.897  1.00 32.06           C  
ATOM    331  O   PRO L  44      22.315  12.317  39.794  1.00 31.80           O  
ATOM    332  N   ARG L  45      23.942  13.318  41.026  1.00 30.59           N  
ATOM    333  CA  ARG L  45      23.106  13.500  42.177  1.00 32.59           C  
ATOM    334  CB  ARG L  45      23.453  12.575  43.357  1.00 34.98           C  
ATOM    335  CG  ARG L  45      22.543  12.794  44.567  1.00 39.08           C  
ATOM    336  CD  ARG L  45      22.625  11.684  45.617  1.00 44.40           C  
ATOM    337  NE  ARG L  45      23.978  11.733  46.234  1.00 49.36           N  
ATOM    338  CZ  ARG L  45      24.173  11.203  47.479  1.00 51.04           C  
ATOM    339  NH1 ARG L  45      23.124  10.643  48.153  1.00 52.40           N1+
ATOM    340  NH2 ARG L  45      25.410  11.233  48.051  1.00 52.37           N  
ATOM    341  C   ARG L  45      23.274  14.916  42.640  1.00 32.39           C  
ATOM    342  O   ARG L  45      24.372  15.466  42.603  1.00 31.10           O  
ATOM    343  N   LEU L  46      22.175  15.544  43.105  1.00 29.80           N  
ATOM    344  CA  LEU L  46      22.200  16.929  43.504  1.00 30.91           C  
ATOM    345  CB  LEU L  46      20.806  17.581  43.421  1.00 30.14           C  
ATOM    346  CG  LEU L  46      20.726  19.016  43.977  1.00 30.58           C  
ATOM    347  CD1 LEU L  46      21.666  19.968  43.223  1.00 29.32           C  
ATOM    348  CD2 LEU L  46      19.271  19.516  43.992  1.00 30.64           C  
ATOM    349  C   LEU L  46      22.686  17.072  44.918  1.00 30.24           C  
ATOM    350  O   LEU L  46      22.075  16.542  45.842  1.00 31.03           O  
ATOM    351  N   LEU L  47      23.886  17.678  45.100  1.00 29.64           N  
ATOM    352  CA  LEU L  47      24.439  17.987  46.396  1.00 30.27           C  
ATOM    353  CB  LEU L  47      25.969  18.095  46.341  1.00 31.32           C  
ATOM    354  CG  LEU L  47      26.665  16.760  46.029  1.00 32.21           C  
ATOM    355  CD1 LEU L  47      28.188  16.929  45.961  1.00 30.90           C  
ATOM    356  CD2 LEU L  47      26.254  15.678  47.040  1.00 31.95           C  
ATOM    357  C   LEU L  47      23.940  19.271  47.004  1.00 30.18           C  
ATOM    358  O   LEU L  47      23.377  19.285  48.097  1.00 31.82           O  
ATOM    359  N   ILE L  48      24.121  20.398  46.279  1.00 32.38           N  
ATOM    360  CA  ILE L  48      23.823  21.697  46.815  1.00 32.17           C  
ATOM    361  CB  ILE L  48      25.051  22.513  47.104  1.00 31.52           C  
ATOM    362  CG1 ILE L  48      25.923  21.841  48.178  1.00 30.50           C  
ATOM    363  CG2 ILE L  48      24.595  23.928  47.490  1.00 31.32           C  
ATOM    364  CD1 ILE L  48      25.231  21.707  49.535  1.00 29.56           C  
ATOM    365  C   ILE L  48      23.033  22.461  45.804  1.00 33.28           C  
ATOM    366  O   ILE L  48      23.260  22.344  44.601  1.00 31.15           O  
ATOM    367  N   TYR L  49      22.054  23.257  46.278  1.00 31.54           N  
ATOM    368  CA  TYR L  49      21.317  24.069  45.360  1.00 32.67           C  
ATOM    369  CB  TYR L  49      19.908  23.537  45.024  1.00 32.18           C  
ATOM    370  CG  TYR L  49      18.983  23.639  46.187  1.00 33.57           C  
ATOM    371  CD1 TYR L  49      18.878  22.631  47.116  1.00 32.62           C  
ATOM    372  CD2 TYR L  49      18.202  24.756  46.339  1.00 32.74           C  
ATOM    373  CE1 TYR L  49      18.011  22.740  48.179  1.00 33.13           C  
ATOM    374  CE2 TYR L  49      17.331  24.872  47.396  1.00 34.17           C  
ATOM    375  CZ  TYR L  49      17.234  23.863  48.320  1.00 36.52           C  
ATOM    376  OH  TYR L  49      16.342  23.978  49.407  1.00 36.31           O  
ATOM    377  C   TYR L  49      21.234  25.441  45.953  1.00 32.41           C  
ATOM    378  O   TYR L  49      21.338  25.608  47.168  1.00 33.15           O  
ATOM    379  N   ASP L  50      21.169  26.457  45.070  1.00 38.45           N  
ATOM    380  CA  ASP L  50      21.175  27.839  45.463  1.00 38.55           C  
ATOM    381  CB  ASP L  50      19.924  28.288  46.241  1.00 38.95           C  
ATOM    382  CG  ASP L  50      18.832  28.549  45.218  1.00 40.02           C  
ATOM    383  OD1 ASP L  50      19.182  28.984  44.091  1.00 39.19           O  
ATOM    384  OD2 ASP L  50      17.639  28.286  45.527  1.00 40.49           O1-
ATOM    385  C   ASP L  50      22.395  28.182  46.271  1.00 39.36           C  
ATOM    386  O   ASP L  50      22.332  28.973  47.211  1.00 39.67           O  
ATOM    387  N   ALA L  51      23.538  27.572  45.915  1.00 39.34           N  
ATOM    388  CA  ALA L  51      24.854  27.874  46.420  1.00 38.82           C  
ATOM    389  CB  ALA L  51      25.215  29.366  46.298  1.00 38.32           C  
ATOM    390  C   ALA L  51      25.097  27.487  47.844  1.00 38.61           C  
ATOM    391  O   ALA L  51      26.259  27.345  48.224  1.00 39.06           O  
ATOM    392  N   SER L  52      24.066  27.251  48.673  1.00 38.23           N  
ATOM    393  CA  SER L  52      24.443  26.956  50.027  1.00 38.21           C  
ATOM    394  CB  SER L  52      24.506  28.212  50.918  1.00 37.89           C  
ATOM    395  OG  SER L  52      23.248  28.870  50.938  1.00 39.10           O  
ATOM    396  C   SER L  52      23.451  26.032  50.639  1.00 39.01           C  
ATOM    397  O   SER L  52      23.560  25.697  51.818  1.00 39.07           O  
ATOM    398  N   ASN L  53      22.470  25.550  49.859  1.00 32.03           N  
ATOM    399  CA  ASN L  53      21.510  24.711  50.525  1.00 33.76           C  
ATOM    400  CB  ASN L  53      20.057  24.979  50.095  1.00 34.18           C  
ATOM    401  CG  ASN L  53      19.627  26.300  50.714  1.00 41.16           C  
ATOM    402  OD1 ASN L  53      19.468  26.405  51.928  1.00 43.81           O  
ATOM    403  ND2 ASN L  53      19.443  27.342  49.862  1.00 42.26           N  
ATOM    404  C   ASN L  53      21.808  23.282  50.204  1.00 34.62           C  
ATOM    405  O   ASN L  53      22.006  22.918  49.046  1.00 34.40           O  
ATOM    406  N   ARG L  54      21.861  22.424  51.242  1.00 34.47           N  
ATOM    407  CA  ARG L  54      22.141  21.046  50.973  1.00 36.24           C  
ATOM    408  CB  ARG L  54      22.845  20.306  52.127  1.00 38.23           C  
ATOM    409  CG  ARG L  54      22.053  20.246  53.428  1.00 42.84           C  
ATOM    410  CD  ARG L  54      22.881  19.754  54.618  1.00 43.91           C  
ATOM    411  NE  ARG L  54      23.256  20.949  55.429  1.00 48.95           N  
ATOM    412  CZ  ARG L  54      24.568  21.256  55.653  1.00 51.09           C  
ATOM    413  NH1 ARG L  54      25.553  20.472  55.124  1.00 52.23           N1+
ATOM    414  NH2 ARG L  54      24.894  22.337  56.416  1.00 53.67           N  
ATOM    415  C   ARG L  54      20.860  20.350  50.637  1.00 38.15           C  
ATOM    416  O   ARG L  54      19.814  20.616  51.228  1.00 35.56           O  
ATOM    417  N   ALA L  55      20.921  19.443  49.643  1.00 35.23           N  
ATOM    418  CA  ALA L  55      19.784  18.678  49.219  1.00 36.73           C  
ATOM    419  CB  ALA L  55      19.976  17.976  47.864  1.00 35.62           C  
ATOM    420  C   ALA L  55      19.542  17.628  50.255  1.00 38.06           C  
ATOM    421  O   ALA L  55      20.398  17.362  51.097  1.00 37.33           O  
ATOM    422  N   THR L  56      18.348  17.007  50.228  1.00 37.24           N  
ATOM    423  CA  THR L  56      18.027  16.051  51.245  1.00 38.22           C  
ATOM    424  CB  THR L  56      16.598  15.595  51.240  1.00 41.47           C  
ATOM    425  OG1 THR L  56      16.274  14.991  49.997  1.00 43.87           O  
ATOM    426  CG2 THR L  56      15.690  16.804  51.514  1.00 41.43           C  
ATOM    427  C   THR L  56      18.888  14.838  51.121  1.00 40.72           C  
ATOM    428  O   THR L  56      19.226  14.396  50.025  1.00 41.35           O  
ATOM    429  N   GLY L  57      19.281  14.285  52.285  1.00 40.10           N  
ATOM    430  CA  GLY L  57      20.049  13.076  52.342  1.00 41.12           C  
ATOM    431  C   GLY L  57      21.495  13.377  52.110  1.00 39.85           C  
ATOM    432  O   GLY L  57      22.303  12.460  51.971  1.00 41.30           O  
ATOM    433  N   ILE L  58      21.871  14.669  52.085  1.00 36.85           N  
ATOM    434  CA  ILE L  58      23.242  15.014  51.818  1.00 34.27           C  
ATOM    435  CB  ILE L  58      23.375  16.282  51.023  1.00 33.96           C  
ATOM    436  CG1 ILE L  58      22.657  16.136  49.672  1.00 32.71           C  
ATOM    437  CG2 ILE L  58      24.871  16.614  50.892  1.00 31.84           C  
ATOM    438  CD1 ILE L  58      23.217  15.017  48.795  1.00 38.13           C  
ATOM    439  C   ILE L  58      23.933  15.236  53.130  1.00 34.91           C  
ATOM    440  O   ILE L  58      23.432  15.944  53.997  1.00 35.91           O  
ATOM    441  N   PRO L  59      25.093  14.645  53.279  1.00 35.53           N  
ATOM    442  CA  PRO L  59      25.829  14.746  54.513  1.00 35.52           C  
ATOM    443  CD  PRO L  59      25.415  13.431  52.548  1.00 35.10           C  
ATOM    444  CB  PRO L  59      26.963  13.729  54.402  1.00 37.27           C  
ATOM    445  CG  PRO L  59      26.406  12.664  53.442  1.00 38.31           C  
ATOM    446  C   PRO L  59      26.309  16.141  54.769  1.00 36.47           C  
ATOM    447  O   PRO L  59      26.495  16.904  53.823  1.00 35.62           O  
ATOM    448  N   ALA L  60      26.533  16.466  56.056  1.00 34.58           N  
ATOM    449  CA  ALA L  60      26.912  17.758  56.561  1.00 35.95           C  
ATOM    450  CB  ALA L  60      27.003  17.790  58.097  1.00 36.54           C  
ATOM    451  C   ALA L  60      28.243  18.189  56.024  1.00 34.06           C  
ATOM    452  O   ALA L  60      28.495  19.381  55.866  1.00 34.84           O  
ATOM    453  N   ARG L  61      29.145  17.236  55.739  1.00 32.61           N  
ATOM    454  CA  ARG L  61      30.474  17.587  55.323  1.00 32.73           C  
ATOM    455  CB  ARG L  61      31.411  16.376  55.141  1.00 32.21           C  
ATOM    456  CG  ARG L  61      30.949  15.314  54.142  1.00 31.87           C  
ATOM    457  CD  ARG L  61      31.924  14.135  54.066  1.00 31.94           C  
ATOM    458  NE  ARG L  61      31.326  13.080  53.198  1.00 31.09           N  
ATOM    459  CZ  ARG L  61      30.532  12.111  53.741  1.00 31.31           C  
ATOM    460  NH1 ARG L  61      30.212  12.144  55.067  1.00 30.65           N1+
ATOM    461  NH2 ARG L  61      30.055  11.101  52.952  1.00 29.64           N  
ATOM    462  C   ARG L  61      30.433  18.405  54.065  1.00 31.85           C  
ATOM    463  O   ARG L  61      31.357  19.179  53.814  1.00 32.63           O  
ATOM    464  N   PHE L  62      29.389  18.235  53.225  1.00 31.74           N  
ATOM    465  CA  PHE L  62      29.289  18.998  52.009  1.00 31.70           C  
ATOM    466  CB  PHE L  62      28.371  18.328  50.974  1.00 29.62           C  
ATOM    467  CG  PHE L  62      29.013  17.037  50.592  1.00 30.83           C  
ATOM    468  CD1 PHE L  62      29.990  17.001  49.627  1.00 30.28           C  
ATOM    469  CD2 PHE L  62      28.644  15.861  51.203  1.00 31.97           C  
ATOM    470  CE1 PHE L  62      30.585  15.813  49.270  1.00 31.68           C  
ATOM    471  CE2 PHE L  62      29.235  14.668  50.851  1.00 30.29           C  
ATOM    472  CZ  PHE L  62      30.210  14.643  49.885  1.00 29.79           C  
ATOM    473  C   PHE L  62      28.706  20.348  52.306  1.00 31.19           C  
ATOM    474  O   PHE L  62      27.660  20.464  52.943  1.00 32.76           O  
ATOM    475  N   SER L  63      29.380  21.421  51.839  1.00 31.48           N  
ATOM    476  CA  SER L  63      28.878  22.746  52.067  1.00 32.26           C  
ATOM    477  CB  SER L  63      29.510  23.447  53.281  1.00 33.97           C  
ATOM    478  OG  SER L  63      30.897  23.655  53.059  1.00 35.05           O  
ATOM    479  C   SER L  63      29.173  23.578  50.859  1.00 32.73           C  
ATOM    480  O   SER L  63      30.095  23.286  50.097  1.00 32.17           O  
ATOM    481  N   GLY L  64      28.386  24.653  50.647  1.00 32.23           N  
ATOM    482  CA  GLY L  64      28.630  25.476  49.498  1.00 32.23           C  
ATOM    483  C   GLY L  64      28.526  26.912  49.898  1.00 32.85           C  
ATOM    484  O   GLY L  64      27.787  27.265  50.816  1.00 32.67           O  
ATOM    485  N   SER L  65      29.282  27.788  49.204  1.00 34.43           N  
ATOM    486  CA  SER L  65      29.213  29.186  49.515  1.00 35.16           C  
ATOM    487  CB  SER L  65      30.210  29.619  50.603  1.00 36.71           C  
ATOM    488  OG  SER L  65      31.542  29.383  50.171  1.00 39.34           O  
ATOM    489  C   SER L  65      29.524  29.971  48.281  1.00 36.31           C  
ATOM    490  O   SER L  65      30.034  29.435  47.299  1.00 35.68           O  
ATOM    491  N   GLY L  66      29.181  31.277  48.293  1.00 35.08           N  
ATOM    492  CA  GLY L  66      29.527  32.121  47.185  1.00 34.39           C  
ATOM    493  C   GLY L  66      28.311  32.830  46.682  1.00 37.70           C  
ATOM    494  O   GLY L  66      27.173  32.473  46.981  1.00 38.03           O  
ATOM    495  N   SER L  67      28.556  33.885  45.883  1.00 36.67           N  
ATOM    496  CA  SER L  67      27.523  34.664  45.279  1.00 37.28           C  
ATOM    497  CB  SER L  67      26.982  35.780  46.192  1.00 40.57           C  
ATOM    498  OG  SER L  67      25.961  36.508  45.526  1.00 41.71           O  
ATOM    499  C   SER L  67      28.151  35.320  44.095  1.00 38.00           C  
ATOM    500  O   SER L  67      29.371  35.463  44.027  1.00 40.07           O  
ATOM    501  N   GLY L  68      27.328  35.732  43.114  1.00 37.72           N  
ATOM    502  CA  GLY L  68      27.873  36.405  41.973  1.00 38.11           C  
ATOM    503  C   GLY L  68      28.633  35.437  41.117  1.00 38.09           C  
ATOM    504  O   GLY L  68      28.087  34.452  40.630  1.00 38.20           O  
ATOM    505  N   THR L  69      29.892  35.798  40.808  1.00 38.21           N  
ATOM    506  CA  THR L  69      30.796  35.052  39.970  1.00 37.65           C  
ATOM    507  CB  THR L  69      31.848  35.932  39.359  1.00 39.37           C  
ATOM    508  OG1 THR L  69      32.657  36.509  40.373  1.00 39.16           O  
ATOM    509  CG2 THR L  69      31.141  37.040  38.557  1.00 39.91           C  
ATOM    510  C   THR L  69      31.507  33.903  40.638  1.00 37.16           C  
ATOM    511  O   THR L  69      31.840  32.927  39.965  1.00 38.27           O  
ATOM    512  N   ASP L  70      31.814  33.987  41.953  1.00 36.77           N  
ATOM    513  CA  ASP L  70      32.668  32.982  42.539  1.00 36.85           C  
ATOM    514  CB  ASP L  70      33.830  33.578  43.353  1.00 42.08           C  
ATOM    515  CG  ASP L  70      34.837  34.192  42.393  0.90 47.86           C  
ATOM    516  OD1 ASP L  70      35.167  33.529  41.374  0.92 51.34           O  
ATOM    517  OD2 ASP L  70      35.284  35.338  42.664  0.85 53.71           O1-
ATOM    518  C   ASP L  70      31.922  32.075  43.469  1.00 35.57           C  
ATOM    519  O   ASP L  70      31.197  32.527  44.354  1.00 37.54           O  
ATOM    520  N   PHE L  71      32.117  30.748  43.303  1.00 34.02           N  
ATOM    521  CA  PHE L  71      31.428  29.819  44.150  1.00 32.85           C  
ATOM    522  CB  PHE L  71      30.266  29.094  43.450  1.00 32.69           C  
ATOM    523  CG  PHE L  71      29.280  30.117  43.000  1.00 32.03           C  
ATOM    524  CD1 PHE L  71      28.279  30.555  43.837  1.00 32.63           C  
ATOM    525  CD2 PHE L  71      29.359  30.645  41.733  1.00 32.24           C  
ATOM    526  CE1 PHE L  71      27.371  31.498  43.416  1.00 32.51           C  
ATOM    527  CE2 PHE L  71      28.453  31.588  41.307  1.00 33.17           C  
ATOM    528  CZ  PHE L  71      27.455  32.018  42.148  1.00 31.04           C  
ATOM    529  C   PHE L  71      32.394  28.765  44.594  1.00 32.38           C  
ATOM    530  O   PHE L  71      33.383  28.486  43.915  1.00 34.67           O  
ATOM    531  N   THR L  72      32.134  28.157  45.772  1.00 31.65           N  
ATOM    532  CA  THR L  72      33.025  27.145  46.253  1.00 32.27           C  
ATOM    533  CB  THR L  72      33.933  27.653  47.334  1.00 35.29           C  
ATOM    534  OG1 THR L  72      34.691  28.756  46.855  1.00 38.24           O  
ATOM    535  CG2 THR L  72      34.873  26.518  47.763  1.00 32.96           C  
ATOM    536  C   THR L  72      32.229  26.017  46.832  1.00 31.82           C  
ATOM    537  O   THR L  72      31.214  26.219  47.496  1.00 32.84           O  
ATOM    538  N   LEU L  73      32.674  24.774  46.565  1.00 31.21           N  
ATOM    539  CA  LEU L  73      32.077  23.615  47.158  1.00 30.02           C  
ATOM    540  CB  LEU L  73      31.759  22.501  46.146  1.00 30.93           C  
ATOM    541  CG  LEU L  73      31.119  21.247  46.776  1.00 31.51           C  
ATOM    542  CD1 LEU L  73      29.730  21.545  47.363  1.00 30.44           C  
ATOM    543  CD2 LEU L  73      31.112  20.075  45.782  1.00 31.46           C  
ATOM    544  C   LEU L  73      33.107  23.084  48.098  1.00 31.74           C  
ATOM    545  O   LEU L  73      34.250  22.853  47.710  1.00 32.51           O  
ATOM    546  N   THR L  74      32.732  22.881  49.374  1.00 32.52           N  
ATOM    547  CA  THR L  74      33.720  22.429  50.307  1.00 32.84           C  
ATOM    548  CB  THR L  74      33.921  23.374  51.456  1.00 34.05           C  
ATOM    549  OG1 THR L  74      34.313  24.651  50.972  1.00 34.62           O  
ATOM    550  CG2 THR L  74      35.012  22.804  52.378  1.00 34.27           C  
ATOM    551  C   THR L  74      33.294  21.124  50.888  1.00 31.93           C  
ATOM    552  O   THR L  74      32.133  20.933  51.247  1.00 34.21           O  
ATOM    553  N   ILE L  75      34.249  20.177  50.959  1.00 31.32           N  
ATOM    554  CA  ILE L  75      34.011  18.919  51.598  1.00 30.52           C  
ATOM    555  CB  ILE L  75      34.324  17.744  50.719  1.00 33.33           C  
ATOM    556  CG1 ILE L  75      33.526  17.847  49.409  1.00 33.24           C  
ATOM    557  CG2 ILE L  75      33.999  16.460  51.500  1.00 32.80           C  
ATOM    558  CD1 ILE L  75      33.963  16.845  48.341  1.00 32.76           C  
ATOM    559  C   ILE L  75      34.954  18.917  52.764  1.00 34.86           C  
ATOM    560  O   ILE L  75      36.172  18.864  52.598  1.00 35.47           O  
ATOM    561  N   SER L  76      34.398  18.964  53.989  1.00 33.66           N  
ATOM    562  CA  SER L  76      35.177  19.130  55.183  1.00 35.99           C  
ATOM    563  CB  SER L  76      34.300  19.130  56.443  1.00 34.56           C  
ATOM    564  OG  SER L  76      35.113  19.292  57.595  1.00 37.66           O  
ATOM    565  C   SER L  76      36.180  18.032  55.348  1.00 36.83           C  
ATOM    566  O   SER L  76      37.375  18.302  55.469  1.00 35.77           O  
ATOM    567  N   SER L  77      35.727  16.763  55.387  1.00 33.83           N  
ATOM    568  CA  SER L  77      36.670  15.689  55.530  1.00 34.83           C  
ATOM    569  CB  SER L  77      36.679  15.044  56.930  1.00 38.77           C  
ATOM    570  OG  SER L  77      35.434  14.417  57.197  1.00 40.15           O  
ATOM    571  C   SER L  77      36.278  14.638  54.543  1.00 35.63           C  
ATOM    572  O   SER L  77      35.172  14.106  54.594  1.00 35.81           O  
ATOM    573  N   LEU L  78      37.205  14.282  53.638  1.00 35.22           N  
ATOM    574  CA  LEU L  78      36.891  13.369  52.580  1.00 34.97           C  
ATOM    575  CB  LEU L  78      37.984  13.281  51.499  1.00 33.62           C  
ATOM    576  CG  LEU L  78      38.147  14.568  50.673  1.00 34.41           C  
ATOM    577  CD1 LEU L  78      39.252  14.411  49.619  1.00 31.19           C  
ATOM    578  CD2 LEU L  78      36.810  15.006  50.058  1.00 33.74           C  
ATOM    579  C   LEU L  78      36.677  11.984  53.092  1.00 37.01           C  
ATOM    580  O   LEU L  78      37.410  11.484  53.943  1.00 35.89           O  
ATOM    581  N   GLU L  79      35.632  11.335  52.540  1.00 33.77           N  
ATOM    582  CA  GLU L  79      35.295   9.968  52.803  1.00 35.08           C  
ATOM    583  CB  GLU L  79      33.797   9.751  53.076  1.00 35.80           C  
ATOM    584  CG  GLU L  79      33.290  10.428  54.352  0.95 37.90           C  
ATOM    585  CD  GLU L  79      33.728   9.589  55.543  0.86 40.91           C  
ATOM    586  OE1 GLU L  79      33.874   8.350  55.371  0.94 41.43           O  
ATOM    587  OE2 GLU L  79      33.921  10.173  56.642  0.99 39.62           O1-
ATOM    588  C   GLU L  79      35.608   9.263  51.522  1.00 37.04           C  
ATOM    589  O   GLU L  79      35.706   9.903  50.477  1.00 36.02           O  
ATOM    590  N   PRO L  80      35.790   7.973  51.548  1.00 38.54           N  
ATOM    591  CA  PRO L  80      36.125   7.278  50.335  1.00 38.83           C  
ATOM    592  CD  PRO L  80      36.305   7.297  52.727  1.00 39.49           C  
ATOM    593  CB  PRO L  80      36.496   5.864  50.768  1.00 38.81           C  
ATOM    594  CG  PRO L  80      37.045   6.057  52.195  1.00 41.06           C  
ATOM    595  C   PRO L  80      35.031   7.361  49.314  1.00 37.40           C  
ATOM    596  O   PRO L  80      35.322   7.268  48.124  1.00 36.87           O  
ATOM    597  N   GLU L  81      33.774   7.531  49.758  0.95 37.41           N  
ATOM    598  CA  GLU L  81      32.635   7.604  48.887  0.95 37.00           C  
ATOM    599  CB  GLU L  81      31.292   7.662  49.636  0.95 39.30           C  
ATOM    600  CG  GLU L  81      31.006   6.432  50.493  0.95 41.46           C  
ATOM    601  CD  GLU L  81      31.584   6.682  51.877  0.95 46.74           C  
ATOM    602  OE1 GLU L  81      31.004   7.515  52.621  0.95 47.54           O  
ATOM    603  OE2 GLU L  81      32.615   6.042  52.211  0.95 41.46           O1-
ATOM    604  C   GLU L  81      32.703   8.863  48.083  0.95 35.69           C  
ATOM    605  O   GLU L  81      32.109   8.951  47.011  0.95 34.85           O  
ATOM    606  N   ASP L  82      33.389   9.882  48.626  1.00 33.41           N  
ATOM    607  CA  ASP L  82      33.490  11.218  48.111  1.00 32.36           C  
ATOM    608  CB  ASP L  82      34.114  12.182  49.133  1.00 32.45           C  
ATOM    609  CG  ASP L  82      33.114  12.322  50.270  1.00 34.60           C  
ATOM    610  OD1 ASP L  82      31.984  11.781  50.132  1.00 32.31           O  
ATOM    611  OD2 ASP L  82      33.462  12.972  51.291  1.00 33.53           O1-
ATOM    612  C   ASP L  82      34.273  11.320  46.837  1.00 31.85           C  
ATOM    613  O   ASP L  82      34.159  12.324  46.137  1.00 32.71           O  
ATOM    614  N   PHE L  83      35.141  10.347  46.514  1.00 30.35           N  
ATOM    615  CA  PHE L  83      35.913  10.533  45.319  1.00 28.47           C  
ATOM    616  CB  PHE L  83      37.134   9.601  45.248  1.00 29.73           C  
ATOM    617  CG  PHE L  83      37.987   9.995  46.409  1.00 30.94           C  
ATOM    618  CD1 PHE L  83      38.910  11.003  46.289  1.00 32.18           C  
ATOM    619  CD2 PHE L  83      37.856   9.380  47.631  1.00 30.58           C  
ATOM    620  CE1 PHE L  83      39.692  11.379  47.355  1.00 32.26           C  
ATOM    621  CE2 PHE L  83      38.636   9.752  48.702  1.00 32.31           C  
ATOM    622  CZ  PHE L  83      39.560  10.755  48.570  1.00 30.96           C  
ATOM    623  C   PHE L  83      35.033  10.313  44.130  1.00 29.01           C  
ATOM    624  O   PHE L  83      34.490   9.228  43.929  1.00 29.57           O  
ATOM    625  N   ALA L  84      34.878  11.368  43.303  1.00 29.79           N  
ATOM    626  CA  ALA L  84      34.006  11.316  42.164  1.00 29.68           C  
ATOM    627  CB  ALA L  84      32.516  11.217  42.539  1.00 26.85           C  
ATOM    628  C   ALA L  84      34.192  12.595  41.404  1.00 28.62           C  
ATOM    629  O   ALA L  84      35.121  13.356  41.673  1.00 28.65           O  
ATOM    630  N   VAL L  85      33.331  12.841  40.394  1.00 26.41           N  
ATOM    631  CA  VAL L  85      33.414  14.044  39.614  1.00 25.07           C  
ATOM    632  CB  VAL L  85      33.179  13.818  38.150  1.00 25.52           C  
ATOM    633  CG1 VAL L  85      33.274  15.166  37.419  1.00 25.97           C  
ATOM    634  CG2 VAL L  85      34.192  12.772  37.657  1.00 26.68           C  
ATOM    635  C   VAL L  85      32.344  14.976  40.105  1.00 26.65           C  
ATOM    636  O   VAL L  85      31.235  14.543  40.418  1.00 25.87           O  
ATOM    637  N   TYR L  86      32.658  16.290  40.191  1.00 27.24           N  
ATOM    638  CA  TYR L  86      31.698  17.242  40.683  1.00 26.49           C  
ATOM    639  CB  TYR L  86      32.159  17.981  41.952  1.00 25.10           C  
ATOM    640  CG  TYR L  86      32.234  16.995  43.067  1.00 28.13           C  
ATOM    641  CD1 TYR L  86      33.348  16.210  43.253  1.00 26.67           C  
ATOM    642  CD2 TYR L  86      31.181  16.858  43.937  1.00 28.66           C  
ATOM    643  CE1 TYR L  86      33.406  15.303  44.287  1.00 26.80           C  
ATOM    644  CE2 TYR L  86      31.234  15.954  44.971  1.00 27.60           C  
ATOM    645  CZ  TYR L  86      32.346  15.173  45.149  1.00 29.16           C  
ATOM    646  OH  TYR L  86      32.395  14.244  46.210  1.00 26.24           O  
ATOM    647  C   TYR L  86      31.465  18.293  39.635  1.00 26.92           C  
ATOM    648  O   TYR L  86      32.417  18.811  39.052  1.00 27.53           O  
ATOM    649  N   TYR L  87      30.179  18.647  39.387  1.00 27.07           N  
ATOM    650  CA  TYR L  87      29.848  19.624  38.377  1.00 28.19           C  
ATOM    651  CB  TYR L  87      28.927  19.121  37.244  1.00 26.15           C  
ATOM    652  CG  TYR L  87      29.497  17.936  36.543  1.00 25.53           C  
ATOM    653  CD1 TYR L  87      30.560  18.048  35.678  1.00 27.09           C  
ATOM    654  CD2 TYR L  87      28.963  16.690  36.766  1.00 26.68           C  
ATOM    655  CE1 TYR L  87      31.073  16.944  35.038  1.00 27.29           C  
ATOM    656  CE2 TYR L  87      29.469  15.581  36.128  1.00 27.95           C  
ATOM    657  CZ  TYR L  87      30.525  15.708  35.260  1.00 28.08           C  
ATOM    658  OH  TYR L  87      31.051  14.577  34.602  1.00 27.87           O  
ATOM    659  C   TYR L  87      29.037  20.727  39.000  1.00 28.16           C  
ATOM    660  O   TYR L  87      28.270  20.499  39.934  1.00 27.68           O  
ATOM    661  N   CYS L  88      29.196  21.970  38.487  1.00 28.30           N  
ATOM    662  CA  CYS L  88      28.399  23.083  38.931  1.00 30.19           C  
ATOM    663  CB  CYS L  88      29.216  24.342  39.345  1.00 30.22           C  
ATOM    664  SG  CYS L  88      30.405  24.936  38.097  1.00 32.90           S  
ATOM    665  C   CYS L  88      27.459  23.433  37.808  1.00 31.21           C  
ATOM    666  O   CYS L  88      27.732  23.123  36.649  1.00 29.74           O  
ATOM    667  N   GLN L  89      26.285  24.034  38.127  1.00 30.56           N  
ATOM    668  CA  GLN L  89      25.344  24.402  37.093  1.00 30.27           C  
ATOM    669  CB  GLN L  89      24.224  23.383  36.823  1.00 30.30           C  
ATOM    670  CG  GLN L  89      23.207  23.285  37.962  1.00 30.36           C  
ATOM    671  CD  GLN L  89      22.004  22.482  37.480  1.00 34.28           C  
ATOM    672  OE1 GLN L  89      22.134  21.592  36.645  1.00 35.41           O  
ATOM    673  NE2 GLN L  89      20.792  22.816  37.998  1.00 31.36           N  
ATOM    674  C   GLN L  89      24.640  25.659  37.514  1.00 31.09           C  
ATOM    675  O   GLN L  89      24.346  25.848  38.694  1.00 31.16           O  
ATOM    676  N   GLN L  90      24.324  26.541  36.539  1.00 32.67           N  
ATOM    677  CA  GLN L  90      23.686  27.793  36.861  1.00 33.70           C  
ATOM    678  CB  GLN L  90      24.501  29.023  36.417  1.00 32.37           C  
ATOM    679  CG  GLN L  90      24.692  29.142  34.901  1.00 33.73           C  
ATOM    680  CD  GLN L  90      23.563  29.974  34.312  1.00 34.00           C  
ATOM    681  OE1 GLN L  90      23.320  31.100  34.744  1.00 35.31           O  
ATOM    682  NE2 GLN L  90      22.856  29.416  33.294  1.00 33.86           N  
ATOM    683  C   GLN L  90      22.320  27.883  36.237  1.00 33.61           C  
ATOM    684  O   GLN L  90      22.119  27.517  35.084  1.00 32.98           O  
ATOM    685  N   ARG L  91      21.339  28.277  37.082  1.00 46.18           N  
ATOM    686  CA  ARG L  91      19.935  28.523  36.848  1.00 45.94           C  
ATOM    687  CB  ARG L  91      19.066  28.346  38.103  1.00 42.42           C  
ATOM    688  CG  ARG L  91      18.858  26.889  38.496  1.00 46.37           C  
ATOM    689  CD  ARG L  91      17.690  26.671  39.459  1.00 39.38           C  
ATOM    690  NE  ARG L  91      18.159  26.961  40.841  1.00 40.75           N  
ATOM    691  CZ  ARG L  91      17.285  26.775  41.872  1.00 44.42           C  
ATOM    692  NH1 ARG L  91      16.000  26.399  41.627  1.00 41.69           N1+
ATOM    693  NH2 ARG L  91      17.689  26.951  43.160  1.00 40.16           N  
ATOM    694  C   ARG L  91      19.611  29.891  36.317  1.00 49.64           C  
ATOM    695  O   ARG L  91      18.470  30.126  35.940  1.00 53.33           O  
ATOM    696  N   SER L  92      20.516  30.880  36.412  1.00 49.44           N  
ATOM    697  CA  SER L  92      20.150  32.233  36.064  1.00 52.32           C  
ATOM    698  CB  SER L  92      21.248  33.265  36.349  1.00 50.96           C  
ATOM    699  OG  SER L  92      21.256  33.581  37.726  1.00 49.09           O  
ATOM    700  C   SER L  92      19.772  32.429  34.628  1.00 59.72           C  
ATOM    701  O   SER L  92      18.636  32.792  34.330  1.00 63.39           O  
ATOM    702  N   ASN L  93      20.712  32.205  33.691  1.00 65.42           N  
ATOM    703  CA  ASN L  93      20.394  32.515  32.331  1.00 68.38           C  
ATOM    704  CB  ASN L  93      21.581  33.115  31.556  1.00 74.81           C  
ATOM    705  CG  ASN L  93      21.056  33.801  30.305  1.00 80.07           C  
ATOM    706  OD1 ASN L  93      20.320  34.784  30.387  1.00 82.53           O  
ATOM    707  ND2 ASN L  93      21.449  33.280  29.113  1.00 80.73           N  
ATOM    708  C   ASN L  93      19.981  31.259  31.650  1.00 61.74           C  
ATOM    709  O   ASN L  93      20.798  30.422  31.275  1.00 58.01           O  
ATOM    710  N   TRP L  94      18.666  31.134  31.451  1.00 56.08           N  
ATOM    711  CA  TRP L  94      18.054  29.999  30.840  1.00 53.99           C  
ATOM    712  CB  TRP L  94      16.885  29.478  31.692  1.00 54.86           C  
ATOM    713  CG  TRP L  94      15.899  30.555  32.084  1.00 55.00           C  
ATOM    714  CD2 TRP L  94      14.603  30.288  32.632  1.00 57.16           C  
ATOM    715  CD1 TRP L  94      16.010  31.914  32.005  1.00 53.42           C  
ATOM    716  NE1 TRP L  94      14.865  32.509  32.473  1.00 55.03           N  
ATOM    717  CE2 TRP L  94      13.987  31.520  32.863  1.00 56.81           C  
ATOM    718  CE3 TRP L  94      13.971  29.112  32.918  1.00 60.14           C  
ATOM    719  CZ2 TRP L  94      12.728  31.595  33.382  1.00 59.82           C  
ATOM    720  CZ3 TRP L  94      12.701  29.189  33.446  1.00 61.67           C  
ATOM    721  CH2 TRP L  94      12.092  30.407  33.673  1.00 61.62           C  
ATOM    722  C   TRP L  94      17.536  30.521  29.541  1.00 56.18           C  
ATOM    723  O   TRP L  94      17.711  31.712  29.281  1.00 57.90           O  
ATOM    724  N   PRO L  95      16.903  29.752  28.697  1.00 59.07           N  
ATOM    725  CA  PRO L  95      16.651  28.354  28.935  1.00 59.60           C  
ATOM    726  CD  PRO L  95      15.796  30.367  27.981  1.00 58.47           C  
ATOM    727  CB  PRO L  95      15.446  27.982  28.080  1.00 59.47           C  
ATOM    728  CG  PRO L  95      14.689  29.306  27.915  1.00 58.65           C  
ATOM    729  C   PRO L  95      17.746  27.364  28.770  1.00 58.09           C  
ATOM    730  O   PRO L  95      17.480  26.215  29.109  1.00 58.35           O  
ATOM    731  N   MET L  96      18.912  27.707  28.186  1.00 53.05           N  
ATOM    732  CA  MET L  96      19.936  26.705  28.130  1.00 49.82           C  
ATOM    733  CB  MET L  96      21.000  26.928  27.038  1.00 45.30           C  
ATOM    734  CG  MET L  96      20.575  26.432  25.652  1.00 43.25           C  
ATOM    735  SD  MET L  96      19.222  27.359  24.873  1.00  0.00           S  
ATOM    736  CE  MET L  96      20.244  28.751  24.318  1.00  0.00           C  
ATOM    737  C   MET L  96      20.610  26.718  29.458  1.00 48.98           C  
ATOM    738  O   MET L  96      21.213  27.713  29.859  1.00 47.98           O  
ATOM    739  N   TYR L  97      20.525  25.592  30.183  1.00 48.67           N  
ATOM    740  CA  TYR L  97      21.120  25.567  31.482  1.00 46.90           C  
ATOM    741  CB  TYR L  97      20.419  24.588  32.444  1.00 46.54           C  
ATOM    742  CG  TYR L  97      19.012  25.075  32.546  1.00 70.27           C  
ATOM    743  CD1 TYR L  97      18.085  24.723  31.590  1.00 53.40           C  
ATOM    744  CD2 TYR L  97      18.617  25.891  33.582  1.00 68.63           C  
ATOM    745  CE1 TYR L  97      16.787  25.169  31.665  1.00  0.00           C  
ATOM    746  CE2 TYR L  97      17.319  26.341  33.661  1.00 63.77           C  
ATOM    747  CZ  TYR L  97      16.401  25.980  32.704  1.00  0.00           C  
ATOM    748  OH  TYR L  97      15.070  26.441  32.785  1.00  0.00           O  
ATOM    749  C   TYR L  97      22.533  25.138  31.279  1.00 45.98           C  
ATOM    750  O   TYR L  97      22.796  24.150  30.594  1.00 44.19           O  
ATOM    751  N   THR L  98      23.498  25.887  31.849  1.00 32.38           N  
ATOM    752  CA  THR L  98      24.843  25.500  31.558  1.00 31.30           C  
ATOM    753  CB  THR L  98      25.759  26.661  31.291  1.00 30.03           C  
ATOM    754  OG1 THR L  98      25.763  27.543  32.403  1.00 31.19           O  
ATOM    755  CG2 THR L  98      25.293  27.399  30.026  1.00 31.28           C  
ATOM    756  C   THR L  98      25.429  24.749  32.704  1.00 31.30           C  
ATOM    757  O   THR L  98      24.962  24.833  33.840  1.00 30.71           O  
ATOM    758  N   PHE L  99      26.481  23.963  32.401  1.00 31.10           N  
ATOM    759  CA  PHE L  99      27.166  23.197  33.400  1.00 28.21           C  
ATOM    760  CB  PHE L  99      27.085  21.669  33.216  1.00 26.70           C  
ATOM    761  CG  PHE L  99      25.715  21.152  33.496  1.00 26.07           C  
ATOM    762  CD1 PHE L  99      24.757  21.113  32.512  1.00 26.34           C  
ATOM    763  CD2 PHE L  99      25.396  20.683  34.746  1.00 26.00           C  
ATOM    764  CE1 PHE L  99      23.497  20.628  32.776  1.00 25.93           C  
ATOM    765  CE2 PHE L  99      24.139  20.198  35.013  1.00 26.06           C  
ATOM    766  CZ  PHE L  99      23.184  20.166  34.029  1.00 25.24           C  
ATOM    767  C   PHE L  99      28.630  23.489  33.306  1.00 29.68           C  
ATOM    768  O   PHE L  99      29.131  23.949  32.280  1.00 29.30           O  
ATOM    769  N   GLY L 100      29.356  23.232  34.411  1.00 31.03           N  
ATOM    770  CA  GLY L 100      30.780  23.374  34.412  1.00 31.01           C  
ATOM    771  C   GLY L 100      31.332  22.130  33.775  1.00 32.04           C  
ATOM    772  O   GLY L 100      30.596  21.178  33.521  1.00 30.33           O  
ATOM    773  N   GLN L 101      32.649  22.125  33.481  1.00 30.62           N  
ATOM    774  CA  GLN L 101      33.338  21.021  32.858  1.00 31.75           C  
ATOM    775  CB  GLN L 101      34.797  21.319  32.479  1.00 35.20           C  
ATOM    776  CG  GLN L 101      35.009  22.624  31.727  1.00 42.55           C  
ATOM    777  CD  GLN L 101      35.442  23.635  32.778  1.00 47.13           C  
ATOM    778  OE1 GLN L 101      35.372  24.843  32.563  1.00 46.27           O  
ATOM    779  NE2 GLN L 101      35.909  23.124  33.949  1.00 40.89           N  
ATOM    780  C   GLN L 101      33.450  19.886  33.823  1.00 32.99           C  
ATOM    781  O   GLN L 101      33.481  18.722  33.428  1.00 32.46           O  
ATOM    782  N   GLY L 102      33.591  20.200  35.122  1.00 31.73           N  
ATOM    783  CA  GLY L 102      33.720  19.166  36.104  1.00 30.25           C  
ATOM    784  C   GLY L 102      35.099  19.171  36.683  1.00 30.75           C  
ATOM    785  O   GLY L 102      36.077  19.561  36.045  1.00 30.03           O  
ATOM    786  N   THR L 103      35.175  18.755  37.962  1.00 30.90           N  
ATOM    787  CA  THR L 103      36.406  18.576  38.673  1.00 30.59           C  
ATOM    788  CB  THR L 103      36.509  19.337  39.959  1.00 30.70           C  
ATOM    789  OG1 THR L 103      35.355  19.093  40.747  1.00 29.78           O  
ATOM    790  CG2 THR L 103      36.691  20.829  39.693  1.00 28.87           C  
ATOM    791  C   THR L 103      36.443  17.146  39.088  1.00 29.18           C  
ATOM    792  O   THR L 103      35.510  16.644  39.715  1.00 30.84           O  
ATOM    793  N   LYS L 104      37.539  16.450  38.752  1.00 28.98           N  
ATOM    794  CA  LYS L 104      37.656  15.082  39.140  1.00 28.40           C  
ATOM    795  CB  LYS L 104      38.479  14.255  38.135  1.00 31.56           C  
ATOM    796  CG  LYS L 104      38.439  12.743  38.363  1.00 36.98           C  
ATOM    797  CD  LYS L 104      39.025  11.956  37.189  1.00 38.39           C  
ATOM    798  CE  LYS L 104      38.811  10.444  37.277  1.00 44.37           C  
ATOM    799  NZ  LYS L 104      39.769   9.841  38.227  1.00 45.99           N1+
ATOM    800  C   LYS L 104      38.392  15.072  40.439  1.00 30.75           C  
ATOM    801  O   LYS L 104      39.463  15.663  40.564  1.00 31.57           O  
ATOM    802  N   LEU L 105      37.810  14.410  41.457  1.00 30.20           N  
ATOM    803  CA  LEU L 105      38.445  14.334  42.740  1.00 32.71           C  
ATOM    804  CB  LEU L 105      37.455  14.561  43.895  1.00 34.15           C  
ATOM    805  CG  LEU L 105      38.133  14.811  45.249  1.00 28.06           C  
ATOM    806  CD1 LEU L 105      38.840  16.172  45.254  1.00 30.18           C  
ATOM    807  CD2 LEU L 105      37.149  14.655  46.413  1.00 28.25           C  
ATOM    808  C   LEU L 105      38.972  12.932  42.835  1.00 31.91           C  
ATOM    809  O   LEU L 105      38.207  11.969  42.883  1.00 32.24           O  
ATOM    810  N   GLU L 106      40.310  12.789  42.884  1.00 32.62           N  
ATOM    811  CA  GLU L 106      40.932  11.497  42.833  1.00 33.68           C  
ATOM    812  CB  GLU L 106      41.994  11.437  41.723  1.00 34.11           C  
ATOM    813  CG  GLU L 106      42.675  10.084  41.568  1.00 38.47           C  
ATOM    814  CD  GLU L 106      43.802  10.264  40.565  1.00 41.47           C  
ATOM    815  OE1 GLU L 106      44.843  10.867  40.941  1.00 41.47           O  
ATOM    816  OE2 GLU L 106      43.633   9.808  39.403  1.00 40.21           O1-
ATOM    817  C   GLU L 106      41.626  11.217  44.131  1.00 34.81           C  
ATOM    818  O   GLU L 106      41.955  12.128  44.890  1.00 35.06           O  
ATOM    819  N   ILE L 107      41.858   9.918  44.421  1.00 36.13           N  
ATOM    820  CA  ILE L 107      42.513   9.527  45.638  1.00 37.34           C  
ATOM    821  CB  ILE L 107      42.196   8.124  46.072  1.00 38.29           C  
ATOM    822  CG1 ILE L 107      40.703   7.983  46.400  1.00 39.91           C  
ATOM    823  CG2 ILE L 107      43.128   7.764  47.245  1.00 41.14           C  
ATOM    824  CD1 ILE L 107      40.252   6.533  46.572  1.00 45.97           C  
ATOM    825  C   ILE L 107      43.983   9.579  45.401  1.00 38.03           C  
ATOM    826  O   ILE L 107      44.501   8.966  44.470  1.00 38.16           O  
ATOM    827  N   LYS L 108      44.703  10.325  46.257  1.00 38.52           N  
ATOM    828  CA  LYS L 108      46.116  10.421  46.073  1.00 40.83           C  
ATOM    829  CB  LYS L 108      46.792  11.437  47.004  1.00 43.61           C  
ATOM    830  CG  LYS L 108      48.250  11.695  46.628  1.00 45.21           C  
ATOM    831  CD  LYS L 108      48.831  12.964  47.251  1.00 49.64           C  
ATOM    832  CE  LYS L 108      50.242  13.291  46.760  1.00 51.45           C  
ATOM    833  NZ  LYS L 108      50.669  14.608  47.282  1.00 53.39           N1+
ATOM    834  C   LYS L 108      46.708   9.048  46.354  1.00 41.74           C  
ATOM    835  O   LYS L 108      46.532   8.547  47.496  1.00 42.24           O  
ATOM    836  OXT LYS L 108      47.346   8.482  45.427  1.00  0.00           O1-
TER     837      LYS L 108 
ATOM    838  N   GLU H 109       8.740   6.598  46.895  1.00 49.25           N1+
ATOM    839  CA  GLU H 109      10.098   6.775  46.342  1.00 54.09           C  
ATOM    840  CB  GLU H 109      10.817   5.416  46.306  1.00 56.54           C  
ATOM    841  CG  GLU H 109      12.320   5.495  46.037  1.00 59.02           C  
ATOM    842  CD  GLU H 109      12.856   4.070  46.022  1.00 62.65           C  
ATOM    843  OE1 GLU H 109      12.163   3.194  45.440  1.00 56.38           O  
ATOM    844  OE2 GLU H 109      13.955   3.839  46.593  1.00 60.04           O1-
ATOM    845  C   GLU H 109      10.008   7.332  44.961  1.00 51.64           C  
ATOM    846  O   GLU H 109       9.235   6.851  44.133  1.00 49.53           O  
ATOM    847  N   VAL H 110      10.791   8.390  44.683  1.00 47.03           N  
ATOM    848  CA  VAL H 110      10.737   8.987  43.384  1.00 47.03           C  
ATOM    849  CB  VAL H 110      11.294  10.379  43.348  1.00 45.70           C  
ATOM    850  CG1 VAL H 110      11.213  10.898  41.905  1.00 46.14           C  
ATOM    851  CG2 VAL H 110      10.530  11.245  44.363  1.00 45.01           C  
ATOM    852  C   VAL H 110      11.560   8.149  42.461  1.00 43.93           C  
ATOM    853  O   VAL H 110      12.658   7.720  42.815  1.00 44.34           O  
ATOM    854  N   GLN H 111      11.031   7.872  41.251  1.00 43.18           N  
ATOM    855  CA  GLN H 111      11.787   7.114  40.296  1.00 40.72           C  
ATOM    856  CB  GLN H 111      11.427   5.621  40.217  1.00 41.94           C  
ATOM    857  CG  GLN H 111      11.904   4.800  41.412  1.00 46.22           C  
ATOM    858  CD  GLN H 111      11.557   3.342  41.143  1.00 47.44           C  
ATOM    859  OE1 GLN H 111      10.746   3.032  40.272  1.00 51.51           O  
ATOM    860  NE2 GLN H 111      12.193   2.418  41.912  1.00 49.00           N  
ATOM    861  C   GLN H 111      11.549   7.666  38.929  1.00 40.34           C  
ATOM    862  O   GLN H 111      10.442   8.076  38.581  1.00 39.11           O  
ATOM    863  N   LEU H 112      12.626   7.702  38.123  1.00 37.92           N  
ATOM    864  CA  LEU H 112      12.557   8.112  36.756  1.00 37.04           C  
ATOM    865  CB  LEU H 112      13.371   9.382  36.449  1.00 35.69           C  
ATOM    866  CG  LEU H 112      12.868  10.652  37.161  1.00 35.65           C  
ATOM    867  CD1 LEU H 112      13.739  11.866  36.797  1.00 34.20           C  
ATOM    868  CD2 LEU H 112      11.378  10.899  36.877  1.00 33.46           C  
ATOM    869  C   LEU H 112      13.221   7.012  35.997  1.00 36.25           C  
ATOM    870  O   LEU H 112      14.376   6.686  36.265  1.00 37.36           O  
ATOM    871  N   LEU H 113      12.512   6.395  35.036  1.00 35.41           N  
ATOM    872  CA  LEU H 113      13.118   5.321  34.308  1.00 34.83           C  
ATOM    873  CB  LEU H 113      12.389   3.977  34.493  1.00 35.24           C  
ATOM    874  CG  LEU H 113      12.401   3.448  35.946  1.00 46.49           C  
ATOM    875  CD1 LEU H 113      11.661   2.107  36.056  1.00 45.22           C  
ATOM    876  CD2 LEU H 113      13.829   3.373  36.511  1.00 37.20           C  
ATOM    877  C   LEU H 113      13.050   5.662  32.856  1.00 34.63           C  
ATOM    878  O   LEU H 113      11.977   5.949  32.330  1.00 36.08           O  
ATOM    879  N   GLU H 114      14.201   5.638  32.158  1.00 34.19           N  
ATOM    880  CA  GLU H 114      14.173   5.957  30.762  1.00 33.26           C  
ATOM    881  CB  GLU H 114      15.194   7.030  30.337  1.00 33.00           C  
ATOM    882  CG  GLU H 114      16.577   6.862  30.961  1.00 32.97           C  
ATOM    883  CD  GLU H 114      16.588   7.643  32.272  1.00 35.35           C  
ATOM    884  OE1 GLU H 114      16.344   8.878  32.233  1.00 35.73           O  
ATOM    885  OE2 GLU H 114      16.839   7.016  33.334  1.00 34.47           O1-
ATOM    886  C   GLU H 114      14.364   4.716  29.952  1.00 35.53           C  
ATOM    887  O   GLU H 114      14.947   3.733  30.410  1.00 34.85           O  
ATOM    888  N   SER H 115      13.802   4.729  28.724  1.00 34.07           N  
ATOM    889  CA  SER H 115      13.907   3.607  27.837  1.00 34.17           C  
ATOM    890  CB  SER H 115      12.755   2.598  27.989  1.00 34.87           C  
ATOM    891  OG  SER H 115      11.523   3.200  27.620  1.00 37.83           O  
ATOM    892  C   SER H 115      13.857   4.129  26.432  1.00 33.02           C  
ATOM    893  O   SER H 115      13.541   5.295  26.203  1.00 31.49           O  
ATOM    894  N   GLY H 116      14.175   3.259  25.448  1.00 32.19           N  
ATOM    895  CA  GLY H 116      14.079   3.645  24.067  1.00 32.44           C  
ATOM    896  C   GLY H 116      15.426   3.815  23.430  1.00 33.81           C  
ATOM    897  O   GLY H 116      15.511   3.909  22.206  1.00 35.52           O  
ATOM    898  N   GLY H 117      16.519   3.834  24.214  1.00 34.04           N  
ATOM    899  CA  GLY H 117      17.809   4.056  23.619  1.00 34.26           C  
ATOM    900  C   GLY H 117      18.202   2.848  22.836  1.00 35.01           C  
ATOM    901  O   GLY H 117      17.636   1.768  22.990  1.00 36.60           O  
ATOM    902  N   GLY H 118      19.209   3.010  21.956  1.00 33.56           N  
ATOM    903  CA  GLY H 118      19.629   1.897  21.164  1.00 32.63           C  
ATOM    904  C   GLY H 118      20.564   2.399  20.115  1.00 31.32           C  
ATOM    905  O   GLY H 118      21.011   3.545  20.150  1.00 32.57           O  
ATOM    906  N   LEU H 119      20.884   1.522  19.145  1.00 30.47           N  
ATOM    907  CA  LEU H 119      21.782   1.885  18.092  1.00 30.43           C  
ATOM    908  CB  LEU H 119      22.724   0.738  17.694  1.00 31.61           C  
ATOM    909  CG  LEU H 119      23.707   1.093  16.565  1.00 32.72           C  
ATOM    910  CD1 LEU H 119      24.704   2.178  17.003  1.00 26.90           C  
ATOM    911  CD2 LEU H 119      24.400  -0.164  16.024  1.00 32.60           C  
ATOM    912  C   LEU H 119      20.944   2.230  16.901  1.00 31.93           C  
ATOM    913  O   LEU H 119      20.043   1.479  16.529  1.00 31.32           O  
ATOM    914  N   VAL H 120      21.210   3.407  16.292  1.00 31.33           N  
ATOM    915  CA  VAL H 120      20.491   3.837  15.125  1.00 34.68           C  
ATOM    916  CB  VAL H 120      19.474   4.910  15.376  1.00 34.73           C  
ATOM    917  CG1 VAL H 120      18.319   4.330  16.194  1.00 34.42           C  
ATOM    918  CG2 VAL H 120      20.173   6.087  16.072  1.00 35.23           C  
ATOM    919  C   VAL H 120      21.466   4.420  14.154  1.00 34.31           C  
ATOM    920  O   VAL H 120      22.537   4.892  14.530  1.00 33.57           O  
ATOM    921  N   GLN H 121      21.107   4.394  12.858  1.00 32.40           N  
ATOM    922  CA  GLN H 121      21.974   4.916  11.844  1.00 34.01           C  
ATOM    923  CB  GLN H 121      21.761   4.257  10.470  1.00 36.22           C  
ATOM    924  CG  GLN H 121      20.363   4.463   9.887  1.00 38.90           C  
ATOM    925  CD  GLN H 121      20.317   3.753   8.541  1.00 46.75           C  
ATOM    926  OE1 GLN H 121      19.486   4.066   7.690  1.00 52.55           O  
ATOM    927  NE2 GLN H 121      21.229   2.763   8.339  1.00 46.29           N  
ATOM    928  C   GLN H 121      21.752   6.388  11.736  1.00 32.34           C  
ATOM    929  O   GLN H 121      20.706   6.911  12.120  1.00 35.86           O  
ATOM    930  N   PRO H 122      22.736   7.078  11.228  1.00 33.68           N  
ATOM    931  CA  PRO H 122      22.625   8.500  11.105  1.00 33.68           C  
ATOM    932  CD  PRO H 122      24.117   6.653  11.391  1.00 35.44           C  
ATOM    933  CB  PRO H 122      24.016   8.994  10.720  1.00 35.75           C  
ATOM    934  CG  PRO H 122      24.949   7.948  11.361  1.00 36.08           C  
ATOM    935  C   PRO H 122      21.538   8.875  10.157  1.00 36.15           C  
ATOM    936  O   PRO H 122      21.387   8.221   9.126  1.00 36.71           O  
ATOM    937  N   GLY H 123      20.776   9.931  10.496  1.00 36.66           N  
ATOM    938  CA  GLY H 123      19.702  10.377   9.662  1.00 37.59           C  
ATOM    939  C   GLY H 123      18.434   9.711  10.108  1.00 38.13           C  
ATOM    940  O   GLY H 123      17.357  10.026   9.605  1.00 37.82           O  
ATOM    941  N   GLY H 124      18.520   8.775  11.074  1.00 36.80           N  
ATOM    942  CA  GLY H 124      17.348   8.063  11.509  1.00 37.84           C  
ATOM    943  C   GLY H 124      16.724   8.767  12.673  1.00 37.52           C  
ATOM    944  O   GLY H 124      17.169   9.838  13.082  1.00 38.05           O  
ATOM    945  N   SER H 125      15.667   8.149  13.245  1.00 36.79           N  
ATOM    946  CA  SER H 125      14.962   8.750  14.340  1.00 36.97           C  
ATOM    947  CB  SER H 125      13.537   9.195  13.974  1.00 39.23           C  
ATOM    948  OG  SER H 125      13.577  10.224  12.997  1.00 40.93           O  
ATOM    949  C   SER H 125      14.826   7.759  15.458  1.00 36.61           C  
ATOM    950  O   SER H 125      14.890   6.548  15.251  1.00 36.65           O  
ATOM    951  N   LEU H 126      14.682   8.277  16.697  1.00 35.59           N  
ATOM    952  CA  LEU H 126      14.462   7.472  17.866  1.00 35.95           C  
ATOM    953  CB  LEU H 126      15.711   7.139  18.695  1.00 38.55           C  
ATOM    954  CG  LEU H 126      16.540   5.962  18.162  1.00 39.84           C  
ATOM    955  CD1 LEU H 126      17.764   5.704  19.053  1.00 37.47           C  
ATOM    956  CD2 LEU H 126      15.667   4.709  18.015  1.00 40.42           C  
ATOM    957  C   LEU H 126      13.556   8.206  18.794  1.00 35.03           C  
ATOM    958  O   LEU H 126      13.549   9.434  18.841  1.00 36.43           O  
ATOM    959  N   ARG H 127      12.754   7.451  19.570  1.00 34.73           N  
ATOM    960  CA  ARG H 127      11.882   8.069  20.523  1.00 34.46           C  
ATOM    961  CB  ARG H 127      10.405   7.715  20.286  1.00 36.68           C  
ATOM    962  CG  ARG H 127       9.422   8.542  21.111  0.98 39.31           C  
ATOM    963  CD  ARG H 127       7.963   8.165  20.847  1.00 42.03           C  
ATOM    964  NE  ARG H 127       7.112   9.055  21.682  0.88 43.56           N  
ATOM    965  CZ  ARG H 127       5.752   8.977  21.598  0.89 44.70           C  
ATOM    966  NH1 ARG H 127       5.168   8.043  20.793  0.88 45.87           N1+
ATOM    967  NH2 ARG H 127       4.972   9.829  22.319  0.99 44.89           N  
ATOM    968  C   ARG H 127      12.267   7.556  21.877  1.00 35.60           C  
ATOM    969  O   ARG H 127      12.317   6.348  22.106  1.00 35.56           O  
ATOM    970  N   LEU H 128      12.550   8.476  22.821  1.00 34.60           N  
ATOM    971  CA  LEU H 128      12.935   8.098  24.151  1.00 33.39           C  
ATOM    972  CB  LEU H 128      14.125   8.906  24.701  1.00 32.20           C  
ATOM    973  CG  LEU H 128      15.435   8.682  23.923  1.00 33.07           C  
ATOM    974  CD1 LEU H 128      16.592   9.505  24.507  1.00 31.89           C  
ATOM    975  CD2 LEU H 128      15.781   7.194  23.822  1.00 33.98           C  
ATOM    976  C   LEU H 128      11.775   8.337  25.063  1.00 33.21           C  
ATOM    977  O   LEU H 128      10.940   9.204  24.806  1.00 35.19           O  
ATOM    978  N   SER H 129      11.690   7.546  26.154  0.92 34.25           N  
ATOM    979  CA  SER H 129      10.598   7.691  27.074  0.92 34.33           C  
ATOM    980  CB  SER H 129       9.606   6.518  27.021  0.92 35.13           C  
ATOM    981  OG  SER H 129       9.027   6.424  25.727  0.92 39.62           O  
ATOM    982  C   SER H 129      11.141   7.736  28.470  0.92 35.89           C  
ATOM    983  O   SER H 129      12.183   7.157  28.768  0.92 37.80           O  
ATOM    984  N   CYS H 130      10.438   8.462  29.367  0.92 37.00           N  
ATOM    985  CA  CYS H 130      10.837   8.539  30.745  0.92 38.00           C  
ATOM    986  CB  CYS H 130      11.490   9.897  31.108  0.92 38.37           C  
ATOM    987  SG  CYS H 130      11.917  10.079  32.869  0.92 42.23           S  
ATOM    988  C   CYS H 130       9.603   8.348  31.576  0.92 38.44           C  
ATOM    989  O   CYS H 130       8.693   9.175  31.560  0.92 40.76           O  
ATOM    990  N   ALA H 131       9.549   7.237  32.341  1.00 37.49           N  
ATOM    991  CA  ALA H 131       8.392   6.958  33.145  1.00 37.40           C  
ATOM    992  CB  ALA H 131       8.042   5.463  33.228  1.00 39.47           C  
ATOM    993  C   ALA H 131       8.686   7.420  34.533  1.00 37.88           C  
ATOM    994  O   ALA H 131       9.721   7.089  35.108  1.00 39.93           O  
ATOM    995  N   ALA H 132       7.755   8.196  35.118  1.00 38.90           N  
ATOM    996  CA  ALA H 132       7.989   8.749  36.418  1.00 38.67           C  
ATOM    997  CB  ALA H 132       7.822  10.278  36.457  1.00 38.96           C  
ATOM    998  C   ALA H 132       7.015   8.169  37.392  1.00 41.60           C  
ATOM    999  O   ALA H 132       5.877   7.855  37.049  1.00 42.69           O  
ATOM   1000  N   SER H 133       7.476   7.987  38.646  1.00 41.09           N  
ATOM   1001  CA  SER H 133       6.626   7.491  39.686  1.00 44.02           C  
ATOM   1002  CB  SER H 133       6.646   5.956  39.806  1.00 43.94           C  
ATOM   1003  OG  SER H 133       7.963   5.507  40.086  1.00 50.08           O  
ATOM   1004  C   SER H 133       7.127   8.061  40.977  1.00 44.10           C  
ATOM   1005  O   SER H 133       8.267   8.511  41.066  1.00 42.26           O  
ATOM   1006  N   GLY H 134       6.246   8.088  42.000  1.00 51.03           N  
ATOM   1007  CA  GLY H 134       6.635   8.512  43.315  1.00 51.32           C  
ATOM   1008  C   GLY H 134       6.262   9.937  43.598  1.00 51.23           C  
ATOM   1009  O   GLY H 134       6.427  10.391  44.730  1.00 52.26           O  
ATOM   1010  N   PHE H 135       5.773  10.701  42.603  1.00 48.54           N  
ATOM   1011  CA  PHE H 135       5.397  12.052  42.922  1.00 47.05           C  
ATOM   1012  CB  PHE H 135       6.577  13.043  42.932  1.00 46.92           C  
ATOM   1013  CG  PHE H 135       7.220  13.071  41.589  1.00 46.25           C  
ATOM   1014  CD1 PHE H 135       6.734  13.886  40.596  1.00 46.70           C  
ATOM   1015  CD2 PHE H 135       8.318  12.291  41.320  1.00 47.51           C  
ATOM   1016  CE1 PHE H 135       7.330  13.916  39.358  1.00 45.18           C  
ATOM   1017  CE2 PHE H 135       8.916  12.319  40.083  1.00 48.12           C  
ATOM   1018  CZ  PHE H 135       8.422  13.130  39.092  1.00 45.80           C  
ATOM   1019  C   PHE H 135       4.358  12.507  41.944  1.00 47.78           C  
ATOM   1020  O   PHE H 135       4.007  11.778  41.016  1.00 48.75           O  
ATOM   1021  N   THR H 136       3.810  13.727  42.137  1.00 45.64           N  
ATOM   1022  CA  THR H 136       2.792  14.175  41.233  1.00 45.01           C  
ATOM   1023  CB  THR H 136       1.804  15.122  41.849  1.00 47.65           C  
ATOM   1024  OG1 THR H 136       1.189  14.500  42.968  1.00 49.77           O  
ATOM   1025  CG2 THR H 136       0.725  15.459  40.805  1.00 48.19           C  
ATOM   1026  C   THR H 136       3.485  14.832  40.084  1.00 45.32           C  
ATOM   1027  O   THR H 136       4.004  15.945  40.169  1.00 44.94           O  
ATOM   1028  N   PHE H 137       3.470  14.111  38.953  1.00 43.90           N  
ATOM   1029  CA  PHE H 137       4.164  14.404  37.733  1.00 43.03           C  
ATOM   1030  CB  PHE H 137       3.985  13.251  36.725  1.00 44.75           C  
ATOM   1031  CG  PHE H 137       4.729  13.537  35.467  1.00 44.86           C  
ATOM   1032  CD1 PHE H 137       6.097  13.415  35.423  1.00 46.08           C  
ATOM   1033  CD2 PHE H 137       4.059  13.897  34.322  1.00 44.96           C  
ATOM   1034  CE1 PHE H 137       6.786  13.669  34.261  1.00 46.29           C  
ATOM   1035  CE2 PHE H 137       4.744  14.151  33.158  1.00 45.53           C  
ATOM   1036  CZ  PHE H 137       6.112  14.041  33.124  1.00 45.60           C  
ATOM   1037  C   PHE H 137       3.695  15.693  37.122  1.00 43.75           C  
ATOM   1038  O   PHE H 137       4.503  16.468  36.610  1.00 43.18           O  
ATOM   1039  N   SER H 138       2.379  15.969  37.167  1.00 42.10           N  
ATOM   1040  CA  SER H 138       1.837  17.124  36.502  1.00 42.00           C  
ATOM   1041  CB  SER H 138       0.304  17.202  36.592  1.00 43.83           C  
ATOM   1042  OG  SER H 138      -0.101  17.322  37.947  1.00 46.61           O  
ATOM   1043  C   SER H 138       2.385  18.395  37.084  1.00 42.65           C  
ATOM   1044  O   SER H 138       2.419  19.422  36.409  1.00 43.47           O  
ATOM   1045  N   ALA H 139       2.802  18.368  38.360  1.00 41.56           N  
ATOM   1046  CA  ALA H 139       3.309  19.515  39.072  1.00 40.66           C  
ATOM   1047  CB  ALA H 139       3.528  19.230  40.568  1.00 42.82           C  
ATOM   1048  C   ALA H 139       4.621  20.032  38.531  1.00 41.17           C  
ATOM   1049  O   ALA H 139       4.866  21.238  38.549  1.00 40.89           O  
ATOM   1050  N   TYR H 140       5.508  19.147  38.037  1.00 39.68           N  
ATOM   1051  CA  TYR H 140       6.859  19.569  37.776  1.00 39.55           C  
ATOM   1052  CB  TYR H 140       7.888  18.552  38.304  1.00 41.35           C  
ATOM   1053  CG  TYR H 140       7.725  18.370  39.777  1.00 42.80           C  
ATOM   1054  CD1 TYR H 140       6.581  17.803  40.290  1.00 45.38           C  
ATOM   1055  CD2 TYR H 140       8.729  18.724  40.647  1.00 44.74           C  
ATOM   1056  CE1 TYR H 140       6.427  17.618  41.645  1.00 46.54           C  
ATOM   1057  CE2 TYR H 140       8.583  18.541  42.004  1.00 45.68           C  
ATOM   1058  CZ  TYR H 140       7.429  17.993  42.507  1.00 48.42           C  
ATOM   1059  OH  TYR H 140       7.279  17.805  43.898  1.00 51.89           O  
ATOM   1060  C   TYR H 140       7.162  19.652  36.309  1.00 39.79           C  
ATOM   1061  O   TYR H 140       6.612  18.936  35.480  1.00 39.58           O  
ATOM   1062  N   GLU H 141       8.054  20.587  35.947  1.00 35.39           N  
ATOM   1063  CA  GLU H 141       8.574  20.646  34.614  1.00 34.08           C  
ATOM   1064  CB  GLU H 141       9.197  22.015  34.296  1.00 16.60           C  
ATOM   1065  CG  GLU H 141       8.161  23.141  34.346  1.00  0.00           C  
ATOM   1066  CD  GLU H 141       8.881  24.479  34.289  1.00  0.00           C  
ATOM   1067  OE1 GLU H 141       9.568  24.737  33.264  1.00  0.00           O  
ATOM   1068  OE2 GLU H 141       8.754  25.261  35.268  1.00  0.00           O1-
ATOM   1069  C   GLU H 141       9.642  19.595  34.540  1.00 33.26           C  
ATOM   1070  O   GLU H 141      10.134  19.134  35.568  1.00 33.67           O  
ATOM   1071  N   MET H 142      10.013  19.158  33.319  1.00 32.85           N  
ATOM   1072  CA  MET H 142      10.965  18.092  33.203  1.00 32.18           C  
ATOM   1073  CB  MET H 142      10.321  16.772  32.761  1.00 31.59           C  
ATOM   1074  CG  MET H 142       9.318  16.207  33.768  1.00 32.76           C  
ATOM   1075  SD  MET H 142      10.057  15.550  35.294  1.00 35.98           S  
ATOM   1076  CE  MET H 142      10.809  14.105  34.490  1.00 33.62           C  
ATOM   1077  C   MET H 142      11.975  18.444  32.158  1.00 31.93           C  
ATOM   1078  O   MET H 142      11.725  19.279  31.290  1.00 32.70           O  
ATOM   1079  N   LYS H 143      13.164  17.807  32.220  1.00 31.54           N  
ATOM   1080  CA  LYS H 143      14.174  18.127  31.254  1.00 30.80           C  
ATOM   1081  CB  LYS H 143      15.237  19.094  31.799  1.00 31.16           C  
ATOM   1082  CG  LYS H 143      14.633  20.459  32.134  1.00 31.17           C  
ATOM   1083  CD  LYS H 143      15.529  21.352  32.992  1.00  0.00           C  
ATOM   1084  CE  LYS H 143      14.888  22.700  33.323  1.00  0.00           C  
ATOM   1085  NZ  LYS H 143      15.800  23.503  34.161  1.00  0.00           N1+
ATOM   1086  C   LYS H 143      14.860  16.885  30.785  1.00 30.10           C  
ATOM   1087  O   LYS H 143      14.669  15.798  31.330  1.00 30.20           O  
ATOM   1088  N   TRP H 144      15.628  17.029  29.685  1.00 29.80           N  
ATOM   1089  CA  TRP H 144      16.471  15.987  29.176  1.00 29.62           C  
ATOM   1090  CB  TRP H 144      16.151  15.543  27.737  1.00 29.17           C  
ATOM   1091  CG  TRP H 144      14.894  14.724  27.590  1.00 28.74           C  
ATOM   1092  CD2 TRP H 144      14.850  13.303  27.793  1.00 30.05           C  
ATOM   1093  CD1 TRP H 144      13.627  15.109  27.259  1.00 29.09           C  
ATOM   1094  NE1 TRP H 144      12.797  14.013  27.236  1.00 29.75           N  
ATOM   1095  CE2 TRP H 144      13.537  12.894  27.566  1.00 30.06           C  
ATOM   1096  CE3 TRP H 144      15.827  12.412  28.139  1.00 31.15           C  
ATOM   1097  CZ2 TRP H 144      13.180  11.581  27.681  1.00 31.12           C  
ATOM   1098  CZ3 TRP H 144      15.461  11.090  28.259  1.00 31.42           C  
ATOM   1099  CH2 TRP H 144      14.162  10.684  28.033  1.00 30.91           C  
ATOM   1100  C   TRP H 144      17.862  16.546  29.150  1.00 29.07           C  
ATOM   1101  O   TRP H 144      18.076  17.668  28.697  1.00 30.01           O  
ATOM   1102  N   VAL H 145      18.845  15.776  29.665  1.00 28.57           N  
ATOM   1103  CA  VAL H 145      20.225  16.188  29.654  1.00 27.24           C  
ATOM   1104  CB  VAL H 145      20.773  16.514  31.015  1.00 28.99           C  
ATOM   1105  CG1 VAL H 145      22.274  16.818  30.878  1.00 27.17           C  
ATOM   1106  CG2 VAL H 145      19.955  17.680  31.600  1.00 27.65           C  
ATOM   1107  C   VAL H 145      21.001  15.028  29.118  1.00 27.28           C  
ATOM   1108  O   VAL H 145      20.641  13.877  29.358  1.00 31.05           O  
ATOM   1109  N   ARG H 146      22.090  15.291  28.364  1.00 28.39           N  
ATOM   1110  CA  ARG H 146      22.804  14.180  27.804  1.00 28.87           C  
ATOM   1111  CB  ARG H 146      22.654  14.038  26.280  1.00 28.26           C  
ATOM   1112  CG  ARG H 146      23.184  15.224  25.478  1.00 29.25           C  
ATOM   1113  CD  ARG H 146      22.961  15.057  23.974  1.00 29.43           C  
ATOM   1114  NE  ARG H 146      23.517  16.258  23.293  1.00 31.73           N  
ATOM   1115  CZ  ARG H 146      23.239  16.478  21.976  1.00 33.45           C  
ATOM   1116  NH1 ARG H 146      22.409  15.626  21.304  1.00 32.24           N1+
ATOM   1117  NH2 ARG H 146      23.793  17.542  21.330  1.00 33.08           N  
ATOM   1118  C   ARG H 146      24.260  14.301  28.112  1.00 29.96           C  
ATOM   1119  O   ARG H 146      24.765  15.377  28.431  1.00 30.23           O  
ATOM   1120  N   GLN H 147      24.970  13.156  28.053  1.00 30.70           N  
ATOM   1121  CA  GLN H 147      26.372  13.165  28.348  1.00 30.17           C  
ATOM   1122  CB  GLN H 147      26.666  12.617  29.755  1.00 29.85           C  
ATOM   1123  CG  GLN H 147      28.124  12.733  30.194  1.00 29.48           C  
ATOM   1124  CD  GLN H 147      28.197  12.236  31.632  1.00 30.40           C  
ATOM   1125  OE1 GLN H 147      27.471  11.325  32.027  1.00 30.59           O  
ATOM   1126  NE2 GLN H 147      29.092  12.858  32.444  1.00 30.45           N  
ATOM   1127  C   GLN H 147      27.073  12.293  27.347  1.00 29.96           C  
ATOM   1128  O   GLN H 147      26.808  11.097  27.254  1.00 31.84           O  
ATOM   1129  N   ALA H 148      28.003  12.884  26.570  1.00 31.60           N  
ATOM   1130  CA  ALA H 148      28.751  12.151  25.586  1.00 34.58           C  
ATOM   1131  CB  ALA H 148      29.464  13.049  24.559  1.00 35.19           C  
ATOM   1132  C   ALA H 148      29.790  11.367  26.317  1.00 38.57           C  
ATOM   1133  O   ALA H 148      30.065  11.620  27.488  1.00 38.81           O  
ATOM   1134  N   PRO H 149      30.357  10.398  25.655  1.00 40.62           N  
ATOM   1135  CA  PRO H 149      31.338   9.573  26.297  1.00 43.86           C  
ATOM   1136  CD  PRO H 149      29.652   9.692  24.598  1.00 42.64           C  
ATOM   1137  CB  PRO H 149      31.575   8.401  25.349  1.00 43.98           C  
ATOM   1138  CG  PRO H 149      30.235   8.268  24.599  1.00 44.66           C  
ATOM   1139  C   PRO H 149      32.568  10.341  26.653  1.00 43.16           C  
ATOM   1140  O   PRO H 149      33.102  11.054  25.804  1.00 45.75           O  
ATOM   1141  N   GLY H 150      33.036  10.197  27.908  1.00 42.47           N  
ATOM   1142  CA  GLY H 150      34.243  10.833  28.337  1.00 41.31           C  
ATOM   1143  C   GLY H 150      34.025  12.314  28.422  1.00 45.07           C  
ATOM   1144  O   GLY H 150      34.989  13.075  28.508  1.00 46.60           O  
ATOM   1145  N   LYS H 151      32.758  12.775  28.411  1.00 40.42           N  
ATOM   1146  CA  LYS H 151      32.552  14.195  28.442  1.00 38.20           C  
ATOM   1147  CB  LYS H 151      32.059  14.794  27.114  1.00 41.62           C  
ATOM   1148  CG  LYS H 151      33.169  14.912  26.063  1.00 45.63           C  
ATOM   1149  CD  LYS H 151      34.328  15.806  26.514  1.00 48.92           C  
ATOM   1150  CE  LYS H 151      35.369  16.078  25.426  1.00 53.02           C  
ATOM   1151  NZ  LYS H 151      36.138  14.848  25.136  1.00 51.14           N1+
ATOM   1152  C   LYS H 151      31.585  14.566  29.523  1.00 38.37           C  
ATOM   1153  O   LYS H 151      31.157  13.732  30.320  1.00 38.34           O  
ATOM   1154  N   GLY H 152      31.249  15.874  29.582  1.00 34.15           N  
ATOM   1155  CA  GLY H 152      30.424  16.422  30.619  1.00 33.66           C  
ATOM   1156  C   GLY H 152      28.979  16.413  30.230  1.00 32.97           C  
ATOM   1157  O   GLY H 152      28.569  15.798  29.247  1.00 31.48           O  
ATOM   1158  N   LEU H 153      28.171  17.126  31.041  1.00 32.30           N  
ATOM   1159  CA  LEU H 153      26.746  17.191  30.900  1.00 31.48           C  
ATOM   1160  CB  LEU H 153      26.060  17.433  32.255  1.00 28.19           C  
ATOM   1161  CG  LEU H 153      26.356  16.328  33.287  1.00 29.43           C  
ATOM   1162  CD1 LEU H 153      25.682  16.625  34.635  1.00 29.07           C  
ATOM   1163  CD2 LEU H 153      25.982  14.941  32.742  1.00 27.86           C  
ATOM   1164  C   LEU H 153      26.365  18.323  29.996  1.00 31.56           C  
ATOM   1165  O   LEU H 153      26.959  19.399  30.046  1.00 30.51           O  
ATOM   1166  N   GLU H 154      25.344  18.088  29.138  1.00 29.79           N  
ATOM   1167  CA  GLU H 154      24.836  19.092  28.242  1.00 29.66           C  
ATOM   1168  CB  GLU H 154      25.211  18.848  26.768  1.00 29.50           C  
ATOM   1169  CG  GLU H 154      24.677  19.916  25.811  0.95 30.35           C  
ATOM   1170  CD  GLU H 154      25.105  19.546  24.396  0.92 33.41           C  
ATOM   1171  OE1 GLU H 154      26.283  19.137  24.223  0.94 39.63           O  
ATOM   1172  OE2 GLU H 154      24.260  19.668  23.470  0.95 34.27           O1-
ATOM   1173  C   GLU H 154      23.335  19.044  28.298  1.00 29.09           C  
ATOM   1174  O   GLU H 154      22.733  17.982  28.155  1.00 29.39           O  
ATOM   1175  N   TRP H 155      22.696  20.219  28.489  1.00 29.24           N  
ATOM   1176  CA  TRP H 155      21.262  20.338  28.597  1.00 28.86           C  
ATOM   1177  CB  TRP H 155      20.849  21.629  29.323  1.00 29.97           C  
ATOM   1178  CG  TRP H 155      19.370  21.912  29.321  1.00 29.22           C  
ATOM   1179  CD2 TRP H 155      18.745  22.854  28.433  1.00 29.81           C  
ATOM   1180  CD1 TRP H 155      18.382  21.399  30.104  1.00 30.02           C  
ATOM   1181  NE1 TRP H 155      17.172  21.954  29.754  1.00 30.11           N  
ATOM   1182  CE2 TRP H 155      17.384  22.852  28.729  1.00 30.65           C  
ATOM   1183  CE3 TRP H 155      19.265  23.651  27.455  1.00 30.03           C  
ATOM   1184  CZ2 TRP H 155      16.515  23.652  28.044  1.00 31.44           C  
ATOM   1185  CZ3 TRP H 155      18.386  24.459  26.768  1.00 31.36           C  
ATOM   1186  CH2 TRP H 155      17.037  24.459  27.057  1.00 31.33           C  
ATOM   1187  C   TRP H 155      20.632  20.357  27.231  1.00 28.82           C  
ATOM   1188  O   TRP H 155      21.017  21.150  26.374  1.00 29.56           O  
ATOM   1189  N   VAL H 156      19.727  19.386  26.968  1.00 28.74           N  
ATOM   1190  CA  VAL H 156      18.995  19.246  25.734  1.00 28.35           C  
ATOM   1191  CB  VAL H 156      18.680  17.807  25.452  1.00 28.76           C  
ATOM   1192  CG1 VAL H 156      17.879  17.721  24.144  1.00 30.57           C  
ATOM   1193  CG2 VAL H 156      20.004  17.021  25.434  1.00 30.21           C  
ATOM   1194  C   VAL H 156      17.702  20.018  25.608  1.00 30.60           C  
ATOM   1195  O   VAL H 156      17.512  20.762  24.647  1.00 30.34           O  
ATOM   1196  N   SER H 157      16.759  19.855  26.571  1.00 31.35           N  
ATOM   1197  CA  SER H 157      15.465  20.466  26.387  1.00 31.69           C  
ATOM   1198  CB  SER H 157      14.608  19.756  25.323  1.00 31.50           C  
ATOM   1199  OG  SER H 157      13.353  20.409  25.188  1.00 25.51           O  
ATOM   1200  C   SER H 157      14.680  20.450  27.671  1.00 32.92           C  
ATOM   1201  O   SER H 157      14.972  19.699  28.603  1.00 32.11           O  
ATOM   1202  N   VAL H 158      13.636  21.310  27.738  1.00 33.00           N  
ATOM   1203  CA  VAL H 158      12.813  21.387  28.914  1.00 32.86           C  
ATOM   1204  CB  VAL H 158      13.193  22.522  29.820  1.00 33.96           C  
ATOM   1205  CG1 VAL H 158      12.982  23.840  29.057  1.00 41.22           C  
ATOM   1206  CG2 VAL H 158      12.370  22.419  31.114  1.00 37.13           C  
ATOM   1207  C   VAL H 158      11.380  21.600  28.525  1.00 35.13           C  
ATOM   1208  O   VAL H 158      11.080  22.249  27.523  1.00 35.67           O  
ATOM   1209  N   ILE H 159      10.451  21.032  29.328  1.00 36.53           N  
ATOM   1210  CA  ILE H 159       9.039  21.186  29.097  1.00 37.06           C  
ATOM   1211  CB  ILE H 159       8.391  19.942  28.561  1.00 36.86           C  
ATOM   1212  CG1 ILE H 159       6.974  20.247  28.048  1.00 36.86           C  
ATOM   1213  CG2 ILE H 159       8.457  18.862  29.654  1.00 35.94           C  
ATOM   1214  CD1 ILE H 159       6.372  19.121  27.208  1.00 36.87           C  
ATOM   1215  C   ILE H 159       8.380  21.525  30.405  1.00 38.34           C  
ATOM   1216  O   ILE H 159       8.724  20.976  31.451  1.00 36.94           O  
ATOM   1217  N   GLY H 160       7.397  22.451  30.376  1.00 39.64           N  
ATOM   1218  CA  GLY H 160       6.732  22.865  31.582  1.00 40.65           C  
ATOM   1219  C   GLY H 160       5.709  21.842  31.963  1.00 43.13           C  
ATOM   1220  O   GLY H 160       5.339  20.973  31.176  1.00 43.06           O  
ATOM   1221  N   PRO H 161       5.139  22.148  33.094  1.00 25.22           N  
ATOM   1222  CA  PRO H 161       4.109  21.354  33.687  1.00 23.20           C  
ATOM   1223  CD  PRO H 161       5.104  23.519  33.568  1.00 23.84           C  
ATOM   1224  CB  PRO H 161       3.522  22.192  34.822  1.00 22.73           C  
ATOM   1225  CG  PRO H 161       4.460  23.405  34.955  1.00 23.29           C  
ATOM   1226  C   PRO H 161       3.012  21.001  32.720  1.00 25.56           C  
ATOM   1227  O   PRO H 161       2.855  19.822  32.425  1.00 27.37           O  
ATOM   1228  N   SER H 162       2.266  21.991  32.180  1.00 23.89           N  
ATOM   1229  CA  SER H 162       1.123  21.697  31.352  1.00 24.84           C  
ATOM   1230  CB  SER H 162       0.226  22.923  31.063  1.00 24.29           C  
ATOM   1231  OG  SER H 162       0.910  23.888  30.276  1.00 49.69           O  
ATOM   1232  C   SER H 162       1.557  21.117  30.043  1.00 25.20           C  
ATOM   1233  O   SER H 162       0.891  20.233  29.498  1.00 24.69           O  
ATOM   1234  N   GLY H 163       2.725  21.555  29.539  1.00 24.74           N  
ATOM   1235  CA  GLY H 163       3.181  21.122  28.251  1.00 23.81           C  
ATOM   1236  C   GLY H 163       3.132  22.299  27.327  1.00 26.07           C  
ATOM   1237  O   GLY H 163       3.388  22.180  26.128  1.00 26.24           O  
ATOM   1238  N   GLY H 164       2.780  23.467  27.893  1.00 27.83           N  
ATOM   1239  CA  GLY H 164       2.642  24.706  27.177  1.00 27.51           C  
ATOM   1240  C   GLY H 164       3.948  25.235  26.628  1.00 27.62           C  
ATOM   1241  O   GLY H 164       3.944  25.794  25.529  1.00 28.44           O  
ATOM   1242  N   PHE H 165       5.089  25.123  27.361  1.00 46.96           N  
ATOM   1243  CA  PHE H 165       6.279  25.758  26.883  1.00 46.87           C  
ATOM   1244  CB  PHE H 165       6.730  26.955  27.738  1.00 48.42           C  
ATOM   1245  CG  PHE H 165       5.737  28.045  27.510  1.00 56.58           C  
ATOM   1246  CD1 PHE H 165       5.763  28.768  26.338  1.00  0.00           C  
ATOM   1247  CD2 PHE H 165       4.794  28.355  28.463  1.00  0.00           C  
ATOM   1248  CE1 PHE H 165       4.858  29.777  26.112  1.00  0.00           C  
ATOM   1249  CE2 PHE H 165       3.886  29.365  28.242  1.00  0.00           C  
ATOM   1250  CZ  PHE H 165       3.917  30.077  27.066  1.00  0.00           C  
ATOM   1251  C   PHE H 165       7.395  24.782  26.801  1.00 44.65           C  
ATOM   1252  O   PHE H 165       7.569  23.942  27.680  1.00 45.03           O  
ATOM   1253  N   THR H 166       8.175  24.876  25.703  1.00 42.13           N  
ATOM   1254  CA  THR H 166       9.287  23.998  25.506  1.00 40.48           C  
ATOM   1255  CB  THR H 166       9.030  22.947  24.466  1.00 38.78           C  
ATOM   1256  OG1 THR H 166       8.794  23.553  23.204  1.00 33.90           O  
ATOM   1257  CG2 THR H 166       7.804  22.115  24.891  1.00 23.22           C  
ATOM   1258  C   THR H 166      10.456  24.807  25.040  1.00 40.92           C  
ATOM   1259  O   THR H 166      10.312  25.713  24.222  1.00 40.26           O  
ATOM   1260  N   PHE H 167      11.657  24.491  25.565  1.00 38.34           N  
ATOM   1261  CA  PHE H 167      12.851  25.179  25.164  1.00 36.52           C  
ATOM   1262  CB  PHE H 167      13.490  26.006  26.293  1.00 40.17           C  
ATOM   1263  CG  PHE H 167      12.464  26.986  26.752  1.00 45.16           C  
ATOM   1264  CD1 PHE H 167      12.281  28.182  26.096  1.00 48.99           C  
ATOM   1265  CD2 PHE H 167      11.669  26.697  27.838  1.00 48.11           C  
ATOM   1266  CE1 PHE H 167      11.328  29.077  26.525  1.00 51.09           C  
ATOM   1267  CE2 PHE H 167      10.716  27.588  28.273  1.00 50.38           C  
ATOM   1268  CZ  PHE H 167      10.546  28.784  27.616  1.00 51.89           C  
ATOM   1269  C   PHE H 167      13.833  24.123  24.756  1.00 36.10           C  
ATOM   1270  O   PHE H 167      13.788  23.003  25.265  1.00 35.41           O  
ATOM   1271  N   TYR H 168      14.733  24.446  23.799  1.00 34.93           N  
ATOM   1272  CA  TYR H 168      15.673  23.458  23.338  1.00 34.70           C  
ATOM   1273  CB  TYR H 168      15.396  22.911  21.922  1.00 35.10           C  
ATOM   1274  CG  TYR H 168      14.032  22.312  21.830  1.00 34.70           C  
ATOM   1275  CD1 TYR H 168      13.756  21.068  22.346  1.00 35.62           C  
ATOM   1276  CD2 TYR H 168      13.010  23.009  21.231  1.00 35.42           C  
ATOM   1277  CE1 TYR H 168      12.494  20.530  22.251  1.00 35.91           C  
ATOM   1278  CE2 TYR H 168      11.746  22.477  21.131  1.00 35.78           C  
ATOM   1279  CZ  TYR H 168      11.485  21.231  21.640  1.00 36.81           C  
ATOM   1280  OH  TYR H 168      10.190  20.680  21.538  1.00 37.02           O  
ATOM   1281  C   TYR H 168      17.036  24.075  23.240  1.00 35.52           C  
ATOM   1282  O   TYR H 168      17.183  25.291  23.129  1.00 36.25           O  
ATOM   1283  N   ALA H 169      18.080  23.222  23.295  1.00 33.94           N  
ATOM   1284  CA  ALA H 169      19.431  23.661  23.109  1.00 33.96           C  
ATOM   1285  CB  ALA H 169      20.485  22.616  23.517  1.00 32.91           C  
ATOM   1286  C   ALA H 169      19.586  23.926  21.641  1.00 34.12           C  
ATOM   1287  O   ALA H 169      18.813  23.431  20.823  1.00 35.23           O  
ATOM   1288  N   ASP H 170      20.598  24.737  21.277  1.00 35.32           N  
ATOM   1289  CA  ASP H 170      20.820  25.140  19.915  1.00 37.74           C  
ATOM   1290  CB  ASP H 170      22.035  26.078  19.754  1.00 38.93           C  
ATOM   1291  CG  ASP H 170      21.696  27.467  20.278  1.00 44.92           C  
ATOM   1292  OD1 ASP H 170      20.488  27.732  20.518  1.00 44.63           O  
ATOM   1293  OD2 ASP H 170      22.641  28.286  20.433  1.00 49.85           O1-
ATOM   1294  C   ASP H 170      21.116  23.953  19.050  1.00 36.02           C  
ATOM   1295  O   ASP H 170      20.619  23.856  17.929  1.00 36.66           O  
ATOM   1296  N   SER H 171      21.928  23.009  19.554  1.00 35.94           N  
ATOM   1297  CA  SER H 171      22.372  21.913  18.743  1.00 35.72           C  
ATOM   1298  CB  SER H 171      23.371  21.010  19.485  1.00 36.63           C  
ATOM   1299  OG  SER H 171      22.756  20.434  20.627  1.00 38.04           O  
ATOM   1300  C   SER H 171      21.227  21.056  18.284  1.00 35.73           C  
ATOM   1301  O   SER H 171      21.259  20.516  17.178  1.00 37.45           O  
ATOM   1302  N   VAL H 172      20.230  20.841  19.156  1.00 35.28           N  
ATOM   1303  CA  VAL H 172      19.082  20.009  18.900  1.00 34.73           C  
ATOM   1304  CB  VAL H 172      18.507  19.420  20.154  1.00 34.87           C  
ATOM   1305  CG1 VAL H 172      19.590  18.538  20.796  1.00 35.51           C  
ATOM   1306  CG2 VAL H 172      18.019  20.550  21.065  1.00 33.88           C  
ATOM   1307  C   VAL H 172      17.966  20.660  18.128  1.00 36.33           C  
ATOM   1308  O   VAL H 172      17.142  19.959  17.545  1.00 35.04           O  
ATOM   1309  N   LYS H 173      17.873  22.003  18.134  1.00 36.90           N  
ATOM   1310  CA  LYS H 173      16.726  22.696  17.606  1.00 38.53           C  
ATOM   1311  CB  LYS H 173      16.921  24.217  17.507  1.00 41.25           C  
ATOM   1312  CG  LYS H 173      17.022  24.929  18.853  1.00 44.58           C  
ATOM   1313  CD  LYS H 173      17.550  26.359  18.724  1.00 46.53           C  
ATOM   1314  CE  LYS H 173      17.686  27.088  20.059  1.00 48.06           C  
ATOM   1315  NZ  LYS H 173      16.360  27.511  20.552  1.00 44.47           N1+
ATOM   1316  C   LYS H 173      16.332  22.235  16.240  1.00 36.45           C  
ATOM   1317  O   LYS H 173      17.151  22.124  15.330  1.00 37.74           O  
ATOM   1318  N   GLY H 174      15.019  21.953  16.096  1.00 34.74           N  
ATOM   1319  CA  GLY H 174      14.395  21.601  14.855  1.00 35.36           C  
ATOM   1320  C   GLY H 174      14.343  20.110  14.726  1.00 37.25           C  
ATOM   1321  O   GLY H 174      13.413  19.565  14.134  1.00 38.49           O  
ATOM   1322  N   ARG H 175      15.400  19.425  15.199  1.00 34.32           N  
ATOM   1323  CA  ARG H 175      15.493  17.995  15.145  1.00 32.29           C  
ATOM   1324  CB  ARG H 175      16.951  17.517  15.138  1.00 32.46           C  
ATOM   1325  CG  ARG H 175      17.705  18.032  13.911  1.00 31.91           C  
ATOM   1326  CD  ARG H 175      19.148  17.542  13.829  1.00 31.26           C  
ATOM   1327  NE  ARG H 175      19.835  17.962  15.082  1.00 30.68           N  
ATOM   1328  CZ  ARG H 175      20.793  17.158  15.623  1.00 30.69           C  
ATOM   1329  NH1 ARG H 175      21.137  15.999  14.992  1.00 31.22           N1+
ATOM   1330  NH2 ARG H 175      21.400  17.502  16.797  1.00 30.97           N  
ATOM   1331  C   ARG H 175      14.748  17.287  16.245  1.00 32.36           C  
ATOM   1332  O   ARG H 175      14.136  16.246  16.007  1.00 33.08           O  
ATOM   1333  N   PHE H 176      14.775  17.839  17.477  1.00 31.94           N  
ATOM   1334  CA  PHE H 176      14.261  17.155  18.636  1.00 32.92           C  
ATOM   1335  CB  PHE H 176      15.206  17.285  19.844  1.00 34.40           C  
ATOM   1336  CG  PHE H 176      16.425  16.455  19.629  1.00 34.40           C  
ATOM   1337  CD1 PHE H 176      17.197  16.598  18.500  1.00 33.52           C  
ATOM   1338  CD2 PHE H 176      16.833  15.572  20.600  1.00 35.12           C  
ATOM   1339  CE1 PHE H 176      18.328  15.837  18.322  1.00 34.14           C  
ATOM   1340  CE2 PHE H 176      17.965  14.810  20.429  1.00 33.55           C  
ATOM   1341  CZ  PHE H 176      18.714  14.937  19.285  1.00 33.50           C  
ATOM   1342  C   PHE H 176      12.978  17.779  19.084  1.00 32.05           C  
ATOM   1343  O   PHE H 176      12.781  18.985  18.954  1.00 33.38           O  
ATOM   1344  N   THR H 177      12.060  16.944  19.618  1.00 30.77           N  
ATOM   1345  CA  THR H 177      10.826  17.449  20.147  1.00 31.20           C  
ATOM   1346  CB  THR H 177       9.628  17.071  19.326  1.00 32.25           C  
ATOM   1347  OG1 THR H 177       9.779  17.539  17.994  0.99 35.37           O  
ATOM   1348  CG2 THR H 177       8.377  17.699  19.962  0.97 32.44           C  
ATOM   1349  C   THR H 177      10.634  16.839  21.504  1.00 30.06           C  
ATOM   1350  O   THR H 177      10.759  15.627  21.672  1.00 31.92           O  
ATOM   1351  N   ILE H 178      10.315  17.675  22.512  1.00 30.66           N  
ATOM   1352  CA  ILE H 178      10.088  17.203  23.849  1.00 30.16           C  
ATOM   1353  CB  ILE H 178      10.707  18.077  24.903  1.00 30.13           C  
ATOM   1354  CG1 ILE H 178      10.635  17.407  26.284  1.00 27.51           C  
ATOM   1355  CG2 ILE H 178      10.043  19.464  24.836  1.00 29.30           C  
ATOM   1356  CD1 ILE H 178      11.509  18.085  27.339  1.00 26.91           C  
ATOM   1357  C   ILE H 178       8.605  17.193  24.057  1.00 33.15           C  
ATOM   1358  O   ILE H 178       7.906  18.103  23.608  1.00 32.46           O  
ATOM   1359  N   SER H 179       8.073  16.135  24.707  1.00 31.74           N  
ATOM   1360  CA  SER H 179       6.647  16.061  24.881  1.00 33.43           C  
ATOM   1361  CB  SER H 179       5.970  15.288  23.735  1.00 33.74           C  
ATOM   1362  OG  SER H 179       4.568  15.228  23.932  1.00 32.61           O  
ATOM   1363  C   SER H 179       6.348  15.347  26.168  1.00 35.68           C  
ATOM   1364  O   SER H 179       7.234  14.758  26.786  1.00 34.82           O  
ATOM   1365  N   ARG H 180       5.073  15.401  26.618  1.00 34.19           N  
ATOM   1366  CA  ARG H 180       4.717  14.781  27.864  1.00 35.07           C  
ATOM   1367  CB  ARG H 180       4.820  15.755  29.049  1.00 37.33           C  
ATOM   1368  CG  ARG H 180       3.917  16.982  28.886  1.00 37.19           C  
ATOM   1369  CD  ARG H 180       4.250  18.124  29.847  1.00 36.52           C  
ATOM   1370  NE  ARG H 180       3.875  17.697  31.223  1.00 36.06           N  
ATOM   1371  CZ  ARG H 180       4.797  17.768  32.226  1.00 37.24           C  
ATOM   1372  NH1 ARG H 180       6.086  18.109  31.942  1.00 35.34           N1+
ATOM   1373  NH2 ARG H 180       4.434  17.507  33.515  1.00 36.27           N  
ATOM   1374  C   ARG H 180       3.289  14.321  27.822  1.00 38.38           C  
ATOM   1375  O   ARG H 180       2.443  14.910  27.150  1.00 38.13           O  
ATOM   1376  N   ASP H 181       3.005  13.216  28.545  1.00 40.01           N  
ATOM   1377  CA  ASP H 181       1.663  12.730  28.695  1.00 40.41           C  
ATOM   1378  CB  ASP H 181       1.441  11.331  28.104  1.00 41.42           C  
ATOM   1379  CG  ASP H 181      -0.056  11.064  28.115  1.00 42.87           C  
ATOM   1380  OD1 ASP H 181      -0.813  11.958  28.578  1.00 43.88           O  
ATOM   1381  OD2 ASP H 181      -0.466   9.963  27.664  1.00 42.15           O1-
ATOM   1382  C   ASP H 181       1.441  12.633  30.171  1.00 39.05           C  
ATOM   1383  O   ASP H 181       1.848  11.664  30.810  1.00 39.62           O  
ATOM   1384  N   ASN H 182       0.758  13.637  30.749  1.00 40.52           N  
ATOM   1385  CA  ASN H 182       0.571  13.713  32.170  1.00 41.87           C  
ATOM   1386  CB  ASN H 182      -0.203  14.967  32.612  1.00 40.63           C  
ATOM   1387  CG  ASN H 182       0.724  16.168  32.492  1.00 42.61           C  
ATOM   1388  OD1 ASN H 182       1.912  16.086  32.803  1.00 43.95           O  
ATOM   1389  ND2 ASN H 182       0.169  17.324  32.038  1.00 42.52           N  
ATOM   1390  C   ASN H 182      -0.193  12.525  32.666  1.00 42.77           C  
ATOM   1391  O   ASN H 182       0.071  12.037  33.763  1.00 43.13           O  
ATOM   1392  N   SER H 183      -1.180  12.037  31.894  1.00 44.13           N  
ATOM   1393  CA  SER H 183      -1.987  10.946  32.367  1.00 44.69           C  
ATOM   1394  CB  SER H 183      -3.171  10.623  31.439  1.00 44.21           C  
ATOM   1395  OG  SER H 183      -2.704  10.165  30.179  1.00 48.79           O  
ATOM   1396  C   SER H 183      -1.157   9.707  32.516  1.00 45.82           C  
ATOM   1397  O   SER H 183      -1.374   8.919  33.436  1.00 46.59           O  
ATOM   1398  N   LYS H 184      -0.234   9.479  31.564  1.00 44.29           N  
ATOM   1399  CA  LYS H 184       0.691   8.378  31.552  1.00 43.64           C  
ATOM   1400  CB  LYS H 184       1.246   8.048  30.155  1.00 44.82           C  
ATOM   1401  CG  LYS H 184       0.217   7.337  29.269  1.00 48.43           C  
ATOM   1402  CD  LYS H 184       0.687   7.105  27.832  1.00 51.85           C  
ATOM   1403  CE  LYS H 184      -0.227   6.181  27.020  1.00 57.22           C  
ATOM   1404  NZ  LYS H 184      -1.060   6.968  26.083  1.00 55.15           N1+
ATOM   1405  C   LYS H 184       1.833   8.591  32.512  1.00 41.45           C  
ATOM   1406  O   LYS H 184       2.542   7.640  32.840  1.00 41.78           O  
ATOM   1407  N   ASN H 185       2.079   9.843  32.954  1.00 40.84           N  
ATOM   1408  CA  ASN H 185       3.205  10.147  33.799  1.00 40.77           C  
ATOM   1409  CB  ASN H 185       3.267   9.334  35.106  1.00 42.61           C  
ATOM   1410  CG  ASN H 185       2.254   9.895  36.094  1.00 43.73           C  
ATOM   1411  OD1 ASN H 185       1.907  11.074  36.049  1.00 51.83           O  
ATOM   1412  ND2 ASN H 185       1.779   9.030  37.028  1.00 51.19           N  
ATOM   1413  C   ASN H 185       4.457   9.849  33.043  1.00 41.14           C  
ATOM   1414  O   ASN H 185       5.416   9.314  33.596  1.00 40.94           O  
ATOM   1415  N   THR H 186       4.483  10.204  31.743  1.00 38.92           N  
ATOM   1416  CA  THR H 186       5.647   9.883  30.974  0.98 38.08           C  
ATOM   1417  CB  THR H 186       5.387   8.804  29.970  0.99 39.34           C  
ATOM   1418  OG1 THR H 186       4.855   7.656  30.616  0.96 44.51           O  
ATOM   1419  CG2 THR H 186       6.718   8.438  29.302  0.95 41.78           C  
ATOM   1420  C   THR H 186       6.118  11.093  30.217  1.00 37.76           C  
ATOM   1421  O   THR H 186       5.326  11.948  29.823  1.00 37.58           O  
ATOM   1422  N   LEU H 187       7.451  11.174  30.006  1.00 36.16           N  
ATOM   1423  CA  LEU H 187       8.111  12.236  29.293  1.00 34.64           C  
ATOM   1424  CB  LEU H 187       9.287  12.824  30.091  1.00 33.72           C  
ATOM   1425  CG  LEU H 187      10.062  13.935  29.365  1.00 34.43           C  
ATOM   1426  CD1 LEU H 187       9.192  15.177  29.135  1.00 34.85           C  
ATOM   1427  CD2 LEU H 187      11.371  14.258  30.098  1.00 32.74           C  
ATOM   1428  C   LEU H 187       8.679  11.642  28.036  1.00 34.20           C  
ATOM   1429  O   LEU H 187       9.130  10.497  28.044  1.00 35.25           O  
ATOM   1430  N   TYR H 188       8.682  12.405  26.915  1.00 33.27           N  
ATOM   1431  CA  TYR H 188       9.140  11.840  25.672  1.00 33.38           C  
ATOM   1432  CB  TYR H 188       8.036  11.714  24.607  1.00 34.23           C  
ATOM   1433  CG  TYR H 188       6.887  10.924  25.132  1.00 34.94           C  
ATOM   1434  CD1 TYR H 188       6.897   9.550  25.105  1.00 37.00           C  
ATOM   1435  CD2 TYR H 188       5.791  11.567  25.656  1.00 35.89           C  
ATOM   1436  CE1 TYR H 188       5.829   8.830  25.585  1.00 38.10           C  
ATOM   1437  CE2 TYR H 188       4.720  10.853  26.138  1.00 38.07           C  
ATOM   1438  CZ  TYR H 188       4.738   9.482  26.102  1.00 37.20           C  
ATOM   1439  OH  TYR H 188       3.641   8.745  26.592  1.00 41.70           O  
ATOM   1440  C   TYR H 188      10.151  12.740  25.024  1.00 33.12           C  
ATOM   1441  O   TYR H 188      10.172  13.950  25.241  1.00 34.55           O  
ATOM   1442  N   LEU H 189      11.049  12.138  24.212  1.00 33.29           N  
ATOM   1443  CA  LEU H 189      11.976  12.914  23.440  1.00 32.54           C  
ATOM   1444  CB  LEU H 189      13.409  12.888  23.999  1.00 32.97           C  
ATOM   1445  CG  LEU H 189      14.399  13.742  23.189  1.00 32.37           C  
ATOM   1446  CD1 LEU H 189      14.016  15.231  23.239  1.00 32.57           C  
ATOM   1447  CD2 LEU H 189      15.846  13.489  23.639  1.00 31.66           C  
ATOM   1448  C   LEU H 189      12.017  12.318  22.065  1.00 33.79           C  
ATOM   1449  O   LEU H 189      12.483  11.195  21.878  1.00 34.82           O  
ATOM   1450  N   GLN H 190      11.530  13.065  21.054  1.00 33.21           N  
ATOM   1451  CA  GLN H 190      11.554  12.570  19.705  1.00 33.91           C  
ATOM   1452  CB  GLN H 190      10.382  13.073  18.847  1.00 35.23           C  
ATOM   1453  CG  GLN H 190      10.412  12.554  17.408  1.00 37.58           C  
ATOM   1454  CD  GLN H 190      10.116  11.064  17.436  1.00 38.99           C  
ATOM   1455  OE1 GLN H 190       9.551  10.548  18.399  1.00 39.22           O  
ATOM   1456  NE2 GLN H 190      10.507  10.345  16.349  1.00 39.20           N  
ATOM   1457  C   GLN H 190      12.805  13.089  19.081  1.00 34.64           C  
ATOM   1458  O   GLN H 190      13.009  14.298  18.990  1.00 36.06           O  
ATOM   1459  N   MET H 191      13.686  12.177  18.630  1.00 34.79           N  
ATOM   1460  CA  MET H 191      14.919  12.622  18.054  1.00 35.23           C  
ATOM   1461  CB  MET H 191      16.151  11.960  18.694  1.00 35.78           C  
ATOM   1462  CG  MET H 191      16.276  12.262  20.190  1.00 37.13           C  
ATOM   1463  SD  MET H 191      17.716  11.509  21.010  1.00 40.32           S  
ATOM   1464  CE  MET H 191      17.141   9.792  20.886  1.00 34.43           C  
ATOM   1465  C   MET H 191      14.907  12.263  16.601  1.00 36.17           C  
ATOM   1466  O   MET H 191      14.812  11.091  16.237  1.00 37.51           O  
ATOM   1467  N   ASN H 192      15.025  13.284  15.727  1.00 35.92           N  
ATOM   1468  CA  ASN H 192      14.982  13.053  14.311  1.00 34.77           C  
ATOM   1469  CB  ASN H 192      13.880  13.851  13.592  1.00 35.59           C  
ATOM   1470  CG  ASN H 192      12.518  13.327  14.023  1.00 36.82           C  
ATOM   1471  OD1 ASN H 192      12.336  12.128  14.228  1.00 38.81           O  
ATOM   1472  ND2 ASN H 192      11.530  14.253  14.167  1.00 38.44           N  
ATOM   1473  C   ASN H 192      16.278  13.504  13.712  1.00 35.94           C  
ATOM   1474  O   ASN H 192      17.002  14.307  14.295  1.00 37.49           O  
ATOM   1475  N   SER H 193      16.599  12.973  12.512  1.00 35.50           N  
ATOM   1476  CA  SER H 193      17.779  13.342  11.780  1.00 37.73           C  
ATOM   1477  CB  SER H 193      17.704  14.764  11.196  1.00 38.78           C  
ATOM   1478  OG  SER H 193      18.895  15.065  10.486  1.00 41.71           O  
ATOM   1479  C   SER H 193      18.972  13.259  12.678  1.00 35.07           C  
ATOM   1480  O   SER H 193      19.740  14.212  12.797  1.00 35.18           O  
ATOM   1481  N   LEU H 194      19.177  12.087  13.305  1.00 35.08           N  
ATOM   1482  CA  LEU H 194      20.239  11.906  14.250  1.00 34.97           C  
ATOM   1483  CB  LEU H 194      20.127  10.578  15.018  1.00 34.71           C  
ATOM   1484  CG  LEU H 194      18.932  10.541  15.987  1.00 34.09           C  
ATOM   1485  CD1 LEU H 194      18.841   9.188  16.707  1.00 35.34           C  
ATOM   1486  CD2 LEU H 194      18.992  11.718  16.975  1.00 33.49           C  
ATOM   1487  C   LEU H 194      21.582  11.950  13.588  1.00 34.54           C  
ATOM   1488  O   LEU H 194      21.763  11.520  12.449  1.00 35.24           O  
ATOM   1489  N   ARG H 195      22.568  12.497  14.331  1.00 35.41           N  
ATOM   1490  CA  ARG H 195      23.921  12.612  13.869  1.00 36.64           C  
ATOM   1491  CB  ARG H 195      24.491  14.038  13.908  1.00 37.83           C  
ATOM   1492  CG  ARG H 195      23.714  15.080  13.109  1.00 42.62           C  
ATOM   1493  CD  ARG H 195      24.398  16.445  13.164  1.00 46.11           C  
ATOM   1494  NE  ARG H 195      23.413  17.481  12.757  1.00 52.10           N  
ATOM   1495  CZ  ARG H 195      23.362  18.658  13.452  1.00 54.60           C  
ATOM   1496  NH1 ARG H 195      24.228  18.872  14.483  1.00 55.54           N1+
ATOM   1497  NH2 ARG H 195      22.441  19.610  13.129  1.00 55.18           N  
ATOM   1498  C   ARG H 195      24.766  11.845  14.835  1.00 37.12           C  
ATOM   1499  O   ARG H 195      24.320  11.485  15.921  1.00 37.20           O  
ATOM   1500  N   ALA H 196      26.033  11.599  14.460  1.00 36.28           N  
ATOM   1501  CA  ALA H 196      26.950  10.837  15.260  1.00 36.46           C  
ATOM   1502  CB  ALA H 196      28.333  10.691  14.603  1.00 36.73           C  
ATOM   1503  C   ALA H 196      27.149  11.518  16.585  1.00 35.63           C  
ATOM   1504  O   ALA H 196      27.251  10.857  17.617  1.00 37.55           O  
ATOM   1505  N   GLU H 197      27.189  12.861  16.581  1.00 35.75           N  
ATOM   1506  CA  GLU H 197      27.458  13.679  17.734  1.00 37.36           C  
ATOM   1507  CB  GLU H 197      27.584  15.164  17.379  1.00 40.26           C  
ATOM   1508  CG  GLU H 197      26.346  15.721  16.682  1.00 45.27           C  
ATOM   1509  CD  GLU H 197      26.661  17.149  16.288  1.00 50.44           C  
ATOM   1510  OE1 GLU H 197      27.501  17.340  15.369  1.00 54.16           O  
ATOM   1511  OE2 GLU H 197      26.070  18.071  16.908  1.00 51.99           O1-
ATOM   1512  C   GLU H 197      26.392  13.526  18.775  1.00 37.81           C  
ATOM   1513  O   GLU H 197      26.616  13.849  19.939  1.00 36.18           O  
ATOM   1514  N   ASP H 198      25.183  13.105  18.373  1.00 33.24           N  
ATOM   1515  CA  ASP H 198      24.074  12.910  19.263  1.00 31.42           C  
ATOM   1516  CB  ASP H 198      22.761  12.637  18.511  1.00 32.07           C  
ATOM   1517  CG  ASP H 198      22.388  13.914  17.772  1.00 32.38           C  
ATOM   1518  OD1 ASP H 198      22.565  15.015  18.359  1.00 32.38           O  
ATOM   1519  OD2 ASP H 198      21.933  13.805  16.601  1.00 32.60           O1-
ATOM   1520  C   ASP H 198      24.352  11.743  20.165  1.00 31.21           C  
ATOM   1521  O   ASP H 198      23.664  11.555  21.167  1.00 32.17           O  
ATOM   1522  N   THR H 199      25.319  10.875  19.805  1.00 29.53           N  
ATOM   1523  CA  THR H 199      25.589   9.732  20.635  1.00 29.08           C  
ATOM   1524  CB  THR H 199      26.754   8.896  20.186  1.00 29.16           C  
ATOM   1525  OG1 THR H 199      27.955   9.649  20.235  1.00 30.21           O  
ATOM   1526  CG2 THR H 199      26.504   8.420  18.753  1.00 29.65           C  
ATOM   1527  C   THR H 199      25.890  10.196  22.020  1.00 29.10           C  
ATOM   1528  O   THR H 199      26.767  11.031  22.241  1.00 30.37           O  
ATOM   1529  N   ALA H 200      25.134   9.662  23.000  1.00 28.52           N  
ATOM   1530  CA  ALA H 200      25.356  10.052  24.357  1.00 29.34           C  
ATOM   1531  CB  ALA H 200      25.135  11.554  24.605  1.00 27.94           C  
ATOM   1532  C   ALA H 200      24.380   9.320  25.213  1.00 30.16           C  
ATOM   1533  O   ALA H 200      23.464   8.660  24.723  1.00 28.49           O  
ATOM   1534  N   VAL H 201      24.598   9.390  26.541  0.92 29.60           N  
ATOM   1535  CA  VAL H 201      23.663   8.830  27.462  0.92 28.53           C  
ATOM   1536  CB  VAL H 201      24.272   8.499  28.792  0.92 29.12           C  
ATOM   1537  CG1 VAL H 201      23.167   7.975  29.723  1.00 31.05           C  
ATOM   1538  CG2 VAL H 201      25.424   7.505  28.570  1.00 31.54           C  
ATOM   1539  C   VAL H 201      22.655   9.910  27.680  0.92 29.74           C  
ATOM   1540  O   VAL H 201      23.017  11.068  27.875  0.92 31.12           O  
ATOM   1541  N   TYR H 202      21.354   9.563  27.657  1.00 29.80           N  
ATOM   1542  CA  TYR H 202      20.347  10.571  27.809  1.00 29.03           C  
ATOM   1543  CB  TYR H 202      19.265  10.539  26.712  1.00 29.82           C  
ATOM   1544  CG  TYR H 202      19.830  11.080  25.440  1.00 29.27           C  
ATOM   1545  CD1 TYR H 202      20.650  10.332  24.630  1.00 30.09           C  
ATOM   1546  CD2 TYR H 202      19.513  12.356  25.047  1.00 29.42           C  
ATOM   1547  CE1 TYR H 202      21.152  10.860  23.460  1.00 30.74           C  
ATOM   1548  CE2 TYR H 202      20.009  12.887  23.883  1.00 28.68           C  
ATOM   1549  CZ  TYR H 202      20.833  12.140  23.083  1.00 29.42           C  
ATOM   1550  OH  TYR H 202      21.343  12.685  21.886  1.00 28.49           O  
ATOM   1551  C   TYR H 202      19.656  10.361  29.119  1.00 29.10           C  
ATOM   1552  O   TYR H 202      19.183   9.264  29.415  1.00 31.12           O  
ATOM   1553  N   TYR H 203      19.575  11.434  29.936  1.00 30.20           N  
ATOM   1554  CA  TYR H 203      18.956  11.329  31.227  1.00 30.43           C  
ATOM   1555  CB  TYR H 203      19.773  11.888  32.410  1.00 31.06           C  
ATOM   1556  CG  TYR H 203      21.109  11.245  32.560  1.00 31.91           C  
ATOM   1557  CD1 TYR H 203      21.266  10.063  33.243  1.00 33.32           C  
ATOM   1558  CD2 TYR H 203      22.219  11.845  32.018  1.00 34.23           C  
ATOM   1559  CE1 TYR H 203      22.510   9.491  33.380  1.00 33.95           C  
ATOM   1560  CE2 TYR H 203      23.465  11.278  32.152  1.00 34.44           C  
ATOM   1561  CZ  TYR H 203      23.614  10.097  32.835  1.00 35.32           C  
ATOM   1562  OH  TYR H 203      24.890   9.510  32.976  1.00 38.09           O  
ATOM   1563  C   TYR H 203      17.747  12.211  31.231  1.00 31.83           C  
ATOM   1564  O   TYR H 203      17.732  13.274  30.612  1.00 31.40           O  
ATOM   1565  N   CYS H 204      16.677  11.762  31.913  0.87 32.29           N  
ATOM   1566  CA  CYS H 204      15.541  12.613  32.107  0.87 33.26           C  
ATOM   1567  CB  CYS H 204      14.168  11.923  31.916  0.87 35.53           C  
ATOM   1568  SG  CYS H 204      13.927  10.426  32.919  0.87 43.09           S  
ATOM   1569  C   CYS H 204      15.673  13.114  33.512  0.87 32.95           C  
ATOM   1570  O   CYS H 204      16.118  12.385  34.399  0.87 32.25           O  
ATOM   1571  N   ALA H 205      15.335  14.399  33.748  1.00 31.96           N  
ATOM   1572  CA  ALA H 205      15.508  14.925  35.072  1.00 33.04           C  
ATOM   1573  CB  ALA H 205      16.746  15.830  35.216  1.00 31.59           C  
ATOM   1574  C   ALA H 205      14.325  15.749  35.450  1.00 34.45           C  
ATOM   1575  O   ALA H 205      13.673  16.379  34.617  1.00 34.46           O  
ATOM   1576  N   THR H 206      14.035  15.770  36.763  1.00 33.22           N  
ATOM   1577  CA  THR H 206      12.911  16.509  37.242  1.00 34.32           C  
ATOM   1578  CB  THR H 206      12.220  15.859  38.405  1.00 35.14           C  
ATOM   1579  OG1 THR H 206      11.028  16.561  38.724  1.00  0.00           O  
ATOM   1580  CG2 THR H 206      13.174  15.839  39.610  1.00  0.00           C  
ATOM   1581  C   THR H 206      13.368  17.858  37.653  1.00 35.03           C  
ATOM   1582  O   THR H 206      14.376  18.017  38.339  1.00 34.05           O  
ATOM   1583  N   GLU H 207      12.635  18.875  37.172  1.00 33.76           N  
ATOM   1584  CA  GLU H 207      12.909  20.217  37.546  1.00 35.06           C  
ATOM   1585  CB  GLU H 207      12.334  21.275  36.592  1.00 33.47           C  
ATOM   1586  CG  GLU H 207      12.704  22.711  36.980  1.00 35.55           C  
ATOM   1587  CD  GLU H 207      12.013  23.689  36.037  1.00  0.00           C  
ATOM   1588  OE1 GLU H 207      12.326  23.662  34.817  1.00  0.00           O  
ATOM   1589  OE2 GLU H 207      11.161  24.477  36.528  1.00  0.00           O1-
ATOM   1590  C   GLU H 207      12.277  20.422  38.889  1.00 36.47           C  
ATOM   1591  O   GLU H 207      11.238  19.842  39.201  1.00 35.74           O  
ATOM   1592  N   GLY H 208      12.772  21.400  39.702  1.00 37.83           N  
ATOM   1593  CA  GLY H 208      12.095  21.708  40.937  1.00 32.27           C  
ATOM   1594  C   GLY H 208      12.355  23.160  41.277  1.00 36.26           C  
ATOM   1595  O   GLY H 208      13.493  23.629  41.300  1.00 39.19           O  
ATOM   1596  N   ASP H 209      11.289  23.925  41.600  1.00 37.57           N  
ATOM   1597  CA  ASP H 209      11.502  25.310  41.885  1.00 32.11           C  
ATOM   1598  CB  ASP H 209      10.207  26.070  42.205  1.00 42.19           C  
ATOM   1599  CG  ASP H 209       9.406  26.197  40.919  1.00 46.33           C  
ATOM   1600  OD1 ASP H 209      10.019  26.472  39.854  1.00 52.62           O  
ATOM   1601  OD2 ASP H 209       8.162  26.027  40.993  1.00 47.63           O1-
ATOM   1602  C   ASP H 209      12.356  25.364  43.096  1.00 43.94           C  
ATOM   1603  O   ASP H 209      13.284  26.168  43.186  1.00 49.72           O  
ATOM   1604  N   ASN H 210      12.032  24.520  44.088  1.00 43.86           N  
ATOM   1605  CA  ASN H 210      12.857  24.489  45.245  1.00 39.49           C  
ATOM   1606  CB  ASN H 210      12.224  23.698  46.399  1.00 50.51           C  
ATOM   1607  CG  ASN H 210      10.998  24.491  46.838  1.00 52.66           C  
ATOM   1608  OD1 ASN H 210      11.032  25.718  46.913  1.00 54.46           O  
ATOM   1609  ND2 ASN H 210       9.876  23.776  47.119  1.00  0.00           N  
ATOM   1610  C   ASN H 210      14.172  23.878  44.876  1.00 51.39           C  
ATOM   1611  O   ASN H 210      15.226  24.453  45.144  1.00 51.01           O  
ATOM   1612  N   ASP H 211      14.143  22.712  44.199  1.00 56.12           N  
ATOM   1613  CA  ASP H 211      15.368  22.045  43.865  1.00 46.09           C  
ATOM   1614  CB  ASP H 211      15.452  20.603  44.391  1.00 66.62           C  
ATOM   1615  CG  ASP H 211      15.697  20.640  45.895  1.00 76.16           C  
ATOM   1616  OD1 ASP H 211      15.658  21.756  46.479  1.00106.80           O  
ATOM   1617  OD2 ASP H 211      15.942  19.550  46.478  1.00102.57           O1-
ATOM   1618  C   ASP H 211      15.543  21.987  42.362  1.00 56.19           C  
ATOM   1619  O   ASP H 211      14.730  21.443  41.607  1.00 56.15           O  
ATOM   1620  N   ALA H 212      16.646  22.583  41.878  1.00 53.81           N  
ATOM   1621  CA  ALA H 212      16.914  22.526  40.478  1.00 40.49           C  
ATOM   1622  CB  ALA H 212      17.942  23.567  40.002  1.00 47.12           C  
ATOM   1623  C   ALA H 212      17.485  21.171  40.196  1.00 52.05           C  
ATOM   1624  O   ALA H 212      18.383  20.718  40.903  1.00 57.58           O  
ATOM   1625  N   PHE H 213      16.945  20.487  39.165  1.00 42.90           N  
ATOM   1626  CA  PHE H 213      17.415  19.214  38.681  1.00 34.77           C  
ATOM   1627  CB  PHE H 213      18.716  19.314  37.878  1.00 36.35           C  
ATOM   1628  CG  PHE H 213      18.494  20.162  36.677  1.00 36.05           C  
ATOM   1629  CD1 PHE H 213      18.540  21.531  36.780  1.00 22.72           C  
ATOM   1630  CD2 PHE H 213      18.230  19.594  35.454  1.00 24.21           C  
ATOM   1631  CE1 PHE H 213      18.343  22.326  35.678  1.00 15.06           C  
ATOM   1632  CE2 PHE H 213      18.033  20.385  34.348  1.00 15.42           C  
ATOM   1633  CZ  PHE H 213      18.092  21.752  34.458  1.00 17.99           C  
ATOM   1634  C   PHE H 213      17.676  18.296  39.835  1.00 42.69           C  
ATOM   1635  O   PHE H 213      18.776  17.766  39.983  1.00 41.54           O  
ATOM   1636  N   ASP H 214      16.677  18.140  40.717  1.00 45.28           N  
ATOM   1637  CA  ASP H 214      16.811  17.327  41.881  1.00 38.79           C  
ATOM   1638  CB  ASP H 214      15.677  17.529  42.893  1.00 48.97           C  
ATOM   1639  CG  ASP H 214      16.206  16.933  44.179  1.00 44.07           C  
ATOM   1640  OD1 ASP H 214      17.420  16.602  44.181  1.00 44.07           O  
ATOM   1641  OD2 ASP H 214      15.432  16.797  45.164  1.00 43.65           O1-
ATOM   1642  C   ASP H 214      16.853  15.866  41.550  1.00 48.67           C  
ATOM   1643  O   ASP H 214      17.651  15.127  42.132  1.00 53.47           O  
ATOM   1644  N   ILE H 215      16.008  15.390  40.604  1.00 32.97           N  
ATOM   1645  CA  ILE H 215      16.016  13.954  40.499  1.00 33.26           C  
ATOM   1646  CB  ILE H 215      14.681  13.331  40.780  1.00 35.73           C  
ATOM   1647  CG1 ILE H 215      14.226  13.668  42.211  1.00 20.33           C  
ATOM   1648  CG2 ILE H 215      14.802  11.819  40.520  1.00 19.15           C  
ATOM   1649  CD1 ILE H 215      12.755  13.350  42.468  1.00 50.91           C  
ATOM   1650  C   ILE H 215      16.393  13.563  39.111  1.00 33.15           C  
ATOM   1651  O   ILE H 215      15.935  14.156  38.137  1.00 32.66           O  
ATOM   1652  N   TRP H 216      17.232  12.519  38.988  1.00 32.17           N  
ATOM   1653  CA  TRP H 216      17.690  12.114  37.694  1.00 31.88           C  
ATOM   1654  CB  TRP H 216      19.216  12.256  37.550  1.00 30.91           C  
ATOM   1655  CG  TRP H 216      19.710  13.675  37.666  1.00 28.95           C  
ATOM   1656  CD2 TRP H 216      20.356  14.405  36.607  1.00 28.67           C  
ATOM   1657  CD1 TRP H 216      19.685  14.504  38.748  1.00 29.72           C  
ATOM   1658  NE1 TRP H 216      20.263  15.709  38.430  1.00 29.15           N  
ATOM   1659  CE2 TRP H 216      20.684  15.660  37.120  1.00 27.93           C  
ATOM   1660  CE3 TRP H 216      20.654  14.054  35.325  1.00 29.33           C  
ATOM   1661  CZ2 TRP H 216      21.318  16.592  36.346  1.00 27.95           C  
ATOM   1662  CZ3 TRP H 216      21.291  14.996  34.546  1.00 29.28           C  
ATOM   1663  CH2 TRP H 216      21.615  16.239  35.049  1.00 28.55           C  
ATOM   1664  C   TRP H 216      17.386  10.658  37.537  1.00 32.93           C  
ATOM   1665  O   TRP H 216      17.219   9.938  38.521  1.00 33.86           O  
ATOM   1666  N   GLY H 217      17.258  10.206  36.273  1.00 32.93           N  
ATOM   1667  CA  GLY H 217      17.049   8.816  35.991  1.00 34.63           C  
ATOM   1668  C   GLY H 217      18.396   8.199  35.765  1.00 35.45           C  
ATOM   1669  O   GLY H 217      19.417   8.881  35.800  1.00 35.37           O  
ATOM   1670  N   GLN H 218      18.414   6.873  35.520  1.00 35.95           N  
ATOM   1671  CA  GLN H 218      19.610   6.110  35.286  1.00 36.83           C  
ATOM   1672  CB  GLN H 218      19.352   4.599  35.206  1.00 39.26           C  
ATOM   1673  CG  GLN H 218      19.081   3.949  36.560  1.00 45.39           C  
ATOM   1674  CD  GLN H 218      20.430   3.778  37.246  1.00 48.57           C  
ATOM   1675  OE1 GLN H 218      21.409   3.365  36.624  1.00 50.05           O  
ATOM   1676  NE2 GLN H 218      20.490   4.109  38.565  1.00 48.15           N  
ATOM   1677  C   GLN H 218      20.237   6.505  33.990  1.00 38.60           C  
ATOM   1678  O   GLN H 218      21.459   6.539  33.867  1.00 38.81           O  
ATOM   1679  N   GLY H 219      19.414   6.782  32.967  1.00 34.62           N  
ATOM   1680  CA  GLY H 219      19.946   7.157  31.689  1.00 33.82           C  
ATOM   1681  C   GLY H 219      19.804   6.011  30.737  1.00 37.27           C  
ATOM   1682  O   GLY H 219      19.746   4.847  31.132  1.00 36.02           O  
ATOM   1683  N   THR H 220      19.714   6.339  29.432  1.00 33.64           N  
ATOM   1684  CA  THR H 220      19.638   5.344  28.399  1.00 32.41           C  
ATOM   1685  CB  THR H 220      18.289   5.246  27.743  1.00 34.85           C  
ATOM   1686  OG1 THR H 220      18.260   4.144  26.846  1.00 36.96           O  
ATOM   1687  CG2 THR H 220      17.990   6.558  27.000  1.00 32.38           C  
ATOM   1688  C   THR H 220      20.637   5.747  27.362  1.00 32.28           C  
ATOM   1689  O   THR H 220      20.800   6.931  27.076  1.00 31.11           O  
ATOM   1690  N   THR H 221      21.330   4.770  26.742  1.00 31.08           N  
ATOM   1691  CA  THR H 221      22.376   5.164  25.847  1.00 30.25           C  
ATOM   1692  CB  THR H 221      23.609   4.310  25.923  1.00 31.21           C  
ATOM   1693  OG1 THR H 221      23.318   2.990  25.488  1.00 27.95           O  
ATOM   1694  CG2 THR H 221      24.112   4.299  27.376  1.00 26.59           C  
ATOM   1695  C   THR H 221      21.900   5.106  24.440  1.00 30.65           C  
ATOM   1696  O   THR H 221      21.235   4.161  24.018  1.00 29.80           O  
ATOM   1697  N   VAL H 222      22.232   6.165  23.683  1.00 28.50           N  
ATOM   1698  CA  VAL H 222      21.872   6.217  22.304  1.00 28.56           C  
ATOM   1699  CB  VAL H 222      21.100   7.453  21.943  1.00 28.61           C  
ATOM   1700  CG1 VAL H 222      20.829   7.442  20.429  1.00 29.59           C  
ATOM   1701  CG2 VAL H 222      19.827   7.501  22.804  1.00 25.91           C  
ATOM   1702  C   VAL H 222      23.151   6.239  21.536  1.00 28.47           C  
ATOM   1703  O   VAL H 222      24.018   7.078  21.781  1.00 28.87           O  
ATOM   1704  N   THR H 223      23.315   5.298  20.588  1.00 28.10           N  
ATOM   1705  CA  THR H 223      24.526   5.304  19.824  1.00 29.62           C  
ATOM   1706  CB  THR H 223      25.320   4.037  19.949  1.00 31.72           C  
ATOM   1707  OG1 THR H 223      25.640   3.803  21.313  1.00 31.17           O  
ATOM   1708  CG2 THR H 223      26.611   4.184  19.128  1.00 28.49           C  
ATOM   1709  C   THR H 223      24.140   5.476  18.393  1.00 28.62           C  
ATOM   1710  O   THR H 223      23.299   4.749  17.868  1.00 30.96           O  
ATOM   1711  N   VAL H 224      24.746   6.473  17.723  1.00 29.15           N  
ATOM   1712  CA  VAL H 224      24.433   6.736  16.352  1.00 30.26           C  
ATOM   1713  CB  VAL H 224      24.177   8.190  16.095  1.00 29.44           C  
ATOM   1714  CG1 VAL H 224      23.929   8.386  14.592  1.00 29.57           C  
ATOM   1715  CG2 VAL H 224      23.020   8.651  16.996  1.00 29.21           C  
ATOM   1716  C   VAL H 224      25.625   6.358  15.536  1.00 29.91           C  
ATOM   1717  O   VAL H 224      26.673   6.995  15.629  1.00 29.99           O  
ATOM   1718  N   SER H 225      25.484   5.312  14.696  1.00 29.85           N  
ATOM   1719  CA  SER H 225      26.595   4.885  13.895  1.00 30.86           C  
ATOM   1720  CB  SER H 225      27.505   3.870  14.605  1.00 32.73           C  
ATOM   1721  OG  SER H 225      28.079   4.448  15.768  1.00 32.37           O  
ATOM   1722  C   SER H 225      26.056   4.187  12.686  1.00 31.36           C  
ATOM   1723  O   SER H 225      24.945   3.661  12.699  1.00 32.54           O  
ATOM   1724  N   SER H 226      26.850   4.159  11.597  1.00 32.86           N  
ATOM   1725  CA  SER H 226      26.416   3.498  10.402  1.00 35.93           C  
ATOM   1726  CB  SER H 226      27.120   4.000   9.131  1.00 35.79           C  
ATOM   1727  OG  SER H 226      26.777   5.356   8.886  1.00 39.53           O  
ATOM   1728  C   SER H 226      26.731   2.014  10.551  1.00 37.63           C  
ATOM   1729  O   SER H 226      26.543   1.265   9.553  1.00 35.86           O  
ATOM   1730  OXT SER H 226      27.168   1.610  11.660  1.00  0.00           O1-
TER    1731      SER H 226 
CONECT  163  664
CONECT  664  163
CONECT  987 1568
CONECT 1568  987
END
