# Supplementary material for: Fully automated antibody structure prediction using BIOVIA tools: Validation study
Source: PLoS One. 2017 May 18;12(5):e0177923. doi: 10.1371/journal.pone.0177923 (PMC5436848; doi:10.1371/journal.pone.0177923)
Supplement: S1 Dataset — Predicted structures using the Top5 framework method, Chothia CDR definition with no canonical filtering and generating 50 models. These were used in the detailed discussion of outliers and for comparison against predictions using canonical filtering. (ZIP) [file pone.0177923.s003.zip › 4OT1_LH_FV_FinalModel.pdb]

REMARK   Accelrys Discovery Studio PDB file
REMARK   Created:  2015-05-08T08:11:56Z
SSBOND   1 CYS L   22    CYS L   89                                     
SSBOND   2 CYS H  132    CYS H  206                                     
ATOM      1  N   GLN L   1      35.278  26.887  25.770  1.00 75.28           N1+
ATOM      2  CA  GLN L   1      35.162  26.077  26.990  1.00 75.25           C  
ATOM      3  CB  GLN L   1      36.118  26.591  28.088  1.00 75.10           C  
ATOM      4  CG  GLN L   1      37.613  26.504  27.758  1.00 75.28           C  
ATOM      5  CD  GLN L   1      38.382  27.054  28.958  1.00 78.22           C  
ATOM      6  OE1 GLN L   1      37.850  27.144  30.062  1.00 80.92           O  
ATOM      7  NE2 GLN L   1      39.668  27.441  28.733  1.00 77.58           N  
ATOM      8  C   GLN L   1      33.778  26.181  27.533  1.00 72.59           C  
ATOM      9  O   GLN L   1      32.909  26.858  26.987  1.00 74.86           O  
ATOM     10  N   SER L   2      33.549  25.500  28.662  1.00 77.74           N  
ATOM     11  CA  SER L   2      32.257  25.511  29.262  1.00 72.45           C  
ATOM     12  CB  SER L   2      32.183  24.525  30.430  1.00 55.51           C  
ATOM     13  OG  SER L   2      30.890  24.570  30.995  1.00 58.76           O  
ATOM     14  C   SER L   2      32.005  26.906  29.758  1.00 67.99           C  
ATOM     15  O   SER L   2      32.944  27.659  30.003  1.00 67.87           O  
ATOM     16  N   VAL L   3      30.717  27.294  29.896  1.00 54.09           N  
ATOM     17  CA  VAL L   3      30.364  28.625  30.310  1.00 65.00           C  
ATOM     18  CB  VAL L   3      28.881  28.849  30.327  1.00 66.29           C  
ATOM     19  CG1 VAL L   3      28.603  30.236  30.932  1.00 57.24           C  
ATOM     20  CG2 VAL L   3      28.354  28.674  28.893  1.00 58.27           C  
ATOM     21  C   VAL L   3      30.881  28.849  31.694  1.00 61.22           C  
ATOM     22  O   VAL L   3      31.417  29.911  32.008  1.00 59.17           O  
ATOM     23  N   LEU L   4      30.718  27.846  32.570  1.00 46.72           N  
ATOM     24  CA  LEU L   4      31.220  27.970  33.905  1.00 43.64           C  
ATOM     25  CB  LEU L   4      30.296  27.323  34.949  1.00 39.81           C  
ATOM     26  CG  LEU L   4      28.893  27.961  34.984  1.00 39.47           C  
ATOM     27  CD1 LEU L   4      27.994  27.288  36.032  1.00 35.82           C  
ATOM     28  CD2 LEU L   4      28.978  29.485  35.176  1.00 36.09           C  
ATOM     29  C   LEU L   4      32.511  27.221  33.914  1.00 43.46           C  
ATOM     30  O   LEU L   4      32.635  26.194  33.251  1.00 45.86           O  
ATOM     31  N   THR L   5      33.518  27.720  34.659  1.00 40.52           N  
ATOM     32  CA  THR L   5      34.794  27.069  34.614  1.00 44.63           C  
ATOM     33  CB  THR L   5      35.920  28.006  34.290  1.00 45.80           C  
ATOM     34  OG1 THR L   5      35.688  28.651  33.046  1.00 42.85           O  
ATOM     35  CG2 THR L   5      37.224  27.198  34.220  1.00 42.80           C  
ATOM     36  C   THR L   5      35.094  26.458  35.945  1.00 42.84           C  
ATOM     37  O   THR L   5      34.921  27.081  36.992  1.00 43.04           O  
ATOM     38  N   GLN L   6      35.553  25.190  35.916  1.00 41.04           N  
ATOM     39  CA  GLN L   6      35.924  24.466  37.097  1.00 41.17           C  
ATOM     40  CB  GLN L   6      34.988  23.284  37.403  1.00 36.89           C  
ATOM     41  CG  GLN L   6      33.543  23.667  37.715  1.00 37.85           C  
ATOM     42  CD  GLN L   6      32.774  22.378  37.978  1.00 38.55           C  
ATOM     43  OE1 GLN L   6      31.812  22.059  37.280  1.00 38.56           O  
ATOM     44  NE2 GLN L   6      33.209  21.612  39.013  1.00 34.99           N  
ATOM     45  C   GLN L   6      37.250  23.836  36.811  1.00 41.38           C  
ATOM     46  O   GLN L   6      37.551  23.507  35.666  1.00 41.56           O  
ATOM     47  N   PRO L   7      38.073  23.670  37.810  1.00 41.50           N  
ATOM     48  CA  PRO L   7      39.347  23.024  37.635  1.00 43.78           C  
ATOM     49  CD  PRO L   7      37.668  23.748  39.203  1.00 46.04           C  
ATOM     50  CB  PRO L   7      39.980  23.019  39.023  1.00 42.48           C  
ATOM     51  CG  PRO L   7      38.759  22.974  39.963  1.00 47.10           C  
ATOM     52  C   PRO L   7      39.092  21.627  37.152  1.00 45.37           C  
ATOM     53  O   PRO L   7      38.131  21.013  37.606  1.00 42.21           O  
ATOM     54  N   PRO L   8      39.882  21.120  36.246  1.00 47.34           N  
ATOM     55  CA  PRO L   8      39.660  19.777  35.791  1.00 45.32           C  
ATOM     56  CD  PRO L   8      40.433  21.958  35.195  1.00 52.55           C  
ATOM     57  CB  PRO L   8      40.486  19.623  34.520  1.00 46.60           C  
ATOM     58  CG  PRO L   8      40.537  21.054  33.954  1.00 51.26           C  
ATOM     59  C   PRO L   8      39.949  18.740  36.822  1.00 42.33           C  
ATOM     60  O   PRO L   8      39.345  17.670  36.763  1.00 40.57           O  
ATOM     61  N   SER L   9      40.867  19.012  37.769  1.00 39.14           N  
ATOM     62  CA  SER L   9      41.181  17.955  38.685  1.00 43.25           C  
ATOM     63  CB  SER L   9      42.373  17.112  38.203  1.00 44.53           C  
ATOM     64  OG  SER L   9      42.657  16.074  39.127  1.00 45.61           O  
ATOM     65  C   SER L   9      41.533  18.520  40.024  1.00 41.86           C  
ATOM     66  O   SER L   9      42.114  19.601  40.131  1.00 41.26           O  
ATOM     67  N   VAL L  10      41.167  17.779  41.092  1.00 36.81           N  
ATOM     68  CA  VAL L  10      41.479  18.158  42.442  1.00 37.41           C  
ATOM     69  CB  VAL L  10      40.315  18.789  43.152  1.00 39.39           C  
ATOM     70  CG1 VAL L  10      40.688  18.965  44.630  1.00 42.40           C  
ATOM     71  CG2 VAL L  10      39.951  20.108  42.446  1.00 47.21           C  
ATOM     72  C   VAL L  10      41.832  16.899  43.192  1.00 45.90           C  
ATOM     73  O   VAL L  10      41.271  15.836  42.926  1.00 43.12           O  
ATOM     74  N   SER L  11      42.780  16.982  44.155  1.00 51.81           N  
ATOM     75  CA  SER L  11      43.160  15.798  44.882  1.00 50.41           C  
ATOM     76  CB  SER L  11      44.432  15.133  44.333  1.00 42.32           C  
ATOM     77  OG  SER L  11      45.548  15.991  44.525  1.00 39.24           O  
ATOM     78  C   SER L  11      43.451  16.146  46.316  1.00 51.90           C  
ATOM     79  O   SER L  11      43.859  17.265  46.627  1.00 48.18           O  
ATOM     80  N   ALA L  12      43.237  15.174  47.237  1.00 46.25           N  
ATOM     81  CA  ALA L  12      43.528  15.386  48.633  1.00 43.72           C  
ATOM     82  CB  ALA L  12      42.465  16.225  49.365  1.00 52.68           C  
ATOM     83  C   ALA L  12      43.610  14.055  49.325  1.00 48.36           C  
ATOM     84  O   ALA L  12      43.147  13.039  48.809  1.00 46.54           O  
ATOM     85  N   ALA L  13      44.241  14.035  50.519  1.00 55.11           N  
ATOM     86  CA  ALA L  13      44.386  12.840  51.307  1.00 53.97           C  
ATOM     87  CB  ALA L  13      45.562  12.896  52.301  1.00 61.40           C  
ATOM     88  C   ALA L  13      43.134  12.639  52.100  1.00 54.82           C  
ATOM     89  O   ALA L  13      42.353  13.568  52.299  1.00 57.88           O  
ATOM     90  N   PRO L  14      42.914  11.437  52.560  1.00 51.60           N  
ATOM     91  CA  PRO L  14      41.731  11.187  53.333  1.00 49.97           C  
ATOM     92  CD  PRO L  14      43.337  10.259  51.820  1.00 48.13           C  
ATOM     93  CB  PRO L  14      41.616   9.667  53.442  1.00 49.14           C  
ATOM     94  CG  PRO L  14      42.304   9.167  52.157  1.00 49.62           C  
ATOM     95  C   PRO L  14      41.770  11.920  54.638  1.00 50.31           C  
ATOM     96  O   PRO L  14      42.820  11.955  55.278  1.00 46.14           O  
ATOM     97  N   GLY L  15      40.628  12.508  55.044  1.00 44.39           N  
ATOM     98  CA  GLY L  15      40.530  13.202  56.296  1.00 44.56           C  
ATOM     99  C   GLY L  15      40.701  14.676  56.080  1.00 50.73           C  
ATOM    100  O   GLY L  15      40.317  15.475  56.932  1.00 49.43           O  
ATOM    101  N   GLN L  16      41.263  15.084  54.926  1.00 55.94           N  
ATOM    102  CA  GLN L  16      41.515  16.478  54.692  1.00 55.85           C  
ATOM    103  CB  GLN L  16      42.691  16.770  53.747  1.00 61.99           C  
ATOM    104  CG  GLN L  16      44.053  16.433  54.348  1.00 63.52           C  
ATOM    105  CD  GLN L  16      45.117  16.814  53.333  1.00 70.33           C  
ATOM    106  OE1 GLN L  16      44.813  17.254  52.225  1.00 71.08           O  
ATOM    107  NE2 GLN L  16      46.407  16.648  53.720  1.00 71.02           N  
ATOM    108  C   GLN L  16      40.316  17.136  54.093  1.00 51.19           C  
ATOM    109  O   GLN L  16      39.349  16.483  53.711  1.00 51.33           O  
ATOM    110  N   MET L  17      40.371  18.484  54.033  1.00 49.60           N  
ATOM    111  CA  MET L  17      39.324  19.281  53.468  1.00 49.16           C  
ATOM    112  CB  MET L  17      39.008  20.529  54.315  1.00 43.17           C  
ATOM    113  CG  MET L  17      37.805  21.356  53.850  1.00 36.83           C  
ATOM    114  SD  MET L  17      38.087  22.406  52.396  1.00  0.00           S  
ATOM    115  CE  MET L  17      36.649  23.456  52.755  1.00 39.53           C  
ATOM    116  C   MET L  17      39.796  19.735  52.120  1.00 53.36           C  
ATOM    117  O   MET L  17      40.962  20.081  51.937  1.00 49.65           O  
ATOM    118  N   VAL L  18      38.889  19.706  51.124  1.00 47.97           N  
ATOM    119  CA  VAL L  18      39.242  20.110  49.795  1.00 41.45           C  
ATOM    120  CB  VAL L  18      39.438  18.939  48.877  1.00 43.24           C  
ATOM    121  CG1 VAL L  18      38.163  18.084  48.893  1.00 43.96           C  
ATOM    122  CG2 VAL L  18      39.821  19.457  47.486  1.00 40.18           C  
ATOM    123  C   VAL L  18      38.132  20.963  49.266  1.00 45.76           C  
ATOM    124  O   VAL L  18      36.985  20.842  49.696  1.00 42.29           O  
ATOM    125  N   THR L  19      38.451  21.877  48.326  1.00 49.68           N  
ATOM    126  CA  THR L  19      37.416  22.738  47.840  1.00 45.78           C  
ATOM    127  CB  THR L  19      37.572  24.143  48.331  1.00 50.72           C  
ATOM    128  OG1 THR L  19      37.693  24.162  49.745  1.00 51.72           O  
ATOM    129  CG2 THR L  19      36.294  24.889  47.962  1.00 46.01           C  
ATOM    130  C   THR L  19      37.474  22.752  46.340  1.00 43.88           C  
ATOM    131  O   THR L  19      38.543  22.609  45.746  1.00 45.28           O  
ATOM    132  N   ILE L  20      36.302  22.900  45.685  1.00 46.32           N  
ATOM    133  CA  ILE L  20      36.238  22.947  44.251  1.00 44.56           C  
ATOM    134  CB  ILE L  20      35.419  21.831  43.672  1.00 45.16           C  
ATOM    135  CG1 ILE L  20      36.054  20.475  44.020  1.00 41.86           C  
ATOM    136  CG2 ILE L  20      35.270  22.075  42.162  1.00 41.69           C  
ATOM    137  CD1 ILE L  20      35.134  19.286  43.752  1.00 39.96           C  
ATOM    138  C   ILE L  20      35.563  24.226  43.875  1.00 45.98           C  
ATOM    139  O   ILE L  20      34.438  24.491  44.294  1.00 43.04           O  
ATOM    140  N   SER L  21      36.244  25.057  43.060  1.00 46.15           N  
ATOM    141  CA  SER L  21      35.688  26.324  42.680  1.00 47.07           C  
ATOM    142  CB  SER L  21      36.747  27.433  42.540  1.00 51.94           C  
ATOM    143  OG  SER L  21      37.674  27.095  41.517  1.00 60.25           O  
ATOM    144  C   SER L  21      34.966  26.212  41.370  1.00 46.77           C  
ATOM    145  O   SER L  21      35.189  25.295  40.580  1.00 46.83           O  
ATOM    146  N   CYS L  22      34.046  27.167  41.134  1.00 44.22           N  
ATOM    147  CA  CYS L  22      33.286  27.271  39.923  1.00 39.94           C  
ATOM    148  CB  CYS L  22      31.848  26.719  40.091  1.00 46.75           C  
ATOM    149  SG  CYS L  22      30.804  26.816  38.603  1.00 56.94           S  
ATOM    150  C   CYS L  22      33.211  28.740  39.637  1.00 42.30           C  
ATOM    151  O   CYS L  22      32.672  29.499  40.441  1.00 46.12           O  
ATOM    152  N   SER L  23      33.747  29.184  38.479  1.00 49.02           N  
ATOM    153  CA  SER L  23      33.804  30.594  38.196  1.00 41.38           C  
ATOM    154  CB  SER L  23      35.205  31.076  37.783  1.00 42.02           C  
ATOM    155  OG  SER L  23      36.114  30.936  38.863  1.00 57.88           O  
ATOM    156  C   SER L  23      32.906  30.898  37.042  1.00 38.44           C  
ATOM    157  O   SER L  23      32.837  30.141  36.074  1.00 42.21           O  
ATOM    158  N   GLY L  24      32.203  32.057  37.111  1.00 33.62           N  
ATOM    159  CA  GLY L  24      31.238  32.425  36.106  1.00 34.76           C  
ATOM    160  C   GLY L  24      31.264  33.913  35.900  1.00 35.03           C  
ATOM    161  O   GLY L  24      32.314  34.547  35.984  1.00 35.82           O  
ATOM    162  N   SER L  25      30.082  34.492  35.595  1.00 36.31           N  
ATOM    163  CA  SER L  25      29.965  35.893  35.297  1.00 36.04           C  
ATOM    164  CB  SER L  25      29.743  36.174  33.801  1.00 39.21           C  
ATOM    165  OG  SER L  25      28.538  35.565  33.364  1.00 41.68           O  
ATOM    166  C   SER L  25      28.781  36.459  36.025  1.00 37.35           C  
ATOM    167  O   SER L  25      28.040  35.749  36.700  1.00 35.55           O  
ATOM    168  N   SER L  26      28.593  37.786  35.889  1.00 42.54           N  
ATOM    169  CA  SER L  26      27.545  38.518  36.547  1.00 43.88           C  
ATOM    170  CB  SER L  26      27.535  40.010  36.163  1.00 43.78           C  
ATOM    171  OG  SER L  26      28.731  40.647  36.580  1.00 48.85           O  
ATOM    172  C   SER L  26      26.215  37.993  36.109  1.00 43.26           C  
ATOM    173  O   SER L  26      25.294  37.870  36.912  1.00 44.26           O  
ATOM    174  N   SER L  27      26.083  37.678  34.808  1.00 38.93           N  
ATOM    175  CA  SER L  27      24.830  37.265  34.231  1.00 38.75           C  
ATOM    176  CB  SER L  27      24.844  37.282  32.693  1.00 52.79           C  
ATOM    177  OG  SER L  27      25.801  36.354  32.195  1.00 53.93           O  
ATOM    178  C   SER L  27      24.419  35.886  34.666  1.00 38.48           C  
ATOM    179  O   SER L  27      23.247  35.525  34.545  1.00 38.69           O  
ATOM    180  N   ASN L  28      25.362  35.070  35.171  1.00 45.63           N  
ATOM    181  CA  ASN L  28      25.059  33.708  35.520  1.00 45.13           C  
ATOM    182  CB  ASN L  28      26.140  32.719  35.066  1.00 44.13           C  
ATOM    183  CG  ASN L  28      26.152  32.789  33.560  1.00 43.56           C  
ATOM    184  OD1 ASN L  28      25.238  33.346  32.959  1.00 43.65           O  
ATOM    185  ND2 ASN L  28      27.210  32.220  32.926  1.00 43.25           N  
ATOM    186  C   ASN L  28      25.034  33.613  37.006  1.00 45.36           C  
ATOM    187  O   ASN L  28      24.013  33.864  37.642  1.00 45.26           O  
ATOM    188  N   ILE L  29      26.189  33.254  37.588  1.00 51.06           N  
ATOM    189  CA  ILE L  29      26.301  33.036  38.999  1.00 51.30           C  
ATOM    190  CB  ILE L  29      27.682  32.668  39.467  1.00 22.71           C  
ATOM    191  CG1 ILE L  29      28.111  31.303  38.905  1.00 22.77           C  
ATOM    192  CG2 ILE L  29      27.688  32.718  41.003  1.00 22.02           C  
ATOM    193  CD1 ILE L  29      29.540  30.928  39.285  1.00 24.24           C  
ATOM    194  C   ILE L  29      25.933  34.272  39.746  1.00 51.90           C  
ATOM    195  O   ILE L  29      25.313  34.183  40.804  1.00 51.91           O  
ATOM    196  N   GLY L  30      26.304  35.459  39.237  1.00 34.07           N  
ATOM    197  CA  GLY L  30      26.052  36.646  40.005  1.00 35.16           C  
ATOM    198  C   GLY L  30      24.583  36.767  40.273  1.00 35.89           C  
ATOM    199  O   GLY L  30      24.179  37.094  41.387  1.00 38.25           O  
ATOM    200  N   LYS L  31      23.763  36.536  39.234  1.00 42.96           N  
ATOM    201  CA  LYS L  31      22.327  36.619  39.245  1.00 43.44           C  
ATOM    202  CB  LYS L  31      21.727  36.653  37.827  1.00 51.00           C  
ATOM    203  CG  LYS L  31      21.938  37.949  37.046  1.00 56.16           C  
ATOM    204  CD  LYS L  31      21.653  37.784  35.549  1.00 75.93           C  
ATOM    205  CE  LYS L  31      21.674  39.090  34.757  1.00 77.68           C  
ATOM    206  NZ  LYS L  31      21.474  38.797  33.319  1.00 78.66           N1+
ATOM    207  C   LYS L  31      21.627  35.463  39.909  1.00 42.51           C  
ATOM    208  O   LYS L  31      20.562  35.652  40.493  1.00 43.44           O  
ATOM    209  N   ASN L  32      22.162  34.225  39.823  1.00 34.55           N  
ATOM    210  CA  ASN L  32      21.292  33.129  40.164  1.00 34.19           C  
ATOM    211  CB  ASN L  32      20.860  32.318  38.931  1.00 29.11           C  
ATOM    212  CG  ASN L  32      19.950  33.200  38.087  1.00 30.86           C  
ATOM    213  OD1 ASN L  32      18.801  33.450  38.446  1.00 33.36           O  
ATOM    214  ND2 ASN L  32      20.476  33.698  36.936  1.00 30.25           N  
ATOM    215  C   ASN L  32      21.893  32.149  41.121  1.00 34.23           C  
ATOM    216  O   ASN L  32      23.064  32.221  41.487  1.00 35.97           O  
ATOM    217  N   TYR L  33      21.031  31.193  41.543  1.00 36.57           N  
ATOM    218  CA  TYR L  33      21.347  30.144  42.465  1.00 36.47           C  
ATOM    219  CB  TYR L  33      20.141  29.352  43.015  1.00 45.52           C  
ATOM    220  CG  TYR L  33      19.374  30.173  43.989  1.00 49.37           C  
ATOM    221  CD1 TYR L  33      19.933  30.514  45.201  1.00 52.14           C  
ATOM    222  CD2 TYR L  33      18.085  30.560  43.713  1.00 53.81           C  
ATOM    223  CE1 TYR L  33      19.228  31.262  46.114  1.00 55.05           C  
ATOM    224  CE2 TYR L  33      17.375  31.305  44.622  1.00 56.19           C  
ATOM    225  CZ  TYR L  33      17.946  31.660  45.820  1.00 55.82           C  
ATOM    226  OH  TYR L  33      17.206  32.428  46.744  1.00 60.52           O  
ATOM    227  C   TYR L  33      22.196  29.120  41.798  1.00 36.27           C  
ATOM    228  O   TYR L  33      22.021  28.789  40.625  1.00 36.97           O  
ATOM    229  N   VAL L  34      23.166  28.603  42.566  1.00 40.16           N  
ATOM    230  CA  VAL L  34      24.054  27.577  42.102  1.00 44.82           C  
ATOM    231  CB  VAL L  34      25.499  27.850  42.418  1.00 47.88           C  
ATOM    232  CG1 VAL L  34      26.341  26.649  41.955  1.00 48.75           C  
ATOM    233  CG2 VAL L  34      25.909  29.182  41.765  1.00 49.46           C  
ATOM    234  C   VAL L  34      23.714  26.275  42.762  1.00 41.41           C  
ATOM    235  O   VAL L  34      23.356  26.217  43.937  1.00 39.84           O  
ATOM    236  N   SER L  35      23.825  25.180  41.984  1.00 39.72           N  
ATOM    237  CA  SER L  35      23.548  23.855  42.456  1.00 39.29           C  
ATOM    238  CB  SER L  35      22.464  23.155  41.656  1.00 32.05           C  
ATOM    239  OG  SER L  35      22.973  22.938  40.348  1.00 35.79           O  
ATOM    240  C   SER L  35      24.777  23.044  42.177  1.00 36.92           C  
ATOM    241  O   SER L  35      25.561  23.389  41.295  1.00 37.17           O  
ATOM    242  N   TRP L  36      24.979  21.942  42.933  1.00 36.97           N  
ATOM    243  CA  TRP L  36      26.126  21.103  42.718  1.00 35.44           C  
ATOM    244  CB  TRP L  36      27.116  21.128  43.897  1.00 37.17           C  
ATOM    245  CG  TRP L  36      27.762  22.476  44.114  1.00 36.30           C  
ATOM    246  CD2 TRP L  36      29.004  22.893  43.520  1.00 40.71           C  
ATOM    247  CD1 TRP L  36      27.326  23.526  44.868  1.00 40.73           C  
ATOM    248  NE1 TRP L  36      28.211  24.572  44.778  1.00 39.29           N  
ATOM    249  CE2 TRP L  36      29.250  24.197  43.951  1.00 41.76           C  
ATOM    250  CE3 TRP L  36      29.867  22.244  42.682  1.00 38.45           C  
ATOM    251  CZ2 TRP L  36      30.367  24.875  43.549  1.00 42.15           C  
ATOM    252  CZ3 TRP L  36      30.992  22.932  42.282  1.00 39.73           C  
ATOM    253  CH2 TRP L  36      31.238  24.222  42.707  1.00 39.45           C  
ATOM    254  C   TRP L  36      25.660  19.680  42.555  1.00 34.74           C  
ATOM    255  O   TRP L  36      24.723  19.239  43.220  1.00 38.40           O  
ATOM    256  N   TYR L  37      26.320  18.917  41.653  1.00 32.57           N  
ATOM    257  CA  TYR L  37      25.933  17.554  41.396  1.00 32.89           C  
ATOM    258  CB  TYR L  37      25.466  17.318  39.956  1.00 32.02           C  
ATOM    259  CG  TYR L  37      24.234  18.121  39.751  1.00 33.98           C  
ATOM    260  CD1 TYR L  37      23.021  17.626  40.165  1.00 32.18           C  
ATOM    261  CD2 TYR L  37      24.293  19.356  39.151  1.00 33.25           C  
ATOM    262  CE1 TYR L  37      21.875  18.355  39.974  1.00 35.23           C  
ATOM    263  CE2 TYR L  37      23.148  20.091  38.957  1.00 35.37           C  
ATOM    264  CZ  TYR L  37      21.940  19.582  39.369  1.00 37.03           C  
ATOM    265  OH  TYR L  37      20.755  20.313  39.177  1.00 39.25           O  
ATOM    266  C   TYR L  37      27.126  16.665  41.579  1.00 32.96           C  
ATOM    267  O   TYR L  37      28.252  17.042  41.257  1.00 34.21           O  
ATOM    268  N   GLN L  38      26.888  15.444  42.107  1.00 42.21           N  
ATOM    269  CA  GLN L  38      27.932  14.480  42.329  1.00 36.73           C  
ATOM    270  CB  GLN L  38      27.927  13.931  43.769  1.00 30.42           C  
ATOM    271  CG  GLN L  38      29.012  12.892  44.061  1.00 38.08           C  
ATOM    272  CD  GLN L  38      28.858  12.452  45.509  1.00 38.50           C  
ATOM    273  OE1 GLN L  38      27.772  12.065  45.941  1.00 40.10           O  
ATOM    274  NE2 GLN L  38      29.971  12.517  46.286  1.00 36.30           N  
ATOM    275  C   GLN L  38      27.669  13.318  41.425  1.00 38.28           C  
ATOM    276  O   GLN L  38      26.554  12.804  41.375  1.00 40.69           O  
ATOM    277  N   GLN L  39      28.695  12.867  40.670  1.00 41.12           N  
ATOM    278  CA  GLN L  39      28.462  11.746  39.805  1.00 43.39           C  
ATOM    279  CB  GLN L  39      28.478  12.107  38.309  1.00 34.71           C  
ATOM    280  CG  GLN L  39      28.094  10.938  37.395  1.00 35.45           C  
ATOM    281  CD  GLN L  39      28.142  11.404  35.942  1.00 40.77           C  
ATOM    282  OE1 GLN L  39      28.958  12.252  35.575  1.00 32.46           O  
ATOM    283  NE2 GLN L  39      27.251  10.839  35.086  1.00 32.27           N  
ATOM    284  C   GLN L  39      29.522  10.714  40.023  1.00 44.29           C  
ATOM    285  O   GLN L  39      30.702  10.931  39.753  1.00 45.40           O  
ATOM    286  N   LEU L  40      29.105   9.538  40.524  1.00 49.75           N  
ATOM    287  CA  LEU L  40      30.014   8.452  40.721  1.00 50.06           C  
ATOM    288  CB  LEU L  40      29.561   7.471  41.810  1.00 40.03           C  
ATOM    289  CG  LEU L  40      29.435   8.163  43.182  1.00 52.76           C  
ATOM    290  CD1 LEU L  40      28.269   9.163  43.199  1.00 46.24           C  
ATOM    291  CD2 LEU L  40      29.367   7.150  44.329  1.00 50.49           C  
ATOM    292  C   LEU L  40      30.125   7.748  39.411  1.00 54.42           C  
ATOM    293  O   LEU L  40      29.311   7.954  38.513  1.00 50.89           O  
ATOM    294  N   PRO L  41      31.120   6.926  39.263  1.00 55.63           N  
ATOM    295  CA  PRO L  41      31.301   6.308  37.985  1.00 49.15           C  
ATOM    296  CD  PRO L  41      32.378   7.106  39.966  1.00 52.77           C  
ATOM    297  CB  PRO L  41      32.669   5.638  38.041  1.00 50.59           C  
ATOM    298  CG  PRO L  41      33.454   6.526  39.030  1.00 55.93           C  
ATOM    299  C   PRO L  41      30.168   5.424  37.584  1.00 49.52           C  
ATOM    300  O   PRO L  41      29.725   4.599  38.382  1.00 53.19           O  
ATOM    301  N   GLY L  42      29.691   5.601  36.338  1.00 43.47           N  
ATOM    302  CA  GLY L  42      28.663   4.774  35.778  1.00 41.26           C  
ATOM    303  C   GLY L  42      27.350   5.045  36.441  1.00 48.06           C  
ATOM    304  O   GLY L  42      26.473   4.183  36.440  1.00 51.19           O  
ATOM    305  N   ALA L  43      27.153   6.248  37.014  1.00 46.28           N  
ATOM    306  CA  ALA L  43      25.900   6.484  37.676  1.00 47.62           C  
ATOM    307  CB  ALA L  43      26.016   6.523  39.211  1.00 55.93           C  
ATOM    308  C   ALA L  43      25.356   7.809  37.242  1.00 45.15           C  
ATOM    309  O   ALA L  43      26.057   8.624  36.646  1.00 38.21           O  
ATOM    310  N   ALA L  44      24.050   8.034  37.497  1.00 45.85           N  
ATOM    311  CA  ALA L  44      23.445   9.290  37.159  1.00 47.57           C  
ATOM    312  CB  ALA L  44      21.907   9.255  37.174  1.00 48.99           C  
ATOM    313  C   ALA L  44      23.895  10.293  38.176  1.00 48.55           C  
ATOM    314  O   ALA L  44      24.266   9.937  39.294  1.00 50.31           O  
ATOM    315  N   PRO L  45      23.884  11.547  37.811  1.00 47.88           N  
ATOM    316  CA  PRO L  45      24.294  12.558  38.743  1.00 47.87           C  
ATOM    317  CD  PRO L  45      24.149  11.935  36.435  1.00 31.63           C  
ATOM    318  CB  PRO L  45      24.494  13.829  37.921  1.00 32.43           C  
ATOM    319  CG  PRO L  45      24.854  13.300  36.521  1.00 25.87           C  
ATOM    320  C   PRO L  45      23.287  12.694  39.841  1.00 45.79           C  
ATOM    321  O   PRO L  45      22.113  12.395  39.625  1.00 43.56           O  
ATOM    322  N   LYS L  46      23.739  13.121  41.034  1.00 41.01           N  
ATOM    323  CA  LYS L  46      22.868  13.288  42.160  1.00 43.82           C  
ATOM    324  CB  LYS L  46      23.229  12.356  43.329  1.00 47.07           C  
ATOM    325  CG  LYS L  46      22.225  12.395  44.482  1.00 53.69           C  
ATOM    326  CD  LYS L  46      22.378  11.240  45.476  1.00 53.00           C  
ATOM    327  CE  LYS L  46      23.622  11.329  46.365  1.00 58.25           C  
ATOM    328  NZ  LYS L  46      23.351  12.190  47.538  1.00 56.40           N1+
ATOM    329  C   LYS L  46      23.016  14.708  42.627  1.00 46.94           C  
ATOM    330  O   LYS L  46      24.087  15.301  42.504  1.00 46.72           O  
ATOM    331  N   LEU L  47      21.932  15.295  43.180  1.00 39.49           N  
ATOM    332  CA  LEU L  47      21.967  16.672  43.608  1.00 36.13           C  
ATOM    333  CB  LEU L  47      20.563  17.298  43.689  1.00 32.47           C  
ATOM    334  CG  LEU L  47      20.542  18.768  44.146  1.00 37.18           C  
ATOM    335  CD1 LEU L  47      21.255  19.687  43.141  1.00 37.28           C  
ATOM    336  CD2 LEU L  47      19.111  19.226  44.461  1.00 34.91           C  
ATOM    337  C   LEU L  47      22.584  16.734  44.978  1.00 35.20           C  
ATOM    338  O   LEU L  47      22.041  16.201  45.946  1.00 41.22           O  
ATOM    339  N   LEU L  48      23.814  17.286  45.053  1.00 32.36           N  
ATOM    340  CA  LEU L  48      24.553  17.452  46.272  1.00 35.26           C  
ATOM    341  CB  LEU L  48      26.059  17.534  45.974  1.00 34.05           C  
ATOM    342  CG  LEU L  48      26.975  17.382  47.197  1.00 38.63           C  
ATOM    343  CD1 LEU L  48      26.823  15.991  47.832  1.00 37.58           C  
ATOM    344  CD2 LEU L  48      28.436  17.678  46.827  1.00 41.04           C  
ATOM    345  C   LEU L  48      24.130  18.670  47.050  1.00 41.28           C  
ATOM    346  O   LEU L  48      23.930  18.605  48.263  1.00 45.17           O  
ATOM    347  N   ILE L  49      24.016  19.832  46.365  1.00 34.45           N  
ATOM    348  CA  ILE L  49      23.652  21.059  47.019  1.00 37.51           C  
ATOM    349  CB  ILE L  49      24.831  21.856  47.501  1.00 32.49           C  
ATOM    350  CG1 ILE L  49      25.511  21.093  48.651  1.00 34.52           C  
ATOM    351  CG2 ILE L  49      24.364  23.270  47.879  1.00 29.11           C  
ATOM    352  CD1 ILE L  49      26.791  21.744  49.171  1.00 34.03           C  
ATOM    353  C   ILE L  49      22.839  21.894  46.082  1.00 35.68           C  
ATOM    354  O   ILE L  49      23.019  21.843  44.866  1.00 36.59           O  
ATOM    355  N   PHE L  50      21.895  22.683  46.635  1.00 34.42           N  
ATOM    356  CA  PHE L  50      21.086  23.505  45.783  1.00 40.95           C  
ATOM    357  CB  PHE L  50      19.724  22.870  45.452  1.00 39.34           C  
ATOM    358  CG  PHE L  50      18.942  22.760  46.717  1.00 45.53           C  
ATOM    359  CD1 PHE L  50      19.206  21.761  47.623  1.00 40.72           C  
ATOM    360  CD2 PHE L  50      17.962  23.676  47.011  1.00 43.32           C  
ATOM    361  CE1 PHE L  50      18.490  21.663  48.794  1.00 43.19           C  
ATOM    362  CE2 PHE L  50      17.243  23.581  48.179  1.00 43.61           C  
ATOM    363  CZ  PHE L  50      17.504  22.574  49.073  1.00 48.18           C  
ATOM    364  C   PHE L  50      20.853  24.814  46.474  1.00 41.00           C  
ATOM    365  O   PHE L  50      21.027  24.925  47.687  1.00 43.08           O  
ATOM    366  N   ASP L  51      20.458  25.884  45.746  1.00 40.60           N  
ATOM    367  CA  ASP L  51      20.248  27.182  46.353  1.00 41.70           C  
ATOM    368  CB  ASP L  51      19.170  27.182  47.455  1.00 41.72           C  
ATOM    369  CG  ASP L  51      17.807  26.969  46.814  1.00 43.25           C  
ATOM    370  OD1 ASP L  51      17.707  27.108  45.566  1.00 44.16           O  
ATOM    371  OD2 ASP L  51      16.844  26.666  47.571  1.00 43.87           O1-
ATOM    372  C   ASP L  51      21.518  27.689  46.990  1.00 41.28           C  
ATOM    373  O   ASP L  51      21.479  28.373  48.012  1.00 41.96           O  
ATOM    374  N   ASN L  52      22.676  27.368  46.386  1.00 40.99           N  
ATOM    375  CA  ASN L  52      23.986  27.831  46.762  1.00 41.65           C  
ATOM    376  CB  ASN L  52      24.034  29.352  46.999  1.00 41.28           C  
ATOM    377  CG  ASN L  52      23.777  30.055  45.673  1.00 42.02           C  
ATOM    378  OD1 ASN L  52      22.850  30.852  45.548  1.00 42.46           O  
ATOM    379  ND2 ASN L  52      24.618  29.760  44.647  1.00 42.16           N  
ATOM    380  C   ASN L  52      24.485  27.172  48.013  1.00 41.22           C  
ATOM    381  O   ASN L  52      25.686  26.918  48.122  1.00 40.99           O  
ATOM    382  N   ASN L  53      23.606  26.800  48.966  1.00 41.50           N  
ATOM    383  CA  ASN L  53      24.193  26.234  50.146  1.00 41.58           C  
ATOM    384  CB  ASN L  53      24.719  27.306  51.122  1.00 42.18           C  
ATOM    385  CG  ASN L  53      23.566  28.196  51.550  1.00 42.67           C  
ATOM    386  OD1 ASN L  53      22.646  28.468  50.780  1.00 44.11           O  
ATOM    387  ND2 ASN L  53      23.621  28.678  52.820  1.00 44.62           N  
ATOM    388  C   ASN L  53      23.231  25.346  50.879  1.00 41.95           C  
ATOM    389  O   ASN L  53      23.512  24.952  52.010  1.00 42.47           O  
ATOM    390  N   LYS L  54      22.072  24.986  50.288  1.00 40.33           N  
ATOM    391  CA  LYS L  54      21.260  24.051  51.011  0.88 44.09           C  
ATOM    392  CB  LYS L  54      19.747  24.315  50.914  0.88 41.68           C  
ATOM    393  CG  LYS L  54      19.318  25.459  51.837  0.88 45.61           C  
ATOM    394  CD  LYS L  54      17.897  25.977  51.612  0.86 43.04           C  
ATOM    395  CE  LYS L  54      17.424  26.903  52.735  1.00  0.00           C  
ATOM    396  NZ  LYS L  54      18.401  27.999  52.924  1.00  0.00           N1+
ATOM    397  C   LYS L  54      21.553  22.651  50.586  1.00 42.01           C  
ATOM    398  O   LYS L  54      21.891  22.389  49.433  1.00 41.57           O  
ATOM    399  N   ARG L  55      21.452  21.700  51.540  1.00 47.88           N  
ATOM    400  CA  ARG L  55      21.718  20.332  51.205  1.00 49.02           C  
ATOM    401  CB  ARG L  55      22.769  19.639  52.090  1.00 49.02           C  
ATOM    402  CG  ARG L  55      22.364  19.501  53.554  1.00 51.17           C  
ATOM    403  CD  ARG L  55      23.423  18.806  54.407  1.00 55.81           C  
ATOM    404  NE  ARG L  55      24.138  19.864  55.170  1.00 55.12           N  
ATOM    405  CZ  ARG L  55      24.117  19.828  56.534  1.00 62.16           C  
ATOM    406  NH1 ARG L  55      23.467  18.810  57.169  1.00 52.70           N1+
ATOM    407  NH2 ARG L  55      24.739  20.804  57.257  1.00 61.81           N  
ATOM    408  C   ARG L  55      20.439  19.572  51.339  1.00 51.27           C  
ATOM    409  O   ARG L  55      19.622  19.818  52.225  1.00 53.93           O  
ATOM    410  N   PRO L  56      20.258  18.656  50.433  1.00 51.25           N  
ATOM    411  CA  PRO L  56      19.090  17.820  50.409  1.00 50.61           C  
ATOM    412  CD  PRO L  56      20.915  18.726  49.139  1.00 46.72           C  
ATOM    413  CB  PRO L  56      19.048  17.197  49.010  1.00 43.58           C  
ATOM    414  CG  PRO L  56      20.447  17.455  48.416  1.00 42.02           C  
ATOM    415  C   PRO L  56      19.188  16.819  51.508  1.00 53.82           C  
ATOM    416  O   PRO L  56      20.289  16.586  52.002  1.00 53.35           O  
ATOM    417  N   SER L  57      18.058  16.219  51.923  1.00 57.90           N  
ATOM    418  CA  SER L  57      18.147  15.264  52.984  0.91 57.71           C  
ATOM    419  CB  SER L  57      16.778  14.761  53.481  0.91 61.65           C  
ATOM    420  OG  SER L  57      16.094  14.069  52.447  0.91 64.06           O  
ATOM    421  C   SER L  57      18.918  14.097  52.469  1.00 54.93           C  
ATOM    422  O   SER L  57      18.780  13.709  51.310  1.00 55.73           O  
ATOM    423  N   GLY L  58      19.766  13.510  53.336  1.00 56.78           N  
ATOM    424  CA  GLY L  58      20.525  12.356  52.956  1.00 58.58           C  
ATOM    425  C   GLY L  58      21.940  12.737  52.646  1.00 51.53           C  
ATOM    426  O   GLY L  58      22.812  11.868  52.612  1.00 53.39           O  
ATOM    427  N   THR L  59      22.225  14.034  52.410  1.00 50.97           N  
ATOM    428  CA  THR L  59      23.587  14.400  52.130  1.00 53.57           C  
ATOM    429  CB  THR L  59      23.723  15.568  51.196  1.00 40.84           C  
ATOM    430  OG1 THR L  59      23.086  15.284  49.960  1.00  0.00           O  
ATOM    431  CG2 THR L  59      25.221  15.828  50.968  1.00 34.25           C  
ATOM    432  C   THR L  59      24.230  14.777  53.430  1.00 53.48           C  
ATOM    433  O   THR L  59      23.639  15.473  54.255  1.00 53.65           O  
ATOM    434  N   PRO L  60      25.448  14.330  53.612  1.00 46.39           N  
ATOM    435  CA  PRO L  60      26.142  14.578  54.848  1.00 43.26           C  
ATOM    436  CD  PRO L  60      25.864  13.071  53.010  1.00 46.50           C  
ATOM    437  CB  PRO L  60      27.332  13.618  54.867  1.00 52.77           C  
ATOM    438  CG  PRO L  60      26.860  12.440  54.000  1.00 55.79           C  
ATOM    439  C   PRO L  60      26.548  16.006  55.029  1.00 51.61           C  
ATOM    440  O   PRO L  60      26.699  16.734  54.050  1.00 48.22           O  
ATOM    441  N   ASP L  61      26.767  16.386  56.298  1.00 60.50           N  
ATOM    442  CA  ASP L  61      27.127  17.684  56.791  1.00 54.73           C  
ATOM    443  CB  ASP L  61      27.251  17.652  58.327  1.00 61.08           C  
ATOM    444  CG  ASP L  61      27.431  19.050  58.896  1.00 72.16           C  
ATOM    445  OD1 ASP L  61      27.436  20.031  58.107  1.00 75.08           O  
ATOM    446  OD2 ASP L  61      27.569  19.152  60.145  1.00 75.35           O1-
ATOM    447  C   ASP L  61      28.468  18.047  56.231  1.00 52.54           C  
ATOM    448  O   ASP L  61      28.827  19.220  56.147  1.00 57.05           O  
ATOM    449  N   ARG L  62      29.252  17.030  55.839  1.00 48.60           N  
ATOM    450  CA  ARG L  62      30.591  17.226  55.362  1.00 45.59           C  
ATOM    451  CB  ARG L  62      31.282  15.909  54.962  1.00 53.49           C  
ATOM    452  CG  ARG L  62      31.437  14.936  56.134  1.00 50.98           C  
ATOM    453  CD  ARG L  62      32.369  13.748  55.871  1.00 48.08           C  
ATOM    454  NE  ARG L  62      31.714  12.830  54.895  1.00 54.22           N  
ATOM    455  CZ  ARG L  62      32.095  12.837  53.584  1.00 53.13           C  
ATOM    456  NH1 ARG L  62      33.093  13.670  53.166  1.00 47.88           N1+
ATOM    457  NH2 ARG L  62      31.487  11.999  52.693  1.00 46.21           N  
ATOM    458  C   ARG L  62      30.568  18.108  54.149  1.00 47.07           C  
ATOM    459  O   ARG L  62      31.527  18.843  53.910  1.00 47.14           O  
ATOM    460  N   PHE L  63      29.499  18.032  53.331  1.00 42.96           N  
ATOM    461  CA  PHE L  63      29.425  18.813  52.123  1.00 40.35           C  
ATOM    462  CB  PHE L  63      28.527  18.151  51.065  1.00 42.10           C  
ATOM    463  CG  PHE L  63      29.122  16.822  50.741  1.00 47.97           C  
ATOM    464  CD1 PHE L  63      30.082  16.695  49.762  1.00 42.88           C  
ATOM    465  CD2 PHE L  63      28.725  15.699  51.429  1.00 50.73           C  
ATOM    466  CE1 PHE L  63      30.629  15.467  49.466  1.00 45.16           C  
ATOM    467  CE2 PHE L  63      29.267  14.468  51.139  1.00 47.79           C  
ATOM    468  CZ  PHE L  63      30.222  14.351  50.158  1.00 44.68           C  
ATOM    469  C   PHE L  63      28.830  20.164  52.425  1.00 43.85           C  
ATOM    470  O   PHE L  63      27.823  20.267  53.122  1.00 42.05           O  
ATOM    471  N   SER L  64      29.448  21.246  51.893  1.00 40.82           N  
ATOM    472  CA  SER L  64      28.939  22.577  52.111  1.00 45.63           C  
ATOM    473  CB  SER L  64      29.671  23.382  53.200  1.00 61.73           C  
ATOM    474  OG  SER L  64      29.367  22.876  54.489  1.00 65.90           O  
ATOM    475  C   SER L  64      29.108  23.368  50.852  1.00 42.34           C  
ATOM    476  O   SER L  64      29.963  23.064  50.021  1.00 43.77           O  
ATOM    477  N   GLY L  65      28.288  24.428  50.689  1.00 39.24           N  
ATOM    478  CA  GLY L  65      28.390  25.232  49.506  1.00 39.00           C  
ATOM    479  C   GLY L  65      28.401  26.673  49.902  1.00 41.50           C  
ATOM    480  O   GLY L  65      27.855  27.055  50.937  1.00 44.86           O  
ATOM    481  N   SER L  66      29.039  27.515  49.062  1.00 38.96           N  
ATOM    482  CA  SER L  66      29.090  28.923  49.330  1.00 48.01           C  
ATOM    483  CB  SER L  66      30.353  29.371  50.083  1.00 48.05           C  
ATOM    484  OG  SER L  66      31.495  29.198  49.257  1.00 49.65           O  
ATOM    485  C   SER L  66      29.103  29.643  48.019  1.00 45.67           C  
ATOM    486  O   SER L  66      29.385  29.060  46.973  1.00 41.48           O  
ATOM    487  N   LYS L  67      28.773  30.948  48.059  1.00 58.92           N  
ATOM    488  CA  LYS L  67      28.739  31.751  46.872  1.00 58.23           C  
ATOM    489  CB  LYS L  67      27.304  31.954  46.364  1.00 45.94           C  
ATOM    490  CG  LYS L  67      27.181  32.878  45.156  1.00 52.33           C  
ATOM    491  CD  LYS L  67      25.751  32.953  44.615  1.00 51.03           C  
ATOM    492  CE  LYS L  67      25.495  34.138  43.683  1.00 53.42           C  
ATOM    493  NZ  LYS L  67      24.046  34.248  43.404  1.00 56.21           N1+
ATOM    494  C   LYS L  67      29.265  33.109  47.224  1.00 58.20           C  
ATOM    495  O   LYS L  67      28.906  33.675  48.256  1.00 61.69           O  
ATOM    496  N   SER L  68      30.158  33.661  46.378  1.00 48.99           N  
ATOM    497  CA  SER L  68      30.638  34.992  46.611  1.00 56.92           C  
ATOM    498  CB  SER L  68      31.987  35.035  47.350  1.00 59.96           C  
ATOM    499  OG  SER L  68      32.997  34.412  46.567  1.00 59.19           O  
ATOM    500  C   SER L  68      30.859  35.617  45.274  1.00 55.60           C  
ATOM    501  O   SER L  68      31.640  35.115  44.469  1.00 53.43           O  
ATOM    502  N   GLY L  69      30.174  36.745  45.009  1.00 56.61           N  
ATOM    503  CA  GLY L  69      30.360  37.431  43.767  1.00 56.78           C  
ATOM    504  C   GLY L  69      30.040  36.508  42.628  1.00 56.51           C  
ATOM    505  O   GLY L  69      28.982  35.884  42.571  1.00 56.61           O  
ATOM    506  N   THR L  70      30.982  36.464  41.670  1.00 55.46           N  
ATOM    507  CA  THR L  70      30.979  35.749  40.427  1.00 52.84           C  
ATOM    508  CB  THR L  70      31.996  36.312  39.480  1.00 47.79           C  
ATOM    509  OG1 THR L  70      31.796  35.768  38.191  1.00 45.59           O  
ATOM    510  CG2 THR L  70      33.412  35.993  39.986  1.00 47.55           C  
ATOM    511  C   THR L  70      31.228  34.274  40.582  1.00 52.11           C  
ATOM    512  O   THR L  70      30.998  33.513  39.641  1.00 49.77           O  
ATOM    513  N   SER L  71      31.792  33.824  41.721  1.00 52.37           N  
ATOM    514  CA  SER L  71      32.117  32.425  41.811  1.00 55.13           C  
ATOM    515  CB  SER L  71      33.620  32.157  42.000  1.00 46.12           C  
ATOM    516  OG  SER L  71      34.343  32.579  40.853  1.00 52.42           O  
ATOM    517  C   SER L  71      31.416  31.772  42.965  1.00 50.87           C  
ATOM    518  O   SER L  71      30.870  32.431  43.848  1.00 51.66           O  
ATOM    519  N   ALA L  72      31.399  30.419  42.948  1.00 36.17           N  
ATOM    520  CA  ALA L  72      30.793  29.629  43.983  1.00 39.19           C  
ATOM    521  CB  ALA L  72      29.478  28.954  43.560  1.00 46.76           C  
ATOM    522  C   ALA L  72      31.764  28.541  44.309  1.00 37.84           C  
ATOM    523  O   ALA L  72      32.614  28.200  43.487  1.00 37.95           O  
ATOM    524  N   THR L  73      31.691  27.975  45.534  1.00 39.11           N  
ATOM    525  CA  THR L  73      32.663  26.968  45.832  1.00 40.22           C  
ATOM    526  CB  THR L  73      33.808  27.530  46.618  1.00 41.86           C  
ATOM    527  OG1 THR L  73      34.975  26.761  46.399  1.00 59.63           O  
ATOM    528  CG2 THR L  73      33.438  27.519  48.111  1.00 44.50           C  
ATOM    529  C   THR L  73      32.012  25.861  46.611  1.00 43.77           C  
ATOM    530  O   THR L  73      31.106  26.090  47.412  1.00 39.68           O  
ATOM    531  N   LEU L  74      32.459  24.611  46.371  1.00 45.96           N  
ATOM    532  CA  LEU L  74      31.944  23.459  47.058  1.00 39.42           C  
ATOM    533  CB  LEU L  74      31.617  22.310  46.089  1.00 35.16           C  
ATOM    534  CG  LEU L  74      31.061  21.044  46.757  1.00 37.33           C  
ATOM    535  CD1 LEU L  74      29.726  21.319  47.463  1.00 31.54           C  
ATOM    536  CD2 LEU L  74      30.976  19.888  45.747  1.00 29.97           C  
ATOM    537  C   LEU L  74      33.017  22.988  47.994  1.00 44.33           C  
ATOM    538  O   LEU L  74      34.177  22.871  47.600  1.00 46.73           O  
ATOM    539  N   VAL L  75      32.667  22.714  49.268  1.00 42.32           N  
ATOM    540  CA  VAL L  75      33.676  22.299  50.205  1.00 40.51           C  
ATOM    541  CB  VAL L  75      33.809  23.218  51.384  1.00 47.61           C  
ATOM    542  CG1 VAL L  75      34.282  24.596  50.887  1.00  0.00           C  
ATOM    543  CG2 VAL L  75      32.465  23.250  52.127  1.00  0.00           C  
ATOM    544  C   VAL L  75      33.329  20.950  50.747  1.00 45.82           C  
ATOM    545  O   VAL L  75      32.173  20.663  51.054  1.00 47.73           O  
ATOM    546  N   ILE L  76      34.349  20.073  50.867  1.00 38.85           N  
ATOM    547  CA  ILE L  76      34.134  18.759  51.400  1.00 40.69           C  
ATOM    548  CB  ILE L  76      34.344  17.674  50.383  1.00 40.06           C  
ATOM    549  CG1 ILE L  76      33.393  17.877  49.190  1.00 38.73           C  
ATOM    550  CG2 ILE L  76      34.158  16.317  51.080  1.00 42.56           C  
ATOM    551  CD1 ILE L  76      33.741  17.015  47.977  1.00 37.51           C  
ATOM    552  C   ILE L  76      35.124  18.541  52.503  1.00 43.55           C  
ATOM    553  O   ILE L  76      36.327  18.736  52.326  1.00 43.89           O  
ATOM    554  N   THR L  77      34.640  18.109  53.683  1.00 51.77           N  
ATOM    555  CA  THR L  77      35.527  17.903  54.795  0.87 56.19           C  
ATOM    556  CB  THR L  77      35.114  18.655  56.026  0.87 53.40           C  
ATOM    557  OG1 THR L  77      33.833  18.223  56.460  1.00 55.80           O  
ATOM    558  CG2 THR L  77      35.074  20.155  55.693  1.00 63.18           C  
ATOM    559  C   THR L  77      35.511  16.448  55.141  1.00 51.49           C  
ATOM    560  O   THR L  77      34.586  15.724  54.777  1.00 52.28           O  
ATOM    561  N   GLY L  78      36.570  15.969  55.824  1.00 47.82           N  
ATOM    562  CA  GLY L  78      36.608  14.593  56.237  1.00 46.60           C  
ATOM    563  C   GLY L  78      36.555  13.746  55.006  1.00 45.93           C  
ATOM    564  O   GLY L  78      35.847  12.742  54.960  1.00 48.10           O  
ATOM    565  N   LEU L  79      37.347  14.120  53.989  1.00 45.92           N  
ATOM    566  CA  LEU L  79      37.321  13.482  52.704  1.00 47.94           C  
ATOM    567  CB  LEU L  79      38.410  14.053  51.776  1.00 48.66           C  
ATOM    568  CG  LEU L  79      38.455  13.474  50.350  1.00 41.77           C  
ATOM    569  CD1 LEU L  79      37.171  13.799  49.571  1.00 38.98           C  
ATOM    570  CD2 LEU L  79      39.720  13.942  49.611  1.00 47.30           C  
ATOM    571  C   LEU L  79      37.518  12.003  52.856  1.00 45.37           C  
ATOM    572  O   LEU L  79      38.425  11.537  53.545  1.00 39.54           O  
ATOM    573  N   GLN L  80      36.635  11.230  52.185  1.00 55.14           N  
ATOM    574  CA  GLN L  80      36.638   9.797  52.253  1.00 57.92           C  
ATOM    575  CB  GLN L  80      35.286   9.223  52.713  1.00 64.20           C  
ATOM    576  CG  GLN L  80      34.903   9.644  54.132  1.00 65.87           C  
ATOM    577  CD  GLN L  80      33.477   9.187  54.404  1.00 68.11           C  
ATOM    578  OE1 GLN L  80      32.747   8.797  53.494  1.00 64.32           O  
ATOM    579  NE2 GLN L  80      33.061   9.247  55.697  1.00 67.06           N  
ATOM    580  C   GLN L  80      36.892   9.266  50.877  1.00 48.25           C  
ATOM    581  O   GLN L  80      36.725   9.961  49.879  1.00 53.92           O  
ATOM    582  N   THR L  81      37.294   7.985  50.804  1.00 56.93           N  
ATOM    583  CA  THR L  81      37.624   7.337  49.568  1.00 53.24           C  
ATOM    584  CB  THR L  81      38.086   5.928  49.770  1.00 58.27           C  
ATOM    585  OG1 THR L  81      39.209   5.904  50.639  1.00 61.15           O  
ATOM    586  CG2 THR L  81      38.484   5.356  48.402  1.00 64.56           C  
ATOM    587  C   THR L  81      36.401   7.297  48.703  1.00 51.90           C  
ATOM    588  O   THR L  81      36.484   7.399  47.480  1.00 50.51           O  
ATOM    589  N   GLY L  82      35.225   7.154  49.333  1.00 50.55           N  
ATOM    590  CA  GLY L  82      33.958   7.042  48.665  1.00 48.41           C  
ATOM    591  C   GLY L  82      33.669   8.280  47.868  1.00 51.92           C  
ATOM    592  O   GLY L  82      32.920   8.230  46.895  1.00 48.98           O  
ATOM    593  N   ASP L  83      34.216   9.428  48.308  1.00 49.37           N  
ATOM    594  CA  ASP L  83      33.995  10.731  47.742  1.00 44.68           C  
ATOM    595  CB  ASP L  83      34.617  11.856  48.588  1.00 52.21           C  
ATOM    596  CG  ASP L  83      33.808  11.975  49.872  1.00 58.04           C  
ATOM    597  OD1 ASP L  83      32.681  11.413  49.916  1.00 56.20           O  
ATOM    598  OD2 ASP L  83      34.301  12.635  50.824  1.00 57.16           O1-
ATOM    599  C   ASP L  83      34.542  10.847  46.346  1.00 48.80           C  
ATOM    600  O   ASP L  83      34.186  11.786  45.635  1.00 48.76           O  
ATOM    601  N   GLU L  84      35.477   9.965  45.926  1.00 46.66           N  
ATOM    602  CA  GLU L  84      35.992  10.107  44.590  1.00 46.53           C  
ATOM    603  CB  GLU L  84      37.005   9.031  44.159  1.00 54.58           C  
ATOM    604  CG  GLU L  84      38.391   9.200  44.777  1.00 61.65           C  
ATOM    605  CD  GLU L  84      39.289   8.101  44.226  1.00 65.10           C  
ATOM    606  OE1 GLU L  84      38.999   7.603  43.105  1.00 67.46           O  
ATOM    607  OE2 GLU L  84      40.282   7.747  44.917  1.00 57.88           O1-
ATOM    608  C   GLU L  84      34.854  10.064  43.620  1.00 45.55           C  
ATOM    609  O   GLU L  84      34.045   9.137  43.620  1.00 43.87           O  
ATOM    610  N   ALA L  85      34.771  11.105  42.764  1.00 39.65           N  
ATOM    611  CA  ALA L  85      33.715  11.204  41.799  1.00 40.83           C  
ATOM    612  CB  ALA L  85      32.315  11.260  42.434  1.00 48.47           C  
ATOM    613  C   ALA L  85      33.919  12.483  41.046  1.00 44.14           C  
ATOM    614  O   ALA L  85      34.884  13.209  41.280  1.00 38.85           O  
ATOM    615  N   ASP L  86      33.025  12.763  40.075  1.00 42.52           N  
ATOM    616  CA  ASP L  86      33.112  13.990  39.338  1.00 43.18           C  
ATOM    617  CB  ASP L  86      32.819  13.839  37.836  1.00 38.24           C  
ATOM    618  CG  ASP L  86      33.997  13.116  37.197  1.00 36.84           C  
ATOM    619  OD1 ASP L  86      34.996  12.863  37.920  1.00 38.02           O  
ATOM    620  OD2 ASP L  86      33.918  12.811  35.978  1.00 38.96           O1-
ATOM    621  C   ASP L  86      32.088  14.922  39.911  1.00 41.39           C  
ATOM    622  O   ASP L  86      30.986  14.496  40.249  1.00 44.31           O  
ATOM    623  N   TYR L  87      32.430  16.224  40.049  1.00 40.99           N  
ATOM    624  CA  TYR L  87      31.488  17.157  40.612  1.00 38.18           C  
ATOM    625  CB  TYR L  87      31.971  17.842  41.905  1.00 34.94           C  
ATOM    626  CG  TYR L  87      32.082  16.816  42.982  1.00 40.93           C  
ATOM    627  CD1 TYR L  87      33.218  16.054  43.114  1.00 41.96           C  
ATOM    628  CD2 TYR L  87      31.050  16.620  43.869  1.00 38.40           C  
ATOM    629  CE1 TYR L  87      33.320  15.112  44.110  1.00 37.18           C  
ATOM    630  CE2 TYR L  87      31.145  15.679  44.867  1.00 38.25           C  
ATOM    631  CZ  TYR L  87      32.284  14.923  44.991  1.00 42.14           C  
ATOM    632  OH  TYR L  87      32.395  13.956  46.010  1.00 41.76           O  
ATOM    633  C   TYR L  87      31.206  18.245  39.608  1.00 38.49           C  
ATOM    634  O   TYR L  87      32.121  18.763  38.967  1.00 35.36           O  
ATOM    635  N   TYR L  88      29.911  18.621  39.447  1.00 36.04           N  
ATOM    636  CA  TYR L  88      29.558  19.629  38.477  1.00 34.03           C  
ATOM    637  CB  TYR L  88      28.575  19.185  37.376  1.00 32.08           C  
ATOM    638  CG  TYR L  88      29.027  17.948  36.685  1.00 35.53           C  
ATOM    639  CD1 TYR L  88      30.083  17.948  35.804  1.00 31.81           C  
ATOM    640  CD2 TYR L  88      28.379  16.765  36.944  1.00 33.66           C  
ATOM    641  CE1 TYR L  88      30.477  16.788  35.181  1.00 41.25           C  
ATOM    642  CE2 TYR L  88      28.766  15.603  36.323  1.00 39.78           C  
ATOM    643  CZ  TYR L  88      29.816  15.614  35.438  1.00 43.60           C  
ATOM    644  OH  TYR L  88      30.221  14.426  34.796  1.00 44.43           O  
ATOM    645  C   TYR L  88      28.782  20.723  39.155  1.00 32.83           C  
ATOM    646  O   TYR L  88      27.926  20.461  39.999  1.00 34.81           O  
ATOM    647  N   CYS L  89      29.061  21.990  38.776  1.00 38.40           N  
ATOM    648  CA  CYS L  89      28.322  23.120  39.273  1.00 41.03           C  
ATOM    649  CB  CYS L  89      29.203  24.358  39.591  1.00 38.95           C  
ATOM    650  SG  CYS L  89      30.248  24.893  38.194  1.00 54.34           S  
ATOM    651  C   CYS L  89      27.345  23.502  38.202  1.00 38.05           C  
ATOM    652  O   CYS L  89      27.623  23.345  37.013  1.00 36.83           O  
ATOM    653  N   GLY L  90      26.151  23.995  38.595  1.00 44.84           N  
ATOM    654  CA  GLY L  90      25.179  24.361  37.605  1.00 45.90           C  
ATOM    655  C   GLY L  90      24.442  25.578  38.072  1.00 47.51           C  
ATOM    656  O   GLY L  90      24.194  25.753  39.263  1.00 46.71           O  
ATOM    657  N   THR L  91      24.077  26.463  37.119  1.00 36.32           N  
ATOM    658  CA  THR L  91      23.359  27.667  37.430  1.00 43.36           C  
ATOM    659  CB  THR L  91      24.258  28.803  37.823  1.00 51.08           C  
ATOM    660  OG1 THR L  91      23.496  29.907  38.288  1.00 61.05           O  
ATOM    661  CG2 THR L  91      25.099  29.206  36.600  1.00 59.51           C  
ATOM    662  C   THR L  91      22.630  28.087  36.191  1.00 45.54           C  
ATOM    663  O   THR L  91      22.937  27.610  35.100  1.00 43.79           O  
ATOM    664  N   PRO L  92      21.690  28.999  36.339  1.00 41.27           N  
ATOM    665  CA  PRO L  92      21.037  29.564  35.171  1.00 41.94           C  
ATOM    666  CD  PRO L  92      20.737  28.771  37.413  1.00  0.00           C  
ATOM    667  CB  PRO L  92      19.615  29.914  35.603  1.00 42.54           C  
ATOM    668  CG  PRO L  92      19.349  28.979  36.793  1.00 42.50           C  
ATOM    669  C   PRO L  92      21.763  30.753  34.585  1.00 43.03           C  
ATOM    670  O   PRO L  92      22.478  31.445  35.309  1.00 43.05           O  
ATOM    671  N   ASP L  93      21.583  31.029  33.271  1.00 43.76           N  
ATOM    672  CA  ASP L  93      22.229  32.161  32.668  1.00 44.44           C  
ATOM    673  CB  ASP L  93      22.930  31.845  31.337  1.00 44.84           C  
ATOM    674  CG  ASP L  93      21.935  31.362  30.290  1.00 45.49           C  
ATOM    675  OD1 ASP L  93      20.701  31.402  30.541  1.00 45.12           O  
ATOM    676  OD2 ASP L  93      22.422  30.934  29.209  1.00 46.53           O1-
ATOM    677  C   ASP L  93      21.243  33.274  32.468  1.00 45.00           C  
ATOM    678  O   ASP L  93      20.145  33.268  33.018  1.00 44.90           O  
ATOM    679  N   ARG L  94      21.631  34.261  31.641  1.00 46.00           N  
ATOM    680  CA  ARG L  94      20.850  35.432  31.374  1.00 46.65           C  
ATOM    681  CB  ARG L  94      21.561  36.371  30.386  1.00 47.06           C  
ATOM    682  CG  ARG L  94      21.967  35.727  29.052  1.00 61.52           C  
ATOM    683  CD  ARG L  94      23.116  34.714  29.167  1.00 64.90           C  
ATOM    684  NE  ARG L  94      23.867  34.741  27.872  1.00  0.00           N  
ATOM    685  CZ  ARG L  94      23.559  33.910  26.833  1.00  0.00           C  
ATOM    686  NH1 ARG L  94      22.532  33.020  26.947  1.00  0.00           N1+
ATOM    687  NH2 ARG L  94      24.286  33.961  25.677  1.00  0.00           N  
ATOM    688  C   ARG L  94      19.523  35.043  30.791  1.00 46.68           C  
ATOM    689  O   ARG L  94      18.511  35.692  31.057  1.00 46.70           O  
ATOM    690  N   SER L  95      19.509  34.006  29.934  1.00 48.86           N  
ATOM    691  CA  SER L  95      18.316  33.497  29.308  1.00 48.51           C  
ATOM    692  CB  SER L  95      18.616  32.589  28.104  1.00 49.64           C  
ATOM    693  OG  SER L  95      19.292  33.315  27.091  1.00 20.81           O  
ATOM    694  C   SER L  95      17.547  32.656  30.285  1.00 48.31           C  
ATOM    695  O   SER L  95      16.447  32.197  29.980  1.00 48.70           O  
ATOM    696  N   LEU L  96      18.101  32.439  31.494  1.00 47.50           N  
ATOM    697  CA  LEU L  96      17.501  31.528  32.427  1.00 47.48           C  
ATOM    698  CB  LEU L  96      16.072  31.875  32.895  1.00 48.26           C  
ATOM    699  CG  LEU L  96      16.026  32.912  34.042  1.00 17.44           C  
ATOM    700  CD1 LEU L  96      16.721  32.360  35.297  1.00 20.65           C  
ATOM    701  CD2 LEU L  96      16.577  34.283  33.635  1.00 21.31           C  
ATOM    702  C   LEU L  96      17.541  30.151  31.858  1.00 46.39           C  
ATOM    703  O   LEU L  96      16.674  29.322  32.132  1.00 47.27           O  
ATOM    704  N   SER L  97      18.566  29.888  31.018  1.00 45.47           N  
ATOM    705  CA  SER L  97      18.827  28.569  30.517  1.00 45.32           C  
ATOM    706  CB  SER L  97      19.471  28.550  29.123  1.00 45.45           C  
ATOM    707  OG  SER L  97      19.704  27.208  28.715  1.00  0.00           O  
ATOM    708  C   SER L  97      19.829  27.986  31.454  1.00 44.13           C  
ATOM    709  O   SER L  97      20.580  28.721  32.094  1.00 44.71           O  
ATOM    710  N   VAL L  98      19.894  26.646  31.571  1.00 43.71           N  
ATOM    711  CA  VAL L  98      20.840  26.156  32.525  1.00 43.20           C  
ATOM    712  CB  VAL L  98      20.372  24.973  33.330  1.00 44.76           C  
ATOM    713  CG1 VAL L  98      21.545  24.469  34.193  1.00 58.88           C  
ATOM    714  CG2 VAL L  98      19.152  25.402  34.165  1.00 58.81           C  
ATOM    715  C   VAL L  98      22.124  25.786  31.857  1.00 43.26           C  
ATOM    716  O   VAL L  98      22.154  25.069  30.860  1.00 43.95           O  
ATOM    717  N   VAL L  99      23.224  26.328  32.420  1.00 32.29           N  
ATOM    718  CA  VAL L  99      24.594  25.981  32.107  1.00 37.74           C  
ATOM    719  CB  VAL L  99      25.480  27.178  31.916  1.00 43.74           C  
ATOM    720  CG1 VAL L  99      24.952  28.004  30.733  1.00 41.34           C  
ATOM    721  CG2 VAL L  99      25.550  27.958  33.238  1.00 54.17           C  
ATOM    722  C   VAL L  99      25.239  25.149  33.177  1.00 33.53           C  
ATOM    723  O   VAL L  99      24.902  25.241  34.356  1.00 36.78           O  
ATOM    724  N   PHE L 100      26.217  24.307  32.763  1.00 45.53           N  
ATOM    725  CA  PHE L 100      26.952  23.479  33.681  1.00 35.94           C  
ATOM    726  CB  PHE L 100      26.818  21.963  33.437  1.00 34.81           C  
ATOM    727  CG  PHE L 100      25.413  21.526  33.681  1.00 36.38           C  
ATOM    728  CD1 PHE L 100      24.987  21.206  34.948  1.00 37.45           C  
ATOM    729  CD2 PHE L 100      24.512  21.432  32.647  1.00 36.10           C  
ATOM    730  CE1 PHE L 100      23.694  20.799  35.184  1.00 39.19           C  
ATOM    731  CE2 PHE L 100      23.218  21.024  32.880  1.00 35.74           C  
ATOM    732  CZ  PHE L 100      22.802  20.703  34.147  1.00 37.90           C  
ATOM    733  C   PHE L 100      28.405  23.773  33.513  1.00 40.00           C  
ATOM    734  O   PHE L 100      28.827  24.245  32.462  1.00 42.93           O  
ATOM    735  N   GLY L 101      29.207  23.514  34.568  1.00 43.48           N  
ATOM    736  CA  GLY L 101      30.628  23.691  34.491  1.00 42.80           C  
ATOM    737  C   GLY L 101      31.173  22.466  33.826  1.00 48.18           C  
ATOM    738  O   GLY L 101      30.444  21.507  33.581  1.00 44.20           O  
ATOM    739  N   GLY L 102      32.485  22.474  33.526  1.00 47.58           N  
ATOM    740  CA  GLY L 102      33.162  21.399  32.853  1.00 43.67           C  
ATOM    741  C   GLY L 102      33.168  20.166  33.703  1.00 41.05           C  
ATOM    742  O   GLY L 102      33.149  19.050  33.187  1.00 44.33           O  
ATOM    743  N   GLY L 103      33.251  20.332  35.036  1.00 47.96           N  
ATOM    744  CA  GLY L 103      33.289  19.204  35.922  1.00 37.13           C  
ATOM    745  C   GLY L 103      34.688  19.061  36.437  1.00 47.19           C  
ATOM    746  O   GLY L 103      35.658  19.364  35.742  1.00 44.83           O  
ATOM    747  N   THR L 104      34.813  18.592  37.698  1.00 37.31           N  
ATOM    748  CA  THR L 104      36.091  18.382  38.320  1.00 42.09           C  
ATOM    749  CB  THR L 104      36.279  19.143  39.598  1.00 31.16           C  
ATOM    750  OG1 THR L 104      35.348  18.688  40.567  1.00 39.45           O  
ATOM    751  CG2 THR L 104      36.058  20.636  39.351  1.00 32.76           C  
ATOM    752  C   THR L 104      36.148  16.950  38.740  1.00 42.17           C  
ATOM    753  O   THR L 104      35.199  16.425  39.318  1.00 41.89           O  
ATOM    754  N   LYS L 105      37.287  16.281  38.483  1.00 34.04           N  
ATOM    755  CA  LYS L 105      37.422  14.911  38.880  1.00 38.20           C  
ATOM    756  CB  LYS L 105      38.268  14.105  37.872  1.00 35.70           C  
ATOM    757  CG  LYS L 105      37.931  12.614  37.776  1.00 49.07           C  
ATOM    758  CD  LYS L 105      38.077  11.806  39.063  1.00 46.67           C  
ATOM    759  CE  LYS L 105      37.702  10.333  38.880  1.00 45.97           C  
ATOM    760  NZ  LYS L 105      37.644   9.644  40.186  1.00 47.80           N1+
ATOM    761  C   LYS L 105      38.166  14.961  40.179  1.00 41.57           C  
ATOM    762  O   LYS L 105      39.289  15.459  40.241  1.00 40.04           O  
ATOM    763  N   VAL L 106      37.549  14.456  41.265  1.00 39.65           N  
ATOM    764  CA  VAL L 106      38.175  14.496  42.556  1.00 43.84           C  
ATOM    765  CB  VAL L 106      37.197  14.795  43.654  1.00 41.76           C  
ATOM    766  CG1 VAL L 106      37.910  14.661  45.008  1.00  0.00           C  
ATOM    767  CG2 VAL L 106      36.587  16.183  43.389  1.00  0.00           C  
ATOM    768  C   VAL L 106      38.768  13.151  42.830  1.00 46.62           C  
ATOM    769  O   VAL L 106      38.080  12.132  42.785  1.00 46.75           O  
ATOM    770  N   THR L 107      40.085  13.124  43.121  1.00 45.33           N  
ATOM    771  CA  THR L 107      40.752  11.884  43.410  1.00 52.29           C  
ATOM    772  CB  THR L 107      41.948  11.615  42.544  1.00 43.96           C  
ATOM    773  OG1 THR L 107      42.860  12.699  42.627  1.00 47.83           O  
ATOM    774  CG2 THR L 107      41.504  11.382  41.093  1.00 43.04           C  
ATOM    775  C   THR L 107      41.257  11.932  44.815  1.00 51.24           C  
ATOM    776  O   THR L 107      41.727  12.963  45.294  1.00 47.01           O  
ATOM    777  N   VAL L 108      41.157  10.787  45.518  1.00 40.22           N  
ATOM    778  CA  VAL L 108      41.644  10.710  46.861  1.00 44.73           C  
ATOM    779  CB  VAL L 108      40.750   9.950  47.796  1.00 51.45           C  
ATOM    780  CG1 VAL L 108      41.403   9.945  49.183  1.00 51.13           C  
ATOM    781  CG2 VAL L 108      39.352  10.584  47.778  1.00 43.72           C  
ATOM    782  C   VAL L 108      42.937   9.977  46.793  1.00 52.82           C  
ATOM    783  O   VAL L 108      43.026   8.896  46.214  1.00 47.30           O  
ATOM    784  N   LEU L 109      43.979  10.567  47.402  1.00 53.71           N  
ATOM    785  CA  LEU L 109      45.301  10.023  47.352  1.00 52.12           C  
ATOM    786  CB  LEU L 109      46.360  10.993  47.895  1.00 52.18           C  
ATOM    787  CG  LEU L 109      46.496  12.281  47.063  1.00 55.50           C  
ATOM    788  CD1 LEU L 109      47.565  13.210  47.652  1.00 48.86           C  
ATOM    789  CD2 LEU L 109      46.754  11.961  45.582  1.00 55.28           C  
ATOM    790  C   LEU L 109      45.353   8.797  48.196  1.00 49.99           C  
ATOM    791  O   LEU L 109      44.658   8.675  49.201  1.00 53.27           O  
ATOM    792  N   GLY L 110      46.194   7.834  47.786  1.00 62.60           N  
ATOM    793  CA  GLY L 110      46.309   6.634  48.549  1.00 55.87           C  
ATOM    794  C   GLY L 110      45.342   5.630  47.946  1.00 61.13           C  
ATOM    795  O   GLY L 110      45.360   4.457  48.401  1.00 73.94           O  
ATOM    796  OXT GLY L 110      44.572   6.019  47.026  1.00  0.00           O1-
TER     797      GLY L 110 
ATOM    798  N   GLN H 111       7.916   7.832  47.013  1.00 39.76           N1+
ATOM    799  CA  GLN H 111       9.241   7.535  46.427  1.00 51.51           C  
ATOM    800  CB  GLN H 111       9.557   6.044  46.600  1.00 65.65           C  
ATOM    801  CG  GLN H 111      10.932   5.634  46.078  1.00 78.26           C  
ATOM    802  CD  GLN H 111      11.062   4.137  46.298  1.00 78.54           C  
ATOM    803  OE1 GLN H 111      12.158   3.618  46.495  1.00110.07           O  
ATOM    804  NE2 GLN H 111       9.906   3.421  46.256  1.00110.34           N  
ATOM    805  C   GLN H 111       9.238   7.859  44.970  1.00 53.96           C  
ATOM    806  O   GLN H 111       8.585   7.190  44.172  1.00 58.36           O  
ATOM    807  N   VAL H 112       9.986   8.912  44.595  1.00 56.31           N  
ATOM    808  CA  VAL H 112      10.030   9.378  43.239  1.00 58.61           C  
ATOM    809  CB  VAL H 112      10.600  10.760  43.125  1.00 44.17           C  
ATOM    810  CG1 VAL H 112      10.741  11.104  41.634  1.00 31.49           C  
ATOM    811  CG2 VAL H 112       9.708  11.733  43.914  1.00 43.16           C  
ATOM    812  C   VAL H 112      10.917   8.483  42.434  1.00 55.29           C  
ATOM    813  O   VAL H 112      12.053   8.201  42.813  1.00 52.11           O  
ATOM    814  N   GLN H 113      10.419   8.023  41.268  1.00 51.31           N  
ATOM    815  CA  GLN H 113      11.226   7.149  40.466  0.90 49.50           C  
ATOM    816  CB  GLN H 113      10.766   5.688  40.538  0.90 53.48           C  
ATOM    817  CG  GLN H 113      10.804   5.123  41.956  0.90 61.45           C  
ATOM    818  CD  GLN H 113      10.264   3.704  41.910  0.90 67.86           C  
ATOM    819  OE1 GLN H 113      10.917   2.795  41.403  0.90 63.83           O  
ATOM    820  NE2 GLN H 113       9.034   3.502  42.453  0.90 68.94           N  
ATOM    821  C   GLN H 113      11.114   7.551  39.030  1.00 55.24           C  
ATOM    822  O   GLN H 113      10.039   7.912  38.554  1.00 49.75           O  
ATOM    823  N   LEU H 114      12.247   7.508  38.300  1.00 52.01           N  
ATOM    824  CA  LEU H 114      12.242   7.801  36.897  1.00 45.90           C  
ATOM    825  CB  LEU H 114      13.041   9.062  36.526  1.00 35.63           C  
ATOM    826  CG  LEU H 114      12.382  10.358  37.026  1.00 39.08           C  
ATOM    827  CD1 LEU H 114      13.212  11.591  36.641  1.00 36.20           C  
ATOM    828  CD2 LEU H 114      10.925  10.458  36.546  1.00 30.39           C  
ATOM    829  C   LEU H 114      12.870   6.637  36.193  1.00 47.40           C  
ATOM    830  O   LEU H 114      13.969   6.210  36.545  1.00 47.95           O  
ATOM    831  N   VAL H 115      12.175   6.084  35.176  1.00 41.78           N  
ATOM    832  CA  VAL H 115      12.713   4.959  34.463  1.00 45.27           C  
ATOM    833  CB  VAL H 115      11.872   3.724  34.601  1.00 39.66           C  
ATOM    834  CG1 VAL H 115      12.467   2.613  33.719  1.00 34.35           C  
ATOM    835  CG2 VAL H 115      11.792   3.357  36.094  1.00 38.64           C  
ATOM    836  C   VAL H 115      12.771   5.316  33.012  1.00 43.75           C  
ATOM    837  O   VAL H 115      11.797   5.803  32.439  1.00 43.85           O  
ATOM    838  N   GLN H 116      13.929   5.054  32.372  1.00 47.14           N  
ATOM    839  CA  GLN H 116      14.113   5.419  30.999  1.00 47.66           C  
ATOM    840  CB  GLN H 116      15.431   6.176  30.768  1.00 47.81           C  
ATOM    841  CG  GLN H 116      15.496   7.491  31.548  1.00 41.50           C  
ATOM    842  CD  GLN H 116      16.829   8.166  31.257  1.00 49.51           C  
ATOM    843  OE1 GLN H 116      17.640   8.378  32.155  1.00 50.01           O  
ATOM    844  NE2 GLN H 116      17.058   8.521  29.965  1.00 39.51           N  
ATOM    845  C   GLN H 116      14.142   4.173  30.168  1.00 42.67           C  
ATOM    846  O   GLN H 116      14.278   3.067  30.687  1.00 49.10           O  
ATOM    847  N   SER H 117      13.992   4.344  28.837  1.00 42.02           N  
ATOM    848  CA  SER H 117      13.965   3.249  27.908  1.00 41.38           C  
ATOM    849  CB  SER H 117      13.401   3.635  26.532  1.00 36.70           C  
ATOM    850  OG  SER H 117      14.213   4.633  25.931  1.00 40.00           O  
ATOM    851  C   SER H 117      15.357   2.727  27.722  1.00 41.32           C  
ATOM    852  O   SER H 117      16.328   3.312  28.200  1.00 42.11           O  
ATOM    853  N   GLY H 118      15.477   1.589  27.010  1.00 43.36           N  
ATOM    854  CA  GLY H 118      16.726   0.896  26.847  1.00 39.41           C  
ATOM    855  C   GLY H 118      17.612   1.586  25.857  1.00 43.95           C  
ATOM    856  O   GLY H 118      17.194   2.484  25.127  1.00 41.42           O  
ATOM    857  N   ALA H 119      18.882   1.129  25.804  1.00 42.12           N  
ATOM    858  CA  ALA H 119      19.902   1.700  24.969  1.00 42.39           C  
ATOM    859  CB  ALA H 119      21.295   1.085  25.187  1.00 22.71           C  
ATOM    860  C   ALA H 119      19.537   1.499  23.534  1.00 45.04           C  
ATOM    861  O   ALA H 119      18.866   0.534  23.176  1.00 41.95           O  
ATOM    862  N   GLU H 120      19.963   2.440  22.665  1.00 36.96           N  
ATOM    863  CA  GLU H 120      19.613   2.325  21.281  1.00 39.90           C  
ATOM    864  CB  GLU H 120      18.474   3.271  20.875  1.00 45.10           C  
ATOM    865  CG  GLU H 120      17.164   2.919  21.581  1.00 47.39           C  
ATOM    866  CD  GLU H 120      16.077   3.883  21.143  1.00 55.00           C  
ATOM    867  OE1 GLU H 120      15.408   3.584  20.121  1.00 55.63           O  
ATOM    868  OE2 GLU H 120      15.895   4.925  21.825  1.00 57.76           O1-
ATOM    869  C   GLU H 120      20.799   2.648  20.428  1.00 41.35           C  
ATOM    870  O   GLU H 120      21.726   3.337  20.851  1.00 40.62           O  
ATOM    871  N   VAL H 121      20.800   2.113  19.189  1.00 43.39           N  
ATOM    872  CA  VAL H 121      21.847   2.387  18.245  1.00 41.03           C  
ATOM    873  CB  VAL H 121      22.619   1.167  17.833  1.00 43.72           C  
ATOM    874  CG1 VAL H 121      21.665   0.210  17.101  1.00 43.00           C  
ATOM    875  CG2 VAL H 121      23.820   1.606  16.980  1.00 37.51           C  
ATOM    876  C   VAL H 121      21.182   2.926  17.015  1.00 44.40           C  
ATOM    877  O   VAL H 121      20.125   2.438  16.618  1.00 44.10           O  
ATOM    878  N   ARG H 122      21.780   3.960  16.382  1.00 37.85           N  
ATOM    879  CA  ARG H 122      21.155   4.519  15.215  1.00 42.45           C  
ATOM    880  CB  ARG H 122      20.339   5.791  15.500  1.00 47.33           C  
ATOM    881  CG  ARG H 122      19.056   5.558  16.302  1.00 43.29           C  
ATOM    882  CD  ARG H 122      17.937   4.923  15.474  1.00 46.35           C  
ATOM    883  NE  ARG H 122      16.649   5.180  16.179  1.00 43.76           N  
ATOM    884  CZ  ARG H 122      16.147   4.291  17.084  1.00 46.19           C  
ATOM    885  NH1 ARG H 122      16.824   3.142  17.375  1.00 46.62           N1+
ATOM    886  NH2 ARG H 122      14.953   4.558  17.689  1.00 49.57           N  
ATOM    887  C   ARG H 122      22.193   4.908  14.207  1.00 42.10           C  
ATOM    888  O   ARG H 122      23.340   5.198  14.545  1.00 43.37           O  
ATOM    889  N   LYS H 123      21.792   4.906  12.917  1.00 43.44           N  
ATOM    890  CA  LYS H 123      22.644   5.314  11.836  0.91 45.48           C  
ATOM    891  CB  LYS H 123      22.206   4.806  10.447  0.91 46.46           C  
ATOM    892  CG  LYS H 123      22.289   3.290  10.238  0.91 48.90           C  
ATOM    893  CD  LYS H 123      21.174   2.504  10.930  0.91 58.75           C  
ATOM    894  CE  LYS H 123      21.167   1.014  10.584  0.91 52.30           C  
ATOM    895  NZ  LYS H 123      22.279   0.321  11.270  0.91 58.36           N1+
ATOM    896  C   LYS H 123      22.574   6.807  11.779  1.00 40.69           C  
ATOM    897  O   LYS H 123      21.611   7.405  12.249  1.00 49.75           O  
ATOM    898  N   PRO H 124      23.568   7.440  11.222  1.00 45.17           N  
ATOM    899  CA  PRO H 124      23.520   8.871  11.151  1.00 46.63           C  
ATOM    900  CD  PRO H 124      24.932   6.947  11.318  1.00 40.17           C  
ATOM    901  CB  PRO H 124      24.922   9.313  10.742  1.00 39.28           C  
ATOM    902  CG  PRO H 124      25.826   8.200  11.305  1.00 37.12           C  
ATOM    903  C   PRO H 124      22.428   9.326  10.238  1.00 44.82           C  
ATOM    904  O   PRO H 124      22.201   8.691   9.208  1.00 44.77           O  
ATOM    905  N   GLY H 125      21.740  10.425  10.605  1.00 49.72           N  
ATOM    906  CA  GLY H 125      20.697  10.973   9.788  1.00 48.03           C  
ATOM    907  C   GLY H 125      19.360  10.516  10.291  1.00 46.82           C  
ATOM    908  O   GLY H 125      18.337  11.106   9.950  1.00 51.61           O  
ATOM    909  N   ALA H 126      19.329   9.452  11.120  1.00 40.66           N  
ATOM    910  CA  ALA H 126      18.088   8.933  11.632  1.00 42.94           C  
ATOM    911  CB  ALA H 126      18.141   7.441  12.002  1.00 50.23           C  
ATOM    912  C   ALA H 126      17.711   9.693  12.865  1.00 41.92           C  
ATOM    913  O   ALA H 126      18.447  10.565  13.319  1.00 39.62           O  
ATOM    914  N   SER H 127      16.513   9.400  13.418  1.00 45.81           N  
ATOM    915  CA  SER H 127      16.067  10.063  14.611  0.91 44.10           C  
ATOM    916  CB  SER H 127      14.692  10.738  14.465  0.91 39.74           C  
ATOM    917  OG  SER H 127      13.683   9.760  14.262  0.91 40.85           O  
ATOM    918  C   SER H 127      15.944   9.031  15.689  1.00 46.85           C  
ATOM    919  O   SER H 127      15.921   7.832  15.414  1.00 47.19           O  
ATOM    920  N   VAL H 128      15.909   9.483  16.962  1.00 41.25           N  
ATOM    921  CA  VAL H 128      15.776   8.585  18.073  1.00 41.80           C  
ATOM    922  CB  VAL H 128      17.074   8.382  18.796  1.00 41.42           C  
ATOM    923  CG1 VAL H 128      17.555   9.743  19.323  1.00 46.28           C  
ATOM    924  CG2 VAL H 128      16.881   7.324  19.889  1.00 40.27           C  
ATOM    925  C   VAL H 128      14.788   9.189  19.024  1.00 42.01           C  
ATOM    926  O   VAL H 128      14.719  10.409  19.166  1.00 39.64           O  
ATOM    927  N   LYS H 129      13.975   8.338  19.687  1.00 45.29           N  
ATOM    928  CA  LYS H 129      12.998   8.822  20.619  1.00 41.22           C  
ATOM    929  CB  LYS H 129      11.560   8.560  20.137  1.00 35.24           C  
ATOM    930  CG  LYS H 129      10.486   9.334  20.898  1.00 42.58           C  
ATOM    931  CD  LYS H 129       9.139   9.355  20.173  1.00 41.87           C  
ATOM    932  CE  LYS H 129       8.117  10.291  20.818  1.00 45.58           C  
ATOM    933  NZ  LYS H 129       6.845  10.243  20.067  1.00 46.74           N1+
ATOM    934  C   LYS H 129      13.201   8.071  21.904  1.00 46.06           C  
ATOM    935  O   LYS H 129      13.076   6.848  21.942  1.00 47.11           O  
ATOM    936  N   VAL H 130      13.503   8.795  23.003  1.00 38.76           N  
ATOM    937  CA  VAL H 130      13.761   8.162  24.270  1.00 42.07           C  
ATOM    938  CB  VAL H 130      15.019   8.657  24.924  1.00 37.99           C  
ATOM    939  CG1 VAL H 130      15.141   8.028  26.321  1.00 44.09           C  
ATOM    940  CG2 VAL H 130      16.202   8.331  23.998  1.00 31.10           C  
ATOM    941  C   VAL H 130      12.623   8.468  25.192  1.00 41.94           C  
ATOM    942  O   VAL H 130      12.078   9.569  25.169  1.00 40.54           O  
ATOM    943  N   SER H 131      12.237   7.496  26.047  1.00 51.16           N  
ATOM    944  CA  SER H 131      11.104   7.696  26.912  1.00 54.33           C  
ATOM    945  CB  SER H 131      10.055   6.577  26.813  1.00 49.28           C  
ATOM    946  OG  SER H 131      10.603   5.360  27.295  1.00 51.26           O  
ATOM    947  C   SER H 131      11.550   7.736  28.343  1.00 51.06           C  
ATOM    948  O   SER H 131      12.609   7.221  28.698  1.00 55.55           O  
ATOM    949  N   CYS H 132      10.739   8.397  29.201  1.00 40.60           N  
ATOM    950  CA  CYS H 132      11.027   8.492  30.604  1.00 38.19           C  
ATOM    951  CB  CYS H 132      11.719   9.833  30.958  1.00 44.04           C  
ATOM    952  SG  CYS H 132      12.130  10.051  32.718  1.00 50.72           S  
ATOM    953  C   CYS H 132       9.712   8.375  31.325  1.00 39.91           C  
ATOM    954  O   CYS H 132       8.813   9.192  31.135  1.00 41.27           O  
ATOM    955  N   LYS H 133       9.561   7.329  32.171  1.00 45.25           N  
ATOM    956  CA  LYS H 133       8.314   7.144  32.864  1.00 48.62           C  
ATOM    957  CB  LYS H 133       7.806   5.694  32.908  1.00 44.69           C  
ATOM    958  CG  LYS H 133       6.466   5.598  33.638  1.00 53.49           C  
ATOM    959  CD  LYS H 133       5.737   4.260  33.513  1.00 59.79           C  
ATOM    960  CE  LYS H 133       4.419   4.251  34.293  1.00 58.50           C  
ATOM    961  NZ  LYS H 133       3.759   2.931  34.191  1.00 63.15           N1+
ATOM    962  C   LYS H 133       8.498   7.584  34.282  1.00 49.80           C  
ATOM    963  O   LYS H 133       9.510   7.283  34.908  1.00 48.80           O  
ATOM    964  N   ALA H 134       7.498   8.298  34.835  1.00 51.40           N  
ATOM    965  CA  ALA H 134       7.648   8.846  36.155  1.00 51.78           C  
ATOM    966  CB  ALA H 134       7.462  10.371  36.196  1.00 41.58           C  
ATOM    967  C   ALA H 134       6.620   8.267  37.067  1.00 55.52           C  
ATOM    968  O   ALA H 134       5.514   7.924  36.653  1.00 55.21           O  
ATOM    969  N   SER H 135       6.989   8.113  38.355  1.00 50.58           N  
ATOM    970  CA  SER H 135       6.047   7.614  39.308  1.00 50.69           C  
ATOM    971  CB  SER H 135       6.029   6.078  39.403  1.00 55.17           C  
ATOM    972  OG  SER H 135       7.304   5.599  39.801  1.00 59.09           O  
ATOM    973  C   SER H 135       6.427   8.137  40.654  1.00 57.44           C  
ATOM    974  O   SER H 135       7.556   8.572  40.870  1.00 57.39           O  
ATOM    975  N   GLY H 136       5.431   8.079  41.550  1.00 28.64           N  
ATOM    976  CA  GLY H 136       5.549   8.573  42.874  1.00 28.40           C  
ATOM    977  C   GLY H 136       4.953   9.942  42.837  1.00 28.23           C  
ATOM    978  O   GLY H 136       4.571  10.490  43.871  1.00 30.31           O  
ATOM    979  N   TYR H 137       4.870  10.529  41.623  1.00 25.51           N  
ATOM    980  CA  TYR H 137       4.279  11.826  41.495  1.00 25.81           C  
ATOM    981  CB  TYR H 137       5.270  12.995  41.753  1.00 23.96           C  
ATOM    982  CG  TYR H 137       6.382  13.043  40.752  1.00 22.99           C  
ATOM    983  CD1 TYR H 137       7.558  12.364  40.961  1.00 22.90           C  
ATOM    984  CD2 TYR H 137       6.256  13.786  39.598  1.00 22.64           C  
ATOM    985  CE1 TYR H 137       8.577  12.419  40.036  1.00 23.82           C  
ATOM    986  CE2 TYR H 137       7.269  13.846  38.670  1.00 22.19           C  
ATOM    987  CZ  TYR H 137       8.434  13.159  38.885  1.00 23.25           C  
ATOM    988  OH  TYR H 137       9.480  13.213  37.940  1.00  0.00           O  
ATOM    989  C   TYR H 137       3.638  11.966  40.140  1.00 25.77           C  
ATOM    990  O   TYR H 137       3.748  11.091  39.280  1.00 27.20           O  
ATOM    991  N   SER H 138       2.892  13.075  39.934  1.00 27.22           N  
ATOM    992  CA  SER H 138       2.299  13.292  38.643  1.00 29.68           C  
ATOM    993  CB  SER H 138       0.843  13.797  38.689  1.00 32.62           C  
ATOM    994  OG  SER H 138      -0.007  12.783  39.200  1.00  0.00           O  
ATOM    995  C   SER H 138       3.134  14.324  37.946  1.00 28.01           C  
ATOM    996  O   SER H 138       3.402  15.396  38.480  1.00 27.46           O  
ATOM    997  N   LEU H 139       3.523  14.013  36.696  1.00 26.99           N  
ATOM    998  CA  LEU H 139       4.409  14.782  35.862  1.00 29.05           C  
ATOM    999  CB  LEU H 139       4.732  14.077  34.530  1.00 29.44           C  
ATOM   1000  CG  LEU H 139       5.487  12.742  34.696  1.00  0.00           C  
ATOM   1001  CD1 LEU H 139       4.663  11.720  35.496  1.00 27.51           C  
ATOM   1002  CD2 LEU H 139       5.937  12.190  33.333  1.00  0.00           C  
ATOM   1003  C   LEU H 139       3.801  16.125  35.563  1.00 29.12           C  
ATOM   1004  O   LEU H 139       4.509  17.082  35.259  1.00 27.66           O  
ATOM   1005  N   LYS H 140       2.462  16.232  35.592  1.00 28.76           N  
ATOM   1006  CA  LYS H 140       1.815  17.481  35.306  1.00 28.34           C  
ATOM   1007  CB  LYS H 140       0.294  17.431  35.501  1.00 31.16           C  
ATOM   1008  CG  LYS H 140      -0.406  16.322  34.724  1.00 38.57           C  
ATOM   1009  CD  LYS H 140      -1.820  16.052  35.239  1.00 41.71           C  
ATOM   1010  CE  LYS H 140      -2.381  14.703  34.790  1.00 46.67           C  
ATOM   1011  NZ  LYS H 140      -3.847  14.674  34.986  1.00 50.69           N1+
ATOM   1012  C   LYS H 140       2.295  18.477  36.318  1.00 27.25           C  
ATOM   1013  O   LYS H 140       2.433  19.661  36.020  1.00 26.62           O  
ATOM   1014  N   ASP H 141       2.513  18.011  37.558  1.00 25.94           N  
ATOM   1015  CA  ASP H 141       2.904  18.836  38.664  1.00 25.57           C  
ATOM   1016  CB  ASP H 141       2.924  18.058  39.992  1.00 26.49           C  
ATOM   1017  CG  ASP H 141       1.485  17.743  40.369  1.00 27.54           C  
ATOM   1018  OD1 ASP H 141       0.629  18.660  40.263  1.00 29.35           O  
ATOM   1019  OD2 ASP H 141       1.222  16.574  40.759  1.00 28.86           O1-
ATOM   1020  C   ASP H 141       4.276  19.386  38.479  1.00 24.82           C  
ATOM   1021  O   ASP H 141       4.549  20.530  38.847  1.00 26.00           O  
ATOM   1022  N   HIS H 142       5.187  18.586  37.902  1.00 23.16           N  
ATOM   1023  CA  HIS H 142       6.535  19.027  37.857  1.00 21.60           C  
ATOM   1024  ND1 HIS H 142       6.590  16.787  40.461  1.00  0.00           N  
ATOM   1025  CG  HIS H 142       7.304  17.832  39.925  1.00 25.27           C  
ATOM   1026  CB  HIS H 142       7.531  18.031  38.463  1.00 22.75           C  
ATOM   1027  NE2 HIS H 142       7.261  18.045  42.166  1.00  0.00           N  
ATOM   1028  CD2 HIS H 142       7.708  18.591  40.978  1.00 24.93           C  
ATOM   1029  CE1 HIS H 142       6.595  16.962  41.805  1.00 25.53           C  
ATOM   1030  C   HIS H 142       6.957  19.185  36.479  1.00 21.22           C  
ATOM   1031  O   HIS H 142       6.274  18.937  35.483  1.00 22.01           O  
ATOM   1032  N   TYR H 143       8.185  19.643  36.412  1.00 34.58           N  
ATOM   1033  CA  TYR H 143       8.671  19.817  35.083  1.00 33.71           C  
ATOM   1034  CB  TYR H 143       9.356  21.169  34.943  1.00 51.62           C  
ATOM   1035  CG  TYR H 143       8.416  22.307  35.206  1.00 11.43           C  
ATOM   1036  CD1 TYR H 143       7.610  22.795  34.209  1.00 12.86           C  
ATOM   1037  CD2 TYR H 143       8.347  22.907  36.443  1.00 12.39           C  
ATOM   1038  CE1 TYR H 143       6.762  23.852  34.435  1.00 16.81           C  
ATOM   1039  CE2 TYR H 143       7.500  23.963  36.680  1.00 12.56           C  
ATOM   1040  CZ  TYR H 143       6.698  24.438  35.671  1.00 14.72           C  
ATOM   1041  OH  TYR H 143       5.822  25.522  35.889  1.00 15.95           O  
ATOM   1042  C   TYR H 143       9.735  18.789  34.851  1.00 35.75           C  
ATOM   1043  O   TYR H 143      10.342  18.293  35.799  1.00 35.64           O  
ATOM   1044  N   MET H 144       9.948  18.399  33.575  1.00 38.84           N  
ATOM   1045  CA  MET H 144      10.998  17.457  33.316  0.95 35.79           C  
ATOM   1046  CB  MET H 144      10.509  16.110  32.764  0.95 39.35           C  
ATOM   1047  CG  MET H 144      11.580  15.027  32.878  0.75 11.71           C  
ATOM   1048  SD  MET H 144      10.934  13.334  32.795  0.75 11.06           S  
ATOM   1049  CE  MET H 144      10.091  13.396  34.402  0.75 10.54           C  
ATOM   1050  C   MET H 144      12.003  18.048  32.362  1.00 39.30           C  
ATOM   1051  O   MET H 144      11.675  18.666  31.349  1.00 39.63           O  
ATOM   1052  N   VAL H 145      13.296  17.862  32.686  1.00 37.71           N  
ATOM   1053  CA  VAL H 145      14.372  18.370  31.878  1.00 40.53           C  
ATOM   1054  CB  VAL H 145      15.354  19.178  32.669  1.00 42.25           C  
ATOM   1055  CG1 VAL H 145      15.945  18.277  33.764  1.00  0.00           C  
ATOM   1056  CG2 VAL H 145      16.416  19.729  31.710  1.00 30.80           C  
ATOM   1057  C   VAL H 145      15.128  17.209  31.314  1.00 40.08           C  
ATOM   1058  O   VAL H 145      15.064  16.105  31.846  1.00 38.62           O  
ATOM   1059  N   TRP H 146      15.836  17.428  30.184  1.00 33.86           N  
ATOM   1060  CA  TRP H 146      16.658  16.398  29.602  1.00 33.68           C  
ATOM   1061  CB  TRP H 146      16.238  16.006  28.174  1.00 36.07           C  
ATOM   1062  CG  TRP H 146      14.912  15.287  28.120  1.00 42.14           C  
ATOM   1063  CD2 TRP H 146      14.767  13.860  28.203  1.00 39.87           C  
ATOM   1064  CD1 TRP H 146      13.654  15.798  28.003  1.00 41.91           C  
ATOM   1065  NE1 TRP H 146      12.732  14.778  28.005  1.00 42.06           N  
ATOM   1066  CE2 TRP H 146      13.404  13.580  28.128  1.00 39.19           C  
ATOM   1067  CE3 TRP H 146      15.694  12.865  28.331  1.00 41.85           C  
ATOM   1068  CZ2 TRP H 146      12.943  12.295  28.180  1.00 42.80           C  
ATOM   1069  CZ3 TRP H 146      15.226  11.571  28.384  1.00 41.54           C  
ATOM   1070  CH2 TRP H 146      13.876  11.292  28.310  1.00 42.21           C  
ATOM   1071  C   TRP H 146      18.063  16.918  29.542  1.00 33.58           C  
ATOM   1072  O   TRP H 146      18.295  18.075  29.187  1.00 35.85           O  
ATOM   1073  N   VAL H 147      19.042  16.069  29.924  1.00 26.08           N  
ATOM   1074  CA  VAL H 147      20.432  16.440  29.890  1.00 29.75           C  
ATOM   1075  CB  VAL H 147      21.002  16.732  31.250  1.00 31.82           C  
ATOM   1076  CG1 VAL H 147      22.490  17.089  31.100  1.00 24.83           C  
ATOM   1077  CG2 VAL H 147      20.160  17.841  31.904  1.00 27.62           C  
ATOM   1078  C   VAL H 147      21.190  15.274  29.329  1.00 33.76           C  
ATOM   1079  O   VAL H 147      20.868  14.121  29.613  1.00 32.91           O  
ATOM   1080  N   ARG H 148      22.232  15.539  28.511  1.00 39.51           N  
ATOM   1081  CA  ARG H 148      22.952  14.430  27.950  1.00 38.81           C  
ATOM   1082  CB  ARG H 148      22.813  14.279  26.425  1.00 38.32           C  
ATOM   1083  CG  ARG H 148      23.397  15.436  25.611  1.00 38.56           C  
ATOM   1084  CD  ARG H 148      23.230  15.233  24.105  1.00 37.86           C  
ATOM   1085  NE  ARG H 148      24.055  16.259  23.408  1.00 36.96           N  
ATOM   1086  CZ  ARG H 148      24.121  16.251  22.046  1.00 40.49           C  
ATOM   1087  NH1 ARG H 148      23.378  15.354  21.333  1.00 36.38           N1+
ATOM   1088  NH2 ARG H 148      24.932  17.134  21.393  1.00 45.16           N  
ATOM   1089  C   ARG H 148      24.409  14.601  28.239  1.00 38.24           C  
ATOM   1090  O   ARG H 148      24.877  15.705  28.515  1.00 35.42           O  
ATOM   1091  N   GLN H 149      25.161  13.481  28.212  1.00 40.15           N  
ATOM   1092  CA  GLN H 149      26.566  13.554  28.484  1.00 38.18           C  
ATOM   1093  CB  GLN H 149      26.915  13.085  29.909  1.00 28.60           C  
ATOM   1094  CG  GLN H 149      28.394  13.197  30.281  1.00 36.46           C  
ATOM   1095  CD  GLN H 149      28.516  12.867  31.763  1.00 39.68           C  
ATOM   1096  OE1 GLN H 149      27.582  13.077  32.535  1.00 37.45           O  
ATOM   1097  NE2 GLN H 149      29.697  12.339  32.179  1.00 36.06           N  
ATOM   1098  C   GLN H 149      27.289  12.680  27.508  1.00 40.92           C  
ATOM   1099  O   GLN H 149      27.056  11.474  27.437  1.00 40.19           O  
ATOM   1100  N   ALA H 150      28.201  13.285  26.720  1.00 55.48           N  
ATOM   1101  CA  ALA H 150      28.983  12.547  25.772  1.00 58.16           C  
ATOM   1102  CB  ALA H 150      29.711  13.435  24.749  1.00 48.97           C  
ATOM   1103  C   ALA H 150      30.014  11.802  26.554  1.00 58.21           C  
ATOM   1104  O   ALA H 150      30.382  12.202  27.656  1.00 66.14           O  
ATOM   1105  N   PRO H 151      30.490  10.714  26.022  1.00 52.22           N  
ATOM   1106  CA  PRO H 151      31.443   9.886  26.699  1.00 53.08           C  
ATOM   1107  CD  PRO H 151      30.244  10.309  24.651  1.00 53.52           C  
ATOM   1108  CB  PRO H 151      31.851   8.816  25.686  1.00 51.76           C  
ATOM   1109  CG  PRO H 151      30.752   8.859  24.603  1.00 55.55           C  
ATOM   1110  C   PRO H 151      32.624  10.713  27.108  1.00 54.42           C  
ATOM   1111  O   PRO H 151      33.219  11.366  26.252  1.00 48.11           O  
ATOM   1112  N   GLY H 152      32.988  10.683  28.405  1.00 51.64           N  
ATOM   1113  CA  GLY H 152      34.154  11.381  28.873  1.00 53.66           C  
ATOM   1114  C   GLY H 152      33.959  12.860  28.742  1.00 60.65           C  
ATOM   1115  O   GLY H 152      34.922  13.599  28.545  1.00 57.74           O  
ATOM   1116  N   GLN H 153      32.706  13.338  28.855  1.00 57.70           N  
ATOM   1117  CA  GLN H 153      32.470  14.745  28.693  0.93 51.06           C  
ATOM   1118  CB  GLN H 153      31.719  15.085  27.396  0.93 48.57           C  
ATOM   1119  CG  GLN H 153      32.516  14.780  26.129  0.93 57.27           C  
ATOM   1120  CD  GLN H 153      33.580  15.856  25.986  0.93 62.34           C  
ATOM   1121  OE1 GLN H 153      33.744  16.706  26.860  0.89 61.65           O  
ATOM   1122  NE2 GLN H 153      34.323  15.821  24.848  0.89 45.90           N  
ATOM   1123  C   GLN H 153      31.604  15.217  29.816  1.00 57.49           C  
ATOM   1124  O   GLN H 153      31.175  14.438  30.665  1.00 43.92           O  
ATOM   1125  N   GLY H 154      31.343  16.540  29.847  1.00 51.84           N  
ATOM   1126  CA  GLY H 154      30.543  17.132  30.881  1.00 45.28           C  
ATOM   1127  C   GLY H 154      29.094  17.066  30.500  1.00 42.53           C  
ATOM   1128  O   GLY H 154      28.730  16.536  29.452  1.00 45.61           O  
ATOM   1129  N   LEU H 155      28.224  17.620  31.375  1.00 35.60           N  
ATOM   1130  CA  LEU H 155      26.798  17.618  31.194  1.00 37.23           C  
ATOM   1131  CB  LEU H 155      26.032  17.869  32.502  1.00 30.94           C  
ATOM   1132  CG  LEU H 155      26.245  16.784  33.570  1.00 37.42           C  
ATOM   1133  CD1 LEU H 155      25.450  17.103  34.845  1.00 28.88           C  
ATOM   1134  CD2 LEU H 155      25.931  15.382  33.023  1.00 27.99           C  
ATOM   1135  C   LEU H 155      26.399  18.721  30.263  1.00 37.56           C  
ATOM   1136  O   LEU H 155      26.983  19.807  30.276  1.00 32.19           O  
ATOM   1137  N   GLU H 156      25.371  18.454  29.430  1.00 40.51           N  
ATOM   1138  CA  GLU H 156      24.855  19.435  28.516  1.00 37.74           C  
ATOM   1139  CB  GLU H 156      25.211  19.133  27.050  1.00 35.20           C  
ATOM   1140  CG  GLU H 156      24.726  20.188  26.056  1.00 44.84           C  
ATOM   1141  CD  GLU H 156      25.189  19.760  24.672  1.00 51.15           C  
ATOM   1142  OE1 GLU H 156      25.103  18.540  24.375  1.00 47.78           O  
ATOM   1143  OE2 GLU H 156      25.645  20.644  23.899  1.00 51.88           O1-
ATOM   1144  C   GLU H 156      23.355  19.426  28.642  1.00 44.10           C  
ATOM   1145  O   GLU H 156      22.721  18.382  28.519  1.00 39.01           O  
ATOM   1146  N   TRP H 157      22.742  20.604  28.885  1.00 37.66           N  
ATOM   1147  CA  TRP H 157      21.314  20.713  29.089  1.00 33.03           C  
ATOM   1148  CB  TRP H 157      20.950  21.994  29.870  1.00 39.61           C  
ATOM   1149  CG  TRP H 157      19.488  22.232  30.184  1.00 38.91           C  
ATOM   1150  CD2 TRP H 157      18.643  23.185  29.511  1.00 38.81           C  
ATOM   1151  CD1 TRP H 157      18.728  21.680  31.172  1.00 38.26           C  
ATOM   1152  NE1 TRP H 157      17.471  22.237  31.166  1.00 36.55           N  
ATOM   1153  CE2 TRP H 157      17.401  23.160  30.148  1.00 39.24           C  
ATOM   1154  CE3 TRP H 157      18.885  24.019  28.458  1.00 35.33           C  
ATOM   1155  CZ2 TRP H 157      16.378  23.976  29.750  1.00 37.30           C  
ATOM   1156  CZ3 TRP H 157      17.846  24.827  28.046  1.00 38.71           C  
ATOM   1157  CH2 TRP H 157      16.618  24.807  28.678  1.00 36.04           C  
ATOM   1158  C   TRP H 157      20.639  20.812  27.751  1.00 33.58           C  
ATOM   1159  O   TRP H 157      21.018  21.640  26.929  1.00 36.97           O  
ATOM   1160  N   MET H 158      19.723  19.866  27.446  1.00 34.09           N  
ATOM   1161  CA  MET H 158      18.924  19.857  26.245  1.00 36.17           C  
ATOM   1162  CB  MET H 158      18.492  18.434  25.855  1.00 38.17           C  
ATOM   1163  CG  MET H 158      19.689  17.556  25.482  1.00 39.78           C  
ATOM   1164  SD  MET H 158      19.282  15.848  25.012  1.00 46.94           S  
ATOM   1165  CE  MET H 158      18.567  16.294  23.405  1.00 39.65           C  
ATOM   1166  C   MET H 158      17.692  20.736  26.265  1.00 39.88           C  
ATOM   1167  O   MET H 158      17.424  21.444  25.295  1.00 38.87           O  
ATOM   1168  N   GLY H 159      16.907  20.727  27.372  1.00 40.84           N  
ATOM   1169  CA  GLY H 159      15.655  21.448  27.365  1.00 38.05           C  
ATOM   1170  C   GLY H 159      14.778  20.981  28.493  1.00 41.27           C  
ATOM   1171  O   GLY H 159      15.145  20.099  29.266  1.00 39.98           O  
ATOM   1172  N   TRP H 160      13.569  21.582  28.591  1.00 41.34           N  
ATOM   1173  CA  TRP H 160      12.624  21.355  29.655  1.00 43.25           C  
ATOM   1174  CB  TRP H 160      12.776  22.500  30.671  1.00 21.77           C  
ATOM   1175  CG  TRP H 160      11.617  22.828  31.578  1.00 32.30           C  
ATOM   1176  CD2 TRP H 160      10.517  23.621  31.109  1.00 33.37           C  
ATOM   1177  CD1 TRP H 160      11.382  22.570  32.896  1.00 22.73           C  
ATOM   1178  NE1 TRP H 160      10.217  23.190  33.282  1.00 34.07           N  
ATOM   1179  CE2 TRP H 160       9.670  23.829  32.191  1.00 35.48           C  
ATOM   1180  CE3 TRP H 160      10.246  24.151  29.881  1.00 31.64           C  
ATOM   1181  CZ2 TRP H 160       8.533  24.572  32.059  1.00 34.59           C  
ATOM   1182  CZ3 TRP H 160       9.086  24.883  29.747  1.00 32.04           C  
ATOM   1183  CH2 TRP H 160       8.244  25.090  30.818  1.00 33.64           C  
ATOM   1184  C   TRP H 160      11.235  21.370  29.105  1.00 46.70           C  
ATOM   1185  O   TRP H 160      10.952  22.079  28.142  1.00 44.48           O  
ATOM   1186  N   ILE H 161      10.338  20.554  29.703  1.00 34.62           N  
ATOM   1187  CA  ILE H 161       8.960  20.509  29.282  1.00 38.28           C  
ATOM   1188  CB  ILE H 161       8.608  19.279  28.491  1.00 42.06           C  
ATOM   1189  CG1 ILE H 161       7.178  19.392  27.936  1.00 38.86           C  
ATOM   1190  CG2 ILE H 161       8.826  18.048  29.386  1.00 35.11           C  
ATOM   1191  CD1 ILE H 161       6.818  18.286  26.945  1.00 44.89           C  
ATOM   1192  C   ILE H 161       8.081  20.497  30.492  1.00 41.72           C  
ATOM   1193  O   ILE H 161       8.367  19.804  31.470  1.00 41.38           O  
ATOM   1194  N   ASN H 162       6.974  21.271  30.457  1.00 48.68           N  
ATOM   1195  CA  ASN H 162       6.062  21.186  31.562  1.00 44.74           C  
ATOM   1196  CB  ASN H 162       5.543  22.517  32.123  1.00 42.58           C  
ATOM   1197  CG  ASN H 162       4.848  23.316  31.061  1.00 18.29           C  
ATOM   1198  OD1 ASN H 162       5.083  23.124  29.872  1.00 17.88           O  
ATOM   1199  ND2 ASN H 162       3.994  24.271  31.505  1.00 12.47           N  
ATOM   1200  C   ASN H 162       4.927  20.311  31.168  1.00 47.80           C  
ATOM   1201  O   ASN H 162       4.295  20.448  30.120  1.00 47.21           O  
ATOM   1202  N   PRO H 163       4.809  19.306  31.946  1.00 28.87           N  
ATOM   1203  CA  PRO H 163       3.870  18.311  31.559  1.00 30.11           C  
ATOM   1204  CD  PRO H 163       5.958  18.728  32.624  1.00 29.54           C  
ATOM   1205  CB  PRO H 163       4.160  17.101  32.440  1.00 31.08           C  
ATOM   1206  CG  PRO H 163       5.677  17.217  32.692  1.00 33.27           C  
ATOM   1207  C   PRO H 163       2.462  18.812  31.555  1.00 32.52           C  
ATOM   1208  O   PRO H 163       1.637  18.191  30.885  1.00 33.27           O  
ATOM   1209  N   GLN H 164       2.132  19.876  32.323  1.00 34.74           N  
ATOM   1210  CA  GLN H 164       0.766  20.319  32.280  1.00 35.95           C  
ATOM   1211  CB  GLN H 164       0.412  21.411  33.301  1.00 38.12           C  
ATOM   1212  CG  GLN H 164       0.297  20.973  34.758  1.00 43.14           C  
ATOM   1213  CD  GLN H 164      -0.285  22.168  35.499  1.00  0.00           C  
ATOM   1214  OE1 GLN H 164      -1.438  22.147  35.928  1.00  0.00           O  
ATOM   1215  NE2 GLN H 164       0.524  23.255  35.635  1.00  0.00           N  
ATOM   1216  C   GLN H 164       0.411  20.960  30.970  1.00 38.32           C  
ATOM   1217  O   GLN H 164      -0.514  20.524  30.284  1.00 41.15           O  
ATOM   1218  N   SER H 165       1.134  22.041  30.603  1.00 34.30           N  
ATOM   1219  CA  SER H 165       0.784  22.780  29.419  1.00 34.33           C  
ATOM   1220  CB  SER H 165       1.260  24.240  29.422  1.00 34.74           C  
ATOM   1221  OG  SER H 165       2.653  24.301  29.168  1.00 34.53           O  
ATOM   1222  C   SER H 165       1.354  22.133  28.207  1.00 34.43           C  
ATOM   1223  O   SER H 165       0.755  22.170  27.132  1.00 34.71           O  
ATOM   1224  N   GLY H 166       2.539  21.518  28.359  1.00 32.06           N  
ATOM   1225  CA  GLY H 166       3.194  20.931  27.232  1.00 32.47           C  
ATOM   1226  C   GLY H 166       4.153  21.940  26.686  1.00 30.77           C  
ATOM   1227  O   GLY H 166       4.777  21.713  25.652  1.00 30.93           O  
ATOM   1228  N   GLY H 167       4.304  23.084  27.382  1.00 48.95           N  
ATOM   1229  CA  GLY H 167       5.172  24.123  26.894  1.00 48.20           C  
ATOM   1230  C   GLY H 167       6.588  23.666  27.066  1.00 49.69           C  
ATOM   1231  O   GLY H 167       6.902  22.901  27.979  1.00 46.48           O  
ATOM   1232  N   THR H 168       7.497  24.137  26.188  1.00 52.06           N  
ATOM   1233  CA  THR H 168       8.845  23.667  26.290  1.00 46.94           C  
ATOM   1234  CB  THR H 168       9.185  22.626  25.266  1.00 40.87           C  
ATOM   1235  OG1 THR H 168       9.024  23.160  23.960  1.00 40.72           O  
ATOM   1236  CG2 THR H 168       8.264  21.409  25.460  1.00 40.69           C  
ATOM   1237  C   THR H 168       9.811  24.794  26.090  1.00 45.63           C  
ATOM   1238  O   THR H 168       9.466  25.873  25.613  1.00 47.55           O  
ATOM   1239  N   GLY H 169      11.073  24.551  26.499  1.00 47.16           N  
ATOM   1240  CA  GLY H 169      12.145  25.472  26.271  1.00 48.20           C  
ATOM   1241  C   GLY H 169      13.323  24.618  25.926  1.00 47.58           C  
ATOM   1242  O   GLY H 169      13.653  23.693  26.666  1.00 44.46           O  
ATOM   1243  N   TYR H 170      14.019  24.930  24.814  1.00 44.45           N  
ATOM   1244  CA  TYR H 170      15.078  24.062  24.376  1.00 40.35           C  
ATOM   1245  CB  TYR H 170      14.905  23.489  22.957  1.00 35.93           C  
ATOM   1246  CG  TYR H 170      13.644  22.705  22.856  1.00 38.89           C  
ATOM   1247  CD1 TYR H 170      13.472  21.549  23.577  1.00 34.83           C  
ATOM   1248  CD2 TYR H 170      12.648  23.113  21.997  1.00 40.30           C  
ATOM   1249  CE1 TYR H 170      12.306  20.832  23.469  1.00 39.78           C  
ATOM   1250  CE2 TYR H 170      11.478  22.399  21.884  1.00 41.29           C  
ATOM   1251  CZ  TYR H 170      11.308  21.256  22.624  1.00 38.55           C  
ATOM   1252  OH  TYR H 170      10.113  20.515  22.519  1.00 38.24           O  
ATOM   1253  C   TYR H 170      16.331  24.858  24.287  1.00 36.46           C  
ATOM   1254  O   TYR H 170      16.297  26.070  24.083  1.00 40.39           O  
ATOM   1255  N   GLY H 171      17.481  24.174  24.445  1.00 40.76           N  
ATOM   1256  CA  GLY H 171      18.753  24.819  24.316  1.00 41.67           C  
ATOM   1257  C   GLY H 171      18.871  25.252  22.886  1.00 41.99           C  
ATOM   1258  O   GLY H 171      18.340  24.614  21.977  1.00 43.17           O  
ATOM   1259  N   GLN H 172      19.617  26.344  22.649  1.00 57.92           N  
ATOM   1260  CA  GLN H 172      19.718  26.939  21.347  1.00 61.72           C  
ATOM   1261  CB  GLN H 172      20.548  28.227  21.334  1.00 61.48           C  
ATOM   1262  CG  GLN H 172      19.891  29.380  22.090  1.00 67.36           C  
ATOM   1263  CD  GLN H 172      20.824  30.573  21.978  1.00 77.25           C  
ATOM   1264  OE1 GLN H 172      21.574  30.876  22.900  1.00 78.48           O  
ATOM   1265  NE2 GLN H 172      20.791  31.261  20.803  1.00 76.65           N  
ATOM   1266  C   GLN H 172      20.345  26.001  20.356  1.00 58.37           C  
ATOM   1267  O   GLN H 172      19.944  25.971  19.195  1.00 52.07           O  
ATOM   1268  N   LYS H 173      21.352  25.217  20.778  1.00 55.80           N  
ATOM   1269  CA  LYS H 173      22.037  24.350  19.861  1.00 52.15           C  
ATOM   1270  CB  LYS H 173      23.141  23.525  20.546  1.00 46.51           C  
ATOM   1271  CG  LYS H 173      23.672  22.386  19.676  1.00 54.96           C  
ATOM   1272  CD  LYS H 173      24.945  21.725  20.209  1.00 53.06           C  
ATOM   1273  CE  LYS H 173      25.178  20.319  19.651  1.00 67.45           C  
ATOM   1274  NZ  LYS H 173      24.893  20.290  18.199  1.00 64.26           N1+
ATOM   1275  C   LYS H 173      21.076  23.363  19.264  1.00 54.87           C  
ATOM   1276  O   LYS H 173      21.152  23.054  18.077  1.00 54.26           O  
ATOM   1277  N   PHE H 174      20.173  22.828  20.102  1.00 54.83           N  
ATOM   1278  CA  PHE H 174      19.202  21.807  19.798  1.00 52.86           C  
ATOM   1279  CB  PHE H 174      18.667  21.082  21.043  1.00 40.79           C  
ATOM   1280  CG  PHE H 174      19.808  20.367  21.673  1.00 44.27           C  
ATOM   1281  CD1 PHE H 174      20.372  19.269  21.066  1.00 39.77           C  
ATOM   1282  CD2 PHE H 174      20.297  20.785  22.886  1.00 39.80           C  
ATOM   1283  CE1 PHE H 174      21.424  18.610  21.656  1.00 57.91           C  
ATOM   1284  CE2 PHE H 174      21.348  20.129  23.480  1.00 44.00           C  
ATOM   1285  CZ  PHE H 174      21.914  19.041  22.864  1.00 60.02           C  
ATOM   1286  C   PHE H 174      17.984  22.291  19.057  1.00 54.71           C  
ATOM   1287  O   PHE H 174      17.250  21.469  18.515  1.00 58.83           O  
ATOM   1288  N   GLN H 175      17.716  23.610  19.010  1.00 56.14           N  
ATOM   1289  CA  GLN H 175      16.416  24.135  18.657  0.92 54.39           C  
ATOM   1290  CB  GLN H 175      16.477  25.643  18.351  0.92 49.31           C  
ATOM   1291  CG  GLN H 175      16.792  26.527  19.559  0.92 53.83           C  
ATOM   1292  CD  GLN H 175      15.474  26.883  20.229  0.92 60.48           C  
ATOM   1293  OE1 GLN H 175      14.406  26.715  19.642  0.92 58.54           O  
ATOM   1294  NE2 GLN H 175      15.544  27.401  21.485  0.92 54.63           N  
ATOM   1295  C   GLN H 175      15.752  23.510  17.456  1.00 60.61           C  
ATOM   1296  O   GLN H 175      14.598  23.103  17.551  1.00 58.28           O  
ATOM   1297  N   GLY H 176      16.393  23.407  16.289  1.00 52.99           N  
ATOM   1298  CA  GLY H 176      15.632  22.875  15.186  1.00 52.02           C  
ATOM   1299  C   GLY H 176      15.319  21.409  15.343  1.00 54.81           C  
ATOM   1300  O   GLY H 176      14.235  20.946  14.986  1.00 53.30           O  
ATOM   1301  N   ARG H 177      16.320  20.652  15.826  1.00 56.51           N  
ATOM   1302  CA  ARG H 177      16.398  19.216  15.908  1.00 59.87           C  
ATOM   1303  CB  ARG H 177      17.850  18.765  16.099  1.00 55.61           C  
ATOM   1304  CG  ARG H 177      18.744  19.206  14.940  1.00 47.10           C  
ATOM   1305  CD  ARG H 177      20.224  18.911  15.167  1.00 45.69           C  
ATOM   1306  NE  ARG H 177      20.298  17.547  15.754  1.00 50.09           N  
ATOM   1307  CZ  ARG H 177      21.498  17.006  16.109  1.00 48.99           C  
ATOM   1308  NH1 ARG H 177      22.660  17.676  15.870  1.00 39.46           N1+
ATOM   1309  NH2 ARG H 177      21.526  15.793  16.729  1.00 39.55           N  
ATOM   1310  C   ARG H 177      15.574  18.507  16.951  1.00 47.38           C  
ATOM   1311  O   ARG H 177      15.168  17.370  16.712  1.00 51.99           O  
ATOM   1312  N   VAL H 178      15.330  19.100  18.136  1.00 43.81           N  
ATOM   1313  CA  VAL H 178      14.755  18.310  19.198  1.00 47.40           C  
ATOM   1314  CB  VAL H 178      15.478  18.488  20.501  1.00 43.88           C  
ATOM   1315  CG1 VAL H 178      15.342  19.960  20.927  1.00 41.24           C  
ATOM   1316  CG2 VAL H 178      14.910  17.488  21.523  1.00 33.92           C  
ATOM   1317  C   VAL H 178      13.315  18.631  19.455  1.00 45.08           C  
ATOM   1318  O   VAL H 178      12.847  19.744  19.221  1.00 49.12           O  
ATOM   1319  N   THR H 179      12.565  17.604  19.921  1.00 36.65           N  
ATOM   1320  CA  THR H 179      11.185  17.770  20.274  1.00 36.87           C  
ATOM   1321  CB  THR H 179      10.239  17.177  19.268  1.00 58.93           C  
ATOM   1322  OG1 THR H 179      10.434  17.782  17.999  1.00 46.00           O  
ATOM   1323  CG2 THR H 179       8.796  17.406  19.745  1.00 35.80           C  
ATOM   1324  C   THR H 179      10.949  17.056  21.569  1.00 43.90           C  
ATOM   1325  O   THR H 179      11.356  15.908  21.741  1.00 44.27           O  
ATOM   1326  N   MET H 180      10.274  17.730  22.524  1.00 40.21           N  
ATOM   1327  CA  MET H 180       9.961  17.110  23.778  1.00 41.70           C  
ATOM   1328  CB  MET H 180      10.481  17.887  24.998  1.00 41.16           C  
ATOM   1329  CG  MET H 180      12.007  17.926  25.086  1.00 41.69           C  
ATOM   1330  SD  MET H 180      12.651  18.842  26.517  1.00 43.35           S  
ATOM   1331  CE  MET H 180      14.397  18.603  26.081  1.00 44.08           C  
ATOM   1332  C   MET H 180       8.471  17.076  23.869  1.00 38.19           C  
ATOM   1333  O   MET H 180       7.797  18.052  23.547  1.00 43.79           O  
ATOM   1334  N   THR H 181       7.917  15.925  24.298  1.00 40.88           N  
ATOM   1335  CA  THR H 181       6.495  15.793  24.406  1.00 47.97           C  
ATOM   1336  CB  THR H 181       5.874  15.062  23.252  1.00 42.57           C  
ATOM   1337  OG1 THR H 181       6.441  13.767  23.130  1.00 47.65           O  
ATOM   1338  CG2 THR H 181       6.106  15.871  21.966  1.00 42.69           C  
ATOM   1339  C   THR H 181       6.190  15.023  25.646  1.00 49.99           C  
ATOM   1340  O   THR H 181       7.082  14.484  26.298  1.00 49.21           O  
ATOM   1341  N   ARG H 182       4.896  14.982  26.016  1.00 45.80           N  
ATOM   1342  CA  ARG H 182       4.507  14.284  27.205  1.00 43.71           C  
ATOM   1343  CB  ARG H 182       4.476  15.199  28.444  1.00 35.86           C  
ATOM   1344  CG  ARG H 182       3.572  16.426  28.279  1.00 33.22           C  
ATOM   1345  CD  ARG H 182       2.073  16.137  28.347  1.00 34.36           C  
ATOM   1346  NE  ARG H 182       1.355  17.397  28.008  1.00 19.17           N  
ATOM   1347  CZ  ARG H 182       1.037  17.670  26.709  1.00 17.88           C  
ATOM   1348  NH1 ARG H 182       1.359  16.781  25.725  1.00 18.38           N1+
ATOM   1349  NH2 ARG H 182       0.392  18.831  26.395  1.00 21.80           N  
ATOM   1350  C   ARG H 182       3.131  13.730  27.017  1.00 47.38           C  
ATOM   1351  O   ARG H 182       2.327  14.254  26.245  1.00 44.56           O  
ATOM   1352  N   ASP H 183       2.842  12.616  27.720  1.00 51.80           N  
ATOM   1353  CA  ASP H 183       1.537  12.022  27.700  1.00 56.72           C  
ATOM   1354  CB  ASP H 183       1.546  10.595  27.124  1.00 62.81           C  
ATOM   1355  CG  ASP H 183       0.130  10.190  26.734  1.00 70.48           C  
ATOM   1356  OD1 ASP H 183      -0.830  10.930  27.079  1.00 70.72           O  
ATOM   1357  OD2 ASP H 183      -0.004   9.125  26.077  1.00 69.84           O1-
ATOM   1358  C   ASP H 183       1.099  11.954  29.135  1.00 56.77           C  
ATOM   1359  O   ASP H 183       1.644  11.184  29.922  1.00 50.00           O  
ATOM   1360  N   THR H 184       0.090  12.765  29.510  1.00 61.30           N  
ATOM   1361  CA  THR H 184      -0.348  12.879  30.878  1.00 63.61           C  
ATOM   1362  CB  THR H 184      -1.403  13.934  31.071  1.00 60.06           C  
ATOM   1363  OG1 THR H 184      -2.556  13.625  30.300  1.00 40.07           O  
ATOM   1364  CG2 THR H 184      -0.830  15.301  30.657  1.00 41.49           C  
ATOM   1365  C   THR H 184      -0.915  11.585  31.377  1.00 65.16           C  
ATOM   1366  O   THR H 184      -0.725  11.225  32.537  1.00 60.49           O  
ATOM   1367  N   SER H 185      -1.650  10.853  30.524  1.00 62.08           N  
ATOM   1368  CA  SER H 185      -2.283   9.640  30.961  1.00 60.86           C  
ATOM   1369  CB  SER H 185      -3.101   8.964  29.845  1.00 85.87           C  
ATOM   1370  OG  SER H 185      -4.143   9.823  29.409  1.00 67.94           O  
ATOM   1371  C   SER H 185      -1.241   8.658  31.400  1.00 62.05           C  
ATOM   1372  O   SER H 185      -1.371   8.026  32.448  1.00 67.45           O  
ATOM   1373  N   THR H 186      -0.194   8.491  30.571  1.00 53.93           N  
ATOM   1374  CA  THR H 186       0.899   7.582  30.777  1.00 49.50           C  
ATOM   1375  CB  THR H 186       1.662   7.285  29.515  1.00 49.63           C  
ATOM   1376  OG1 THR H 186       2.228   8.473  28.984  1.00 44.68           O  
ATOM   1377  CG2 THR H 186       0.697   6.654  28.496  1.00 45.28           C  
ATOM   1378  C   THR H 186       1.866   8.087  31.815  1.00 48.09           C  
ATOM   1379  O   THR H 186       2.605   7.294  32.396  1.00 48.94           O  
ATOM   1380  N   ASN H 187       1.912   9.415  32.058  1.00 52.98           N  
ATOM   1381  CA  ASN H 187       2.892   9.977  32.951  1.00 55.22           C  
ATOM   1382  CB  ASN H 187       2.840   9.442  34.396  1.00 29.65           C  
ATOM   1383  CG  ASN H 187       1.788  10.219  35.179  1.00 31.49           C  
ATOM   1384  OD1 ASN H 187       1.510   9.914  36.338  1.00 32.47           O  
ATOM   1385  ND2 ASN H 187       1.197  11.266  34.546  1.00 30.91           N  
ATOM   1386  C   ASN H 187       4.246   9.675  32.400  1.00 53.36           C  
ATOM   1387  O   ASN H 187       5.163   9.295  33.129  1.00 48.77           O  
ATOM   1388  N   THR H 188       4.401   9.837  31.073  1.00 40.58           N  
ATOM   1389  CA  THR H 188       5.669   9.576  30.463  1.00 39.26           C  
ATOM   1390  CB  THR H 188       5.631   8.389  29.545  1.00 35.71           C  
ATOM   1391  OG1 THR H 188       5.171   7.242  30.244  1.00 39.86           O  
ATOM   1392  CG2 THR H 188       7.050   8.132  29.018  1.00 33.33           C  
ATOM   1393  C   THR H 188       6.049  10.778  29.645  1.00 43.97           C  
ATOM   1394  O   THR H 188       5.190  11.484  29.115  1.00 39.90           O  
ATOM   1395  N   ALA H 189       7.369  11.045  29.536  1.00 32.68           N  
ATOM   1396  CA  ALA H 189       7.846  12.163  28.768  1.00 30.35           C  
ATOM   1397  CB  ALA H 189       8.645  13.182  29.599  1.00 22.51           C  
ATOM   1398  C   ALA H 189       8.761  11.618  27.715  1.00 34.14           C  
ATOM   1399  O   ALA H 189       9.461  10.631  27.938  1.00 33.20           O  
ATOM   1400  N   TYR H 190       8.778  12.251  26.523  1.00 43.84           N  
ATOM   1401  CA  TYR H 190       9.589  11.725  25.465  1.00 40.92           C  
ATOM   1402  CB  TYR H 190       8.793  11.245  24.238  1.00 44.88           C  
ATOM   1403  CG  TYR H 190       7.825  10.184  24.637  1.00 44.07           C  
ATOM   1404  CD1 TYR H 190       8.209   8.867  24.729  1.00 42.95           C  
ATOM   1405  CD2 TYR H 190       6.519  10.510  24.921  1.00 48.70           C  
ATOM   1406  CE1 TYR H 190       7.306   7.895  25.092  1.00 45.40           C  
ATOM   1407  CE2 TYR H 190       5.612   9.544  25.284  1.00 45.71           C  
ATOM   1408  CZ  TYR H 190       6.006   8.233  25.369  1.00 49.30           C  
ATOM   1409  OH  TYR H 190       5.076   7.240  25.740  1.00 48.47           O  
ATOM   1410  C   TYR H 190      10.476  12.810  24.943  1.00 38.93           C  
ATOM   1411  O   TYR H 190      10.133  13.992  24.983  1.00 38.47           O  
ATOM   1412  N   MET H 191      11.669  12.414  24.453  1.00 39.09           N  
ATOM   1413  CA  MET H 191      12.574  13.342  23.849  1.00 38.55           C  
ATOM   1414  CB  MET H 191      13.838  13.564  24.701  1.00 34.73           C  
ATOM   1415  CG  MET H 191      14.830  14.579  24.133  1.00 44.89           C  
ATOM   1416  SD  MET H 191      15.782  13.992  22.700  1.00 43.92           S  
ATOM   1417  CE  MET H 191      16.684  12.716  23.623  1.00 47.70           C  
ATOM   1418  C   MET H 191      12.973  12.762  22.526  1.00 38.59           C  
ATOM   1419  O   MET H 191      13.418  11.617  22.449  1.00 45.16           O  
ATOM   1420  N   ILE H 192      12.808  13.539  21.437  1.00 34.89           N  
ATOM   1421  CA  ILE H 192      13.177  13.035  20.146  1.00 36.08           C  
ATOM   1422  CB  ILE H 192      12.033  12.938  19.179  1.00 43.52           C  
ATOM   1423  CG1 ILE H 192      12.456  12.115  17.952  1.00  0.00           C  
ATOM   1424  CG2 ILE H 192      11.533  14.355  18.849  1.00  0.00           C  
ATOM   1425  CD1 ILE H 192      11.290  11.701  17.057  1.00  0.00           C  
ATOM   1426  C   ILE H 192      14.221  13.931  19.556  1.00 39.56           C  
ATOM   1427  O   ILE H 192      14.071  15.151  19.511  1.00 38.04           O  
ATOM   1428  N   LEU H 193      15.334  13.324  19.103  1.00 41.84           N  
ATOM   1429  CA  LEU H 193      16.402  14.068  18.503  1.00 42.29           C  
ATOM   1430  CB  LEU H 193      17.741  13.856  19.234  1.00 29.93           C  
ATOM   1431  CG  LEU H 193      18.923  14.670  18.683  1.00 31.78           C  
ATOM   1432  CD1 LEU H 193      18.670  16.179  18.817  1.00 32.70           C  
ATOM   1433  CD2 LEU H 193      20.239  14.235  19.350  1.00 30.32           C  
ATOM   1434  C   LEU H 193      16.533  13.560  17.099  1.00 42.23           C  
ATOM   1435  O   LEU H 193      16.587  12.352  16.874  1.00 50.08           O  
ATOM   1436  N   SER H 194      16.595  14.478  16.112  1.00 45.27           N  
ATOM   1437  CA  SER H 194      16.634  14.073  14.734  0.94 49.34           C  
ATOM   1438  CB  SER H 194      15.483  14.669  13.903  0.94 57.07           C  
ATOM   1439  OG  SER H 194      15.587  16.084  13.874  0.92 70.37           O  
ATOM   1440  C   SER H 194      17.933  14.515  14.123  1.00 50.38           C  
ATOM   1441  O   SER H 194      18.718  15.224  14.748  1.00 44.27           O  
ATOM   1442  N   SER H 195      18.191  14.079  12.870  1.00 47.45           N  
ATOM   1443  CA  SER H 195      19.396  14.410  12.154  1.00 48.31           C  
ATOM   1444  CB  SER H 195      19.506  15.900  11.789  1.00 49.41           C  
ATOM   1445  OG  SER H 195      18.435  16.276  10.936  1.00 54.93           O  
ATOM   1446  C   SER H 195      20.591  14.063  12.988  1.00 47.55           C  
ATOM   1447  O   SER H 195      21.469  14.894  13.210  1.00 45.25           O  
ATOM   1448  N   LEU H 196      20.665  12.801  13.442  1.00 43.34           N  
ATOM   1449  CA  LEU H 196      21.720  12.344  14.303  1.00 47.92           C  
ATOM   1450  CB  LEU H 196      21.480  10.909  14.806  1.00 37.97           C  
ATOM   1451  CG  LEU H 196      20.274  10.781  15.753  1.00 41.43           C  
ATOM   1452  CD1 LEU H 196      20.033   9.321  16.158  1.00 37.64           C  
ATOM   1453  CD2 LEU H 196      20.437  11.699  16.976  1.00 39.77           C  
ATOM   1454  C   LEU H 196      23.052  12.362  13.609  1.00 45.16           C  
ATOM   1455  O   LEU H 196      23.170  12.091  12.413  1.00 49.74           O  
ATOM   1456  N   ARG H 197      24.098  12.702  14.392  1.00 43.08           N  
ATOM   1457  CA  ARG H 197      25.466  12.745  13.958  0.91 42.54           C  
ATOM   1458  CB  ARG H 197      26.071  14.154  13.943  0.91 49.81           C  
ATOM   1459  CG  ARG H 197      25.346  15.129  13.021  0.91 61.34           C  
ATOM   1460  CD  ARG H 197      25.964  16.523  13.035  0.91 73.66           C  
ATOM   1461  NE  ARG H 197      26.026  16.936  14.462  0.91 81.85           N  
ATOM   1462  CZ  ARG H 197      26.186  18.246  14.800  0.91 80.47           C  
ATOM   1463  NH1 ARG H 197      26.223  19.207  13.832  0.91 74.74           N1+
ATOM   1464  NH2 ARG H 197      26.311  18.590  16.115  0.91 72.85           N  
ATOM   1465  C   ARG H 197      26.247  11.979  14.980  1.00 45.71           C  
ATOM   1466  O   ARG H 197      25.717  11.592  16.019  1.00 44.90           O  
ATOM   1467  N   SER H 198      27.544  11.742  14.708  1.00 58.03           N  
ATOM   1468  CA  SER H 198      28.378  10.967  15.586  1.00 53.25           C  
ATOM   1469  CB  SER H 198      29.790  10.734  15.013  1.00 55.91           C  
ATOM   1470  OG  SER H 198      30.470  11.969  14.848  1.00 59.32           O  
ATOM   1471  C   SER H 198      28.525  11.656  16.913  1.00 57.51           C  
ATOM   1472  O   SER H 198      28.664  11.000  17.945  1.00 56.10           O  
ATOM   1473  N   ASP H 199      28.479  13.001  16.922  1.00 58.31           N  
ATOM   1474  CA  ASP H 199      28.663  13.789  18.113  1.00 51.81           C  
ATOM   1475  CB  ASP H 199      28.696  15.300  17.823  1.00 74.13           C  
ATOM   1476  CG  ASP H 199      29.977  15.596  17.057  1.00 87.25           C  
ATOM   1477  OD1 ASP H 199      30.845  14.686  16.985  1.00 66.92           O  
ATOM   1478  OD2 ASP H 199      30.107  16.736  16.534  1.00 67.47           O1-
ATOM   1479  C   ASP H 199      27.546  13.531  19.079  1.00 54.10           C  
ATOM   1480  O   ASP H 199      27.702  13.728  20.283  1.00 53.35           O  
ATOM   1481  N   ASP H 200      26.376  13.117  18.568  1.00 39.28           N  
ATOM   1482  CA  ASP H 200      25.190  12.881  19.345  1.00 39.06           C  
ATOM   1483  CB  ASP H 200      23.951  12.658  18.470  1.00 41.62           C  
ATOM   1484  CG  ASP H 200      23.661  13.998  17.813  1.00 44.16           C  
ATOM   1485  OD1 ASP H 200      23.624  15.022  18.545  1.00 41.39           O  
ATOM   1486  OD2 ASP H 200      23.501  14.021  16.565  1.00 44.44           O1-
ATOM   1487  C   ASP H 200      25.345  11.703  20.264  1.00 37.63           C  
ATOM   1488  O   ASP H 200      24.541  11.534  21.177  1.00 39.20           O  
ATOM   1489  N   THR H 201      26.319  10.805  20.023  1.00 45.32           N  
ATOM   1490  CA  THR H 201      26.439   9.674  20.902  1.00 42.86           C  
ATOM   1491  CB  THR H 201      27.581   8.768  20.547  1.00 41.33           C  
ATOM   1492  OG1 THR H 201      27.437   8.300  19.215  1.00 42.18           O  
ATOM   1493  CG2 THR H 201      27.588   7.577  21.520  1.00 35.35           C  
ATOM   1494  C   THR H 201      26.666  10.189  22.290  1.00 44.69           C  
ATOM   1495  O   THR H 201      27.599  10.951  22.543  1.00 44.28           O  
ATOM   1496  N   ALA H 202      25.789   9.788  23.235  1.00 35.47           N  
ATOM   1497  CA  ALA H 202      25.919  10.254  24.585  1.00 33.73           C  
ATOM   1498  CB  ALA H 202      25.635  11.758  24.745  1.00 48.20           C  
ATOM   1499  C   ALA H 202      24.908   9.535  25.417  1.00 38.93           C  
ATOM   1500  O   ALA H 202      24.084   8.779  24.904  1.00 36.73           O  
ATOM   1501  N   VAL H 203      24.993   9.727  26.747  1.00 35.15           N  
ATOM   1502  CA  VAL H 203      24.017   9.166  27.631  1.00 33.93           C  
ATOM   1503  CB  VAL H 203      24.568   8.835  28.986  1.00 30.32           C  
ATOM   1504  CG1 VAL H 203      23.422   8.337  29.881  1.00 24.26           C  
ATOM   1505  CG2 VAL H 203      25.711   7.821  28.812  1.00 23.53           C  
ATOM   1506  C   VAL H 203      22.980  10.231  27.807  1.00 38.91           C  
ATOM   1507  O   VAL H 203      23.310  11.388  28.057  1.00 35.21           O  
ATOM   1508  N   TYR H 204      21.687   9.867  27.691  1.00 35.86           N  
ATOM   1509  CA  TYR H 204      20.653  10.857  27.810  1.00 34.64           C  
ATOM   1510  CB  TYR H 204      19.606  10.829  26.678  1.00 32.18           C  
ATOM   1511  CG  TYR H 204      20.244  11.309  25.418  1.00 32.80           C  
ATOM   1512  CD1 TYR H 204      20.331  12.656  25.164  1.00 36.50           C  
ATOM   1513  CD2 TYR H 204      20.767  10.436  24.494  1.00 29.57           C  
ATOM   1514  CE1 TYR H 204      20.916  13.125  24.012  1.00 36.86           C  
ATOM   1515  CE2 TYR H 204      21.355  10.904  23.339  1.00 33.34           C  
ATOM   1516  CZ  TYR H 204      21.432  12.250  23.091  1.00 36.04           C  
ATOM   1517  OH  TYR H 204      22.035  12.727  21.907  1.00 37.14           O  
ATOM   1518  C   TYR H 204      19.920  10.619  29.092  1.00 35.92           C  
ATOM   1519  O   TYR H 204      19.458   9.512  29.364  1.00 41.12           O  
ATOM   1520  N   PHE H 205      19.801  11.679  29.921  1.00 38.11           N  
ATOM   1521  CA  PHE H 205      19.163  11.567  31.202  1.00 43.29           C  
ATOM   1522  CB  PHE H 205      19.978  12.174  32.363  1.00 31.35           C  
ATOM   1523  CG  PHE H 205      21.305  11.517  32.523  1.00 38.81           C  
ATOM   1524  CD1 PHE H 205      21.441  10.349  33.236  1.00 32.29           C  
ATOM   1525  CD2 PHE H 205      22.429  12.094  31.976  1.00 33.81           C  
ATOM   1526  CE1 PHE H 205      22.676   9.764  33.383  1.00 37.66           C  
ATOM   1527  CE2 PHE H 205      23.666  11.514  32.122  1.00 39.16           C  
ATOM   1528  CZ  PHE H 205      23.792  10.341  32.826  1.00 39.40           C  
ATOM   1529  C   PHE H 205      17.921  12.411  31.207  1.00 44.99           C  
ATOM   1530  O   PHE H 205      17.870  13.474  30.589  1.00 41.97           O  
ATOM   1531  N   CYS H 206      16.870  11.935  31.906  1.00 32.71           N  
ATOM   1532  CA  CYS H 206      15.710  12.743  32.159  0.91 36.50           C  
ATOM   1533  CB  CYS H 206      14.357  12.032  31.887  0.91 31.83           C  
ATOM   1534  SG  CYS H 206      14.135  10.456  32.776  0.91 45.25           S  
ATOM   1535  C   CYS H 206      15.808  13.076  33.623  1.00 36.16           C  
ATOM   1536  O   CYS H 206      16.344  12.290  34.403  1.00 34.49           O  
ATOM   1537  N   ALA H 207      15.352  14.277  34.034  1.00 36.11           N  
ATOM   1538  CA  ALA H 207      15.452  14.616  35.428  1.00 37.87           C  
ATOM   1539  CB  ALA H 207      16.685  15.475  35.757  1.00 27.78           C  
ATOM   1540  C   ALA H 207      14.242  15.415  35.798  1.00 36.99           C  
ATOM   1541  O   ALA H 207      13.782  16.240  35.013  1.00 39.78           O  
ATOM   1542  N   ARG H 208      13.692  15.193  37.013  1.00 43.32           N  
ATOM   1543  CA  ARG H 208      12.534  15.937  37.416  1.00 42.66           C  
ATOM   1544  CB  ARG H 208      11.602  15.216  38.403  1.00 27.38           C  
ATOM   1545  CG  ARG H 208      12.223  14.889  39.755  1.00 34.41           C  
ATOM   1546  CD  ARG H 208      11.201  14.406  40.787  1.00 34.59           C  
ATOM   1547  NE  ARG H 208      10.371  15.576  41.189  1.00 36.09           N  
ATOM   1548  CZ  ARG H 208      10.486  16.087  42.450  1.00 37.62           C  
ATOM   1549  NH1 ARG H 208      11.303  15.478  43.358  1.00 26.58           N1+
ATOM   1550  NH2 ARG H 208       9.793  17.208  42.804  1.00 41.90           N  
ATOM   1551  C   ARG H 208      13.005  17.189  38.074  1.00 43.05           C  
ATOM   1552  O   ARG H 208      14.031  17.187  38.753  1.00 43.91           O  
ATOM   1553  N   ASP H 209      12.266  18.305  37.893  1.00 35.45           N  
ATOM   1554  CA  ASP H 209      12.752  19.513  38.498  1.00 36.13           C  
ATOM   1555  CB  ASP H 209      12.416  20.831  37.762  1.00 27.77           C  
ATOM   1556  CG  ASP H 209      10.951  21.189  37.890  1.00 37.14           C  
ATOM   1557  OD1 ASP H 209      10.112  20.267  38.058  1.00 23.57           O  
ATOM   1558  OD2 ASP H 209      10.657  22.411  37.836  1.00 28.24           O1-
ATOM   1559  C   ASP H 209      12.304  19.588  39.929  1.00 40.29           C  
ATOM   1560  O   ASP H 209      11.589  18.715  40.416  1.00 37.75           O  
ATOM   1561  N   GLY H 210      12.224  20.843  40.443  1.00 23.57           N  
ATOM   1562  CA  GLY H 210      11.419  20.895  41.641  1.00 25.82           C  
ATOM   1563  C   GLY H 210      10.247  21.873  41.549  1.00 26.17           C  
ATOM   1564  O   GLY H 210      10.431  23.077  41.380  1.00 25.47           O  
ATOM   1565  N   ALA H 211       8.988  21.369  41.663  1.00 27.29           N  
ATOM   1566  CA  ALA H 211       7.804  22.182  41.843  1.00 28.77           C  
ATOM   1567  CB  ALA H 211       6.766  22.014  40.717  1.00 22.73           C  
ATOM   1568  C   ALA H 211       7.225  21.608  43.102  1.00 30.73           C  
ATOM   1569  O   ALA H 211       6.532  20.591  43.097  1.00 29.86           O  
ATOM   1570  N   LYS H 212       7.441  22.266  44.247  1.00 32.43           N  
ATOM   1571  CA  LYS H 212       7.056  21.526  45.414  1.00 34.43           C  
ATOM   1572  CB  LYS H 212       8.174  21.474  46.472  1.00 34.31           C  
ATOM   1573  CG  LYS H 212       8.101  20.272  47.420  1.00 39.75           C  
ATOM   1574  CD  LYS H 212       6.882  20.224  48.337  1.00 38.63           C  
ATOM   1575  CE  LYS H 212       6.964  19.090  49.355  1.00  0.00           C  
ATOM   1576  NZ  LYS H 212       8.122  19.320  50.250  1.00  0.00           N1+
ATOM   1577  C   LYS H 212       5.845  22.121  46.029  1.00 36.54           C  
ATOM   1578  O   LYS H 212       5.669  23.337  46.044  1.00 37.28           O  
ATOM   1579  N   THR H 213       4.962  21.244  46.539  1.00 38.47           N  
ATOM   1580  CA  THR H 213       3.785  21.718  47.208  1.00 40.16           C  
ATOM   1581  CB  THR H 213       2.580  20.854  46.983  1.00 40.42           C  
ATOM   1582  OG1 THR H 213       2.803  19.540  47.475  1.00 48.85           O  
ATOM   1583  CG2 THR H 213       2.296  20.829  45.473  1.00 48.82           C  
ATOM   1584  C   THR H 213       4.097  21.739  48.671  1.00 40.87           C  
ATOM   1585  O   THR H 213       4.177  20.698  49.322  1.00 40.68           O  
ATOM   1586  N   VAL H 214       4.405  22.953  49.166  1.00 42.74           N  
ATOM   1587  CA  VAL H 214       4.735  23.272  50.528  1.00 44.32           C  
ATOM   1588  CB  VAL H 214       5.514  24.550  50.647  1.00 44.67           C  
ATOM   1589  CG1 VAL H 214       5.738  24.837  52.140  1.00 23.80           C  
ATOM   1590  CG2 VAL H 214       6.822  24.394  49.853  1.00 45.85           C  
ATOM   1591  C   VAL H 214       3.559  23.395  51.455  1.00 45.39           C  
ATOM   1592  O   VAL H 214       3.650  22.960  52.599  1.00 45.51           O  
ATOM   1593  N   SER H 215       2.426  23.960  50.998  1.00 46.95           N  
ATOM   1594  CA  SER H 215       1.384  24.344  51.919  1.00 48.34           C  
ATOM   1595  CB  SER H 215       0.206  25.111  51.308  1.00 56.65           C  
ATOM   1596  OG  SER H 215       0.535  26.483  51.184  1.00  0.00           O  
ATOM   1597  C   SER H 215       0.816  23.232  52.736  1.00 49.57           C  
ATOM   1598  O   SER H 215       1.047  22.047  52.506  1.00 49.11           O  
ATOM   1599  N   ASN H 216       0.083  23.650  53.788  1.00 51.56           N  
ATOM   1600  CA  ASN H 216      -0.561  22.755  54.696  1.00 53.65           C  
ATOM   1601  CB  ASN H 216       0.187  22.612  56.034  1.00 53.98           C  
ATOM   1602  CG  ASN H 216      -0.231  21.294  56.658  1.00 46.29           C  
ATOM   1603  OD1 ASN H 216      -0.336  20.283  55.965  1.00  0.00           O  
ATOM   1604  ND2 ASN H 216      -0.472  21.294  57.997  1.00  0.00           N  
ATOM   1605  C   ASN H 216      -1.899  23.357  54.995  1.00 54.99           C  
ATOM   1606  O   ASN H 216      -2.152  24.513  54.661  1.00 55.76           O  
ATOM   1607  N   SER H 217      -2.778  22.585  55.660  1.00 55.79           N  
ATOM   1608  CA  SER H 217      -4.109  23.014  56.012  1.00 56.02           C  
ATOM   1609  CB  SER H 217      -4.157  24.464  56.533  1.00 56.65           C  
ATOM   1610  OG  SER H 217      -3.391  24.596  57.715  1.00  0.00           O  
ATOM   1611  C   SER H 217      -4.956  23.014  54.784  1.00 55.94           C  
ATOM   1612  O   SER H 217      -6.148  23.333  54.850  1.00 56.33           O  
ATOM   1613  N   GLY H 218      -4.350  22.547  53.678  1.00 55.23           N  
ATOM   1614  CA  GLY H 218      -4.932  22.407  52.373  1.00 54.52           C  
ATOM   1615  C   GLY H 218      -4.806  23.688  51.614  1.00 54.08           C  
ATOM   1616  O   GLY H 218      -5.705  24.043  50.844  1.00 53.86           O  
ATOM   1617  N   LEU H 219      -3.716  24.434  51.897  1.00 53.46           N  
ATOM   1618  CA  LEU H 219      -3.296  25.551  51.129  1.00 52.52           C  
ATOM   1619  CB  LEU H 219      -2.382  26.544  51.880  1.00 52.84           C  
ATOM   1620  CG  LEU H 219      -3.054  27.218  53.084  1.00 45.65           C  
ATOM   1621  CD1 LEU H 219      -2.177  28.360  53.618  1.00  0.00           C  
ATOM   1622  CD2 LEU H 219      -4.480  27.677  52.757  1.00  0.00           C  
ATOM   1623  C   LEU H 219      -2.453  24.924  50.095  1.00 51.42           C  
ATOM   1624  O   LEU H 219      -2.054  23.775  50.266  1.00 51.93           O  
ATOM   1625  N   SER H 220      -2.206  25.651  48.998  1.00 49.83           N  
ATOM   1626  CA  SER H 220      -1.412  25.141  47.947  1.00 48.25           C  
ATOM   1627  CB  SER H 220      -2.193  24.967  46.644  1.00 48.73           C  
ATOM   1628  OG  SER H 220      -3.250  24.033  46.833  1.00  0.00           O  
ATOM   1629  C   SER H 220      -0.366  26.195  47.729  1.00 46.52           C  
ATOM   1630  O   SER H 220      -0.635  27.231  47.123  1.00 47.32           O  
ATOM   1631  N   LEU H 221       0.844  25.930  48.238  1.00 44.10           N  
ATOM   1632  CA  LEU H 221       1.958  26.819  48.131  1.00 42.00           C  
ATOM   1633  CB  LEU H 221       2.669  27.011  49.486  1.00 41.33           C  
ATOM   1634  CG  LEU H 221       3.966  27.844  49.460  1.00  0.00           C  
ATOM   1635  CD1 LEU H 221       3.705  29.325  49.155  1.00  0.00           C  
ATOM   1636  CD2 LEU H 221       4.768  27.639  50.755  1.00  0.00           C  
ATOM   1637  C   LEU H 221       2.931  26.127  47.245  1.00 39.87           C  
ATOM   1638  O   LEU H 221       3.278  24.977  47.502  1.00 39.69           O  
ATOM   1639  N   LEU H 222       3.386  26.775  46.159  1.00 38.11           N  
ATOM   1640  CA  LEU H 222       4.346  26.041  45.396  1.00 37.44           C  
ATOM   1641  CB  LEU H 222       4.073  25.936  43.881  1.00 39.14           C  
ATOM   1642  CG  LEU H 222       4.113  27.270  43.109  1.00 33.45           C  
ATOM   1643  CD1 LEU H 222       4.028  27.032  41.593  1.00 31.65           C  
ATOM   1644  CD2 LEU H 222       3.027  28.244  43.595  1.00 30.31           C  
ATOM   1645  C   LEU H 222       5.673  26.702  45.573  1.00 35.32           C  
ATOM   1646  O   LEU H 222       5.837  27.894  45.314  1.00 34.42           O  
ATOM   1647  N   TYR H 223       6.663  25.917  46.029  1.00 32.78           N  
ATOM   1648  CA  TYR H 223       7.987  26.416  46.230  1.00 30.91           C  
ATOM   1649  CB  TYR H 223       8.644  25.817  47.483  1.00 20.68           C  
ATOM   1650  CG  TYR H 223      10.089  26.167  47.502  1.00 19.99           C  
ATOM   1651  CD1 TYR H 223      10.994  25.368  46.850  1.00 18.82           C  
ATOM   1652  CD2 TYR H 223      10.544  27.282  48.167  1.00 18.68           C  
ATOM   1653  CE1 TYR H 223      12.336  25.665  46.859  1.00 18.86           C  
ATOM   1654  CE2 TYR H 223      11.885  27.589  48.177  1.00 17.00           C  
ATOM   1655  CZ  TYR H 223      12.783  26.778  47.526  1.00 18.60           C  
ATOM   1656  OH  TYR H 223      14.159  27.087  47.536  1.00 19.95           O  
ATOM   1657  C   TYR H 223       8.739  25.981  45.027  1.00 29.80           C  
ATOM   1658  O   TYR H 223       8.781  24.794  44.703  1.00 29.61           O  
ATOM   1659  N   TYR H 224       9.365  26.931  44.312  1.00 29.65           N  
ATOM   1660  CA  TYR H 224       9.956  26.466  43.104  1.00 28.51           C  
ATOM   1661  CB  TYR H 224       9.845  27.441  41.905  1.00 30.03           C  
ATOM   1662  CG  TYR H 224      10.606  28.687  42.219  1.00 30.46           C  
ATOM   1663  CD1 TYR H 224      10.018  29.683  42.964  1.00 19.59           C  
ATOM   1664  CD2 TYR H 224      11.900  28.869  41.780  1.00 21.26           C  
ATOM   1665  CE1 TYR H 224      10.712  30.832  43.267  1.00  0.00           C  
ATOM   1666  CE2 TYR H 224      12.599  30.015  42.080  1.00  0.00           C  
ATOM   1667  CZ  TYR H 224      11.999  31.004  42.822  1.00  0.00           C  
ATOM   1668  OH  TYR H 224      12.705  32.184  43.133  1.00  0.00           O  
ATOM   1669  C   TYR H 224      11.380  26.101  43.349  1.00 27.74           C  
ATOM   1670  O   TYR H 224      12.215  26.936  43.685  1.00 27.47           O  
ATOM   1671  N   HIS H 225      11.693  24.805  43.155  1.00 26.05           N  
ATOM   1672  CA  HIS H 225      12.988  24.305  43.479  1.00 25.01           C  
ATOM   1673  ND1 HIS H 225      11.151  22.517  45.723  1.00  0.00           N  
ATOM   1674  CG  HIS H 225      12.481  22.670  45.398  1.00 19.35           C  
ATOM   1675  CB  HIS H 225      12.998  22.847  43.990  1.00 25.76           C  
ATOM   1676  NE2 HIS H 225      12.285  22.385  47.631  1.00  0.00           N  
ATOM   1677  CD2 HIS H 225      13.158  22.589  46.578  1.00  0.00           C  
ATOM   1678  CE1 HIS H 225      11.091  22.347  47.070  1.00  0.00           C  
ATOM   1679  C   HIS H 225      13.950  24.472  42.352  1.00 23.46           C  
ATOM   1680  O   HIS H 225      13.672  24.111  41.208  1.00 24.14           O  
ATOM   1681  N   ASN H 226      15.128  25.053  42.678  1.00 22.04           N  
ATOM   1682  CA  ASN H 226      16.137  25.300  41.697  1.00 22.36           C  
ATOM   1683  CB  ASN H 226      16.803  26.672  41.868  1.00 22.61           C  
ATOM   1684  CG  ASN H 226      15.750  27.694  41.471  1.00 23.20           C  
ATOM   1685  OD1 ASN H 226      15.433  27.844  40.292  1.00 27.55           O  
ATOM   1686  ND2 ASN H 226      15.166  28.400  42.478  1.00 26.86           N  
ATOM   1687  C   ASN H 226      17.178  24.227  41.810  1.00 21.38           C  
ATOM   1688  O   ASN H 226      18.158  24.357  42.549  1.00 21.17           O  
ATOM   1689  N   ARG H 227      16.978  23.132  41.048  1.00 20.75           N  
ATOM   1690  CA  ARG H 227      17.902  22.038  41.109  1.00 20.04           C  
ATOM   1691  CB  ARG H 227      18.023  21.488  42.539  1.00 20.10           C  
ATOM   1692  CG  ARG H 227      16.675  21.022  43.109  1.00 19.05           C  
ATOM   1693  CD  ARG H 227      16.668  20.848  44.628  1.00 20.25           C  
ATOM   1694  NE  ARG H 227      15.321  20.364  45.039  1.00 21.35           N  
ATOM   1695  CZ  ARG H 227      15.222  19.274  45.856  1.00 22.24           C  
ATOM   1696  NH1 ARG H 227      16.342  18.567  46.192  1.00 23.73           N1+
ATOM   1697  NH2 ARG H 227      14.003  18.892  46.339  1.00 20.96           N  
ATOM   1698  C   ARG H 227      17.421  20.923  40.229  1.00 19.50           C  
ATOM   1699  O   ARG H 227      16.361  21.005  39.615  1.00 19.83           O  
ATOM   1700  N   LEU H 228      18.240  19.864  40.088  1.00 18.72           N  
ATOM   1701  CA  LEU H 228      17.795  18.676  39.420  1.00 18.45           C  
ATOM   1702  CB  LEU H 228      18.646  18.295  38.203  1.00 17.98           C  
ATOM   1703  CG  LEU H 228      18.415  19.212  36.990  1.00 16.61           C  
ATOM   1704  CD1 LEU H 228      18.655  20.688  37.346  1.00 17.71           C  
ATOM   1705  CD2 LEU H 228      19.257  18.740  35.792  1.00 18.15           C  
ATOM   1706  C   LEU H 228      17.891  17.606  40.457  1.00 19.43           C  
ATOM   1707  O   LEU H 228      18.882  16.886  40.548  1.00 18.85           O  
ATOM   1708  N   ASP H 229      16.862  17.520  41.322  1.00 20.02           N  
ATOM   1709  CA  ASP H 229      16.873  16.553  42.372  1.00 19.72           C  
ATOM   1710  CB  ASP H 229      15.966  16.883  43.570  1.00 19.55           C  
ATOM   1711  CG  ASP H 229      14.498  16.875  43.197  1.00 21.81           C  
ATOM   1712  OD1 ASP H 229      14.110  17.438  42.138  1.00 20.66           O  
ATOM   1713  OD2 ASP H 229      13.737  16.290  44.009  1.00 22.25           O1-
ATOM   1714  C   ASP H 229      16.618  15.168  41.880  1.00 20.22           C  
ATOM   1715  O   ASP H 229      17.223  14.248  42.430  1.00 19.41           O  
ATOM   1716  N   ALA H 230      15.735  14.886  40.879  1.00 42.46           N  
ATOM   1717  CA  ALA H 230      15.882  13.460  40.719  1.00 42.67           C  
ATOM   1718  CB  ALA H 230      14.609  12.667  41.059  1.00 44.32           C  
ATOM   1719  C   ALA H 230      16.236  13.142  39.304  1.00 42.43           C  
ATOM   1720  O   ALA H 230      15.696  13.725  38.367  1.00 41.07           O  
ATOM   1721  N   TRP H 231      17.143  12.162  39.117  1.00 40.39           N  
ATOM   1722  CA  TRP H 231      17.621  11.848  37.802  1.00 39.40           C  
ATOM   1723  CB  TRP H 231      19.143  12.024  37.701  1.00 36.37           C  
ATOM   1724  CG  TRP H 231      19.586  13.454  37.879  1.00 39.88           C  
ATOM   1725  CD2 TRP H 231      20.278  14.214  36.879  1.00 37.61           C  
ATOM   1726  CD1 TRP H 231      19.459  14.268  38.966  1.00 37.16           C  
ATOM   1727  NE1 TRP H 231      20.012  15.497  38.698  1.00 38.65           N  
ATOM   1728  CE2 TRP H 231      20.525  15.476  37.417  1.00 36.75           C  
ATOM   1729  CE3 TRP H 231      20.679  13.888  35.617  1.00 38.49           C  
ATOM   1730  CZ2 TRP H 231      21.178  16.435  36.694  1.00 38.11           C  
ATOM   1731  CZ3 TRP H 231      21.335  14.859  34.893  1.00 36.75           C  
ATOM   1732  CH2 TRP H 231      21.580  16.110  35.419  1.00 35.73           C  
ATOM   1733  C   TRP H 231      17.330  10.407  37.496  1.00 38.62           C  
ATOM   1734  O   TRP H 231      17.299   9.558  38.386  1.00 43.79           O  
ATOM   1735  N   GLY H 232      17.105  10.100  36.203  1.00 41.86           N  
ATOM   1736  CA  GLY H 232      16.849   8.752  35.776  1.00 41.91           C  
ATOM   1737  C   GLY H 232      18.172   8.058  35.652  1.00 47.97           C  
ATOM   1738  O   GLY H 232      19.222   8.684  35.780  1.00 49.40           O  
ATOM   1739  N   GLN H 233      18.149   6.738  35.377  1.00 47.23           N  
ATOM   1740  CA  GLN H 233      19.356   5.959  35.311  1.00 49.84           C  
ATOM   1741  CB  GLN H 233      19.147   4.437  35.160  1.00 51.71           C  
ATOM   1742  CG  GLN H 233      18.616   3.974  33.802  1.00 47.78           C  
ATOM   1743  CD  GLN H 233      17.104   3.845  33.853  1.00 45.18           C  
ATOM   1744  OE1 GLN H 233      16.450   4.327  34.775  1.00 42.45           O  
ATOM   1745  NE2 GLN H 233      16.529   3.163  32.826  1.00 44.37           N  
ATOM   1746  C   GLN H 233      20.198   6.399  34.152  1.00 45.62           C  
ATOM   1747  O   GLN H 233      21.425   6.368  34.232  1.00 46.57           O  
ATOM   1748  N   GLY H 234      19.566   6.802  33.032  1.00 36.64           N  
ATOM   1749  CA  GLY H 234      20.302   7.213  31.869  1.00 40.24           C  
ATOM   1750  C   GLY H 234      20.092   6.195  30.789  1.00 44.81           C  
ATOM   1751  O   GLY H 234      19.927   5.006  31.057  1.00 43.14           O  
ATOM   1752  N   THR H 235      20.070   6.666  29.523  1.00 43.70           N  
ATOM   1753  CA  THR H 235      19.906   5.808  28.382  1.00 42.44           C  
ATOM   1754  CB  THR H 235      18.617   6.037  27.644  1.00 41.29           C  
ATOM   1755  OG1 THR H 235      17.511   5.798  28.499  1.00 46.55           O  
ATOM   1756  CG2 THR H 235      18.554   5.096  26.431  1.00 47.64           C  
ATOM   1757  C   THR H 235      21.014   6.137  27.434  1.00 36.97           C  
ATOM   1758  O   THR H 235      21.271   7.304  27.148  1.00 45.19           O  
ATOM   1759  N   MET H 236      21.697   5.108  26.901  1.00 34.68           N  
ATOM   1760  CA  MET H 236      22.805   5.363  26.028  1.00 37.68           C  
ATOM   1761  CB  MET H 236      23.939   4.336  26.186  1.00 33.71           C  
ATOM   1762  CG  MET H 236      25.150   4.607  25.293  1.00 28.99           C  
ATOM   1763  SD  MET H 236      26.495   3.398  25.472  1.00  0.00           S  
ATOM   1764  CE  MET H 236      26.932   3.880  27.169  1.00  0.00           C  
ATOM   1765  C   MET H 236      22.342   5.280  24.613  1.00 35.43           C  
ATOM   1766  O   MET H 236      21.665   4.334  24.218  1.00 36.66           O  
ATOM   1767  N   VAL H 237      22.696   6.301  23.812  1.00 37.39           N  
ATOM   1768  CA  VAL H 237      22.362   6.292  22.421  1.00 40.76           C  
ATOM   1769  CB  VAL H 237      21.539   7.479  22.011  1.00 31.66           C  
ATOM   1770  CG1 VAL H 237      21.353   7.446  20.490  1.00 27.44           C  
ATOM   1771  CG2 VAL H 237      20.214   7.455  22.790  1.00 28.27           C  
ATOM   1772  C   VAL H 237      23.654   6.360  21.676  1.00 46.15           C  
ATOM   1773  O   VAL H 237      24.472   7.250  21.909  1.00 40.60           O  
ATOM   1774  N   THR H 238      23.877   5.411  20.748  1.00 37.70           N  
ATOM   1775  CA  THR H 238      25.114   5.443  20.029  1.00 32.50           C  
ATOM   1776  CB  THR H 238      25.927   4.192  20.193  1.00 39.91           C  
ATOM   1777  OG1 THR H 238      27.241   4.399  19.703  1.00 37.47           O  
ATOM   1778  CG2 THR H 238      25.258   3.038  19.433  1.00 35.62           C  
ATOM   1779  C   THR H 238      24.804   5.644  18.579  1.00 41.17           C  
ATOM   1780  O   THR H 238      23.941   4.976  18.010  1.00 36.50           O  
ATOM   1781  N   VAL H 239      25.500   6.605  17.943  1.00 49.10           N  
ATOM   1782  CA  VAL H 239      25.247   6.849  16.557  1.00 45.97           C  
ATOM   1783  CB  VAL H 239      25.007   8.298  16.251  1.00 43.16           C  
ATOM   1784  CG1 VAL H 239      24.788   8.460  14.739  1.00 48.80           C  
ATOM   1785  CG2 VAL H 239      23.820   8.775  17.104  1.00 43.76           C  
ATOM   1786  C   VAL H 239      26.455   6.407  15.797  1.00 51.08           C  
ATOM   1787  O   VAL H 239      27.558   6.908  16.010  1.00 51.64           O  
ATOM   1788  N   SER H 240      26.269   5.427  14.893  1.00 44.75           N  
ATOM   1789  CA  SER H 240      27.373   4.963  14.106  1.00 48.07           C  
ATOM   1790  CB  SER H 240      28.238   3.907  14.817  1.00 42.86           C  
ATOM   1791  OG  SER H 240      29.302   3.495  13.972  1.00 40.41           O  
ATOM   1792  C   SER H 240      26.805   4.322  12.882  1.00 53.62           C  
ATOM   1793  O   SER H 240      25.634   3.951  12.846  1.00 49.47           O  
ATOM   1794  N   SER H 241      27.624   4.199  11.822  1.00 55.54           N  
ATOM   1795  CA  SER H 241      27.145   3.535  10.649  0.91 53.25           C  
ATOM   1796  CB  SER H 241      27.646   4.147   9.332  0.91 61.59           C  
ATOM   1797  OG  SER H 241      27.038   5.412   9.117  0.91 62.71           O  
ATOM   1798  C   SER H 241      27.700   2.124  10.734  1.00 53.73           C  
ATOM   1799  O   SER H 241      28.952   2.000  10.800  1.00 51.34           O  
ATOM   1800  OXT SER H 241      26.890   1.159  10.740  1.00  0.00           O1-
TER    1801      SER H 241 
CONECT  149  650
CONECT  650  149
CONECT  952 1534
CONECT 1534  952
END
