# Supplementary material for: Fully automated antibody structure prediction using BIOVIA tools: Validation study
Source: PLoS One. 2017 May 18;12(5):e0177923. doi: 10.1371/journal.pone.0177923 (PMC5436848; doi:10.1371/journal.pone.0177923)
Supplement: S1 Dataset — Predicted structures using the Top5 framework method, Chothia CDR definition with no canonical filtering and generating 50 models. These were used in the detailed discussion of outliers and for comparison against predictions using canonical filtering. (ZIP) [file pone.0177923.s003.zip › 4OTX_LH_FV_FinalModel.pdb]

REMARK   Accelrys Discovery Studio PDB file
REMARK   Created:  2015-05-08T08:21:20Z
SSBOND   1 CYS L   23    CYS L   94                                     
SSBOND   2 CYS H  135    CYS H  209                                     
ATOM      1  N   GLN L   1      25.204  33.495  26.679  1.00 40.39           N1+
ATOM      2  CA  GLN L   1      25.568  32.173  27.239  1.00 39.00           C  
ATOM      3  CB  GLN L   1      26.185  31.290  26.142  1.00 39.40           C  
ATOM      4  CG  GLN L   1      25.214  30.995  24.994  1.00 42.49           C  
ATOM      5  CD  GLN L   1      25.937  30.132  23.971  1.00  0.00           C  
ATOM      6  OE1 GLN L   1      26.480  29.078  24.297  1.00  0.00           O  
ATOM      7  NE2 GLN L   1      25.956  30.598  22.692  1.00  0.00           N  
ATOM      8  C   GLN L   1      26.558  32.357  28.340  1.00 36.88           C  
ATOM      9  O   GLN L   1      27.552  33.063  28.185  1.00 39.41           O  
ATOM     10  N   ILE L   2      26.303  31.723  29.499  1.00 31.77           N  
ATOM     11  CA  ILE L   2      27.191  31.887  30.612  1.00 29.51           C  
ATOM     12  CB  ILE L   2      26.487  31.976  31.940  1.00 26.31           C  
ATOM     13  CG1 ILE L   2      25.575  33.215  31.984  1.00 21.40           C  
ATOM     14  CG2 ILE L   2      27.548  31.964  33.054  1.00 18.59           C  
ATOM     15  CD1 ILE L   2      24.619  33.232  33.178  1.00 18.50           C  
ATOM     16  C   ILE L   2      28.105  30.704  30.651  1.00 28.74           C  
ATOM     17  O   ILE L   2      27.669  29.559  30.554  1.00 28.49           O  
ATOM     18  N   VAL L   3      29.420  30.965  30.781  1.00 27.05           N  
ATOM     19  CA  VAL L   3      30.368  29.890  30.801  1.00 25.55           C  
ATOM     20  CB  VAL L   3      31.642  30.192  30.069  1.00 24.82           C  
ATOM     21  CG1 VAL L   3      32.578  28.981  30.210  1.00 21.09           C  
ATOM     22  CG2 VAL L   3      31.306  30.554  28.613  1.00 19.65           C  
ATOM     23  C   VAL L   3      30.745  29.631  32.222  1.00 25.30           C  
ATOM     24  O   VAL L   3      30.928  30.558  33.010  1.00 24.86           O  
ATOM     25  N   MET L   4      30.860  28.339  32.590  1.00 26.04           N  
ATOM     26  CA  MET L   4      31.215  28.020  33.938  1.00 25.74           C  
ATOM     27  CB  MET L   4      30.251  27.024  34.601  1.00 22.78           C  
ATOM     28  CG  MET L   4      28.808  27.536  34.639  1.00 22.61           C  
ATOM     29  SD  MET L   4      28.569  29.102  35.533  1.00 20.44           S  
ATOM     30  CE  MET L   4      28.862  28.393  37.178  1.00 18.91           C  
ATOM     31  C   MET L   4      32.573  27.397  33.912  1.00 24.81           C  
ATOM     32  O   MET L   4      32.813  26.435  33.182  1.00 27.38           O  
ATOM     33  N   THR L   5      33.509  27.943  34.715  1.00 23.92           N  
ATOM     34  CA  THR L   5      34.838  27.407  34.721  1.00 23.32           C  
ATOM     35  CB  THR L   5      35.891  28.432  34.421  1.00 24.48           C  
ATOM     36  OG1 THR L   5      35.644  29.020  33.153  1.00 20.01           O  
ATOM     37  CG2 THR L   5      37.270  27.750  34.418  1.00 22.01           C  
ATOM     38  C   THR L   5      35.116  26.855  36.081  1.00 22.69           C  
ATOM     39  O   THR L   5      35.005  27.556  37.086  1.00 22.12           O  
ATOM     40  N   GLN L   6      35.503  25.564  36.137  1.00 23.22           N  
ATOM     41  CA  GLN L   6      35.771  24.922  37.390  1.00 23.35           C  
ATOM     42  CB  GLN L   6      35.027  23.583  37.541  1.00 22.24           C  
ATOM     43  CG  GLN L   6      33.503  23.740  37.570  1.00 22.89           C  
ATOM     44  CD  GLN L   6      32.871  22.359  37.691  1.00 21.60           C  
ATOM     45  OE1 GLN L   6      32.021  21.979  36.890  1.00 21.17           O  
ATOM     46  NE2 GLN L   6      33.290  21.585  38.725  1.00 20.91           N  
ATOM     47  C   GLN L   6      37.237  24.634  37.469  1.00 25.61           C  
ATOM     48  O   GLN L   6      37.905  24.434  36.454  1.00 25.31           O  
ATOM     49  N   SER L   7      37.788  24.651  38.698  1.00 25.18           N  
ATOM     50  CA  SER L   7      39.177  24.343  38.878  1.00 25.10           C  
ATOM     51  CB  SER L   7      40.101  25.551  38.643  1.00 27.00           C  
ATOM     52  OG  SER L   7      39.819  26.566  39.595  1.00 28.69           O  
ATOM     53  C   SER L   7      39.349  23.912  40.300  1.00 26.21           C  
ATOM     54  O   SER L   7      38.623  24.363  41.186  1.00 26.66           O  
ATOM     55  N   PRO L   8      40.288  23.037  40.549  1.00 25.11           N  
ATOM     56  CA  PRO L   8      41.103  22.472  39.507  1.00 26.87           C  
ATOM     57  CD  PRO L   8      40.994  23.073  41.818  1.00 26.27           C  
ATOM     58  CB  PRO L   8      42.389  21.980  40.176  1.00 28.09           C  
ATOM     59  CG  PRO L   8      42.073  21.988  41.681  1.00 26.30           C  
ATOM     60  C   PRO L   8      40.353  21.402  38.782  1.00 28.74           C  
ATOM     61  O   PRO L   8      39.314  20.960  39.270  1.00 31.06           O  
ATOM     62  N   SER L   9      40.854  20.988  37.601  1.00 29.01           N  
ATOM     63  CA  SER L   9      40.207  19.973  36.823  1.00 30.46           C  
ATOM     64  CB  SER L   9      40.885  19.732  35.462  1.00 31.03           C  
ATOM     65  OG  SER L   9      42.207  19.250  35.642  1.00 36.23           O  
ATOM     66  C   SER L   9      40.232  18.685  37.588  1.00 29.93           C  
ATOM     67  O   SER L   9      39.258  17.936  37.571  1.00 29.29           O  
ATOM     68  N   SER L  10      41.354  18.385  38.276  1.00 30.38           N  
ATOM     69  CA  SER L  10      41.435  17.162  39.029  1.00 30.62           C  
ATOM     70  CB  SER L  10      42.157  16.017  38.295  1.00 30.51           C  
ATOM     71  OG  SER L  10      41.415  15.611  37.155  1.00 34.49           O  
ATOM     72  C   SER L  10      42.235  17.426  40.270  1.00 30.70           C  
ATOM     73  O   SER L  10      43.086  18.314  40.298  1.00 31.60           O  
ATOM     74  N   LEU L  11      41.953  16.659  41.344  1.00 29.64           N  
ATOM     75  CA  LEU L  11      42.664  16.785  42.588  1.00 30.76           C  
ATOM     76  CB  LEU L  11      41.900  17.558  43.679  1.00 31.95           C  
ATOM     77  CG  LEU L  11      41.940  19.087  43.602  1.00 34.08           C  
ATOM     78  CD1 LEU L  11      41.077  19.708  44.709  1.00 34.50           C  
ATOM     79  CD2 LEU L  11      43.387  19.593  43.691  1.00 35.68           C  
ATOM     80  C   LEU L  11      42.842  15.427  43.187  1.00 31.63           C  
ATOM     81  O   LEU L  11      41.894  14.650  43.287  1.00 33.66           O  
ATOM     82  N   THR L  12      44.070  15.120  43.644  1.00 32.16           N  
ATOM     83  CA  THR L  12      44.294  13.876  44.316  1.00 31.90           C  
ATOM     84  CB  THR L  12      45.668  13.307  44.101  1.00 32.15           C  
ATOM     85  OG1 THR L  12      46.655  14.232  44.534  1.00 30.75           O  
ATOM     86  CG2 THR L  12      45.853  12.992  42.609  1.00 28.02           C  
ATOM     87  C   THR L  12      44.163  14.195  45.762  1.00 31.15           C  
ATOM     88  O   THR L  12      44.783  15.134  46.259  1.00 32.21           O  
ATOM     89  N   VAL L  13      43.333  13.416  46.476  1.00 30.11           N  
ATOM     90  CA  VAL L  13      43.085  13.738  47.844  1.00 28.22           C  
ATOM     91  CB  VAL L  13      41.726  14.358  48.033  1.00 29.84           C  
ATOM     92  CG1 VAL L  13      40.672  13.446  47.386  1.00 26.59           C  
ATOM     93  CG2 VAL L  13      41.489  14.631  49.526  1.00 31.41           C  
ATOM     94  C   VAL L  13      43.213  12.505  48.679  1.00 29.59           C  
ATOM     95  O   VAL L  13      43.084  11.382  48.194  1.00 29.44           O  
ATOM     96  N   THR L  14      43.502  12.704  49.981  1.00 29.96           N  
ATOM     97  CA  THR L  14      43.690  11.642  50.927  1.00 30.53           C  
ATOM     98  CB  THR L  14      44.911  11.849  51.775  1.00 32.13           C  
ATOM     99  OG1 THR L  14      46.063  11.950  50.953  1.00 37.10           O  
ATOM    100  CG2 THR L  14      45.059  10.668  52.741  1.00 30.73           C  
ATOM    101  C   THR L  14      42.509  11.679  51.844  1.00 29.57           C  
ATOM    102  O   THR L  14      41.911  12.731  52.049  1.00 29.42           O  
ATOM    103  N   ALA L  15      42.130  10.524  52.422  1.00 29.25           N  
ATOM    104  CA  ALA L  15      40.969  10.511  53.265  1.00 31.06           C  
ATOM    105  CB  ALA L  15      40.601   9.117  53.800  1.00 28.83           C  
ATOM    106  C   ALA L  15      41.213  11.397  54.445  1.00 32.24           C  
ATOM    107  O   ALA L  15      42.303  11.404  55.016  1.00 34.20           O  
ATOM    108  N   GLY L  16      40.182  12.183  54.824  1.00 31.97           N  
ATOM    109  CA  GLY L  16      40.233  13.039  55.979  1.00 31.56           C  
ATOM    110  C   GLY L  16      40.697  14.410  55.592  1.00 29.42           C  
ATOM    111  O   GLY L  16      40.600  15.347  56.384  1.00 30.33           O  
ATOM    112  N   GLU L  17      41.196  14.575  54.356  1.00 28.22           N  
ATOM    113  CA  GLU L  17      41.734  15.832  53.922  1.00 30.22           C  
ATOM    114  CB  GLU L  17      42.636  15.652  52.684  1.00 32.46           C  
ATOM    115  CG  GLU L  17      43.630  16.780  52.406  1.00 37.21           C  
ATOM    116  CD  GLU L  17      44.566  16.310  51.295  1.00 39.93           C  
ATOM    117  OE1 GLU L  17      44.384  15.163  50.807  1.00 41.02           O  
ATOM    118  OE2 GLU L  17      45.479  17.092  50.919  1.00 42.98           O1-
ATOM    119  C   GLU L  17      40.600  16.756  53.581  1.00 30.34           C  
ATOM    120  O   GLU L  17      39.488  16.318  53.289  1.00 30.96           O  
ATOM    121  N   LYS L  18      40.853  18.080  53.653  1.00 30.28           N  
ATOM    122  CA  LYS L  18      39.868  19.075  53.328  1.00 30.02           C  
ATOM    123  CB  LYS L  18      40.002  20.347  54.188  1.00 30.97           C  
ATOM    124  CG  LYS L  18      39.009  21.455  53.830  1.00 31.47           C  
ATOM    125  CD  LYS L  18      39.061  22.658  54.775  1.00 32.43           C  
ATOM    126  CE  LYS L  18      38.230  23.849  54.293  0.80 32.49           C  
ATOM    127  NZ  LYS L  18      38.338  24.968  55.256  0.80 31.05           N1+
ATOM    128  C   LYS L  18      40.112  19.490  51.909  1.00 29.56           C  
ATOM    129  O   LYS L  18      41.256  19.705  51.513  1.00 28.97           O  
ATOM    130  N   VAL L  19      39.046  19.607  51.089  1.00 28.84           N  
ATOM    131  CA  VAL L  19      39.269  20.007  49.728  1.00 28.61           C  
ATOM    132  CB  VAL L  19      39.017  18.935  48.709  1.00 28.96           C  
ATOM    133  CG1 VAL L  19      39.979  17.767  48.972  1.00 30.35           C  
ATOM    134  CG2 VAL L  19      37.529  18.559  48.749  1.00 27.57           C  
ATOM    135  C   VAL L  19      38.333  21.119  49.398  1.00 27.50           C  
ATOM    136  O   VAL L  19      37.245  21.231  49.963  1.00 27.02           O  
ATOM    137  N   THR L  20      38.760  21.992  48.466  1.00 27.23           N  
ATOM    138  CA  THR L  20      37.934  23.089  48.064  1.00 26.97           C  
ATOM    139  CB  THR L  20      38.429  24.394  48.616  1.00 25.88           C  
ATOM    140  OG1 THR L  20      37.450  25.406  48.460  1.00 28.21           O  
ATOM    141  CG2 THR L  20      39.730  24.782  47.900  1.00 21.44           C  
ATOM    142  C   THR L  20      37.944  23.127  46.563  1.00 26.71           C  
ATOM    143  O   THR L  20      38.992  22.969  45.937  1.00 26.41           O  
ATOM    144  N   MET L  21      36.760  23.333  45.945  1.00 27.17           N  
ATOM    145  CA  MET L  21      36.637  23.352  44.512  1.00 28.25           C  
ATOM    146  CB  MET L  21      35.676  22.277  43.984  1.00 30.19           C  
ATOM    147  CG  MET L  21      36.187  20.846  44.174  1.00 31.93           C  
ATOM    148  SD  MET L  21      34.953  19.561  43.829  1.00 33.48           S  
ATOM    149  CE  MET L  21      34.301  19.534  45.522  1.00 31.52           C  
ATOM    150  C   MET L  21      36.070  24.676  44.109  1.00 28.82           C  
ATOM    151  O   MET L  21      35.188  25.214  44.776  1.00 29.08           O  
ATOM    152  N   SER L  22      36.555  25.231  42.981  1.00 27.52           N  
ATOM    153  CA  SER L  22      36.093  26.528  42.588  1.00 28.09           C  
ATOM    154  CB  SER L  22      37.237  27.524  42.338  1.00 29.49           C  
ATOM    155  OG  SER L  22      36.710  28.784  41.957  1.00 31.41           O  
ATOM    156  C   SER L  22      35.304  26.434  41.318  1.00 26.14           C  
ATOM    157  O   SER L  22      35.603  25.644  40.425  1.00 25.69           O  
ATOM    158  N   CYS L  23      34.233  27.249  41.238  1.00 24.54           N  
ATOM    159  CA  CYS L  23      33.402  27.350  40.072  1.00 26.13           C  
ATOM    160  CB  CYS L  23      32.036  26.649  40.223  1.00 25.98           C  
ATOM    161  SG  CYS L  23      30.964  26.852  38.766  1.00 27.78           S  
ATOM    162  C   CYS L  23      33.135  28.807  39.866  1.00 25.86           C  
ATOM    163  O   CYS L  23      32.583  29.475  40.741  1.00 26.40           O  
ATOM    164  N   LYS L  24      33.521  29.342  38.689  1.00 24.42           N  
ATOM    165  CA  LYS L  24      33.316  30.740  38.446  1.00 23.83           C  
ATOM    166  CB  LYS L  24      34.629  31.501  38.223  1.00 25.77           C  
ATOM    167  CG  LYS L  24      35.554  31.444  39.440  1.00 27.25           C  
ATOM    168  CD  LYS L  24      36.973  31.943  39.166  1.00 30.88           C  
ATOM    169  CE  LYS L  24      37.918  31.754  40.352  0.80 33.24           C  
ATOM    170  NZ  LYS L  24      39.260  32.269  40.011  0.80 34.38           N1+
ATOM    171  C   LYS L  24      32.493  30.884  37.205  1.00 23.72           C  
ATOM    172  O   LYS L  24      32.665  30.141  36.240  1.00 24.07           O  
ATOM    173  N   SER L  25      31.581  31.876  37.199  1.00 23.18           N  
ATOM    174  CA  SER L  25      30.700  32.083  36.087  1.00 22.44           C  
ATOM    175  CB  SER L  25      29.227  32.176  36.514  1.00 21.55           C  
ATOM    176  OG  SER L  25      29.067  33.215  37.468  1.00 23.22           O  
ATOM    177  C   SER L  25      31.059  33.368  35.409  1.00 23.33           C  
ATOM    178  O   SER L  25      31.571  34.299  36.028  1.00 24.46           O  
ATOM    179  N   SER L  26      30.794  33.422  34.089  1.00 16.23           N  
ATOM    180  CA  SER L  26      31.062  34.571  33.274  1.00 16.71           C  
ATOM    181  CB  SER L  26      30.872  34.290  31.776  1.00 16.15           C  
ATOM    182  OG  SER L  26      31.153  35.464  31.029  1.00 15.05           O  
ATOM    183  C   SER L  26      30.120  35.676  33.638  1.00 17.89           C  
ATOM    184  O   SER L  26      30.461  36.851  33.502  1.00 18.70           O  
ATOM    185  N   GLN L  27      28.899  35.326  34.091  1.00 18.61           N  
ATOM    186  CA  GLN L  27      27.924  36.322  34.431  1.00 18.74           C  
ATOM    187  CB  GLN L  27      26.749  36.377  33.441  1.00 23.84           C  
ATOM    188  CG  GLN L  27      27.180  36.790  32.033  1.00 27.74           C  
ATOM    189  CD  GLN L  27      25.947  36.812  31.144  1.00 31.69           C  
ATOM    190  OE1 GLN L  27      24.840  36.502  31.584  1.00 32.17           O  
ATOM    191  NE2 GLN L  27      26.142  37.179  29.849  1.00 31.40           N  
ATOM    192  C   GLN L  27      27.368  35.980  35.780  1.00 17.32           C  
ATOM    193  O   GLN L  27      27.489  34.846  36.239  1.00 18.12           O  
ATOM    194  N   SER L  28      26.746  36.970  36.461  1.00 17.43           N  
ATOM    195  CA  SER L  28      26.250  36.738  37.790  1.00 17.17           C  
ATOM    196  CB  SER L  28      25.891  38.011  38.576  1.00 18.76           C  
ATOM    197  OG  SER L  28      24.639  38.518  38.140  1.00 17.64           O  
ATOM    198  C   SER L  28      25.009  35.897  37.751  1.00 14.35           C  
ATOM    199  O   SER L  28      24.124  36.078  36.918  1.00 13.36           O  
ATOM    200  N   LEU L  29      24.989  34.904  38.655  1.00 13.46           N  
ATOM    201  CA  LEU L  29      23.963  33.950  38.972  1.00 14.69           C  
ATOM    202  CB  LEU L  29      24.533  32.721  39.697  1.00 13.31           C  
ATOM    203  CG  LEU L  29      25.323  31.756  38.794  1.00 14.73           C  
ATOM    204  CD1 LEU L  29      24.383  30.825  38.021  1.00 19.07           C  
ATOM    205  CD2 LEU L  29      26.259  32.512  37.845  1.00 15.59           C  
ATOM    206  C   LEU L  29      22.908  34.534  39.863  1.00 14.14           C  
ATOM    207  O   LEU L  29      21.860  33.917  40.052  1.00 13.38           O  
ATOM    208  N   LEU L  30      23.209  35.663  40.531  1.00 15.18           N  
ATOM    209  CA  LEU L  30      22.336  36.220  41.530  1.00 16.58           C  
ATOM    210  CB  LEU L  30      23.013  37.353  42.321  1.00 20.05           C  
ATOM    211  CG  LEU L  30      22.139  37.971  43.426  1.00 21.99           C  
ATOM    212  CD1 LEU L  30      21.828  36.948  44.531  1.00 23.07           C  
ATOM    213  CD2 LEU L  30      22.769  39.259  43.976  1.00 27.46           C  
ATOM    214  C   LEU L  30      21.075  36.762  40.925  1.00 15.75           C  
ATOM    215  O   LEU L  30      21.095  37.522  39.959  1.00 17.32           O  
ATOM    216  N   ASN L  31      19.923  36.382  41.517  1.00 16.37           N  
ATOM    217  CA  ASN L  31      18.648  36.858  41.061  1.00 17.54           C  
ATOM    218  CB  ASN L  31      17.548  35.784  41.150  1.00 19.36           C  
ATOM    219  CG  ASN L  31      16.252  36.323  40.560  1.00 22.78           C  
ATOM    220  OD1 ASN L  31      15.691  37.302  41.048  1.00 24.25           O  
ATOM    221  ND2 ASN L  31      15.759  35.659  39.480  1.00 24.34           N  
ATOM    222  C   ASN L  31      18.293  38.003  41.954  1.00 18.87           C  
ATOM    223  O   ASN L  31      18.207  37.860  43.171  1.00 18.77           O  
ATOM    224  N   SER L  32      18.075  39.187  41.358  1.00 23.56           N  
ATOM    225  CA  SER L  32      17.858  40.379  42.120  1.00 27.87           C  
ATOM    226  CB  SER L  32      17.749  41.632  41.235  1.00 29.93           C  
ATOM    227  OG  SER L  32      16.619  41.529  40.382  1.00 34.34           O  
ATOM    228  C   SER L  32      16.608  40.290  42.937  1.00 25.45           C  
ATOM    229  O   SER L  32      16.570  40.781  44.065  1.00 28.09           O  
ATOM    230  N   GLY L  33      15.535  39.681  42.403  1.00 26.64           N  
ATOM    231  CA  GLY L  33      14.323  39.727  43.170  1.00 26.17           C  
ATOM    232  C   GLY L  33      14.442  38.985  44.468  1.00 25.19           C  
ATOM    233  O   GLY L  33      14.181  39.543  45.533  1.00 25.34           O  
ATOM    234  N   ASN L  34      14.813  37.693  44.398  1.00 22.07           N  
ATOM    235  CA  ASN L  34      14.928  36.831  45.544  1.00 20.66           C  
ATOM    236  CB  ASN L  34      14.587  35.358  45.246  1.00 23.16           C  
ATOM    237  CG  ASN L  34      15.434  34.828  44.104  1.00 22.08           C  
ATOM    238  OD1 ASN L  34      15.066  33.846  43.465  1.00 19.28           O  
ATOM    239  ND2 ASN L  34      16.591  35.483  43.828  1.00 14.50           N  
ATOM    240  C   ASN L  34      16.246  36.949  46.258  1.00 20.07           C  
ATOM    241  O   ASN L  34      16.357  36.563  47.420  1.00 19.13           O  
ATOM    242  N   GLN L  35      17.295  37.468  45.590  1.00 20.69           N  
ATOM    243  CA  GLN L  35      18.603  37.486  46.188  1.00 21.73           C  
ATOM    244  CB  GLN L  35      18.672  38.218  47.544  1.00 25.50           C  
ATOM    245  CG  GLN L  35      19.030  39.708  47.488  0.98 29.21           C  
ATOM    246  CD  GLN L  35      18.398  40.374  46.278  0.95 31.10           C  
ATOM    247  OE1 GLN L  35      18.766  40.091  45.139  0.95 31.15           O  
ATOM    248  NE2 GLN L  35      17.439  41.305  46.528  1.00 31.17           N  
ATOM    249  C   GLN L  35      19.095  36.086  46.398  1.00 21.94           C  
ATOM    250  O   GLN L  35      19.777  35.803  47.382  1.00 21.22           O  
ATOM    251  N   LYS L  36      18.769  35.166  45.467  1.00 21.48           N  
ATOM    252  CA  LYS L  36      19.274  33.826  45.565  1.00 18.70           C  
ATOM    253  CB  LYS L  36      18.187  32.735  45.518  1.00 20.84           C  
ATOM    254  CG  LYS L  36      17.287  32.705  46.755  1.00 22.79           C  
ATOM    255  CD  LYS L  36      18.052  32.492  48.062  1.00 25.50           C  
ATOM    256  CE  LYS L  36      17.164  32.500  49.308  1.00 30.70           C  
ATOM    257  NZ  LYS L  36      16.715  31.129  49.628  1.00 33.40           N1+
ATOM    258  C   LYS L  36      20.168  33.599  44.383  1.00 17.34           C  
ATOM    259  O   LYS L  36      19.915  34.098  43.288  1.00 16.71           O  
ATOM    260  N   ASN L  37      21.259  32.833  44.582  1.00 16.99           N  
ATOM    261  CA  ASN L  37      22.172  32.561  43.508  1.00 15.46           C  
ATOM    262  CB  ASN L  37      23.636  32.429  43.963  1.00 15.47           C  
ATOM    263  CG  ASN L  37      24.132  33.808  44.378  1.00 15.80           C  
ATOM    264  OD1 ASN L  37      24.245  34.108  45.564  1.00 16.12           O  
ATOM    265  ND2 ASN L  37      24.440  34.671  43.374  1.00 15.89           N  
ATOM    266  C   ASN L  37      21.766  31.249  42.924  1.00 15.56           C  
ATOM    267  O   ASN L  37      21.733  30.232  43.617  1.00 14.86           O  
ATOM    268  N   TYR L  38      21.471  31.232  41.608  1.00 13.88           N  
ATOM    269  CA  TYR L  38      21.006  30.015  41.012  1.00 13.59           C  
ATOM    270  CB  TYR L  38      20.087  30.259  39.804  1.00 14.39           C  
ATOM    271  CG  TYR L  38      18.768  30.738  40.304  1.00 13.90           C  
ATOM    272  CD1 TYR L  38      18.626  31.977  40.887  1.00 14.57           C  
ATOM    273  CD2 TYR L  38      17.657  29.938  40.162  1.00 16.35           C  
ATOM    274  CE1 TYR L  38      17.397  32.400  41.336  1.00 14.41           C  
ATOM    275  CE2 TYR L  38      16.427  30.355  40.608  1.00 17.25           C  
ATOM    276  CZ  TYR L  38      16.297  31.588  41.197  1.00 15.18           C  
ATOM    277  OH  TYR L  38      15.031  32.013  41.653  1.00 15.79           O  
ATOM    278  C   TYR L  38      22.183  29.231  40.525  1.00 13.41           C  
ATOM    279  O   TYR L  38      22.483  29.196  39.331  1.00 12.71           O  
ATOM    280  N   LEU L  39      22.857  28.544  41.468  1.00 20.22           N  
ATOM    281  CA  LEU L  39      23.993  27.719  41.166  1.00 18.29           C  
ATOM    282  CB  LEU L  39      25.315  28.258  41.729  1.00 17.42           C  
ATOM    283  CG  LEU L  39      26.509  27.324  41.460  1.00 18.52           C  
ATOM    284  CD1 LEU L  39      26.849  27.258  39.965  1.00 15.95           C  
ATOM    285  CD2 LEU L  39      27.715  27.682  42.339  1.00 15.26           C  
ATOM    286  C   LEU L  39      23.778  26.402  41.840  1.00 17.32           C  
ATOM    287  O   LEU L  39      23.420  26.351  43.015  1.00 16.68           O  
ATOM    288  N   THR L  40      24.021  25.292  41.117  1.00 16.64           N  
ATOM    289  CA  THR L  40      23.789  23.997  41.690  1.00 17.85           C  
ATOM    290  CB  THR L  40      22.713  23.257  40.956  1.00 19.64           C  
ATOM    291  OG1 THR L  40      21.505  23.998  40.951  1.00 21.65           O  
ATOM    292  CG2 THR L  40      22.481  21.922  41.654  1.00 10.18           C  
ATOM    293  C   THR L  40      25.034  23.166  41.557  1.00 17.49           C  
ATOM    294  O   THR L  40      25.798  23.324  40.606  1.00 16.77           O  
ATOM    295  N   TRP L  41      25.265  22.244  42.520  1.00 17.63           N  
ATOM    296  CA  TRP L  41      26.410  21.371  42.472  1.00 17.92           C  
ATOM    297  CB  TRP L  41      27.288  21.419  43.738  1.00 18.67           C  
ATOM    298  CG  TRP L  41      28.096  22.682  43.895  1.00 20.47           C  
ATOM    299  CD2 TRP L  41      29.402  22.862  43.325  1.00 21.34           C  
ATOM    300  CD1 TRP L  41      27.796  23.841  44.552  1.00 22.46           C  
ATOM    301  NE1 TRP L  41      28.834  24.733  44.424  1.00 21.30           N  
ATOM    302  CE2 TRP L  41      29.829  24.143  43.670  1.00 21.33           C  
ATOM    303  CE3 TRP L  41      30.177  22.024  42.572  1.00 21.70           C  
ATOM    304  CZ2 TRP L  41      31.046  24.613  43.265  1.00 22.05           C  
ATOM    305  CZ3 TRP L  41      31.403  22.498  42.168  1.00 21.94           C  
ATOM    306  CH2 TRP L  41      31.828  23.767  42.508  1.00 22.98           C  
ATOM    307  C   TRP L  41      25.924  19.957  42.335  1.00 18.78           C  
ATOM    308  O   TRP L  41      24.960  19.552  42.985  1.00 17.18           O  
ATOM    309  N   TYR L  42      26.601  19.166  41.473  1.00 17.61           N  
ATOM    310  CA  TYR L  42      26.223  17.798  41.246  1.00 17.10           C  
ATOM    311  CB  TYR L  42      25.774  17.488  39.802  1.00 15.97           C  
ATOM    312  CG  TYR L  42      24.502  18.198  39.475  1.00 18.84           C  
ATOM    313  CD1 TYR L  42      23.290  17.618  39.755  1.00 16.83           C  
ATOM    314  CD2 TYR L  42      24.506  19.438  38.882  1.00 15.68           C  
ATOM    315  CE1 TYR L  42      22.110  18.257  39.453  1.00 18.10           C  
ATOM    316  CE2 TYR L  42      23.326  20.081  38.578  1.00 17.35           C  
ATOM    317  CZ  TYR L  42      22.120  19.493  38.862  1.00 18.26           C  
ATOM    318  OH  TYR L  42      20.906  20.145  38.553  1.00 18.96           O  
ATOM    319  C   TYR L  42      27.408  16.915  41.485  1.00 17.85           C  
ATOM    320  O   TYR L  42      28.553  17.297  41.244  1.00 18.06           O  
ATOM    321  N   GLN L  43      27.141  15.692  41.987  1.00 17.80           N  
ATOM    322  CA  GLN L  43      28.170  14.716  42.214  1.00 17.53           C  
ATOM    323  CB  GLN L  43      28.133  14.136  43.637  1.00 16.75           C  
ATOM    324  CG  GLN L  43      29.218  13.093  43.898  1.00 15.42           C  
ATOM    325  CD  GLN L  43      29.033  12.563  45.312  1.00 17.86           C  
ATOM    326  OE1 GLN L  43      27.949  12.126  45.691  1.00 17.29           O  
ATOM    327  NE2 GLN L  43      30.124  12.602  46.120  1.00 16.75           N  
ATOM    328  C   GLN L  43      27.873  13.574  41.292  1.00 17.42           C  
ATOM    329  O   GLN L  43      26.749  13.078  41.255  1.00 18.33           O  
ATOM    330  N   GLN L  44      28.871  13.124  40.504  1.00 16.74           N  
ATOM    331  CA  GLN L  44      28.602  12.041  39.603  1.00 17.85           C  
ATOM    332  CB  GLN L  44      28.641  12.457  38.120  1.00 17.24           C  
ATOM    333  CG  GLN L  44      28.349  11.310  37.151  1.00 15.61           C  
ATOM    334  CD  GLN L  44      28.418  11.879  35.742  1.00 17.05           C  
ATOM    335  OE1 GLN L  44      29.181  12.802  35.465  1.00 18.52           O  
ATOM    336  NE2 GLN L  44      27.585  11.320  34.825  1.00 15.51           N  
ATOM    337  C   GLN L  44      29.630  10.972  39.793  1.00 19.11           C  
ATOM    338  O   GLN L  44      30.823  11.191  39.588  1.00 18.07           O  
ATOM    339  N   LYS L  45      29.164   9.775  40.199  1.00 22.06           N  
ATOM    340  CA  LYS L  45      29.993   8.615  40.386  1.00 23.50           C  
ATOM    341  CB  LYS L  45      29.354   7.572  41.319  1.00 21.80           C  
ATOM    342  CG  LYS L  45      29.003   8.080  42.722  1.00 24.31           C  
ATOM    343  CD  LYS L  45      30.203   8.375  43.624  1.00 25.83           C  
ATOM    344  CE  LYS L  45      29.803   8.920  44.997  1.00 25.37           C  
ATOM    345  NZ  LYS L  45      28.867   7.988  45.670  1.00 25.77           N1+
ATOM    346  C   LYS L  45      30.071   7.958  39.040  1.00 24.78           C  
ATOM    347  O   LYS L  45      29.244   8.224  38.167  1.00 25.42           O  
ATOM    348  N   PRO L  46      31.031   7.106  38.820  1.00 25.56           N  
ATOM    349  CA  PRO L  46      31.110   6.478  37.531  1.00 25.50           C  
ATOM    350  CD  PRO L  46      32.345   7.273  39.421  1.00 25.30           C  
ATOM    351  CB  PRO L  46      32.484   5.811  37.480  1.00 24.72           C  
ATOM    352  CG  PRO L  46      33.344   6.695  38.402  1.00 24.75           C  
ATOM    353  C   PRO L  46      29.966   5.549  37.273  1.00 25.80           C  
ATOM    354  O   PRO L  46      29.581   4.799  38.168  1.00 25.37           O  
ATOM    355  N   GLY L  47      29.407   5.594  36.047  1.00 26.35           N  
ATOM    356  CA  GLY L  47      28.370   4.687  35.646  1.00 27.65           C  
ATOM    357  C   GLY L  47      27.031   5.161  36.114  1.00 27.56           C  
ATOM    358  O   GLY L  47      26.012   4.547  35.794  1.00 28.61           O  
ATOM    359  N   GLN L  48      26.975   6.277  36.866  1.00 27.61           N  
ATOM    360  CA  GLN L  48      25.696   6.694  37.370  1.00 26.34           C  
ATOM    361  CB  GLN L  48      25.629   6.696  38.905  1.00 28.60           C  
ATOM    362  CG  GLN L  48      25.815   5.295  39.492  1.00 32.26           C  
ATOM    363  CD  GLN L  48      25.736   5.383  41.007  1.00 35.73           C  
ATOM    364  OE1 GLN L  48      25.474   6.445  41.569  1.00 36.65           O  
ATOM    365  NE2 GLN L  48      25.968   4.230  41.689  1.00 36.17           N  
ATOM    366  C   GLN L  48      25.426   8.087  36.892  1.00 24.72           C  
ATOM    367  O   GLN L  48      26.304   8.762  36.361  1.00 22.49           O  
ATOM    368  N   PRO L  49      24.191   8.498  37.041  1.00 23.50           N  
ATOM    369  CA  PRO L  49      23.772   9.825  36.664  1.00 21.88           C  
ATOM    370  CD  PRO L  49      23.079   7.561  37.037  1.00 22.20           C  
ATOM    371  CB  PRO L  49      22.259   9.763  36.459  1.00 22.35           C  
ATOM    372  CG  PRO L  49      21.833   8.454  37.143  1.00 23.21           C  
ATOM    373  C   PRO L  49      24.182  10.812  37.712  1.00 21.34           C  
ATOM    374  O   PRO L  49      24.555  10.397  38.806  1.00 21.87           O  
ATOM    375  N   PRO L  50      24.119  12.082  37.412  1.00 20.52           N  
ATOM    376  CA  PRO L  50      24.537  13.070  38.366  1.00 19.80           C  
ATOM    377  CD  PRO L  50      24.282  12.540  36.042  1.00 20.62           C  
ATOM    378  CB  PRO L  50      24.620  14.383  37.589  1.00 18.59           C  
ATOM    379  CG  PRO L  50      24.923  13.932  36.149  1.00 21.83           C  
ATOM    380  C   PRO L  50      23.617  13.112  39.546  1.00 19.96           C  
ATOM    381  O   PRO L  50      22.418  12.888  39.382  1.00 20.17           O  
ATOM    382  N   LYS L  51      24.166  13.389  40.746  1.00 19.81           N  
ATOM    383  CA  LYS L  51      23.366  13.457  41.932  1.00 20.35           C  
ATOM    384  CB  LYS L  51      23.897  12.582  43.082  1.00 23.41           C  
ATOM    385  CG  LYS L  51      23.047  12.644  44.350  1.00 29.06           C  
ATOM    386  CD  LYS L  51      23.377  11.535  45.350  1.00 32.55           C  
ATOM    387  CE  LYS L  51      22.584  11.627  46.652  1.00 37.53           C  
ATOM    388  NZ  LYS L  51      22.966  10.517  47.551  1.00 39.58           N1+
ATOM    389  C   LYS L  51      23.381  14.884  42.384  1.00 20.50           C  
ATOM    390  O   LYS L  51      24.398  15.565  42.287  1.00 21.87           O  
ATOM    391  N   LEU L  52      22.237  15.379  42.893  1.00 19.51           N  
ATOM    392  CA  LEU L  52      22.132  16.755  43.295  1.00 18.58           C  
ATOM    393  CB  LEU L  52      20.672  17.239  43.283  1.00 18.90           C  
ATOM    394  CG  LEU L  52      20.471  18.628  43.912  1.00 18.40           C  
ATOM    395  CD1 LEU L  52      21.200  19.710  43.107  1.00 16.12           C  
ATOM    396  CD2 LEU L  52      18.982  18.932  44.162  1.00 20.96           C  
ATOM    397  C   LEU L  52      22.623  16.923  44.701  1.00 19.30           C  
ATOM    398  O   LEU L  52      22.035  16.367  45.626  1.00 21.80           O  
ATOM    399  N   LEU L  53      23.792  17.587  44.880  1.00 20.85           N  
ATOM    400  CA  LEU L  53      24.305  17.920  46.186  1.00 21.35           C  
ATOM    401  CB  LEU L  53      25.831  18.108  46.178  1.00 20.74           C  
ATOM    402  CG  LEU L  53      26.598  16.793  45.966  1.00 22.52           C  
ATOM    403  CD1 LEU L  53      28.115  17.030  45.975  1.00 23.64           C  
ATOM    404  CD2 LEU L  53      26.174  15.739  47.003  1.00 22.96           C  
ATOM    405  C   LEU L  53      23.717  19.167  46.793  1.00 21.10           C  
ATOM    406  O   LEU L  53      23.144  19.134  47.881  1.00 22.46           O  
ATOM    407  N   ILE L  54      23.828  20.311  46.076  1.00 20.89           N  
ATOM    408  CA  ILE L  54      23.427  21.575  46.637  1.00 20.69           C  
ATOM    409  CB  ILE L  54      24.580  22.332  47.231  1.00 22.07           C  
ATOM    410  CG1 ILE L  54      25.202  21.524  48.380  1.00 22.43           C  
ATOM    411  CG2 ILE L  54      24.084  23.724  47.656  1.00 20.88           C  
ATOM    412  CD1 ILE L  54      26.540  22.077  48.864  1.00 22.48           C  
ATOM    413  C   ILE L  54      22.828  22.439  45.566  1.00 19.86           C  
ATOM    414  O   ILE L  54      23.215  22.364  44.401  1.00 19.88           O  
ATOM    415  N   TYR L  55      21.854  23.292  45.953  1.00 20.04           N  
ATOM    416  CA  TYR L  55      21.218  24.182  45.021  1.00 19.68           C  
ATOM    417  CB  TYR L  55      19.821  23.701  44.570  1.00 19.40           C  
ATOM    418  CG  TYR L  55      18.913  23.553  45.745  1.00 22.07           C  
ATOM    419  CD1 TYR L  55      18.946  22.421  46.522  1.00 22.75           C  
ATOM    420  CD2 TYR L  55      18.026  24.545  46.074  1.00 23.19           C  
ATOM    421  CE1 TYR L  55      18.109  22.279  47.604  1.00 23.51           C  
ATOM    422  CE2 TYR L  55      17.185  24.411  47.152  1.00 25.18           C  
ATOM    423  CZ  TYR L  55      17.222  23.276  47.920  1.00 25.64           C  
ATOM    424  OH  TYR L  55      16.357  23.139  49.026  1.00 27.92           O  
ATOM    425  C   TYR L  55      21.123  25.535  45.666  1.00 20.81           C  
ATOM    426  O   TYR L  55      21.225  25.650  46.886  1.00 19.42           O  
ATOM    427  N   TRP L  56      20.967  26.617  44.872  1.00  9.89           N  
ATOM    428  CA  TRP L  56      20.946  27.947  45.428  1.00 11.09           C  
ATOM    429  CB  TRP L  56      19.738  28.249  46.333  1.00 12.24           C  
ATOM    430  CG  TRP L  56      18.504  28.611  45.539  1.00 12.41           C  
ATOM    431  CD2 TRP L  56      17.212  28.878  46.106  1.00 11.72           C  
ATOM    432  CD1 TRP L  56      18.380  28.788  44.192  1.00 11.49           C  
ATOM    433  NE1 TRP L  56      17.093  29.160  43.883  1.00 11.92           N  
ATOM    434  CE2 TRP L  56      16.363  29.218  45.052  1.00 12.02           C  
ATOM    435  CE3 TRP L  56      16.771  28.849  47.398  1.00 12.17           C  
ATOM    436  CZ2 TRP L  56      15.055  29.537  45.275  1.00 11.86           C  
ATOM    437  CZ3 TRP L  56      15.449  29.164  47.618  1.00 12.67           C  
ATOM    438  CH2 TRP L  56      14.608  29.503  46.577  1.00 11.65           C  
ATOM    439  C   TRP L  56      22.225  28.240  46.147  1.00 10.36           C  
ATOM    440  O   TRP L  56      22.255  28.953  47.150  1.00 11.68           O  
ATOM    441  N   ALA L  57      23.320  27.657  45.629  1.00  7.54           N  
ATOM    442  CA  ALA L  57      24.681  27.901  46.020  1.00  7.34           C  
ATOM    443  CB  ALA L  57      25.033  29.399  46.018  1.00 16.28           C  
ATOM    444  C   ALA L  57      25.013  27.364  47.378  1.00  7.97           C  
ATOM    445  O   ALA L  57      26.179  27.068  47.635  1.00 16.38           O  
ATOM    446  N   SER L  58      24.031  27.149  48.274  1.00  7.34           N  
ATOM    447  CA  SER L  58      24.483  26.702  49.563  1.00  7.31           C  
ATOM    448  CB  SER L  58      24.806  27.867  50.513  1.00 11.58           C  
ATOM    449  OG  SER L  58      23.631  28.616  50.784  1.00 16.06           O  
ATOM    450  C   SER L  58      23.435  25.876  50.239  1.00  7.67           C  
ATOM    451  O   SER L  58      23.620  25.474  51.387  1.00 11.60           O  
ATOM    452  N   THR L  59      22.316  25.563  49.560  1.00 24.72           N  
ATOM    453  CA  THR L  59      21.345  24.757  50.247  1.00 23.83           C  
ATOM    454  CB  THR L  59      19.930  25.058  49.860  1.00 25.80           C  
ATOM    455  OG1 THR L  59      19.621  26.414  50.148  1.00 25.65           O  
ATOM    456  CG2 THR L  59      18.997  24.116  50.639  1.00 21.16           C  
ATOM    457  C   THR L  59      21.610  23.325  49.927  1.00 24.98           C  
ATOM    458  O   THR L  59      21.698  22.935  48.764  1.00 25.18           O  
ATOM    459  N   ARG L  60      21.761  22.494  50.976  1.00 25.38           N  
ATOM    460  CA  ARG L  60      22.039  21.112  50.735  1.00 26.20           C  
ATOM    461  CB  ARG L  60      22.893  20.443  51.823  1.00 28.68           C  
ATOM    462  CG  ARG L  60      22.297  20.500  53.226  1.00 32.79           C  
ATOM    463  CD  ARG L  60      23.223  19.893  54.282  1.00 35.57           C  
ATOM    464  NE  ARG L  60      24.405  20.793  54.410  1.00 39.50           N  
ATOM    465  CZ  ARG L  60      24.365  21.858  55.265  1.00 41.25           C  
ATOM    466  NH1 ARG L  60      23.257  22.083  56.027  1.00 42.93           N1+
ATOM    467  NH2 ARG L  60      25.433  22.702  55.354  1.00 41.36           N  
ATOM    468  C   ARG L  60      20.761  20.358  50.560  1.00 26.26           C  
ATOM    469  O   ARG L  60      19.756  20.627  51.217  1.00 27.18           O  
ATOM    470  N   GLU L  61      20.792  19.384  49.630  1.00 25.66           N  
ATOM    471  CA  GLU L  61      19.667  18.548  49.335  1.00 27.20           C  
ATOM    472  CB  GLU L  61      19.850  17.735  48.042  1.00 28.67           C  
ATOM    473  CG  GLU L  61      18.661  16.849  47.672  1.00 31.85           C  
ATOM    474  CD  GLU L  61      17.523  17.744  47.204  1.00 32.33           C  
ATOM    475  OE1 GLU L  61      16.892  18.409  48.066  1.00 35.33           O  
ATOM    476  OE2 GLU L  61      17.263  17.769  45.972  1.00 34.24           O1-
ATOM    477  C   GLU L  61      19.534  17.590  50.475  1.00 28.32           C  
ATOM    478  O   GLU L  61      20.516  17.276  51.144  1.00 26.99           O  
ATOM    479  N   SER L  62      18.308  17.098  50.738  1.00 29.21           N  
ATOM    480  CA  SER L  62      18.148  16.234  51.871  1.00 29.04           C  
ATOM    481  CB  SER L  62      16.693  15.792  52.126  1.00 30.63           C  
ATOM    482  OG  SER L  62      16.237  14.956  51.073  1.00 34.31           O  
ATOM    483  C   SER L  62      18.970  15.003  51.665  1.00 28.05           C  
ATOM    484  O   SER L  62      19.098  14.500  50.550  1.00 28.21           O  
ATOM    485  N   GLY L  63      19.577  14.503  52.760  1.00 27.95           N  
ATOM    486  CA  GLY L  63      20.334  13.287  52.711  1.00 28.36           C  
ATOM    487  C   GLY L  63      21.786  13.584  52.503  1.00 28.56           C  
ATOM    488  O   GLY L  63      22.630  12.717  52.723  1.00 29.69           O  
ATOM    489  N   VAL L  64      22.130  14.815  52.079  1.00 28.06           N  
ATOM    490  CA  VAL L  64      23.515  15.119  51.841  1.00 27.62           C  
ATOM    491  CB  VAL L  64      23.712  16.311  50.948  1.00 26.61           C  
ATOM    492  CG1 VAL L  64      25.214  16.608  50.850  1.00 27.13           C  
ATOM    493  CG2 VAL L  64      23.052  16.029  49.588  1.00 26.68           C  
ATOM    494  C   VAL L  64      24.173  15.418  53.156  1.00 28.16           C  
ATOM    495  O   VAL L  64      23.633  16.152  53.983  1.00 29.73           O  
ATOM    496  N   PRO L  65      25.349  14.882  53.355  1.00 28.83           N  
ATOM    497  CA  PRO L  65      26.075  15.069  54.587  1.00 29.65           C  
ATOM    498  CD  PRO L  65      25.750  13.667  52.668  1.00 28.35           C  
ATOM    499  CB  PRO L  65      27.169  13.999  54.603  1.00 29.38           C  
ATOM    500  CG  PRO L  65      27.176  13.415  53.176  1.00 30.56           C  
ATOM    501  C   PRO L  65      26.574  16.473  54.762  1.00 32.42           C  
ATOM    502  O   PRO L  65      26.811  17.165  53.774  1.00 31.37           O  
ATOM    503  N   ASP L  66      26.761  16.886  56.032  1.00 35.20           N  
ATOM    504  CA  ASP L  66      27.150  18.207  56.444  1.00 35.07           C  
ATOM    505  CB  ASP L  66      27.203  18.370  57.970  1.00 39.75           C  
ATOM    506  CG  ASP L  66      25.797  18.301  58.543  1.00 44.69           C  
ATOM    507  OD1 ASP L  66      24.834  18.089  57.759  1.00 48.39           O  
ATOM    508  OD2 ASP L  66      25.670  18.466  59.784  1.00 44.71           O1-
ATOM    509  C   ASP L  66      28.525  18.527  55.950  1.00 35.56           C  
ATOM    510  O   ASP L  66      28.873  19.696  55.792  1.00 37.49           O  
ATOM    511  N   ARG L  67      29.353  17.500  55.700  1.00 33.75           N  
ATOM    512  CA  ARG L  67      30.719  17.739  55.324  1.00 30.59           C  
ATOM    513  CB  ARG L  67      31.562  16.464  55.117  1.00 31.29           C  
ATOM    514  CG  ARG L  67      31.099  15.529  53.997  1.00 31.27           C  
ATOM    515  CD  ARG L  67      32.063  14.356  53.785  1.00 31.11           C  
ATOM    516  NE  ARG L  67      31.668  13.272  54.727  1.00 30.60           N  
ATOM    517  CZ  ARG L  67      30.861  12.257  54.301  1.00 32.65           C  
ATOM    518  NH1 ARG L  67      30.546  12.147  52.978  1.00 32.62           N1+
ATOM    519  NH2 ARG L  67      30.367  11.352  55.198  1.00 32.20           N  
ATOM    520  C   ARG L  67      30.747  18.539  54.059  1.00 28.23           C  
ATOM    521  O   ARG L  67      31.736  19.217  53.781  1.00 26.63           O  
ATOM    522  N   PHE L  68      29.685  18.437  53.234  1.00 26.62           N  
ATOM    523  CA  PHE L  68      29.625  19.180  52.006  1.00 27.04           C  
ATOM    524  CB  PHE L  68      28.703  18.538  50.957  1.00 27.62           C  
ATOM    525  CG  PHE L  68      29.329  17.277  50.470  1.00 28.21           C  
ATOM    526  CD1 PHE L  68      29.212  16.102  51.169  1.00 28.87           C  
ATOM    527  CD2 PHE L  68      30.030  17.271  49.293  1.00 29.29           C  
ATOM    528  CE1 PHE L  68      29.792  14.947  50.702  1.00 28.22           C  
ATOM    529  CE2 PHE L  68      30.611  16.119  48.822  1.00 29.09           C  
ATOM    530  CZ  PHE L  68      30.497  14.948  49.525  1.00 28.98           C  
ATOM    531  C   PHE L  68      29.048  20.534  52.277  1.00 26.60           C  
ATOM    532  O   PHE L  68      27.965  20.658  52.844  1.00 27.04           O  
ATOM    533  N   THR L  69      29.770  21.599  51.865  1.00 26.08           N  
ATOM    534  CA  THR L  69      29.259  22.923  52.070  1.00 26.61           C  
ATOM    535  CB  THR L  69      29.976  23.684  53.146  1.00 27.33           C  
ATOM    536  OG1 THR L  69      29.917  22.973  54.373  1.00 27.77           O  
ATOM    537  CG2 THR L  69      29.297  25.053  53.311  1.00 27.72           C  
ATOM    538  C   THR L  69      29.437  23.689  50.797  1.00 27.39           C  
ATOM    539  O   THR L  69      30.474  23.608  50.141  1.00 27.25           O  
ATOM    540  N   GLY L  70      28.411  24.472  50.418  1.00 25.00           N  
ATOM    541  CA  GLY L  70      28.518  25.254  49.225  1.00 24.35           C  
ATOM    542  C   GLY L  70      28.472  26.684  49.650  1.00 25.22           C  
ATOM    543  O   GLY L  70      27.698  27.059  50.530  1.00 22.72           O  
ATOM    544  N   SER L  71      29.313  27.529  49.023  1.00 23.60           N  
ATOM    545  CA  SER L  71      29.343  28.912  49.400  1.00 23.51           C  
ATOM    546  CB  SER L  71      30.411  29.244  50.455  1.00 24.03           C  
ATOM    547  OG  SER L  71      31.709  29.026  49.923  1.00 25.87           O  
ATOM    548  C   SER L  71      29.659  29.718  48.183  1.00 23.46           C  
ATOM    549  O   SER L  71      29.894  29.173  47.105  1.00 22.82           O  
ATOM    550  N   GLY L  72      29.667  31.058  48.336  1.00 22.73           N  
ATOM    551  CA  GLY L  72      29.971  31.921  47.231  1.00 23.26           C  
ATOM    552  C   GLY L  72      28.739  32.674  46.850  1.00 23.50           C  
ATOM    553  O   GLY L  72      27.638  32.368  47.304  1.00 23.00           O  
ATOM    554  N   SER L  73      28.908  33.726  46.024  1.00 24.78           N  
ATOM    555  CA  SER L  73      27.782  34.495  45.585  1.00 25.73           C  
ATOM    556  CB  SER L  73      27.359  35.584  46.586  1.00 26.11           C  
ATOM    557  OG  SER L  73      26.240  36.305  46.092  1.00 29.91           O  
ATOM    558  C   SER L  73      28.187  35.184  44.325  1.00 25.17           C  
ATOM    559  O   SER L  73      29.372  35.316  44.026  1.00 26.88           O  
ATOM    560  N   GLY L  74      27.193  35.640  43.542  1.00 24.62           N  
ATOM    561  CA  GLY L  74      27.499  36.351  42.342  1.00 22.74           C  
ATOM    562  C   GLY L  74      28.188  35.438  41.373  1.00 23.38           C  
ATOM    563  O   GLY L  74      27.580  34.517  40.836  1.00 23.75           O  
ATOM    564  N   THR L  75      29.434  35.798  41.009  1.00 23.69           N  
ATOM    565  CA  THR L  75      30.290  35.090  40.090  1.00 24.92           C  
ATOM    566  CB  THR L  75      31.265  36.002  39.402  1.00 25.16           C  
ATOM    567  OG1 THR L  75      32.175  36.553  40.342  1.00 28.91           O  
ATOM    568  CG2 THR L  75      30.484  37.127  38.707  1.00 25.87           C  
ATOM    569  C   THR L  75      31.111  33.976  40.681  1.00 25.49           C  
ATOM    570  O   THR L  75      31.451  33.031  39.969  1.00 25.86           O  
ATOM    571  N   ASP L  76      31.528  34.071  41.961  1.00 26.37           N  
ATOM    572  CA  ASP L  76      32.468  33.086  42.432  1.00 26.49           C  
ATOM    573  CB  ASP L  76      33.735  33.700  43.053  1.00 30.04           C  
ATOM    574  CG  ASP L  76      34.583  34.298  41.935  1.00 35.47           C  
ATOM    575  OD1 ASP L  76      34.513  33.771  40.794  1.00 36.07           O  
ATOM    576  OD2 ASP L  76      35.318  35.283  42.211  1.00 38.30           O1-
ATOM    577  C   ASP L  76      31.854  32.186  43.458  1.00 25.00           C  
ATOM    578  O   ASP L  76      31.336  32.646  44.475  1.00 24.82           O  
ATOM    579  N   PHE L  77      31.924  30.856  43.217  1.00 24.08           N  
ATOM    580  CA  PHE L  77      31.346  29.924  44.142  1.00 22.65           C  
ATOM    581  CB  PHE L  77      30.112  29.181  43.595  1.00 19.90           C  
ATOM    582  CG  PHE L  77      29.110  30.194  43.148  1.00 19.09           C  
ATOM    583  CD1 PHE L  77      28.470  30.998  44.056  1.00 17.71           C  
ATOM    584  CD2 PHE L  77      28.838  30.372  41.812  1.00 17.27           C  
ATOM    585  CE1 PHE L  77      27.559  31.940  43.644  1.00 18.08           C  
ATOM    586  CE2 PHE L  77      27.922  31.312  41.397  1.00 17.49           C  
ATOM    587  CZ  PHE L  77      27.273  32.099  42.313  1.00 16.81           C  
ATOM    588  C   PHE L  77      32.365  28.867  44.465  1.00 23.83           C  
ATOM    589  O   PHE L  77      33.300  28.641  43.697  1.00 24.43           O  
ATOM    590  N   THR L  78      32.219  28.204  45.637  1.00 21.72           N  
ATOM    591  CA  THR L  78      33.134  27.162  46.019  1.00 24.79           C  
ATOM    592  CB  THR L  78      34.181  27.596  47.004  1.00 25.12           C  
ATOM    593  OG1 THR L  78      33.567  28.207  48.129  1.00 28.73           O  
ATOM    594  CG2 THR L  78      35.165  28.560  46.336  1.00 25.55           C  
ATOM    595  C   THR L  78      32.397  26.039  46.683  1.00 24.17           C  
ATOM    596  O   THR L  78      31.419  26.247  47.400  1.00 24.44           O  
ATOM    597  N   LEU L  79      32.874  24.800  46.449  1.00 23.34           N  
ATOM    598  CA  LEU L  79      32.314  23.644  47.088  1.00 23.00           C  
ATOM    599  CB  LEU L  79      31.933  22.525  46.107  1.00 21.65           C  
ATOM    600  CG  LEU L  79      31.330  21.281  46.787  1.00 22.64           C  
ATOM    601  CD1 LEU L  79      29.987  21.590  47.465  1.00 20.78           C  
ATOM    602  CD2 LEU L  79      31.237  20.104  45.812  1.00 20.89           C  
ATOM    603  C   LEU L  79      33.392  23.124  47.985  1.00 23.46           C  
ATOM    604  O   LEU L  79      34.542  22.992  47.567  1.00 22.89           O  
ATOM    605  N   THR L  80      33.063  22.828  49.259  1.00 24.88           N  
ATOM    606  CA  THR L  80      34.106  22.393  50.142  1.00 27.42           C  
ATOM    607  CB  THR L  80      34.434  23.409  51.192  1.00 27.80           C  
ATOM    608  OG1 THR L  80      34.806  24.633  50.579  1.00 28.86           O  
ATOM    609  CG2 THR L  80      35.598  22.879  52.045  1.00 29.59           C  
ATOM    610  C   THR L  80      33.695  21.139  50.849  1.00 27.14           C  
ATOM    611  O   THR L  80      32.538  20.968  51.231  1.00 26.32           O  
ATOM    612  N   ILE L  81      34.661  20.216  51.028  1.00 28.70           N  
ATOM    613  CA  ILE L  81      34.402  18.997  51.736  1.00 29.34           C  
ATOM    614  CB  ILE L  81      34.751  17.776  50.934  1.00 29.10           C  
ATOM    615  CG1 ILE L  81      33.919  17.753  49.642  1.00 28.65           C  
ATOM    616  CG2 ILE L  81      34.528  16.540  51.819  1.00 27.47           C  
ATOM    617  CD1 ILE L  81      34.444  16.780  48.587  1.00 27.96           C  
ATOM    618  C   ILE L  81      35.285  19.028  52.946  1.00 29.77           C  
ATOM    619  O   ILE L  81      36.510  18.977  52.841  1.00 32.50           O  
ATOM    620  N   SER L  82      34.664  19.077  54.139  1.00 30.77           N  
ATOM    621  CA  SER L  82      35.393  19.227  55.368  1.00 31.71           C  
ATOM    622  CB  SER L  82      34.493  19.091  56.605  1.00 29.91           C  
ATOM    623  OG  SER L  82      33.412  20.005  56.523  1.00 34.24           O  
ATOM    624  C   SER L  82      36.406  18.135  55.477  1.00 32.37           C  
ATOM    625  O   SER L  82      37.600  18.391  55.595  1.00 34.33           O  
ATOM    626  N   SER L  83      35.948  16.870  55.465  1.00 32.90           N  
ATOM    627  CA  SER L  83      36.877  15.787  55.547  1.00 32.93           C  
ATOM    628  CB  SER L  83      36.874  15.096  56.921  1.00 33.61           C  
ATOM    629  OG  SER L  83      37.813  14.031  56.947  1.00 38.18           O  
ATOM    630  C   SER L  83      36.439  14.794  54.522  1.00 31.63           C  
ATOM    631  O   SER L  83      35.345  14.242  54.608  1.00 29.05           O  
ATOM    632  N   VAL L  84      37.310  14.523  53.536  1.00 32.52           N  
ATOM    633  CA  VAL L  84      36.982  13.667  52.432  1.00 31.83           C  
ATOM    634  CB  VAL L  84      38.000  13.723  51.333  1.00 30.80           C  
ATOM    635  CG1 VAL L  84      37.660  12.652  50.284  1.00 31.73           C  
ATOM    636  CG2 VAL L  84      38.023  15.151  50.768  1.00 31.47           C  
ATOM    637  C   VAL L  84      36.870  12.243  52.870  1.00 32.23           C  
ATOM    638  O   VAL L  84      37.624  11.766  53.717  1.00 30.92           O  
ATOM    639  N   GLN L  85      35.895  11.529  52.272  1.00 31.44           N  
ATOM    640  CA  GLN L  85      35.651  10.146  52.568  1.00 32.22           C  
ATOM    641  CB  GLN L  85      34.193   9.861  52.972  1.00 31.25           C  
ATOM    642  CG  GLN L  85      33.731  10.608  54.228  1.00 36.27           C  
ATOM    643  CD  GLN L  85      34.407   9.982  55.437  1.00 39.23           C  
ATOM    644  OE1 GLN L  85      34.697   8.788  55.451  1.00 40.01           O  
ATOM    645  NE2 GLN L  85      34.670  10.804  56.487  1.00 40.31           N  
ATOM    646  C   GLN L  85      35.909   9.390  51.299  1.00 32.19           C  
ATOM    647  O   GLN L  85      35.932   9.963  50.213  1.00 33.01           O  
ATOM    648  N   ALA L  86      36.113   8.063  51.403  1.00 31.37           N  
ATOM    649  CA  ALA L  86      36.417   7.262  50.248  1.00 29.60           C  
ATOM    650  CB  ALA L  86      36.635   5.780  50.596  1.00 29.34           C  
ATOM    651  C   ALA L  86      35.275   7.326  49.278  1.00 29.33           C  
ATOM    652  O   ALA L  86      35.476   7.419  48.068  1.00 28.75           O  
ATOM    653  N   GLU L  87      34.037   7.304  49.796  1.00 27.97           N  
ATOM    654  CA  GLU L  87      32.833   7.287  49.013  1.00 29.95           C  
ATOM    655  CB  GLU L  87      31.574   7.221  49.888  1.00 32.63           C  
ATOM    656  CG  GLU L  87      31.481   8.407  50.844  1.00 37.60           C  
ATOM    657  CD  GLU L  87      30.214   8.264  51.664  1.00 41.55           C  
ATOM    658  OE1 GLU L  87      30.081   7.240  52.384  1.00 43.81           O  
ATOM    659  OE2 GLU L  87      29.365   9.191  51.586  1.00 42.00           O1-
ATOM    660  C   GLU L  87      32.737   8.541  48.198  1.00 29.65           C  
ATOM    661  O   GLU L  87      32.091   8.560  47.153  1.00 29.63           O  
ATOM    662  N   ASP L  88      33.366   9.625  48.679  1.00 28.57           N  
ATOM    663  CA  ASP L  88      33.321  10.933  48.091  1.00 26.39           C  
ATOM    664  CB  ASP L  88      33.985  11.997  48.988  1.00 25.33           C  
ATOM    665  CG  ASP L  88      33.100  12.177  50.221  1.00 27.21           C  
ATOM    666  OD1 ASP L  88      31.903  11.788  50.150  1.00 27.06           O  
ATOM    667  OD2 ASP L  88      33.609  12.701  51.248  1.00 26.02           O1-
ATOM    668  C   ASP L  88      33.960  10.964  46.730  1.00 26.34           C  
ATOM    669  O   ASP L  88      33.748  11.910  45.975  1.00 27.20           O  
ATOM    670  N   LEU L  89      34.799   9.973  46.381  1.00 25.69           N  
ATOM    671  CA  LEU L  89      35.455  10.009  45.101  1.00 24.35           C  
ATOM    672  CB  LEU L  89      36.415   8.811  44.934  1.00 25.94           C  
ATOM    673  CG  LEU L  89      37.242   8.735  43.634  1.00 27.24           C  
ATOM    674  CD1 LEU L  89      38.267   7.598  43.731  1.00 25.16           C  
ATOM    675  CD2 LEU L  89      36.368   8.558  42.386  1.00 27.30           C  
ATOM    676  C   LEU L  89      34.418  10.040  44.008  1.00 23.92           C  
ATOM    677  O   LEU L  89      33.517   9.202  43.941  1.00 27.02           O  
ATOM    678  N   ALA L  90      34.538  11.043  43.109  1.00 20.88           N  
ATOM    679  CA  ALA L  90      33.625  11.218  42.015  1.00 20.05           C  
ATOM    680  CB  ALA L  90      32.153  11.353  42.446  1.00 21.73           C  
ATOM    681  C   ALA L  90      34.001  12.497  41.326  1.00 20.41           C  
ATOM    682  O   ALA L  90      35.022  13.109  41.640  1.00 18.30           O  
ATOM    683  N   VAL L  91      33.193  12.913  40.328  1.00 20.26           N  
ATOM    684  CA  VAL L  91      33.438  14.142  39.624  1.00 17.97           C  
ATOM    685  CB  VAL L  91      33.313  14.007  38.133  1.00 18.59           C  
ATOM    686  CG1 VAL L  91      33.494  15.393  37.489  1.00 16.05           C  
ATOM    687  CG2 VAL L  91      34.332  12.962  37.650  1.00 16.23           C  
ATOM    688  C   VAL L  91      32.380  15.105  40.067  1.00 18.58           C  
ATOM    689  O   VAL L  91      31.223  14.726  40.227  1.00 19.89           O  
ATOM    690  N   TYR L  92      32.749  16.385  40.281  1.00 18.74           N  
ATOM    691  CA  TYR L  92      31.784  17.337  40.760  1.00 17.72           C  
ATOM    692  CB  TYR L  92      32.226  18.044  42.053  1.00 17.85           C  
ATOM    693  CG  TYR L  92      32.273  17.018  43.133  1.00 18.27           C  
ATOM    694  CD1 TYR L  92      33.342  16.160  43.237  1.00 18.71           C  
ATOM    695  CD2 TYR L  92      31.250  16.922  44.047  1.00 19.11           C  
ATOM    696  CE1 TYR L  92      33.386  15.213  44.234  1.00 16.45           C  
ATOM    697  CE2 TYR L  92      31.288  15.979  45.046  1.00 17.79           C  
ATOM    698  CZ  TYR L  92      32.360  15.126  45.144  1.00 17.25           C  
ATOM    699  OH  TYR L  92      32.398  14.161  46.171  1.00 18.49           O  
ATOM    700  C   TYR L  92      31.572  18.404  39.725  1.00 18.30           C  
ATOM    701  O   TYR L  92      32.525  18.988  39.210  1.00 16.76           O  
ATOM    702  N   TYR L  93      30.290  18.694  39.411  1.00 18.20           N  
ATOM    703  CA  TYR L  93      29.962  19.675  38.410  1.00 19.01           C  
ATOM    704  CB  TYR L  93      29.085  19.139  37.262  1.00 20.27           C  
ATOM    705  CG  TYR L  93      29.795  18.111  36.447  1.00 19.93           C  
ATOM    706  CD1 TYR L  93      30.712  18.480  35.490  1.00 20.22           C  
ATOM    707  CD2 TYR L  93      29.510  16.776  36.618  1.00 18.80           C  
ATOM    708  CE1 TYR L  93      31.350  17.527  34.732  1.00 21.50           C  
ATOM    709  CE2 TYR L  93      30.145  15.819  35.864  1.00 20.53           C  
ATOM    710  CZ  TYR L  93      31.070  16.194  34.917  1.00 22.26           C  
ATOM    711  OH  TYR L  93      31.726  15.217  34.137  1.00 23.04           O  
ATOM    712  C   TYR L  93      29.124  20.750  39.041  1.00 18.74           C  
ATOM    713  O   TYR L  93      28.314  20.487  39.927  1.00 17.15           O  
ATOM    714  N   CYS L  94      29.322  22.009  38.591  1.00 18.25           N  
ATOM    715  CA  CYS L  94      28.542  23.125  39.053  1.00 19.79           C  
ATOM    716  CB  CYS L  94      29.391  24.342  39.487  1.00 20.33           C  
ATOM    717  SG  CYS L  94      30.505  24.956  38.187  1.00 24.64           S  
ATOM    718  C   CYS L  94      27.682  23.529  37.892  1.00 17.78           C  
ATOM    719  O   CYS L  94      28.085  23.372  36.740  1.00 18.57           O  
ATOM    720  N   GLN L  95      26.458  24.042  38.155  1.00 17.31           N  
ATOM    721  CA  GLN L  95      25.579  24.341  37.057  1.00 17.70           C  
ATOM    722  CB  GLN L  95      24.365  23.404  36.980  1.00 16.73           C  
ATOM    723  CG  GLN L  95      23.402  23.797  35.857  1.00 15.64           C  
ATOM    724  CD  GLN L  95      22.006  23.319  36.229  1.00 16.53           C  
ATOM    725  OE1 GLN L  95      21.834  22.508  37.138  1.00 16.31           O  
ATOM    726  NE2 GLN L  95      20.975  23.856  35.523  1.00 15.44           N  
ATOM    727  C   GLN L  95      24.961  25.695  37.202  1.00 17.35           C  
ATOM    728  O   GLN L  95      24.544  26.105  38.284  1.00 18.92           O  
ATOM    729  N   ASN L  96      24.844  26.398  36.061  1.00 16.34           N  
ATOM    730  CA  ASN L  96      24.197  27.672  35.969  1.00 15.49           C  
ATOM    731  CB  ASN L  96      24.665  28.429  34.710  1.00 16.60           C  
ATOM    732  CG  ASN L  96      23.801  29.652  34.460  1.00 16.60           C  
ATOM    733  OD1 ASN L  96      23.220  30.229  35.377  1.00 16.56           O  
ATOM    734  ND2 ASN L  96      23.699  30.046  33.161  1.00 13.79           N  
ATOM    735  C   ASN L  96      22.742  27.367  35.804  1.00 15.93           C  
ATOM    736  O   ASN L  96      22.335  26.805  34.788  1.00 16.53           O  
ATOM    737  N   ASP L  97      21.959  27.554  36.879  1.00  9.79           N  
ATOM    738  CA  ASP L  97      20.533  27.375  36.933  1.00 10.47           C  
ATOM    739  CB  ASP L  97      20.067  26.868  38.306  1.00 12.78           C  
ATOM    740  CG  ASP L  97      18.719  26.189  38.122  1.00 13.65           C  
ATOM    741  OD1 ASP L  97      18.296  26.022  36.946  1.00 10.40           O  
ATOM    742  OD2 ASP L  97      18.099  25.819  39.155  1.00 13.27           O1-
ATOM    743  C   ASP L  97      19.817  28.662  36.627  1.00 12.24           C  
ATOM    744  O   ASP L  97      18.590  28.703  36.637  1.00 16.24           O  
ATOM    745  N   TYR L  98      20.565  29.775  36.510  1.00 14.41           N  
ATOM    746  CA  TYR L  98      20.001  31.097  36.400  1.00 14.23           C  
ATOM    747  CB  TYR L  98      21.099  32.173  36.510  1.00 15.68           C  
ATOM    748  CG  TYR L  98      20.476  33.518  36.399  1.00 17.02           C  
ATOM    749  CD1 TYR L  98      19.810  34.066  37.471  1.00 15.66           C  
ATOM    750  CD2 TYR L  98      20.571  34.242  35.232  1.00 17.06           C  
ATOM    751  CE1 TYR L  98      19.235  35.312  37.381  1.00 20.41           C  
ATOM    752  CE2 TYR L  98      19.997  35.489  35.136  1.00 17.91           C  
ATOM    753  CZ  TYR L  98      19.328  36.025  36.209  1.00 17.46           C  
ATOM    754  OH  TYR L  98      18.741  37.305  36.110  1.00 18.64           O  
ATOM    755  C   TYR L  98      19.220  31.340  35.138  1.00 13.75           C  
ATOM    756  O   TYR L  98      18.089  31.820  35.204  1.00 16.56           O  
ATOM    757  N   SER L  99      19.777  31.018  33.953  1.00 10.16           N  
ATOM    758  CA  SER L  99      19.049  31.332  32.753  1.00 12.63           C  
ATOM    759  CB  SER L  99      19.349  32.741  32.213  1.00 15.87           C  
ATOM    760  OG  SER L  99      20.728  32.860  31.892  1.00 20.28           O  
ATOM    761  C   SER L  99      19.419  30.348  31.690  1.00 13.53           C  
ATOM    762  O   SER L  99      20.381  29.595  31.824  1.00 14.36           O  
ATOM    763  N   TYR L 100      18.636  30.333  30.592  1.00 13.28           N  
ATOM    764  CA  TYR L 100      18.846  29.417  29.510  1.00 12.85           C  
ATOM    765  CB  TYR L 100      17.559  29.089  28.733  1.00 11.20           C  
ATOM    766  CG  TYR L 100      16.694  28.309  29.663  1.00 11.50           C  
ATOM    767  CD1 TYR L 100      15.993  28.940  30.663  1.00 12.55           C  
ATOM    768  CD2 TYR L 100      16.585  26.945  29.536  1.00 14.43           C  
ATOM    769  CE1 TYR L 100      15.194  28.222  31.521  1.00 13.90           C  
ATOM    770  CE2 TYR L 100      15.787  26.220  30.390  1.00 17.75           C  
ATOM    771  CZ  TYR L 100      15.091  26.860  31.386  1.00 16.53           C  
ATOM    772  OH  TYR L 100      14.271  26.118  32.265  1.00 19.00           O  
ATOM    773  C   TYR L 100      19.833  30.012  28.564  1.00 13.00           C  
ATOM    774  O   TYR L 100      19.886  31.230  28.393  1.00 15.62           O  
ATOM    775  N   PRO L 101      20.646  29.187  27.958  1.00 14.11           N  
ATOM    776  CA  PRO L 101      20.579  27.773  28.216  1.00 14.64           C  
ATOM    777  CD  PRO L 101      21.015  29.461  26.577  1.00 15.25           C  
ATOM    778  CB  PRO L 101      21.207  27.084  27.006  1.00 10.95           C  
ATOM    779  CG  PRO L 101      21.020  28.097  25.868  1.00 14.61           C  
ATOM    780  C   PRO L 101      21.267  27.412  29.489  1.00 12.92           C  
ATOM    781  O   PRO L 101      22.161  28.143  29.916  1.00 12.96           O  
ATOM    782  N   LEU L 102      20.878  26.281  30.108  1.00 10.72           N  
ATOM    783  CA  LEU L 102      21.545  25.882  31.309  1.00  8.63           C  
ATOM    784  CB  LEU L 102      20.847  24.742  32.075  1.00  6.39           C  
ATOM    785  CG  LEU L 102      19.471  25.116  32.664  1.00  8.37           C  
ATOM    786  CD1 LEU L 102      19.587  26.240  33.706  1.00  9.00           C  
ATOM    787  CD2 LEU L 102      18.446  25.425  31.566  1.00  7.18           C  
ATOM    788  C   LEU L 102      22.901  25.406  30.907  1.00  8.16           C  
ATOM    789  O   LEU L 102      23.058  24.726  29.893  1.00 11.20           O  
ATOM    790  N   THR L 103      23.929  25.769  31.694  1.00 13.68           N  
ATOM    791  CA  THR L 103      25.263  25.367  31.347  1.00 14.01           C  
ATOM    792  CB  THR L 103      26.127  26.525  30.939  1.00 15.19           C  
ATOM    793  OG1 THR L 103      26.244  27.450  32.011  1.00 14.40           O  
ATOM    794  CG2 THR L 103      25.497  27.208  29.714  1.00 12.26           C  
ATOM    795  C   THR L 103      25.917  24.721  32.534  1.00 14.15           C  
ATOM    796  O   THR L 103      25.644  25.066  33.683  1.00 15.08           O  
ATOM    797  N   PHE L 104      26.824  23.759  32.268  1.00 16.23           N  
ATOM    798  CA  PHE L 104      27.506  23.044  33.312  1.00 17.08           C  
ATOM    799  CB  PHE L 104      27.358  21.514  33.217  1.00 16.70           C  
ATOM    800  CG  PHE L 104      25.938  21.110  33.440  1.00 17.36           C  
ATOM    801  CD1 PHE L 104      25.023  21.166  32.413  1.00 16.66           C  
ATOM    802  CD2 PHE L 104      25.524  20.656  34.671  1.00 15.99           C  
ATOM    803  CE1 PHE L 104      23.716  20.782  32.611  1.00 19.66           C  
ATOM    804  CE2 PHE L 104      24.219  20.272  34.875  1.00 17.04           C  
ATOM    805  CZ  PHE L 104      23.310  20.335  33.846  1.00 17.63           C  
ATOM    806  C   PHE L 104      28.975  23.310  33.175  1.00 17.50           C  
ATOM    807  O   PHE L 104      29.458  23.690  32.110  1.00 17.40           O  
ATOM    808  N   GLY L 105      29.726  23.134  34.280  1.00 18.50           N  
ATOM    809  CA  GLY L 105      31.146  23.341  34.245  1.00 18.56           C  
ATOM    810  C   GLY L 105      31.794  22.074  33.777  1.00 20.37           C  
ATOM    811  O   GLY L 105      31.140  21.050  33.589  1.00 20.01           O  
ATOM    812  N   ALA L 106      33.124  22.136  33.577  1.00 20.05           N  
ATOM    813  CA  ALA L 106      33.939  21.034  33.148  1.00 19.06           C  
ATOM    814  CB  ALA L 106      35.402  21.441  32.894  1.00 20.57           C  
ATOM    815  C   ALA L 106      33.934  19.989  34.219  1.00 18.14           C  
ATOM    816  O   ALA L 106      34.063  18.798  33.938  1.00 20.10           O  
ATOM    817  N   GLY L 107      33.853  20.418  35.493  1.00 17.45           N  
ATOM    818  CA  GLY L 107      33.813  19.487  36.584  1.00 17.83           C  
ATOM    819  C   GLY L 107      35.184  19.349  37.168  1.00 17.71           C  
ATOM    820  O   GLY L 107      36.187  19.630  36.513  1.00 17.17           O  
ATOM    821  N   THR L 108      35.239  18.922  38.448  1.00 17.77           N  
ATOM    822  CA  THR L 108      36.484  18.699  39.125  1.00 19.63           C  
ATOM    823  CB  THR L 108      36.640  19.533  40.365  1.00 21.52           C  
ATOM    824  OG1 THR L 108      36.543  20.913  40.043  1.00 22.91           O  
ATOM    825  CG2 THR L 108      38.005  19.230  41.007  1.00 20.66           C  
ATOM    826  C   THR L 108      36.483  17.266  39.554  1.00 20.61           C  
ATOM    827  O   THR L 108      35.640  16.844  40.345  1.00 18.03           O  
ATOM    828  N   LYS L 109      37.442  16.472  39.045  1.00 22.20           N  
ATOM    829  CA  LYS L 109      37.474  15.079  39.381  1.00 23.85           C  
ATOM    830  CB  LYS L 109      38.069  14.202  38.263  1.00 26.13           C  
ATOM    831  CG  LYS L 109      38.116  12.710  38.595  1.00 31.86           C  
ATOM    832  CD  LYS L 109      38.438  11.824  37.391  1.00 34.96           C  
ATOM    833  CE  LYS L 109      38.615  10.345  37.741  1.00 39.20           C  
ATOM    834  NZ  LYS L 109      37.315   9.769  38.143  1.00 42.24           N1+
ATOM    835  C   LYS L 109      38.324  14.893  40.597  1.00 22.60           C  
ATOM    836  O   LYS L 109      39.452  15.378  40.654  1.00 24.12           O  
ATOM    837  N   LEU L 110      37.790  14.184  41.611  1.00 21.99           N  
ATOM    838  CA  LEU L 110      38.569  13.914  42.788  1.00 23.07           C  
ATOM    839  CB  LEU L 110      37.788  14.000  44.109  1.00 20.40           C  
ATOM    840  CG  LEU L 110      37.450  15.429  44.564  1.00 18.81           C  
ATOM    841  CD1 LEU L 110      36.670  15.410  45.886  1.00 17.78           C  
ATOM    842  CD2 LEU L 110      38.710  16.302  44.649  1.00 19.15           C  
ATOM    843  C   LEU L 110      39.089  12.513  42.692  1.00 24.87           C  
ATOM    844  O   LEU L 110      38.323  11.554  42.598  1.00 26.02           O  
ATOM    845  N   GLU L 111      40.428  12.366  42.734  1.00 27.27           N  
ATOM    846  CA  GLU L 111      41.025  11.068  42.634  1.00 29.69           C  
ATOM    847  CB  GLU L 111      42.135  10.985  41.575  1.00 32.87           C  
ATOM    848  CG  GLU L 111      41.585  11.180  40.162  1.00 38.12           C  
ATOM    849  CD  GLU L 111      42.717  11.021  39.162  1.00 41.22           C  
ATOM    850  OE1 GLU L 111      43.811  11.590  39.418  1.00 43.93           O  
ATOM    851  OE2 GLU L 111      42.507  10.327  38.133  1.00 45.10           O1-
ATOM    852  C   GLU L 111      41.587  10.709  43.972  1.00 30.02           C  
ATOM    853  O   GLU L 111      41.925  11.582  44.771  1.00 29.71           O  
ATOM    854  N   LEU L 112      41.703   9.393  44.249  1.00 30.69           N  
ATOM    855  CA  LEU L 112      42.083   8.965  45.562  1.00 31.66           C  
ATOM    856  CB  LEU L 112      41.492   7.602  45.959  1.00 30.08           C  
ATOM    857  CG  LEU L 112      41.737   7.246  47.435  1.00 29.78           C  
ATOM    858  CD1 LEU L 112      41.089   8.280  48.372  1.00 36.44           C  
ATOM    859  CD2 LEU L 112      41.277   5.813  47.742  1.00  0.00           C  
ATOM    860  C   LEU L 112      43.565   8.909  45.712  1.00 32.59           C  
ATOM    861  O   LEU L 112      44.309   8.538  44.803  1.00 33.68           O  
ATOM    862  N   LYS L 113      44.019   9.300  46.917  1.00 29.65           N  
ATOM    863  CA  LYS L 113      45.412   9.342  47.217  1.00 32.48           C  
ATOM    864  CB  LYS L 113      45.905  10.789  47.396  1.00 32.07           C  
ATOM    865  CG  LYS L 113      47.418  10.974  47.326  1.00 34.99           C  
ATOM    866  CD  LYS L 113      47.816  12.443  47.167  1.00 37.36           C  
ATOM    867  CE  LYS L 113      49.326  12.678  47.088  1.00 38.97           C  
ATOM    868  NZ  LYS L 113      49.600  14.127  46.968  1.00 39.90           N1+
ATOM    869  C   LYS L 113      45.598   8.629  48.551  1.00 33.10           C  
ATOM    870  O   LYS L 113      44.569   8.270  49.186  1.00 33.72           O  
ATOM    871  OXT LYS L 113      46.777   8.447  48.956  1.00 41.75           O1-
TER     872      LYS L 113 
HETATM  873  N   UNK H 114       8.468   7.994  46.083  1.00 38.32           N  
HETATM  874  CA  UNK H 114       9.284   7.092  45.241  1.00 39.50           C  
HETATM  875  C   UNK H 114       9.273   7.558  43.825  1.00 39.25           C  
HETATM  876  O   UNK H 114       8.714   6.905  42.945  1.00 41.76           O  
ATOM    877  N   VAL H 115       9.901   8.718  43.568  1.00 37.11           N  
ATOM    878  CA  VAL H 115       9.979   9.219  42.229  1.00 34.59           C  
ATOM    879  CB  VAL H 115      10.367  10.665  42.172  1.00 35.76           C  
ATOM    880  CG1 VAL H 115      10.522  11.073  40.701  1.00 37.84           C  
ATOM    881  CG2 VAL H 115       9.328  11.485  42.954  1.00 37.36           C  
ATOM    882  C   VAL H 115      11.040   8.444  41.504  1.00 32.83           C  
ATOM    883  O   VAL H 115      12.073   8.103  42.079  1.00 32.64           O  
ATOM    884  N   GLN H 116      10.789   8.116  40.216  1.00 28.80           N  
ATOM    885  CA  GLN H 116      11.746   7.405  39.406  1.00 27.15           C  
ATOM    886  CB  GLN H 116      11.549   5.879  39.379  1.00 31.24           C  
ATOM    887  CG  GLN H 116      11.966   5.121  40.631  1.00 36.69           C  
ATOM    888  CD  GLN H 116      11.601   3.663  40.391  1.00 41.23           C  
ATOM    889  OE1 GLN H 116      11.036   3.003  41.262  1.00 43.02           O  
ATOM    890  NE2 GLN H 116      11.922   3.145  39.177  1.00 41.67           N  
ATOM    891  C   GLN H 116      11.526   7.777  37.975  1.00 25.26           C  
ATOM    892  O   GLN H 116      10.392   7.968  37.547  1.00 24.92           O  
ATOM    893  N   LEU H 117      12.620   7.882  37.194  1.00 23.57           N  
ATOM    894  CA  LEU H 117      12.470   8.095  35.782  1.00 21.84           C  
ATOM    895  CB  LEU H 117      13.138   9.365  35.214  1.00 20.69           C  
ATOM    896  CG  LEU H 117      12.499  10.691  35.675  1.00 18.36           C  
ATOM    897  CD1 LEU H 117      12.903  11.057  37.107  1.00 18.87           C  
ATOM    898  CD2 LEU H 117      12.750  11.819  34.667  1.00 18.69           C  
ATOM    899  C   LEU H 117      13.097   6.924  35.098  1.00 21.99           C  
ATOM    900  O   LEU H 117      14.248   6.583  35.365  1.00 22.45           O  
ATOM    901  N   GLN H 118      12.346   6.270  34.189  1.00 21.94           N  
ATOM    902  CA  GLN H 118      12.863   5.113  33.517  1.00 23.77           C  
ATOM    903  CB  GLN H 118      11.887   3.924  33.540  1.00 27.99           C  
ATOM    904  CG  GLN H 118      11.639   3.371  34.946  1.00 33.92           C  
ATOM    905  CD  GLN H 118      12.798   2.448  35.306  1.00 33.48           C  
ATOM    906  OE1 GLN H 118      13.064   1.472  34.607  1.00 33.72           O  
ATOM    907  NE2 GLN H 118      13.506   2.752  36.426  1.00 36.08           N  
ATOM    908  C   GLN H 118      13.132   5.480  32.088  1.00 22.05           C  
ATOM    909  O   GLN H 118      12.276   6.038  31.403  1.00 22.73           O  
ATOM    910  N   GLN H 119      14.346   5.160  31.595  1.00 20.69           N  
ATOM    911  CA  GLN H 119      14.707   5.503  30.251  1.00 20.21           C  
ATOM    912  CB  GLN H 119      16.049   6.238  30.128  1.00 20.54           C  
ATOM    913  CG  GLN H 119      16.067   7.592  30.836  1.00 20.91           C  
ATOM    914  CD  GLN H 119      17.419   8.235  30.560  1.00 21.11           C  
ATOM    915  OE1 GLN H 119      18.018   8.852  31.438  1.00 21.70           O  
ATOM    916  NE2 GLN H 119      17.910   8.096  29.300  1.00 18.97           N  
ATOM    917  C   GLN H 119      14.826   4.250  29.446  1.00 19.74           C  
ATOM    918  O   GLN H 119      15.005   3.156  29.977  1.00 20.34           O  
ATOM    919  N   SER H 120      14.739   4.417  28.114  1.00 19.60           N  
ATOM    920  CA  SER H 120      14.755   3.349  27.158  1.00 19.12           C  
ATOM    921  CB  SER H 120      14.450   3.862  25.742  1.00 19.44           C  
ATOM    922  OG  SER H 120      14.471   2.795  24.813  1.00 19.19           O  
ATOM    923  C   SER H 120      16.112   2.707  27.151  1.00 20.07           C  
ATOM    924  O   SER H 120      17.064   3.222  27.729  1.00 19.80           O  
ATOM    925  N   GLY H 121      16.222   1.541  26.481  1.00 19.89           N  
ATOM    926  CA  GLY H 121      17.440   0.780  26.446  1.00 19.28           C  
ATOM    927  C   GLY H 121      18.431   1.421  25.522  1.00 19.77           C  
ATOM    928  O   GLY H 121      18.128   2.377  24.809  1.00 20.39           O  
ATOM    929  N   ALA H 122      19.663   0.870  25.517  1.00 19.31           N  
ATOM    930  CA  ALA H 122      20.744   1.394  24.730  1.00 19.28           C  
ATOM    931  CB  ALA H 122      22.088   0.690  24.986  1.00 17.19           C  
ATOM    932  C   ALA H 122      20.415   1.241  23.278  1.00 21.39           C  
ATOM    933  O   ALA H 122      19.688   0.330  22.882  1.00 23.80           O  
ATOM    934  N   GLU H 123      20.939   2.159  22.438  1.00 21.33           N  
ATOM    935  CA  GLU H 123      20.626   2.098  21.037  1.00 21.01           C  
ATOM    936  CB  GLU H 123      19.761   3.277  20.556  1.00 19.58           C  
ATOM    937  CG  GLU H 123      18.368   3.342  21.185  1.00 25.15           C  
ATOM    938  CD  GLU H 123      17.472   2.299  20.527  1.00 27.75           C  
ATOM    939  OE1 GLU H 123      17.939   1.636  19.563  1.00 31.89           O  
ATOM    940  OE2 GLU H 123      16.303   2.153  20.977  1.00 30.31           O1-
ATOM    941  C   GLU H 123      21.884   2.151  20.220  1.00 21.39           C  
ATOM    942  O   GLU H 123      22.862   2.797  20.592  1.00 20.71           O  
ATOM    943  N   LEU H 124      21.885   1.428  19.081  1.00 21.42           N  
ATOM    944  CA  LEU H 124      22.954   1.493  18.124  1.00 22.06           C  
ATOM    945  CB  LEU H 124      23.637   0.155  17.800  1.00 23.44           C  
ATOM    946  CG  LEU H 124      24.625  -0.343  18.863  1.00 25.00           C  
ATOM    947  CD1 LEU H 124      25.258  -1.674  18.438  1.00 27.13           C  
ATOM    948  CD2 LEU H 124      25.680   0.726  19.172  1.00 24.09           C  
ATOM    949  C   LEU H 124      22.337   1.952  16.845  1.00 23.06           C  
ATOM    950  O   LEU H 124      21.362   1.366  16.375  1.00 24.82           O  
ATOM    951  N   ALA H 125      22.892   3.016  16.235  1.00 23.89           N  
ATOM    952  CA  ALA H 125      22.277   3.491  15.031  1.00 24.90           C  
ATOM    953  CB  ALA H 125      21.415   4.744  15.249  1.00 27.63           C  
ATOM    954  C   ALA H 125      23.334   3.862  14.039  1.00 26.42           C  
ATOM    955  O   ALA H 125      24.450   4.233  14.398  1.00 26.29           O  
ATOM    956  N   ARG H 126      22.989   3.757  12.738  1.00 28.35           N  
ATOM    957  CA  ARG H 126      23.896   4.101  11.680  1.00 29.32           C  
ATOM    958  CB  ARG H 126      23.576   3.444  10.324  1.00 29.13           C  
ATOM    959  CG  ARG H 126      23.817   1.933  10.282  1.00 34.24           C  
ATOM    960  CD  ARG H 126      22.771   1.125  11.052  1.00 38.28           C  
ATOM    961  NE  ARG H 126      21.456   1.341  10.381  1.00 39.29           N  
ATOM    962  CZ  ARG H 126      20.362   0.621  10.759  1.00 40.03           C  
ATOM    963  NH1 ARG H 126      20.469  -0.337  11.728  1.00 39.02           N1+
ATOM    964  NH2 ARG H 126      19.151   0.869  10.177  1.00 40.35           N  
ATOM    965  C   ARG H 126      23.837   5.580  11.494  1.00 30.72           C  
ATOM    966  O   ARG H 126      22.848   6.232  11.827  1.00 31.32           O  
ATOM    967  N   PRO H 127      24.888   6.132  10.959  1.00 30.19           N  
ATOM    968  CA  PRO H 127      24.916   7.552  10.778  1.00 29.74           C  
ATOM    969  CD  PRO H 127      26.219   5.579  11.146  1.00 29.63           C  
ATOM    970  CB  PRO H 127      26.350   7.889  10.379  1.00 29.72           C  
ATOM    971  CG  PRO H 127      27.178   6.781  11.062  1.00 30.99           C  
ATOM    972  C   PRO H 127      23.871   7.974   9.798  1.00 30.52           C  
ATOM    973  O   PRO H 127      23.615   7.240   8.845  1.00 31.93           O  
ATOM    974  N   GLY H 128      23.241   9.142  10.030  1.00 28.82           N  
ATOM    975  CA  GLY H 128      22.259   9.652   9.121  1.00 27.13           C  
ATOM    976  C   GLY H 128      20.899   9.205   9.558  1.00 27.66           C  
ATOM    977  O   GLY H 128      19.889   9.692   9.053  1.00 25.65           O  
ATOM    978  N   ALA H 129      20.835   8.258  10.513  1.00 27.02           N  
ATOM    979  CA  ALA H 129      19.583   7.745  10.995  1.00 26.86           C  
ATOM    980  CB  ALA H 129      19.688   6.327  11.578  1.00 25.13           C  
ATOM    981  C   ALA H 129      19.084   8.638  12.088  1.00 26.60           C  
ATOM    982  O   ALA H 129      19.719   9.630  12.439  1.00 25.41           O  
ATOM    983  N   SER H 130      17.879   8.331  12.611  1.00 25.49           N  
ATOM    984  CA  SER H 130      17.332   9.077  13.706  1.00 25.83           C  
ATOM    985  CB  SER H 130      16.098   9.908  13.324  1.00 28.07           C  
ATOM    986  OG  SER H 130      15.068   9.059  12.842  1.00 34.38           O  
ATOM    987  C   SER H 130      16.914   8.087  14.753  1.00 25.05           C  
ATOM    988  O   SER H 130      16.598   6.939  14.445  1.00 27.06           O  
ATOM    989  N   VAL H 131      16.933   8.502  16.037  1.00 21.83           N  
ATOM    990  CA  VAL H 131      16.532   7.614  17.090  1.00 19.28           C  
ATOM    991  CB  VAL H 131      17.686   7.054  17.864  1.00 17.68           C  
ATOM    992  CG1 VAL H 131      18.442   8.220  18.523  1.00 15.71           C  
ATOM    993  CG2 VAL H 131      17.152   6.013  18.859  1.00 16.72           C  
ATOM    994  C   VAL H 131      15.671   8.382  18.045  1.00 19.05           C  
ATOM    995  O   VAL H 131      15.802   9.597  18.172  1.00 20.39           O  
ATOM    996  N   LYS H 132      14.743   7.683  18.732  1.00 18.72           N  
ATOM    997  CA  LYS H 132      13.879   8.343  19.672  1.00 17.82           C  
ATOM    998  CB  LYS H 132      12.390   8.263  19.293  1.00 18.81           C  
ATOM    999  CG  LYS H 132      11.457   8.966  20.285  1.00 23.33           C  
ATOM   1000  CD  LYS H 132       9.996   9.018  19.833  1.00 24.72           C  
ATOM   1001  CE  LYS H 132       9.557  10.378  19.292  1.00 24.66           C  
ATOM   1002  NZ  LYS H 132       8.161  10.295  18.807  1.00 25.96           N1+
ATOM   1003  C   LYS H 132      14.021   7.664  20.999  1.00 17.90           C  
ATOM   1004  O   LYS H 132      13.745   6.475  21.134  1.00 21.00           O  
ATOM   1005  N   LEU H 133      14.439   8.429  22.025  1.00 17.58           N  
ATOM   1006  CA  LEU H 133      14.639   7.917  23.352  1.00 14.98           C  
ATOM   1007  CB  LEU H 133      15.861   8.554  24.032  1.00 13.91           C  
ATOM   1008  CG  LEU H 133      17.214   8.101  23.448  1.00 18.89           C  
ATOM   1009  CD1 LEU H 133      17.248   8.177  21.915  1.00 18.80           C  
ATOM   1010  CD2 LEU H 133      18.353   8.938  24.044  1.00 17.78           C  
ATOM   1011  C   LEU H 133      13.422   8.255  24.157  1.00 16.72           C  
ATOM   1012  O   LEU H 133      12.726   9.225  23.863  1.00 16.70           O  
ATOM   1013  N   SER H 134      13.123   7.446  25.197  1.00 16.06           N  
ATOM   1014  CA  SER H 134      11.946   7.692  25.984  1.00 17.60           C  
ATOM   1015  CB  SER H 134      10.919   6.547  25.943  1.00 16.84           C  
ATOM   1016  OG  SER H 134      10.460   6.326  24.619  1.00 19.34           O  
ATOM   1017  C   SER H 134      12.335   7.816  27.424  1.00 18.26           C  
ATOM   1018  O   SER H 134      13.344   7.264  27.858  1.00 19.28           O  
ATOM   1019  N   CYS H 135      11.524   8.575  28.196  1.00 17.99           N  
ATOM   1020  CA  CYS H 135      11.744   8.767  29.603  1.00 19.47           C  
ATOM   1021  CB  CYS H 135      12.373  10.147  29.910  1.00 19.00           C  
ATOM   1022  SG  CYS H 135      12.682  10.453  31.677  1.00 22.95           S  
ATOM   1023  C   CYS H 135      10.396   8.672  30.271  1.00 20.33           C  
ATOM   1024  O   CYS H 135       9.549   9.553  30.128  1.00 21.43           O  
ATOM   1025  N   LYS H 136      10.170   7.586  31.038  1.00 20.25           N  
ATOM   1026  CA  LYS H 136       8.904   7.339  31.685  1.00 20.46           C  
ATOM   1027  CB  LYS H 136       8.541   5.839  31.687  1.00 21.77           C  
ATOM   1028  CG  LYS H 136       7.278   5.477  32.476  1.00 24.42           C  
ATOM   1029  CD  LYS H 136       5.970   5.972  31.861  0.50 25.74           C  
ATOM   1030  CE  LYS H 136       4.728   5.563  32.660  0.50 26.31           C  
ATOM   1031  NZ  LYS H 136       4.521   4.100  32.558  0.50 26.17           N1+
ATOM   1032  C   LYS H 136       9.006   7.763  33.114  1.00 20.71           C  
ATOM   1033  O   LYS H 136       9.929   7.367  33.822  1.00 19.48           O  
ATOM   1034  N   ALA H 137       8.038   8.576  33.584  1.00 21.60           N  
ATOM   1035  CA  ALA H 137       8.066   9.036  34.943  1.00 24.10           C  
ATOM   1036  CB  ALA H 137       7.506  10.459  35.108  1.00 22.08           C  
ATOM   1037  C   ALA H 137       7.207   8.120  35.751  1.00 25.08           C  
ATOM   1038  O   ALA H 137       6.141   7.696  35.308  1.00 26.46           O  
ATOM   1039  N   SER H 138       7.680   7.774  36.966  1.00 26.57           N  
ATOM   1040  CA  SER H 138       6.942   6.906  37.827  1.00 28.54           C  
ATOM   1041  CB  SER H 138       7.609   5.519  37.940  1.00 30.97           C  
ATOM   1042  OG  SER H 138       6.873   4.669  38.805  1.00 33.19           O  
ATOM   1043  C   SER H 138       6.943   7.540  39.184  1.00 29.19           C  
ATOM   1044  O   SER H 138       7.981   7.990  39.664  1.00 29.41           O  
ATOM   1045  N   GLY H 139       5.774   7.625  39.866  1.00 50.03           N  
ATOM   1046  CA  GLY H 139       5.776   8.084  41.236  1.00 48.42           C  
ATOM   1047  C   GLY H 139       5.313   9.504  41.467  1.00 51.67           C  
ATOM   1048  O   GLY H 139       5.138   9.885  42.624  1.00 54.74           O  
ATOM   1049  N   TYR H 140       5.113  10.357  40.442  1.00 50.40           N  
ATOM   1050  CA  TYR H 140       4.672  11.685  40.800  1.00 49.88           C  
ATOM   1051  CB  TYR H 140       5.833  12.672  41.021  1.00 48.02           C  
ATOM   1052  CG  TYR H 140       6.534  12.881  39.723  1.00 46.28           C  
ATOM   1053  CD1 TYR H 140       6.133  13.868  38.858  1.00 43.32           C  
ATOM   1054  CD2 TYR H 140       7.599  12.095  39.360  1.00 44.60           C  
ATOM   1055  CE1 TYR H 140       6.778  14.065  37.659  1.00 43.64           C  
ATOM   1056  CE2 TYR H 140       8.248  12.286  38.164  1.00 44.42           C  
ATOM   1057  CZ  TYR H 140       7.839  13.272  37.307  1.00 44.85           C  
ATOM   1058  OH  TYR H 140       8.503  13.470  36.079  1.00 41.92           O  
ATOM   1059  C   TYR H 140       3.798  12.235  39.709  1.00 51.71           C  
ATOM   1060  O   TYR H 140       3.599  11.593  38.681  1.00 50.07           O  
ATOM   1061  N   THR H 141       3.221  13.442  39.924  1.00 53.73           N  
ATOM   1062  CA  THR H 141       2.393  14.049  38.913  1.00 53.28           C  
ATOM   1063  CB  THR H 141       1.556  15.201  39.387  1.00 57.57           C  
ATOM   1064  OG1 THR H 141       2.375  16.193  39.987  1.00 48.55           O  
ATOM   1065  CG2 THR H 141       0.503  14.692  40.371  1.00 45.24           C  
ATOM   1066  C   THR H 141       3.289  14.591  37.850  1.00 50.22           C  
ATOM   1067  O   THR H 141       3.996  15.577  38.046  1.00 49.12           O  
ATOM   1068  N   PHE H 142       3.202  13.973  36.661  1.00 49.61           N  
ATOM   1069  CA  PHE H 142       4.026  14.231  35.517  1.00 48.79           C  
ATOM   1070  CB  PHE H 142       3.664  13.286  34.354  1.00 49.12           C  
ATOM   1071  CG  PHE H 142       4.561  13.524  33.189  1.00 50.30           C  
ATOM   1072  CD1 PHE H 142       5.858  13.063  33.201  1.00 51.84           C  
ATOM   1073  CD2 PHE H 142       4.098  14.179  32.070  1.00 50.89           C  
ATOM   1074  CE1 PHE H 142       6.686  13.272  32.123  1.00 50.02           C  
ATOM   1075  CE2 PHE H 142       4.921  14.391  30.989  1.00 51.51           C  
ATOM   1076  CZ  PHE H 142       6.218  13.938  31.015  1.00 51.57           C  
ATOM   1077  C   PHE H 142       3.858  15.651  35.063  1.00 48.94           C  
ATOM   1078  O   PHE H 142       4.826  16.336  34.740  1.00 49.09           O  
ATOM   1079  N   THR H 143       2.612  16.141  35.064  1.00 47.76           N  
ATOM   1080  CA  THR H 143       2.244  17.428  34.549  1.00 49.61           C  
ATOM   1081  CB  THR H 143       0.768  17.656  34.661  1.00 51.02           C  
ATOM   1082  OG1 THR H 143       0.058  16.620  34.000  1.00 47.27           O  
ATOM   1083  CG2 THR H 143       0.439  19.006  34.012  1.00 44.56           C  
ATOM   1084  C   THR H 143       2.907  18.519  35.331  1.00 49.47           C  
ATOM   1085  O   THR H 143       3.173  19.596  34.799  1.00 48.33           O  
ATOM   1086  N   SER H 144       3.162  18.281  36.627  1.00 48.30           N  
ATOM   1087  CA  SER H 144       3.630  19.322  37.494  1.00 47.77           C  
ATOM   1088  CB  SER H 144       3.548  18.948  38.987  1.00 51.45           C  
ATOM   1089  OG  SER H 144       4.386  17.841  39.278  1.00 56.76           O  
ATOM   1090  C   SER H 144       5.031  19.811  37.202  1.00 49.41           C  
ATOM   1091  O   SER H 144       5.337  20.937  37.589  1.00 50.67           O  
ATOM   1092  N   TYR H 145       5.915  19.034  36.519  1.00 48.55           N  
ATOM   1093  CA  TYR H 145       7.299  19.471  36.378  1.00 43.20           C  
ATOM   1094  CB  TYR H 145       8.281  18.577  37.155  1.00 43.72           C  
ATOM   1095  CG  TYR H 145       7.948  18.663  38.603  1.00 45.08           C  
ATOM   1096  CD1 TYR H 145       8.414  19.706  39.363  1.00 45.85           C  
ATOM   1097  CD2 TYR H 145       7.169  17.701  39.204  1.00 45.75           C  
ATOM   1098  CE1 TYR H 145       8.116  19.796  40.701  1.00 45.78           C  
ATOM   1099  CE2 TYR H 145       6.865  17.783  40.543  1.00 44.25           C  
ATOM   1100  CZ  TYR H 145       7.338  18.832  41.293  1.00 44.55           C  
ATOM   1101  OH  TYR H 145       7.029  18.924  42.666  1.00 50.25           O  
ATOM   1102  C   TYR H 145       7.775  19.426  34.926  1.00 41.80           C  
ATOM   1103  O   TYR H 145       7.169  18.756  34.097  1.00 44.07           O  
ATOM   1104  N   TRP H 146       8.899  20.143  34.610  1.00 21.12           N  
ATOM   1105  CA  TRP H 146       9.510  20.355  33.326  1.00 19.15           C  
ATOM   1106  CB  TRP H 146      10.408  21.601  33.278  1.00 21.07           C  
ATOM   1107  CG  TRP H 146       9.692  22.920  33.423  1.00 21.38           C  
ATOM   1108  CD2 TRP H 146       9.452  23.820  32.335  1.00 21.65           C  
ATOM   1109  CD1 TRP H 146       9.195  23.520  34.541  1.00 21.18           C  
ATOM   1110  NE1 TRP H 146       8.656  24.741  34.215  1.00 22.01           N  
ATOM   1111  CE2 TRP H 146       8.808  24.940  32.860  1.00 22.66           C  
ATOM   1112  CE3 TRP H 146       9.754  23.725  31.007  1.00 21.19           C  
ATOM   1113  CZ2 TRP H 146       8.453  25.990  32.060  1.00 20.61           C  
ATOM   1114  CZ3 TRP H 146       9.387  24.780  30.202  1.00 21.96           C  
ATOM   1115  CH2 TRP H 146       8.748  25.890  30.716  1.00 21.45           C  
ATOM   1116  C   TRP H 146      10.434  19.197  33.111  1.00 19.24           C  
ATOM   1117  O   TRP H 146      11.123  18.774  34.037  1.00 19.67           O  
ATOM   1118  N   MET H 147      10.492  18.659  31.876  1.00 18.07           N  
ATOM   1119  CA  MET H 147      11.336  17.521  31.650  1.00 17.47           C  
ATOM   1120  CB  MET H 147      10.633  16.381  30.892  1.00 20.45           C  
ATOM   1121  CG  MET H 147       9.408  15.848  31.642  1.00 20.97           C  
ATOM   1122  SD  MET H 147       9.749  15.253  33.326  1.00 23.97           S  
ATOM   1123  CE  MET H 147      10.551  13.714  32.807  1.00 19.86           C  
ATOM   1124  C   MET H 147      12.509  17.979  30.841  1.00 17.52           C  
ATOM   1125  O   MET H 147      12.365  18.662  29.830  1.00 16.10           O  
ATOM   1126  N   GLN H 148      13.724  17.594  31.261  1.00 16.62           N  
ATOM   1127  CA  GLN H 148      14.883  18.108  30.603  1.00 16.20           C  
ATOM   1128  CB  GLN H 148      15.710  18.970  31.556  1.00 15.20           C  
ATOM   1129  CG  GLN H 148      14.806  20.052  32.144  1.00 17.68           C  
ATOM   1130  CD  GLN H 148      15.590  20.878  33.133  1.00 22.61           C  
ATOM   1131  OE1 GLN H 148      16.435  21.681  32.745  1.00 25.53           O  
ATOM   1132  NE2 GLN H 148      15.309  20.684  34.449  1.00 18.73           N  
ATOM   1133  C   GLN H 148      15.709  16.980  30.088  1.00 16.47           C  
ATOM   1134  O   GLN H 148      15.590  15.841  30.540  1.00 17.27           O  
ATOM   1135  N   TRP H 149      16.548  17.279  29.077  1.00 14.19           N  
ATOM   1136  CA  TRP H 149      17.385  16.266  28.508  1.00 14.47           C  
ATOM   1137  CB  TRP H 149      16.995  15.919  27.062  1.00 14.29           C  
ATOM   1138  CG  TRP H 149      15.672  15.199  26.950  1.00 15.93           C  
ATOM   1139  CD2 TRP H 149      15.548  13.769  26.915  1.00 17.84           C  
ATOM   1140  CD1 TRP H 149      14.405  15.699  26.865  1.00 15.37           C  
ATOM   1141  NE1 TRP H 149      13.498  14.669  26.780  1.00 17.14           N  
ATOM   1142  CE2 TRP H 149      14.188  13.475  26.810  1.00 17.83           C  
ATOM   1143  CE3 TRP H 149      16.492  12.784  26.967  1.00 17.05           C  
ATOM   1144  CZ2 TRP H 149      13.750  12.182  26.754  1.00 16.03           C  
ATOM   1145  CZ3 TRP H 149      16.048  11.484  26.910  1.00 17.19           C  
ATOM   1146  CH2 TRP H 149      14.704  11.189  26.806  1.00 15.88           C  
ATOM   1147  C   TRP H 149      18.800  16.767  28.513  1.00 15.54           C  
ATOM   1148  O   TRP H 149      19.073  17.900  28.117  1.00 16.28           O  
ATOM   1149  N   VAL H 150      19.746  15.919  28.966  1.00 14.02           N  
ATOM   1150  CA  VAL H 150      21.125  16.318  29.051  1.00 13.48           C  
ATOM   1151  CB  VAL H 150      21.621  16.386  30.466  1.00 13.37           C  
ATOM   1152  CG1 VAL H 150      23.106  16.775  30.457  1.00 11.55           C  
ATOM   1153  CG2 VAL H 150      20.726  17.362  31.248  1.00 13.24           C  
ATOM   1154  C   VAL H 150      21.967  15.302  28.333  1.00 15.98           C  
ATOM   1155  O   VAL H 150      21.694  14.103  28.372  1.00 16.84           O  
ATOM   1156  N   LYS H 151      23.037  15.782  27.663  1.00 17.28           N  
ATOM   1157  CA  LYS H 151      23.913  14.954  26.877  1.00 17.00           C  
ATOM   1158  CB  LYS H 151      24.166  15.580  25.495  1.00 16.40           C  
ATOM   1159  CG  LYS H 151      25.113  14.803  24.581  1.00 16.98           C  
ATOM   1160  CD  LYS H 151      25.156  15.385  23.167  1.00 17.94           C  
ATOM   1161  CE  LYS H 151      26.179  14.717  22.248  1.00 19.25           C  
ATOM   1162  NZ  LYS H 151      26.138  15.344  20.906  1.00 22.92           N1+
ATOM   1163  C   LYS H 151      25.245  14.875  27.555  1.00 18.11           C  
ATOM   1164  O   LYS H 151      25.702  15.847  28.155  1.00 18.36           O  
ATOM   1165  N   GLN H 152      25.906  13.701  27.497  1.00 18.75           N  
ATOM   1166  CA  GLN H 152      27.212  13.595  28.091  1.00 19.61           C  
ATOM   1167  CB  GLN H 152      27.176  13.044  29.529  1.00 18.13           C  
ATOM   1168  CG  GLN H 152      28.556  12.929  30.181  1.00 16.70           C  
ATOM   1169  CD  GLN H 152      28.356  12.545  31.642  1.00 18.44           C  
ATOM   1170  OE1 GLN H 152      27.245  12.231  32.067  1.00 18.59           O  
ATOM   1171  NE2 GLN H 152      29.458  12.579  32.437  1.00 15.12           N  
ATOM   1172  C   GLN H 152      28.030  12.660  27.255  1.00 22.39           C  
ATOM   1173  O   GLN H 152      27.750  11.464  27.183  1.00 22.64           O  
ATOM   1174  N   ARG H 153      29.087  13.187  26.604  1.00 23.82           N  
ATOM   1175  CA  ARG H 153      29.945  12.384  25.780  1.00 27.00           C  
ATOM   1176  CB  ARG H 153      30.794  13.206  24.799  1.00 26.99           C  
ATOM   1177  CG  ARG H 153      29.947  14.055  23.850  1.00 34.81           C  
ATOM   1178  CD  ARG H 153      30.738  14.640  22.682  1.00 39.45           C  
ATOM   1179  NE  ARG H 153      29.862  15.649  22.025  1.00 43.88           N  
ATOM   1180  CZ  ARG H 153      30.183  16.131  20.788  1.00 46.41           C  
ATOM   1181  NH1 ARG H 153      31.266  15.637  20.120  1.00 45.89           N1+
ATOM   1182  NH2 ARG H 153      29.417  17.113  20.230  1.00 48.26           N  
ATOM   1183  C   ARG H 153      30.870  11.668  26.699  1.00 28.42           C  
ATOM   1184  O   ARG H 153      31.076  12.096  27.833  1.00 27.85           O  
ATOM   1185  N   PRO H 154      31.441  10.586  26.255  1.00 31.66           N  
ATOM   1186  CA  PRO H 154      32.274   9.817  27.124  1.00 34.91           C  
ATOM   1187  CD  PRO H 154      30.890   9.792  25.170  1.00 32.90           C  
ATOM   1188  CB  PRO H 154      32.684   8.590  26.312  1.00 35.05           C  
ATOM   1189  CG  PRO H 154      31.482   8.382  25.366  1.00 32.99           C  
ATOM   1190  C   PRO H 154      33.385  10.611  27.732  1.00 37.23           C  
ATOM   1191  O   PRO H 154      33.628  10.477  28.930  1.00 36.57           O  
ATOM   1192  N   GLY H 155      34.084  11.431  26.937  1.00 41.27           N  
ATOM   1193  CA  GLY H 155      35.173  12.219  27.434  1.00 45.02           C  
ATOM   1194  C   GLY H 155      34.729  13.390  28.257  1.00 45.02           C  
ATOM   1195  O   GLY H 155      35.377  13.736  29.244  1.00 44.77           O  
ATOM   1196  N   GLN H 156      33.601  14.019  27.873  1.00 44.53           N  
ATOM   1197  CA  GLN H 156      33.297  15.340  28.345  1.00 43.75           C  
ATOM   1198  CB  GLN H 156      32.799  16.244  27.215  1.00 46.56           C  
ATOM   1199  CG  GLN H 156      33.872  16.476  26.155  1.00 48.84           C  
ATOM   1200  CD  GLN H 156      33.224  17.193  24.990  1.00 48.73           C  
ATOM   1201  OE1 GLN H 156      32.622  18.252  25.148  1.00 48.90           O  
ATOM   1202  NE2 GLN H 156      33.341  16.591  23.777  1.00 52.51           N  
ATOM   1203  C   GLN H 156      32.305  15.431  29.458  1.00 40.81           C  
ATOM   1204  O   GLN H 156      31.957  14.465  30.138  1.00 42.73           O  
ATOM   1205  N   GLY H 157      31.884  16.693  29.688  1.00 35.32           N  
ATOM   1206  CA  GLY H 157      30.976  17.064  30.729  1.00 30.16           C  
ATOM   1207  C   GLY H 157      29.573  17.005  30.223  1.00 27.28           C  
ATOM   1208  O   GLY H 157      29.295  16.486  29.143  1.00 25.56           O  
ATOM   1209  N   LEU H 158      28.650  17.557  31.032  1.00 23.88           N  
ATOM   1210  CA  LEU H 158      27.242  17.542  30.778  1.00 20.44           C  
ATOM   1211  CB  LEU H 158      26.446  17.720  32.077  1.00 20.09           C  
ATOM   1212  CG  LEU H 158      26.746  16.622  33.116  1.00 20.00           C  
ATOM   1213  CD1 LEU H 158      26.065  16.916  34.459  1.00 19.29           C  
ATOM   1214  CD2 LEU H 158      26.374  15.231  32.585  1.00 19.80           C  
ATOM   1215  C   LEU H 158      26.881  18.671  29.857  1.00 18.99           C  
ATOM   1216  O   LEU H 158      27.453  19.759  29.934  1.00 21.24           O  
ATOM   1217  N   GLU H 159      25.913  18.427  28.945  1.00 19.27           N  
ATOM   1218  CA  GLU H 159      25.450  19.459  28.058  1.00 19.26           C  
ATOM   1219  CB  GLU H 159      25.858  19.274  26.581  1.00 22.22           C  
ATOM   1220  CG  GLU H 159      27.337  19.564  26.304  1.00 26.50           C  
ATOM   1221  CD  GLU H 159      27.563  19.508  24.798  1.00 28.85           C  
ATOM   1222  OE1 GLU H 159      27.266  18.447  24.190  1.00 30.33           O  
ATOM   1223  OE2 GLU H 159      28.031  20.530  24.234  1.00 30.12           O1-
ATOM   1224  C   GLU H 159      23.952  19.474  28.110  1.00 18.45           C  
ATOM   1225  O   GLU H 159      23.302  18.439  27.988  1.00 20.89           O  
ATOM   1226  N   TRP H 160      23.361  20.673  28.283  1.00 18.35           N  
ATOM   1227  CA  TRP H 160      21.933  20.780  28.386  1.00 16.72           C  
ATOM   1228  CB  TRP H 160      21.512  22.014  29.204  1.00 14.27           C  
ATOM   1229  CG  TRP H 160      20.027  22.159  29.390  1.00 16.52           C  
ATOM   1230  CD2 TRP H 160      19.216  23.124  28.705  1.00 16.55           C  
ATOM   1231  CD1 TRP H 160      19.192  21.464  30.213  1.00 16.10           C  
ATOM   1232  NE1 TRP H 160      17.905  21.929  30.075  1.00 17.12           N  
ATOM   1233  CE2 TRP H 160      17.907  22.952  29.151  1.00 16.83           C  
ATOM   1234  CE3 TRP H 160      19.536  24.076  27.778  1.00 17.64           C  
ATOM   1235  CZ2 TRP H 160      16.893  23.733  28.676  1.00 16.51           C  
ATOM   1236  CZ3 TRP H 160      18.510  24.863  27.301  1.00 17.76           C  
ATOM   1237  CH2 TRP H 160      17.212  24.693  27.741  1.00 17.67           C  
ATOM   1238  C   TRP H 160      21.367  20.892  27.001  1.00 17.74           C  
ATOM   1239  O   TRP H 160      21.784  21.745  26.224  1.00 16.71           O  
ATOM   1240  N   ILE H 161      20.487  19.941  26.622  1.00 17.77           N  
ATOM   1241  CA  ILE H 161      19.824  19.919  25.345  1.00 17.31           C  
ATOM   1242  CB  ILE H 161      19.397  18.531  24.963  1.00 18.83           C  
ATOM   1243  CG1 ILE H 161      20.636  17.621  24.903  1.00 18.43           C  
ATOM   1244  CG2 ILE H 161      18.638  18.604  23.627  1.00 16.93           C  
ATOM   1245  CD1 ILE H 161      20.307  16.132  24.819  1.00 21.07           C  
ATOM   1246  C   ILE H 161      18.626  20.825  25.273  1.00 17.79           C  
ATOM   1247  O   ILE H 161      18.474  21.590  24.321  1.00 19.23           O  
ATOM   1248  N   GLY H 162      17.728  20.756  26.282  1.00 16.22           N  
ATOM   1249  CA  GLY H 162      16.515  21.533  26.246  1.00 16.21           C  
ATOM   1250  C   GLY H 162      15.549  20.965  27.245  1.00 17.62           C  
ATOM   1251  O   GLY H 162      15.899  20.094  28.039  1.00 18.46           O  
ATOM   1252  N   ALA H 163      14.292  21.465  27.237  1.00 16.54           N  
ATOM   1253  CA  ALA H 163      13.312  20.992  28.177  1.00 15.51           C  
ATOM   1254  CB  ALA H 163      13.361  21.721  29.531  1.00 15.98           C  
ATOM   1255  C   ALA H 163      11.955  21.236  27.599  1.00 17.01           C  
ATOM   1256  O   ALA H 163      11.803  22.003  26.651  1.00 17.41           O  
ATOM   1257  N   ILE H 164      10.930  20.548  28.143  1.00 17.61           N  
ATOM   1258  CA  ILE H 164       9.590  20.725  27.671  1.00 17.33           C  
ATOM   1259  CB  ILE H 164       9.130  19.619  26.768  1.00 17.58           C  
ATOM   1260  CG1 ILE H 164       7.727  19.920  26.216  1.00 17.23           C  
ATOM   1261  CG2 ILE H 164       9.248  18.295  27.536  1.00 18.31           C  
ATOM   1262  CD1 ILE H 164       7.315  18.998  25.069  1.00 13.61           C  
ATOM   1263  C   ILE H 164       8.667  20.762  28.848  1.00 19.02           C  
ATOM   1264  O   ILE H 164       8.926  20.154  29.886  1.00 20.60           O  
ATOM   1265  N   TYR H 165       7.553  21.507  28.714  1.00 19.95           N  
ATOM   1266  CA  TYR H 165       6.598  21.548  29.780  1.00 20.46           C  
ATOM   1267  CB  TYR H 165       6.135  22.982  30.108  1.00 20.61           C  
ATOM   1268  CG  TYR H 165       5.347  22.971  31.376  1.00 23.48           C  
ATOM   1269  CD1 TYR H 165       5.998  22.926  32.588  1.00 23.67           C  
ATOM   1270  CD2 TYR H 165       3.971  22.992  31.363  1.00 21.55           C  
ATOM   1271  CE1 TYR H 165       5.294  22.917  33.769  1.00  0.00           C  
ATOM   1272  CE2 TYR H 165       3.259  22.985  32.541  1.00  0.00           C  
ATOM   1273  CZ  TYR H 165       3.921  22.950  33.745  1.00  0.00           C  
ATOM   1274  OH  TYR H 165       3.192  22.943  34.953  1.00  0.00           O  
ATOM   1275  C   TYR H 165       5.453  20.748  29.257  1.00 19.93           C  
ATOM   1276  O   TYR H 165       4.796  21.120  28.289  1.00 20.42           O  
ATOM   1277  N   PRO H 166       5.229  19.623  29.888  1.00 32.44           N  
ATOM   1278  CA  PRO H 166       4.238  18.691  29.425  1.00 33.37           C  
ATOM   1279  CD  PRO H 166       6.271  18.972  30.665  1.00 32.08           C  
ATOM   1280  CB  PRO H 166       4.406  17.448  30.294  1.00 32.33           C  
ATOM   1281  CG  PRO H 166       5.899  17.478  30.675  1.00 33.31           C  
ATOM   1282  C   PRO H 166       2.847  19.243  29.393  1.00 34.51           C  
ATOM   1283  O   PRO H 166       2.057  18.797  28.563  1.00 35.89           O  
ATOM   1284  N   GLY H 167       2.494  20.177  30.294  1.00 34.93           N  
ATOM   1285  CA  GLY H 167       1.137  20.636  30.243  1.00 35.76           C  
ATOM   1286  C   GLY H 167       0.872  21.409  28.981  1.00 36.65           C  
ATOM   1287  O   GLY H 167      -0.088  21.129  28.264  1.00 36.88           O  
ATOM   1288  N   ASP H 168       1.714  22.429  28.710  1.00 36.55           N  
ATOM   1289  CA  ASP H 168       1.605  23.323  27.580  1.00 37.86           C  
ATOM   1290  CB  ASP H 168       2.619  24.475  27.602  1.00 39.95           C  
ATOM   1291  CG  ASP H 168       2.532  25.311  28.852  1.00 40.52           C  
ATOM   1292  OD1 ASP H 168       1.407  25.523  29.374  1.00 43.05           O  
ATOM   1293  OD2 ASP H 168       3.622  25.749  29.304  1.00 49.08           O1-
ATOM   1294  C   ASP H 168       2.049  22.653  26.324  1.00 38.94           C  
ATOM   1295  O   ASP H 168       1.454  22.802  25.260  1.00 39.31           O  
ATOM   1296  N   GLY H 169       3.160  21.911  26.441  1.00 36.08           N  
ATOM   1297  CA  GLY H 169       3.861  21.362  25.323  1.00 35.68           C  
ATOM   1298  C   GLY H 169       4.918  22.367  24.922  1.00 35.28           C  
ATOM   1299  O   GLY H 169       5.503  22.243  23.847  1.00 35.48           O  
ATOM   1300  N   ASP H 170       5.191  23.392  25.770  1.00 25.52           N  
ATOM   1301  CA  ASP H 170       6.138  24.414  25.423  1.00 25.64           C  
ATOM   1302  CB  ASP H 170       6.011  25.674  26.295  1.00 28.38           C  
ATOM   1303  CG  ASP H 170       6.849  26.777  25.668  1.00 31.14           C  
ATOM   1304  OD1 ASP H 170       8.102  26.670  25.719  1.00 39.48           O  
ATOM   1305  OD2 ASP H 170       6.243  27.736  25.117  1.00  0.00           O1-
ATOM   1306  C   ASP H 170       7.523  23.863  25.563  1.00 25.59           C  
ATOM   1307  O   ASP H 170       7.808  23.102  26.488  1.00 23.92           O  
ATOM   1308  N   THR H 171       8.435  24.242  24.642  1.00 25.40           N  
ATOM   1309  CA  THR H 171       9.764  23.706  24.720  1.00 24.24           C  
ATOM   1310  CB  THR H 171      10.066  22.678  23.666  1.00 24.46           C  
ATOM   1311  OG1 THR H 171       9.969  23.261  22.375  1.00 22.89           O  
ATOM   1312  CG2 THR H 171       9.075  21.511  23.795  1.00 24.33           C  
ATOM   1313  C   THR H 171      10.767  24.800  24.534  1.00 25.22           C  
ATOM   1314  O   THR H 171      10.466  25.871  24.005  1.00 27.60           O  
ATOM   1315  N   ARG H 172      11.997  24.551  25.026  1.00 24.40           N  
ATOM   1316  CA  ARG H 172      13.076  25.466  24.799  1.00 24.30           C  
ATOM   1317  CB  ARG H 172      13.358  26.450  25.947  1.00 27.41           C  
ATOM   1318  CG  ARG H 172      14.518  27.383  25.593  1.00 30.88           C  
ATOM   1319  CD  ARG H 172      14.542  28.702  26.361  1.00 36.54           C  
ATOM   1320  NE  ARG H 172      15.729  29.467  25.880  1.00  0.00           N  
ATOM   1321  CZ  ARG H 172      15.636  30.242  24.758  1.00  0.00           C  
ATOM   1322  NH1 ARG H 172      14.446  30.355  24.100  1.00  0.00           N1+
ATOM   1323  NH2 ARG H 172      16.739  30.894  24.286  1.00  0.00           N  
ATOM   1324  C   ARG H 172      14.300  24.638  24.565  1.00 24.92           C  
ATOM   1325  O   ARG H 172      14.541  23.662  25.274  1.00 24.18           O  
ATOM   1326  N   TYR H 173      15.121  25.013  23.562  1.00 23.73           N  
ATOM   1327  CA  TYR H 173      16.253  24.185  23.250  1.00 23.79           C  
ATOM   1328  CB  TYR H 173      16.252  23.616  21.816  1.00 22.93           C  
ATOM   1329  CG  TYR H 173      15.056  22.761  21.562  1.00 21.09           C  
ATOM   1330  CD1 TYR H 173      13.889  23.323  21.102  1.00 21.78           C  
ATOM   1331  CD2 TYR H 173      15.103  21.400  21.764  1.00 19.70           C  
ATOM   1332  CE1 TYR H 173      12.783  22.543  20.853  1.00 23.51           C  
ATOM   1333  CE2 TYR H 173      13.999  20.616  21.517  1.00 21.16           C  
ATOM   1334  CZ  TYR H 173      12.835  21.188  21.061  1.00 21.73           C  
ATOM   1335  OH  TYR H 173      11.701  20.386  20.807  1.00 23.16           O  
ATOM   1336  C   TYR H 173      17.492  25.017  23.307  1.00 23.44           C  
ATOM   1337  O   TYR H 173      17.450  26.241  23.188  1.00 26.06           O  
ATOM   1338  N   THR H 174      18.648  24.359  23.523  1.00 21.73           N  
ATOM   1339  CA  THR H 174      19.870  25.094  23.473  1.00 22.11           C  
ATOM   1340  CB  THR H 174      21.041  24.364  24.051  1.00 21.75           C  
ATOM   1341  OG1 THR H 174      22.147  25.243  24.196  1.00  0.00           O  
ATOM   1342  CG2 THR H 174      21.397  23.210  23.106  1.00  0.00           C  
ATOM   1343  C   THR H 174      20.109  25.307  22.012  1.00 23.94           C  
ATOM   1344  O   THR H 174      19.713  24.486  21.186  1.00 24.84           O  
ATOM   1345  N   GLN H 175      20.786  26.407  21.648  1.00 25.42           N  
ATOM   1346  CA  GLN H 175      20.894  26.750  20.258  1.00 26.47           C  
ATOM   1347  CB  GLN H 175      21.632  28.078  20.020  1.00 28.84           C  
ATOM   1348  CG  GLN H 175      20.946  29.259  20.711  1.00 29.43           C  
ATOM   1349  CD  GLN H 175      19.490  29.302  20.258  1.00 31.84           C  
ATOM   1350  OE1 GLN H 175      19.179  29.726  19.147  1.00 46.58           O  
ATOM   1351  NE2 GLN H 175      18.568  28.848  21.149  1.00 49.56           N  
ATOM   1352  C   GLN H 175      21.602  25.675  19.491  1.00 26.02           C  
ATOM   1353  O   GLN H 175      21.215  25.359  18.367  1.00 25.29           O  
ATOM   1354  N   LYS H 176      22.648  25.066  20.074  1.00 26.17           N  
ATOM   1355  CA  LYS H 176      23.413  24.097  19.336  1.00 28.82           C  
ATOM   1356  CB  LYS H 176      24.578  23.512  20.152  1.00 31.32           C  
ATOM   1357  CG  LYS H 176      25.646  24.542  20.517  1.00 37.13           C  
ATOM   1358  CD  LYS H 176      26.655  24.050  21.557  1.00 42.78           C  
ATOM   1359  CE  LYS H 176      27.771  23.182  20.970  1.00 45.14           C  
ATOM   1360  NZ  LYS H 176      28.732  22.803  22.031  1.00 46.96           N1+
ATOM   1361  C   LYS H 176      22.545  22.944  18.935  1.00 28.24           C  
ATOM   1362  O   LYS H 176      22.639  22.437  17.819  1.00 27.73           O  
ATOM   1363  N   PHE H 177      21.696  22.483  19.863  1.00 27.01           N  
ATOM   1364  CA  PHE H 177      20.838  21.349  19.671  1.00 27.29           C  
ATOM   1365  CB  PHE H 177      20.402  20.691  20.991  1.00 24.16           C  
ATOM   1366  CG  PHE H 177      21.631  19.997  21.483  1.00 22.27           C  
ATOM   1367  CD1 PHE H 177      21.904  18.710  21.093  1.00 22.84           C  
ATOM   1368  CD2 PHE H 177      22.535  20.620  22.310  1.00 22.47           C  
ATOM   1369  CE1 PHE H 177      23.036  18.063  21.533  1.00 23.11           C  
ATOM   1370  CE2 PHE H 177      23.669  19.981  22.753  1.00 22.02           C  
ATOM   1371  CZ  PHE H 177      23.928  18.693  22.364  1.00 22.92           C  
ATOM   1372  C   PHE H 177      19.660  21.634  18.799  1.00 29.12           C  
ATOM   1373  O   PHE H 177      19.039  20.702  18.293  1.00 29.15           O  
ATOM   1374  N   LYS H 178      19.260  22.910  18.662  1.00 30.98           N  
ATOM   1375  CA  LYS H 178      18.097  23.218  17.880  1.00 34.03           C  
ATOM   1376  CB  LYS H 178      17.852  24.737  17.795  1.00 36.68           C  
ATOM   1377  CG  LYS H 178      16.428  25.130  17.403  0.80 40.78           C  
ATOM   1378  CD  LYS H 178      16.073  26.581  17.747  0.80 44.59           C  
ATOM   1379  CE  LYS H 178      15.832  26.815  19.243  0.50 40.05           C  
ATOM   1380  NZ  LYS H 178      15.438  28.221  19.483  0.50 40.06           N1+
ATOM   1381  C   LYS H 178      18.283  22.638  16.509  1.00 34.96           C  
ATOM   1382  O   LYS H 178      19.304  22.838  15.853  1.00 34.15           O  
ATOM   1383  N   GLY H 179      17.291  21.849  16.061  1.00 36.05           N  
ATOM   1384  CA  GLY H 179      17.324  21.229  14.768  1.00 38.80           C  
ATOM   1385  C   GLY H 179      17.696  19.790  14.953  1.00 38.04           C  
ATOM   1386  O   GLY H 179      17.091  18.903  14.353  1.00 39.11           O  
ATOM   1387  N   LYS H 180      18.718  19.529  15.789  1.00 33.94           N  
ATOM   1388  CA  LYS H 180      19.169  18.194  16.062  1.00 31.22           C  
ATOM   1389  CB  LYS H 180      20.475  18.167  16.875  1.00 31.00           C  
ATOM   1390  CG  LYS H 180      20.900  16.759  17.300  1.00 31.80           C  
ATOM   1391  CD  LYS H 180      21.320  15.860  16.138  1.00 34.06           C  
ATOM   1392  CE  LYS H 180      22.747  16.108  15.654  1.00 33.60           C  
ATOM   1393  NZ  LYS H 180      23.084  15.151  14.580  1.00 34.68           N1+
ATOM   1394  C   LYS H 180      18.150  17.452  16.870  1.00 29.01           C  
ATOM   1395  O   LYS H 180      17.824  16.303  16.571  1.00 28.31           O  
ATOM   1396  N   ALA H 181      17.591  18.106  17.908  1.00 25.88           N  
ATOM   1397  CA  ALA H 181      16.750  17.384  18.820  1.00 23.30           C  
ATOM   1398  CB  ALA H 181      17.252  17.443  20.272  1.00 21.18           C  
ATOM   1399  C   ALA H 181      15.354  17.924  18.815  1.00 23.40           C  
ATOM   1400  O   ALA H 181      15.117  19.080  18.470  1.00 24.67           O  
ATOM   1401  N   THR H 182      14.389  17.046  19.168  1.00 23.30           N  
ATOM   1402  CA  THR H 182      12.999  17.396  19.268  1.00 20.52           C  
ATOM   1403  CB  THR H 182      12.191  16.877  18.111  1.00 19.96           C  
ATOM   1404  OG1 THR H 182      12.704  17.384  16.888  1.00 21.87           O  
ATOM   1405  CG2 THR H 182      10.726  17.308  18.286  1.00 19.33           C  
ATOM   1406  C   THR H 182      12.470  16.732  20.510  1.00 20.29           C  
ATOM   1407  O   THR H 182      12.647  15.529  20.697  1.00 21.84           O  
ATOM   1408  N   LEU H 183      11.799  17.498  21.395  1.00 19.09           N  
ATOM   1409  CA  LEU H 183      11.270  16.938  22.614  1.00 16.94           C  
ATOM   1410  CB  LEU H 183      11.625  17.749  23.874  1.00 19.48           C  
ATOM   1411  CG  LEU H 183      13.096  17.658  24.311  1.00 26.11           C  
ATOM   1412  CD1 LEU H 183      14.059  18.097  23.200  1.00 19.50           C  
ATOM   1413  CD2 LEU H 183      13.318  18.439  25.615  1.00 26.69           C  
ATOM   1414  C   LEU H 183       9.777  16.935  22.546  1.00 17.22           C  
ATOM   1415  O   LEU H 183       9.166  17.953  22.229  1.00 18.80           O  
ATOM   1416  N   THR H 184       9.148  15.779  22.846  1.00 18.20           N  
ATOM   1417  CA  THR H 184       7.710  15.695  22.861  1.00 19.34           C  
ATOM   1418  CB  THR H 184       7.115  14.909  21.729  1.00 20.77           C  
ATOM   1419  OG1 THR H 184       7.613  13.580  21.739  1.00 17.48           O  
ATOM   1420  CG2 THR H 184       7.445  15.603  20.400  1.00 22.66           C  
ATOM   1421  C   THR H 184       7.302  15.017  24.133  1.00 19.70           C  
ATOM   1422  O   THR H 184       8.112  14.363  24.790  1.00 18.97           O  
ATOM   1423  N   ALA H 185       6.021  15.168  24.525  1.00 19.89           N  
ATOM   1424  CA  ALA H 185       5.584  14.580  25.758  1.00 23.09           C  
ATOM   1425  CB  ALA H 185       5.495  15.596  26.907  1.00 21.72           C  
ATOM   1426  C   ALA H 185       4.212  14.010  25.578  1.00 26.54           C  
ATOM   1427  O   ALA H 185       3.415  14.500  24.777  1.00 27.47           O  
ATOM   1428  N   ASP H 186       3.921  12.932  26.335  1.00 28.05           N  
ATOM   1429  CA  ASP H 186       2.651  12.265  26.304  1.00 28.39           C  
ATOM   1430  CB  ASP H 186       2.767  10.836  25.741  1.00 29.84           C  
ATOM   1431  CG  ASP H 186       1.380  10.246  25.532  1.00 34.26           C  
ATOM   1432  OD1 ASP H 186       0.418  10.709  26.200  1.00 32.76           O  
ATOM   1433  OD2 ASP H 186       1.268   9.315  24.691  1.00 36.24           O1-
ATOM   1434  C   ASP H 186       2.182  12.153  27.725  1.00 28.87           C  
ATOM   1435  O   ASP H 186       2.651  11.302  28.478  1.00 27.84           O  
ATOM   1436  N   LYS H 187       1.220  13.008  28.122  1.00 29.30           N  
ATOM   1437  CA  LYS H 187       0.717  13.009  29.467  1.00 30.05           C  
ATOM   1438  CB  LYS H 187      -0.367  14.071  29.715  1.00 30.03           C  
ATOM   1439  CG  LYS H 187       0.127  15.515  29.820  1.00 26.75           C  
ATOM   1440  CD  LYS H 187      -1.014  16.526  29.675  1.00 27.30           C  
ATOM   1441  CE  LYS H 187      -0.696  17.931  30.189  1.00 28.58           C  
ATOM   1442  NZ  LYS H 187      -0.944  18.000  31.647  1.00 29.54           N1+
ATOM   1443  C   LYS H 187       0.065  11.693  29.754  1.00 30.00           C  
ATOM   1444  O   LYS H 187       0.171  11.168  30.860  1.00 31.25           O  
ATOM   1445  N   SER H 188      -0.630  11.119  28.758  1.00 29.87           N  
ATOM   1446  CA  SER H 188      -1.358   9.905  28.992  1.00 30.62           C  
ATOM   1447  CB  SER H 188      -1.988   9.349  27.705  1.00 32.87           C  
ATOM   1448  OG  SER H 188      -2.864  10.311  27.140  1.00 36.98           O  
ATOM   1449  C   SER H 188      -0.422   8.856  29.500  1.00 29.89           C  
ATOM   1450  O   SER H 188      -0.692   8.218  30.517  1.00 32.08           O  
ATOM   1451  N   SER H 189       0.686   8.632  28.768  1.00 26.76           N  
ATOM   1452  CA  SER H 189       1.681   7.649  29.104  1.00 24.27           C  
ATOM   1453  CB  SER H 189       2.508   7.200  27.884  1.00 22.59           C  
ATOM   1454  OG  SER H 189       3.196   8.302  27.314  1.00 22.89           O  
ATOM   1455  C   SER H 189       2.622   8.164  30.155  1.00 24.46           C  
ATOM   1456  O   SER H 189       3.390   7.394  30.731  1.00 23.86           O  
ATOM   1457  N   SER H 190       2.591   9.481  30.436  1.00 22.21           N  
ATOM   1458  CA  SER H 190       3.496  10.099  31.370  1.00 21.83           C  
ATOM   1459  CB  SER H 190       3.313   9.662  32.829  1.00 22.35           C  
ATOM   1460  OG  SER H 190       2.087  10.167  33.334  1.00 27.30           O  
ATOM   1461  C   SER H 190       4.905   9.819  30.955  1.00 22.37           C  
ATOM   1462  O   SER H 190       5.765   9.501  31.779  1.00 21.75           O  
ATOM   1463  N   THR H 191       5.173   9.951  29.642  1.00 19.97           N  
ATOM   1464  CA  THR H 191       6.489   9.713  29.127  1.00 19.10           C  
ATOM   1465  CB  THR H 191       6.543   8.542  28.192  1.00 20.75           C  
ATOM   1466  OG1 THR H 191       6.113   7.366  28.857  1.00 20.44           O  
ATOM   1467  CG2 THR H 191       7.983   8.356  27.698  1.00 21.58           C  
ATOM   1468  C   THR H 191       6.922  10.918  28.345  1.00 19.62           C  
ATOM   1469  O   THR H 191       6.103  11.618  27.750  1.00 18.11           O  
ATOM   1470  N   ALA H 192       8.242  11.198  28.349  1.00 20.01           N  
ATOM   1471  CA  ALA H 192       8.789  12.300  27.604  1.00 18.21           C  
ATOM   1472  CB  ALA H 192       9.636  13.261  28.452  1.00 19.40           C  
ATOM   1473  C   ALA H 192       9.715  11.696  26.599  1.00 18.74           C  
ATOM   1474  O   ALA H 192      10.381  10.704  26.894  1.00 18.79           O  
ATOM   1475  N   TYR H 193       9.796  12.275  25.382  1.00 18.52           N  
ATOM   1476  CA  TYR H 193      10.617  11.657  24.378  1.00 20.05           C  
ATOM   1477  CB  TYR H 193       9.864  11.205  23.115  1.00 19.86           C  
ATOM   1478  CG  TYR H 193       8.724  10.310  23.459  1.00 22.13           C  
ATOM   1479  CD1 TYR H 193       8.913   8.992  23.797  1.00 22.07           C  
ATOM   1480  CD2 TYR H 193       7.446  10.811  23.449  1.00 21.64           C  
ATOM   1481  CE1 TYR H 193       7.842   8.187  24.110  1.00 24.47           C  
ATOM   1482  CE2 TYR H 193       6.374  10.012  23.758  1.00 25.17           C  
ATOM   1483  CZ  TYR H 193       6.569   8.696  24.087  1.00 24.69           C  
ATOM   1484  OH  TYR H 193       5.472   7.872  24.407  1.00 24.59           O  
ATOM   1485  C   TYR H 193      11.607  12.654  23.858  1.00 20.18           C  
ATOM   1486  O   TYR H 193      11.397  13.864  23.942  1.00 21.80           O  
ATOM   1487  N   MET H 194      12.745  12.147  23.332  1.00 19.88           N  
ATOM   1488  CA  MET H 194      13.714  12.995  22.701  1.00 19.74           C  
ATOM   1489  CB  MET H 194      15.006  13.216  23.509  1.00 19.55           C  
ATOM   1490  CG  MET H 194      15.900  14.296  22.891  1.00 21.44           C  
ATOM   1491  SD  MET H 194      17.444  14.639  23.785  1.00 22.49           S  
ATOM   1492  CE  MET H 194      18.216  13.030  23.457  1.00 24.49           C  
ATOM   1493  C   MET H 194      14.096  12.339  21.412  1.00 19.52           C  
ATOM   1494  O   MET H 194      14.466  11.166  21.387  1.00 18.88           O  
ATOM   1495  N   GLN H 195      14.010  13.077  20.290  1.00 20.01           N  
ATOM   1496  CA  GLN H 195      14.359  12.437  19.057  1.00 21.13           C  
ATOM   1497  CB  GLN H 195      13.233  12.426  18.010  1.00 21.93           C  
ATOM   1498  CG  GLN H 195      13.633  11.692  16.728  1.00 28.48           C  
ATOM   1499  CD  GLN H 195      12.469  11.725  15.750  1.00 32.13           C  
ATOM   1500  OE1 GLN H 195      11.912  12.781  15.453  1.00 33.06           O  
ATOM   1501  NE2 GLN H 195      12.089  10.529  15.231  1.00 32.86           N  
ATOM   1502  C   GLN H 195      15.522  13.158  18.455  1.00 19.97           C  
ATOM   1503  O   GLN H 195      15.509  14.381  18.318  1.00 20.64           O  
ATOM   1504  N   LEU H 196      16.576  12.403  18.085  1.00 19.86           N  
ATOM   1505  CA  LEU H 196      17.718  13.012  17.467  1.00 21.02           C  
ATOM   1506  CB  LEU H 196      19.068  12.615  18.085  1.00 19.79           C  
ATOM   1507  CG  LEU H 196      19.160  12.965  19.579  1.00 20.47           C  
ATOM   1508  CD1 LEU H 196      18.350  11.980  20.427  1.00 18.94           C  
ATOM   1509  CD2 LEU H 196      20.609  13.104  20.041  1.00 20.14           C  
ATOM   1510  C   LEU H 196      17.726  12.597  16.030  1.00 23.69           C  
ATOM   1511  O   LEU H 196      17.456  11.443  15.701  1.00 24.36           O  
ATOM   1512  N   SER H 197      18.042  13.548  15.128  1.00 25.05           N  
ATOM   1513  CA  SER H 197      18.002  13.264  13.723  1.00 26.37           C  
ATOM   1514  CB  SER H 197      17.076  14.202  12.931  1.00 28.11           C  
ATOM   1515  OG  SER H 197      15.732  14.048  13.357  1.00 31.97           O  
ATOM   1516  C   SER H 197      19.365  13.464  13.150  1.00 26.17           C  
ATOM   1517  O   SER H 197      20.209  14.132  13.746  1.00 24.81           O  
ATOM   1518  N   SER H 198      19.597  12.864  11.961  1.00 25.50           N  
ATOM   1519  CA  SER H 198      20.835  12.995  11.247  1.00 26.36           C  
ATOM   1520  CB  SER H 198      21.029  14.390  10.629  1.00 25.88           C  
ATOM   1521  OG  SER H 198      22.269  14.457   9.942  1.00 33.07           O  
ATOM   1522  C   SER H 198      21.961  12.737  12.187  1.00 26.23           C  
ATOM   1523  O   SER H 198      22.821  13.591  12.386  1.00 26.89           O  
ATOM   1524  N   LEU H 199      21.978  11.536  12.790  1.00 25.12           N  
ATOM   1525  CA  LEU H 199      22.966  11.225  13.780  1.00 26.83           C  
ATOM   1526  CB  LEU H 199      22.687   9.915  14.534  1.00 28.46           C  
ATOM   1527  CG  LEU H 199      21.383   9.952  15.353  1.00 27.37           C  
ATOM   1528  CD1 LEU H 199      21.160   8.647  16.122  1.00 27.10           C  
ATOM   1529  CD2 LEU H 199      21.327  11.176  16.276  1.00 27.21           C  
ATOM   1530  C   LEU H 199      24.326  11.127  13.161  1.00 27.52           C  
ATOM   1531  O   LEU H 199      24.482  10.812  11.980  1.00 28.05           O  
ATOM   1532  N   ALA H 200      25.350  11.440  13.980  1.00 28.31           N  
ATOM   1533  CA  ALA H 200      26.727  11.406  13.583  1.00 28.57           C  
ATOM   1534  CB  ALA H 200      27.320  12.793  13.283  1.00 28.46           C  
ATOM   1535  C   ALA H 200      27.488  10.836  14.742  1.00 29.41           C  
ATOM   1536  O   ALA H 200      26.945  10.662  15.831  1.00 29.68           O  
ATOM   1537  N   SER H 201      28.783  10.527  14.537  1.00 30.06           N  
ATOM   1538  CA  SER H 201      29.577   9.919  15.571  1.00 30.10           C  
ATOM   1539  CB  SER H 201      31.019   9.626  15.128  1.00 32.58           C  
ATOM   1540  OG  SER H 201      31.017   8.642  14.106  1.00 37.60           O  
ATOM   1541  C   SER H 201      29.646  10.849  16.739  1.00 30.82           C  
ATOM   1542  O   SER H 201      29.841  10.419  17.874  1.00 29.33           O  
ATOM   1543  N   GLU H 202      29.485  12.155  16.488  1.00 30.33           N  
ATOM   1544  CA  GLU H 202      29.548  13.138  17.529  1.00 32.78           C  
ATOM   1545  CB  GLU H 202      29.548  14.566  16.972  1.00 36.92           C  
ATOM   1546  CG  GLU H 202      30.851  14.856  16.227  1.00 45.19           C  
ATOM   1547  CD  GLU H 202      30.758  16.236  15.607  1.00 48.79           C  
ATOM   1548  OE1 GLU H 202      29.690  16.886  15.761  1.00 49.76           O  
ATOM   1549  OE2 GLU H 202      31.756  16.660  14.967  1.00 51.80           O1-
ATOM   1550  C   GLU H 202      28.396  12.948  18.467  1.00 32.67           C  
ATOM   1551  O   GLU H 202      28.476  13.289  19.645  1.00 30.28           O  
ATOM   1552  N   ASP H 203      27.276  12.421  17.948  1.00 28.96           N  
ATOM   1553  CA  ASP H 203      26.072  12.181  18.695  1.00 27.66           C  
ATOM   1554  CB  ASP H 203      24.884  11.818  17.793  1.00 27.07           C  
ATOM   1555  CG  ASP H 203      24.486  13.077  17.032  1.00 27.56           C  
ATOM   1556  OD1 ASP H 203      24.747  14.198  17.547  1.00 27.95           O  
ATOM   1557  OD2 ASP H 203      23.912  12.931  15.921  1.00 30.61           O1-
ATOM   1558  C   ASP H 203      26.260  11.082  19.700  1.00 26.24           C  
ATOM   1559  O   ASP H 203      25.456  10.947  20.621  1.00 25.69           O  
ATOM   1560  N   SER H 204      27.273  10.210  19.530  1.00 24.98           N  
ATOM   1561  CA  SER H 204      27.406   9.137  20.475  1.00 22.84           C  
ATOM   1562  CB  SER H 204      28.515   8.135  20.111  1.00 22.38           C  
ATOM   1563  OG  SER H 204      29.755   8.805  19.965  1.00 30.76           O  
ATOM   1564  C   SER H 204      27.661   9.695  21.840  1.00 22.71           C  
ATOM   1565  O   SER H 204      28.583  10.482  22.049  1.00 23.11           O  
ATOM   1566  N   ALA H 205      26.820   9.286  22.815  1.00 20.26           N  
ATOM   1567  CA  ALA H 205      26.961   9.745  24.168  1.00 20.19           C  
ATOM   1568  CB  ALA H 205      26.911  11.276  24.309  1.00 20.44           C  
ATOM   1569  C   ALA H 205      25.822   9.179  24.962  1.00 21.58           C  
ATOM   1570  O   ALA H 205      24.972   8.466  24.431  1.00 23.04           O  
ATOM   1571  N   VAL H 206      25.797   9.467  26.278  1.00 19.79           N  
ATOM   1572  CA  VAL H 206      24.742   9.010  27.137  1.00 18.97           C  
ATOM   1573  CB  VAL H 206      25.221   8.662  28.519  1.00 19.76           C  
ATOM   1574  CG1 VAL H 206      24.019   8.287  29.401  1.00 18.58           C  
ATOM   1575  CG2 VAL H 206      26.267   7.544  28.408  1.00 20.94           C  
ATOM   1576  C   VAL H 206      23.789  10.155  27.277  1.00 18.87           C  
ATOM   1577  O   VAL H 206      24.207  11.298  27.449  1.00 20.35           O  
ATOM   1578  N   TYR H 207      22.471   9.880  27.197  1.00 17.12           N  
ATOM   1579  CA  TYR H 207      21.507  10.941  27.290  1.00 15.59           C  
ATOM   1580  CB  TYR H 207      20.536  10.988  26.097  1.00 14.95           C  
ATOM   1581  CG  TYR H 207      21.327  11.357  24.890  1.00 16.94           C  
ATOM   1582  CD1 TYR H 207      21.947  10.398  24.119  1.00 15.17           C  
ATOM   1583  CD2 TYR H 207      21.454  12.677  24.534  1.00 17.61           C  
ATOM   1584  CE1 TYR H 207      22.677  10.752  23.006  1.00 16.91           C  
ATOM   1585  CE2 TYR H 207      22.181  13.038  23.425  1.00 16.15           C  
ATOM   1586  CZ  TYR H 207      22.795  12.076  22.660  1.00 16.55           C  
ATOM   1587  OH  TYR H 207      23.541  12.450  21.523  1.00 18.85           O  
ATOM   1588  C   TYR H 207      20.684  10.720  28.521  1.00 15.96           C  
ATOM   1589  O   TYR H 207      20.160   9.629  28.737  1.00 18.03           O  
ATOM   1590  N   TYR H 208      20.534  11.778  29.351  1.00 15.92           N  
ATOM   1591  CA  TYR H 208      19.803  11.645  30.579  1.00 16.21           C  
ATOM   1592  CB  TYR H 208      20.513  12.174  31.843  1.00 15.50           C  
ATOM   1593  CG  TYR H 208      21.853  11.559  32.063  1.00 17.35           C  
ATOM   1594  CD1 TYR H 208      21.994  10.281  32.542  1.00 17.78           C  
ATOM   1595  CD2 TYR H 208      22.988  12.279  31.779  1.00 18.28           C  
ATOM   1596  CE1 TYR H 208      23.240   9.735  32.746  1.00 17.39           C  
ATOM   1597  CE2 TYR H 208      24.235  11.741  31.980  1.00 17.24           C  
ATOM   1598  CZ  TYR H 208      24.365  10.465  32.467  1.00 18.52           C  
ATOM   1599  OH  TYR H 208      25.642   9.902  32.679  1.00 20.53           O  
ATOM   1600  C   TYR H 208      18.604  12.537  30.491  1.00 16.23           C  
ATOM   1601  O   TYR H 208      18.603  13.534  29.770  1.00 16.68           O  
ATOM   1602  N   CYS H 209      17.525  12.160  31.208  1.00 16.34           N  
ATOM   1603  CA  CYS H 209      16.350  12.975  31.308  1.00 18.13           C  
ATOM   1604  CB  CYS H 209      15.040  12.259  30.891  1.00 19.04           C  
ATOM   1605  SG  CYS H 209      14.699  10.736  31.831  1.00 26.16           S  
ATOM   1606  C   CYS H 209      16.250  13.337  32.759  1.00 18.14           C  
ATOM   1607  O   CYS H 209      16.639  12.557  33.627  1.00 19.36           O  
ATOM   1608  N   ALA H 210      15.753  14.553  33.066  1.00 17.50           N  
ATOM   1609  CA  ALA H 210      15.679  14.949  34.443  1.00 16.14           C  
ATOM   1610  CB  ALA H 210      16.834  15.868  34.870  1.00 16.28           C  
ATOM   1611  C   ALA H 210      14.419  15.729  34.631  1.00 16.80           C  
ATOM   1612  O   ALA H 210      13.868  16.265  33.672  1.00 17.16           O  
ATOM   1613  N   ARG H 211      13.928  15.813  35.888  1.00 15.24           N  
ATOM   1614  CA  ARG H 211      12.707  16.538  36.098  1.00 16.19           C  
ATOM   1615  CB  ARG H 211      11.587  15.757  36.795  1.00 17.72           C  
ATOM   1616  CG  ARG H 211      11.890  15.420  38.249  1.00 20.34           C  
ATOM   1617  CD  ARG H 211      10.640  14.977  39.000  1.00 22.82           C  
ATOM   1618  NE  ARG H 211      10.868  15.259  40.441  1.00 25.71           N  
ATOM   1619  CZ  ARG H 211       9.793  15.375  41.272  1.00 25.49           C  
ATOM   1620  NH1 ARG H 211       8.540  15.140  40.789  1.00 23.22           N1+
ATOM   1621  NH2 ARG H 211       9.969  15.731  42.577  1.00 24.17           N  
ATOM   1622  C   ARG H 211      13.006  17.715  36.970  1.00 16.43           C  
ATOM   1623  O   ARG H 211      14.048  17.764  37.623  1.00 17.58           O  
ATOM   1624  N   ARG H 212      12.081  18.703  37.003  1.00 18.62           N  
ATOM   1625  CA  ARG H 212      12.380  19.910  37.713  1.00 16.89           C  
ATOM   1626  CB  ARG H 212      11.704  21.176  37.158  1.00 12.55           C  
ATOM   1627  CG  ARG H 212      12.499  22.442  37.503  1.00 12.91           C  
ATOM   1628  CD  ARG H 212      12.318  23.574  36.487  1.00 18.73           C  
ATOM   1629  NE  ARG H 212      13.151  24.735  36.919  1.00 19.37           N  
ATOM   1630  CZ  ARG H 212      14.464  24.839  36.551  1.00 20.67           C  
ATOM   1631  NH1 ARG H 212      15.071  23.840  35.844  1.00 16.31           N1+
ATOM   1632  NH2 ARG H 212      15.175  25.956  36.880  1.00 18.00           N  
ATOM   1633  C   ARG H 212      12.112  19.753  39.173  1.00 17.52           C  
ATOM   1634  O   ARG H 212      11.089  20.143  39.737  1.00 16.96           O  
ATOM   1635  N   TRP H 213      13.491  19.667  39.260  1.00 25.40           N  
ATOM   1636  CA  TRP H 213      14.543  19.752  40.177  1.00 23.30           C  
ATOM   1637  CB  TRP H 213      13.927  19.742  41.598  1.00 23.55           C  
ATOM   1638  CG  TRP H 213      14.568  20.510  42.748  1.00 29.47           C  
ATOM   1639  CD2 TRP H 213      14.504  21.942  42.837  1.00 22.35           C  
ATOM   1640  CD1 TRP H 213      15.229  20.090  43.867  1.00 26.05           C  
ATOM   1641  NE1 TRP H 213      15.535  21.167  44.673  1.00  0.00           N  
ATOM   1642  CE2 TRP H 213      15.104  22.315  44.040  1.00 29.70           C  
ATOM   1643  CE3 TRP H 213      13.986  22.877  41.984  1.00  0.00           C  
ATOM   1644  CZ2 TRP H 213      15.197  23.630  44.405  1.00  0.00           C  
ATOM   1645  CZ3 TRP H 213      14.073  24.201  42.355  1.00  0.00           C  
ATOM   1646  CH2 TRP H 213      14.665  24.561  43.543  1.00  0.00           C  
ATOM   1647  C   TRP H 213      15.662  18.786  40.118  1.00 24.37           C  
ATOM   1648  O   TRP H 213      16.810  19.086  39.782  1.00 24.91           O  
ATOM   1649  N   ASP H 214      15.317  17.548  40.429  1.00 25.32           N  
ATOM   1650  CA  ASP H 214      16.349  16.917  41.165  1.00 27.96           C  
ATOM   1651  CB  ASP H 214      16.021  17.267  42.629  1.00 28.12           C  
ATOM   1652  CG  ASP H 214      14.488  17.087  42.902  1.00 28.76           C  
ATOM   1653  OD1 ASP H 214      13.731  16.471  42.113  1.00 27.28           O  
ATOM   1654  OD2 ASP H 214      14.035  17.631  43.940  1.00 33.28           O1-
ATOM   1655  C   ASP H 214      16.428  15.436  41.079  1.00 26.21           C  
ATOM   1656  O   ASP H 214      17.092  14.810  41.901  1.00 31.93           O  
ATOM   1657  N   TYR H 215      15.824  14.843  40.056  1.00 16.92           N  
ATOM   1658  CA  TYR H 215      15.675  13.434  39.827  1.00 17.79           C  
ATOM   1659  CB  TYR H 215      14.223  12.924  39.894  1.00 17.02           C  
ATOM   1660  CG  TYR H 215      13.809  12.885  41.327  1.00 18.47           C  
ATOM   1661  CD1 TYR H 215      14.187  11.824  42.117  1.00 16.59           C  
ATOM   1662  CD2 TYR H 215      13.046  13.887  41.884  1.00 19.13           C  
ATOM   1663  CE1 TYR H 215      13.816  11.760  43.439  1.00 18.89           C  
ATOM   1664  CE2 TYR H 215      12.672  13.829  43.207  1.00 19.08           C  
ATOM   1665  CZ  TYR H 215      13.060  12.766  43.988  1.00 18.96           C  
ATOM   1666  OH  TYR H 215      12.679  12.704  45.345  1.00 20.54           O  
ATOM   1667  C   TYR H 215      16.179  13.181  38.439  1.00 16.74           C  
ATOM   1668  O   TYR H 215      15.783  13.857  37.490  1.00 17.85           O  
ATOM   1669  N   TRP H 216      17.082  12.194  38.284  1.00 16.10           N  
ATOM   1670  CA  TRP H 216      17.640  11.939  36.986  1.00 17.26           C  
ATOM   1671  CB  TRP H 216      19.149  12.251  36.928  1.00 17.31           C  
ATOM   1672  CG  TRP H 216      19.479  13.722  37.081  1.00 16.95           C  
ATOM   1673  CD2 TRP H 216      20.247  14.498  36.143  1.00 16.83           C  
ATOM   1674  CD1 TRP H 216      19.171  14.563  38.111  1.00 16.30           C  
ATOM   1675  NE1 TRP H 216      19.681  15.815  37.867  1.00 17.53           N  
ATOM   1676  CE2 TRP H 216      20.351  15.790  36.663  1.00 17.10           C  
ATOM   1677  CE3 TRP H 216      20.823  14.164  34.950  1.00 15.96           C  
ATOM   1678  CZ2 TRP H 216      21.032  16.769  35.996  1.00 18.37           C  
ATOM   1679  CZ3 TRP H 216      21.507  15.155  34.281  1.00 16.66           C  
ATOM   1680  CH2 TRP H 216      21.609  16.431  34.793  1.00 18.09           C  
ATOM   1681  C   TRP H 216      17.441  10.490  36.660  1.00 18.07           C  
ATOM   1682  O   TRP H 216      17.383   9.640  37.546  1.00 19.36           O  
ATOM   1683  N   GLY H 217      17.309  10.177  35.354  1.00 18.09           N  
ATOM   1684  CA  GLY H 217      17.118   8.820  34.929  1.00 17.55           C  
ATOM   1685  C   GLY H 217      18.465   8.174  34.878  1.00 18.30           C  
ATOM   1686  O   GLY H 217      19.485   8.836  35.051  1.00 18.09           O  
ATOM   1687  N   GLN H 218      18.492   6.847  34.632  1.00 19.93           N  
ATOM   1688  CA  GLN H 218      19.717   6.099  34.574  1.00 20.85           C  
ATOM   1689  CB  GLN H 218      19.537   4.571  34.484  1.00 20.65           C  
ATOM   1690  CG  GLN H 218      18.850   4.078  33.212  1.00 30.91           C  
ATOM   1691  CD  GLN H 218      17.352   4.113  33.452  1.00 34.59           C  
ATOM   1692  OE1 GLN H 218      16.892   4.423  34.549  1.00 36.93           O  
ATOM   1693  NE2 GLN H 218      16.565   3.771  32.402  1.00 35.92           N  
ATOM   1694  C   GLN H 218      20.508   6.545  33.389  1.00 19.96           C  
ATOM   1695  O   GLN H 218      21.736   6.479  33.394  1.00 20.50           O  
ATOM   1696  N   GLY H 219      19.819   6.967  32.314  1.00 20.17           N  
ATOM   1697  CA  GLY H 219      20.513   7.438  31.153  1.00 19.32           C  
ATOM   1698  C   GLY H 219      20.506   6.345  30.138  1.00 18.77           C  
ATOM   1699  O   GLY H 219      20.496   5.162  30.476  1.00 18.70           O  
ATOM   1700  N   THR H 220      20.513   6.734  28.847  1.00 16.71           N  
ATOM   1701  CA  THR H 220      20.499   5.750  27.810  1.00 17.85           C  
ATOM   1702  CB  THR H 220      19.245   5.807  26.978  1.00 20.05           C  
ATOM   1703  OG1 THR H 220      19.035   4.580  26.302  1.00 22.96           O  
ATOM   1704  CG2 THR H 220      19.376   6.938  25.952  1.00 17.94           C  
ATOM   1705  C   THR H 220      21.697   6.028  26.952  1.00 18.43           C  
ATOM   1706  O   THR H 220      22.011   7.180  26.654  1.00 18.85           O  
ATOM   1707  N   THR H 221      22.425   4.979  26.531  1.00 19.78           N  
ATOM   1708  CA  THR H 221      23.595   5.274  25.762  1.00 17.81           C  
ATOM   1709  CB  THR H 221      24.785   4.432  26.125  1.00 17.45           C  
ATOM   1710  OG1 THR H 221      25.968   5.020  25.608  1.00 19.25           O  
ATOM   1711  CG2 THR H 221      24.606   3.021  25.544  1.00 21.43           C  
ATOM   1712  C   THR H 221      23.268   5.050  24.321  1.00 18.88           C  
ATOM   1713  O   THR H 221      22.637   4.061  23.951  1.00 20.56           O  
ATOM   1714  N   LEU H 222      23.656   6.016  23.469  1.00 19.58           N  
ATOM   1715  CA  LEU H 222      23.421   5.894  22.061  1.00 18.76           C  
ATOM   1716  CB  LEU H 222      22.658   7.088  21.456  1.00 16.54           C  
ATOM   1717  CG  LEU H 222      21.189   7.199  21.898  1.00  0.00           C  
ATOM   1718  CD1 LEU H 222      20.343   6.066  21.305  1.00  0.00           C  
ATOM   1719  CD2 LEU H 222      21.072   7.289  23.425  1.00  0.00           C  
ATOM   1720  C   LEU H 222      24.757   5.858  21.401  1.00 21.19           C  
ATOM   1721  O   LEU H 222      25.608   6.710  21.657  1.00 19.58           O  
ATOM   1722  N   THR H 223      24.984   4.857  20.529  1.00 22.62           N  
ATOM   1723  CA  THR H 223      26.253   4.790  19.871  1.00 22.18           C  
ATOM   1724  CB  THR H 223      27.025   3.541  20.178  1.00 23.00           C  
ATOM   1725  OG1 THR H 223      27.241   3.429  21.578  1.00 25.04           O  
ATOM   1726  CG2 THR H 223      28.373   3.606  19.439  1.00 23.30           C  
ATOM   1727  C   THR H 223      26.025   4.824  18.393  1.00 22.29           C  
ATOM   1728  O   THR H 223      25.217   4.069  17.854  1.00 22.90           O  
ATOM   1729  N   VAL H 224      26.737   5.736  17.703  1.00 23.13           N  
ATOM   1730  CA  VAL H 224      26.646   5.832  16.275  1.00 25.70           C  
ATOM   1731  CB  VAL H 224      26.354   7.232  15.819  1.00 25.32           C  
ATOM   1732  CG1 VAL H 224      26.334   7.263  14.284  1.00 26.42           C  
ATOM   1733  CG2 VAL H 224      25.043   7.700  16.475  1.00 23.59           C  
ATOM   1734  C   VAL H 224      28.006   5.472  15.762  1.00 27.54           C  
ATOM   1735  O   VAL H 224      28.949   6.247  15.908  1.00 29.97           O  
ATOM   1736  N   SER H 225      28.146   4.291  15.128  1.00 29.11           N  
ATOM   1737  CA  SER H 225      29.444   3.871  14.676  1.00 30.70           C  
ATOM   1738  CB  SER H 225      29.506   2.388  14.269  1.00 31.70           C  
ATOM   1739  OG  SER H 225      29.292   1.563  15.405  1.00 36.03           O  
ATOM   1740  C   SER H 225      29.806   4.677  13.477  1.00 33.43           C  
ATOM   1741  O   SER H 225      28.944   5.118  12.722  1.00 31.95           O  
ATOM   1742  N   SER H 226      31.113   4.913  13.281  1.00 35.43           N  
ATOM   1743  CA  SER H 226      31.529   5.659  12.134  1.00 38.64           C  
ATOM   1744  CB  SER H 226      32.478   6.820  12.469  1.00 39.12           C  
ATOM   1745  OG  SER H 226      33.708   6.314  12.965  1.00 41.45           O  
ATOM   1746  C   SER H 226      32.298   4.679  11.257  1.00 38.79           C  
ATOM   1747  O   SER H 226      31.973   4.586  10.043  1.00 39.28           O  
ATOM   1748  OXT SER H 226      33.220   4.008  11.791  1.00 42.86           O  
TER    1749      SER H 226 
CONECT  161  717
CONECT  717  161
CONECT  873  874
CONECT  874  873  875
CONECT  875  874  876
CONECT  876  875
CONECT 1022 1605
CONECT 1605 1022
END
