# Supplementary material for: Fully automated antibody structure prediction using BIOVIA tools: Validation study
Source: PLoS One. 2017 May 18;12(5):e0177923. doi: 10.1371/journal.pone.0177923 (PMC5436848; doi:10.1371/journal.pone.0177923)
Supplement: S1 Dataset — Predicted structures using the Top5 framework method, Chothia CDR definition with no canonical filtering and generating 50 models. These were used in the detailed discussion of outliers and for comparison against predictions using canonical filtering. (ZIP) [file pone.0177923.s003.zip › 4P48_AA_FV_FinalModel.pdb]

REMARK   Accelrys Discovery Studio PDB file
REMARK   Created:  2015-05-08T07:38:16Z
SSBOND   1 CYS L   20    CYS L   89                                     
SSBOND   2 CYS H  133    CYS H  207                                     
ATOM      1  N   ALA L   1      29.872  30.368  29.110  1.00 52.81           N1+
ATOM      2  CA  ALA L   1      30.175  29.009  29.618  1.00 50.58           C  
ATOM      3  CB  ALA L   1      31.270  28.345  28.769  1.00 51.13           C  
ATOM      4  C   ALA L   1      30.659  29.069  31.029  1.00 51.14           C  
ATOM      5  O   ALA L   1      31.035  30.131  31.523  1.00 52.95           O  
ATOM      6  N   LEU L   2      30.663  27.898  31.699  1.00 42.68           N  
ATOM      7  CA  LEU L   2      31.035  27.767  33.080  1.00 40.48           C  
ATOM      8  CB  LEU L   2      30.274  26.634  33.786  1.00 37.82           C  
ATOM      9  CG  LEU L   2      28.753  26.741  33.629  1.00 39.70           C  
ATOM     10  CD1 LEU L   2      28.005  25.833  34.620  1.00 37.84           C  
ATOM     11  CD2 LEU L   2      28.315  28.204  33.651  1.00 43.24           C  
ATOM     12  C   LEU L   2      32.463  27.329  33.138  1.00 43.15           C  
ATOM     13  O   LEU L   2      32.878  26.481  32.350  1.00 40.22           O  
ATOM     14  N   THR L   3      33.255  27.885  34.084  1.00 40.95           N  
ATOM     15  CA  THR L   3      34.622  27.459  34.174  1.00 41.64           C  
ATOM     16  CB  THR L   3      35.612  28.570  33.976  1.00 52.16           C  
ATOM     17  OG1 THR L   3      35.399  29.194  32.718  1.00 50.91           O  
ATOM     18  CG2 THR L   3      37.032  27.979  34.032  1.00 51.40           C  
ATOM     19  C   THR L   3      34.870  26.868  35.535  1.00 45.11           C  
ATOM     20  O   THR L   3      34.663  27.517  36.560  1.00 45.32           O  
ATOM     21  N   GLN L   4      35.324  25.596  35.554  1.00 40.95           N  
ATOM     22  CA  GLN L   4      35.665  24.872  36.750  1.00 40.00           C  
ATOM     23  CB  GLN L   4      34.606  23.832  37.160  1.00 38.96           C  
ATOM     24  CG  GLN L   4      34.405  22.718  36.127  1.00 43.51           C  
ATOM     25  CD  GLN L   4      33.347  21.756  36.655  1.00 42.78           C  
ATOM     26  OE1 GLN L   4      33.606  20.941  37.537  1.00 34.50           O  
ATOM     27  NE2 GLN L   4      32.111  21.847  36.100  1.00 37.38           N  
ATOM     28  C   GLN L   4      36.926  24.117  36.437  1.00 44.07           C  
ATOM     29  O   GLN L   4      37.186  23.826  35.272  1.00 42.49           O  
ATOM     30  N   PRO L   5      37.728  23.781  37.419  1.00 41.72           N  
ATOM     31  CA  PRO L   5      38.978  23.104  37.173  1.00 42.30           C  
ATOM     32  CD  PRO L   5      37.704  24.440  38.711  1.00 44.28           C  
ATOM     33  CB  PRO L   5      39.802  23.255  38.452  1.00 45.14           C  
ATOM     34  CG  PRO L   5      38.786  23.704  39.518  1.00 49.18           C  
ATOM     35  C   PRO L   5      38.784  21.684  36.750  1.00 45.38           C  
ATOM     36  O   PRO L   5      37.788  21.070  37.125  1.00 42.64           O  
ATOM     37  N   SER L   6      39.732  21.153  35.954  1.00 43.45           N  
ATOM     38  CA  SER L   6      39.654  19.812  35.453  1.00 42.17           C  
ATOM     39  CB  SER L   6      40.776  19.503  34.446  1.00 50.79           C  
ATOM     40  OG  SER L   6      40.673  20.369  33.325  1.00  0.00           O  
ATOM     41  C   SER L   6      39.778  18.843  36.589  1.00 45.03           C  
ATOM     42  O   SER L   6      39.006  17.888  36.682  1.00 41.34           O  
ATOM     43  N   SER L   7      40.748  19.063  37.501  1.00 46.76           N  
ATOM     44  CA  SER L   7      40.919  18.094  38.545  1.00 47.73           C  
ATOM     45  CB  SER L   7      42.029  17.074  38.238  1.00 51.53           C  
ATOM     46  OG  SER L   7      42.144  16.149  39.306  1.00 60.99           O  
ATOM     47  C   SER L   7      41.283  18.779  39.826  1.00 54.31           C  
ATOM     48  O   SER L   7      41.734  19.924  39.832  1.00 55.72           O  
ATOM     49  N   VAL L   8      41.047  18.077  40.957  1.00 51.82           N  
ATOM     50  CA  VAL L   8      41.397  18.557  42.264  1.00 53.30           C  
ATOM     51  CB  VAL L   8      40.270  19.283  42.939  1.00 58.21           C  
ATOM     52  CG1 VAL L   8      39.133  18.283  43.203  1.00 56.44           C  
ATOM     53  CG2 VAL L   8      40.804  19.970  44.204  1.00 60.23           C  
ATOM     54  C   VAL L   8      41.741  17.348  43.093  1.00 54.93           C  
ATOM     55  O   VAL L   8      41.203  16.264  42.870  1.00 51.02           O  
ATOM     56  N   SER L   9      42.661  17.495  44.074  1.00 54.16           N  
ATOM     57  CA  SER L   9      43.048  16.364  44.878  1.00 54.60           C  
ATOM     58  CB  SER L   9      44.495  15.907  44.624  1.00 59.32           C  
ATOM     59  OG  SER L   9      45.404  16.948  44.952  1.00 73.72           O  
ATOM     60  C   SER L   9      42.938  16.732  46.327  1.00 60.08           C  
ATOM     61  O   SER L   9      43.185  17.874  46.710  1.00 61.45           O  
ATOM     62  N   ALA L  10      42.544  15.755  47.174  1.00 56.00           N  
ATOM     63  CA  ALA L  10      42.423  16.006  48.585  1.00 57.97           C  
ATOM     64  CB  ALA L  10      40.983  16.303  49.037  1.00 58.37           C  
ATOM     65  C   ALA L  10      42.869  14.780  49.325  1.00 62.08           C  
ATOM     66  O   ALA L  10      42.703  13.655  48.855  1.00 59.65           O  
ATOM     67  N   ASN L  11      43.471  14.981  50.515  1.00 61.15           N  
ATOM     68  CA  ASN L  11      43.915  13.883  51.325  1.00 62.31           C  
ATOM     69  CB  ASN L  11      45.068  14.261  52.270  1.00 65.60           C  
ATOM     70  CG  ASN L  11      46.251  14.681  51.406  1.00 85.89           C  
ATOM     71  OD1 ASN L  11      46.408  14.222  50.276  1.00 76.91           O  
ATOM     72  ND2 ASN L  11      47.106  15.590  51.944  1.00 80.24           N  
ATOM     73  C   ASN L  11      42.743  13.458  52.148  1.00 68.29           C  
ATOM     74  O   ASN L  11      41.852  14.261  52.424  1.00 67.99           O  
ATOM     75  N   PRO L  12      42.707  12.218  52.556  1.00 66.29           N  
ATOM     76  CA  PRO L  12      41.575  11.759  53.309  1.00 66.87           C  
ATOM     77  CD  PRO L  12      43.318  11.146  51.786  1.00  0.00           C  
ATOM     78  CB  PRO L  12      41.717  10.241  53.386  1.00 67.02           C  
ATOM     79  CG  PRO L  12      42.480   9.891  52.093  1.00 71.77           C  
ATOM     80  C   PRO L  12      41.458  12.449  54.627  1.00 71.57           C  
ATOM     81  O   PRO L  12      42.453  12.546  55.345  1.00 72.55           O  
ATOM     82  N   GLY L  13      40.237  12.916  54.962  1.00 66.91           N  
ATOM     83  CA  GLY L  13      39.976  13.571  56.210  1.00 67.94           C  
ATOM     84  C   GLY L  13      40.278  15.032  56.073  1.00 71.40           C  
ATOM     85  O   GLY L  13      40.050  15.801  57.006  1.00 72.49           O  
ATOM     86  N   GLY L  14      40.783  15.459  54.899  1.00 65.63           N  
ATOM     87  CA  GLY L  14      41.175  16.831  54.708  1.00 65.61           C  
ATOM     88  C   GLY L  14      40.055  17.614  54.092  1.00 66.84           C  
ATOM     89  O   GLY L  14      38.900  17.191  54.100  1.00 64.45           O  
ATOM     90  N   THR L  15      40.395  18.800  53.535  1.00 62.83           N  
ATOM     91  CA  THR L  15      39.421  19.684  52.953  1.00 60.82           C  
ATOM     92  CB  THR L  15      39.394  21.033  53.606  1.00 66.61           C  
ATOM     93  OG1 THR L  15      38.323  21.808  53.089  1.00  0.00           O  
ATOM     94  CG2 THR L  15      40.738  21.733  53.331  1.00  0.00           C  
ATOM     95  C   THR L  15      39.757  19.920  51.506  1.00 60.77           C  
ATOM     96  O   THR L  15      40.914  19.815  51.099  1.00 59.58           O  
ATOM     97  N   VAL L  16      38.725  20.228  50.685  1.00 54.18           N  
ATOM     98  CA  VAL L  16      38.927  20.501  49.288  1.00 51.93           C  
ATOM     99  CB  VAL L  16      38.649  19.322  48.398  1.00 53.57           C  
ATOM    100  CG1 VAL L  16      37.155  18.964  48.494  1.00 51.63           C  
ATOM    101  CG2 VAL L  16      39.112  19.668  46.973  1.00 52.75           C  
ATOM    102  C   VAL L  16      37.996  21.607  48.876  1.00 54.67           C  
ATOM    103  O   VAL L  16      36.926  21.781  49.460  1.00 53.42           O  
ATOM    104  N   GLU L  17      38.393  22.394  47.850  1.00 50.57           N  
ATOM    105  CA  GLU L  17      37.590  23.501  47.398  1.00 50.06           C  
ATOM    106  CB  GLU L  17      38.258  24.857  47.685  1.00 53.23           C  
ATOM    107  CG  GLU L  17      38.621  25.085  49.155  1.00 63.99           C  
ATOM    108  CD  GLU L  17      37.391  25.571  49.900  1.00 89.46           C  
ATOM    109  OE1 GLU L  17      36.978  26.738  49.669  1.00 83.26           O  
ATOM    110  OE2 GLU L  17      36.843  24.779  50.712  1.00 76.86           O1-
ATOM    111  C   GLU L  17      37.505  23.423  45.901  1.00 50.85           C  
ATOM    112  O   GLU L  17      38.514  23.187  45.237  1.00 50.20           O  
ATOM    113  N   ILE L  18      36.292  23.600  45.327  1.00 44.29           N  
ATOM    114  CA  ILE L  18      36.180  23.642  43.894  1.00 42.46           C  
ATOM    115  CB  ILE L  18      35.501  22.442  43.290  1.00 43.12           C  
ATOM    116  CG1 ILE L  18      36.275  21.159  43.643  1.00 42.83           C  
ATOM    117  CG2 ILE L  18      35.394  22.661  41.768  1.00 41.38           C  
ATOM    118  CD1 ILE L  18      35.520  19.875  43.296  1.00 45.91           C  
ATOM    119  C   ILE L  18      35.396  24.875  43.552  1.00 46.08           C  
ATOM    120  O   ILE L  18      34.328  25.118  44.109  1.00 43.99           O  
ATOM    121  N   THR L  19      35.912  25.702  42.619  1.00 42.77           N  
ATOM    122  CA  THR L  19      35.233  26.929  42.295  1.00 43.14           C  
ATOM    123  CB  THR L  19      36.134  28.131  42.284  1.00 53.55           C  
ATOM    124  OG1 THR L  19      37.171  27.948  41.332  1.00 53.77           O  
ATOM    125  CG2 THR L  19      36.721  28.349  43.689  1.00 55.34           C  
ATOM    126  C   THR L  19      34.641  26.833  40.927  1.00 43.95           C  
ATOM    127  O   THR L  19      35.121  26.081  40.080  1.00 40.49           O  
ATOM    128  N   CYS L  20      33.538  27.584  40.696  1.00 42.02           N  
ATOM    129  CA  CYS L  20      32.957  27.626  39.387  1.00 40.77           C  
ATOM    130  CB  CYS L  20      31.833  26.574  39.182  1.00 40.00           C  
ATOM    131  SG  CYS L  20      31.576  26.192  37.419  1.00 43.65           S  
ATOM    132  C   CYS L  20      32.487  29.045  39.156  1.00 44.60           C  
ATOM    133  O   CYS L  20      31.908  29.671  40.046  1.00 45.37           O  
ATOM    134  N   SER L  21      32.774  29.601  37.951  1.00 39.46           N  
ATOM    135  CA  SER L  21      32.433  30.963  37.612  1.00 41.83           C  
ATOM    136  CB  SER L  21      33.634  31.925  37.644  1.00 47.60           C  
ATOM    137  OG  SER L  21      34.583  31.571  36.648  1.00 51.69           O  
ATOM    138  C   SER L  21      31.891  30.978  36.214  1.00 43.00           C  
ATOM    139  O   SER L  21      31.986  29.984  35.497  1.00 40.10           O  
ATOM    140  N   GLY L  22      31.335  32.132  35.775  1.00 40.62           N  
ATOM    141  CA  GLY L  22      30.796  32.217  34.443  1.00 40.43           C  
ATOM    142  C   GLY L  22      29.342  32.600  34.455  1.00 43.10           C  
ATOM    143  O   GLY L  22      28.794  32.945  33.408  1.00 43.82           O  
ATOM    144  N   GLY L  23      28.661  32.554  35.617  1.00 38.51           N  
ATOM    145  CA  GLY L  23      27.283  32.960  35.615  1.00 37.70           C  
ATOM    146  C   GLY L  23      27.086  34.048  36.630  1.00 41.67           C  
ATOM    147  O   GLY L  23      27.761  34.116  37.656  1.00 42.00           O  
ATOM    148  N   GLY L  24      26.194  34.991  36.291  1.00 38.60           N  
ATOM    149  CA  GLY L  24      25.750  36.083  37.111  1.00 39.44           C  
ATOM    150  C   GLY L  24      24.745  35.649  38.135  1.00 44.52           C  
ATOM    151  O   GLY L  24      24.546  36.330  39.137  1.00 46.25           O  
ATOM    152  N   ARG L  25      24.017  34.544  37.884  1.00 39.21           N  
ATOM    153  CA  ARG L  25      22.894  34.268  38.736  1.00 37.67           C  
ATOM    154  CB  ARG L  25      21.630  33.834  37.970  1.00 36.52           C  
ATOM    155  CG  ARG L  25      21.053  34.955  37.097  1.00 38.26           C  
ATOM    156  CD  ARG L  25      19.677  34.647  36.502  1.00  0.00           C  
ATOM    157  NE  ARG L  25      19.267  35.825  35.685  1.00  0.00           N  
ATOM    158  CZ  ARG L  25      18.496  36.816  36.221  1.00 48.44           C  
ATOM    159  NH1 ARG L  25      18.080  36.737  37.520  1.00  0.00           N1+
ATOM    160  NH2 ARG L  25      18.134  37.888  35.458  1.00  0.00           N  
ATOM    161  C   ARG L  25      23.209  33.240  39.733  1.00 43.12           C  
ATOM    162  O   ARG L  25      24.159  33.351  40.507  1.00 44.42           O  
ATOM    163  N   TYR L  26      22.404  32.164  39.713  1.00 39.14           N  
ATOM    164  CA  TYR L  26      22.520  31.058  40.593  1.00 38.49           C  
ATOM    165  CB  TYR L  26      21.185  30.316  40.534  1.00 39.73           C  
ATOM    166  CG  TYR L  26      20.137  31.386  40.574  1.00 49.37           C  
ATOM    167  CD1 TYR L  26      19.886  32.133  41.704  1.00  0.00           C  
ATOM    168  CD2 TYR L  26      19.430  31.685  39.431  1.00  0.00           C  
ATOM    169  CE1 TYR L  26      18.925  33.117  41.710  1.00  0.00           C  
ATOM    170  CE2 TYR L  26      18.467  32.666  39.425  1.00  0.00           C  
ATOM    171  CZ  TYR L  26      18.209  33.381  40.568  1.00  0.00           C  
ATOM    172  OH  TYR L  26      17.223  34.390  40.571  1.00  0.00           O  
ATOM    173  C   TYR L  26      23.588  30.238  39.955  1.00 41.94           C  
ATOM    174  O   TYR L  26      23.361  29.093  39.570  1.00 41.50           O  
ATOM    175  N   TYR L  27      24.711  30.950  39.716  1.00  0.00           N  
ATOM    176  CA  TYR L  27      26.067  30.694  39.413  1.00  0.00           C  
ATOM    177  CB  TYR L  27      26.858  31.824  38.801  1.00  0.00           C  
ATOM    178  CG  TYR L  27      27.817  30.930  38.136  1.00  0.00           C  
ATOM    179  CD1 TYR L  27      27.382  30.364  36.975  1.00  0.00           C  
ATOM    180  CD2 TYR L  27      29.037  30.571  38.651  1.00  0.00           C  
ATOM    181  CE1 TYR L  27      28.157  29.493  36.277  1.00  0.00           C  
ATOM    182  CE2 TYR L  27      29.823  29.689  37.951  1.00  0.00           C  
ATOM    183  CZ  TYR L  27      29.384  29.155  36.765  1.00  0.00           C  
ATOM    184  OH  TYR L  27      30.174  28.252  36.037  1.00  0.00           O  
ATOM    185  C   TYR L  27      26.617  30.501  40.761  1.00  0.00           C  
ATOM    186  O   TYR L  27      27.717  29.997  40.976  1.00  0.00           O  
ATOM    187  N   ASP L  28      25.892  31.091  41.714  1.00  0.00           N  
ATOM    188  CA  ASP L  28      26.053  30.758  43.084  1.00  0.00           C  
ATOM    189  CB  ASP L  28      27.481  30.875  43.634  1.00  0.00           C  
ATOM    190  CG  ASP L  28      27.499  29.940  44.844  1.00  0.00           C  
ATOM    191  OD1 ASP L  28      26.397  29.613  45.342  1.00  0.00           O  
ATOM    192  OD2 ASP L  28      28.592  29.516  45.291  1.00  0.00           O1-
ATOM    193  C   ASP L  28      25.057  31.623  43.771  1.00  0.00           C  
ATOM    194  O   ASP L  28      24.871  31.595  44.982  1.00  0.00           O  
ATOM    195  N   GLY L  29      24.308  32.373  42.941  1.00  0.00           N  
ATOM    196  CA  GLY L  29      23.207  33.177  43.375  1.00  0.00           C  
ATOM    197  C   GLY L  29      22.224  32.187  43.893  1.00  0.00           C  
ATOM    198  O   GLY L  29      21.300  32.536  44.626  1.00  0.00           O  
ATOM    199  N   SER L  30      22.366  30.968  43.328  1.00  0.00           N  
ATOM    200  CA  SER L  30      21.758  29.692  43.540  1.00  0.00           C  
ATOM    201  CB  SER L  30      20.247  29.660  43.233  1.00  0.00           C  
ATOM    202  OG  SER L  30      19.550  30.513  44.129  1.00  0.00           O  
ATOM    203  C   SER L  30      22.460  28.707  42.621  1.00  0.00           C  
ATOM    204  O   SER L  30      21.821  27.790  42.104  1.00  0.00           O  
ATOM    205  N   TYR L  31      23.792  28.883  42.396  1.00 38.46           N  
ATOM    206  CA  TYR L  31      24.649  27.993  41.661  1.00 36.37           C  
ATOM    207  CB  TYR L  31      26.096  27.990  42.101  1.00 38.05           C  
ATOM    208  CG  TYR L  31      26.816  27.457  40.933  1.00 39.29           C  
ATOM    209  CD1 TYR L  31      26.349  27.791  39.687  1.00 40.38           C  
ATOM    210  CD2 TYR L  31      27.985  26.768  41.055  1.00 40.89           C  
ATOM    211  CE1 TYR L  31      26.966  27.393  38.541  1.00 40.95           C  
ATOM    212  CE2 TYR L  31      28.608  26.368  39.903  1.00 42.26           C  
ATOM    213  CZ  TYR L  31      28.107  26.668  38.652  1.00 44.37           C  
ATOM    214  OH  TYR L  31      28.730  26.269  37.456  1.00 40.91           O  
ATOM    215  C   TYR L  31      24.314  26.667  42.126  1.00 39.86           C  
ATOM    216  O   TYR L  31      23.928  26.484  43.276  1.00 39.15           O  
ATOM    217  N   TYR L  32      24.498  25.688  41.243  1.00 34.54           N  
ATOM    218  CA  TYR L  32      24.420  24.364  41.711  1.00 33.53           C  
ATOM    219  CB  TYR L  32      23.760  23.445  40.671  1.00  0.00           C  
ATOM    220  CG  TYR L  32      22.378  23.664  41.156  1.00  0.00           C  
ATOM    221  CD1 TYR L  32      21.820  24.924  41.162  1.00  0.00           C  
ATOM    222  CD2 TYR L  32      21.651  22.603  41.616  1.00  0.00           C  
ATOM    223  CE1 TYR L  32      20.570  25.156  41.662  1.00  0.00           C  
ATOM    224  CE2 TYR L  32      20.400  22.829  42.110  1.00  0.00           C  
ATOM    225  CZ  TYR L  32      19.864  24.095  42.154  1.00  0.00           C  
ATOM    226  OH  TYR L  32      18.578  24.319  42.690  1.00  0.00           O  
ATOM    227  C   TYR L  32      25.839  24.126  42.004  1.00 36.68           C  
ATOM    228  O   TYR L  32      26.567  23.498  41.222  1.00 35.64           O  
ATOM    229  N   TYR L  33      26.186  24.878  43.095  1.00  0.00           N  
ATOM    230  CA  TYR L  33      27.271  24.791  43.998  1.00  0.00           C  
ATOM    231  CB  TYR L  33      27.497  25.930  45.095  1.00  0.00           C  
ATOM    232  CG  TYR L  33      27.932  25.009  46.189  1.00  0.00           C  
ATOM    233  CD1 TYR L  33      29.149  24.397  46.088  1.00  0.00           C  
ATOM    234  CD2 TYR L  33      27.147  24.712  47.295  1.00  0.00           C  
ATOM    235  CE1 TYR L  33      29.430  23.444  47.023  1.00  0.00           C  
ATOM    236  CE2 TYR L  33      27.491  23.754  48.201  1.00  0.00           C  
ATOM    237  CZ  TYR L  33      28.652  23.085  48.062  1.00  0.00           C  
ATOM    238  OH  TYR L  33      29.054  22.068  48.955  1.00  0.00           O  
ATOM    239  C   TYR L  33      26.646  23.690  44.722  1.00  0.00           C  
ATOM    240  O   TYR L  33      25.468  23.793  45.055  1.00  0.00           O  
ATOM    241  N   GLY L  34      27.390  22.600  44.963  1.00  0.00           N  
ATOM    242  CA  GLY L  34      27.010  21.397  45.581  1.00  0.00           C  
ATOM    243  C   GLY L  34      27.048  20.659  44.362  1.00  0.00           C  
ATOM    244  O   GLY L  34      27.536  19.528  44.330  1.00  0.00           O  
ATOM    245  N   TRP L  35      26.525  21.370  43.324  1.00 32.19           N  
ATOM    246  CA  TRP L  35      26.819  20.916  42.087  1.00 32.58           C  
ATOM    247  CB  TRP L  35      28.331  20.614  41.963  1.00 32.38           C  
ATOM    248  CG  TRP L  35      29.263  21.806  42.045  1.00 34.79           C  
ATOM    249  CD2 TRP L  35      30.490  21.929  41.313  1.00 34.72           C  
ATOM    250  CD1 TRP L  35      29.186  22.906  42.837  1.00 38.64           C  
ATOM    251  NE1 TRP L  35      30.261  23.727  42.626  1.00 38.79           N  
ATOM    252  CE2 TRP L  35      31.083  23.138  41.696  1.00 39.47           C  
ATOM    253  CE3 TRP L  35      31.085  21.108  40.403  1.00 35.30           C  
ATOM    254  CZ2 TRP L  35      32.275  23.539  41.171  1.00 38.95           C  
ATOM    255  CZ3 TRP L  35      32.285  21.520  39.871  1.00 37.23           C  
ATOM    256  CH2 TRP L  35      32.869  22.713  40.245  1.00 38.85           C  
ATOM    257  C   TRP L  35      26.097  19.649  42.046  1.00 35.02           C  
ATOM    258  O   TRP L  35      25.189  19.391  42.844  1.00 33.15           O  
ATOM    259  N   TYR L  36      26.544  18.831  41.107  1.00 30.96           N  
ATOM    260  CA  TYR L  36      25.975  17.549  41.021  1.00 30.33           C  
ATOM    261  CB  TYR L  36      25.216  17.318  39.707  1.00 30.15           C  
ATOM    262  CG  TYR L  36      24.338  18.508  39.533  1.00 32.02           C  
ATOM    263  CD1 TYR L  36      23.184  18.678  40.264  1.00 32.79           C  
ATOM    264  CD2 TYR L  36      24.695  19.465  38.613  1.00 33.18           C  
ATOM    265  CE1 TYR L  36      22.403  19.796  40.072  1.00 33.80           C  
ATOM    266  CE2 TYR L  36      23.921  20.581  38.418  1.00 34.64           C  
ATOM    267  CZ  TYR L  36      22.771  20.749  39.149  1.00 39.10           C  
ATOM    268  OH  TYR L  36      21.977  21.897  38.945  1.00 37.54           O  
ATOM    269  C   TYR L  36      27.124  16.606  41.023  1.00 35.31           C  
ATOM    270  O   TYR L  36      28.116  16.801  40.319  1.00 33.67           O  
ATOM    271  N   GLN L  37      26.994  15.541  41.825  1.00 31.60           N  
ATOM    272  CA  GLN L  37      28.031  14.571  41.983  1.00 31.60           C  
ATOM    273  CB  GLN L  37      28.088  14.076  43.437  1.00 33.32           C  
ATOM    274  CG  GLN L  37      29.160  13.039  43.752  1.00 34.95           C  
ATOM    275  CD  GLN L  37      28.932  12.632  45.201  1.00 45.85           C  
ATOM    276  OE1 GLN L  37      27.852  12.164  45.563  1.00 39.73           O  
ATOM    277  NE2 GLN L  37      29.964  12.828  46.063  1.00 37.49           N  
ATOM    278  C   GLN L  37      27.704  13.398  41.107  1.00 34.79           C  
ATOM    279  O   GLN L  37      26.582  12.897  41.124  1.00 33.03           O  
ATOM    280  N   GLN L  38      28.684  12.943  40.296  1.00 32.48           N  
ATOM    281  CA  GLN L  38      28.471  11.804  39.445  1.00 31.26           C  
ATOM    282  CB  GLN L  38      28.416  12.170  37.953  1.00 31.31           C  
ATOM    283  CG  GLN L  38      28.129  10.979  37.036  1.00 29.16           C  
ATOM    284  CD  GLN L  38      28.114  11.483  35.602  1.00 37.67           C  
ATOM    285  OE1 GLN L  38      29.067  12.120  35.151  1.00 35.19           O  
ATOM    286  NE2 GLN L  38      27.006  11.202  34.866  1.00 34.14           N  
ATOM    287  C   GLN L  38      29.628  10.864  39.620  1.00 39.40           C  
ATOM    288  O   GLN L  38      30.769  11.204  39.311  1.00 38.06           O  
ATOM    289  N   LYS L  39      29.351   9.662  40.165  1.00 40.68           N  
ATOM    290  CA  LYS L  39      30.362   8.662  40.381  1.00 42.58           C  
ATOM    291  CB  LYS L  39      29.915   7.575  41.367  1.00 44.54           C  
ATOM    292  CG  LYS L  39      29.645   8.174  42.745  1.00 48.50           C  
ATOM    293  CD  LYS L  39      29.213   7.176  43.817  1.00 58.45           C  
ATOM    294  CE  LYS L  39      29.065   7.838  45.189  1.00 66.31           C  
ATOM    295  NZ  LYS L  39      29.210   6.836  46.268  1.00 72.56           N1+
ATOM    296  C   LYS L  39      30.796   8.018  39.095  1.00 50.44           C  
ATOM    297  O   LYS L  39      31.987   7.777  38.889  1.00 52.54           O  
ATOM    298  N   SER L  40      29.842   7.706  38.195  1.00 47.10           N  
ATOM    299  CA  SER L  40      30.178   7.052  36.960  1.00 46.69           C  
ATOM    300  CB  SER L  40      29.837   5.550  36.962  1.00 47.31           C  
ATOM    301  OG  SER L  40      30.188   4.962  35.717  1.00  0.00           O  
ATOM    302  C   SER L  40      29.370   7.690  35.873  1.00 48.13           C  
ATOM    303  O   SER L  40      28.249   8.137  36.107  1.00 45.90           O  
ATOM    304  N   PRO L  41      29.896   7.744  34.678  1.00 45.58           N  
ATOM    305  CA  PRO L  41      29.153   8.352  33.610  1.00 45.60           C  
ATOM    306  CD  PRO L  41      31.331   7.892  34.494  1.00 47.53           C  
ATOM    307  CB  PRO L  41      30.142   8.515  32.460  1.00 47.78           C  
ATOM    308  CG  PRO L  41      31.499   8.669  33.176  1.00 52.38           C  
ATOM    309  C   PRO L  41      27.948   7.528  33.285  1.00 48.35           C  
ATOM    310  O   PRO L  41      28.030   6.303  33.336  1.00 48.90           O  
ATOM    311  N   GLY L  42      26.815   8.180  32.966  1.00 43.56           N  
ATOM    312  CA  GLY L  42      25.622   7.466  32.622  1.00 42.59           C  
ATOM    313  C   GLY L  42      24.810   7.219  33.862  1.00 43.99           C  
ATOM    314  O   GLY L  42      23.621   6.920  33.761  1.00 43.94           O  
ATOM    315  N   SER L  43      25.423   7.324  35.064  1.00 39.95           N  
ATOM    316  CA  SER L  43      24.683   7.097  36.279  0.50 40.16           C  
ATOM    317  CB  SER L  43      25.543   6.588  37.451  0.50 43.95           C  
ATOM    318  OG  SER L  43      26.449   7.597  37.871  0.50 55.96           O  
ATOM    319  C   SER L  43      24.063   8.397  36.686  1.00 42.16           C  
ATOM    320  O   SER L  43      24.612   9.461  36.408  1.00 40.63           O  
ATOM    321  N   ALA L  44      22.908   8.347  37.387  1.00 36.96           N  
ATOM    322  CA  ALA L  44      22.215   9.556  37.741  1.00 37.68           C  
ATOM    323  CB  ALA L  44      20.863   9.314  38.432  1.00 39.56           C  
ATOM    324  C   ALA L  44      23.068  10.368  38.667  1.00 39.95           C  
ATOM    325  O   ALA L  44      23.702   9.844  39.585  1.00 37.68           O  
ATOM    326  N   PRO L  45      23.087  11.653  38.428  1.00 33.33           N  
ATOM    327  CA  PRO L  45      23.851  12.552  39.257  1.00 33.26           C  
ATOM    328  CD  PRO L  45      22.989  12.135  37.057  1.00 34.72           C  
ATOM    329  CB  PRO L  45      23.970  13.850  38.462  1.00 35.57           C  
ATOM    330  CG  PRO L  45      23.860  13.398  36.996  1.00 39.08           C  
ATOM    331  C   PRO L  45      23.162  12.736  40.575  1.00 37.32           C  
ATOM    332  O   PRO L  45      21.966  12.456  40.666  1.00 37.60           O  
ATOM    333  N   VAL L  46      23.905  13.169  41.616  1.00 33.00           N  
ATOM    334  CA  VAL L  46      23.310  13.434  42.897  1.00 32.97           C  
ATOM    335  CB  VAL L  46      23.893  12.602  44.001  1.00 37.75           C  
ATOM    336  CG1 VAL L  46      23.309  13.077  45.342  1.00 39.02           C  
ATOM    337  CG2 VAL L  46      23.616  11.120  43.694  1.00 37.87           C  
ATOM    338  C   VAL L  46      23.596  14.870  43.233  1.00 35.14           C  
ATOM    339  O   VAL L  46      24.747  15.300  43.197  1.00 33.31           O  
ATOM    340  N   THR L  47      22.549  15.655  43.577  1.00 32.82           N  
ATOM    341  CA  THR L  47      22.747  17.047  43.887  1.00 33.08           C  
ATOM    342  CB  THR L  47      21.483  17.858  43.846  1.00 36.34           C  
ATOM    343  OG1 THR L  47      20.883  17.785  42.560  1.00 35.43           O  
ATOM    344  CG2 THR L  47      21.824  19.318  44.188  1.00 35.14           C  
ATOM    345  C   THR L  47      23.297  17.141  45.274  1.00 40.97           C  
ATOM    346  O   THR L  47      22.710  16.616  46.221  1.00 43.59           O  
ATOM    347  N   VAL L  48      24.516  17.706  45.390  1.00 36.71           N  
ATOM    348  CA  VAL L  48      25.148  17.969  46.647  1.00 37.91           C  
ATOM    349  CB  VAL L  48      26.628  18.142  46.511  1.00 41.87           C  
ATOM    350  CG1 VAL L  48      27.212  18.153  47.919  1.00 40.02           C  
ATOM    351  CG2 VAL L  48      27.215  17.071  45.583  1.00 41.63           C  
ATOM    352  C   VAL L  48      24.611  19.251  47.198  1.00 42.31           C  
ATOM    353  O   VAL L  48      24.315  19.352  48.388  1.00 42.41           O  
ATOM    354  N   ILE L  49      24.534  20.285  46.323  1.00 37.89           N  
ATOM    355  CA  ILE L  49      24.019  21.567  46.713  1.00 38.17           C  
ATOM    356  CB  ILE L  49      25.006  22.450  47.386  1.00 42.07           C  
ATOM    357  CG1 ILE L  49      25.457  21.797  48.703  1.00 43.91           C  
ATOM    358  CG2 ILE L  49      24.383  23.840  47.573  1.00 43.72           C  
ATOM    359  CD1 ILE L  49      24.536  22.083  49.870  1.00 49.89           C  
ATOM    360  C   ILE L  49      23.307  22.234  45.571  1.00 42.71           C  
ATOM    361  O   ILE L  49      23.646  22.103  44.390  1.00 41.31           O  
ATOM    362  N   TYR L  50      22.260  22.986  45.946  1.00 40.81           N  
ATOM    363  CA  TYR L  50      21.430  23.664  45.020  1.00 40.41           C  
ATOM    364  CB  TYR L  50      20.029  23.015  44.962  1.00 40.63           C  
ATOM    365  CG  TYR L  50      19.276  22.975  46.247  1.00 43.59           C  
ATOM    366  CD1 TYR L  50      19.542  22.010  47.190  1.00 45.36           C  
ATOM    367  CD2 TYR L  50      18.267  23.878  46.486  1.00 45.43           C  
ATOM    368  CE1 TYR L  50      18.832  21.957  48.366  1.00 46.05           C  
ATOM    369  CE2 TYR L  50      17.553  23.829  47.661  1.00 47.45           C  
ATOM    370  CZ  TYR L  50      17.834  22.870  48.604  1.00 51.67           C  
ATOM    371  OH  TYR L  50      17.098  22.823  49.807  1.00 53.26           O  
ATOM    372  C   TYR L  50      21.244  25.053  45.500  1.00 46.90           C  
ATOM    373  O   TYR L  50      21.364  25.308  46.690  1.00 47.23           O  
ATOM    374  N   GLU L  51      20.945  25.990  44.580  1.00 45.37           N  
ATOM    375  CA  GLU L  51      20.663  27.338  44.958  1.00 46.29           C  
ATOM    376  CB  GLU L  51      19.290  27.480  45.639  1.00 45.98           C  
ATOM    377  CG  GLU L  51      18.121  27.168  44.701  1.00 48.52           C  
ATOM    378  CD  GLU L  51      16.847  27.089  45.528  1.00  0.00           C  
ATOM    379  OE1 GLU L  51      16.246  28.165  45.789  1.00  0.00           O  
ATOM    380  OE2 GLU L  51      16.465  25.952  45.918  1.00  0.00           O1-
ATOM    381  C   GLU L  51      21.700  27.883  45.867  1.00 47.95           C  
ATOM    382  O   GLU L  51      21.372  28.244  46.991  1.00 46.37           O  
ATOM    383  N   ASN L  52      22.970  27.937  45.417  1.00 43.84           N  
ATOM    384  CA  ASN L  52      24.033  28.537  46.176  1.00 44.42           C  
ATOM    385  CB  ASN L  52      23.694  29.650  47.207  1.00 46.39           C  
ATOM    386  CG  ASN L  52      22.846  30.801  46.707  1.00 58.81           C  
ATOM    387  OD1 ASN L  52      21.797  30.589  46.113  1.00 46.30           O  
ATOM    388  ND2 ASN L  52      23.252  32.056  47.030  1.00 46.82           N  
ATOM    389  C   ASN L  52      24.532  27.523  47.136  1.00 48.28           C  
ATOM    390  O   ASN L  52      25.456  26.778  46.853  1.00 47.55           O  
ATOM    391  N   THR L  53      24.041  27.713  48.381  1.00 46.39           N  
ATOM    392  CA  THR L  53      24.261  27.047  49.637  1.00 47.44           C  
ATOM    393  CB  THR L  53      24.208  28.004  50.793  1.00 51.05           C  
ATOM    394  OG1 THR L  53      22.901  28.544  50.920  1.00  0.00           O  
ATOM    395  CG2 THR L  53      25.221  29.135  50.541  1.00  0.00           C  
ATOM    396  C   THR L  53      23.366  25.891  50.027  1.00 51.52           C  
ATOM    397  O   THR L  53      23.657  25.231  51.026  1.00 50.66           O  
ATOM    398  N   LYS L  54      22.203  25.679  49.379  1.00 48.65           N  
ATOM    399  CA  LYS L  54      21.260  24.716  49.900  1.00 48.54           C  
ATOM    400  CB  LYS L  54      19.854  24.894  49.311  1.00 49.54           C  
ATOM    401  CG  LYS L  54      19.255  26.265  49.619  1.00 50.18           C  
ATOM    402  CD  LYS L  54      19.171  26.562  51.115  1.00 62.20           C  
ATOM    403  CE  LYS L  54      18.613  27.949  51.429  1.00 70.18           C  
ATOM    404  NZ  LYS L  54      19.550  28.992  50.956  1.00 76.20           N1+
ATOM    405  C   LYS L  54      21.675  23.287  49.691  1.00 54.67           C  
ATOM    406  O   LYS L  54      22.042  22.883  48.588  1.00 53.95           O  
ATOM    407  N   ARG L  55      21.560  22.473  50.771  1.00 53.23           N  
ATOM    408  CA  ARG L  55      21.943  21.085  50.774  0.50 52.42           C  
ATOM    409  CB  ARG L  55      22.910  20.749  51.929  0.50 52.13           C  
ATOM    410  CG  ARG L  55      23.366  19.290  51.992  0.50 57.26           C  
ATOM    411  CD  ARG L  55      24.375  19.006  53.113  0.50 63.08           C  
ATOM    412  NE  ARG L  55      23.648  19.081  54.412  0.50 67.24           N  
ATOM    413  CZ  ARG L  55      23.578  20.268  55.082  0.50 82.17           C  
ATOM    414  NH1 ARG L  55      24.193  21.379  54.582  0.50 71.31           N1+
ATOM    415  NH2 ARG L  55      22.883  20.349  56.254  0.50 66.18           N  
ATOM    416  C   ARG L  55      20.718  20.236  50.966  1.00 57.65           C  
ATOM    417  O   ARG L  55      19.920  20.468  51.870  1.00 60.67           O  
ATOM    418  N   PRO L  56      20.584  19.222  50.140  1.00 53.09           N  
ATOM    419  CA  PRO L  56      19.454  18.338  50.229  1.00 53.01           C  
ATOM    420  CD  PRO L  56      21.137  19.269  48.796  1.00 52.30           C  
ATOM    421  CB  PRO L  56      19.520  17.460  48.982  1.00 52.49           C  
ATOM    422  CG  PRO L  56      20.237  18.352  47.951  1.00 55.34           C  
ATOM    423  C   PRO L  56      19.514  17.587  51.530  1.00 60.30           C  
ATOM    424  O   PRO L  56      20.600  17.445  52.084  1.00 60.26           O  
ATOM    425  N   SER L  57      18.366  17.087  52.030  1.00 59.35           N  
ATOM    426  CA  SER L  57      18.294  16.487  53.338  1.00 61.33           C  
ATOM    427  CB  SER L  57      16.871  16.034  53.700  1.00 66.81           C  
ATOM    428  OG  SER L  57      16.857  15.447  54.992  1.00 79.34           O  
ATOM    429  C   SER L  57      19.201  15.300  53.475  1.00 65.68           C  
ATOM    430  O   SER L  57      19.793  15.098  54.534  1.00 67.79           O  
ATOM    431  N   ASN L  58      19.327  14.476  52.423  1.00 59.89           N  
ATOM    432  CA  ASN L  58      20.123  13.277  52.468  1.00 58.66           C  
ATOM    433  CB  ASN L  58      19.860  12.339  51.277  1.00 59.47           C  
ATOM    434  CG  ASN L  58      18.512  11.669  51.524  0.00 69.90           C  
ATOM    435  OD1 ASN L  58      18.279  11.095  52.588  0.00 71.66           O  
ATOM    436  ND2 ASN L  58      17.596  11.746  50.523  1.00  0.00           N  
ATOM    437  C   ASN L  58      21.599  13.571  52.533  1.00 59.97           C  
ATOM    438  O   ASN L  58      22.361  12.752  53.042  1.00 58.91           O  
ATOM    439  N   ILE L  59      22.051  14.724  52.002  1.00 54.27           N  
ATOM    440  CA  ILE L  59      23.457  15.033  51.882  1.00 52.49           C  
ATOM    441  CB  ILE L  59      23.699  16.151  50.910  1.00 53.97           C  
ATOM    442  CG1 ILE L  59      23.094  15.799  49.540  1.00 51.70           C  
ATOM    443  CG2 ILE L  59      25.210  16.427  50.852  1.00 53.78           C  
ATOM    444  CD1 ILE L  59      23.669  14.529  48.912  1.00 50.14           C  
ATOM    445  C   ILE L  59      24.061  15.432  53.204  1.00 56.55           C  
ATOM    446  O   ILE L  59      23.496  16.218  53.964  1.00 55.34           O  
ATOM    447  N   PRO L  60      25.224  14.887  53.478  1.00 53.70           N  
ATOM    448  CA  PRO L  60      25.989  15.108  54.685  1.00 55.53           C  
ATOM    449  CD  PRO L  60      25.894  14.001  52.543  1.00 54.19           C  
ATOM    450  CB  PRO L  60      27.151  14.119  54.611  1.00 57.04           C  
ATOM    451  CG  PRO L  60      27.316  13.853  53.102  1.00 59.57           C  
ATOM    452  C   PRO L  60      26.452  16.534  54.797  1.00 59.16           C  
ATOM    453  O   PRO L  60      26.676  17.184  53.777  1.00 56.95           O  
ATOM    454  N   SER L  61      26.642  17.013  56.043  1.00 57.47           N  
ATOM    455  CA  SER L  61      26.977  18.374  56.363  1.00 58.21           C  
ATOM    456  CB  SER L  61      26.967  18.646  57.874  1.00 65.03           C  
ATOM    457  OG  SER L  61      27.303  20.004  58.118  1.00 75.96           O  
ATOM    458  C   SER L  61      28.339  18.757  55.859  1.00 60.42           C  
ATOM    459  O   SER L  61      28.636  19.945  55.754  1.00 61.19           O  
ATOM    460  N   ARG L  62      29.202  17.786  55.516  1.00 55.84           N  
ATOM    461  CA  ARG L  62      30.541  18.112  55.106  1.00 55.52           C  
ATOM    462  CB  ARG L  62      31.453  16.889  54.912  1.00 54.87           C  
ATOM    463  CG  ARG L  62      30.988  15.860  53.885  1.00 62.30           C  
ATOM    464  CD  ARG L  62      31.968  14.692  53.783  1.00 69.67           C  
ATOM    465  NE  ARG L  62      31.402  13.697  52.835  1.00 68.48           N  
ATOM    466  CZ  ARG L  62      30.602  12.698  53.304  1.00 76.50           C  
ATOM    467  NH1 ARG L  62      30.268  12.656  54.627  1.00 65.95           N1+
ATOM    468  NH2 ARG L  62      30.135  11.747  52.443  1.00 61.51           N  
ATOM    469  C   ARG L  62      30.521  18.938  53.851  1.00 57.43           C  
ATOM    470  O   ARG L  62      31.476  19.672  53.597  1.00 57.10           O  
ATOM    471  N   PHE L  63      29.466  18.799  53.015  1.00 51.87           N  
ATOM    472  CA  PHE L  63      29.340  19.556  51.795  1.00 49.86           C  
ATOM    473  CB  PHE L  63      28.410  18.875  50.775  1.00 49.06           C  
ATOM    474  CG  PHE L  63      29.087  17.645  50.275  1.00 49.04           C  
ATOM    475  CD1 PHE L  63      28.918  16.431  50.904  1.00 50.84           C  
ATOM    476  CD2 PHE L  63      29.898  17.711  49.166  1.00 50.25           C  
ATOM    477  CE1 PHE L  63      29.549  15.304  50.429  1.00 52.99           C  
ATOM    478  CE2 PHE L  63      30.530  16.588  48.687  1.00 50.88           C  
ATOM    479  CZ  PHE L  63      30.356  15.381  49.319  1.00 50.61           C  
ATOM    480  C   PHE L  63      28.742  20.907  52.100  1.00 54.54           C  
ATOM    481  O   PHE L  63      27.726  21.005  52.787  1.00 55.71           O  
ATOM    482  N   SER L  64      29.368  21.998  51.592  1.00 49.97           N  
ATOM    483  CA  SER L  64      28.824  23.316  51.818  1.00 50.27           C  
ATOM    484  CB  SER L  64      29.315  23.968  53.120  1.00 55.49           C  
ATOM    485  OG  SER L  64      30.719  24.168  53.062  1.00 65.00           O  
ATOM    486  C   SER L  64      29.215  24.227  50.696  1.00 52.02           C  
ATOM    487  O   SER L  64      30.251  24.036  50.063  1.00 50.29           O  
ATOM    488  N   GLY L  65      28.396  25.261  50.401  1.00 48.92           N  
ATOM    489  CA  GLY L  65      28.748  26.089  49.278  1.00 48.27           C  
ATOM    490  C   GLY L  65      28.549  27.505  49.596  1.00 54.13           C  
ATOM    491  O   GLY L  65      27.837  27.860  50.533  1.00 54.62           O  
ATOM    492  N   SER L  66      29.216  28.351  48.796  1.00 50.86           N  
ATOM    493  CA  SER L  66      29.061  29.746  49.012  1.00 52.35           C  
ATOM    494  CB  SER L  66      30.016  30.339  50.063  1.00 57.13           C  
ATOM    495  OG  SER L  66      31.334  30.408  49.539  1.00 65.63           O  
ATOM    496  C   SER L  66      29.335  30.466  47.739  1.00 55.42           C  
ATOM    497  O   SER L  66      30.308  30.199  47.033  1.00 56.17           O  
ATOM    498  N   LYS L  67      28.430  31.403  47.422  1.00 49.50           N  
ATOM    499  CA  LYS L  67      28.536  32.280  46.293  1.00 48.12           C  
ATOM    500  CB  LYS L  67      27.173  32.791  45.821  1.00 52.99           C  
ATOM    501  CG  LYS L  67      27.255  34.023  44.914  1.00  0.00           C  
ATOM    502  CD  LYS L  67      25.917  34.397  44.272  1.00  0.00           C  
ATOM    503  CE  LYS L  67      25.823  35.852  43.803  1.00  0.00           C  
ATOM    504  NZ  LYS L  67      25.398  36.715  44.931  1.00  0.00           N1+
ATOM    505  C   LYS L  67      29.147  33.542  46.797  1.00 52.53           C  
ATOM    506  O   LYS L  67      28.589  34.176  47.688  1.00 53.58           O  
ATOM    507  N   SER L  68      30.303  33.945  46.240  1.00 49.05           N  
ATOM    508  CA  SER L  68      30.861  35.219  46.584  1.00 51.61           C  
ATOM    509  CB  SER L  68      32.260  35.117  47.213  1.00 57.55           C  
ATOM    510  OG  SER L  68      32.748  36.410  47.532  1.00 70.00           O  
ATOM    511  C   SER L  68      31.006  35.918  45.275  1.00 54.53           C  
ATOM    512  O   SER L  68      31.707  35.443  44.383  1.00 52.63           O  
ATOM    513  N   GLY L  69      30.342  37.073  45.117  1.00 51.32           N  
ATOM    514  CA  GLY L  69      30.422  37.707  43.838  1.00 51.29           C  
ATOM    515  C   GLY L  69      29.764  36.775  42.868  1.00 52.66           C  
ATOM    516  O   GLY L  69      28.691  36.235  43.135  1.00 51.49           O  
ATOM    517  N   SER L  70      30.376  36.633  41.677  1.00 48.34           N  
ATOM    518  CA  SER L  70      29.915  35.785  40.609  1.00 45.99           C  
ATOM    519  CB  SER L  70      30.322  36.322  39.228  1.00 48.19           C  
ATOM    520  OG  SER L  70      29.740  37.599  39.009  1.00 55.25           O  
ATOM    521  C   SER L  70      30.452  34.381  40.707  1.00 49.32           C  
ATOM    522  O   SER L  70      30.218  33.595  39.789  1.00 47.46           O  
ATOM    523  N   THR L  71      31.215  34.019  41.763  1.00 47.02           N  
ATOM    524  CA  THR L  71      31.799  32.703  41.738  1.00 45.22           C  
ATOM    525  CB  THR L  71      33.297  32.700  41.847  1.00 51.65           C  
ATOM    526  OG1 THR L  71      33.805  31.439  41.444  1.00 51.09           O  
ATOM    527  CG2 THR L  71      33.701  32.975  43.305  1.00 50.32           C  
ATOM    528  C   THR L  71      31.265  31.851  42.851  1.00 48.73           C  
ATOM    529  O   THR L  71      30.957  32.334  43.940  1.00 48.83           O  
ATOM    530  N   ALA L  72      31.154  30.531  42.579  1.00 43.99           N  
ATOM    531  CA  ALA L  72      30.641  29.578  43.517  1.00 43.34           C  
ATOM    532  CB  ALA L  72      29.607  28.614  42.903  1.00 44.15           C  
ATOM    533  C   ALA L  72      31.769  28.728  44.000  1.00 47.57           C  
ATOM    534  O   ALA L  72      32.662  28.378  43.232  1.00 46.73           O  
ATOM    535  N   THR L  73      31.765  28.388  45.308  1.00 45.04           N  
ATOM    536  CA  THR L  73      32.804  27.551  45.827  1.00 44.20           C  
ATOM    537  CB  THR L  73      33.667  28.251  46.834  1.00 54.78           C  
ATOM    538  OG1 THR L  73      34.249  29.408  46.252  1.00 54.21           O  
ATOM    539  CG2 THR L  73      34.767  27.285  47.306  1.00 52.19           C  
ATOM    540  C   THR L  73      32.181  26.372  46.507  1.00 47.23           C  
ATOM    541  O   THR L  73      31.351  26.516  47.405  1.00 46.82           O  
ATOM    542  N   LEU L  74      32.596  25.168  46.072  1.00 44.40           N  
ATOM    543  CA  LEU L  74      32.193  23.896  46.580  1.00 43.07           C  
ATOM    544  CB  LEU L  74      32.179  22.818  45.457  1.00 40.96           C  
ATOM    545  CG  LEU L  74      32.060  21.319  45.854  1.00 43.93           C  
ATOM    546  CD1 LEU L  74      30.692  20.892  46.406  1.00 43.91           C  
ATOM    547  CD2 LEU L  74      32.466  20.430  44.668  1.00 42.16           C  
ATOM    548  C   LEU L  74      33.202  23.494  47.595  1.00 50.26           C  
ATOM    549  O   LEU L  74      34.381  23.382  47.271  1.00 51.08           O  
ATOM    550  N   THR L  75      32.770  23.278  48.857  1.00 48.67           N  
ATOM    551  CA  THR L  75      33.723  22.920  49.871  1.00 49.98           C  
ATOM    552  CB  THR L  75      33.849  23.950  50.959  1.00 56.87           C  
ATOM    553  OG1 THR L  75      34.288  25.189  50.423  1.00 60.16           O  
ATOM    554  CG2 THR L  75      34.840  23.440  52.017  1.00 53.96           C  
ATOM    555  C   THR L  75      33.318  21.641  50.535  1.00 53.10           C  
ATOM    556  O   THR L  75      32.179  21.486  50.972  1.00 51.20           O  
ATOM    557  N   ILE L  76      34.266  20.684  50.625  1.00 51.37           N  
ATOM    558  CA  ILE L  76      34.024  19.447  51.308  1.00 52.50           C  
ATOM    559  CB  ILE L  76      34.270  18.235  50.449  1.00 53.91           C  
ATOM    560  CG1 ILE L  76      33.366  18.264  49.204  1.00 52.48           C  
ATOM    561  CG2 ILE L  76      34.061  16.981  51.314  1.00 55.14           C  
ATOM    562  CD1 ILE L  76      33.747  17.230  48.143  1.00 54.03           C  
ATOM    563  C   ILE L  76      35.011  19.410  52.434  1.00 60.31           C  
ATOM    564  O   ILE L  76      36.220  19.415  52.206  1.00 59.16           O  
ATOM    565  N   THR L  77      34.520  19.375  53.691  1.00 62.31           N  
ATOM    566  CA  THR L  77      35.414  19.371  54.813  1.00 65.82           C  
ATOM    567  CB  THR L  77      35.035  20.361  55.879  1.00 78.82           C  
ATOM    568  OG1 THR L  77      33.757  20.044  56.411  1.00 83.36           O  
ATOM    569  CG2 THR L  77      35.013  21.770  55.257  1.00 77.13           C  
ATOM    570  C   THR L  77      35.360  18.004  55.422  1.00 73.09           C  
ATOM    571  O   THR L  77      34.288  17.528  55.791  1.00 73.83           O  
ATOM    572  N   GLY L  78      36.536  17.354  55.579  1.00 71.13           N  
ATOM    573  CA  GLY L  78      36.580  16.029  56.136  1.00 71.15           C  
ATOM    574  C   GLY L  78      36.279  15.012  55.074  1.00 73.84           C  
ATOM    575  O   GLY L  78      35.388  14.180  55.238  1.00 73.50           O  
ATOM    576  N   VAL L  79      37.048  15.053  53.965  1.00 68.93           N  
ATOM    577  CA  VAL L  79      36.877  14.214  52.807  1.00 66.61           C  
ATOM    578  CB  VAL L  79      37.911  14.474  51.743  1.00 69.78           C  
ATOM    579  CG1 VAL L  79      37.706  13.475  50.592  1.00 67.66           C  
ATOM    580  CG2 VAL L  79      37.814  15.945  51.304  1.00 69.81           C  
ATOM    581  C   VAL L  79      36.962  12.758  53.157  1.00 70.10           C  
ATOM    582  O   VAL L  79      37.796  12.329  53.956  1.00 71.18           O  
ATOM    583  N   ARG L  80      36.068  11.959  52.532  1.00 64.55           N  
ATOM    584  CA  ARG L  80      36.011  10.536  52.710  1.00 62.92           C  
ATOM    585  CB  ARG L  80      34.676  10.047  53.301  1.00 64.46           C  
ATOM    586  CG  ARG L  80      34.471  10.528  54.741  1.00 86.46           C  
ATOM    587  CD  ARG L  80      33.208   9.988  55.414  1.00111.06           C  
ATOM    588  NE  ARG L  80      33.441   8.543  55.700  1.00  0.00           N  
ATOM    589  CZ  ARG L  80      33.109   8.020  56.916  1.00  0.00           C  
ATOM    590  NH1 ARG L  80      32.591   8.830  57.883  1.00  0.00           N1+
ATOM    591  NH2 ARG L  80      33.298   6.691  57.170  1.00  0.00           N  
ATOM    592  C   ARG L  80      36.204   9.926  51.351  1.00 62.46           C  
ATOM    593  O   ARG L  80      36.174  10.622  50.339  1.00 61.76           O  
ATOM    594  N   ALA L  81      36.438   8.599  51.308  1.00 55.99           N  
ATOM    595  CA  ALA L  81      36.723   7.868  50.100  1.00 53.77           C  
ATOM    596  CB  ALA L  81      37.016   6.382  50.364  1.00 54.62           C  
ATOM    597  C   ALA L  81      35.569   7.925  49.142  1.00 53.42           C  
ATOM    598  O   ALA L  81      35.771   8.005  47.932  1.00 50.65           O  
ATOM    599  N   GLU L  82      34.326   7.885  49.659  1.00 50.62           N  
ATOM    600  CA  GLU L  82      33.131   7.837  48.859  1.00 49.57           C  
ATOM    601  CB  GLU L  82      31.825   7.713  49.671  1.00 51.53           C  
ATOM    602  CG  GLU L  82      31.517   8.898  50.592  1.00 59.50           C  
ATOM    603  CD  GLU L  82      31.917   8.516  52.011  1.00 81.08           C  
ATOM    604  OE1 GLU L  82      32.849   7.683  52.157  1.00 75.32           O  
ATOM    605  OE2 GLU L  82      31.295   9.052  52.967  1.00 67.71           O1-
ATOM    606  C   GLU L  82      33.002   9.081  48.031  1.00 51.72           C  
ATOM    607  O   GLU L  82      32.327   9.071  47.004  1.00 51.03           O  
ATOM    608  N   ASP L  83      33.612  10.190  48.484  1.00 47.67           N  
ATOM    609  CA  ASP L  83      33.518  11.486  47.867  1.00 46.27           C  
ATOM    610  CB  ASP L  83      34.185  12.586  48.709  1.00 47.94           C  
ATOM    611  CG  ASP L  83      33.336  12.769  49.964  1.00 57.69           C  
ATOM    612  OD1 ASP L  83      32.107  12.496  49.894  1.00 58.18           O  
ATOM    613  OD2 ASP L  83      33.906  13.177  51.011  1.00 59.43           O1-
ATOM    614  C   ASP L  83      34.123  11.495  46.488  1.00 49.98           C  
ATOM    615  O   ASP L  83      33.767  12.351  45.679  1.00 49.04           O  
ATOM    616  N   GLU L  84      35.075  10.585  46.187  1.00 45.24           N  
ATOM    617  CA  GLU L  84      35.703  10.554  44.890  1.00 44.40           C  
ATOM    618  CB  GLU L  84      36.575   9.301  44.678  1.00 45.57           C  
ATOM    619  CG  GLU L  84      37.780   9.195  45.612  1.00 58.41           C  
ATOM    620  CD  GLU L  84      38.376   7.806  45.431  1.00 70.55           C  
ATOM    621  OE1 GLU L  84      38.070   7.161  44.392  1.00 56.47           O  
ATOM    622  OE2 GLU L  84      39.141   7.368  46.331  1.00 55.00           O1-
ATOM    623  C   GLU L  84      34.625  10.500  43.851  1.00 46.75           C  
ATOM    624  O   GLU L  84      33.781   9.606  43.869  1.00 45.20           O  
ATOM    625  N   ALA L  85      34.637  11.472  42.910  1.00 42.01           N  
ATOM    626  CA  ALA L  85      33.635  11.519  41.883  1.00 40.16           C  
ATOM    627  CB  ALA L  85      32.205  11.659  42.436  1.00 40.92           C  
ATOM    628  C   ALA L  85      33.905  12.728  41.037  1.00 41.76           C  
ATOM    629  O   ALA L  85      34.851  13.475  41.284  1.00 41.97           O  
ATOM    630  N   VAL L  86      33.090  12.919  39.979  1.00 37.65           N  
ATOM    631  CA  VAL L  86      33.204  14.086  39.155  1.00 37.84           C  
ATOM    632  CB  VAL L  86      32.996  13.814  37.694  1.00 40.29           C  
ATOM    633  CG1 VAL L  86      33.025  15.151  36.936  1.00 39.90           C  
ATOM    634  CG2 VAL L  86      34.075  12.821  37.232  1.00 39.90           C  
ATOM    635  C   VAL L  86      32.113  14.995  39.627  1.00 41.10           C  
ATOM    636  O   VAL L  86      30.979  14.553  39.805  1.00 39.95           O  
ATOM    637  N   TYR L  87      32.438  16.284  39.871  1.00 37.44           N  
ATOM    638  CA  TYR L  87      31.451  17.212  40.350  1.00 35.71           C  
ATOM    639  CB  TYR L  87      31.881  17.996  41.607  1.00 37.54           C  
ATOM    640  CG  TYR L  87      31.967  17.053  42.762  1.00 38.41           C  
ATOM    641  CD1 TYR L  87      33.095  16.292  42.968  1.00 39.13           C  
ATOM    642  CD2 TYR L  87      30.917  16.938  43.645  1.00 39.70           C  
ATOM    643  CE1 TYR L  87      33.169  15.426  44.034  1.00 39.35           C  
ATOM    644  CE2 TYR L  87      30.984  16.073  44.715  1.00 41.05           C  
ATOM    645  CZ  TYR L  87      32.113  15.315  44.907  1.00 45.92           C  
ATOM    646  OH  TYR L  87      32.190  14.426  46.000  1.00 43.51           O  
ATOM    647  C   TYR L  87      31.216  18.206  39.259  1.00 36.55           C  
ATOM    648  O   TYR L  87      32.159  18.776  38.708  1.00 34.55           O  
ATOM    649  N   TYR L  88      29.927  18.426  38.923  1.00 32.52           N  
ATOM    650  CA  TYR L  88      29.553  19.327  37.872  1.00 32.54           C  
ATOM    651  CB  TYR L  88      28.569  18.737  36.844  1.00 32.22           C  
ATOM    652  CG  TYR L  88      29.251  17.718  35.998  1.00 32.74           C  
ATOM    653  CD1 TYR L  88      29.982  18.106  34.898  1.00 34.20           C  
ATOM    654  CD2 TYR L  88      29.147  16.377  36.287  1.00 32.80           C  
ATOM    655  CE1 TYR L  88      30.608  17.174  34.104  1.00 33.19           C  
ATOM    656  CE2 TYR L  88      29.771  15.441  35.498  1.00 33.14           C  
ATOM    657  CZ  TYR L  88      30.503  15.837  34.405  1.00 39.20           C  
ATOM    658  OH  TYR L  88      31.142  14.874  33.597  1.00 36.64           O  
ATOM    659  C   TYR L  88      28.836  20.493  38.471  1.00 35.50           C  
ATOM    660  O   TYR L  88      27.911  20.348  39.271  1.00 32.96           O  
ATOM    661  N   CYS L  89      29.269  21.700  38.070  1.00 34.08           N  
ATOM    662  CA  CYS L  89      28.673  22.914  38.524  1.00 35.56           C  
ATOM    663  CB  CYS L  89      29.757  24.007  38.679  1.00 37.99           C  
ATOM    664  SG  CYS L  89      30.890  24.263  37.277  1.00 42.31           S  
ATOM    665  C   CYS L  89      27.610  23.277  37.519  1.00 37.70           C  
ATOM    666  O   CYS L  89      27.743  22.985  36.333  1.00 35.82           O  
ATOM    667  N   GLY L  90      26.491  23.882  37.972  1.00 34.36           N  
ATOM    668  CA  GLY L  90      25.409  24.206  37.067  1.00 33.20           C  
ATOM    669  C   GLY L  90      24.824  25.532  37.462  1.00 37.12           C  
ATOM    670  O   GLY L  90      24.731  25.839  38.650  1.00 37.31           O  
ATOM    671  N   SER L  91      24.397  26.352  36.470  1.00 32.09           N  
ATOM    672  CA  SER L  91      23.835  27.649  36.755  1.00 32.39           C  
ATOM    673  CB  SER L  91      24.893  28.745  36.874  1.00 34.27           C  
ATOM    674  OG  SER L  91      25.425  28.987  35.579  1.00  0.00           O  
ATOM    675  C   SER L  91      23.018  28.083  35.581  1.00 36.00           C  
ATOM    676  O   SER L  91      22.999  27.408  34.555  1.00 36.29           O  
ATOM    677  N   ALA L  92      22.308  29.228  35.732  1.00 33.88           N  
ATOM    678  CA  ALA L  92      21.521  29.803  34.675  1.00 32.63           C  
ATOM    679  CB  ALA L  92      20.398  30.725  35.185  1.00 33.09           C  
ATOM    680  C   ALA L  92      22.423  30.628  33.810  1.00 39.29           C  
ATOM    681  O   ALA L  92      23.354  31.279  34.285  1.00 40.40           O  
ATOM    682  N   ASP L  93      22.151  30.617  32.493  1.00 36.72           N  
ATOM    683  CA  ASP L  93      22.911  31.403  31.555  1.00 37.62           C  
ATOM    684  CB  ASP L  93      23.152  30.665  30.224  1.00 39.22           C  
ATOM    685  CG  ASP L  93      24.163  31.441  29.387  1.00 54.94           C  
ATOM    686  OD1 ASP L  93      24.475  32.606  29.751  1.00 59.89           O  
ATOM    687  OD2 ASP L  93      24.637  30.872  28.367  1.00 60.77           O1-
ATOM    688  C   ASP L  93      22.071  32.606  31.266  1.00 43.66           C  
ATOM    689  O   ASP L  93      21.086  32.522  30.534  1.00 42.33           O  
ATOM    690  N   ASP L  94      22.445  33.760  31.850  1.00 44.31           N  
ATOM    691  CA  ASP L  94      21.701  34.984  31.711  1.00 47.14           C  
ATOM    692  CB  ASP L  94      22.299  36.139  32.529  1.00  0.00           C  
ATOM    693  CG  ASP L  94      22.131  35.816  34.005  1.00  0.00           C  
ATOM    694  OD1 ASP L  94      21.581  34.727  34.314  1.00  0.00           O  
ATOM    695  OD2 ASP L  94      22.550  36.659  34.843  1.00  0.00           O1-
ATOM    696  C   ASP L  94      21.706  35.446  30.288  1.00 55.82           C  
ATOM    697  O   ASP L  94      20.719  35.996  29.797  1.00 57.47           O  
ATOM    698  N   ASN L  95      22.851  35.292  29.601  1.00 55.02           N  
ATOM    699  CA  ASN L  95      22.951  35.768  28.251  1.00 57.01           C  
ATOM    700  CB  ASN L  95      24.388  35.598  27.712  1.00 63.11           C  
ATOM    701  CG  ASN L  95      24.508  36.217  26.327  1.00  0.00           C  
ATOM    702  OD1 ASN L  95      23.787  35.849  25.401  1.00  0.00           O  
ATOM    703  ND2 ASN L  95      25.458  37.179  26.177  1.00  0.00           N  
ATOM    704  C   ASN L  95      22.022  34.997  27.358  1.00 60.53           C  
ATOM    705  O   ASN L  95      21.139  35.571  26.722  1.00 61.22           O  
ATOM    706  N   MET L  96      22.220  33.663  27.293  1.00 55.14           N  
ATOM    707  CA  MET L  96      21.471  32.775  26.440  1.00 54.26           C  
ATOM    708  CB  MET L  96      22.131  31.391  26.277  1.00 54.46           C  
ATOM    709  CG  MET L  96      23.383  31.389  25.400  1.00  0.00           C  
ATOM    710  SD  MET L  96      23.051  31.690  23.638  1.00  0.00           S  
ATOM    711  CE  MET L  96      22.182  30.115  23.380  1.00  0.00           C  
ATOM    712  C   MET L  96      20.059  32.518  26.901  1.00 55.69           C  
ATOM    713  O   MET L  96      19.155  32.432  26.072  1.00 56.19           O  
ATOM    714  N   ASN L  97      19.835  32.381  28.234  1.00 49.04           N  
ATOM    715  CA  ASN L  97      18.581  32.021  28.863  1.00 47.93           C  
ATOM    716  CB  ASN L  97      17.346  32.562  28.123  1.00  0.00           C  
ATOM    717  CG  ASN L  97      17.279  34.062  28.362  1.00  0.00           C  
ATOM    718  OD1 ASN L  97      17.267  34.523  29.503  1.00  0.00           O  
ATOM    719  ND2 ASN L  97      17.240  34.850  27.254  1.00  0.00           N  
ATOM    720  C   ASN L  97      18.353  30.533  29.087  1.00 48.99           C  
ATOM    721  O   ASN L  97      17.280  30.211  29.603  1.00 49.22           O  
ATOM    722  N   PRO L  98      19.213  29.591  28.753  1.00 41.17           N  
ATOM    723  CA  PRO L  98      18.974  28.229  29.165  1.00 37.68           C  
ATOM    724  CD  PRO L  98      19.740  29.592  27.396  1.00  0.00           C  
ATOM    725  CB  PRO L  98      19.209  27.330  27.956  1.00  0.00           C  
ATOM    726  CG  PRO L  98      20.146  28.151  27.072  1.00  0.00           C  
ATOM    727  C   PRO L  98      19.916  27.891  30.280  1.00 36.86           C  
ATOM    728  O   PRO L  98      20.663  28.772  30.707  1.00 34.14           O  
ATOM    729  N   THR L  99      19.908  26.612  30.732  1.00 32.10           N  
ATOM    730  CA  THR L  99      20.814  26.136  31.738  1.00 31.79           C  
ATOM    731  CB  THR L  99      20.388  24.844  32.388  1.00  0.00           C  
ATOM    732  OG1 THR L  99      19.096  24.968  32.951  1.00  0.00           O  
ATOM    733  CG2 THR L  99      21.362  24.480  33.518  1.00  0.00           C  
ATOM    734  C   THR L  99      22.181  25.890  31.143  1.00 34.06           C  
ATOM    735  O   THR L  99      22.342  25.683  29.938  1.00 33.39           O  
ATOM    736  N   ILE L 100      23.224  25.941  32.005  1.00 31.85           N  
ATOM    737  CA  ILE L 100      24.579  25.701  31.581  1.00 33.03           C  
ATOM    738  CB  ILE L 100      25.300  26.983  31.270  1.00 38.16           C  
ATOM    739  CG1 ILE L 100      25.243  27.926  32.484  1.00 39.97           C  
ATOM    740  CG2 ILE L 100      24.703  27.579  29.983  1.00 41.11           C  
ATOM    741  CD1 ILE L 100      25.952  29.262  32.263  1.00 52.55           C  
ATOM    742  C   ILE L 100      25.304  24.935  32.654  1.00 35.77           C  
ATOM    743  O   ILE L 100      25.012  25.069  33.844  1.00 34.29           O  
ATOM    744  N   PHE L 101      26.270  24.083  32.242  1.00 30.83           N  
ATOM    745  CA  PHE L 101      27.026  23.282  33.169  1.00 29.62           C  
ATOM    746  CB  PHE L 101      26.779  21.764  33.043  1.00 29.97           C  
ATOM    747  CG  PHE L 101      25.387  21.411  33.453  1.00 29.65           C  
ATOM    748  CD1 PHE L 101      24.351  21.464  32.549  1.00 29.38           C  
ATOM    749  CD2 PHE L 101      25.114  21.009  34.742  1.00 30.91           C  
ATOM    750  CE1 PHE L 101      23.070  21.131  32.925  1.00 30.13           C  
ATOM    751  CE2 PHE L 101      23.835  20.676  35.124  1.00 32.29           C  
ATOM    752  CZ  PHE L 101      22.807  20.737  34.216  1.00 29.89           C  
ATOM    753  C   PHE L 101      28.482  23.467  32.878  1.00 34.19           C  
ATOM    754  O   PHE L 101      28.870  23.807  31.760  1.00 33.13           O  
ATOM    755  N   GLY L 102      29.324  23.254  33.908  1.00 31.20           N  
ATOM    756  CA  GLY L 102      30.743  23.319  33.743  1.00 32.43           C  
ATOM    757  C   GLY L 102      31.178  21.989  33.199  1.00 36.91           C  
ATOM    758  O   GLY L 102      30.384  21.054  33.101  1.00 33.50           O  
ATOM    759  N   ALA L 103      32.474  21.890  32.848  1.00 37.06           N  
ATOM    760  CA  ALA L 103      33.121  20.742  32.266  1.00 36.99           C  
ATOM    761  CB  ALA L 103      34.581  21.042  31.882  1.00 38.93           C  
ATOM    762  C   ALA L 103      33.126  19.589  33.229  1.00 40.15           C  
ATOM    763  O   ALA L 103      33.114  18.432  32.812  1.00 39.08           O  
ATOM    764  N   GLY L 104      33.203  19.869  34.546  1.00 36.58           N  
ATOM    765  CA  GLY L 104      33.231  18.824  35.534  1.00 35.55           C  
ATOM    766  C   GLY L 104      34.602  18.779  36.142  1.00 39.03           C  
ATOM    767  O   GLY L 104      35.608  18.953  35.455  1.00 39.11           O  
ATOM    768  N   THR L 105      34.665  18.536  37.471  1.00 35.78           N  
ATOM    769  CA  THR L 105      35.916  18.473  38.176  1.00 37.12           C  
ATOM    770  CB  THR L 105      36.004  19.463  39.302  1.00 42.25           C  
ATOM    771  OG1 THR L 105      35.848  20.782  38.801  1.00 44.93           O  
ATOM    772  CG2 THR L 105      37.368  19.322  39.996  1.00 41.17           C  
ATOM    773  C   THR L 105      36.050  17.103  38.766  1.00 40.36           C  
ATOM    774  O   THR L 105      35.141  16.604  39.427  1.00 38.88           O  
ATOM    775  N   THR L 106      37.218  16.462  38.557  1.00 38.78           N  
ATOM    776  CA  THR L 106      37.422  15.130  39.055  1.00 37.92           C  
ATOM    777  CB  THR L 106      38.246  14.271  38.133  1.00 43.76           C  
ATOM    778  OG1 THR L 106      37.600  14.143  36.875  1.00 40.92           O  
ATOM    779  CG2 THR L 106      38.453  12.888  38.775  1.00 40.39           C  
ATOM    780  C   THR L 106      38.156  15.231  40.351  1.00 42.94           C  
ATOM    781  O   THR L 106      39.244  15.801  40.426  1.00 43.37           O  
ATOM    782  N   LEU L 107      37.553  14.670  41.419  1.00 40.27           N  
ATOM    783  CA  LEU L 107      38.130  14.703  42.733  1.00 42.17           C  
ATOM    784  CB  LEU L 107      37.076  14.928  43.833  1.00 43.19           C  
ATOM    785  CG  LEU L 107      37.624  14.847  45.271  1.00 49.12           C  
ATOM    786  CD1 LEU L 107      38.663  15.945  45.547  1.00 50.88           C  
ATOM    787  CD2 LEU L 107      36.477  14.836  46.295  1.00 53.34           C  
ATOM    788  C   LEU L 107      38.779  13.387  43.009  1.00 46.29           C  
ATOM    789  O   LEU L 107      38.144  12.336  42.940  1.00 44.10           O  
ATOM    790  N   THR L 108      40.088  13.417  43.329  1.00 45.00           N  
ATOM    791  CA  THR L 108      40.762  12.196  43.655  0.50 45.37           C  
ATOM    792  CB  THR L 108      41.975  11.916  42.821  0.50 57.57           C  
ATOM    793  OG1 THR L 108      42.888  13.001  42.894  0.50 58.30           O  
ATOM    794  CG2 THR L 108      41.534  11.676  41.370  0.50 55.27           C  
ATOM    795  C   THR L 108      41.190  12.272  45.080  1.00 50.46           C  
ATOM    796  O   THR L 108      41.745  13.275  45.527  1.00 50.45           O  
ATOM    797  N   VAL L 109      40.913  11.192  45.834  1.00 48.61           N  
ATOM    798  CA  VAL L 109      41.311  11.128  47.208  1.00 50.20           C  
ATOM    799  CB  VAL L 109      40.365  10.329  48.060  1.00 54.26           C  
ATOM    800  CG1 VAL L 109      40.938  10.226  49.483  1.00 55.50           C  
ATOM    801  CG2 VAL L 109      38.976  10.989  47.997  1.00 54.03           C  
ATOM    802  C   VAL L 109      42.635  10.437  47.201  1.00 54.60           C  
ATOM    803  O   VAL L 109      42.765   9.318  46.705  1.00 51.64           O  
ATOM    804  N   LEU L 110      43.662  11.113  47.747  1.00 54.01           N  
ATOM    805  CA  LEU L 110      45.002  10.605  47.716  1.00 54.59           C  
ATOM    806  CB  LEU L 110      46.070  11.702  47.833  1.00 57.22           C  
ATOM    807  CG  LEU L 110      46.034  12.685  46.649  1.00 62.41           C  
ATOM    808  CD1 LEU L 110      47.143  13.740  46.770  1.00 64.79           C  
ATOM    809  CD2 LEU L 110      46.053  11.942  45.303  1.00 64.13           C  
ATOM    810  C   LEU L 110      45.212   9.623  48.819  1.00 55.81           C  
ATOM    811  O   LEU L 110      44.408   9.505  49.742  1.00 54.02           O  
ATOM    812  N   GLY L 111      46.314   8.855  48.710  1.00 52.29           N  
ATOM    813  CA  GLY L 111      46.647   7.878  49.699  1.00 52.38           C  
ATOM    814  C   GLY L 111      46.778   6.551  48.968  1.00 53.67           C  
ATOM    815  O   GLY L 111      46.051   5.596  49.352  1.00 54.23           O  
ATOM    816  OXT GLY L 111      47.606   6.474  48.021  1.00  0.00           O1-
TER     817      GLY L 111 
ATOM    818  N   ALA H 112      10.935   8.422  47.946  1.00 54.51           N1+
ATOM    819  CA  ALA H 112      10.100   9.640  47.905  1.00 53.68           C  
ATOM    820  CB  ALA H 112      10.809  10.791  48.643  1.00 55.99           C  
ATOM    821  C   ALA H 112       9.875  10.054  46.488  1.00 53.17           C  
ATOM    822  O   ALA H 112       9.067   9.464  45.771  1.00 51.20           O  
ATOM    823  N   LEU H 113      10.594  11.104  46.050  1.00 48.42           N  
ATOM    824  CA  LEU H 113      10.411  11.589  44.716  1.00 45.36           C  
ATOM    825  CB  LEU H 113      10.884  13.049  44.554  1.00 49.57           C  
ATOM    826  CG  LEU H 113      10.467  13.762  43.250  1.00  0.00           C  
ATOM    827  CD1 LEU H 113      11.006  15.200  43.243  1.00  0.00           C  
ATOM    828  CD2 LEU H 113      10.865  12.995  41.978  1.00  0.00           C  
ATOM    829  C   LEU H 113      11.170  10.696  43.785  1.00 43.99           C  
ATOM    830  O   LEU H 113      12.328  10.360  44.033  1.00 43.90           O  
ATOM    831  N   THR H 114      10.516  10.279  42.677  1.00 37.98           N  
ATOM    832  CA  THR H 114      11.185   9.463  41.704  1.00 35.97           C  
ATOM    833  CB  THR H 114      10.778   8.017  41.732  1.00 46.42           C  
ATOM    834  OG1 THR H 114       9.424   7.874  41.335  1.00 49.43           O  
ATOM    835  CG2 THR H 114      10.965   7.488  43.164  1.00 41.55           C  
ATOM    836  C   THR H 114      10.856   9.984  40.335  1.00 35.40           C  
ATOM    837  O   THR H 114       9.744  10.445  40.078  1.00 34.06           O  
ATOM    838  N   LEU H 115      11.849   9.934  39.423  1.00 32.66           N  
ATOM    839  CA  LEU H 115      11.680  10.326  38.051  1.00 32.24           C  
ATOM    840  CB  LEU H 115      12.612  11.471  37.629  1.00 32.28           C  
ATOM    841  CG  LEU H 115      12.402  12.768  38.435  1.00 38.19           C  
ATOM    842  CD1 LEU H 115      13.357  13.880  37.967  1.00 39.15           C  
ATOM    843  CD2 LEU H 115      10.925  13.195  38.437  1.00 37.72           C  
ATOM    844  C   LEU H 115      12.074   9.119  37.250  1.00 36.27           C  
ATOM    845  O   LEU H 115      13.179   8.606  37.418  1.00 35.83           O  
ATOM    846  N   ASP H 116      11.184   8.631  36.356  1.00 33.84           N  
ATOM    847  CA  ASP H 116      11.467   7.416  35.635  1.00 32.27           C  
ATOM    848  CB  ASP H 116      10.473   6.293  35.999  1.00 34.92           C  
ATOM    849  CG  ASP H 116      10.949   4.965  35.426  1.00 43.44           C  
ATOM    850  OD1 ASP H 116      11.294   4.923  34.216  1.00 42.43           O  
ATOM    851  OD2 ASP H 116      10.978   3.971  36.200  1.00 53.28           O1-
ATOM    852  C   ASP H 116      11.359   7.669  34.155  1.00 31.80           C  
ATOM    853  O   ASP H 116      10.260   7.845  33.633  1.00 30.18           O  
ATOM    854  N   GLU H 117      12.510   7.679  33.441  1.00 28.26           N  
ATOM    855  CA  GLU H 117      12.553   7.948  32.022  1.00 28.47           C  
ATOM    856  CB  GLU H 117      13.892   8.546  31.542  1.00 29.56           C  
ATOM    857  CG  GLU H 117      14.259   9.909  32.136  1.00 37.64           C  
ATOM    858  CD  GLU H 117      14.995   9.681  33.448  1.00 42.35           C  
ATOM    859  OE1 GLU H 117      14.943   8.535  33.967  1.00 36.29           O  
ATOM    860  OE2 GLU H 117      15.624  10.650  33.950  1.00 28.33           O1-
ATOM    861  C   GLU H 117      12.381   6.684  31.221  1.00 32.85           C  
ATOM    862  O   GLU H 117      12.820   5.611  31.633  1.00 32.01           O  
ATOM    863  N   SER H 118      11.755   6.803  30.023  1.00 29.20           N  
ATOM    864  CA  SER H 118      11.558   5.694  29.121  1.00 29.38           C  
ATOM    865  CB  SER H 118      10.186   5.014  29.268  1.00 33.26           C  
ATOM    866  OG  SER H 118      10.021   4.502  30.581  1.00 37.70           O  
ATOM    867  C   SER H 118      11.580   6.248  27.722  1.00 32.49           C  
ATOM    868  O   SER H 118      11.519   7.461  27.529  1.00 29.38           O  
ATOM    869  N   GLY H 119      11.649   5.358  26.702  1.00 28.72           N  
ATOM    870  CA  GLY H 119      11.600   5.788  25.326  1.00 29.18           C  
ATOM    871  C   GLY H 119      12.963   5.868  24.695  1.00 35.48           C  
ATOM    872  O   GLY H 119      13.091   6.362  23.574  1.00 37.38           O  
ATOM    873  N   GLY H 120      14.016   5.362  25.367  1.00 31.07           N  
ATOM    874  CA  GLY H 120      15.339   5.450  24.810  1.00 31.69           C  
ATOM    875  C   GLY H 120      15.594   4.273  23.918  1.00 36.21           C  
ATOM    876  O   GLY H 120      14.666   3.666  23.382  1.00 38.13           O  
ATOM    877  N   GLY H 121      16.886   3.923  23.731  1.00 28.83           N  
ATOM    878  CA  GLY H 121      17.239   2.814  22.889  1.00 27.08           C  
ATOM    879  C   GLY H 121      17.756   3.323  21.579  1.00 29.26           C  
ATOM    880  O   GLY H 121      18.036   4.510  21.414  1.00 26.67           O  
ATOM    881  N   LEU H 122      17.926   2.403  20.607  1.00 27.29           N  
ATOM    882  CA  LEU H 122      18.475   2.756  19.328  1.00 28.53           C  
ATOM    883  CB  LEU H 122      18.841   1.525  18.481  1.00 28.95           C  
ATOM    884  CG  LEU H 122      19.513   1.863  17.138  1.00 34.19           C  
ATOM    885  CD1 LEU H 122      20.882   2.526  17.356  1.00 33.50           C  
ATOM    886  CD2 LEU H 122      19.591   0.632  16.223  1.00 36.14           C  
ATOM    887  C   LEU H 122      17.467   3.579  18.575  1.00 30.01           C  
ATOM    888  O   LEU H 122      16.272   3.287  18.605  1.00 29.89           O  
ATOM    889  N   GLN H 123      17.933   4.654  17.895  1.00 24.79           N  
ATOM    890  CA  GLN H 123      17.063   5.490  17.105  1.00 23.93           C  
ATOM    891  CB  GLN H 123      16.717   6.868  17.704  1.00 22.95           C  
ATOM    892  CG  GLN H 123      15.655   6.821  18.806  1.00 28.06           C  
ATOM    893  CD  GLN H 123      16.368   6.726  20.134  1.00 37.67           C  
ATOM    894  OE1 GLN H 123      17.564   6.997  20.215  1.00 39.76           O  
ATOM    895  NE2 GLN H 123      15.623   6.340  21.205  1.00 32.98           N  
ATOM    896  C   GLN H 123      17.689   5.739  15.767  1.00 30.00           C  
ATOM    897  O   GLN H 123      18.902   5.618  15.594  1.00 29.54           O  
ATOM    898  N   THR H 124      16.839   6.094  14.781  1.00 27.80           N  
ATOM    899  CA  THR H 124      17.233   6.298  13.411  1.00 29.31           C  
ATOM    900  CB  THR H 124      16.067   6.194  12.470  1.00 40.62           C  
ATOM    901  OG1 THR H 124      15.447   4.923  12.596  1.00 39.92           O  
ATOM    902  CG2 THR H 124      16.552   6.403  11.027  1.00 39.21           C  
ATOM    903  C   THR H 124      17.810   7.669  13.236  1.00 31.29           C  
ATOM    904  O   THR H 124      17.271   8.657  13.731  1.00 30.36           O  
ATOM    905  N   PRO H 125      18.897   7.747  12.512  1.00 29.27           N  
ATOM    906  CA  PRO H 125      19.499   9.024  12.254  1.00 29.03           C  
ATOM    907  CD  PRO H 125      19.877   6.672  12.501  1.00 30.39           C  
ATOM    908  CB  PRO H 125      20.872   8.727  11.656  1.00 31.07           C  
ATOM    909  CG  PRO H 125      21.235   7.354  12.255  1.00 35.36           C  
ATOM    910  C   PRO H 125      18.599   9.820  11.367  1.00 31.72           C  
ATOM    911  O   PRO H 125      18.064   9.259  10.411  1.00 31.00           O  
ATOM    912  N   GLY H 126      18.417  11.121  11.666  1.00 28.54           N  
ATOM    913  CA  GLY H 126      17.589  11.965  10.856  1.00 29.04           C  
ATOM    914  C   GLY H 126      16.164  11.730  11.245  1.00 35.35           C  
ATOM    915  O   GLY H 126      15.260  12.408  10.757  1.00 37.08           O  
ATOM    916  N   GLY H 127      15.932  10.771  12.162  1.00 31.75           N  
ATOM    917  CA  GLY H 127      14.601  10.403  12.562  1.00 30.95           C  
ATOM    918  C   GLY H 127      14.228  11.147  13.807  1.00 33.88           C  
ATOM    919  O   GLY H 127      14.763  12.220  14.085  1.00 32.74           O  
ATOM    920  N   ALA H 128      13.277  10.586  14.592  1.00 30.88           N  
ATOM    921  CA  ALA H 128      12.819  11.267  15.774  1.00 30.19           C  
ATOM    922  CB  ALA H 128      11.460  11.964  15.594  1.00  0.00           C  
ATOM    923  C   ALA H 128      12.657  10.302  16.913  1.00 33.79           C  
ATOM    924  O   ALA H 128      12.536   9.091  16.719  1.00 33.47           O  
ATOM    925  N   LEU H 129      12.679  10.836  18.157  1.00 29.25           N  
ATOM    926  CA  LEU H 129      12.516  10.023  19.332  1.00 27.86           C  
ATOM    927  CB  LEU H 129      13.842   9.750  20.082  1.00 28.06           C  
ATOM    928  CG  LEU H 129      14.630  10.995  20.555  1.00 32.57           C  
ATOM    929  CD1 LEU H 129      13.934  11.736  21.709  1.00 32.62           C  
ATOM    930  CD2 LEU H 129      16.082  10.622  20.895  1.00 36.33           C  
ATOM    931  C   LEU H 129      11.578  10.726  20.267  1.00 30.28           C  
ATOM    932  O   LEU H 129      11.377  11.934  20.161  1.00 28.48           O  
ATOM    933  N   SER H 130      10.940   9.970  21.188  1.00 26.96           N  
ATOM    934  CA  SER H 130      10.082  10.565  22.176  1.00 26.71           C  
ATOM    935  CB  SER H 130       8.586  10.285  21.947  1.00 31.85           C  
ATOM    936  OG  SER H 130       7.806  10.904  22.959  1.00 43.21           O  
ATOM    937  C   SER H 130      10.448   9.957  23.494  1.00 29.98           C  
ATOM    938  O   SER H 130      10.388   8.740  23.657  1.00 29.97           O  
ATOM    939  N   LEU H 131      10.829  10.799  24.477  1.00 25.32           N  
ATOM    940  CA  LEU H 131      11.204  10.302  25.771  1.00 25.59           C  
ATOM    941  CB  LEU H 131      12.535  10.881  26.285  1.00 25.53           C  
ATOM    942  CG  LEU H 131      13.753  10.531  25.407  1.00 29.62           C  
ATOM    943  CD1 LEU H 131      15.043  11.139  25.978  1.00 29.42           C  
ATOM    944  CD2 LEU H 131      13.865   9.017  25.183  1.00 30.38           C  
ATOM    945  C   LEU H 131      10.142  10.731  26.730  1.00 31.62           C  
ATOM    946  O   LEU H 131       9.591  11.824  26.598  1.00 30.66           O  
ATOM    947  N   VAL H 132       9.811   9.868  27.713  1.00 29.38           N  
ATOM    948  CA  VAL H 132       8.801  10.218  28.668  1.00 29.86           C  
ATOM    949  CB  VAL H 132       7.587   9.341  28.595  1.00 36.14           C  
ATOM    950  CG1 VAL H 132       6.617   9.742  29.719  1.00 36.70           C  
ATOM    951  CG2 VAL H 132       6.988   9.457  27.184  1.00 36.83           C  
ATOM    952  C   VAL H 132       9.371  10.051  30.041  1.00 33.68           C  
ATOM    953  O   VAL H 132      10.047   9.068  30.337  1.00 32.34           O  
ATOM    954  N   CYS H 133       9.100  11.039  30.915  1.00 31.50           N  
ATOM    955  CA  CYS H 133       9.536  11.033  32.281  1.00 31.86           C  
ATOM    956  CB  CYS H 133      10.232  12.359  32.655  1.00 34.04           C  
ATOM    957  SG  CYS H 133      10.521  12.618  34.431  1.00 40.01           S  
ATOM    958  C   CYS H 133       8.294  10.901  33.108  1.00 33.49           C  
ATOM    959  O   CYS H 133       7.417  11.761  33.061  1.00 34.44           O  
ATOM    960  N   LYS H 134       8.179   9.798  33.876  1.00 30.22           N  
ATOM    961  CA  LYS H 134       7.033   9.601  34.720  1.00 29.55           C  
ATOM    962  CB  LYS H 134       6.594   8.128  34.803  1.00 32.10           C  
ATOM    963  CG  LYS H 134       5.375   7.896  35.697  1.00 35.21           C  
ATOM    964  CD  LYS H 134       4.079   8.488  35.143  1.00 32.72           C  
ATOM    965  CE  LYS H 134       2.871   8.265  36.055  1.00 44.29           C  
ATOM    966  NZ  LYS H 134       2.960   9.159  37.230  1.00 49.49           N1+
ATOM    967  C   LYS H 134       7.449  10.030  36.090  1.00 34.34           C  
ATOM    968  O   LYS H 134       8.394   9.484  36.656  1.00 34.34           O  
ATOM    969  N   ALA H 135       6.736  11.019  36.666  1.00 31.55           N  
ATOM    970  CA  ALA H 135       7.134  11.546  37.941  1.00 32.08           C  
ATOM    971  CB  ALA H 135       7.156  13.083  37.988  1.00 33.21           C  
ATOM    972  C   ALA H 135       6.180  11.090  38.994  1.00 36.78           C  
ATOM    973  O   ALA H 135       4.975  10.999  38.767  1.00 38.01           O  
ATOM    974  N   SER H 136       6.721  10.769  40.191  1.00 32.54           N  
ATOM    975  CA  SER H 136       5.869  10.366  41.270  1.00 34.02           C  
ATOM    976  CB  SER H 136       5.633   8.847  41.338  1.00 36.78           C  
ATOM    977  OG  SER H 136       6.844   8.172  41.638  1.00 50.31           O  
ATOM    978  C   SER H 136       6.495  10.795  42.560  1.00 40.68           C  
ATOM    979  O   SER H 136       7.681  11.116  42.618  1.00 39.42           O  
ATOM    980  N   GLY H 137       5.680  10.827  43.634  1.00 38.57           N  
ATOM    981  CA  GLY H 137       6.164  11.173  44.939  1.00 40.29           C  
ATOM    982  C   GLY H 137       6.002  12.643  45.180  1.00 43.19           C  
ATOM    983  O   GLY H 137       6.374  13.126  46.248  1.00 44.28           O  
ATOM    984  N   PHE H 138       5.477  13.404  44.195  1.00 39.77           N  
ATOM    985  CA  PHE H 138       5.258  14.809  44.422  1.00 38.03           C  
ATOM    986  CB  PHE H 138       6.533  15.668  44.296  1.00 38.61           C  
ATOM    987  CG  PHE H 138       6.996  15.682  42.879  1.00 37.90           C  
ATOM    988  CD1 PHE H 138       7.761  14.656  42.375  1.00 38.88           C  
ATOM    989  CD2 PHE H 138       6.658  16.726  42.048  1.00 38.38           C  
ATOM    990  CE1 PHE H 138       8.185  14.679  41.065  1.00 40.71           C  
ATOM    991  CE2 PHE H 138       7.080  16.755  40.738  1.00 38.00           C  
ATOM    992  CZ  PHE H 138       7.847  15.728  40.243  1.00 37.56           C  
ATOM    993  C   PHE H 138       4.252  15.283  43.418  1.00 39.40           C  
ATOM    994  O   PHE H 138       3.926  14.561  42.477  1.00 38.47           O  
ATOM    995  N   THR H 139       3.719  16.514  43.599  1.00 35.81           N  
ATOM    996  CA  THR H 139       2.748  17.000  42.662  1.00 35.51           C  
ATOM    997  CB  THR H 139       1.687  17.896  43.257  1.00 46.72           C  
ATOM    998  OG1 THR H 139       0.646  18.099  42.314  1.00 51.13           O  
ATOM    999  CG2 THR H 139       2.286  19.244  43.685  1.00 48.43           C  
ATOM   1000  C   THR H 139       3.495  17.714  41.576  1.00 38.90           C  
ATOM   1001  O   THR H 139       4.182  18.713  41.788  1.00 38.26           O  
ATOM   1002  N   PHE H 140       3.350  17.181  40.353  1.00 34.43           N  
ATOM   1003  CA  PHE H 140       4.052  17.596  39.173  1.00 33.54           C  
ATOM   1004  CB  PHE H 140       3.645  16.705  37.986  1.00 32.41           C  
ATOM   1005  CG  PHE H 140       4.442  17.074  36.789  1.00 35.07           C  
ATOM   1006  CD1 PHE H 140       5.740  16.644  36.663  1.00 35.01           C  
ATOM   1007  CD2 PHE H 140       3.891  17.832  35.785  1.00 34.34           C  
ATOM   1008  CE1 PHE H 140       6.475  16.979  35.553  1.00  0.00           C  
ATOM   1009  CE2 PHE H 140       4.620  18.173  34.670  1.00  0.00           C  
ATOM   1010  CZ  PHE H 140       5.920  17.747  34.556  1.00  0.00           C  
ATOM   1011  C   PHE H 140       3.733  19.025  38.826  1.00 36.06           C  
ATOM   1012  O   PHE H 140       4.625  19.793  38.469  1.00 34.86           O  
ATOM   1013  N   SER H 141       2.454  19.424  38.939  1.00 34.19           N  
ATOM   1014  CA  SER H 141       1.993  20.724  38.527  1.00 35.56           C  
ATOM   1015  CB  SER H 141       0.477  20.893  38.717  1.00 39.99           C  
ATOM   1016  OG  SER H 141       0.154  20.835  40.099  1.00 44.74           O  
ATOM   1017  C   SER H 141       2.655  21.821  39.311  1.00 40.54           C  
ATOM   1018  O   SER H 141       2.701  22.962  38.854  1.00 40.60           O  
ATOM   1019  N   SER H 142       3.153  21.533  40.524  1.00 37.92           N  
ATOM   1020  CA  SER H 142       3.774  22.539  41.345  1.00 38.23           C  
ATOM   1021  CB  SER H 142       3.912  22.115  42.816  1.00 41.95           C  
ATOM   1022  OG  SER H 142       2.629  22.002  43.411  1.00 47.79           O  
ATOM   1023  C   SER H 142       5.152  22.892  40.854  1.00 40.49           C  
ATOM   1024  O   SER H 142       5.739  23.857  41.346  1.00 41.12           O  
ATOM   1025  N   TYR H 143       5.732  22.135  39.897  1.00 34.40           N  
ATOM   1026  CA  TYR H 143       7.102  22.445  39.582  1.00 33.18           C  
ATOM   1027  CB  TYR H 143       8.083  21.365  40.066  1.00 33.87           C  
ATOM   1028  CG  TYR H 143       7.987  21.269  41.551  1.00 36.31           C  
ATOM   1029  CD1 TYR H 143       6.970  20.550  42.137  1.00 37.98           C  
ATOM   1030  CD2 TYR H 143       8.914  21.890  42.357  1.00 37.32           C  
ATOM   1031  CE1 TYR H 143       6.876  20.449  43.506  1.00 38.26           C  
ATOM   1032  CE2 TYR H 143       8.824  21.792  43.728  1.00 39.30           C  
ATOM   1033  CZ  TYR H 143       7.804  21.072  44.304  1.00 45.75           C  
ATOM   1034  OH  TYR H 143       7.713  20.970  45.708  1.00 51.80           O  
ATOM   1035  C   TYR H 143       7.353  22.584  38.106  1.00 33.15           C  
ATOM   1036  O   TYR H 143       6.677  21.992  37.267  1.00 32.58           O  
ATOM   1037  N   GLY H 144       8.361  23.415  37.754  1.00 29.13           N  
ATOM   1038  CA  GLY H 144       8.815  23.520  36.394  1.00 28.47           C  
ATOM   1039  C   GLY H 144       9.674  22.299  36.220  1.00 31.73           C  
ATOM   1040  O   GLY H 144      10.057  21.699  37.221  1.00 32.64           O  
ATOM   1041  N   MET H 145      10.015  21.890  34.973  1.00 28.14           N  
ATOM   1042  CA  MET H 145      10.790  20.680  34.810  1.00 26.09           C  
ATOM   1043  CB  MET H 145       9.937  19.456  34.429  1.00 26.91           C  
ATOM   1044  CG  MET H 145       8.916  19.053  35.499  1.00 30.32           C  
ATOM   1045  SD  MET H 145       9.628  18.451  37.061  1.00 33.87           S  
ATOM   1046  CE  MET H 145      10.111  16.812  36.448  1.00 29.81           C  
ATOM   1047  C   MET H 145      11.811  20.851  33.714  1.00 29.69           C  
ATOM   1048  O   MET H 145      11.711  21.766  32.900  1.00 28.59           O  
ATOM   1049  N   GLN H 146      12.835  19.956  33.671  1.00 26.87           N  
ATOM   1050  CA  GLN H 146      13.875  20.065  32.670  1.00 25.67           C  
ATOM   1051  CB  GLN H 146      15.053  20.933  33.141  1.00 28.24           C  
ATOM   1052  CG  GLN H 146      15.752  20.355  34.372  1.00 31.14           C  
ATOM   1053  CD  GLN H 146      16.902  21.279  34.752  1.00  0.00           C  
ATOM   1054  OE1 GLN H 146      16.714  22.311  35.388  1.00  0.00           O  
ATOM   1055  NE2 GLN H 146      18.139  20.888  34.345  1.00  0.00           N  
ATOM   1056  C   GLN H 146      14.450  18.714  32.321  1.00 27.48           C  
ATOM   1057  O   GLN H 146      14.243  17.721  33.018  1.00 26.41           O  
ATOM   1058  N   TRP H 147      15.188  18.665  31.184  1.00 26.61           N  
ATOM   1059  CA  TRP H 147      15.870  17.493  30.694  1.00 26.32           C  
ATOM   1060  CB  TRP H 147      15.409  17.041  29.296  1.00 24.75           C  
ATOM   1061  CG  TRP H 147      14.007  16.482  29.245  1.00 26.12           C  
ATOM   1062  CD2 TRP H 147      13.705  15.084  29.357  1.00 25.71           C  
ATOM   1063  CD1 TRP H 147      12.816  17.125  29.078  1.00 28.99           C  
ATOM   1064  NE1 TRP H 147      11.788  16.213  29.080  1.00 29.19           N  
ATOM   1065  CE2 TRP H 147      12.319  14.951  29.249  1.00 29.86           C  
ATOM   1066  CE3 TRP H 147      14.513  13.998  29.531  1.00 26.62           C  
ATOM   1067  CZ2 TRP H 147      11.721  13.726  29.314  1.00 28.72           C  
ATOM   1068  CZ3 TRP H 147      13.904  12.765  29.598  1.00 27.24           C  
ATOM   1069  CH2 TRP H 147      12.535  12.630  29.492  1.00 27.81           C  
ATOM   1070  C   TRP H 147      17.323  17.857  30.558  1.00 29.21           C  
ATOM   1071  O   TRP H 147      17.659  18.982  30.188  1.00 29.27           O  
ATOM   1072  N   VAL H 148      18.223  16.903  30.881  1.00 25.00           N  
ATOM   1073  CA  VAL H 148      19.644  17.093  30.758  1.00 25.26           C  
ATOM   1074  CB  VAL H 148      20.351  17.214  32.080  1.00 28.62           C  
ATOM   1075  CG1 VAL H 148      21.860  17.359  31.821  1.00 28.37           C  
ATOM   1076  CG2 VAL H 148      19.745  18.389  32.862  1.00 28.79           C  
ATOM   1077  C   VAL H 148      20.166  15.857  30.097  1.00 27.67           C  
ATOM   1078  O   VAL H 148      19.564  14.790  30.224  1.00 28.17           O  
ATOM   1079  N   ARG H 149      21.287  15.961  29.350  1.00 24.72           N  
ATOM   1080  CA  ARG H 149      21.806  14.773  28.723  1.00 23.55           C  
ATOM   1081  CB  ARG H 149      21.450  14.628  27.230  1.00 22.60           C  
ATOM   1082  CG  ARG H 149      21.992  15.736  26.328  1.00 24.72           C  
ATOM   1083  CD  ARG H 149      21.603  15.535  24.862  1.00 26.94           C  
ATOM   1084  NE  ARG H 149      22.181  16.661  24.079  1.00 27.08           N  
ATOM   1085  CZ  ARG H 149      22.141  16.632  22.714  1.00 34.55           C  
ATOM   1086  NH1 ARG H 149      21.557  15.579  22.071  1.00 25.33           N1+
ATOM   1087  NH2 ARG H 149      22.687  17.654  21.992  1.00 26.93           N  
ATOM   1088  C   ARG H 149      23.299  14.748  28.849  1.00 27.98           C  
ATOM   1089  O   ARG H 149      23.918  15.751  29.204  1.00 28.48           O  
ATOM   1090  N   GLN H 150      23.911  13.563  28.613  1.00 26.14           N  
ATOM   1091  CA  GLN H 150      25.343  13.434  28.667  1.00 26.06           C  
ATOM   1092  CB  GLN H 150      25.853  12.904  30.025  1.00 27.32           C  
ATOM   1093  CG  GLN H 150      27.376  12.939  30.188  1.00 28.65           C  
ATOM   1094  CD  GLN H 150      27.707  12.520  31.615  1.00 34.93           C  
ATOM   1095  OE1 GLN H 150      26.982  11.741  32.233  1.00 33.84           O  
ATOM   1096  NE2 GLN H 150      28.830  13.059  32.159  1.00 31.94           N  
ATOM   1097  C   GLN H 150      25.769  12.472  27.594  1.00 29.45           C  
ATOM   1098  O   GLN H 150      25.349  11.315  27.582  1.00 27.27           O  
ATOM   1099  N   ALA H 151      26.618  12.945  26.656  1.00 27.75           N  
ATOM   1100  CA  ALA H 151      27.135  12.137  25.583  1.00 29.25           C  
ATOM   1101  CB  ALA H 151      27.686  12.954  24.403  1.00 30.62           C  
ATOM   1102  C   ALA H 151      28.255  11.320  26.144  1.00 38.04           C  
ATOM   1103  O   ALA H 151      28.797  11.650  27.196  1.00 35.52           O  
ATOM   1104  N   PRO H 152      28.628  10.255  25.484  1.00 39.23           N  
ATOM   1105  CA  PRO H 152      29.675   9.439  26.025  1.00 40.70           C  
ATOM   1106  CD  PRO H 152      27.684   9.475  24.701  1.00 40.75           C  
ATOM   1107  CB  PRO H 152      29.689   8.168  25.181  1.00 42.64           C  
ATOM   1108  CG  PRO H 152      28.219   8.030  24.738  1.00 45.46           C  
ATOM   1109  C   PRO H 152      30.975  10.164  26.115  1.00 46.38           C  
ATOM   1110  O   PRO H 152      31.394  10.777  25.135  1.00 48.05           O  
ATOM   1111  N   GLY H 153      31.629  10.097  27.291  1.00 43.33           N  
ATOM   1112  CA  GLY H 153      32.906  10.717  27.486  1.00 43.38           C  
ATOM   1113  C   GLY H 153      32.737  12.202  27.592  1.00 46.60           C  
ATOM   1114  O   GLY H 153      33.711  12.943  27.465  1.00 48.05           O  
ATOM   1115  N   LYS H 154      31.502  12.684  27.834  1.00 39.51           N  
ATOM   1116  CA  LYS H 154      31.285  14.104  27.918  1.00 37.48           C  
ATOM   1117  CB  LYS H 154      30.309  14.660  26.871  1.00 39.71           C  
ATOM   1118  CG  LYS H 154      30.833  14.702  25.440  1.00 55.54           C  
ATOM   1119  CD  LYS H 154      29.741  15.100  24.447  1.00 75.20           C  
ATOM   1120  CE  LYS H 154      30.264  15.447  23.054  1.00 95.26           C  
ATOM   1121  NZ  LYS H 154      29.141  15.887  22.196  1.00109.07           N1+
ATOM   1122  C   LYS H 154      30.645  14.431  29.230  1.00 36.65           C  
ATOM   1123  O   LYS H 154      30.367  13.552  30.043  1.00 33.84           O  
ATOM   1124  N   GLY H 155      30.423  15.743  29.464  1.00 33.31           N  
ATOM   1125  CA  GLY H 155      29.806  16.212  30.672  1.00 33.18           C  
ATOM   1126  C   GLY H 155      28.334  16.390  30.446  1.00 35.96           C  
ATOM   1127  O   GLY H 155      27.795  16.016  29.407  1.00 34.32           O  
ATOM   1128  N   LEU H 156      27.649  16.988  31.446  1.00 32.78           N  
ATOM   1129  CA  LEU H 156      26.233  17.219  31.415  1.00 31.26           C  
ATOM   1130  CB  LEU H 156      25.663  17.563  32.801  1.00 31.67           C  
ATOM   1131  CG  LEU H 156      25.888  16.458  33.852  1.00 34.91           C  
ATOM   1132  CD1 LEU H 156      25.302  16.852  35.216  1.00 34.92           C  
ATOM   1133  CD2 LEU H 156      25.364  15.100  33.362  1.00 33.92           C  
ATOM   1134  C   LEU H 156      25.950  18.390  30.518  1.00 33.80           C  
ATOM   1135  O   LEU H 156      26.729  19.341  30.457  1.00 33.91           O  
ATOM   1136  N   GLU H 157      24.815  18.332  29.785  1.00 29.57           N  
ATOM   1137  CA  GLU H 157      24.407  19.386  28.895  1.00 29.21           C  
ATOM   1138  CB  GLU H 157      24.604  19.022  27.412  1.00 29.70           C  
ATOM   1139  CG  GLU H 157      24.204  20.126  26.431  1.00 34.45           C  
ATOM   1140  CD  GLU H 157      24.433  19.598  25.019  1.00 51.91           C  
ATOM   1141  OE1 GLU H 157      25.614  19.354  24.651  1.00 61.45           O  
ATOM   1142  OE2 GLU H 157      23.419  19.424  24.292  1.00 46.11           O1-
ATOM   1143  C   GLU H 157      22.936  19.593  29.116  1.00 30.18           C  
ATOM   1144  O   GLU H 157      22.179  18.624  29.160  1.00 28.73           O  
ATOM   1145  N   TRP H 158      22.487  20.862  29.263  1.00 27.36           N  
ATOM   1146  CA  TRP H 158      21.090  21.115  29.521  1.00 27.54           C  
ATOM   1147  CB  TRP H 158      20.819  22.464  30.206  1.00 27.38           C  
ATOM   1148  CG  TRP H 158      19.413  22.626  30.727  1.00 28.25           C  
ATOM   1149  CD2 TRP H 158      18.401  23.466  30.151  1.00 27.51           C  
ATOM   1150  CD1 TRP H 158      18.866  22.080  31.849  1.00 30.92           C  
ATOM   1151  NE1 TRP H 158      17.578  22.529  32.015  1.00 30.40           N  
ATOM   1152  CE2 TRP H 158      17.279  23.385  30.978  1.00 31.11           C  
ATOM   1153  CE3 TRP H 158      18.410  24.253  29.036  1.00 28.48           C  
ATOM   1154  CZ2 TRP H 158      16.144  24.088  30.697  1.00 30.16           C  
ATOM   1155  CZ3 TRP H 158      17.260  24.953  28.751  1.00 29.62           C  
ATOM   1156  CH2 TRP H 158      16.151  24.872  29.567  1.00 29.70           C  
ATOM   1157  C   TRP H 158      20.339  21.085  28.225  1.00 31.56           C  
ATOM   1158  O   TRP H 158      20.738  21.725  27.256  1.00 32.23           O  
ATOM   1159  N   VAL H 159      19.301  20.223  28.148  1.00 27.17           N  
ATOM   1160  CA  VAL H 159      18.503  20.062  26.957  1.00 26.03           C  
ATOM   1161  CB  VAL H 159      18.008  18.651  26.822  1.00 28.85           C  
ATOM   1162  CG1 VAL H 159      17.122  18.537  25.570  1.00 28.24           C  
ATOM   1163  CG2 VAL H 159      19.235  17.721  26.799  1.00 28.14           C  
ATOM   1164  C   VAL H 159      17.324  20.989  26.793  1.00 27.57           C  
ATOM   1165  O   VAL H 159      17.212  21.693  25.788  1.00 25.84           O  
ATOM   1166  N   ALA H 160      16.404  21.021  27.785  1.00 24.34           N  
ATOM   1167  CA  ALA H 160      15.187  21.772  27.610  1.00 24.46           C  
ATOM   1168  CB  ALA H 160      14.173  21.096  26.673  1.00 24.54           C  
ATOM   1169  C   ALA H 160      14.515  21.907  28.941  1.00 28.25           C  
ATOM   1170  O   ALA H 160      14.817  21.172  29.879  1.00 26.45           O  
ATOM   1171  N   GLY H 161      13.577  22.871  29.054  1.00 25.69           N  
ATOM   1172  CA  GLY H 161      12.871  23.055  30.285  1.00 23.27           C  
ATOM   1173  C   GLY H 161      11.513  23.603  29.991  1.00 28.93           C  
ATOM   1174  O   GLY H 161      11.291  24.197  28.937  1.00 28.60           O  
ATOM   1175  N   ILE H 162      10.561  23.399  30.930  1.00 27.38           N  
ATOM   1176  CA  ILE H 162       9.218  23.877  30.737  1.00 27.62           C  
ATOM   1177  CB  ILE H 162       8.301  22.840  30.148  1.00 29.82           C  
ATOM   1178  CG1 ILE H 162       6.943  23.460  29.786  1.00 30.62           C  
ATOM   1179  CG2 ILE H 162       8.222  21.642  31.108  1.00 27.84           C  
ATOM   1180  CD1 ILE H 162       6.094  22.577  28.872  1.00 35.30           C  
ATOM   1181  C   ILE H 162       8.653  24.352  32.050  1.00 31.59           C  
ATOM   1182  O   ILE H 162       9.022  23.863  33.116  1.00 30.60           O  
ATOM   1183  N   GLN H 163       7.731  25.342  31.985  1.00 28.66           N  
ATOM   1184  CA  GLN H 163       7.085  25.931  33.133  1.00 29.61           C  
ATOM   1185  CB  GLN H 163       6.403  27.275  32.822  1.00 38.08           C  
ATOM   1186  CG  GLN H 163       7.407  28.337  32.374  1.00  0.00           C  
ATOM   1187  CD  GLN H 163       8.333  28.615  33.549  1.00  0.00           C  
ATOM   1188  OE1 GLN H 163       7.917  29.180  34.559  1.00  0.00           O  
ATOM   1189  NE2 GLN H 163       9.622  28.197  33.425  1.00  0.00           N  
ATOM   1190  C   GLN H 163       6.048  24.969  33.625  1.00 34.05           C  
ATOM   1191  O   GLN H 163       5.786  23.953  32.986  1.00 32.45           O  
ATOM   1192  N   ASN H 164       5.423  25.272  34.783  1.00 32.27           N  
ATOM   1193  CA  ASN H 164       4.513  24.372  35.443  1.00 33.84           C  
ATOM   1194  CB  ASN H 164       3.994  24.896  36.795  1.00 37.76           C  
ATOM   1195  CG  ASN H 164       3.131  26.126  36.563  1.00  0.00           C  
ATOM   1196  OD1 ASN H 164       3.482  27.010  35.785  1.00  0.00           O  
ATOM   1197  ND2 ASN H 164       1.964  26.184  37.260  1.00  0.00           N  
ATOM   1198  C   ASN H 164       3.323  24.036  34.594  1.00 40.23           C  
ATOM   1199  O   ASN H 164       2.836  22.907  34.672  1.00 39.45           O  
ATOM   1200  N   ASP H 165       2.783  24.990  33.807  1.00 39.25           N  
ATOM   1201  CA  ASP H 165       1.630  24.655  33.013  1.00 39.88           C  
ATOM   1202  CB  ASP H 165       0.410  25.530  33.339  1.00 41.72           C  
ATOM   1203  CG  ASP H 165      -0.083  25.094  34.712  1.00 51.12           C  
ATOM   1204  OD1 ASP H 165       0.123  23.903  35.066  1.00  0.00           O  
ATOM   1205  OD2 ASP H 165      -0.666  25.951  35.427  1.00  0.00           O1-
ATOM   1206  C   ASP H 165       1.948  24.826  31.557  1.00 45.18           C  
ATOM   1207  O   ASP H 165       1.066  25.161  30.769  1.00 46.55           O  
ATOM   1208  N   ASP H 166       3.215  24.566  31.181  1.00 38.96           N  
ATOM   1209  CA  ASP H 166       3.754  24.592  29.844  1.00 37.43           C  
ATOM   1210  CB  ASP H 166       3.274  23.442  28.927  1.00  0.00           C  
ATOM   1211  CG  ASP H 166       1.772  23.522  28.694  1.00  0.00           C  
ATOM   1212  OD1 ASP H 166       1.022  22.950  29.530  1.00  0.00           O  
ATOM   1213  OD2 ASP H 166       1.354  24.150  27.685  1.00  0.00           O1-
ATOM   1214  C   ASP H 166       3.538  25.902  29.150  1.00 39.36           C  
ATOM   1215  O   ASP H 166       3.465  25.943  27.922  1.00 38.82           O  
ATOM   1216  N   THR H 167       3.475  27.015  29.905  1.00 36.62           N  
ATOM   1217  CA  THR H 167       3.307  28.316  29.318  1.00 35.16           C  
ATOM   1218  CB  THR H 167       3.107  29.390  30.348  1.00  0.00           C  
ATOM   1219  OG1 THR H 167       4.253  29.494  31.181  1.00  0.00           O  
ATOM   1220  CG2 THR H 167       1.870  29.032  31.191  1.00  0.00           C  
ATOM   1221  C   THR H 167       4.542  28.668  28.537  1.00 39.17           C  
ATOM   1222  O   THR H 167       4.447  29.220  27.441  1.00 39.79           O  
ATOM   1223  N   GLY H 168       5.740  28.352  29.079  1.00 34.26           N  
ATOM   1224  CA  GLY H 168       6.955  28.720  28.399  1.00 34.43           C  
ATOM   1225  C   GLY H 168       7.905  27.563  28.400  1.00 35.78           C  
ATOM   1226  O   GLY H 168       7.977  26.792  29.357  1.00 34.10           O  
ATOM   1227  N   THR H 169       8.683  27.438  27.302  1.00 33.73           N  
ATOM   1228  CA  THR H 169       9.637  26.375  27.161  1.00 33.24           C  
ATOM   1229  CB  THR H 169       9.275  25.397  26.082  1.00 36.76           C  
ATOM   1230  OG1 THR H 169       9.235  26.049  24.821  1.00 37.08           O  
ATOM   1231  CG2 THR H 169       7.902  24.787  26.413  1.00 31.89           C  
ATOM   1232  C   THR H 169      10.954  26.983  26.782  1.00 36.60           C  
ATOM   1233  O   THR H 169      11.005  28.106  26.281  1.00 35.75           O  
ATOM   1234  N   TYR H 170      12.063  26.262  27.060  1.00 32.19           N  
ATOM   1235  CA  TYR H 170      13.374  26.734  26.701  1.00 31.91           C  
ATOM   1236  CB  TYR H 170      14.147  27.330  27.890  1.00  0.00           C  
ATOM   1237  CG  TYR H 170      13.310  28.430  28.450  1.00  0.00           C  
ATOM   1238  CD1 TYR H 170      12.301  28.139  29.339  1.00  0.00           C  
ATOM   1239  CD2 TYR H 170      13.525  29.741  28.095  1.00  0.00           C  
ATOM   1240  CE1 TYR H 170      11.520  29.139  29.868  1.00  0.00           C  
ATOM   1241  CE2 TYR H 170      12.746  30.747  28.620  1.00  0.00           C  
ATOM   1242  CZ  TYR H 170      11.741  30.445  29.506  1.00  0.00           C  
ATOM   1243  OH  TYR H 170      10.942  31.474  30.045  1.00  0.00           O  
ATOM   1244  C   TYR H 170      14.163  25.548  26.229  1.00 34.23           C  
ATOM   1245  O   TYR H 170      13.935  24.429  26.686  1.00 30.48           O  
ATOM   1246  N   TYR H 171      15.124  25.760  25.302  1.00 31.05           N  
ATOM   1247  CA  TYR H 171      15.873  24.654  24.763  1.00 30.09           C  
ATOM   1248  CB  TYR H 171      15.442  24.283  23.330  1.00 31.33           C  
ATOM   1249  CG  TYR H 171      13.999  23.907  23.361  1.00 30.42           C  
ATOM   1250  CD1 TYR H 171      13.603  22.637  23.713  1.00 31.05           C  
ATOM   1251  CD2 TYR H 171      13.038  24.837  23.034  1.00 31.17           C  
ATOM   1252  CE1 TYR H 171      12.268  22.307  23.736  1.00 30.39           C  
ATOM   1253  CE2 TYR H 171      11.703  24.513  23.055  1.00 31.67           C  
ATOM   1254  CZ  TYR H 171      11.317  23.244  23.407  1.00 34.07           C  
ATOM   1255  OH  TYR H 171       9.949  22.900  23.432  1.00 32.19           O  
ATOM   1256  C   TYR H 171      17.318  25.037  24.673  1.00 34.70           C  
ATOM   1257  O   TYR H 171      17.648  26.207  24.487  1.00 34.30           O  
ATOM   1258  N   GLY H 172      18.221  24.041  24.799  1.00 30.90           N  
ATOM   1259  CA  GLY H 172      19.632  24.277  24.656  1.00 30.72           C  
ATOM   1260  C   GLY H 172      19.896  24.514  23.194  1.00 34.17           C  
ATOM   1261  O   GLY H 172      19.112  24.116  22.336  1.00 32.16           O  
ATOM   1262  N   ALA H 173      21.042  25.146  22.873  1.00 33.45           N  
ATOM   1263  CA  ALA H 173      21.378  25.524  21.526  1.00 34.99           C  
ATOM   1264  CB  ALA H 173      22.700  26.307  21.432  1.00 38.92           C  
ATOM   1265  C   ALA H 173      21.508  24.324  20.629  1.00 38.58           C  
ATOM   1266  O   ALA H 173      21.121  24.376  19.462  1.00 37.36           O  
ATOM   1267  N   ALA H 174      22.061  23.209  21.142  1.00 34.23           N  
ATOM   1268  CA  ALA H 174      22.330  22.051  20.329  1.00 34.27           C  
ATOM   1269  CB  ALA H 174      22.997  20.920  21.134  1.00 34.12           C  
ATOM   1270  C   ALA H 174      21.064  21.497  19.733  1.00 37.45           C  
ATOM   1271  O   ALA H 174      21.064  21.037  18.592  1.00 36.52           O  
ATOM   1272  N   VAL H 175      19.986  21.429  20.537  1.00 33.08           N  
ATOM   1273  CA  VAL H 175      18.678  20.942  20.172  1.00 31.46           C  
ATOM   1274  CB  VAL H 175      17.962  20.296  21.321  1.00 32.80           C  
ATOM   1275  CG1 VAL H 175      18.741  19.023  21.697  1.00 31.46           C  
ATOM   1276  CG2 VAL H 175      17.822  21.312  22.467  1.00 32.33           C  
ATOM   1277  C   VAL H 175      17.754  21.949  19.535  1.00 35.18           C  
ATOM   1278  O   VAL H 175      16.752  21.552  18.941  1.00 33.22           O  
ATOM   1279  N   LYS H 176      17.999  23.267  19.688  1.00 36.80           N  
ATOM   1280  CA  LYS H 176      17.027  24.250  19.271  1.00 38.33           C  
ATOM   1281  CB  LYS H 176      17.480  25.706  19.498  1.00 42.88           C  
ATOM   1282  CG  LYS H 176      18.809  26.088  18.844  1.00 56.28           C  
ATOM   1283  CD  LYS H 176      18.742  26.263  17.329  1.00 70.99           C  
ATOM   1284  CE  LYS H 176      20.024  26.862  16.749  1.00 75.69           C  
ATOM   1285  NZ  LYS H 176      19.826  27.214  15.328  1.00 78.79           N1+
ATOM   1286  C   LYS H 176      16.570  24.062  17.855  1.00 40.77           C  
ATOM   1287  O   LYS H 176      17.364  23.894  16.930  1.00 41.23           O  
ATOM   1288  N   GLY H 177      15.225  24.067  17.692  1.00 37.29           N  
ATOM   1289  CA  GLY H 177      14.525  23.955  16.442  1.00 37.80           C  
ATOM   1290  C   GLY H 177      14.063  22.540  16.254  1.00 40.21           C  
ATOM   1291  O   GLY H 177      13.054  22.286  15.598  1.00 40.85           O  
ATOM   1292  N   ARG H 178      14.872  21.588  16.750  1.00 34.14           N  
ATOM   1293  CA  ARG H 178      14.677  20.165  16.720  1.00 33.03           C  
ATOM   1294  CB  ARG H 178      16.029  19.445  16.715  1.00 30.42           C  
ATOM   1295  CG  ARG H 178      16.833  19.806  15.462  1.00 37.06           C  
ATOM   1296  CD  ARG H 178      18.335  19.569  15.599  1.00 36.31           C  
ATOM   1297  NE  ARG H 178      18.574  18.107  15.501  1.00 31.93           N  
ATOM   1298  CZ  ARG H 178      19.571  17.532  16.230  1.00 37.87           C  
ATOM   1299  NH1 ARG H 178      20.326  18.279  17.086  1.00 33.91           N1+
ATOM   1300  NH2 ARG H 178      19.809  16.197  16.097  1.00 33.83           N  
ATOM   1301  C   ARG H 178      13.820  19.613  17.838  1.00 35.74           C  
ATOM   1302  O   ARG H 178      13.207  18.558  17.673  1.00 34.47           O  
ATOM   1303  N   ALA H 179      13.781  20.277  19.016  1.00 32.88           N  
ATOM   1304  CA  ALA H 179      13.183  19.636  20.160  1.00 31.52           C  
ATOM   1305  CB  ALA H 179      14.125  19.583  21.377  1.00 32.21           C  
ATOM   1306  C   ALA H 179      11.917  20.278  20.620  1.00 35.53           C  
ATOM   1307  O   ALA H 179      11.665  21.462  20.400  1.00 35.03           O  
ATOM   1308  N   THR H 180      11.055  19.452  21.254  1.00 30.12           N  
ATOM   1309  CA  THR H 180       9.843  19.960  21.809  1.00 29.27           C  
ATOM   1310  CB  THR H 180       8.640  19.687  20.947  1.00 39.06           C  
ATOM   1311  OG1 THR H 180       7.576  20.540  21.323  1.00 44.55           O  
ATOM   1312  CG2 THR H 180       8.214  18.218  21.084  1.00 34.79           C  
ATOM   1313  C   THR H 180       9.669  19.336  23.167  1.00 29.58           C  
ATOM   1314  O   THR H 180       9.756  18.118  23.336  1.00 28.89           O  
ATOM   1315  N   ILE H 181       9.436  20.184  24.187  1.00 26.47           N  
ATOM   1316  CA  ILE H 181       9.219  19.717  25.525  1.00 26.87           C  
ATOM   1317  CB  ILE H 181      10.047  20.421  26.564  1.00 30.24           C  
ATOM   1318  CG1 ILE H 181       9.895  19.726  27.926  1.00 30.96           C  
ATOM   1319  CG2 ILE H 181       9.661  21.909  26.565  1.00 28.94           C  
ATOM   1320  CD1 ILE H 181      10.914  20.191  28.965  1.00 31.69           C  
ATOM   1321  C   ILE H 181       7.782  19.990  25.819  1.00 30.82           C  
ATOM   1322  O   ILE H 181       7.263  21.046  25.464  1.00 29.29           O  
ATOM   1323  N   SER H 182       7.086  19.008  26.427  1.00 28.87           N  
ATOM   1324  CA  SER H 182       5.694  19.163  26.742  1.00 27.74           C  
ATOM   1325  CB  SER H 182       4.751  18.462  25.749  1.00 30.53           C  
ATOM   1326  OG  SER H 182       4.887  19.014  24.452  1.00 29.58           O  
ATOM   1327  C   SER H 182       5.467  18.480  28.049  1.00 29.44           C  
ATOM   1328  O   SER H 182       6.325  17.737  28.523  1.00 28.77           O  
ATOM   1329  N   ARG H 183       4.298  18.732  28.675  1.00 25.17           N  
ATOM   1330  CA  ARG H 183       4.023  18.100  29.933  1.00 26.12           C  
ATOM   1331  CB  ARG H 183       4.438  18.961  31.140  1.00 26.23           C  
ATOM   1332  CG  ARG H 183       3.742  20.323  31.190  1.00 30.63           C  
ATOM   1333  CD  ARG H 183       4.388  21.302  32.173  1.00 33.55           C  
ATOM   1334  NE  ARG H 183       4.090  20.839  33.557  1.00 33.31           N  
ATOM   1335  CZ  ARG H 183       4.973  21.103  34.566  1.00 37.88           C  
ATOM   1336  NH1 ARG H 183       6.183  21.666  34.283  1.00 30.89           N1+
ATOM   1337  NH2 ARG H 183       4.661  20.786  35.856  1.00 32.53           N  
ATOM   1338  C   ARG H 183       2.553  17.836  30.047  1.00 33.40           C  
ATOM   1339  O   ARG H 183       1.730  18.507  29.425  1.00 33.12           O  
ATOM   1340  N   ASP H 184       2.200  16.800  30.837  1.00 32.99           N  
ATOM   1341  CA  ASP H 184       0.832  16.463  31.105  1.00 33.39           C  
ATOM   1342  CB  ASP H 184       0.398  15.146  30.437  1.00 34.41           C  
ATOM   1343  CG  ASP H 184      -1.119  15.048  30.494  1.00 44.23           C  
ATOM   1344  OD1 ASP H 184      -1.696  15.342  31.575  1.00 38.93           O  
ATOM   1345  OD2 ASP H 184      -1.723  14.689  29.448  1.00 52.74           O1-
ATOM   1346  C   ASP H 184       0.741  16.284  32.591  1.00 36.52           C  
ATOM   1347  O   ASP H 184       1.126  15.245  33.124  1.00 36.86           O  
ATOM   1348  N   ASN H 185       0.225  17.309  33.296  1.00 34.44           N  
ATOM   1349  CA  ASN H 185       0.149  17.302  34.731  1.00 36.27           C  
ATOM   1350  CB  ASN H 185      -0.385  18.626  35.306  1.00 38.56           C  
ATOM   1351  CG  ASN H 185       0.655  19.711  35.050  1.00 47.13           C  
ATOM   1352  OD1 ASN H 185       1.844  19.432  34.915  1.00 37.93           O  
ATOM   1353  ND2 ASN H 185       0.198  20.991  34.991  1.00 37.52           N  
ATOM   1354  C   ASN H 185      -0.761  16.206  35.202  1.00 43.08           C  
ATOM   1355  O   ASN H 185      -0.495  15.576  36.223  1.00 43.60           O  
ATOM   1356  N   GLY H 186      -1.874  15.958  34.486  1.00 40.17           N  
ATOM   1357  CA  GLY H 186      -2.810  14.952  34.916  1.00 41.00           C  
ATOM   1358  C   GLY H 186      -2.157  13.600  34.899  1.00 43.87           C  
ATOM   1359  O   GLY H 186      -2.383  12.777  35.786  1.00 44.14           O  
ATOM   1360  N   GLN H 187      -1.376  13.332  33.837  1.00 39.30           N  
ATOM   1361  CA  GLN H 187      -0.655  12.109  33.614  1.00 38.08           C  
ATOM   1362  CB  GLN H 187      -0.172  11.953  32.163  1.00 38.79           C  
ATOM   1363  CG  GLN H 187      -1.327  11.751  31.185  1.00 43.24           C  
ATOM   1364  CD  GLN H 187      -2.037  10.462  31.576  1.00 52.51           C  
ATOM   1365  OE1 GLN H 187      -1.469   9.375  31.498  1.00 45.64           O  
ATOM   1366  NE2 GLN H 187      -3.316  10.588  32.023  1.00 44.21           N  
ATOM   1367  C   GLN H 187       0.531  12.008  34.528  1.00 38.07           C  
ATOM   1368  O   GLN H 187       0.997  10.907  34.816  1.00 38.46           O  
ATOM   1369  N   SER H 188       1.053  13.159  35.005  1.00 31.80           N  
ATOM   1370  CA  SER H 188       2.256  13.220  35.793  1.00 31.48           C  
ATOM   1371  CB  SER H 188       2.220  12.333  37.050  1.00 38.96           C  
ATOM   1372  OG  SER H 188       1.296  12.860  37.991  1.00 52.36           O  
ATOM   1373  C   SER H 188       3.436  12.816  34.954  1.00 32.54           C  
ATOM   1374  O   SER H 188       4.331  12.105  35.413  1.00 33.18           O  
ATOM   1375  N   THR H 189       3.469  13.283  33.686  1.00 29.61           N  
ATOM   1376  CA  THR H 189       4.562  12.963  32.810  1.00 27.42           C  
ATOM   1377  CB  THR H 189       4.168  12.036  31.695  1.00 33.33           C  
ATOM   1378  OG1 THR H 189       3.160  12.634  30.892  1.00 29.55           O  
ATOM   1379  CG2 THR H 189       3.654  10.718  32.302  1.00 34.76           C  
ATOM   1380  C   THR H 189       5.100  14.214  32.167  1.00 29.76           C  
ATOM   1381  O   THR H 189       4.398  15.218  32.043  1.00 29.56           O  
ATOM   1382  N   VAL H 190       6.396  14.171  31.771  1.00 26.87           N  
ATOM   1383  CA  VAL H 190       7.078  15.222  31.055  1.00 25.81           C  
ATOM   1384  CB  VAL H 190       8.315  15.730  31.731  1.00 29.34           C  
ATOM   1385  CG1 VAL H 190       8.931  16.833  30.855  1.00 29.07           C  
ATOM   1386  CG2 VAL H 190       7.975  16.159  33.158  1.00 29.80           C  
ATOM   1387  C   VAL H 190       7.580  14.533  29.824  1.00 29.49           C  
ATOM   1388  O   VAL H 190       8.074  13.410  29.912  1.00 30.08           O  
ATOM   1389  N   ARG H 191       7.490  15.187  28.648  1.00 26.47           N  
ATOM   1390  CA  ARG H 191       7.842  14.520  27.424  1.00 25.92           C  
ATOM   1391  CB  ARG H 191       6.610  14.396  26.510  1.00 29.71           C  
ATOM   1392  CG  ARG H 191       6.819  13.666  25.186  1.00 33.18           C  
ATOM   1393  CD  ARG H 191       5.586  13.754  24.281  1.00 40.72           C  
ATOM   1394  NE  ARG H 191       5.769  12.794  23.157  1.00 38.04           N  
ATOM   1395  CZ  ARG H 191       4.809  12.685  22.191  1.00 58.45           C  
ATOM   1396  NH1 ARG H 191       3.713  13.497  22.218  1.00 50.37           N1+
ATOM   1397  NH2 ARG H 191       4.951  11.759  21.198  1.00 45.30           N  
ATOM   1398  C   ARG H 191       8.866  15.327  26.684  1.00 27.64           C  
ATOM   1399  O   ARG H 191       8.806  16.555  26.647  1.00 28.24           O  
ATOM   1400  N   LEU H 192       9.858  14.636  26.081  1.00 24.64           N  
ATOM   1401  CA  LEU H 192      10.851  15.300  25.285  1.00 25.95           C  
ATOM   1402  CB  LEU H 192      12.279  15.190  25.850  1.00 25.46           C  
ATOM   1403  CG  LEU H 192      13.342  15.904  24.989  1.00 30.10           C  
ATOM   1404  CD1 LEU H 192      13.110  17.421  24.952  1.00 29.77           C  
ATOM   1405  CD2 LEU H 192      14.771  15.526  25.419  1.00 31.48           C  
ATOM   1406  C   LEU H 192      10.877  14.655  23.935  1.00 29.36           C  
ATOM   1407  O   LEU H 192      11.160  13.464  23.809  1.00 28.00           O  
ATOM   1408  N   GLN H 193      10.592  15.446  22.883  1.00 26.86           N  
ATOM   1409  CA  GLN H 193      10.627  14.945  21.539  1.00 26.89           C  
ATOM   1410  CB  GLN H 193       9.358  15.285  20.740  1.00 28.00           C  
ATOM   1411  CG  GLN H 193       8.094  14.651  21.327  1.00 32.29           C  
ATOM   1412  CD  GLN H 193       6.904  15.076  20.478  1.00 45.25           C  
ATOM   1413  OE1 GLN H 193       6.720  14.600  19.360  1.00 49.09           O  
ATOM   1414  NE2 GLN H 193       6.072  16.007  21.022  1.00 35.50           N  
ATOM   1415  C   GLN H 193      11.784  15.623  20.871  1.00 30.74           C  
ATOM   1416  O   GLN H 193      12.033  16.807  21.098  1.00 29.25           O  
ATOM   1417  N   LEU H 194      12.551  14.858  20.063  1.00 27.86           N  
ATOM   1418  CA  LEU H 194      13.684  15.381  19.350  1.00 28.64           C  
ATOM   1419  CB  LEU H 194      15.018  15.007  20.028  1.00 28.72           C  
ATOM   1420  CG  LEU H 194      16.291  15.567  19.365  1.00 34.26           C  
ATOM   1421  CD1 LEU H 194      16.293  17.104  19.356  1.00 33.76           C  
ATOM   1422  CD2 LEU H 194      17.550  14.990  20.038  1.00 35.13           C  
ATOM   1423  C   LEU H 194      13.646  14.777  17.974  1.00 33.86           C  
ATOM   1424  O   LEU H 194      13.415  13.576  17.831  1.00 34.29           O  
ATOM   1425  N   ASN H 195      13.862  15.595  16.917  1.00 31.65           N  
ATOM   1426  CA  ASN H 195      13.818  15.065  15.578  1.00 31.67           C  
ATOM   1427  CB  ASN H 195      12.623  15.555  14.730  1.00 36.65           C  
ATOM   1428  CG  ASN H 195      12.725  17.055  14.484  1.00 57.03           C  
ATOM   1429  OD1 ASN H 195      13.348  17.788  15.249  1.00 52.60           O  
ATOM   1430  ND2 ASN H 195      12.077  17.526  13.384  1.00 53.99           N  
ATOM   1431  C   ASN H 195      15.087  15.437  14.874  1.00 34.50           C  
ATOM   1432  O   ASN H 195      15.941  16.122  15.436  1.00 33.31           O  
ATOM   1433  N   ASN H 196      15.246  14.964  13.618  1.00 32.18           N  
ATOM   1434  CA  ASN H 196      16.432  15.218  12.851  1.00 31.99           C  
ATOM   1435  CB  ASN H 196      16.567  16.687  12.417  1.00 32.86           C  
ATOM   1436  CG  ASN H 196      15.474  16.933  11.385  1.00 45.41           C  
ATOM   1437  OD1 ASN H 196      15.067  16.021  10.663  1.00 40.62           O  
ATOM   1438  ND2 ASN H 196      14.981  18.198  11.317  1.00 40.88           N  
ATOM   1439  C   ASN H 196      17.598  14.813  13.691  1.00 33.51           C  
ATOM   1440  O   ASN H 196      18.571  15.550  13.838  1.00 32.68           O  
ATOM   1441  N   LEU H 197      17.518  13.586  14.236  1.00 29.90           N  
ATOM   1442  CA  LEU H 197      18.487  13.035  15.138  1.00 28.18           C  
ATOM   1443  CB  LEU H 197      18.125  11.620  15.636  1.00 26.68           C  
ATOM   1444  CG  LEU H 197      16.873  11.555  16.536  1.00 28.78           C  
ATOM   1445  CD1 LEU H 197      16.581  10.115  16.989  1.00 26.36           C  
ATOM   1446  CD2 LEU H 197      16.991  12.513  17.730  1.00 30.55           C  
ATOM   1447  C   LEU H 197      19.822  12.938  14.480  1.00 33.40           C  
ATOM   1448  O   LEU H 197      19.940  12.630  13.294  1.00 32.09           O  
ATOM   1449  N   ARG H 198      20.871  13.218  15.280  1.00 31.61           N  
ATOM   1450  CA  ARG H 198      22.228  13.172  14.823  0.50 32.88           C  
ATOM   1451  CB  ARG H 198      22.916  14.542  14.798  0.50 35.82           C  
ATOM   1452  CG  ARG H 198      22.254  15.556  13.872  0.50 40.49           C  
ATOM   1453  CD  ARG H 198      22.952  16.917  13.852  0.50 41.46           C  
ATOM   1454  NE  ARG H 198      22.196  17.788  12.906  0.50 41.19           N  
ATOM   1455  CZ  ARG H 198      21.917  19.081  13.235  0.50 50.01           C  
ATOM   1456  NH1 ARG H 198      22.330  19.581  14.435  0.50 39.19           N1+
ATOM   1457  NH2 ARG H 198      21.211  19.872  12.375  0.50 31.35           N  
ATOM   1458  C   ARG H 198      23.015  12.357  15.802  1.00 36.00           C  
ATOM   1459  O   ARG H 198      22.541  12.005  16.879  1.00 31.79           O  
ATOM   1460  N   ALA H 199      24.273  12.059  15.430  1.00 33.44           N  
ATOM   1461  CA  ALA H 199      25.170  11.278  16.230  1.00 33.52           C  
ATOM   1462  CB  ALA H 199      26.551  11.091  15.577  1.00 34.68           C  
ATOM   1463  C   ALA H 199      25.382  12.002  17.525  1.00 37.62           C  
ATOM   1464  O   ALA H 199      25.508  11.381  18.579  1.00 37.88           O  
ATOM   1465  N   GLU H 200      25.396  13.346  17.469  1.00 33.77           N  
ATOM   1466  CA  GLU H 200      25.668  14.193  18.598  1.00 34.46           C  
ATOM   1467  CB  GLU H 200      25.624  15.697  18.262  1.00 37.30           C  
ATOM   1468  CG  GLU H 200      26.788  16.179  17.392  1.00 51.74           C  
ATOM   1469  CD  GLU H 200      26.439  15.929  15.935  1.00 74.53           C  
ATOM   1470  OE1 GLU H 200      25.224  15.780  15.638  1.00 43.40           O  
ATOM   1471  OE2 GLU H 200      27.379  15.894  15.097  1.00 73.41           O1-
ATOM   1472  C   GLU H 200      24.655  13.952  19.682  1.00 35.15           C  
ATOM   1473  O   GLU H 200      24.927  14.222  20.848  1.00 33.46           O  
ATOM   1474  N   ASP H 201      23.443  13.504  19.307  1.00 30.94           N  
ATOM   1475  CA  ASP H 201      22.321  13.241  20.177  1.00 28.16           C  
ATOM   1476  CB  ASP H 201      21.031  12.959  19.395  1.00 28.73           C  
ATOM   1477  CG  ASP H 201      20.631  14.215  18.641  1.00 31.54           C  
ATOM   1478  OD1 ASP H 201      21.110  15.322  19.003  1.00 31.38           O  
ATOM   1479  OD2 ASP H 201      19.833  14.069  17.679  1.00 36.14           O1-
ATOM   1480  C   ASP H 201      22.537  12.035  21.054  1.00 31.89           C  
ATOM   1481  O   ASP H 201      21.832  11.862  22.047  1.00 30.39           O  
ATOM   1482  N   THR H 202      23.448  11.116  20.686  1.00 28.15           N  
ATOM   1483  CA  THR H 202      23.579   9.914  21.469  1.00 27.03           C  
ATOM   1484  CB  THR H 202      24.502   8.908  20.843  1.00 30.81           C  
ATOM   1485  OG1 THR H 202      24.288   7.631  21.416  1.00 29.71           O  
ATOM   1486  CG2 THR H 202      25.956   9.347  21.075  1.00 32.31           C  
ATOM   1487  C   THR H 202      24.076  10.245  22.851  1.00 29.69           C  
ATOM   1488  O   THR H 202      24.931  11.114  23.027  1.00 27.24           O  
ATOM   1489  N   GLY H 203      23.526   9.560  23.883  1.00 27.13           N  
ATOM   1490  CA  GLY H 203      23.949   9.806  25.237  1.00 27.15           C  
ATOM   1491  C   GLY H 203      22.865   9.373  26.181  1.00 28.57           C  
ATOM   1492  O   GLY H 203      21.890   8.736  25.784  1.00 28.78           O  
ATOM   1493  N   THR H 204      23.019   9.719  27.477  1.00 24.59           N  
ATOM   1494  CA  THR H 204      22.031   9.359  28.451  1.00 24.49           C  
ATOM   1495  CB  THR H 204      22.621   8.841  29.735  1.00 33.12           C  
ATOM   1496  OG1 THR H 204      21.626   8.182  30.502  1.00 36.04           O  
ATOM   1497  CG2 THR H 204      23.216  10.015  30.524  1.00 25.54           C  
ATOM   1498  C   THR H 204      21.232  10.597  28.730  1.00 27.64           C  
ATOM   1499  O   THR H 204      21.785  11.685  28.886  1.00 26.78           O  
ATOM   1500  N   TYR H 205      19.891  10.458  28.785  1.00 24.93           N  
ATOM   1501  CA  TYR H 205      19.011  11.579  28.974  1.00 24.80           C  
ATOM   1502  CB  TYR H 205      17.849  11.612  27.966  1.00 25.41           C  
ATOM   1503  CG  TYR H 205      18.365  12.029  26.631  1.00 25.68           C  
ATOM   1504  CD1 TYR H 205      18.991  11.130  25.798  1.00 25.26           C  
ATOM   1505  CD2 TYR H 205      18.233  13.335  26.220  1.00 27.65           C  
ATOM   1506  CE1 TYR H 205      19.463  11.527  24.566  1.00 26.46           C  
ATOM   1507  CE2 TYR H 205      18.702  13.737  24.991  1.00 27.69           C  
ATOM   1508  CZ  TYR H 205      19.317  12.832  24.159  1.00 30.51           C  
ATOM   1509  OH  TYR H 205      19.797  13.246  22.897  1.00 30.05           O  
ATOM   1510  C   TYR H 205      18.396  11.466  30.329  1.00 28.03           C  
ATOM   1511  O   TYR H 205      17.896  10.406  30.700  1.00 26.90           O  
ATOM   1512  N   TYR H 206      18.418  12.581  31.095  1.00 24.66           N  
ATOM   1513  CA  TYR H 206      17.930  12.563  32.446  1.00 24.96           C  
ATOM   1514  CB  TYR H 206      18.975  13.025  33.485  1.00 26.52           C  
ATOM   1515  CG  TYR H 206      20.252  12.247  33.427  1.00 28.61           C  
ATOM   1516  CD1 TYR H 206      20.394  11.031  34.059  1.00 30.70           C  
ATOM   1517  CD2 TYR H 206      21.333  12.767  32.748  1.00 29.84           C  
ATOM   1518  CE1 TYR H 206      21.585  10.343  34.000  1.00 31.26           C  
ATOM   1519  CE2 TYR H 206      22.525  12.086  32.687  1.00 31.91           C  
ATOM   1520  CZ  TYR H 206      22.654  10.872  33.315  1.00 37.66           C  
ATOM   1521  OH  TYR H 206      23.880  10.175  33.250  1.00 42.91           O  
ATOM   1522  C   TYR H 206      16.836  13.583  32.597  1.00 30.44           C  
ATOM   1523  O   TYR H 206      16.927  14.698  32.087  1.00 28.18           O  
ATOM   1524  N   CYS H 207      15.759  13.193  33.307  1.00 27.81           N  
ATOM   1525  CA  CYS H 207      14.678  14.051  33.701  1.00 30.80           C  
ATOM   1526  CB  CYS H 207      13.412  13.210  33.951  1.00 34.37           C  
ATOM   1527  SG  CYS H 207      11.918  14.099  34.464  1.00 40.85           S  
ATOM   1528  C   CYS H 207      15.151  14.675  34.996  1.00 31.72           C  
ATOM   1529  O   CYS H 207      15.734  13.980  35.828  1.00 29.51           O  
ATOM   1530  N   ALA H 208      14.944  16.001  35.207  1.00 28.77           N  
ATOM   1531  CA  ALA H 208      15.435  16.624  36.418  1.00 28.49           C  
ATOM   1532  CB  ALA H 208      16.688  17.484  36.187  1.00 28.92           C  
ATOM   1533  C   ALA H 208      14.369  17.513  37.008  1.00 32.24           C  
ATOM   1534  O   ALA H 208      13.646  18.203  36.289  1.00 30.92           O  
ATOM   1535  N   LYS H 209      14.266  17.519  38.360  1.00 29.78           N  
ATOM   1536  CA  LYS H 209      13.285  18.302  39.063  1.00 29.27           C  
ATOM   1537  CB  LYS H 209      12.371  17.473  39.977  1.00 29.07           C  
ATOM   1538  CG  LYS H 209      11.337  18.328  40.709  1.00 31.45           C  
ATOM   1539  CD  LYS H 209      10.352  17.527  41.557  1.00 33.89           C  
ATOM   1540  CE  LYS H 209       9.651  18.381  42.613  1.00 41.26           C  
ATOM   1541  NZ  LYS H 209      10.660  18.978  43.518  1.00 39.26           N1+
ATOM   1542  C   LYS H 209      13.957  19.316  39.945  1.00 34.25           C  
ATOM   1543  O   LYS H 209      14.953  19.047  40.609  1.00 33.60           O  
ATOM   1544  N   ASP H 210      13.386  20.530  39.971  1.00 32.10           N  
ATOM   1545  CA  ASP H 210      13.839  21.657  40.740  1.00 33.64           C  
ATOM   1546  CB  ASP H 210      13.057  22.885  40.341  1.00 36.19           C  
ATOM   1547  CG  ASP H 210      11.528  22.666  40.425  1.00 38.58           C  
ATOM   1548  OD1 ASP H 210      11.063  21.515  40.636  1.00  0.00           O  
ATOM   1549  OD2 ASP H 210      10.788  23.668  40.246  1.00  0.00           O1-
ATOM   1550  C   ASP H 210      13.537  21.471  42.187  1.00 40.21           C  
ATOM   1551  O   ASP H 210      12.547  20.854  42.564  1.00 40.45           O  
ATOM   1552  N   ALA H 211      14.403  22.038  43.043  1.00 39.13           N  
ATOM   1553  CA  ALA H 211      14.240  21.963  44.465  1.00 40.01           C  
ATOM   1554  CB  ALA H 211      15.448  22.536  45.234  1.00 41.93           C  
ATOM   1555  C   ALA H 211      13.030  22.729  44.908  1.00 45.92           C  
ATOM   1556  O   ALA H 211      12.297  22.265  45.778  1.00 47.34           O  
ATOM   1557  N   SER H 212      12.779  23.917  44.318  1.00 41.74           N  
ATOM   1558  CA  SER H 212      11.711  24.765  44.796  1.00 42.49           C  
ATOM   1559  CB  SER H 212      12.149  26.223  45.020  1.00 43.51           C  
ATOM   1560  OG  SER H 212      13.154  26.278  46.023  1.00  0.00           O  
ATOM   1561  C   SER H 212      10.579  24.772  43.812  1.00 45.15           C  
ATOM   1562  O   SER H 212      10.706  24.270  42.699  1.00 43.01           O  
ATOM   1563  N   SER H 213       9.432  25.357  44.219  1.00 42.20           N  
ATOM   1564  CA  SER H 213       8.209  25.401  43.457  1.00 41.23           C  
ATOM   1565  CB  SER H 213       7.019  25.924  44.289  1.00 44.14           C  
ATOM   1566  OG  SER H 213       5.828  25.960  43.518  1.00  0.00           O  
ATOM   1567  C   SER H 213       8.389  26.297  42.265  1.00 43.31           C  
ATOM   1568  O   SER H 213       9.402  26.977  42.126  1.00 41.82           O  
ATOM   1569  N   ASP H 214       7.366  26.328  41.382  1.00 40.77           N  
ATOM   1570  CA  ASP H 214       7.382  27.020  40.120  1.00 40.08           C  
ATOM   1571  CB  ASP H 214       6.066  26.880  39.340  1.00 43.98           C  
ATOM   1572  CG  ASP H 214       6.279  27.490  37.961  1.00  0.00           C  
ATOM   1573  OD1 ASP H 214       7.356  27.225  37.364  1.00  0.00           O  
ATOM   1574  OD2 ASP H 214       5.365  28.212  37.481  1.00  0.00           O1-
ATOM   1575  C   ASP H 214       7.621  28.489  40.302  1.00 46.25           C  
ATOM   1576  O   ASP H 214       8.204  29.129  39.428  1.00 46.44           O  
ATOM   1577  N   GLY H 215       7.123  29.090  41.397  1.00 44.14           N  
ATOM   1578  CA  GLY H 215       7.351  30.497  41.577  1.00 45.31           C  
ATOM   1579  C   GLY H 215       8.817  30.766  41.777  1.00 49.36           C  
ATOM   1580  O   GLY H 215       9.356  31.727  41.225  1.00 49.79           O  
ATOM   1581  N   GLY H 216       9.477  29.952  42.631  1.00 43.83           N  
ATOM   1582  CA  GLY H 216      10.862  30.124  42.993  1.00 43.85           C  
ATOM   1583  C   GLY H 216      11.869  29.751  41.933  1.00 47.27           C  
ATOM   1584  O   GLY H 216      12.819  30.492  41.687  1.00 46.60           O  
ATOM   1585  N   TYR H 217      11.685  28.584  41.283  1.00 42.70           N  
ATOM   1586  CA  TYR H 217      12.645  28.022  40.364  1.00 41.72           C  
ATOM   1587  CB  TYR H 217      12.878  26.538  40.689  1.00 42.44           C  
ATOM   1588  CG  TYR H 217      13.331  25.675  39.540  1.00  0.00           C  
ATOM   1589  CD1 TYR H 217      12.419  25.149  38.635  1.00  0.00           C  
ATOM   1590  CD2 TYR H 217      14.653  25.337  39.372  1.00  0.00           C  
ATOM   1591  CE1 TYR H 217      12.791  24.320  37.609  1.00  0.00           C  
ATOM   1592  CE2 TYR H 217      15.040  24.504  38.343  1.00  0.00           C  
ATOM   1593  CZ  TYR H 217      14.112  23.996  37.460  1.00  0.00           C  
ATOM   1594  OH  TYR H 217      14.499  23.144  36.406  1.00  0.00           O  
ATOM   1595  C   TYR H 217      12.087  28.010  38.994  1.00 41.32           C  
ATOM   1596  O   TYR H 217      11.000  27.481  38.762  1.00 40.72           O  
ATOM   1597  N   GLY H 218      12.868  28.541  38.042  1.00 36.09           N  
ATOM   1598  CA  GLY H 218      12.485  28.431  36.673  1.00 34.93           C  
ATOM   1599  C   GLY H 218      13.171  27.198  36.181  1.00 36.76           C  
ATOM   1600  O   GLY H 218      14.030  26.648  36.855  1.00 36.46           O  
ATOM   1601  N   GLY H 219      12.934  26.846  34.913  1.00 31.40           N  
ATOM   1602  CA  GLY H 219      13.363  25.636  34.271  1.00 29.61           C  
ATOM   1603  C   GLY H 219      14.865  25.393  34.431  1.00 33.18           C  
ATOM   1604  O   GLY H 219      15.331  24.342  34.000  1.00 32.31           O  
ATOM   1605  N   ASP H 220      15.713  26.359  34.883  1.00 29.43           N  
ATOM   1606  CA  ASP H 220      17.140  26.022  35.028  1.00 29.29           C  
ATOM   1607  CB  ASP H 220      17.953  27.106  34.300  1.00 31.02           C  
ATOM   1608  CG  ASP H 220      17.338  27.332  32.922  1.00 35.60           C  
ATOM   1609  OD1 ASP H 220      17.060  26.346  32.187  1.00  0.00           O  
ATOM   1610  OD2 ASP H 220      17.129  28.529  32.591  1.00  0.00           O1-
ATOM   1611  C   ASP H 220      18.002  25.869  36.542  1.00 31.72           C  
ATOM   1612  O   ASP H 220      19.063  26.424  36.196  1.00 31.03           O  
ATOM   1613  N   SER H 221      17.767  25.233  37.978  1.00 39.46           N  
ATOM   1614  CA  SER H 221      18.326  24.904  39.479  0.50 40.67           C  
ATOM   1615  CB  SER H 221      17.979  26.010  40.490  0.50 42.26           C  
ATOM   1616  OG  SER H 221      18.620  27.225  40.131  1.00  0.00           O  
ATOM   1617  C   SER H 221      17.791  23.545  40.152  1.00 41.41           C  
ATOM   1618  O   SER H 221      16.849  23.568  40.950  1.00 41.28           O  
ATOM   1619  N   ILE H 222      18.510  22.362  40.097  1.00 35.71           N  
ATOM   1620  CA  ILE H 222      17.982  21.004  40.407  1.00 34.24           C  
ATOM   1621  CB  ILE H 222      18.384  20.013  39.357  1.00 35.02           C  
ATOM   1622  CG1 ILE H 222      17.937  20.446  37.960  1.00 34.60           C  
ATOM   1623  CG2 ILE H 222      17.842  18.637  39.778  1.00 34.27           C  
ATOM   1624  CD1 ILE H 222      18.653  19.647  36.872  1.00 33.44           C  
ATOM   1625  C   ILE H 222      18.343  20.238  41.680  1.00 38.62           C  
ATOM   1626  O   ILE H 222      19.503  20.190  42.089  1.00 37.94           O  
ATOM   1627  N   ASP H 223      17.299  19.672  42.378  1.00 36.88           N  
ATOM   1628  CA  ASP H 223      17.388  18.705  43.476  1.00 39.35           C  
ATOM   1629  CB  ASP H 223      16.436  18.996  44.661  1.00 43.33           C  
ATOM   1630  CG  ASP H 223      14.974  18.819  44.275  1.00 54.10           C  
ATOM   1631  OD1 ASP H 223      14.616  19.128  43.113  1.00 56.76           O  
ATOM   1632  OD2 ASP H 223      14.188  18.380  45.158  1.00 57.84           O1-
ATOM   1633  C   ASP H 223      17.261  17.214  43.125  1.00 42.98           C  
ATOM   1634  O   ASP H 223      17.859  16.372  43.799  1.00 45.07           O  
ATOM   1635  N   ALA H 224      16.455  16.812  42.106  1.00 36.99           N  
ATOM   1636  CA  ALA H 224      16.207  15.395  41.893  1.00 35.74           C  
ATOM   1637  CB  ALA H 224      14.743  14.994  42.149  1.00 36.63           C  
ATOM   1638  C   ALA H 224      16.519  15.016  40.478  1.00 37.64           C  
ATOM   1639  O   ALA H 224      16.233  15.771  39.552  1.00 35.63           O  
ATOM   1640  N   TRP H 225      17.095  13.804  40.285  1.00 32.70           N  
ATOM   1641  CA  TRP H 225      17.483  13.342  38.977  1.00 31.42           C  
ATOM   1642  CB  TRP H 225      19.002  13.115  38.847  1.00 29.40           C  
ATOM   1643  CG  TRP H 225      19.845  14.356  39.020  1.00 29.74           C  
ATOM   1644  CD2 TRP H 225      20.351  15.154  37.938  1.00 29.15           C  
ATOM   1645  CD1 TRP H 225      20.286  14.938  40.170  1.00 33.43           C  
ATOM   1646  NE1 TRP H 225      21.030  16.055  39.876  1.00 32.97           N  
ATOM   1647  CE2 TRP H 225      21.081  16.198  38.507  1.00 33.55           C  
ATOM   1648  CE3 TRP H 225      20.221  15.028  36.587  1.00 29.51           C  
ATOM   1649  CZ2 TRP H 225      21.692  17.136  37.727  1.00 33.37           C  
ATOM   1650  CZ3 TRP H 225      20.840  15.976  35.802  1.00 30.86           C  
ATOM   1651  CH2 TRP H 225      21.560  17.010  36.363  1.00 32.37           C  
ATOM   1652  C   TRP H 225      16.859  11.999  38.731  1.00 35.59           C  
ATOM   1653  O   TRP H 225      16.660  11.212  39.657  1.00 34.76           O  
ATOM   1654  N   GLY H 226      16.535  11.705  37.452  1.00 31.00           N  
ATOM   1655  CA  GLY H 226      15.972  10.437  37.078  1.00 30.30           C  
ATOM   1656  C   GLY H 226      17.108   9.470  36.931  1.00 33.17           C  
ATOM   1657  O   GLY H 226      18.273   9.852  37.006  1.00 31.85           O  
ATOM   1658  N   HIS H 227      16.790   8.176  36.727  1.00 30.64           N  
ATOM   1659  CA  HIS H 227      17.796   7.163  36.564  1.00 30.44           C  
ATOM   1660  ND1 HIS H 227      16.046   5.419  34.389  1.00 34.49           N  
ATOM   1661  CG  HIS H 227      16.025   5.517  35.763  1.00 33.32           C  
ATOM   1662  CB  HIS H 227      17.240   5.727  36.611  1.00 30.53           C  
ATOM   1663  NE2 HIS H 227      13.924   5.185  35.012  1.00 35.65           N  
ATOM   1664  CD2 HIS H 227      14.722   5.371  36.126  1.00 36.03           C  
ATOM   1665  CE1 HIS H 227      14.763   5.222  33.993  1.00 34.35           C  
ATOM   1666  C   HIS H 227      18.519   7.384  35.268  1.00 34.85           C  
ATOM   1667  O   HIS H 227      19.703   7.066  35.153  1.00 34.12           O  
ATOM   1668  N   GLY H 228      17.815   7.912  34.246  1.00 31.09           N  
ATOM   1669  CA  GLY H 228      18.420   8.189  32.971  1.00 29.67           C  
ATOM   1670  C   GLY H 228      18.056   7.095  32.013  1.00 33.95           C  
ATOM   1671  O   GLY H 228      17.811   5.960  32.418  1.00 33.01           O  
ATOM   1672  N   THR H 229      18.000   7.433  30.703  1.00 28.05           N  
ATOM   1673  CA  THR H 229      17.697   6.482  29.664  1.00 27.32           C  
ATOM   1674  CB  THR H 229      16.330   6.665  29.073  1.00 36.20           C  
ATOM   1675  OG1 THR H 229      16.042   5.609  28.171  1.00 43.97           O  
ATOM   1676  CG2 THR H 229      16.277   8.018  28.344  1.00 31.44           C  
ATOM   1677  C   THR H 229      18.703   6.668  28.561  1.00 31.86           C  
ATOM   1678  O   THR H 229      19.031   7.797  28.197  1.00 29.07           O  
ATOM   1679  N   GLU H 230      19.225   5.554  27.997  1.00 29.38           N  
ATOM   1680  CA  GLU H 230      20.250   5.627  26.986  1.00 30.79           C  
ATOM   1681  CB  GLU H 230      21.134   4.369  26.945  1.00 33.00           C  
ATOM   1682  CG  GLU H 230      21.833   4.072  28.274  1.00 46.00           C  
ATOM   1683  CD  GLU H 230      22.922   5.107  28.512  1.00 79.72           C  
ATOM   1684  OE1 GLU H 230      23.214   5.896  27.575  1.00 75.64           O  
ATOM   1685  OE2 GLU H 230      23.481   5.117  29.642  1.00 85.26           O1-
ATOM   1686  C   GLU H 230      19.642   5.789  25.622  1.00 32.81           C  
ATOM   1687  O   GLU H 230      18.650   5.145  25.285  1.00 32.91           O  
ATOM   1688  N   VAL H 231      20.261   6.654  24.792  1.00 28.85           N  
ATOM   1689  CA  VAL H 231      19.817   6.899  23.447  1.00 26.78           C  
ATOM   1690  CB  VAL H 231      19.395   8.326  23.235  1.00 28.50           C  
ATOM   1691  CG1 VAL H 231      19.194   8.582  21.735  1.00 27.41           C  
ATOM   1692  CG2 VAL H 231      18.136   8.587  24.079  1.00 27.46           C  
ATOM   1693  C   VAL H 231      20.983   6.646  22.544  1.00 30.64           C  
ATOM   1694  O   VAL H 231      22.084   7.143  22.785  1.00 30.49           O  
ATOM   1695  N   ILE H 232      20.771   5.842  21.481  1.00 28.22           N  
ATOM   1696  CA  ILE H 232      21.828   5.582  20.548  1.00 29.26           C  
ATOM   1697  CB  ILE H 232      22.232   4.141  20.498  1.00 33.56           C  
ATOM   1698  CG1 ILE H 232      22.750   3.683  21.872  1.00 36.32           C  
ATOM   1699  CG2 ILE H 232      23.260   3.985  19.367  1.00 33.11           C  
ATOM   1700  CD1 ILE H 232      23.977   4.453  22.357  1.00 49.85           C  
ATOM   1701  C   ILE H 232      21.317   5.934  19.189  1.00 31.42           C  
ATOM   1702  O   ILE H 232      20.312   5.391  18.733  1.00 30.38           O  
ATOM   1703  N   VAL H 233      22.006   6.859  18.494  1.00 28.54           N  
ATOM   1704  CA  VAL H 233      21.561   7.229  17.183  1.00 28.56           C  
ATOM   1705  CB  VAL H 233      21.699   8.697  16.920  1.00 31.48           C  
ATOM   1706  CG1 VAL H 233      21.276   8.982  15.470  1.00 31.14           C  
ATOM   1707  CG2 VAL H 233      20.880   9.458  17.976  1.00 29.90           C  
ATOM   1708  C   VAL H 233      22.438   6.518  16.208  1.00 31.83           C  
ATOM   1709  O   VAL H 233      23.605   6.870  16.037  1.00 31.53           O  
ATOM   1710  N   SER H 234      21.890   5.486  15.536  1.00 27.51           N  
ATOM   1711  CA  SER H 234      22.683   4.748  14.597  1.00 27.61           C  
ATOM   1712  CB  SER H 234      23.522   3.635  15.249  1.00 31.54           C  
ATOM   1713  OG  SER H 234      24.271   2.943  14.262  1.00 35.13           O  
ATOM   1714  C   SER H 234      21.762   4.077  13.637  1.00 30.37           C  
ATOM   1715  O   SER H 234      20.621   3.760  13.967  1.00 31.12           O  
ATOM   1716  N   SER H 235      22.257   3.836  12.409  1.00 25.25           N  
ATOM   1717  CA  SER H 235      21.462   3.171  11.424  1.00 26.18           C  
ATOM   1718  CB  SER H 235      21.682   3.726  10.009  1.00 30.44           C  
ATOM   1719  OG  SER H 235      20.867   3.026   9.083  1.00 39.56           O  
ATOM   1720  C   SER H 235      21.886   1.707  11.422  1.00 30.63           C  
ATOM   1721  O   SER H 235      21.231   0.903  10.705  1.00 29.20           O  
ATOM   1722  OXT SER H 235      22.867   1.372  12.139  1.00  0.00           O1-
TER    1723      SER H 235 
CONECT  131  664
CONECT  664  131
CONECT  957 1527
CONECT 1527  957
END
