# Supplementary material for: Fully automated antibody structure prediction using BIOVIA tools: Validation study
Source: PLoS One. 2017 May 18;12(5):e0177923. doi: 10.1371/journal.pone.0177923 (PMC5436848; doi:10.1371/journal.pone.0177923)
Supplement: S1 Dataset — Predicted structures using the Top5 framework method, Chothia CDR definition with no canonical filtering and generating 50 models. These were used in the detailed discussion of outliers and for comparison against predictions using canonical filtering. (ZIP) [file pone.0177923.s003.zip › 4P49_AA_FV_FinalModel.pdb]

REMARK   Accelrys Discovery Studio PDB file
REMARK   Created:  2015-05-08T07:41:41Z
SSBOND   1 CYS L   20    CYS L   83                                     
SSBOND   2 CYS H  125    CYS H  200                                     
ATOM      1  N   ALA L   1      30.378  29.729  28.921  1.00 52.81           N1+
ATOM      2  CA  ALA L   1      30.361  28.387  29.543  1.00 50.58           C  
ATOM      3  CB  ALA L   1      31.318  27.436  28.805  1.00 51.13           C  
ATOM      4  C   ALA L   1      30.788  28.481  30.967  1.00 51.14           C  
ATOM      5  O   ALA L   1      31.194  29.545  31.434  1.00 52.95           O  
ATOM      6  N   LEU L   2      30.690  27.356  31.703  1.00 42.68           N  
ATOM      7  CA  LEU L   2      31.075  27.351  33.083  1.00 40.48           C  
ATOM      8  CB  LEU L   2      30.213  26.427  33.961  1.00 37.82           C  
ATOM      9  CG  LEU L   2      28.741  26.859  34.063  1.00 39.70           C  
ATOM     10  CD1 LEU L   2      27.939  25.898  34.951  1.00 37.84           C  
ATOM     11  CD2 LEU L   2      28.616  28.324  34.505  1.00 43.24           C  
ATOM     12  C   LEU L   2      32.477  26.839  33.146  1.00 43.15           C  
ATOM     13  O   LEU L   2      32.858  25.958  32.377  1.00 40.22           O  
ATOM     14  N   THR L   3      33.294  27.403  34.059  1.00 40.95           N  
ATOM     15  CA  THR L   3      34.652  26.958  34.143  1.00 41.64           C  
ATOM     16  CB  THR L   3      35.647  28.063  33.950  1.00 52.16           C  
ATOM     17  OG1 THR L   3      35.446  28.685  32.690  1.00 50.91           O  
ATOM     18  CG2 THR L   3      37.063  27.467  34.021  1.00 51.40           C  
ATOM     19  C   THR L   3      34.895  26.375  35.502  1.00 45.11           C  
ATOM     20  O   THR L   3      34.662  27.022  36.523  1.00 45.32           O  
ATOM     21  N   GLN L   4      35.364  25.110  35.527  1.00 40.95           N  
ATOM     22  CA  GLN L   4      35.726  24.413  36.729  1.00 40.00           C  
ATOM     23  CB  GLN L   4      34.622  23.467  37.239  1.00 38.96           C  
ATOM     24  CG  GLN L   4      34.253  22.340  36.273  1.00 43.51           C  
ATOM     25  CD  GLN L   4      33.104  21.558  36.897  1.00 42.78           C  
ATOM     26  OE1 GLN L   4      32.036  21.419  36.302  1.00 34.50           O  
ATOM     27  NE2 GLN L   4      33.323  21.034  38.133  1.00 37.38           N  
ATOM     28  C   GLN L   4      36.955  23.613  36.391  1.00 44.07           C  
ATOM     29  O   GLN L   4      37.145  23.232  35.237  1.00 42.49           O  
ATOM     30  N   PRO L   5      37.813  23.356  37.346  1.00 41.72           N  
ATOM     31  CA  PRO L   5      39.058  22.662  37.123  1.00 42.30           C  
ATOM     32  CD  PRO L   5      37.687  23.872  38.698  1.00 44.28           C  
ATOM     33  CB  PRO L   5      39.849  22.811  38.423  1.00 45.14           C  
ATOM     34  CG  PRO L   5      38.779  23.129  39.486  1.00 49.18           C  
ATOM     35  C   PRO L   5      38.847  21.236  36.729  1.00 45.38           C  
ATOM     36  O   PRO L   5      37.855  20.636  37.140  1.00 42.64           O  
ATOM     37  N   SER L   6      39.768  20.683  35.916  1.00 43.45           N  
ATOM     38  CA  SER L   6      39.669  19.328  35.462  1.00 42.17           C  
ATOM     39  CB  SER L   6      40.743  18.974  34.420  1.00 50.79           C  
ATOM     40  OG  SER L   6      42.036  19.064  35.000  1.00  0.00           O  
ATOM     41  C   SER L   6      39.832  18.397  36.622  1.00 45.03           C  
ATOM     42  O   SER L   6      39.075  17.436  36.757  1.00 41.34           O  
ATOM     43  N   SER L   7      40.815  18.656  37.510  1.00 46.76           N  
ATOM     44  CA  SER L   7      41.013  17.707  38.567  1.00 47.73           C  
ATOM     45  CB  SER L   7      42.122  16.689  38.255  1.00 51.53           C  
ATOM     46  OG  SER L   7      42.264  15.782  39.337  1.00 60.99           O  
ATOM     47  C   SER L   7      41.396  18.413  39.835  1.00 54.31           C  
ATOM     48  O   SER L   7      41.855  19.555  39.819  1.00 55.72           O  
ATOM     49  N   VAL L   8      41.170  17.730  40.982  1.00 51.82           N  
ATOM     50  CA  VAL L   8      41.532  18.227  42.280  1.00 53.30           C  
ATOM     51  CB  VAL L   8      40.408  18.952  42.967  1.00 58.21           C  
ATOM     52  CG1 VAL L   8      39.268  17.957  43.237  1.00 56.44           C  
ATOM     53  CG2 VAL L   8      40.956  19.640  44.229  1.00 60.23           C  
ATOM     54  C   VAL L   8      41.906  17.033  43.118  1.00 54.93           C  
ATOM     55  O   VAL L   8      41.396  15.934  42.903  1.00 51.02           O  
ATOM     56  N   SER L   9      42.821  17.213  44.097  1.00 54.16           N  
ATOM     57  CA  SER L   9      43.237  16.103  44.915  1.00 54.60           C  
ATOM     58  CB  SER L   9      44.695  15.677  44.665  1.00 59.32           C  
ATOM     59  OG  SER L   9      45.580  16.730  45.019  1.00 73.72           O  
ATOM     60  C   SER L   9      43.133  16.495  46.359  1.00 60.08           C  
ATOM     61  O   SER L   9      43.379  17.645  46.717  1.00 61.45           O  
ATOM     62  N   ALA L  10      42.740  15.534  47.225  1.00 56.00           N  
ATOM     63  CA  ALA L  10      42.637  15.805  48.633  1.00 57.97           C  
ATOM     64  CB  ALA L  10      41.205  16.131  49.091  1.00 58.37           C  
ATOM     65  C   ALA L  10      43.077  14.583  49.389  1.00 62.08           C  
ATOM     66  O   ALA L  10      42.893  13.455  48.934  1.00 59.65           O  
ATOM     67  N   ASN L  11      43.700  14.789  50.568  1.00 61.15           N  
ATOM     68  CA  ASN L  11      44.119  13.691  51.396  1.00 62.31           C  
ATOM     69  CB  ASN L  11      45.297  14.035  52.326  1.00 65.60           C  
ATOM     70  CG  ASN L  11      46.553  14.130  51.473  1.00 85.89           C  
ATOM     71  OD1 ASN L  11      47.122  13.117  51.068  1.00 76.91           O  
ATOM     72  ND2 ASN L  11      46.996  15.382  51.184  1.00 80.24           N  
ATOM     73  C   ASN L  11      42.952  13.307  52.248  1.00 68.29           C  
ATOM     74  O   ASN L  11      42.083  14.131  52.532  1.00 67.99           O  
ATOM     75  N   PRO L  12      42.905  12.073  52.674  1.00 66.29           N  
ATOM     76  CA  PRO L  12      41.789  11.638  53.463  1.00 66.87           C  
ATOM     77  CD  PRO L  12      43.483  10.982  51.907  1.00  0.00           C  
ATOM     78  CB  PRO L  12      41.925  10.124  53.575  1.00 67.02           C  
ATOM     79  CG  PRO L  12      42.647   9.740  52.271  1.00 71.77           C  
ATOM     80  C   PRO L  12      41.714  12.361  54.768  1.00 71.57           C  
ATOM     81  O   PRO L  12      42.732  12.472  55.449  1.00 72.55           O  
ATOM     82  N   GLY L  13      40.506  12.841  55.131  1.00 66.91           N  
ATOM     83  CA  GLY L  13      40.289  13.534  56.370  1.00 67.94           C  
ATOM     84  C   GLY L  13      40.605  14.987  56.177  1.00 71.40           C  
ATOM     85  O   GLY L  13      40.427  15.794  57.087  1.00 72.49           O  
ATOM     86  N   GLU L  14      41.065  15.349  54.966  1.00 65.63           N  
ATOM     87  CA  GLU L  14      41.493  16.676  54.606  1.00 65.61           C  
ATOM     88  CB  GLU L  14      42.567  16.654  53.501  1.00  0.00           C  
ATOM     89  CG  GLU L  14      43.306  17.975  53.268  1.00  0.00           C  
ATOM     90  CD  GLU L  14      44.506  18.015  54.202  1.00  0.00           C  
ATOM     91  OE1 GLU L  14      44.605  17.113  55.077  1.00  0.00           O  
ATOM     92  OE2 GLU L  14      45.347  18.942  54.048  1.00  0.00           O1-
ATOM     93  C   GLU L  14      40.324  17.439  54.057  1.00 66.84           C  
ATOM     94  O   GLU L  14      39.185  16.974  54.084  1.00 64.45           O  
ATOM     95  N   THR L  15      40.591  18.678  53.585  1.00 62.83           N  
ATOM     96  CA  THR L  15      39.574  19.507  53.001  1.00 60.82           C  
ATOM     97  CB  THR L  15      39.437  20.846  53.668  1.00 66.61           C  
ATOM     98  OG1 THR L  15      38.314  21.544  53.152  1.00  0.00           O  
ATOM     99  CG2 THR L  15      40.724  21.651  53.428  1.00  0.00           C  
ATOM    100  C   THR L  15      39.926  19.754  51.560  1.00 60.77           C  
ATOM    101  O   THR L  15      41.094  19.684  51.174  1.00 59.58           O  
ATOM    102  N   VAL L  16      38.901  20.014  50.716  1.00 54.18           N  
ATOM    103  CA  VAL L  16      39.129  20.274  49.319  1.00 51.93           C  
ATOM    104  CB  VAL L  16      38.909  19.066  48.455  1.00 53.57           C  
ATOM    105  CG1 VAL L  16      37.430  18.657  48.550  1.00 51.63           C  
ATOM    106  CG2 VAL L  16      39.369  19.391  47.025  1.00 52.75           C  
ATOM    107  C   VAL L  16      38.172  21.343  48.871  1.00 54.67           C  
ATOM    108  O   VAL L  16      37.081  21.482  49.421  1.00 53.42           O  
ATOM    109  N   LYS L  17      38.571  22.141  47.855  1.00 50.57           N  
ATOM    110  CA  LYS L  17      37.724  23.199  47.373  1.00 50.06           C  
ATOM    111  CB  LYS L  17      38.253  24.593  47.742  1.00 53.23           C  
ATOM    112  CG  LYS L  17      38.340  24.809  49.253  1.00 63.99           C  
ATOM    113  CD  LYS L  17      39.190  26.012  49.662  1.00 89.46           C  
ATOM    114  CE  LYS L  17      39.284  26.195  51.178  1.00  0.00           C  
ATOM    115  NZ  LYS L  17      40.250  27.268  51.505  1.00  0.00           N1+
ATOM    116  C   LYS L  17      37.672  23.120  45.876  1.00 50.85           C  
ATOM    117  O   LYS L  17      38.687  22.884  45.221  1.00 50.20           O  
ATOM    118  N   ILE L  18      36.463  23.289  45.296  1.00 44.29           N  
ATOM    119  CA  ILE L  18      36.323  23.294  43.866  1.00 42.46           C  
ATOM    120  CB  ILE L  18      35.548  22.120  43.336  1.00 43.12           C  
ATOM    121  CG1 ILE L  18      36.241  20.802  43.716  1.00 42.83           C  
ATOM    122  CG2 ILE L  18      35.391  22.303  41.817  1.00 41.38           C  
ATOM    123  CD1 ILE L  18      35.374  19.567  43.475  1.00 45.91           C  
ATOM    124  C   ILE L  18      35.562  24.534  43.509  1.00 46.08           C  
ATOM    125  O   ILE L  18      34.509  24.807  44.081  1.00 43.99           O  
ATOM    126  N   THR L  19      36.076  25.322  42.541  1.00 42.77           N  
ATOM    127  CA  THR L  19      35.421  26.549  42.184  1.00 43.14           C  
ATOM    128  CB  THR L  19      36.352  27.722  42.102  1.00 53.55           C  
ATOM    129  OG1 THR L  19      37.332  27.500  41.098  1.00 53.77           O  
ATOM    130  CG2 THR L  19      37.028  27.923  43.469  1.00 55.34           C  
ATOM    131  C   THR L  19      34.781  26.404  40.838  1.00 43.95           C  
ATOM    132  O   THR L  19      35.209  25.599  40.012  1.00 40.49           O  
ATOM    133  N   CYS L  20      33.699  27.182  40.607  1.00 42.02           N  
ATOM    134  CA  CYS L  20      33.012  27.199  39.344  1.00 40.77           C  
ATOM    135  CB  CYS L  20      31.764  26.282  39.336  1.00 40.00           C  
ATOM    136  SG  CYS L  20      30.864  26.242  37.755  1.00 43.65           S  
ATOM    137  C   CYS L  20      32.594  28.623  39.090  1.00 44.60           C  
ATOM    138  O   CYS L  20      32.092  29.301  39.986  1.00 45.37           O  
ATOM    139  N   SER L  21      32.814  29.117  37.850  1.00 39.46           N  
ATOM    140  CA  SER L  21      32.465  30.470  37.500  1.00 41.83           C  
ATOM    141  CB  SER L  21      33.664  31.435  37.489  1.00 47.60           C  
ATOM    142  OG  SER L  21      34.597  31.049  36.490  1.00 51.69           O  
ATOM    143  C   SER L  21      31.896  30.451  36.114  1.00 43.00           C  
ATOM    144  O   SER L  21      31.918  29.417  35.446  1.00 40.10           O  
ATOM    145  N   GLY L  22      31.385  31.612  35.639  1.00 40.62           N  
ATOM    146  CA  GLY L  22      30.832  31.687  34.314  1.00 40.43           C  
ATOM    147  C   GLY L  22      29.377  32.068  34.332  1.00 43.10           C  
ATOM    148  O   GLY L  22      28.826  32.392  33.280  1.00 43.82           O  
ATOM    149  N   SER L  23      28.704  32.043  35.502  1.00 38.51           N  
ATOM    150  CA  SER L  23      27.315  32.421  35.521  1.00 37.70           C  
ATOM    151  CB  SER L  23      26.369  31.253  35.841  1.00 37.17           C  
ATOM    152  OG  SER L  23      25.027  31.716  35.885  1.00 39.30           O  
ATOM    153  C   SER L  23      27.074  33.459  36.575  1.00 41.67           C  
ATOM    154  O   SER L  23      27.726  33.475  37.617  1.00 42.00           O  
ATOM    155  N   SER L  24      26.145  34.394  36.283  1.00 38.60           N  
ATOM    156  CA  SER L  24      25.724  35.430  37.187  1.00 39.44           C  
ATOM    157  CB  SER L  24      25.125  36.645  36.459  1.00 41.42           C  
ATOM    158  OG  SER L  24      26.119  37.280  35.667  1.00  0.00           O  
ATOM    159  C   SER L  24      24.663  34.909  38.122  1.00 44.52           C  
ATOM    160  O   SER L  24      24.252  35.621  39.036  1.00 46.25           O  
ATOM    161  N   GLY L  25      24.146  33.681  37.897  1.00 39.21           N  
ATOM    162  CA  GLY L  25      23.050  33.190  38.699  1.00 37.67           C  
ATOM    163  C   GLY L  25      23.488  32.187  39.739  1.00 43.12           C  
ATOM    164  O   GLY L  25      24.657  32.114  40.105  1.00 44.42           O  
ATOM    165  N   SER L  26      22.527  31.373  40.245  1.00 39.14           N  
ATOM    166  CA  SER L  26      22.794  30.428  41.305  1.00 38.49           C  
ATOM    167  CB  SER L  26      21.533  30.022  42.087  1.00 39.73           C  
ATOM    168  OG  SER L  26      20.654  29.292  41.245  1.00  0.00           O  
ATOM    169  C   SER L  26      23.414  29.159  40.780  1.00 41.94           C  
ATOM    170  O   SER L  26      23.090  28.681  39.693  1.00 41.50           O  
ATOM    171  N   TYR L  27      24.277  28.528  41.611  1.00 38.46           N  
ATOM    172  CA  TYR L  27      25.018  27.358  41.211  1.00 36.37           C  
ATOM    173  CB  TYR L  27      26.532  27.445  41.473  1.00 38.05           C  
ATOM    174  CG  TYR L  27      27.184  28.415  40.549  1.00 39.29           C  
ATOM    175  CD1 TYR L  27      27.589  28.015  39.296  1.00 40.38           C  
ATOM    176  CD2 TYR L  27      27.405  29.714  40.943  1.00 40.89           C  
ATOM    177  CE1 TYR L  27      28.203  28.901  38.442  1.00 40.95           C  
ATOM    178  CE2 TYR L  27      28.018  30.605  40.094  1.00 42.26           C  
ATOM    179  CZ  TYR L  27      28.415  30.199  38.843  1.00 44.37           C  
ATOM    180  OH  TYR L  27      29.045  31.114  37.974  1.00 40.91           O  
ATOM    181  C   TYR L  27      24.576  26.155  41.984  1.00 39.86           C  
ATOM    182  O   TYR L  27      24.012  26.255  43.072  1.00 39.15           O  
ATOM    183  N   GLY L  28      24.808  24.963  41.392  1.00 34.54           N  
ATOM    184  CA  GLY L  28      24.504  23.718  42.041  1.00 33.53           C  
ATOM    185  C   GLY L  28      25.619  22.779  41.742  1.00 36.68           C  
ATOM    186  O   GLY L  28      26.302  22.933  40.732  1.00 35.64           O  
ATOM    187  N   TRP L  29      25.825  21.782  42.628  1.00 32.19           N  
ATOM    188  CA  TRP L  29      26.881  20.828  42.444  1.00 32.58           C  
ATOM    189  CB  TRP L  29      27.945  20.897  43.548  1.00 32.38           C  
ATOM    190  CG  TRP L  29      28.725  22.187  43.481  1.00 34.79           C  
ATOM    191  CD2 TRP L  29      29.928  22.358  42.716  1.00 34.72           C  
ATOM    192  CD1 TRP L  29      28.462  23.392  44.064  1.00 38.64           C  
ATOM    193  NE1 TRP L  29      29.424  24.306  43.705  1.00 38.79           N  
ATOM    194  CE2 TRP L  29      30.333  23.683  42.876  1.00 39.47           C  
ATOM    195  CE3 TRP L  29      30.634  21.483  41.940  1.00 35.30           C  
ATOM    196  CZ2 TRP L  29      31.455  24.155  42.258  1.00 38.95           C  
ATOM    197  CZ3 TRP L  29      31.768  21.961  41.323  1.00 37.23           C  
ATOM    198  CH2 TRP L  29      32.170  23.272  41.480  1.00 38.85           C  
ATOM    199  C   TRP L  29      26.282  19.458  42.406  1.00 35.02           C  
ATOM    200  O   TRP L  29      25.407  19.130  43.208  1.00 33.15           O  
ATOM    201  N   TYR L  30      26.744  18.629  41.442  1.00 30.96           N  
ATOM    202  CA  TYR L  30      26.193  17.314  41.266  1.00 30.33           C  
ATOM    203  CB  TYR L  30      25.419  17.183  39.941  1.00 30.15           C  
ATOM    204  CG  TYR L  30      24.435  18.307  39.911  1.00 32.02           C  
ATOM    205  CD1 TYR L  30      23.294  18.283  40.679  1.00 32.79           C  
ATOM    206  CD2 TYR L  30      24.663  19.394  39.097  1.00 33.18           C  
ATOM    207  CE1 TYR L  30      22.400  19.329  40.638  1.00 33.80           C  
ATOM    208  CE2 TYR L  30      23.774  20.441  39.051  1.00 34.64           C  
ATOM    209  CZ  TYR L  30      22.639  20.409  39.824  1.00 39.10           C  
ATOM    210  OH  TYR L  30      21.725  21.483  39.780  1.00 37.54           O  
ATOM    211  C   TYR L  30      27.316  16.313  41.239  1.00 35.31           C  
ATOM    212  O   TYR L  30      28.293  16.471  40.509  1.00 33.67           O  
ATOM    213  N   GLN L  31      27.174  15.225  42.024  1.00 31.60           N  
ATOM    214  CA  GLN L  31      28.203  14.226  42.134  1.00 31.60           C  
ATOM    215  CB  GLN L  31      28.347  13.701  43.574  1.00 33.32           C  
ATOM    216  CG  GLN L  31      29.425  12.634  43.763  1.00 34.95           C  
ATOM    217  CD  GLN L  31      29.359  12.182  45.217  1.00 45.85           C  
ATOM    218  OE1 GLN L  31      28.286  11.908  45.748  1.00 39.73           O  
ATOM    219  NE2 GLN L  31      30.537  12.097  45.888  1.00 37.49           N  
ATOM    220  C   GLN L  31      27.852  13.044  41.276  1.00 34.79           C  
ATOM    221  O   GLN L  31      26.719  12.571  41.286  1.00 33.03           O  
ATOM    222  N   GLN L  32      28.835  12.543  40.493  1.00 32.48           N  
ATOM    223  CA  GLN L  32      28.610  11.380  39.675  1.00 31.26           C  
ATOM    224  CB  GLN L  32      28.475  11.710  38.176  1.00 31.31           C  
ATOM    225  CG  GLN L  32      28.162  10.496  37.299  1.00 29.16           C  
ATOM    226  CD  GLN L  32      28.030  10.966  35.855  1.00 37.67           C  
ATOM    227  OE1 GLN L  32      28.947  11.563  35.294  1.00 35.19           O  
ATOM    228  NE2 GLN L  32      26.850  10.693  35.237  1.00 34.14           N  
ATOM    229  C   GLN L  32      29.780  10.449  39.839  1.00 39.40           C  
ATOM    230  O   GLN L  32      30.912  10.794  39.502  1.00 38.06           O  
ATOM    231  N   LYS L  33      29.523   9.251  40.407  1.00 40.68           N  
ATOM    232  CA  LYS L  33      30.525   8.242  40.634  1.00 42.58           C  
ATOM    233  CB  LYS L  33      30.026   7.124  41.565  1.00 44.54           C  
ATOM    234  CG  LYS L  33      29.733   7.611  42.987  1.00 48.50           C  
ATOM    235  CD  LYS L  33      30.958   8.163  43.720  1.00 58.45           C  
ATOM    236  CE  LYS L  33      30.656   8.679  45.128  1.00 66.31           C  
ATOM    237  NZ  LYS L  33      30.466   7.546  46.063  1.00 72.56           N1+
ATOM    238  C   LYS L  33      30.964   7.608  39.342  1.00 50.44           C  
ATOM    239  O   LYS L  33      32.155   7.381  39.131  1.00 52.54           O  
ATOM    240  N   SER L  34      30.009   7.283  38.444  1.00 47.10           N  
ATOM    241  CA  SER L  34      30.368   6.659  37.198  1.00 46.69           C  
ATOM    242  CB  SER L  34      30.156   5.136  37.175  1.00 47.31           C  
ATOM    243  OG  SER L  34      28.772   4.837  37.270  1.00  0.00           O  
ATOM    244  C   SER L  34      29.496   7.239  36.132  1.00 48.13           C  
ATOM    245  O   SER L  34      28.372   7.665  36.390  1.00 45.90           O  
ATOM    246  N   PRO L  35      29.983   7.252  34.922  1.00 45.58           N  
ATOM    247  CA  PRO L  35      29.202   7.815  33.859  1.00 45.60           C  
ATOM    248  CD  PRO L  35      31.409   7.410  34.688  1.00 47.53           C  
ATOM    249  CB  PRO L  35      30.152   7.949  32.672  1.00 47.78           C  
ATOM    250  CG  PRO L  35      31.525   8.148  33.342  1.00 52.38           C  
ATOM    251  C   PRO L  35      27.991   6.978  33.609  1.00 48.35           C  
ATOM    252  O   PRO L  35      28.053   5.768  33.802  1.00 48.90           O  
ATOM    253  N   ASP L  36      26.899   7.631  33.176  1.00 43.56           N  
ATOM    254  CA  ASP L  36      25.584   7.124  32.894  1.00 42.59           C  
ATOM    255  CB  ASP L  36      25.496   5.977  31.848  1.00  0.00           C  
ATOM    256  CG  ASP L  36      26.053   4.634  32.321  1.00  0.00           C  
ATOM    257  OD1 ASP L  36      25.987   4.323  33.541  1.00  0.00           O  
ATOM    258  OD2 ASP L  36      26.556   3.886  31.440  1.00  0.00           O1-
ATOM    259  C   ASP L  36      24.861   6.736  34.152  1.00 43.99           C  
ATOM    260  O   ASP L  36      23.718   6.282  34.083  1.00 43.94           O  
ATOM    261  N   SER L  37      25.478   6.943  35.339  1.00 39.95           N  
ATOM    262  CA  SER L  37      24.781   6.682  36.571  0.50 40.16           C  
ATOM    263  CB  SER L  37      25.681   6.181  37.713  0.50 43.95           C  
ATOM    264  OG  SER L  37      26.157   4.878  37.407  0.50 55.96           O  
ATOM    265  C   SER L  37      24.163   7.981  36.995  1.00 42.16           C  
ATOM    266  O   SER L  37      24.697   9.048  36.700  1.00 40.63           O  
ATOM    267  N   ALA L  38      23.030   7.922  37.725  1.00 36.96           N  
ATOM    268  CA  ALA L  38      22.335   9.125  38.097  1.00 37.68           C  
ATOM    269  CB  ALA L  38      21.011   8.862  38.836  1.00 39.56           C  
ATOM    270  C   ALA L  38      23.210   9.951  38.991  1.00 39.95           C  
ATOM    271  O   ALA L  38      23.871   9.440  39.893  1.00 37.68           O  
ATOM    272  N   PRO L  39      23.216  11.238  38.741  1.00 33.33           N  
ATOM    273  CA  PRO L  39      24.001  12.150  39.536  1.00 33.26           C  
ATOM    274  CD  PRO L  39      23.032  11.720  37.380  1.00 34.72           C  
ATOM    275  CB  PRO L  39      24.068  13.447  38.733  1.00 35.57           C  
ATOM    276  CG  PRO L  39      23.888  12.992  37.273  1.00 39.08           C  
ATOM    277  C   PRO L  39      23.344  12.336  40.872  1.00 37.32           C  
ATOM    278  O   PRO L  39      22.151  12.057  40.989  1.00 37.60           O  
ATOM    279  N   VAL L  40      24.109  12.776  41.894  1.00 33.00           N  
ATOM    280  CA  VAL L  40      23.545  13.044  43.187  1.00 32.97           C  
ATOM    281  CB  VAL L  40      24.191  12.253  44.288  1.00 37.75           C  
ATOM    282  CG1 VAL L  40      23.568  12.676  45.628  1.00 39.02           C  
ATOM    283  CG2 VAL L  40      24.044  10.754  43.974  1.00 37.87           C  
ATOM    284  C   VAL L  40      23.811  14.491  43.483  1.00 35.14           C  
ATOM    285  O   VAL L  40      24.950  14.948  43.387  1.00 33.31           O  
ATOM    286  N   THR L  41      22.764  15.257  43.855  1.00 32.82           N  
ATOM    287  CA  THR L  41      22.943  16.658  44.131  1.00 33.08           C  
ATOM    288  CB  THR L  41      21.659  17.436  44.076  1.00 36.34           C  
ATOM    289  OG1 THR L  41      21.066  17.317  42.792  1.00 35.43           O  
ATOM    290  CG2 THR L  41      21.953  18.913  44.391  1.00 35.14           C  
ATOM    291  C   THR L  41      23.500  16.802  45.514  1.00 40.97           C  
ATOM    292  O   THR L  41      22.911  16.309  46.474  1.00 43.59           O  
ATOM    293  N   VAL L  42      24.728  17.355  45.626  1.00 36.71           N  
ATOM    294  CA  VAL L  42      25.325  17.685  46.889  1.00 37.91           C  
ATOM    295  CB  VAL L  42      26.829  17.657  46.858  1.00 41.87           C  
ATOM    296  CG1 VAL L  42      27.268  16.212  46.560  1.00 40.02           C  
ATOM    297  CG2 VAL L  42      27.348  18.683  45.840  1.00 41.63           C  
ATOM    298  C   VAL L  42      24.875  19.043  47.355  1.00 42.31           C  
ATOM    299  O   VAL L  42      24.619  19.241  48.543  1.00 42.41           O  
ATOM    300  N   ILE L  43      24.812  20.024  46.420  1.00 37.89           N  
ATOM    301  CA  ILE L  43      24.456  21.386  46.731  1.00 38.17           C  
ATOM    302  CB  ILE L  43      25.656  22.283  46.861  1.00 42.07           C  
ATOM    303  CG1 ILE L  43      26.530  21.850  48.050  1.00 43.91           C  
ATOM    304  CG2 ILE L  43      25.165  23.736  46.958  1.00 43.72           C  
ATOM    305  CD1 ILE L  43      25.819  21.940  49.401  1.00 49.89           C  
ATOM    306  C   ILE L  43      23.593  21.963  45.631  1.00 42.71           C  
ATOM    307  O   ILE L  43      23.801  21.720  44.440  1.00 41.31           O  
ATOM    308  N   TYR L  44      22.569  22.752  46.016  1.00 40.81           N  
ATOM    309  CA  TYR L  44      21.757  23.418  45.037  1.00 40.41           C  
ATOM    310  CB  TYR L  44      20.420  22.713  44.729  1.00 40.63           C  
ATOM    311  CG  TYR L  44      19.615  22.632  45.978  1.00 43.59           C  
ATOM    312  CD1 TYR L  44      19.863  21.640  46.899  1.00 45.36           C  
ATOM    313  CD2 TYR L  44      18.609  23.537  46.228  1.00 45.43           C  
ATOM    314  CE1 TYR L  44      19.125  21.554  48.054  1.00 46.05           C  
ATOM    315  CE2 TYR L  44      17.868  23.452  47.381  1.00 47.45           C  
ATOM    316  CZ  TYR L  44      18.128  22.464  48.299  1.00 51.67           C  
ATOM    317  OH  TYR L  44      17.369  22.380  49.485  1.00 53.26           O  
ATOM    318  C   TYR L  44      21.473  24.792  45.567  1.00 46.90           C  
ATOM    319  O   TYR L  44      21.537  25.019  46.768  1.00 47.23           O  
ATOM    320  N   GLN L  45      21.160  25.761  44.687  1.00 45.37           N  
ATOM    321  CA  GLN L  45      20.855  27.101  45.109  1.00 46.29           C  
ATOM    322  CB  GLN L  45      19.524  27.215  45.879  1.00 45.98           C  
ATOM    323  CG  GLN L  45      19.103  28.660  46.166  1.00 48.52           C  
ATOM    324  CD  GLN L  45      17.785  28.625  46.925  1.00  0.00           C  
ATOM    325  OE1 GLN L  45      17.597  27.810  47.828  1.00  0.00           O  
ATOM    326  NE2 GLN L  45      16.841  29.526  46.545  1.00  0.00           N  
ATOM    327  C   GLN L  45      21.948  27.676  45.940  1.00 47.95           C  
ATOM    328  O   GLN L  45      21.686  28.244  46.994  1.00 46.37           O  
ATOM    329  N   SER L  46      23.193  27.507  45.466  1.00 43.84           N  
ATOM    330  CA  SER L  46      24.431  28.037  45.963  1.00 44.42           C  
ATOM    331  CB  SER L  46      24.407  29.558  46.220  1.00 46.39           C  
ATOM    332  OG  SER L  46      23.651  29.860  47.383  1.00  0.00           O  
ATOM    333  C   SER L  46      24.861  27.370  47.228  1.00 48.28           C  
ATOM    334  O   SER L  46      25.994  26.901  47.284  1.00 47.55           O  
ATOM    335  N   ASN L  47      23.979  27.220  48.244  1.00 46.39           N  
ATOM    336  CA  ASN L  47      24.508  26.653  49.457  1.00 47.44           C  
ATOM    337  CB  ASN L  47      24.941  27.724  50.475  1.00 51.05           C  
ATOM    338  CG  ASN L  47      23.716  28.515  50.923  1.00 65.00           C  
ATOM    339  OD1 ASN L  47      23.088  29.224  50.138  1.00 70.89           O  
ATOM    340  ND2 ASN L  47      23.367  28.392  52.231  1.00  0.00           N  
ATOM    341  C   ASN L  47      23.519  25.770  50.158  1.00 51.52           C  
ATOM    342  O   ASN L  47      23.685  25.492  51.346  1.00 50.66           O  
ATOM    343  N   GLN L  48      22.481  25.270  49.464  1.00 48.65           N  
ATOM    344  CA  GLN L  48      21.571  24.426  50.184  1.00 48.54           C  
ATOM    345  CB  GLN L  48      20.089  24.672  49.847  1.00 49.54           C  
ATOM    346  CG  GLN L  48      19.609  26.039  50.350  1.00 50.18           C  
ATOM    347  CD  GLN L  48      18.137  26.222  50.004  1.00 62.20           C  
ATOM    348  OE1 GLN L  48      17.571  25.481  49.205  1.00  0.00           O  
ATOM    349  NE2 GLN L  48      17.492  27.242  50.633  1.00  0.00           N  
ATOM    350  C   GLN L  48      21.925  22.997  49.922  1.00 54.67           C  
ATOM    351  O   GLN L  48      22.229  22.623  48.786  1.00 53.95           O  
ATOM    352  N   ARG L  49      21.906  22.162  50.991  1.00 53.23           N  
ATOM    353  CA  ARG L  49      22.243  20.773  50.832  0.50 52.42           C  
ATOM    354  CB  ARG L  49      23.350  20.230  51.757  0.50 52.13           C  
ATOM    355  CG  ARG L  49      22.985  20.182  53.240  0.50 57.26           C  
ATOM    356  CD  ARG L  49      23.883  19.235  54.044  0.50 63.08           C  
ATOM    357  NE  ARG L  49      25.021  20.022  54.590  0.50 67.24           N  
ATOM    358  CZ  ARG L  49      24.875  20.657  55.788  0.50 82.17           C  
ATOM    359  NH1 ARG L  49      23.682  20.596  56.447  0.50 66.18           N1+
ATOM    360  NH2 ARG L  49      25.921  21.347  56.328  0.50 71.31           N  
ATOM    361  C   ARG L  49      21.022  19.953  51.123  1.00 57.65           C  
ATOM    362  O   ARG L  49      20.263  20.230  52.053  1.00 60.67           O  
ATOM    363  N   PRO L  50      20.846  18.923  50.339  1.00 53.09           N  
ATOM    364  CA  PRO L  50      19.714  18.049  50.493  1.00 53.01           C  
ATOM    365  CD  PRO L  50      21.360  18.918  48.979  1.00 52.30           C  
ATOM    366  CB  PRO L  50      19.729  17.138  49.268  1.00 52.49           C  
ATOM    367  CG  PRO L  50      20.418  17.993  48.189  1.00 55.34           C  
ATOM    368  C   PRO L  50      19.806  17.321  51.802  1.00 60.30           C  
ATOM    369  O   PRO L  50      20.909  17.167  52.319  1.00 60.26           O  
ATOM    370  N   SER L  51      18.665  16.850  52.344  1.00 59.35           N  
ATOM    371  CA  SER L  51      18.608  16.255  53.652  1.00 61.33           C  
ATOM    372  CB  SER L  51      17.178  15.841  54.047  1.00 66.81           C  
ATOM    373  OG  SER L  51      16.688  14.849  53.157  1.00 79.34           O  
ATOM    374  C   SER L  51      19.483  15.040  53.750  1.00 65.68           C  
ATOM    375  O   SER L  51      20.058  14.772  54.804  1.00 67.79           O  
ATOM    376  N   ASP L  52      19.597  14.262  52.660  1.00 59.89           N  
ATOM    377  CA  ASP L  52      20.359  13.043  52.630  1.00 58.66           C  
ATOM    378  CB  ASP L  52      20.121  12.246  51.335  1.00 59.47           C  
ATOM    379  CG  ASP L  52      18.676  11.766  51.340  0.00 69.90           C  
ATOM    380  OD1 ASP L  52      18.171  11.414  52.440  0.00 71.66           O  
ATOM    381  OD2 ASP L  52      18.052  11.757  50.245  0.00 74.99           O1-
ATOM    382  C   ASP L  52      21.838  13.310  52.723  1.00 59.97           C  
ATOM    383  O   ASP L  52      22.584  12.464  53.212  1.00 58.91           O  
ATOM    384  N   ILE L  53      22.308  14.477  52.238  1.00 54.27           N  
ATOM    385  CA  ILE L  53      23.718  14.772  52.130  1.00 52.49           C  
ATOM    386  CB  ILE L  53      23.982  15.894  51.163  1.00 53.97           C  
ATOM    387  CG1 ILE L  53      23.430  15.531  49.773  1.00 51.70           C  
ATOM    388  CG2 ILE L  53      25.488  16.194  51.161  1.00 53.78           C  
ATOM    389  CD1 ILE L  53      24.046  14.265  49.180  1.00 50.14           C  
ATOM    390  C   ILE L  53      24.323  15.157  53.455  1.00 56.55           C  
ATOM    391  O   ILE L  53      23.748  15.916  54.233  1.00 55.34           O  
ATOM    392  N   PRO L  54      25.503  14.633  53.712  1.00 53.70           N  
ATOM    393  CA  PRO L  54      26.234  14.889  54.931  1.00 55.53           C  
ATOM    394  CD  PRO L  54      25.975  13.441  53.031  1.00 54.19           C  
ATOM    395  CB  PRO L  54      27.339  13.830  54.993  1.00 57.04           C  
ATOM    396  CG  PRO L  54      27.401  13.245  53.569  1.00 59.57           C  
ATOM    397  C   PRO L  54      26.734  16.304  55.004  1.00 59.16           C  
ATOM    398  O   PRO L  54      26.972  16.917  53.965  1.00 56.95           O  
ATOM    399  N   SER L  55      26.932  16.811  56.238  1.00 57.47           N  
ATOM    400  CA  SER L  55      27.283  18.171  56.551  1.00 58.21           C  
ATOM    401  CB  SER L  55      27.332  18.429  58.065  1.00 65.03           C  
ATOM    402  OG  SER L  55      26.045  18.233  58.632  1.00 75.96           O  
ATOM    403  C   SER L  55      28.630  18.545  56.004  1.00 60.42           C  
ATOM    404  O   SER L  55      28.930  19.730  55.870  1.00 61.19           O  
ATOM    405  N   ARG L  56      29.471  17.558  55.649  1.00 55.84           N  
ATOM    406  CA  ARG L  56      30.811  17.820  55.197  1.00 55.52           C  
ATOM    407  CB  ARG L  56      31.611  16.540  54.869  1.00 54.87           C  
ATOM    408  CG  ARG L  56      31.027  15.698  53.729  1.00 62.30           C  
ATOM    409  CD  ARG L  56      31.805  14.410  53.432  1.00 69.67           C  
ATOM    410  NE  ARG L  56      31.250  13.347  54.317  1.00 68.48           N  
ATOM    411  CZ  ARG L  56      31.086  12.066  53.869  1.00 76.50           C  
ATOM    412  NH1 ARG L  56      31.515  11.700  52.626  1.00 61.51           N1+
ATOM    413  NH2 ARG L  56      30.467  11.150  54.671  1.00 65.95           N  
ATOM    414  C   ARG L  56      30.769  18.659  53.948  1.00 57.43           C  
ATOM    415  O   ARG L  56      31.711  19.405  53.681  1.00 57.10           O  
ATOM    416  N   PHE L  57      29.700  18.518  53.130  1.00 51.87           N  
ATOM    417  CA  PHE L  57      29.563  19.246  51.894  1.00 49.86           C  
ATOM    418  CB  PHE L  57      28.597  18.572  50.901  1.00 49.06           C  
ATOM    419  CG  PHE L  57      29.206  17.301  50.418  1.00 49.04           C  
ATOM    420  CD1 PHE L  57      29.008  16.122  51.101  1.00 50.84           C  
ATOM    421  CD2 PHE L  57      29.978  17.289  49.279  1.00 50.25           C  
ATOM    422  CE1 PHE L  57      29.569  14.948  50.651  1.00 52.99           C  
ATOM    423  CE2 PHE L  57      30.540  16.119  48.825  1.00 50.88           C  
ATOM    424  CZ  PHE L  57      30.337  14.946  49.510  1.00 50.61           C  
ATOM    425  C   PHE L  57      28.993  20.609  52.161  1.00 54.54           C  
ATOM    426  O   PHE L  57      28.000  20.755  52.872  1.00 55.71           O  
ATOM    427  N   SER L  58      29.615  21.652  51.568  1.00 49.97           N  
ATOM    428  CA  SER L  58      29.158  23.001  51.767  1.00 50.27           C  
ATOM    429  CB  SER L  58      29.960  23.713  52.869  1.00 55.49           C  
ATOM    430  OG  SER L  58      29.497  25.040  53.050  1.00 65.00           O  
ATOM    431  C   SER L  58      29.367  23.752  50.481  1.00 52.02           C  
ATOM    432  O   SER L  58      30.251  23.412  49.695  1.00 50.29           O  
ATOM    433  N   GLY L  59      28.549  24.802  50.233  1.00 48.92           N  
ATOM    434  CA  GLY L  59      28.680  25.586  49.033  1.00 48.27           C  
ATOM    435  C   GLY L  59      28.655  27.037  49.405  1.00 54.13           C  
ATOM    436  O   GLY L  59      28.019  27.430  50.383  1.00 54.62           O  
ATOM    437  N   SER L  60      29.376  27.876  48.629  1.00 50.86           N  
ATOM    438  CA  SER L  60      29.367  29.287  48.896  1.00 52.35           C  
ATOM    439  CB  SER L  60      30.491  29.756  49.834  1.00 57.13           C  
ATOM    440  OG  SER L  60      31.741  29.706  49.160  1.00 65.63           O  
ATOM    441  C   SER L  60      29.577  30.014  47.607  1.00 55.42           C  
ATOM    442  O   SER L  60      30.536  29.764  46.877  1.00 56.17           O  
ATOM    443  N   LYS L  61      28.671  30.961  47.311  1.00 49.50           N  
ATOM    444  CA  LYS L  61      28.771  31.774  46.135  1.00 48.12           C  
ATOM    445  CB  LYS L  61      27.416  31.910  45.419  1.00 52.99           C  
ATOM    446  CG  LYS L  61      27.391  32.879  44.237  1.00  0.00           C  
ATOM    447  CD  LYS L  61      26.122  32.742  43.390  1.00  0.00           C  
ATOM    448  CE  LYS L  61      25.859  33.932  42.465  1.00  0.00           C  
ATOM    449  NZ  LYS L  61      25.293  35.057  43.245  1.00  0.00           N1+
ATOM    450  C   LYS L  61      29.172  33.135  46.603  1.00 52.53           C  
ATOM    451  O   LYS L  61      28.480  33.748  47.413  1.00 53.58           O  
ATOM    452  N   SER L  62      30.332  33.625  46.127  1.00 49.05           N  
ATOM    453  CA  SER L  62      30.762  34.955  46.442  1.00 51.61           C  
ATOM    454  CB  SER L  62      32.103  35.001  47.192  1.00 57.55           C  
ATOM    455  OG  SER L  62      33.133  34.455  46.381  1.00 70.00           O  
ATOM    456  C   SER L  62      30.966  35.602  45.118  1.00 54.53           C  
ATOM    457  O   SER L  62      31.699  35.089  44.275  1.00 52.63           O  
ATOM    458  N   GLY L  63      30.319  36.756  44.888  1.00 51.32           N  
ATOM    459  CA  GLY L  63      30.459  37.334  43.589  1.00 51.29           C  
ATOM    460  C   GLY L  63      29.812  36.368  42.646  1.00 52.66           C  
ATOM    461  O   GLY L  63      28.761  35.806  42.948  1.00 51.49           O  
ATOM    462  N   SER L  64      30.406  36.212  41.446  1.00 48.34           N  
ATOM    463  CA  SER L  64      29.948  35.322  40.413  1.00 45.99           C  
ATOM    464  CB  SER L  64      30.266  35.841  39.000  1.00 48.19           C  
ATOM    465  OG  SER L  64      29.572  37.057  38.763  1.00 55.25           O  
ATOM    466  C   SER L  64      30.544  33.942  40.527  1.00 49.32           C  
ATOM    467  O   SER L  64      30.341  33.137  39.619  1.00 47.46           O  
ATOM    468  N   THR L  65      31.322  33.625  41.588  1.00 47.02           N  
ATOM    469  CA  THR L  65      31.974  32.337  41.616  1.00 45.22           C  
ATOM    470  CB  THR L  65      33.465  32.441  41.772  1.00 51.65           C  
ATOM    471  OG1 THR L  65      34.013  33.198  40.704  1.00 51.09           O  
ATOM    472  CG2 THR L  65      34.068  31.026  41.775  1.00 50.32           C  
ATOM    473  C   THR L  65      31.464  31.498  42.753  1.00 48.73           C  
ATOM    474  O   THR L  65      31.220  31.994  43.852  1.00 48.83           O  
ATOM    475  N   GLY L  66      31.309  30.175  42.510  1.00 43.99           N  
ATOM    476  CA  GLY L  66      30.816  29.286  43.524  1.00 43.34           C  
ATOM    477  C   GLY L  66      31.934  28.386  43.946  1.00 47.57           C  
ATOM    478  O   GLY L  66      32.773  27.994  43.134  1.00 46.73           O  
ATOM    479  N   THR L  67      31.977  28.039  45.250  1.00 45.04           N  
ATOM    480  CA  THR L  67      33.010  27.166  45.724  1.00 44.20           C  
ATOM    481  CB  THR L  67      33.955  27.833  46.679  1.00 54.78           C  
ATOM    482  OG1 THR L  67      34.561  28.957  46.059  1.00 54.21           O  
ATOM    483  CG2 THR L  67      35.034  26.819  47.096  1.00 52.19           C  
ATOM    484  C   THR L  67      32.356  26.037  46.455  1.00 47.23           C  
ATOM    485  O   THR L  67      31.578  26.252  47.385  1.00 46.82           O  
ATOM    486  N   LEU L  68      32.656  24.791  46.036  1.00 44.40           N  
ATOM    487  CA  LEU L  68      32.154  23.628  46.708  1.00 43.07           C  
ATOM    488  CB  LEU L  68      31.869  22.455  45.753  1.00 40.96           C  
ATOM    489  CG  LEU L  68      31.361  21.178  46.450  1.00 43.93           C  
ATOM    490  CD1 LEU L  68      29.992  21.400  47.111  1.00 43.91           C  
ATOM    491  CD2 LEU L  68      31.377  19.979  45.487  1.00 42.16           C  
ATOM    492  C   LEU L  68      33.245  23.196  47.632  1.00 50.26           C  
ATOM    493  O   LEU L  68      34.389  23.034  47.211  1.00 51.08           O  
ATOM    494  N   THR L  69      32.916  23.013  48.928  1.00 48.67           N  
ATOM    495  CA  THR L  69      33.929  22.649  49.884  1.00 49.98           C  
ATOM    496  CB  THR L  69      34.085  23.668  50.976  1.00 56.87           C  
ATOM    497  OG1 THR L  69      34.437  24.927  50.420  1.00 60.16           O  
ATOM    498  CG2 THR L  69      35.169  23.191  51.957  1.00 53.96           C  
ATOM    499  C   THR L  69      33.540  21.365  50.550  1.00 53.10           C  
ATOM    500  O   THR L  69      32.390  21.180  50.946  1.00 51.20           O  
ATOM    501  N   ILE L  70      34.507  20.432  50.671  1.00 51.37           N  
ATOM    502  CA  ILE L  70      34.270  19.199  51.363  1.00 52.50           C  
ATOM    503  CB  ILE L  70      34.499  17.986  50.504  1.00 53.91           C  
ATOM    504  CG1 ILE L  70      33.592  18.036  49.261  1.00 52.48           C  
ATOM    505  CG2 ILE L  70      34.258  16.735  51.365  1.00 55.14           C  
ATOM    506  CD1 ILE L  70      33.951  16.998  48.196  1.00 54.03           C  
ATOM    507  C   ILE L  70      35.261  19.176  52.484  1.00 60.31           C  
ATOM    508  O   ILE L  70      36.470  19.198  52.255  1.00 59.16           O  
ATOM    509  N   THR L  71      34.769  19.146  53.736  1.00 62.31           N  
ATOM    510  CA  THR L  71      35.668  19.159  54.854  1.00 65.82           C  
ATOM    511  CB  THR L  71      35.312  20.214  55.860  1.00 78.82           C  
ATOM    512  OG1 THR L  71      36.222  20.195  56.949  1.00 83.36           O  
ATOM    513  CG2 THR L  71      33.870  19.988  56.334  1.00 77.13           C  
ATOM    514  C   THR L  71      35.609  17.813  55.505  1.00 73.09           C  
ATOM    515  O   THR L  71      34.538  17.356  55.902  1.00 73.83           O  
ATOM    516  N   GLY L  72      36.786  17.162  55.666  1.00 71.13           N  
ATOM    517  CA  GLY L  72      36.846  15.848  56.251  1.00 71.15           C  
ATOM    518  C   GLY L  72      36.542  14.810  55.208  1.00 73.84           C  
ATOM    519  O   GLY L  72      35.668  13.964  55.399  1.00 73.50           O  
ATOM    520  N   VAL L  73      37.285  14.845  54.082  1.00 68.93           N  
ATOM    521  CA  VAL L  73      37.092  13.981  52.946  1.00 66.61           C  
ATOM    522  CB  VAL L  73      38.076  14.253  51.841  1.00 69.78           C  
ATOM    523  CG1 VAL L  73      37.886  13.209  50.728  1.00 67.66           C  
ATOM    524  CG2 VAL L  73      37.901  15.708  51.373  1.00 69.81           C  
ATOM    525  C   VAL L  73      37.222  12.529  53.310  1.00 70.10           C  
ATOM    526  O   VAL L  73      38.090  12.131  54.087  1.00 71.18           O  
ATOM    527  N   GLN L  74      36.322  11.703  52.726  1.00 64.55           N  
ATOM    528  CA  GLN L  74      36.312  10.276  52.896  1.00 62.92           C  
ATOM    529  CB  GLN L  74      35.000   9.710  53.470  1.00 64.46           C  
ATOM    530  CG  GLN L  74      34.738  10.122  54.920  1.00 86.46           C  
ATOM    531  CD  GLN L  74      33.514   9.363  55.416  1.00111.06           C  
ATOM    532  OE1 GLN L  74      32.532   9.958  55.855  1.00106.04           O  
ATOM    533  NE2 GLN L  74      33.576   8.007  55.351  1.00107.01           N  
ATOM    534  C   GLN L  74      36.515   9.672  51.534  1.00 62.46           C  
ATOM    535  O   GLN L  74      36.457  10.365  50.521  1.00 61.76           O  
ATOM    536  N   ALA L  75      36.769   8.349  51.487  1.00 55.99           N  
ATOM    537  CA  ALA L  75      37.052   7.622  50.276  1.00 53.77           C  
ATOM    538  CB  ALA L  75      37.366   6.139  50.540  1.00 54.62           C  
ATOM    539  C   ALA L  75      35.876   7.666  49.339  1.00 53.42           C  
ATOM    540  O   ALA L  75      36.053   7.732  48.124  1.00 50.65           O  
ATOM    541  N   GLU L  76      34.648   7.633  49.887  1.00 50.62           N  
ATOM    542  CA  GLU L  76      33.415   7.558  49.142  1.00 49.57           C  
ATOM    543  CB  GLU L  76      32.163   7.587  50.037  1.00 51.53           C  
ATOM    544  CG  GLU L  76      32.113   6.493  51.101  1.00 59.50           C  
ATOM    545  CD  GLU L  76      32.736   7.051  52.374  1.00 81.08           C  
ATOM    546  OE1 GLU L  76      32.172   8.031  52.929  1.00 67.71           O  
ATOM    547  OE2 GLU L  76      33.785   6.504  52.808  1.00 75.32           O1-
ATOM    548  C   GLU L  76      33.275   8.764  48.264  1.00 51.72           C  
ATOM    549  O   GLU L  76      32.617   8.708  47.227  1.00 51.03           O  
ATOM    550  N   ASP L  77      33.865   9.893  48.691  1.00 47.67           N  
ATOM    551  CA  ASP L  77      33.750  11.176  48.052  1.00 46.27           C  
ATOM    552  CB  ASP L  77      34.415  12.304  48.862  1.00 47.94           C  
ATOM    553  CG  ASP L  77      33.580  12.531  50.118  1.00 57.69           C  
ATOM    554  OD1 ASP L  77      32.397  12.095  50.135  1.00 58.18           O  
ATOM    555  OD2 ASP L  77      34.115  13.148  51.078  1.00 59.43           O1-
ATOM    556  C   ASP L  77      34.342  11.174  46.670  1.00 49.98           C  
ATOM    557  O   ASP L  77      33.965  12.015  45.856  1.00 49.04           O  
ATOM    558  N   GLU L  78      35.310  10.280  46.365  1.00 45.24           N  
ATOM    559  CA  GLU L  78      35.907  10.295  45.054  1.00 44.40           C  
ATOM    560  CB  GLU L  78      36.910   9.157  44.796  1.00 45.57           C  
ATOM    561  CG  GLU L  78      38.211   9.289  45.588  1.00 58.41           C  
ATOM    562  CD  GLU L  78      39.168   8.213  45.093  1.00 70.55           C  
ATOM    563  OE1 GLU L  78      38.762   7.427  44.196  1.00 56.47           O  
ATOM    564  OE2 GLU L  78      40.321   8.170  45.599  1.00 55.00           O1-
ATOM    565  C   GLU L  78      34.826  10.176  44.026  1.00 46.75           C  
ATOM    566  O   GLU L  78      34.008   9.258  44.069  1.00 45.20           O  
ATOM    567  N   ALA L  79      34.805  11.133  43.071  1.00 42.01           N  
ATOM    568  CA  ALA L  79      33.804  11.148  42.042  1.00 40.16           C  
ATOM    569  CB  ALA L  79      32.370  11.276  42.582  1.00 40.92           C  
ATOM    570  C   ALA L  79      34.057  12.347  41.179  1.00 41.76           C  
ATOM    571  O   ALA L  79      35.009  13.096  41.398  1.00 41.97           O  
ATOM    572  N   VAL L  80      33.217  12.526  40.138  1.00 37.65           N  
ATOM    573  CA  VAL L  80      33.313  13.683  39.299  1.00 37.84           C  
ATOM    574  CB  VAL L  80      33.074  13.404  37.843  1.00 40.29           C  
ATOM    575  CG1 VAL L  80      33.141  14.735  37.075  1.00 39.90           C  
ATOM    576  CG2 VAL L  80      34.101  12.363  37.368  1.00 39.90           C  
ATOM    577  C   VAL L  80      32.231  14.601  39.771  1.00 41.10           C  
ATOM    578  O   VAL L  80      31.094  14.174  39.968  1.00 39.95           O  
ATOM    579  N   TYR L  81      32.564  15.891  39.988  1.00 37.44           N  
ATOM    580  CA  TYR L  81      31.583  16.828  40.455  1.00 35.71           C  
ATOM    581  CB  TYR L  81      32.024  17.639  41.688  1.00 37.54           C  
ATOM    582  CG  TYR L  81      32.102  16.708  42.852  1.00 38.41           C  
ATOM    583  CD1 TYR L  81      33.225  15.943  43.070  1.00 39.13           C  
ATOM    584  CD2 TYR L  81      31.043  16.603  43.725  1.00 39.70           C  
ATOM    585  CE1 TYR L  81      33.291  15.092  44.148  1.00 39.35           C  
ATOM    586  CE2 TYR L  81      31.101  15.755  44.803  1.00 41.05           C  
ATOM    587  CZ  TYR L  81      32.229  15.000  45.014  1.00 45.92           C  
ATOM    588  OH  TYR L  81      32.299  14.129  46.119  1.00 43.51           O  
ATOM    589  C   TYR L  81      31.331  17.801  39.350  1.00 36.55           C  
ATOM    590  O   TYR L  81      32.266  18.368  38.785  1.00 34.55           O  
ATOM    591  N   TYR L  82      30.039  18.013  39.018  1.00 32.52           N  
ATOM    592  CA  TYR L  82      29.664  18.895  37.948  1.00 32.54           C  
ATOM    593  CB  TYR L  82      28.660  18.289  36.948  1.00 32.22           C  
ATOM    594  CG  TYR L  82      29.296  17.194  36.162  1.00 32.74           C  
ATOM    595  CD1 TYR L  82      30.051  17.483  35.048  1.00 34.20           C  
ATOM    596  CD2 TYR L  82      29.120  15.878  36.525  1.00 32.80           C  
ATOM    597  CE1 TYR L  82      30.633  16.475  34.316  1.00 33.19           C  
ATOM    598  CE2 TYR L  82      29.700  14.867  35.796  1.00 33.14           C  
ATOM    599  CZ  TYR L  82      30.457  15.164  34.688  1.00 39.20           C  
ATOM    600  OH  TYR L  82      31.053  14.128  33.939  1.00 36.64           O  
ATOM    601  C   TYR L  82      28.948  20.073  38.537  1.00 35.50           C  
ATOM    602  O   TYR L  82      28.066  19.920  39.384  1.00 32.96           O  
ATOM    603  N   CYS L  83      29.327  21.294  38.100  1.00 34.08           N  
ATOM    604  CA  CYS L  83      28.632  22.462  38.559  1.00 35.56           C  
ATOM    605  CB  CYS L  83      29.524  23.704  38.821  1.00 37.99           C  
ATOM    606  SG  CYS L  83      30.511  24.262  37.398  1.00 42.31           S  
ATOM    607  C   CYS L  83      27.600  22.795  37.526  1.00 37.70           C  
ATOM    608  O   CYS L  83      27.765  22.504  36.342  1.00 35.82           O  
ATOM    609  N   GLY L  84      26.472  23.389  37.962  1.00 34.36           N  
ATOM    610  CA  GLY L  84      25.430  23.717  37.033  1.00 33.20           C  
ATOM    611  C   GLY L  84      24.861  25.048  37.420  1.00 37.12           C  
ATOM    612  O   GLY L  84      24.833  25.412  38.595  1.00 37.31           O  
ATOM    613  N   GLY L  85      24.367  25.816  36.426  1.00 32.09           N  
ATOM    614  CA  GLY L  85      23.818  27.102  36.743  1.00 32.39           C  
ATOM    615  C   GLY L  85      22.990  27.553  35.589  1.00 36.00           C  
ATOM    616  O   GLY L  85      22.975  26.917  34.535  1.00 36.29           O  
ATOM    617  N   TRP L  86      22.264  28.672  35.789  1.00 33.88           N  
ATOM    618  CA  TRP L  86      21.438  29.232  34.765  1.00 32.63           C  
ATOM    619  CB  TRP L  86      20.364  30.192  35.308  1.00 33.09           C  
ATOM    620  CG  TRP L  86      19.472  30.793  34.247  1.00 33.02           C  
ATOM    621  CD2 TRP L  86      18.745  32.021  34.408  1.00 34.67           C  
ATOM    622  CD1 TRP L  86      19.185  30.337  32.994  1.00 33.05           C  
ATOM    623  NE1 TRP L  86      18.321  31.201  32.365  1.00  0.00           N  
ATOM    624  CE2 TRP L  86      18.044  32.244  33.224  1.00 36.19           C  
ATOM    625  CE3 TRP L  86      18.673  32.891  35.456  1.00  0.00           C  
ATOM    626  CZ2 TRP L  86      17.254  33.348  33.070  1.00  0.00           C  
ATOM    627  CZ3 TRP L  86      17.873  34.001  35.299  1.00  0.00           C  
ATOM    628  CH2 TRP L  86      17.178  34.225  34.128  1.00  0.00           C  
ATOM    629  C   TRP L  86      22.326  30.017  33.876  1.00 39.29           C  
ATOM    630  O   TRP L  86      23.244  30.702  34.324  1.00 40.40           O  
ATOM    631  N   GLY L  87      22.077  29.935  32.565  1.00 36.72           N  
ATOM    632  CA  GLY L  87      22.905  30.702  31.706  1.00 37.62           C  
ATOM    633  C   GLY L  87      22.111  31.898  31.378  1.00 43.66           C  
ATOM    634  O   GLY L  87      20.920  31.798  31.071  1.00 42.33           O  
ATOM    635  N   SER L  88      22.785  33.067  31.426  1.00 44.31           N  
ATOM    636  CA  SER L  88      22.152  34.258  30.970  1.00 47.14           C  
ATOM    637  CB  SER L  88      23.096  35.472  30.939  1.00  0.00           C  
ATOM    638  OG  SER L  88      24.151  35.246  30.016  1.00  0.00           O  
ATOM    639  C   SER L  88      21.845  33.870  29.567  1.00 55.82           C  
ATOM    640  O   SER L  88      20.797  34.206  29.021  1.00 57.47           O  
ATOM    641  N   SER L  89      22.796  33.125  28.966  1.00 55.02           N  
ATOM    642  CA  SER L  89      22.587  32.479  27.712  1.00 57.01           C  
ATOM    643  CB  SER L  89      23.869  31.837  27.153  1.00 63.11           C  
ATOM    644  OG  SER L  89      24.835  32.840  26.875  1.00 76.46           O  
ATOM    645  C   SER L  89      21.543  31.363  27.867  1.00 60.53           C  
ATOM    646  O   SER L  89      20.471  31.464  27.271  1.00 61.22           O  
ATOM    647  N   VAL L  90      21.802  30.276  28.670  1.00 55.14           N  
ATOM    648  CA  VAL L  90      20.850  29.165  28.805  1.00 54.26           C  
ATOM    649  CB  VAL L  90      20.630  28.446  27.503  1.00 54.46           C  
ATOM    650  CG1 VAL L  90      21.948  27.757  27.107  1.00  0.00           C  
ATOM    651  CG2 VAL L  90      19.438  27.486  27.647  1.00  0.00           C  
ATOM    652  C   VAL L  90      21.342  28.098  29.831  1.00 55.69           C  
ATOM    653  O   VAL L  90      22.473  28.217  30.289  1.00 56.19           O  
ATOM    654  N   GLY L  91      20.553  27.006  30.195  1.00 32.10           N  
ATOM    655  CA  GLY L  91      20.930  26.015  31.220  1.00 31.79           C  
ATOM    656  C   GLY L  91      22.302  25.514  30.876  1.00 34.06           C  
ATOM    657  O   GLY L  91      22.555  25.131  29.735  1.00 33.39           O  
ATOM    658  N   MET L  92      23.236  25.483  31.858  1.00 31.85           N  
ATOM    659  CA  MET L  92      24.571  25.095  31.490  1.00 33.03           C  
ATOM    660  CB  MET L  92      25.428  26.299  31.087  1.00 38.16           C  
ATOM    661  CG  MET L  92      26.722  25.921  30.378  1.00  0.00           C  
ATOM    662  SD  MET L  92      27.484  27.328  29.527  1.00  0.00           S  
ATOM    663  CE  MET L  92      27.840  28.233  31.061  1.00  0.00           C  
ATOM    664  C   MET L  92      25.257  24.370  32.608  1.00 35.77           C  
ATOM    665  O   MET L  92      24.899  24.514  33.776  1.00 34.29           O  
ATOM    666  N   PHE L  93      26.271  23.548  32.250  1.00 30.83           N  
ATOM    667  CA  PHE L  93      27.021  22.787  33.213  1.00 29.62           C  
ATOM    668  CB  PHE L  93      26.756  21.270  33.168  1.00 29.97           C  
ATOM    669  CG  PHE L  93      25.354  20.986  33.587  1.00 29.65           C  
ATOM    670  CD1 PHE L  93      24.328  21.018  32.670  1.00 29.38           C  
ATOM    671  CD2 PHE L  93      25.064  20.676  34.897  1.00 30.91           C  
ATOM    672  CE1 PHE L  93      23.034  20.749  33.052  1.00 30.13           C  
ATOM    673  CE2 PHE L  93      23.773  20.407  35.284  1.00 32.29           C  
ATOM    674  CZ  PHE L  93      22.754  20.444  34.362  1.00 29.89           C  
ATOM    675  C   PHE L  93      28.479  22.938  32.902  1.00 34.19           C  
ATOM    676  O   PHE L  93      28.860  23.252  31.775  1.00 33.13           O  
ATOM    677  N   GLY L  94      29.335  22.726  33.924  1.00 31.20           N  
ATOM    678  CA  GLY L  94      30.757  22.775  33.744  1.00 32.43           C  
ATOM    679  C   GLY L  94      31.184  21.435  33.215  1.00 36.91           C  
ATOM    680  O   GLY L  94      30.389  20.499  33.143  1.00 33.50           O  
ATOM    681  N   ALA L  95      32.473  21.323  32.839  1.00 37.06           N  
ATOM    682  CA  ALA L  95      33.088  20.145  32.282  1.00 36.99           C  
ATOM    683  CB  ALA L  95      34.537  20.386  31.825  1.00 38.93           C  
ATOM    684  C   ALA L  95      33.111  19.031  33.286  1.00 40.15           C  
ATOM    685  O   ALA L  95      33.060  17.860  32.912  1.00 39.08           O  
ATOM    686  N   GLY L  96      33.245  19.356  34.586  1.00 36.58           N  
ATOM    687  CA  GLY L  96      33.288  18.340  35.605  1.00 35.55           C  
ATOM    688  C   GLY L  96      34.665  18.310  36.203  1.00 39.03           C  
ATOM    689  O   GLY L  96      35.664  18.464  35.500  1.00 39.11           O  
ATOM    690  N   THR L  97      34.742  18.100  37.537  1.00 35.78           N  
ATOM    691  CA  THR L  97      36.002  18.061  38.231  1.00 37.12           C  
ATOM    692  CB  THR L  97      36.092  19.073  39.339  1.00 42.25           C  
ATOM    693  OG1 THR L  97      35.904  20.383  38.823  1.00 44.93           O  
ATOM    694  CG2 THR L  97      37.471  18.963  40.009  1.00 41.17           C  
ATOM    695  C   THR L  97      36.151  16.706  38.857  1.00 40.36           C  
ATOM    696  O   THR L  97      35.253  16.224  39.545  1.00 38.88           O  
ATOM    697  N   THR L  98      37.316  16.059  38.655  1.00 38.78           N  
ATOM    698  CA  THR L  98      37.515  14.739  39.185  1.00 37.92           C  
ATOM    699  CB  THR L  98      38.320  13.851  38.283  1.00 43.76           C  
ATOM    700  OG1 THR L  98      37.679  13.726  37.023  1.00 40.92           O  
ATOM    701  CG2 THR L  98      38.457  12.469  38.946  1.00 40.39           C  
ATOM    702  C   THR L  98      38.269  14.861  40.470  1.00 42.94           C  
ATOM    703  O   THR L  98      39.355  15.437  40.521  1.00 43.37           O  
ATOM    704  N   LEU L  99      37.687  14.308  41.552  1.00 40.27           N  
ATOM    705  CA  LEU L  99      38.291  14.362  42.852  1.00 42.17           C  
ATOM    706  CB  LEU L  99      37.267  14.582  43.980  1.00 43.19           C  
ATOM    707  CG  LEU L  99      37.872  14.557  45.397  1.00 49.12           C  
ATOM    708  CD1 LEU L  99      38.894  15.687  45.600  1.00 50.88           C  
ATOM    709  CD2 LEU L  99      36.768  14.545  46.468  1.00 53.34           C  
ATOM    710  C   LEU L  99      38.965  13.055  43.125  1.00 46.29           C  
ATOM    711  O   LEU L  99      38.344  11.993  43.077  1.00 44.10           O  
ATOM    712  N   THR L 100      40.278  13.110  43.427  1.00 45.00           N  
ATOM    713  CA  THR L 100      41.004  11.916  43.742  0.50 45.37           C  
ATOM    714  CB  THR L 100      42.254  11.730  42.934  0.50 57.57           C  
ATOM    715  OG1 THR L 100      43.133  12.827  43.136  0.50 58.30           O  
ATOM    716  CG2 THR L 100      41.880  11.609  41.448  0.50 55.27           C  
ATOM    717  C   THR L 100      41.418  12.008  45.174  1.00 50.46           C  
ATOM    718  O   THR L 100      41.945  13.027  45.619  1.00 50.45           O  
ATOM    719  N   VAL L 101      41.170  10.928  45.940  1.00 48.61           N  
ATOM    720  CA  VAL L 101      41.572  10.913  47.315  1.00 50.20           C  
ATOM    721  CB  VAL L 101      40.633  10.153  48.207  1.00 54.26           C  
ATOM    722  CG1 VAL L 101      41.224  10.123  49.625  1.00 55.50           C  
ATOM    723  CG2 VAL L 101      39.245  10.812  48.134  1.00 54.03           C  
ATOM    724  C   VAL L 101      42.900  10.226  47.330  1.00 54.60           C  
ATOM    725  O   VAL L 101      43.036   9.104  46.846  1.00 51.64           O  
ATOM    726  N   LEU L 102      43.924  10.903  47.881  1.00 54.01           N  
ATOM    727  CA  LEU L 102      45.261  10.381  47.864  1.00 54.59           C  
ATOM    728  CB  LEU L 102      46.348  11.465  47.944  1.00 57.22           C  
ATOM    729  CG  LEU L 102      46.239  12.499  46.810  1.00 62.41           C  
ATOM    730  CD1 LEU L 102      45.017  13.406  47.009  1.00 64.79           C  
ATOM    731  CD2 LEU L 102      47.545  13.278  46.622  1.00 64.13           C  
ATOM    732  C   LEU L 102      45.467   9.448  49.015  1.00 55.81           C  
ATOM    733  O   LEU L 102      44.635   9.338  49.913  1.00 54.02           O  
ATOM    734  N   GLY L 103      46.597   8.712  48.981  1.00 52.29           N  
ATOM    735  CA  GLY L 103      46.934   7.820  50.050  1.00 52.38           C  
ATOM    736  C   GLY L 103      47.002   6.407  49.493  1.00 53.67           C  
ATOM    737  O   GLY L 103      46.481   5.485  50.176  1.00 54.23           O  
ATOM    738  OXT GLY L 103      47.577   6.228  48.386  1.00  0.00           O1-
TER     739      GLY L 103 
ATOM    740  N   ALA H 104      11.306   8.438  48.483  1.00 54.51           N1+
ATOM    741  CA  ALA H 104      10.233   9.451  48.405  1.00 53.68           C  
ATOM    742  CB  ALA H 104      10.619  10.690  49.229  1.00 55.99           C  
ATOM    743  C   ALA H 104      10.038   9.868  46.984  1.00 53.17           C  
ATOM    744  O   ALA H 104       9.204   9.313  46.270  1.00 51.20           O  
ATOM    745  N   VAL H 105      10.817  10.874  46.541  1.00 48.42           N  
ATOM    746  CA  VAL H 105      10.698  11.367  45.200  1.00 45.36           C  
ATOM    747  CB  VAL H 105      11.319  12.722  45.021  1.00 49.57           C  
ATOM    748  CG1 VAL H 105      11.234  13.120  43.538  1.00 48.36           C  
ATOM    749  CG2 VAL H 105      10.620  13.707  45.974  1.00 50.67           C  
ATOM    750  C   VAL H 105      11.395  10.422  44.273  1.00 43.99           C  
ATOM    751  O   VAL H 105      12.535  10.028  44.516  1.00 43.90           O  
ATOM    752  N   THR H 106      10.707  10.032  43.177  1.00 37.98           N  
ATOM    753  CA  THR H 106      11.295   9.147  42.211  1.00 35.97           C  
ATOM    754  CB  THR H 106      10.726   7.757  42.263  1.00 46.42           C  
ATOM    755  OG1 THR H 106       9.346   7.780  41.927  1.00 49.43           O  
ATOM    756  CG2 THR H 106      10.913   7.196  43.682  1.00 41.55           C  
ATOM    757  C   THR H 106      10.987   9.670  40.837  1.00 35.40           C  
ATOM    758  O   THR H 106       9.876  10.125  40.570  1.00 34.06           O  
ATOM    759  N   LEU H 107      11.990   9.630  39.932  1.00 32.66           N  
ATOM    760  CA  LEU H 107      11.815   9.989  38.549  1.00 32.24           C  
ATOM    761  CB  LEU H 107      12.736  11.128  38.070  1.00 32.28           C  
ATOM    762  CG  LEU H 107      12.404  12.520  38.649  1.00 38.19           C  
ATOM    763  CD1 LEU H 107      11.046  13.030  38.143  1.00 39.15           C  
ATOM    764  CD2 LEU H 107      12.509  12.548  40.177  1.00 37.72           C  
ATOM    765  C   LEU H 107      12.195   8.759  37.779  1.00 36.27           C  
ATOM    766  O   LEU H 107      13.297   8.240  37.947  1.00 35.83           O  
ATOM    767  N   ASP H 108      11.285   8.254  36.916  1.00 33.84           N  
ATOM    768  CA  ASP H 108      11.532   7.025  36.206  1.00 32.27           C  
ATOM    769  CB  ASP H 108      10.517   5.931  36.600  1.00 34.92           C  
ATOM    770  CG  ASP H 108      10.896   4.582  35.995  1.00 43.44           C  
ATOM    771  OD1 ASP H 108      11.671   4.556  35.004  1.00 42.43           O  
ATOM    772  OD2 ASP H 108      10.399   3.551  36.524  1.00 53.28           O1-
ATOM    773  C   ASP H 108      11.400   7.270  34.729  1.00 31.80           C  
ATOM    774  O   ASP H 108      10.296   7.477  34.226  1.00 30.18           O  
ATOM    775  N   GLU H 109      12.536   7.244  33.996  1.00 28.26           N  
ATOM    776  CA  GLU H 109      12.537   7.496  32.577  1.00 28.47           C  
ATOM    777  CB  GLU H 109      13.841   8.141  32.078  1.00 29.56           C  
ATOM    778  CG  GLU H 109      14.186   9.473  32.747  1.00 37.64           C  
ATOM    779  CD  GLU H 109      14.992   9.163  34.003  1.00 42.35           C  
ATOM    780  OE1 GLU H 109      15.023   7.970  34.407  1.00 36.29           O  
ATOM    781  OE2 GLU H 109      15.592  10.115  34.569  1.00 28.33           O1-
ATOM    782  C   GLU H 109      12.372   6.213  31.806  1.00 32.85           C  
ATOM    783  O   GLU H 109      12.834   5.154  32.231  1.00 32.01           O  
ATOM    784  N   SER H 110      11.714   6.299  30.624  1.00 29.20           N  
ATOM    785  CA  SER H 110      11.499   5.171  29.752  1.00 29.38           C  
ATOM    786  CB  SER H 110      10.128   4.499  29.938  1.00 33.26           C  
ATOM    787  OG  SER H 110       9.991   3.993  31.257  1.00 37.70           O  
ATOM    788  C   SER H 110      11.497   5.693  28.342  1.00 32.49           C  
ATOM    789  O   SER H 110      11.438   6.902  28.122  1.00 29.38           O  
ATOM    790  N   GLY H 111      11.542   4.776  27.345  1.00 28.72           N  
ATOM    791  CA  GLY H 111      11.469   5.165  25.959  1.00 29.18           C  
ATOM    792  C   GLY H 111      12.821   5.214  25.300  1.00 35.48           C  
ATOM    793  O   GLY H 111      12.932   5.670  24.163  1.00 37.38           O  
ATOM    794  N   GLY H 112      13.885   4.725  25.967  1.00 31.07           N  
ATOM    795  CA  GLY H 112      15.201   4.790  25.381  1.00 31.69           C  
ATOM    796  C   GLY H 112      15.442   3.583  24.525  1.00 36.21           C  
ATOM    797  O   GLY H 112      14.506   2.941  24.050  1.00 38.13           O  
ATOM    798  N   GLY H 113      16.734   3.248  24.301  1.00 28.83           N  
ATOM    799  CA  GLY H 113      17.074   2.108  23.495  1.00 27.08           C  
ATOM    800  C   GLY H 113      17.556   2.563  22.151  1.00 29.26           C  
ATOM    801  O   GLY H 113      17.824   3.743  21.929  1.00 26.67           O  
ATOM    802  N   LEU H 114      17.706   1.598  21.220  1.00 27.29           N  
ATOM    803  CA  LEU H 114      18.221   1.875  19.908  1.00 28.53           C  
ATOM    804  CB  LEU H 114      18.482   0.602  19.080  1.00 28.95           C  
ATOM    805  CG  LEU H 114      19.087   0.871  17.691  1.00 34.19           C  
ATOM    806  CD1 LEU H 114      20.496   1.471  17.807  1.00 33.50           C  
ATOM    807  CD2 LEU H 114      19.052  -0.390  16.812  1.00 36.14           C  
ATOM    808  C   LEU H 114      17.219   2.714  19.174  1.00 30.01           C  
ATOM    809  O   LEU H 114      16.016   2.470  19.259  1.00 29.89           O  
ATOM    810  N   GLN H 115      17.706   3.739  18.435  1.00 24.79           N  
ATOM    811  CA  GLN H 115      16.842   4.625  17.702  1.00 23.93           C  
ATOM    812  CB  GLN H 115      16.759   6.033  18.316  1.00 22.95           C  
ATOM    813  CG  GLN H 115      16.290   6.034  19.772  1.00 28.06           C  
ATOM    814  CD  GLN H 115      14.875   5.478  19.829  1.00 37.67           C  
ATOM    815  OE1 GLN H 115      14.126   5.550  18.855  1.00 39.76           O  
ATOM    816  NE2 GLN H 115      14.498   4.899  21.001  1.00 32.98           N  
ATOM    817  C   GLN H 115      17.408   4.782  16.320  1.00 30.00           C  
ATOM    818  O   GLN H 115      18.612   4.634  16.112  1.00 29.54           O  
ATOM    819  N   THR H 116      16.535   5.083  15.331  1.00 27.80           N  
ATOM    820  CA  THR H 116      16.955   5.204  13.960  1.00 29.31           C  
ATOM    821  CB  THR H 116      15.850   4.939  12.978  1.00 40.62           C  
ATOM    822  OG1 THR H 116      15.323   3.635  13.175  1.00 39.92           O  
ATOM    823  CG2 THR H 116      16.409   5.066  11.551  1.00 39.21           C  
ATOM    824  C   THR H 116      17.466   6.590  13.705  1.00 31.29           C  
ATOM    825  O   THR H 116      16.905   7.579  14.174  1.00 30.36           O  
ATOM    826  N   PRO H 117      18.530   6.675  12.947  1.00 29.27           N  
ATOM    827  CA  PRO H 117      19.089   7.958  12.628  1.00 29.03           C  
ATOM    828  CD  PRO H 117      19.539   5.628  12.945  1.00 30.39           C  
ATOM    829  CB  PRO H 117      20.451   7.678  12.001  1.00 31.07           C  
ATOM    830  CG  PRO H 117      20.869   6.339  12.638  1.00 35.36           C  
ATOM    831  C   PRO H 117      18.158   8.720  11.746  1.00 31.72           C  
ATOM    832  O   PRO H 117      17.588   8.131  10.829  1.00 31.00           O  
ATOM    833  N   GLY H 118      17.993  10.030  12.009  1.00 28.54           N  
ATOM    834  CA  GLY H 118      17.141  10.852  11.203  1.00 29.04           C  
ATOM    835  C   GLY H 118      15.730  10.618  11.642  1.00 35.35           C  
ATOM    836  O   GLY H 118      14.807  11.272  11.159  1.00 37.08           O  
ATOM    837  N   GLY H 119      15.533   9.689  12.596  1.00 31.75           N  
ATOM    838  CA  GLY H 119      14.209   9.343  13.034  1.00 30.95           C  
ATOM    839  C   GLY H 119      13.876  10.137  14.259  1.00 33.88           C  
ATOM    840  O   GLY H 119      14.435  11.208  14.491  1.00 32.74           O  
ATOM    841  N   ALA H 120      12.932   9.619  15.077  1.00 30.88           N  
ATOM    842  CA  ALA H 120      12.518  10.340  16.248  1.00 30.19           C  
ATOM    843  CB  ALA H 120      11.167  11.052  16.082  1.00  0.00           C  
ATOM    844  C   ALA H 120      12.373   9.407  17.412  1.00 33.79           C  
ATOM    845  O   ALA H 120      12.248   8.193  17.253  1.00 33.47           O  
ATOM    846  N   LEU H 121      12.429   9.973  18.639  1.00 29.25           N  
ATOM    847  CA  LEU H 121      12.263   9.188  19.830  1.00 27.86           C  
ATOM    848  CB  LEU H 121      13.593   8.842  20.539  1.00 28.06           C  
ATOM    849  CG  LEU H 121      14.472  10.041  20.960  1.00 32.57           C  
ATOM    850  CD1 LEU H 121      13.846  10.859  22.104  1.00 32.62           C  
ATOM    851  CD2 LEU H 121      15.902   9.584  21.287  1.00 36.33           C  
ATOM    852  C   LEU H 121      11.385   9.942  20.778  1.00 30.28           C  
ATOM    853  O   LEU H 121      11.217  11.153  20.653  1.00 28.48           O  
ATOM    854  N   SER H 122      10.763   9.221  21.735  1.00 26.96           N  
ATOM    855  CA  SER H 122       9.937   9.853  22.724  1.00 26.71           C  
ATOM    856  CB  SER H 122       8.440   9.563  22.532  1.00 31.85           C  
ATOM    857  OG  SER H 122       7.687  10.219  23.540  1.00 43.21           O  
ATOM    858  C   SER H 122      10.332   9.289  24.053  1.00 29.98           C  
ATOM    859  O   SER H 122      10.273   8.079  24.261  1.00 29.97           O  
ATOM    860  N   LEU H 123      10.737  10.162  24.997  1.00 25.32           N  
ATOM    861  CA  LEU H 123      11.135   9.717  26.304  1.00 25.59           C  
ATOM    862  CB  LEU H 123      12.478  10.302  26.776  1.00 25.53           C  
ATOM    863  CG  LEU H 123      13.691   9.866  25.929  1.00 29.62           C  
ATOM    864  CD1 LEU H 123      14.991  10.488  26.463  1.00 29.42           C  
ATOM    865  CD2 LEU H 123      13.779   8.336  25.814  1.00 30.38           C  
ATOM    866  C   LEU H 123      10.091  10.177  27.266  1.00 31.62           C  
ATOM    867  O   LEU H 123       9.534  11.263  27.115  1.00 30.66           O  
ATOM    868  N   VAL H 124       9.794   9.340  28.279  1.00 29.38           N  
ATOM    869  CA  VAL H 124       8.784   9.663  29.243  1.00 29.86           C  
ATOM    870  CB  VAL H 124       7.642   8.691  29.192  1.00 36.14           C  
ATOM    871  CG1 VAL H 124       6.704   8.952  30.378  1.00 36.70           C  
ATOM    872  CG2 VAL H 124       6.963   8.808  27.817  1.00 36.83           C  
ATOM    873  C   VAL H 124       9.384   9.548  30.610  1.00 33.68           C  
ATOM    874  O   VAL H 124      10.054   8.568  30.928  1.00 32.34           O  
ATOM    875  N   CYS H 125       9.143  10.568  31.456  1.00 31.50           N  
ATOM    876  CA  CYS H 125       9.605  10.584  32.814  1.00 31.86           C  
ATOM    877  CB  CYS H 125      10.337  11.899  33.154  1.00 34.04           C  
ATOM    878  SG  CYS H 125      10.653  12.179  34.922  1.00 40.01           S  
ATOM    879  C   CYS H 125       8.378  10.504  33.667  1.00 33.49           C  
ATOM    880  O   CYS H 125       7.536  11.400  33.633  1.00 34.44           O  
ATOM    881  N   LYS H 126       8.224   9.413  34.446  1.00 30.22           N  
ATOM    882  CA  LYS H 126       7.077   9.360  35.303  1.00 29.55           C  
ATOM    883  CB  LYS H 126       6.419   7.984  35.456  1.00 32.10           C  
ATOM    884  CG  LYS H 126       5.201   8.090  36.373  1.00 35.21           C  
ATOM    885  CD  LYS H 126       4.259   6.895  36.337  1.00 32.72           C  
ATOM    886  CE  LYS H 126       3.037   7.087  37.236  1.00 44.29           C  
ATOM    887  NZ  LYS H 126       3.471   7.477  38.598  1.00 49.49           N1+
ATOM    888  C   LYS H 126       7.537   9.781  36.657  1.00 34.34           C  
ATOM    889  O   LYS H 126       8.504   9.241  37.191  1.00 34.34           O  
ATOM    890  N   ALA H 127       6.837  10.763  37.254  1.00 31.55           N  
ATOM    891  CA  ALA H 127       7.265  11.277  38.521  1.00 32.08           C  
ATOM    892  CB  ALA H 127       7.283  12.814  38.588  1.00 33.21           C  
ATOM    893  C   ALA H 127       6.339  10.793  39.590  1.00 36.78           C  
ATOM    894  O   ALA H 127       5.136  10.652  39.374  1.00 38.01           O  
ATOM    895  N   SER H 128       6.906  10.504  40.782  1.00 32.54           N  
ATOM    896  CA  SER H 128       6.116  10.038  41.885  1.00 34.02           C  
ATOM    897  CB  SER H 128       6.168   8.513  42.078  1.00 36.78           C  
ATOM    898  OG  SER H 128       5.696   7.841  40.922  1.00 50.31           O  
ATOM    899  C   SER H 128       6.703  10.602  43.141  1.00 40.68           C  
ATOM    900  O   SER H 128       7.865  11.004  43.173  1.00 39.42           O  
ATOM    901  N   GLY H 129       5.890  10.649  44.216  1.00 38.57           N  
ATOM    902  CA  GLY H 129       6.375  11.059  45.504  1.00 40.29           C  
ATOM    903  C   GLY H 129       6.230  12.538  45.695  1.00 43.19           C  
ATOM    904  O   GLY H 129       6.611  13.051  46.746  1.00 44.28           O  
ATOM    905  N   PHE H 130       5.708  13.269  44.689  1.00 39.77           N  
ATOM    906  CA  PHE H 130       5.508  14.682  44.865  1.00 38.03           C  
ATOM    907  CB  PHE H 130       6.792  15.528  44.708  1.00 38.61           C  
ATOM    908  CG  PHE H 130       7.325  15.479  43.313  1.00 37.90           C  
ATOM    909  CD1 PHE H 130       8.138  14.446  42.906  1.00 38.88           C  
ATOM    910  CD2 PHE H 130       7.018  16.471  42.408  1.00 38.38           C  
ATOM    911  CE1 PHE H 130       8.636  14.404  41.623  1.00 40.71           C  
ATOM    912  CE2 PHE H 130       7.513  16.435  41.125  1.00 38.00           C  
ATOM    913  CZ  PHE H 130       8.323  15.399  40.729  1.00 37.56           C  
ATOM    914  C   PHE H 130       4.489  15.141  43.865  1.00 39.40           C  
ATOM    915  O   PHE H 130       4.120  14.393  42.961  1.00 38.47           O  
ATOM    916  N   THR H 131       3.995  16.391  44.017  1.00 35.81           N  
ATOM    917  CA  THR H 131       3.009  16.923  43.116  1.00 35.51           C  
ATOM    918  CB  THR H 131       2.120  17.955  43.747  1.00 46.72           C  
ATOM    919  OG1 THR H 131       1.449  17.400  44.868  1.00 51.13           O  
ATOM    920  CG2 THR H 131       1.096  18.435  42.703  1.00 48.43           C  
ATOM    921  C   THR H 131       3.756  17.592  42.005  1.00 38.90           C  
ATOM    922  O   THR H 131       4.415  18.612  42.197  1.00 38.26           O  
ATOM    923  N   PHE H 132       3.627  17.025  40.793  1.00 34.43           N  
ATOM    924  CA  PHE H 132       4.345  17.426  39.613  1.00 33.54           C  
ATOM    925  CB  PHE H 132       4.042  16.475  38.440  1.00 32.41           C  
ATOM    926  CG  PHE H 132       4.792  16.911  37.234  1.00 35.07           C  
ATOM    927  CD1 PHE H 132       6.157  16.768  37.160  1.00 35.01           C  
ATOM    928  CD2 PHE H 132       4.109  17.434  36.161  1.00 34.34           C  
ATOM    929  CE1 PHE H 132       6.832  17.168  36.029  1.00  0.00           C  
ATOM    930  CE2 PHE H 132       4.778  17.831  35.032  1.00  0.00           C  
ATOM    931  CZ  PHE H 132       6.142  17.706  34.966  1.00  0.00           C  
ATOM    932  C   PHE H 132       4.019  18.840  39.208  1.00 36.06           C  
ATOM    933  O   PHE H 132       4.915  19.595  38.834  1.00 34.86           O  
ATOM    934  N   SER H 133       2.738  19.250  39.289  1.00 34.19           N  
ATOM    935  CA  SER H 133       2.321  20.547  38.824  1.00 35.56           C  
ATOM    936  CB  SER H 133       0.800  20.753  38.932  1.00 39.99           C  
ATOM    937  OG  SER H 133       0.398  20.724  40.293  1.00 44.74           O  
ATOM    938  C   SER H 133       2.984  21.647  39.598  1.00 40.54           C  
ATOM    939  O   SER H 133       3.035  22.786  39.137  1.00 40.60           O  
ATOM    940  N   SER H 134       3.476  21.355  40.812  1.00 37.92           N  
ATOM    941  CA  SER H 134       4.119  22.351  41.625  1.00 38.23           C  
ATOM    942  CB  SER H 134       4.306  21.897  43.083  1.00 41.95           C  
ATOM    943  OG  SER H 134       3.042  21.711  43.704  1.00 47.79           O  
ATOM    944  C   SER H 134       5.486  22.686  41.098  1.00 40.49           C  
ATOM    945  O   SER H 134       6.076  23.672  41.540  1.00 41.12           O  
ATOM    946  N   TYR H 135       6.055  21.898  40.158  1.00 34.40           N  
ATOM    947  CA  TYR H 135       7.428  22.199  39.823  1.00 33.18           C  
ATOM    948  CB  TYR H 135       8.412  21.113  40.290  1.00 33.87           C  
ATOM    949  CG  TYR H 135       8.346  21.015  41.774  1.00 36.31           C  
ATOM    950  CD1 TYR H 135       7.382  20.239  42.374  1.00 37.98           C  
ATOM    951  CD2 TYR H 135       9.245  21.693  42.564  1.00 37.32           C  
ATOM    952  CE1 TYR H 135       7.313  20.138  43.743  1.00 38.26           C  
ATOM    953  CE2 TYR H 135       9.181  21.596  43.934  1.00 39.30           C  
ATOM    954  CZ  TYR H 135       8.214  20.819  44.525  1.00 45.75           C  
ATOM    955  OH  TYR H 135       8.147  20.719  45.931  1.00 51.80           O  
ATOM    956  C   TYR H 135       7.673  22.335  38.344  1.00 33.15           C  
ATOM    957  O   TYR H 135       6.969  21.772  37.510  1.00 32.58           O  
ATOM    958  N   ALA H 136       8.699  23.141  37.989  1.00 29.13           N  
ATOM    959  CA  ALA H 136       9.175  23.255  36.637  1.00 28.47           C  
ATOM    960  CB  ALA H 136      10.100  24.463  36.398  1.00 30.12           C  
ATOM    961  C   ALA H 136       9.993  22.012  36.473  1.00 31.73           C  
ATOM    962  O   ALA H 136      10.297  21.372  37.476  1.00 32.64           O  
ATOM    963  N   MET H 137      10.339  21.597  35.234  1.00 28.14           N  
ATOM    964  CA  MET H 137      11.092  20.375  35.096  1.00 26.09           C  
ATOM    965  CB  MET H 137      10.220  19.142  34.805  1.00 26.91           C  
ATOM    966  CG  MET H 137       9.318  18.756  35.979  1.00 30.32           C  
ATOM    967  SD  MET H 137      10.202  18.172  37.459  1.00 33.87           S  
ATOM    968  CE  MET H 137      10.614  16.530  36.800  1.00 29.81           C  
ATOM    969  C   MET H 137      12.079  20.510  33.972  1.00 29.69           C  
ATOM    970  O   MET H 137      11.976  21.416  33.143  1.00 28.59           O  
ATOM    971  N   GLY H 138      13.086  19.603  33.932  1.00 26.87           N  
ATOM    972  CA  GLY H 138      14.054  19.661  32.866  1.00 25.67           C  
ATOM    973  C   GLY H 138      14.615  18.302  32.558  1.00 27.48           C  
ATOM    974  O   GLY H 138      14.440  17.338  33.302  1.00 26.41           O  
ATOM    975  N   TRP H 139      15.318  18.215  31.410  1.00 26.61           N  
ATOM    976  CA  TRP H 139      15.969  17.013  30.950  1.00 26.32           C  
ATOM    977  CB  TRP H 139      15.452  16.484  29.601  1.00 24.75           C  
ATOM    978  CG  TRP H 139      14.094  15.832  29.676  1.00 26.12           C  
ATOM    979  CD2 TRP H 139      13.897  14.424  29.878  1.00 25.71           C  
ATOM    980  CD1 TRP H 139      12.852  16.386  29.573  1.00 28.99           C  
ATOM    981  NE1 TRP H 139      11.892  15.411  29.699  1.00 29.19           N  
ATOM    982  CE2 TRP H 139      12.522  14.198  29.888  1.00 29.86           C  
ATOM    983  CE3 TRP H 139      14.791  13.403  30.043  1.00 26.62           C  
ATOM    984  CZ2 TRP H 139      12.015  12.943  30.062  1.00 28.72           C  
ATOM    985  CZ3 TRP H 139      14.276  12.138  30.219  1.00 27.24           C  
ATOM    986  CH2 TRP H 139      12.915  11.913  30.228  1.00 27.81           C  
ATOM    987  C   TRP H 139      17.419  17.351  30.763  1.00 29.21           C  
ATOM    988  O   TRP H 139      17.767  18.454  30.339  1.00 29.27           O  
ATOM    989  N   VAL H 140      18.304  16.395  31.116  1.00 25.00           N  
ATOM    990  CA  VAL H 140      19.722  16.555  30.967  1.00 25.26           C  
ATOM    991  CB  VAL H 140      20.437  16.710  32.280  1.00 28.62           C  
ATOM    992  CG1 VAL H 140      21.950  16.802  32.015  1.00 28.37           C  
ATOM    993  CG2 VAL H 140      19.857  17.932  33.012  1.00 28.79           C  
ATOM    994  C   VAL H 140      20.217  15.298  30.328  1.00 27.67           C  
ATOM    995  O   VAL H 140      19.609  14.240  30.489  1.00 28.17           O  
ATOM    996  N   ARG H 141      21.331  15.384  29.571  1.00 24.72           N  
ATOM    997  CA  ARG H 141      21.831  14.224  28.883  1.00 23.55           C  
ATOM    998  CB  ARG H 141      21.533  14.278  27.376  1.00 22.60           C  
ATOM    999  CG  ARG H 141      22.147  15.520  26.727  1.00 24.72           C  
ATOM   1000  CD  ARG H 141      21.492  15.956  25.415  1.00 26.94           C  
ATOM   1001  NE  ARG H 141      22.004  15.099  24.313  1.00 27.08           N  
ATOM   1002  CZ  ARG H 141      21.949  15.563  23.030  1.00 34.55           C  
ATOM   1003  NH1 ARG H 141      21.497  16.827  22.780  1.00 26.93           N1+
ATOM   1004  NH2 ARG H 141      22.340  14.767  21.994  1.00 25.33           N  
ATOM   1005  C   ARG H 141      23.320  14.166  29.034  1.00 27.98           C  
ATOM   1006  O   ARG H 141      23.957  15.155  29.397  1.00 28.48           O  
ATOM   1007  N   GLN H 142      23.910  12.972  28.795  1.00 26.14           N  
ATOM   1008  CA  GLN H 142      25.337  12.830  28.863  1.00 26.06           C  
ATOM   1009  CB  GLN H 142      25.829  12.326  30.232  1.00 27.32           C  
ATOM   1010  CG  GLN H 142      27.350  12.250  30.353  1.00 28.65           C  
ATOM   1011  CD  GLN H 142      27.687  11.867  31.787  1.00 34.93           C  
ATOM   1012  OE1 GLN H 142      26.953  11.123  32.435  1.00 33.84           O  
ATOM   1013  NE2 GLN H 142      28.823  12.408  32.304  1.00 31.94           N  
ATOM   1014  C   GLN H 142      25.761  11.838  27.816  1.00 29.45           C  
ATOM   1015  O   GLN H 142      25.397  10.664  27.883  1.00 27.27           O  
ATOM   1016  N   ALA H 143      26.561  12.302  26.828  1.00 27.75           N  
ATOM   1017  CA  ALA H 143      27.072  11.483  25.757  1.00 29.25           C  
ATOM   1018  CB  ALA H 143      27.632  12.296  24.576  1.00 30.62           C  
ATOM   1019  C   ALA H 143      28.192  10.661  26.316  1.00 38.04           C  
ATOM   1020  O   ALA H 143      28.748  10.994  27.360  1.00 35.52           O  
ATOM   1021  N   PRO H 144      28.549   9.585  25.664  1.00 39.23           N  
ATOM   1022  CA  PRO H 144      29.591   8.763  26.206  1.00 40.70           C  
ATOM   1023  CD  PRO H 144      27.603   8.812  24.874  1.00 40.75           C  
ATOM   1024  CB  PRO H 144      29.591   7.486  25.372  1.00 42.64           C  
ATOM   1025  CG  PRO H 144      28.119   7.361  24.927  1.00 45.46           C  
ATOM   1026  C   PRO H 144      30.898   9.482  26.279  1.00 46.38           C  
ATOM   1027  O   PRO H 144      31.317  10.065  25.282  1.00 48.05           O  
ATOM   1028  N   GLY H 145      31.559   9.439  27.454  1.00 43.33           N  
ATOM   1029  CA  GLY H 145      32.846  10.045  27.632  1.00 43.38           C  
ATOM   1030  C   GLY H 145      32.712  11.535  27.733  1.00 46.60           C  
ATOM   1031  O   GLY H 145      33.707  12.250  27.616  1.00 48.05           O  
ATOM   1032  N   LYS H 146      31.486  12.051  27.959  1.00 39.51           N  
ATOM   1033  CA  LYS H 146      31.299  13.477  28.040  1.00 37.48           C  
ATOM   1034  CB  LYS H 146      30.392  14.064  26.939  1.00 39.71           C  
ATOM   1035  CG  LYS H 146      31.049  14.254  25.568  1.00 55.54           C  
ATOM   1036  CD  LYS H 146      31.347  12.972  24.791  1.00 75.20           C  
ATOM   1037  CE  LYS H 146      32.816  12.543  24.853  1.00 95.26           C  
ATOM   1038  NZ  LYS H 146      33.085  11.503  23.833  1.00109.07           N1+
ATOM   1039  C   LYS H 146      30.643  13.822  29.344  1.00 36.65           C  
ATOM   1040  O   LYS H 146      30.344  12.954  30.163  1.00 33.84           O  
ATOM   1041  N   GLY H 147      30.437  15.140  29.571  1.00 33.31           N  
ATOM   1042  CA  GLY H 147      29.831  15.640  30.775  1.00 33.18           C  
ATOM   1043  C   GLY H 147      28.354  15.816  30.570  1.00 35.96           C  
ATOM   1044  O   GLY H 147      27.793  15.407  29.556  1.00 34.32           O  
ATOM   1045  N   LEU H 148      27.694  16.451  31.562  1.00 32.78           N  
ATOM   1046  CA  LEU H 148      26.280  16.705  31.563  1.00 31.26           C  
ATOM   1047  CB  LEU H 148      25.774  17.138  32.951  1.00 31.67           C  
ATOM   1048  CG  LEU H 148      26.025  16.085  34.049  1.00 34.91           C  
ATOM   1049  CD1 LEU H 148      25.508  16.563  35.415  1.00 34.92           C  
ATOM   1050  CD2 LEU H 148      25.461  14.714  33.650  1.00 33.92           C  
ATOM   1051  C   LEU H 148      25.996  17.834  30.612  1.00 33.80           C  
ATOM   1052  O   LEU H 148      26.772  18.783  30.506  1.00 33.91           O  
ATOM   1053  N   GLU H 149      24.860  17.737  29.884  1.00 29.57           N  
ATOM   1054  CA  GLU H 149      24.438  18.747  28.951  1.00 29.21           C  
ATOM   1055  CB  GLU H 149      24.578  18.298  27.486  1.00 29.70           C  
ATOM   1056  CG  GLU H 149      24.141  19.340  26.455  1.00 34.45           C  
ATOM   1057  CD  GLU H 149      24.320  18.720  25.077  1.00 51.91           C  
ATOM   1058  OE1 GLU H 149      25.388  18.093  24.844  1.00 61.45           O  
ATOM   1059  OE2 GLU H 149      23.385  18.853  24.243  1.00 46.11           O1-
ATOM   1060  C   GLU H 149      22.974  18.968  29.199  1.00 30.18           C  
ATOM   1061  O   GLU H 149      22.208  18.013  29.307  1.00 28.73           O  
ATOM   1062  N   TRP H 150      22.532  20.238  29.287  1.00 27.36           N  
ATOM   1063  CA  TRP H 150      21.150  20.503  29.587  1.00 27.54           C  
ATOM   1064  CB  TRP H 150      20.988  21.874  30.268  1.00 27.38           C  
ATOM   1065  CG  TRP H 150      19.604  22.217  30.749  1.00 28.25           C  
ATOM   1066  CD2 TRP H 150      18.673  23.002  29.996  1.00 27.51           C  
ATOM   1067  CD1 TRP H 150      18.992  21.909  31.928  1.00 30.92           C  
ATOM   1068  NE1 TRP H 150      17.732  22.455  31.957  1.00 30.40           N  
ATOM   1069  CE2 TRP H 150      17.523  23.131  30.773  1.00 31.11           C  
ATOM   1070  CE3 TRP H 150      18.771  23.572  28.760  1.00 28.48           C  
ATOM   1071  CZ2 TRP H 150      16.446  23.837  30.322  1.00 30.16           C  
ATOM   1072  CZ3 TRP H 150      17.682  24.279  28.305  1.00 29.62           C  
ATOM   1073  CH2 TRP H 150      16.546  24.407  29.072  1.00 29.70           C  
ATOM   1074  C   TRP H 150      20.371  20.477  28.301  1.00 31.56           C  
ATOM   1075  O   TRP H 150      20.749  21.153  27.350  1.00 32.23           O  
ATOM   1076  N   VAL H 151      19.345  19.594  28.211  1.00 27.17           N  
ATOM   1077  CA  VAL H 151      18.518  19.410  27.038  1.00 26.03           C  
ATOM   1078  CB  VAL H 151      17.969  18.018  26.967  1.00 28.85           C  
ATOM   1079  CG1 VAL H 151      17.095  17.894  25.707  1.00 28.24           C  
ATOM   1080  CG2 VAL H 151      19.152  17.037  27.010  1.00 28.14           C  
ATOM   1081  C   VAL H 151      17.350  20.348  26.863  1.00 27.57           C  
ATOM   1082  O   VAL H 151      17.233  21.019  25.837  1.00 25.84           O  
ATOM   1083  N   ALA H 152      16.444  20.417  27.868  1.00 24.34           N  
ATOM   1084  CA  ALA H 152      15.230  21.180  27.716  1.00 24.46           C  
ATOM   1085  CB  ALA H 152      14.175  20.483  26.840  1.00 24.54           C  
ATOM   1086  C   ALA H 152      14.611  21.378  29.069  1.00 28.25           C  
ATOM   1087  O   ALA H 152      14.953  20.688  30.028  1.00 26.45           O  
ATOM   1088  N   GLY H 153      13.675  22.348  29.175  1.00 25.69           N  
ATOM   1089  CA  GLY H 153      13.020  22.617  30.427  1.00 23.27           C  
ATOM   1090  C   GLY H 153      11.641  23.126  30.139  1.00 28.93           C  
ATOM   1091  O   GLY H 153      11.375  23.645  29.055  1.00 28.60           O  
ATOM   1092  N   ILE H 154      10.727  22.985  31.125  1.00 27.38           N  
ATOM   1093  CA  ILE H 154       9.360  23.380  30.937  1.00 27.62           C  
ATOM   1094  CB  ILE H 154       8.520  22.185  30.577  1.00 29.82           C  
ATOM   1095  CG1 ILE H 154       7.133  22.568  30.048  1.00 30.62           C  
ATOM   1096  CG2 ILE H 154       8.499  21.246  31.793  1.00 27.84           C  
ATOM   1097  CD1 ILE H 154       6.447  21.390  29.355  1.00 35.30           C  
ATOM   1098  C   ILE H 154       8.840  23.980  32.218  1.00 31.59           C  
ATOM   1099  O   ILE H 154       9.221  23.557  33.309  1.00 30.60           O  
ATOM   1100  N   SER H 155       7.947  24.992  32.103  1.00 28.66           N  
ATOM   1101  CA  SER H 155       7.363  25.640  33.249  1.00 29.61           C  
ATOM   1102  CB  SER H 155       6.619  26.942  32.905  1.00 38.08           C  
ATOM   1103  OG  SER H 155       5.536  26.670  32.028  1.00  0.00           O  
ATOM   1104  C   SER H 155       6.385  24.692  33.863  1.00 34.05           C  
ATOM   1105  O   SER H 155       5.844  23.811  33.198  1.00 32.45           O  
ATOM   1106  N   ASP H 156       6.174  24.841  35.184  1.00 32.27           N  
ATOM   1107  CA  ASP H 156       5.334  23.962  35.949  1.00 33.84           C  
ATOM   1108  CB  ASP H 156       5.514  24.133  37.471  1.00 37.76           C  
ATOM   1109  CG  ASP H 156       5.144  25.551  37.883  1.00  0.00           C  
ATOM   1110  OD1 ASP H 156       5.554  26.504  37.167  1.00  0.00           O  
ATOM   1111  OD2 ASP H 156       4.457  25.702  38.928  1.00  0.00           O1-
ATOM   1112  C   ASP H 156       3.915  24.152  35.652  1.00 40.23           C  
ATOM   1113  O   ASP H 156       3.183  23.159  35.531  1.00 39.45           O  
ATOM   1114  N   ASP H 157       3.583  25.461  35.534  1.00  0.00           N  
ATOM   1115  CA  ASP H 157       2.288  26.038  35.385  1.00  0.00           C  
ATOM   1116  CB  ASP H 157       2.290  27.572  35.502  1.00  0.00           C  
ATOM   1117  CG  ASP H 157       2.579  27.940  36.949  1.00  0.00           C  
ATOM   1118  OD1 ASP H 157       2.590  27.015  37.804  1.00  0.00           O  
ATOM   1119  OD2 ASP H 157       2.796  29.152  37.219  1.00  0.00           O1-
ATOM   1120  C   ASP H 157       1.790  25.704  34.040  1.00  0.00           C  
ATOM   1121  O   ASP H 157       1.389  26.564  33.257  1.00  0.00           O  
ATOM   1122  N   GLY H 158       1.816  24.404  33.759  1.00 39.25           N  
ATOM   1123  CA  GLY H 158       1.184  23.911  32.597  1.00 39.88           C  
ATOM   1124  C   GLY H 158       1.931  24.228  31.350  1.00 45.18           C  
ATOM   1125  O   GLY H 158       1.309  24.569  30.349  1.00 46.55           O  
ATOM   1126  N   ASP H 159       3.271  24.140  31.374  1.00 38.96           N  
ATOM   1127  CA  ASP H 159       4.084  24.290  30.197  1.00 37.43           C  
ATOM   1128  CB  ASP H 159       4.049  23.087  29.230  1.00  0.00           C  
ATOM   1129  CG  ASP H 159       2.645  22.846  28.696  1.00  0.00           C  
ATOM   1130  OD1 ASP H 159       1.827  22.253  29.447  1.00  0.00           O  
ATOM   1131  OD2 ASP H 159       2.376  23.233  27.527  1.00  0.00           O1-
ATOM   1132  C   ASP H 159       3.789  25.532  29.424  1.00 39.36           C  
ATOM   1133  O   ASP H 159       3.662  25.487  28.202  1.00 38.82           O  
ATOM   1134  N   SER H 160       3.679  26.678  30.115  1.00 36.62           N  
ATOM   1135  CA  SER H 160       3.483  27.919  29.427  1.00 35.16           C  
ATOM   1136  CB  SER H 160       3.149  29.080  30.379  1.00  0.00           C  
ATOM   1137  OG  SER H 160       1.905  28.843  31.021  1.00  0.00           O  
ATOM   1138  C   SER H 160       4.751  28.275  28.708  1.00 39.17           C  
ATOM   1139  O   SER H 160       4.710  28.823  27.607  1.00 39.79           O  
ATOM   1140  N   TYR H 161       5.919  27.961  29.312  1.00 34.26           N  
ATOM   1141  CA  TYR H 161       7.188  28.329  28.739  1.00 34.43           C  
ATOM   1142  CB  TYR H 161       7.960  29.333  29.615  1.00 40.01           C  
ATOM   1143  CG  TYR H 161       9.258  29.652  28.956  1.00  0.00           C  
ATOM   1144  CD1 TYR H 161       9.339  30.619  27.981  1.00  0.00           C  
ATOM   1145  CD2 TYR H 161      10.403  28.983  29.322  1.00  0.00           C  
ATOM   1146  CE1 TYR H 161      10.539  30.910  27.376  1.00  0.00           C  
ATOM   1147  CE2 TYR H 161      11.606  29.268  28.723  1.00  0.00           C  
ATOM   1148  CZ  TYR H 161      11.675  30.234  27.749  1.00  0.00           C  
ATOM   1149  OH  TYR H 161      12.911  30.528  27.134  1.00  0.00           O  
ATOM   1150  C   TYR H 161       8.043  27.105  28.609  1.00 35.78           C  
ATOM   1151  O   TYR H 161       8.013  26.220  29.463  1.00 34.10           O  
ATOM   1152  N   ILE H 162       8.827  27.028  27.510  1.00 33.73           N  
ATOM   1153  CA  ILE H 162       9.689  25.911  27.238  1.00 33.24           C  
ATOM   1154  CB  ILE H 162       9.190  25.071  26.101  1.00 36.76           C  
ATOM   1155  CG1 ILE H 162       7.810  24.472  26.418  1.00  0.00           C  
ATOM   1156  CG2 ILE H 162      10.265  24.024  25.788  1.00 31.89           C  
ATOM   1157  CD1 ILE H 162       7.126  23.859  25.196  1.00  0.00           C  
ATOM   1158  C   ILE H 162      11.020  26.454  26.803  1.00 36.60           C  
ATOM   1159  O   ILE H 162      11.092  27.548  26.246  1.00 35.75           O  
ATOM   1160  N   SER H 163      12.122  25.714  27.077  1.00 32.19           N  
ATOM   1161  CA  SER H 163      13.415  26.136  26.613  1.00 31.91           C  
ATOM   1162  CB  SER H 163      14.218  26.917  27.669  1.00  0.00           C  
ATOM   1163  OG  SER H 163      14.380  26.132  28.840  1.00  0.00           O  
ATOM   1164  C   SER H 163      14.200  24.919  26.212  1.00 34.23           C  
ATOM   1165  O   SER H 163      13.968  23.825  26.725  1.00 30.48           O  
ATOM   1166  N   TYR H 164      15.157  25.080  25.268  1.00 31.05           N  
ATOM   1167  CA  TYR H 164      15.871  23.942  24.741  1.00 30.09           C  
ATOM   1168  CB  TYR H 164      15.392  23.527  23.340  1.00 31.33           C  
ATOM   1169  CG  TYR H 164      13.953  23.145  23.410  1.00 30.42           C  
ATOM   1170  CD1 TYR H 164      13.578  21.882  23.806  1.00 31.05           C  
ATOM   1171  CD2 TYR H 164      12.980  24.056  23.074  1.00 31.17           C  
ATOM   1172  CE1 TYR H 164      12.249  21.533  23.862  1.00 30.39           C  
ATOM   1173  CE2 TYR H 164      11.650  23.715  23.128  1.00 31.67           C  
ATOM   1174  CZ  TYR H 164      11.284  22.452  23.524  1.00 34.07           C  
ATOM   1175  OH  TYR H 164       9.918  22.101  23.581  1.00 32.19           O  
ATOM   1176  C   TYR H 164      17.324  24.291  24.576  1.00 34.70           C  
ATOM   1177  O   TYR H 164      17.674  25.440  24.312  1.00 34.30           O  
ATOM   1178  N   ALA H 165      18.206  23.276  24.709  1.00 30.90           N  
ATOM   1179  CA  ALA H 165      19.624  23.425  24.508  1.00 30.72           C  
ATOM   1180  CB  ALA H 165      20.433  22.164  24.832  1.00  0.00           C  
ATOM   1181  C   ALA H 165      19.859  23.686  23.053  1.00 34.17           C  
ATOM   1182  O   ALA H 165      19.036  23.342  22.210  1.00 32.16           O  
ATOM   1183  N   THR H 166      21.016  24.294  22.726  1.00 33.45           N  
ATOM   1184  CA  THR H 166      21.345  24.654  21.373  1.00 34.99           C  
ATOM   1185  CB  THR H 166      22.659  25.375  21.272  1.00 38.92           C  
ATOM   1186  OG1 THR H 166      22.850  25.867  19.954  1.00  0.00           O  
ATOM   1187  CG2 THR H 166      23.792  24.406  21.650  1.00  0.00           C  
ATOM   1188  C   THR H 166      21.438  23.434  20.507  1.00 38.58           C  
ATOM   1189  O   THR H 166      21.040  23.465  19.344  1.00 37.36           O  
ATOM   1190  N   ALA H 167      21.977  22.324  21.045  1.00 34.23           N  
ATOM   1191  CA  ALA H 167      22.201  21.151  20.245  1.00 34.27           C  
ATOM   1192  CB  ALA H 167      22.868  20.014  21.038  1.00 34.12           C  
ATOM   1193  C   ALA H 167      20.906  20.615  19.696  1.00 37.45           C  
ATOM   1194  O   ALA H 167      20.867  20.134  18.564  1.00 36.52           O  
ATOM   1195  N   VAL H 168      19.852  20.587  20.535  1.00 33.08           N  
ATOM   1196  CA  VAL H 168      18.529  20.104  20.227  1.00 31.46           C  
ATOM   1197  CB  VAL H 168      17.837  19.513  21.420  1.00 32.80           C  
ATOM   1198  CG1 VAL H 168      18.641  18.277  21.867  1.00 31.46           C  
ATOM   1199  CG2 VAL H 168      17.692  20.594  22.502  1.00 32.33           C  
ATOM   1200  C   VAL H 168      17.593  21.092  19.577  1.00 35.18           C  
ATOM   1201  O   VAL H 168      16.580  20.672  19.020  1.00 33.22           O  
ATOM   1202  N   LYS H 169      17.840  22.417  19.672  1.00 36.80           N  
ATOM   1203  CA  LYS H 169      16.849  23.371  19.231  1.00 38.33           C  
ATOM   1204  CB  LYS H 169      17.266  24.849  19.373  1.00 42.88           C  
ATOM   1205  CG  LYS H 169      17.144  25.354  20.814  1.00 56.28           C  
ATOM   1206  CD  LYS H 169      17.686  26.765  21.047  1.00 70.99           C  
ATOM   1207  CE  LYS H 169      19.090  26.803  21.654  1.00 75.69           C  
ATOM   1208  NZ  LYS H 169      19.500  28.206  21.890  1.00 78.79           N1+
ATOM   1209  C   LYS H 169      16.369  23.129  17.832  1.00 40.77           C  
ATOM   1210  O   LYS H 169      17.143  22.913  16.900  1.00 41.23           O  
ATOM   1211  N   GLY H 170      15.022  23.147  17.695  1.00 37.29           N  
ATOM   1212  CA  GLY H 170      14.305  22.988  16.462  1.00 37.80           C  
ATOM   1213  C   GLY H 170      13.833  21.567  16.350  1.00 40.21           C  
ATOM   1214  O   GLY H 170      12.799  21.295  15.740  1.00 40.85           O  
ATOM   1215  N   ARG H 171      14.649  20.627  16.860  1.00 34.14           N  
ATOM   1216  CA  ARG H 171      14.411  19.208  16.891  1.00 33.03           C  
ATOM   1217  CB  ARG H 171      15.713  18.396  16.912  1.00 30.42           C  
ATOM   1218  CG  ARG H 171      16.562  18.596  15.656  1.00 37.06           C  
ATOM   1219  CD  ARG H 171      17.844  17.766  15.663  1.00 36.31           C  
ATOM   1220  NE  ARG H 171      18.582  18.112  16.908  1.00 31.93           N  
ATOM   1221  CZ  ARG H 171      19.365  17.172  17.512  1.00 37.87           C  
ATOM   1222  NH1 ARG H 171      19.519  15.943  16.940  1.00 33.91           N1+
ATOM   1223  NH2 ARG H 171      19.976  17.448  18.700  1.00 33.83           N  
ATOM   1224  C   ARG H 171      13.570  18.732  18.048  1.00 35.74           C  
ATOM   1225  O   ARG H 171      12.931  17.684  17.941  1.00 34.47           O  
ATOM   1226  N   ALA H 172      13.576  19.444  19.200  1.00 32.88           N  
ATOM   1227  CA  ALA H 172      12.997  18.862  20.387  1.00 31.52           C  
ATOM   1228  CB  ALA H 172      13.960  18.861  21.587  1.00 32.21           C  
ATOM   1229  C   ALA H 172      11.738  19.526  20.848  1.00 35.53           C  
ATOM   1230  O   ALA H 172      11.491  20.706  20.601  1.00 35.03           O  
ATOM   1231  N   THR H 173      10.881  18.723  21.521  1.00 30.12           N  
ATOM   1232  CA  THR H 173       9.665  19.214  22.099  1.00 29.27           C  
ATOM   1233  CB  THR H 173       8.438  18.784  21.350  1.00 39.06           C  
ATOM   1234  OG1 THR H 173       8.508  19.230  20.005  1.00 44.55           O  
ATOM   1235  CG2 THR H 173       7.198  19.382  22.035  1.00 34.79           C  
ATOM   1236  C   THR H 173       9.564  18.654  23.490  1.00 29.58           C  
ATOM   1237  O   THR H 173       9.587  17.439  23.685  1.00 28.89           O  
ATOM   1238  N   ILE H 174       9.444  19.544  24.497  1.00 26.47           N  
ATOM   1239  CA  ILE H 174       9.285  19.138  25.866  1.00 26.87           C  
ATOM   1240  CB  ILE H 174      10.172  19.864  26.839  1.00 30.24           C  
ATOM   1241  CG1 ILE H 174      10.146  19.181  28.220  1.00 30.96           C  
ATOM   1242  CG2 ILE H 174       9.744  21.337  26.873  1.00 28.94           C  
ATOM   1243  CD1 ILE H 174      11.228  19.690  29.172  1.00 31.69           C  
ATOM   1244  C   ILE H 174       7.866  19.453  26.206  1.00 30.82           C  
ATOM   1245  O   ILE H 174       7.344  20.501  25.830  1.00 29.29           O  
ATOM   1246  N   SER H 175       7.182  18.509  26.877  1.00 28.87           N  
ATOM   1247  CA  SER H 175       5.817  18.735  27.235  1.00 27.74           C  
ATOM   1248  CB  SER H 175       4.818  18.159  26.218  1.00 30.53           C  
ATOM   1249  OG  SER H 175       4.957  16.747  26.145  1.00 29.58           O  
ATOM   1250  C   SER H 175       5.586  18.041  28.535  1.00 29.44           C  
ATOM   1251  O   SER H 175       6.424  17.261  28.983  1.00 28.77           O  
ATOM   1252  N   ARG H 176       4.446  18.331  29.192  1.00 25.17           N  
ATOM   1253  CA  ARG H 176       4.192  17.710  30.458  1.00 26.12           C  
ATOM   1254  CB  ARG H 176       4.611  18.590  31.650  1.00 26.23           C  
ATOM   1255  CG  ARG H 176       3.904  19.948  31.683  1.00 30.63           C  
ATOM   1256  CD  ARG H 176       4.549  20.959  32.637  1.00 33.55           C  
ATOM   1257  NE  ARG H 176       4.313  20.503  34.037  1.00 33.31           N  
ATOM   1258  CZ  ARG H 176       5.257  20.743  34.994  1.00 37.88           C  
ATOM   1259  NH1 ARG H 176       6.438  21.338  34.654  1.00 30.89           N1+
ATOM   1260  NH2 ARG H 176       5.020  20.394  36.291  1.00 32.53           N  
ATOM   1261  C   ARG H 176       2.720  17.442  30.572  1.00 33.40           C  
ATOM   1262  O   ARG H 176       1.900  18.064  29.897  1.00 33.12           O  
ATOM   1263  N   ASP H 177       2.362  16.454  31.419  1.00 32.99           N  
ATOM   1264  CA  ASP H 177       0.993  16.101  31.674  1.00 33.39           C  
ATOM   1265  CB  ASP H 177       0.608  14.751  31.043  1.00 34.41           C  
ATOM   1266  CG  ASP H 177      -0.896  14.555  31.155  1.00 44.23           C  
ATOM   1267  OD1 ASP H 177      -1.509  15.139  32.088  1.00 38.93           O  
ATOM   1268  OD2 ASP H 177      -1.454  13.815  30.301  1.00 52.74           O1-
ATOM   1269  C   ASP H 177       0.886  15.966  33.162  1.00 36.52           C  
ATOM   1270  O   ASP H 177       1.198  14.914  33.717  1.00 36.86           O  
ATOM   1271  N   ASN H 178       0.425  17.034  33.843  1.00 34.44           N  
ATOM   1272  CA  ASN H 178       0.360  17.055  35.279  1.00 36.27           C  
ATOM   1273  CB  ASN H 178      -0.135  18.405  35.828  1.00 38.56           C  
ATOM   1274  CG  ASN H 178       0.914  19.460  35.495  1.00 47.13           C  
ATOM   1275  OD1 ASN H 178       2.111  19.182  35.463  1.00 37.93           O  
ATOM   1276  ND2 ASN H 178       0.452  20.713  35.233  1.00 37.52           N  
ATOM   1277  C   ASN H 178      -0.572  15.988  35.776  1.00 43.08           C  
ATOM   1278  O   ASN H 178      -0.316  15.364  36.805  1.00 43.60           O  
ATOM   1279  N   GLY H 179      -1.696  15.757  35.070  1.00 40.17           N  
ATOM   1280  CA  GLY H 179      -2.647  14.769  35.512  1.00 41.00           C  
ATOM   1281  C   GLY H 179      -2.011  13.407  35.505  1.00 43.87           C  
ATOM   1282  O   GLY H 179      -2.251  12.594  36.396  1.00 44.14           O  
ATOM   1283  N   GLN H 180      -1.228  13.120  34.448  1.00 39.30           N  
ATOM   1284  CA  GLN H 180      -0.508  11.892  34.238  1.00 38.08           C  
ATOM   1285  CB  GLN H 180       0.001  11.732  32.796  1.00 38.79           C  
ATOM   1286  CG  GLN H 180      -1.126  11.423  31.814  1.00 43.24           C  
ATOM   1287  CD  GLN H 180      -1.650  10.043  32.179  1.00 52.51           C  
ATOM   1288  OE1 GLN H 180      -0.886   9.084  32.268  1.00 45.64           O  
ATOM   1289  NE2 GLN H 180      -2.985   9.940  32.415  1.00 44.21           N  
ATOM   1290  C   GLN H 180       0.675  11.799  35.156  1.00 38.07           C  
ATOM   1291  O   GLN H 180       1.128  10.700  35.470  1.00 38.46           O  
ATOM   1292  N   SER H 181       1.202  12.956  35.608  1.00 31.80           N  
ATOM   1293  CA  SER H 181       2.403  13.017  36.397  1.00 31.48           C  
ATOM   1294  CB  SER H 181       2.350  12.155  37.670  1.00 38.96           C  
ATOM   1295  OG  SER H 181       3.492  12.417  38.472  1.00 52.36           O  
ATOM   1296  C   SER H 181       3.558  12.566  35.555  1.00 32.54           C  
ATOM   1297  O   SER H 181       4.423  11.811  36.001  1.00 33.18           O  
ATOM   1298  N   THR H 182       3.594  13.044  34.289  1.00 29.61           N  
ATOM   1299  CA  THR H 182       4.648  12.665  33.391  1.00 27.42           C  
ATOM   1300  CB  THR H 182       4.150  11.776  32.296  1.00 33.33           C  
ATOM   1301  OG1 THR H 182       3.500  10.634  32.830  1.00 29.55           O  
ATOM   1302  CG2 THR H 182       5.361  11.327  31.484  1.00 34.76           C  
ATOM   1303  C   THR H 182       5.205  13.893  32.716  1.00 29.76           C  
ATOM   1304  O   THR H 182       4.513  14.897  32.558  1.00 29.56           O  
ATOM   1305  N   VAL H 183       6.499  13.829  32.320  1.00 26.87           N  
ATOM   1306  CA  VAL H 183       7.195  14.839  31.562  1.00 25.81           C  
ATOM   1307  CB  VAL H 183       8.424  15.372  32.235  1.00 29.34           C  
ATOM   1308  CG1 VAL H 183       9.066  16.435  31.326  1.00 29.07           C  
ATOM   1309  CG2 VAL H 183       8.043  15.892  33.630  1.00 29.80           C  
ATOM   1310  C   VAL H 183       7.665  14.112  30.342  1.00 29.49           C  
ATOM   1311  O   VAL H 183       8.134  12.980  30.445  1.00 30.08           O  
ATOM   1312  N   ARG H 184       7.562  14.736  29.151  1.00 26.47           N  
ATOM   1313  CA  ARG H 184       7.890  14.016  27.949  1.00 25.92           C  
ATOM   1314  CB  ARG H 184       6.643  13.827  27.064  1.00 29.71           C  
ATOM   1315  CG  ARG H 184       6.853  13.068  25.754  1.00 33.18           C  
ATOM   1316  CD  ARG H 184       5.562  12.957  24.938  1.00 40.72           C  
ATOM   1317  NE  ARG H 184       5.864  12.205  23.689  1.00 38.04           N  
ATOM   1318  CZ  ARG H 184       4.862  11.902  22.814  1.00 58.45           C  
ATOM   1319  NH1 ARG H 184       3.589  12.322  23.064  1.00 45.30           N1+
ATOM   1320  NH2 ARG H 184       5.130  11.180  21.687  1.00 50.37           N  
ATOM   1321  C   ARG H 184       8.892  14.791  27.150  1.00 27.64           C  
ATOM   1322  O   ARG H 184       8.838  16.016  27.076  1.00 28.24           O  
ATOM   1323  N   LEU H 185       9.859  14.070  26.542  1.00 24.64           N  
ATOM   1324  CA  LEU H 185      10.835  14.710  25.710  1.00 25.95           C  
ATOM   1325  CB  LEU H 185      12.268  14.611  26.264  1.00 25.46           C  
ATOM   1326  CG  LEU H 185      13.326  15.294  25.378  1.00 30.10           C  
ATOM   1327  CD1 LEU H 185      13.100  16.811  25.299  1.00 29.77           C  
ATOM   1328  CD2 LEU H 185      14.750  14.923  25.825  1.00 31.48           C  
ATOM   1329  C   LEU H 185      10.826  14.016  24.379  1.00 29.36           C  
ATOM   1330  O   LEU H 185      11.099  12.820  24.284  1.00 28.00           O  
ATOM   1331  N   GLN H 186      10.513  14.765  23.304  1.00 26.86           N  
ATOM   1332  CA  GLN H 186      10.492  14.205  21.981  1.00 26.89           C  
ATOM   1333  CB  GLN H 186       9.191  14.525  21.226  1.00 28.00           C  
ATOM   1334  CG  GLN H 186       7.949  13.970  21.929  1.00 32.29           C  
ATOM   1335  CD  GLN H 186       6.711  14.428  21.169  1.00 45.25           C  
ATOM   1336  OE1 GLN H 186       6.405  13.924  20.091  1.00 49.09           O  
ATOM   1337  NE2 GLN H 186       5.976  15.414  21.750  1.00 35.50           N  
ATOM   1338  C   GLN H 186      11.626  14.842  21.241  1.00 30.74           C  
ATOM   1339  O   GLN H 186      11.879  16.036  21.400  1.00 29.25           O  
ATOM   1340  N   LEU H 187      12.365  14.042  20.444  1.00 27.86           N  
ATOM   1341  CA  LEU H 187      13.477  14.545  19.687  1.00 28.64           C  
ATOM   1342  CB  LEU H 187      14.824  14.199  20.353  1.00 28.72           C  
ATOM   1343  CG  LEU H 187      16.071  14.813  19.689  1.00 34.26           C  
ATOM   1344  CD1 LEU H 187      16.008  16.349  19.703  1.00 33.76           C  
ATOM   1345  CD2 LEU H 187      17.357  14.282  20.347  1.00 35.13           C  
ATOM   1346  C   LEU H 187      13.416  13.903  18.327  1.00 33.86           C  
ATOM   1347  O   LEU H 187      13.177  12.701  18.220  1.00 34.29           O  
ATOM   1348  N   ASN H 188      13.628  14.689  17.246  1.00 31.65           N  
ATOM   1349  CA  ASN H 188      13.557  14.143  15.914  1.00 31.67           C  
ATOM   1350  CB  ASN H 188      12.371  14.667  15.079  1.00 36.65           C  
ATOM   1351  CG  ASN H 188      12.528  16.165  14.854  1.00 57.03           C  
ATOM   1352  OD1 ASN H 188      13.359  16.820  15.480  1.00 52.60           O  
ATOM   1353  ND2 ASN H 188      11.695  16.727  13.938  1.00 53.99           N  
ATOM   1354  C   ASN H 188      14.824  14.482  15.186  1.00 34.50           C  
ATOM   1355  O   ASN H 188      15.702  15.146  15.732  1.00 33.31           O  
ATOM   1356  N   ASN H 189      14.952  14.004  13.926  1.00 32.18           N  
ATOM   1357  CA  ASN H 189      16.137  14.241  13.146  1.00 31.99           C  
ATOM   1358  CB  ASN H 189      16.341  15.720  12.774  1.00 32.86           C  
ATOM   1359  CG  ASN H 189      15.295  16.090  11.730  1.00 45.41           C  
ATOM   1360  OD1 ASN H 189      14.617  17.111  11.838  1.00 40.62           O  
ATOM   1361  ND2 ASN H 189      15.163  15.236  10.682  1.00 40.88           N  
ATOM   1362  C   ASN H 189      17.301  13.793  13.964  1.00 33.51           C  
ATOM   1363  O   ASN H 189      18.311  14.488  14.074  1.00 32.68           O  
ATOM   1364  N   LEU H 190      17.186  12.581  14.534  1.00 29.90           N  
ATOM   1365  CA  LEU H 190      18.176  12.049  15.420  1.00 28.18           C  
ATOM   1366  CB  LEU H 190      17.806  10.670  15.996  1.00 26.68           C  
ATOM   1367  CG  LEU H 190      16.608  10.695  16.965  1.00 28.78           C  
ATOM   1368  CD1 LEU H 190      16.294   9.287  17.496  1.00 26.36           C  
ATOM   1369  CD2 LEU H 190      16.833  11.707  18.100  1.00 30.55           C  
ATOM   1370  C   LEU H 190      19.487  11.912  14.722  1.00 33.40           C  
ATOM   1371  O   LEU H 190      19.562  11.579  13.540  1.00 32.09           O  
ATOM   1372  N   ARG H 191      20.567  12.199  15.472  1.00 31.61           N  
ATOM   1373  CA  ARG H 191      21.900  12.099  14.959  0.50 32.88           C  
ATOM   1374  CB  ARG H 191      22.523  13.467  14.626  0.50 35.82           C  
ATOM   1375  CG  ARG H 191      22.538  14.453  15.794  0.50 40.49           C  
ATOM   1376  CD  ARG H 191      22.948  15.868  15.383  0.50 41.46           C  
ATOM   1377  NE  ARG H 191      22.006  16.306  14.316  0.50 41.19           N  
ATOM   1378  CZ  ARG H 191      21.633  17.614  14.215  0.50 50.01           C  
ATOM   1379  NH1 ARG H 191      22.111  18.535  15.102  0.50 39.19           N1+
ATOM   1380  NH2 ARG H 191      20.776  18.004  13.227  0.50 31.35           N  
ATOM   1381  C   ARG H 191      22.738  11.389  15.980  1.00 36.00           C  
ATOM   1382  O   ARG H 191      22.300  11.129  17.099  1.00 31.79           O  
ATOM   1383  N   ALA H 192      23.985  11.058  15.600  1.00 33.44           N  
ATOM   1384  CA  ALA H 192      24.890  10.302  16.423  1.00 33.52           C  
ATOM   1385  CB  ALA H 192      26.256  10.074  15.753  1.00 34.68           C  
ATOM   1386  C   ALA H 192      25.134  11.044  17.702  1.00 37.62           C  
ATOM   1387  O   ALA H 192      25.269  10.436  18.764  1.00 37.88           O  
ATOM   1388  N   GLU H 193      25.177  12.385  17.629  1.00 33.77           N  
ATOM   1389  CA  GLU H 193      25.484  13.243  18.738  1.00 34.46           C  
ATOM   1390  CB  GLU H 193      25.537  14.735  18.356  1.00 37.30           C  
ATOM   1391  CG  GLU H 193      26.819  15.146  17.619  1.00 51.74           C  
ATOM   1392  CD  GLU H 193      26.669  14.926  16.118  1.00 74.53           C  
ATOM   1393  OE1 GLU H 193      26.175  13.845  15.704  1.00 43.40           O  
ATOM   1394  OE2 GLU H 193      27.053  15.854  15.356  1.00 73.41           O1-
ATOM   1395  C   GLU H 193      24.472  13.067  19.833  1.00 35.15           C  
ATOM   1396  O   GLU H 193      24.753  13.378  20.988  1.00 33.46           O  
ATOM   1397  N   ASP H 194      23.250  12.631  19.481  1.00 30.94           N  
ATOM   1398  CA  ASP H 194      22.146  12.405  20.380  1.00 28.16           C  
ATOM   1399  CB  ASP H 194      20.819  12.188  19.638  1.00 28.73           C  
ATOM   1400  CG  ASP H 194      20.443  13.511  18.984  1.00 31.54           C  
ATOM   1401  OD1 ASP H 194      20.822  14.576  19.541  1.00 31.38           O  
ATOM   1402  OD2 ASP H 194      19.777  13.473  17.915  1.00 36.14           O1-
ATOM   1403  C   ASP H 194      22.370  11.214  21.281  1.00 31.89           C  
ATOM   1404  O   ASP H 194      21.689  11.080  22.296  1.00 30.39           O  
ATOM   1405  N   THR H 195      23.269  10.274  20.920  1.00 28.15           N  
ATOM   1406  CA  THR H 195      23.465   9.097  21.736  1.00 27.03           C  
ATOM   1407  CB  THR H 195      24.465   8.136  21.156  1.00 30.81           C  
ATOM   1408  OG1 THR H 195      24.046   7.718  19.864  1.00 29.71           O  
ATOM   1409  CG2 THR H 195      24.592   6.920  22.091  1.00 32.31           C  
ATOM   1410  C   THR H 195      23.957   9.506  23.094  1.00 29.69           C  
ATOM   1411  O   THR H 195      24.852  10.344  23.212  1.00 27.24           O  
ATOM   1412  N   ALA H 196      23.368   8.916  24.164  1.00 27.13           N  
ATOM   1413  CA  ALA H 196      23.764   9.293  25.493  1.00 27.15           C  
ATOM   1414  CB  ALA H 196      23.788  10.819  25.685  1.00  0.00           C  
ATOM   1415  C   ALA H 196      22.746   8.788  26.473  1.00 28.57           C  
ATOM   1416  O   ALA H 196      21.791   8.100  26.115  1.00 28.78           O  
ATOM   1417  N   THR H 197      22.951   9.128  27.765  1.00 24.59           N  
ATOM   1418  CA  THR H 197      22.020   8.781  28.799  1.00 24.49           C  
ATOM   1419  CB  THR H 197      22.688   8.385  30.083  1.00 33.12           C  
ATOM   1420  OG1 THR H 197      23.550   7.277  29.861  1.00 36.04           O  
ATOM   1421  CG2 THR H 197      21.610   8.014  31.115  1.00 25.54           C  
ATOM   1422  C   THR H 197      21.219  10.021  29.060  1.00 27.64           C  
ATOM   1423  O   THR H 197      21.776  11.109  29.199  1.00 26.78           O  
ATOM   1424  N   TYR H 198      19.878   9.887  29.127  1.00 24.93           N  
ATOM   1425  CA  TYR H 198      19.010  11.019  29.316  1.00 24.80           C  
ATOM   1426  CB  TYR H 198      17.847  11.070  28.308  1.00 25.41           C  
ATOM   1427  CG  TYR H 198      18.385  11.492  26.981  1.00 25.68           C  
ATOM   1428  CD1 TYR H 198      19.010  10.592  26.149  1.00 25.26           C  
ATOM   1429  CD2 TYR H 198      18.278  12.805  26.580  1.00 27.65           C  
ATOM   1430  CE1 TYR H 198      19.504  10.993  24.930  1.00 26.46           C  
ATOM   1431  CE2 TYR H 198      18.770  13.212  25.362  1.00 27.69           C  
ATOM   1432  CZ  TYR H 198      19.384  12.304  24.533  1.00 30.51           C  
ATOM   1433  OH  TYR H 198      19.892  12.711  23.281  1.00 30.05           O  
ATOM   1434  C   TYR H 198      18.413  10.938  30.682  1.00 28.03           C  
ATOM   1435  O   TYR H 198      17.898   9.894  31.082  1.00 26.90           O  
ATOM   1436  N   TYR H 199      18.472  12.062  31.431  1.00 24.66           N  
ATOM   1437  CA  TYR H 199      17.997  12.074  32.786  1.00 24.96           C  
ATOM   1438  CB  TYR H 199      19.054  12.541  33.807  1.00 26.52           C  
ATOM   1439  CG  TYR H 199      20.293  11.709  33.762  1.00 28.61           C  
ATOM   1440  CD1 TYR H 199      20.393  10.532  34.468  1.00 30.70           C  
ATOM   1441  CD2 TYR H 199      21.373  12.131  33.022  1.00 29.84           C  
ATOM   1442  CE1 TYR H 199      21.550   9.786  34.421  1.00 31.26           C  
ATOM   1443  CE2 TYR H 199      22.532  11.392  32.971  1.00 31.91           C  
ATOM   1444  CZ  TYR H 199      22.622  10.216  33.676  1.00 37.66           C  
ATOM   1445  OH  TYR H 199      23.810   9.454  33.629  1.00 42.91           O  
ATOM   1446  C   TYR H 199      16.920  13.109  32.936  1.00 30.44           C  
ATOM   1447  O   TYR H 199      17.015  14.218  32.412  1.00 28.18           O  
ATOM   1448  N   CYS H 200      15.853  12.738  33.668  1.00 27.81           N  
ATOM   1449  CA  CYS H 200      14.783  13.606  34.068  1.00 30.80           C  
ATOM   1450  CB  CYS H 200      13.530  12.766  34.379  1.00 34.37           C  
ATOM   1451  SG  CYS H 200      12.047  13.661  34.915  1.00 40.85           S  
ATOM   1452  C   CYS H 200      15.290  14.248  35.337  1.00 31.72           C  
ATOM   1453  O   CYS H 200      15.888  13.561  36.166  1.00 29.51           O  
ATOM   1454  N   ALA H 201      15.096  15.574  35.530  1.00 28.77           N  
ATOM   1455  CA  ALA H 201      15.615  16.208  36.724  1.00 28.49           C  
ATOM   1456  CB  ALA H 201      16.854  17.081  36.460  1.00 28.92           C  
ATOM   1457  C   ALA H 201      14.557  17.104  37.324  1.00 32.24           C  
ATOM   1458  O   ALA H 201      13.825  17.773  36.596  1.00 30.92           O  
ATOM   1459  N   ARG H 202      14.473  17.145  38.682  1.00 29.78           N  
ATOM   1460  CA  ARG H 202      13.492  17.926  39.409  1.00 29.27           C  
ATOM   1461  CB  ARG H 202      12.646  17.052  40.357  1.00 29.07           C  
ATOM   1462  CG  ARG H 202      11.794  17.835  41.360  1.00 31.45           C  
ATOM   1463  CD  ARG H 202      11.042  16.936  42.346  1.00 33.89           C  
ATOM   1464  NE  ARG H 202      10.401  17.812  43.367  1.00  0.00           N  
ATOM   1465  CZ  ARG H 202      11.018  18.038  44.565  1.00  0.00           C  
ATOM   1466  NH1 ARG H 202      12.215  17.444  44.844  1.00  0.00           N1+
ATOM   1467  NH2 ARG H 202      10.430  18.851  45.490  1.00  0.00           N  
ATOM   1468  C   ARG H 202      14.157  18.961  40.281  1.00 34.25           C  
ATOM   1469  O   ARG H 202      15.102  18.662  41.009  1.00 33.60           O  
ATOM   1470  N   SER H 203      13.637  20.211  40.258  1.00 32.10           N  
ATOM   1471  CA  SER H 203      14.201  21.301  41.026  1.00 33.64           C  
ATOM   1472  CB  SER H 203      13.743  22.692  40.553  1.00 36.19           C  
ATOM   1473  OG  SER H 203      14.203  22.933  39.231  1.00  0.00           O  
ATOM   1474  C   SER H 203      13.782  21.149  42.465  1.00 40.21           C  
ATOM   1475  O   SER H 203      12.740  20.575  42.773  1.00 40.45           O  
ATOM   1476  N   HIS H 204      14.617  21.663  43.392  1.00 39.13           N  
ATOM   1477  CA  HIS H 204      14.390  21.573  44.804  1.00 40.01           C  
ATOM   1478  ND1 HIS H 204      15.690  20.360  47.605  1.00  0.00           N  
ATOM   1479  CG  HIS H 204      15.394  21.605  47.094  1.00  0.00           C  
ATOM   1480  CB  HIS H 204      15.598  21.985  45.659  1.00 41.93           C  
ATOM   1481  NE2 HIS H 204      14.850  21.552  49.282  1.00  0.00           N  
ATOM   1482  CD2 HIS H 204      14.884  22.321  48.133  1.00  0.00           C  
ATOM   1483  CE1 HIS H 204      15.345  20.383  48.916  1.00  0.00           C  
ATOM   1484  C   HIS H 204      13.222  22.413  45.234  1.00 45.92           C  
ATOM   1485  O   HIS H 204      12.465  22.001  46.111  1.00 47.34           O  
ATOM   1486  N   CYS H 205      13.046  23.613  44.640  1.00 41.74           N  
ATOM   1487  CA  CYS H 205      12.012  24.532  45.059  1.00 42.49           C  
ATOM   1488  CB  CYS H 205      12.505  25.985  45.173  1.00 43.51           C  
ATOM   1489  SG  CYS H 205      13.788  26.179  46.447  1.00  0.00           S  
ATOM   1490  C   CYS H 205      10.876  24.522  44.077  1.00 45.15           C  
ATOM   1491  O   CYS H 205      10.986  23.966  42.987  1.00 43.01           O  
ATOM   1492  N   SER H 206       9.742  25.158  44.452  1.00 42.20           N  
ATOM   1493  CA  SER H 206       8.544  25.184  43.650  1.00 41.23           C  
ATOM   1494  CB  SER H 206       7.303  25.679  44.411  1.00 44.14           C  
ATOM   1495  OG  SER H 206       6.977  24.773  45.454  1.00  0.00           O  
ATOM   1496  C   SER H 206       8.724  26.070  42.452  1.00 43.31           C  
ATOM   1497  O   SER H 206       9.727  26.763  42.308  1.00 41.82           O  
ATOM   1498  N   GLY H 207       7.701  26.079  41.571  1.00 40.77           N  
ATOM   1499  CA  GLY H 207       7.726  26.743  40.293  1.00 40.08           C  
ATOM   1500  C   GLY H 207       7.965  28.214  40.431  1.00 46.25           C  
ATOM   1501  O   GLY H 207       8.588  28.824  39.562  1.00 46.44           O  
ATOM   1502  N   CYS H 208       7.410  28.851  41.474  1.00 44.14           N  
ATOM   1503  CA  CYS H 208       7.636  30.258  41.619  1.00 45.31           C  
ATOM   1504  CB  CYS H 208       6.840  30.860  42.787  1.00 48.36           C  
ATOM   1505  SG  CYS H 208       5.045  30.745  42.527  1.00  0.00           S  
ATOM   1506  C   CYS H 208       9.090  30.491  41.896  1.00 49.36           C  
ATOM   1507  O   CYS H 208       9.708  31.388  41.319  1.00 49.79           O  
ATOM   1508  N   ARG H 209       9.655  29.691  42.822  1.00 43.83           N  
ATOM   1509  CA  ARG H 209      11.012  29.835  43.268  1.00 43.85           C  
ATOM   1510  CB  ARG H 209      11.288  28.996  44.527  1.00 45.83           C  
ATOM   1511  CG  ARG H 209      10.425  29.418  45.719  1.00 55.28           C  
ATOM   1512  CD  ARG H 209      11.165  30.259  46.760  1.00 74.04           C  
ATOM   1513  NE  ARG H 209      12.023  29.334  47.553  1.00  0.00           N  
ATOM   1514  CZ  ARG H 209      13.001  29.838  48.361  1.00  0.00           C  
ATOM   1515  NH1 ARG H 209      13.231  31.183  48.388  1.00  0.00           N1+
ATOM   1516  NH2 ARG H 209      13.740  29.002  49.145  1.00  0.00           N  
ATOM   1517  C   ARG H 209      12.022  29.452  42.229  1.00 47.27           C  
ATOM   1518  O   ARG H 209      12.975  30.195  41.994  1.00 46.60           O  
ATOM   1519  N   ASN H 210      11.856  28.295  41.554  1.00 42.70           N  
ATOM   1520  CA  ASN H 210      12.941  27.943  40.693  1.00 41.72           C  
ATOM   1521  CB  ASN H 210      13.812  26.802  41.246  1.00 42.44           C  
ATOM   1522  CG  ASN H 210      14.538  27.323  42.478  1.00  0.00           C  
ATOM   1523  OD1 ASN H 210      14.886  28.500  42.555  1.00  0.00           O  
ATOM   1524  ND2 ASN H 210      14.776  26.423  43.469  1.00  0.00           N  
ATOM   1525  C   ASN H 210      12.491  27.516  39.343  1.00 41.32           C  
ATOM   1526  O   ASN H 210      11.486  26.827  39.157  1.00 40.72           O  
ATOM   1527  N   ALA H 211      13.302  27.942  38.363  1.00 36.09           N  
ATOM   1528  CA  ALA H 211      13.287  27.480  37.015  1.00 34.93           C  
ATOM   1529  CB  ALA H 211      14.038  28.395  36.034  1.00  0.00           C  
ATOM   1530  C   ALA H 211      14.110  26.209  37.203  1.00 36.76           C  
ATOM   1531  O   ALA H 211      14.014  25.556  38.220  1.00 36.46           O  
ATOM   1532  N   ALA H 212      14.994  25.815  36.293  1.00 31.40           N  
ATOM   1533  CA  ALA H 212      15.764  24.570  36.211  1.00 29.61           C  
ATOM   1534  CB  ALA H 212      16.478  24.456  34.854  1.00 29.83           C  
ATOM   1535  C   ALA H 212      16.908  24.024  37.371  1.00 33.18           C  
ATOM   1536  O   ALA H 212      17.388  23.003  36.869  1.00 32.31           O  
ATOM   1537  N   LEU H 213      17.478  24.571  38.670  1.00 39.46           N  
ATOM   1538  CA  LEU H 213      18.408  24.344  39.899  0.50 40.67           C  
ATOM   1539  CB  LEU H 213      18.346  25.567  40.823  0.50 42.26           C  
ATOM   1540  CG  LEU H 213      19.213  25.494  42.086  1.00  0.00           C  
ATOM   1541  CD1 LEU H 213      20.715  25.448  41.756  1.00  0.00           C  
ATOM   1542  CD2 LEU H 213      18.835  26.644  43.028  1.00  0.00           C  
ATOM   1543  C   LEU H 213      18.050  23.077  40.755  1.00 41.41           C  
ATOM   1544  O   LEU H 213      17.346  23.126  41.769  1.00 41.28           O  
ATOM   1545  N   ILE H 214      18.476  21.876  40.276  1.00 35.71           N  
ATOM   1546  CA  ILE H 214      18.131  20.488  40.605  1.00 34.24           C  
ATOM   1547  CB  ILE H 214      18.641  19.570  39.535  1.00 35.02           C  
ATOM   1548  CG1 ILE H 214      18.118  20.009  38.159  1.00 34.60           C  
ATOM   1549  CG2 ILE H 214      18.257  18.131  39.909  1.00 34.27           C  
ATOM   1550  CD1 ILE H 214      18.886  19.381  36.997  1.00 33.44           C  
ATOM   1551  C   ILE H 214      18.521  19.802  41.907  1.00 38.62           C  
ATOM   1552  O   ILE H 214      19.680  19.790  42.323  1.00 37.94           O  
ATOM   1553  N   ASP H 215      17.484  19.259  42.614  1.00 36.88           N  
ATOM   1554  CA  ASP H 215      17.507  18.358  43.758  1.00 39.35           C  
ATOM   1555  CB  ASP H 215      16.327  18.656  44.696  1.00 43.33           C  
ATOM   1556  CG  ASP H 215      16.370  17.689  45.862  1.00 54.10           C  
ATOM   1557  OD1 ASP H 215      17.471  17.485  46.441  1.00 57.84           O  
ATOM   1558  OD2 ASP H 215      15.289  17.120  46.171  1.00 56.76           O1-
ATOM   1559  C   ASP H 215      17.433  16.862  43.441  1.00 42.98           C  
ATOM   1560  O   ASP H 215      18.060  16.047  44.121  1.00 45.07           O  
ATOM   1561  N   ALA H 216      16.627  16.433  42.434  1.00 36.99           N  
ATOM   1562  CA  ALA H 216      16.405  15.014  42.232  1.00 35.74           C  
ATOM   1563  CB  ALA H 216      14.954  14.576  42.506  1.00 36.63           C  
ATOM   1564  C   ALA H 216      16.702  14.637  40.815  1.00 37.64           C  
ATOM   1565  O   ALA H 216      16.418  15.394  39.888  1.00 35.63           O  
ATOM   1566  N   TRP H 217      17.272  13.425  40.620  1.00 32.70           N  
ATOM   1567  CA  TRP H 217      17.629  12.968  39.304  1.00 31.42           C  
ATOM   1568  CB  TRP H 217      19.150  12.804  39.119  1.00 29.40           C  
ATOM   1569  CG  TRP H 217      19.936  14.094  39.193  1.00 29.74           C  
ATOM   1570  CD2 TRP H 217      20.447  14.804  38.053  1.00 29.15           C  
ATOM   1571  CD1 TRP H 217      20.324  14.803  40.293  1.00 33.43           C  
ATOM   1572  NE1 TRP H 217      21.039  15.912  39.910  1.00 32.97           N  
ATOM   1573  CE2 TRP H 217      21.125  15.924  38.534  1.00 33.55           C  
ATOM   1574  CE3 TRP H 217      20.359  14.542  36.716  1.00 29.51           C  
ATOM   1575  CZ2 TRP H 217      21.727  16.805  37.680  1.00 33.37           C  
ATOM   1576  CZ3 TRP H 217      20.968  15.431  35.858  1.00 30.86           C  
ATOM   1577  CH2 TRP H 217      21.639  16.541  36.332  1.00 32.37           C  
ATOM   1578  C   TRP H 217      17.021  11.611  39.092  1.00 35.59           C  
ATOM   1579  O   TRP H 217      16.857  10.838  40.034  1.00 34.76           O  
ATOM   1580  N   GLY H 218      16.663  11.296  37.829  1.00 31.00           N  
ATOM   1581  CA  GLY H 218      16.094  10.018  37.496  1.00 30.30           C  
ATOM   1582  C   GLY H 218      17.226   9.046  37.343  1.00 33.17           C  
ATOM   1583  O   GLY H 218      18.392   9.430  37.389  1.00 31.85           O  
ATOM   1584  N   HIS H 219      16.905   7.747  37.168  1.00 30.64           N  
ATOM   1585  CA  HIS H 219      17.928   6.750  37.006  1.00 30.44           C  
ATOM   1586  ND1 HIS H 219      16.362   4.684  34.911  1.00 34.49           N  
ATOM   1587  CG  HIS H 219      16.274   4.926  36.263  1.00 33.32           C  
ATOM   1588  CB  HIS H 219      17.435   5.294  37.132  1.00 30.53           C  
ATOM   1589  NE2 HIS H 219      14.238   4.359  35.480  1.00 35.65           N  
ATOM   1590  CD2 HIS H 219      14.970   4.725  36.595  1.00 36.03           C  
ATOM   1591  CE1 HIS H 219      15.116   4.349  34.494  1.00 34.35           C  
ATOM   1592  C   HIS H 219      18.617   6.948  35.688  1.00 34.85           C  
ATOM   1593  O   HIS H 219      19.800   6.641  35.552  1.00 34.12           O  
ATOM   1594  N   GLY H 220      17.882   7.444  34.671  1.00 31.09           N  
ATOM   1595  CA  GLY H 220      18.454   7.710  33.378  1.00 29.67           C  
ATOM   1596  C   GLY H 220      18.075   6.607  32.433  1.00 33.95           C  
ATOM   1597  O   GLY H 220      17.850   5.474  32.852  1.00 33.01           O  
ATOM   1598  N   THR H 221      17.987   6.934  31.120  1.00 28.05           N  
ATOM   1599  CA  THR H 221      17.669   5.978  30.086  1.00 27.32           C  
ATOM   1600  CB  THR H 221      16.385   6.237  29.353  1.00 36.20           C  
ATOM   1601  OG1 THR H 221      16.451   7.489  28.686  1.00 43.97           O  
ATOM   1602  CG2 THR H 221      15.201   6.210  30.321  1.00 31.44           C  
ATOM   1603  C   THR H 221      18.700   6.119  29.008  1.00 31.86           C  
ATOM   1604  O   THR H 221      19.050   7.234  28.628  1.00 29.07           O  
ATOM   1605  N   GLU H 222      19.202   4.986  28.468  1.00 29.38           N  
ATOM   1606  CA  GLU H 222      20.190   5.044  27.424  1.00 30.79           C  
ATOM   1607  CB  GLU H 222      21.109   3.812  27.371  1.00 33.00           C  
ATOM   1608  CG  GLU H 222      22.093   3.732  28.539  1.00 46.00           C  
ATOM   1609  CD  GLU H 222      23.185   4.766  28.298  1.00 79.72           C  
ATOM   1610  OE1 GLU H 222      23.110   5.474  27.259  1.00 75.64           O  
ATOM   1611  OE2 GLU H 222      24.111   4.859  29.147  1.00 85.26           O1-
ATOM   1612  C   GLU H 222      19.529   5.157  26.085  1.00 32.81           C  
ATOM   1613  O   GLU H 222      18.528   4.497  25.807  1.00 32.91           O  
ATOM   1614  N   VAL H 223      20.102   6.009  25.210  1.00 28.85           N  
ATOM   1615  CA  VAL H 223      19.609   6.174  23.873  1.00 26.78           C  
ATOM   1616  CB  VAL H 223      19.106   7.563  23.590  1.00 28.50           C  
ATOM   1617  CG1 VAL H 223      18.789   7.682  22.089  1.00 27.41           C  
ATOM   1618  CG2 VAL H 223      17.893   7.840  24.493  1.00 27.46           C  
ATOM   1619  C   VAL H 223      20.768   5.924  22.963  1.00 30.64           C  
ATOM   1620  O   VAL H 223      21.851   6.474  23.162  1.00 30.49           O  
ATOM   1621  N   ILE H 224      20.573   5.061  21.946  1.00 28.22           N  
ATOM   1622  CA  ILE H 224      21.634   4.794  21.019  1.00 29.26           C  
ATOM   1623  CB  ILE H 224      22.086   3.365  21.045  1.00 33.56           C  
ATOM   1624  CG1 ILE H 224      22.591   3.006  22.453  1.00 36.32           C  
ATOM   1625  CG2 ILE H 224      23.145   3.179  19.946  1.00 33.11           C  
ATOM   1626  CD1 ILE H 224      22.773   1.507  22.680  1.00 49.85           C  
ATOM   1627  C   ILE H 224      21.102   5.081  19.651  1.00 31.42           C  
ATOM   1628  O   ILE H 224      20.112   4.489  19.224  1.00 30.38           O  
ATOM   1629  N   VAL H 225      21.753   6.005  18.918  1.00 28.54           N  
ATOM   1630  CA  VAL H 225      21.272   6.318  17.605  1.00 28.56           C  
ATOM   1631  CB  VAL H 225      21.357   7.777  17.266  1.00 31.48           C  
ATOM   1632  CG1 VAL H 225      20.919   7.968  15.804  1.00 31.14           C  
ATOM   1633  CG2 VAL H 225      20.503   8.564  18.272  1.00 29.90           C  
ATOM   1634  C   VAL H 225      22.129   5.578  16.632  1.00 31.83           C  
ATOM   1635  O   VAL H 225      23.303   5.904  16.448  1.00 31.53           O  
ATOM   1636  N   SER H 226      21.545   4.554  15.979  1.00 27.51           N  
ATOM   1637  CA  SER H 226      22.280   3.769  15.034  1.00 27.61           C  
ATOM   1638  CB  SER H 226      22.946   2.534  15.662  1.00 31.54           C  
ATOM   1639  OG  SER H 226      23.650   1.807  14.667  1.00 35.13           O  
ATOM   1640  C   SER H 226      21.256   3.255  14.030  1.00 30.37           C  
ATOM   1641  O   SER H 226      20.287   2.579  14.471  1.00 31.12           O  
ATOM   1642  OXT SER H 226      21.428   3.527  12.813  1.00  0.00           O1-
TER    1643      SER H 226 
CONECT  136  606
CONECT  606  136
CONECT  878 1451
CONECT 1451  878
END
