# Supplementary material for: Fully automated antibody structure prediction using BIOVIA tools: Validation study
Source: PLoS One. 2017 May 18;12(5):e0177923. doi: 10.1371/journal.pone.0177923 (PMC5436848; doi:10.1371/journal.pone.0177923)
Supplement: S1 Dataset — Predicted structures using the Top5 framework method, Chothia CDR definition with no canonical filtering and generating 50 models. These were used in the detailed discussion of outliers and for comparison against predictions using canonical filtering. (ZIP) [file pone.0177923.s003.zip › 4P59_LH_FV_FinalModel.pdb]

REMARK   Accelrys Discovery Studio PDB file
REMARK   Created:  2015-05-08T07:51:27Z
SSBOND   1 CYS L   23    CYS L   88                                     
SSBOND   2 CYS H  128    CYS H  202                                     
ATOM      1  N   ASP L   1      25.607  33.164  26.130  1.00 39.73           N1+
ATOM      2  CA  ASP L   1      25.475  32.118  27.167  1.00 45.49           C  
ATOM      3  CB  ASP L   1      25.796  30.732  26.588  1.00 48.96           C  
ATOM      4  CG  ASP L   1      24.686  30.367  25.614  1.00 54.35           C  
ATOM      5  OD1 ASP L   1      23.687  31.132  25.540  1.00 59.85           O  
ATOM      6  OD2 ASP L   1      24.822  29.316  24.933  1.00 51.04           O1-
ATOM      7  C   ASP L   1      26.417  32.385  28.288  1.00 41.39           C  
ATOM      8  O   ASP L   1      27.334  33.192  28.157  1.00 40.59           O  
ATOM      9  N   ILE L   2      26.211  31.705  29.432  1.00 37.39           N  
ATOM     10  CA  ILE L   2      27.058  31.924  30.562  1.00 33.22           C  
ATOM     11  CB  ILE L   2      26.303  32.000  31.858  1.00 31.76           C  
ATOM     12  CG1 ILE L   2      25.329  33.190  31.835  1.00 32.59           C  
ATOM     13  CG2 ILE L   2      27.320  32.056  33.009  1.00 27.92           C  
ATOM     14  CD1 ILE L   2      24.338  33.193  32.998  1.00 31.69           C  
ATOM     15  C   ILE L   2      27.982  30.758  30.645  1.00 33.68           C  
ATOM     16  O   ILE L   2      27.546  29.606  30.665  1.00 33.06           O  
ATOM     17  N   GLN L   3      29.301  31.034  30.673  1.00 34.15           N  
ATOM     18  CA  GLN L   3      30.236  29.953  30.737  1.00 32.91           C  
ATOM     19  CB  GLN L   3      31.517  30.175  29.918  1.00 36.28           C  
ATOM     20  CG  GLN L   3      31.269  30.164  28.410  1.00 55.23           C  
ATOM     21  CD  GLN L   3      32.602  30.368  27.709  1.00 65.86           C  
ATOM     22  OE1 GLN L   3      33.659  30.369  28.341  1.00 71.55           O  
ATOM     23  NE2 GLN L   3      32.555  30.532  26.361  1.00 68.61           N  
ATOM     24  C   GLN L   3      30.629  29.742  32.159  1.00 27.81           C  
ATOM     25  O   GLN L   3      30.820  30.692  32.919  1.00 24.81           O  
ATOM     26  N   MET L   4      30.746  28.462  32.556  1.00 26.76           N  
ATOM     27  CA  MET L   4      31.116  28.157  33.903  1.00 25.03           C  
ATOM     28  CB  MET L   4      30.135  27.207  34.613  1.00 21.29           C  
ATOM     29  CG  MET L   4      28.720  27.784  34.729  1.00 20.44           C  
ATOM     30  SD  MET L   4      28.610  29.351  35.647  1.00 28.24           S  
ATOM     31  CE  MET L   4      28.897  28.611  37.278  1.00 25.97           C  
ATOM     32  C   MET L   4      32.448  27.485  33.844  1.00 25.31           C  
ATOM     33  O   MET L   4      32.665  26.578  33.043  1.00 23.42           O  
ATOM     34  N   THR L   5      33.385  27.939  34.697  1.00 26.26           N  
ATOM     35  CA  THR L   5      34.709  27.392  34.686  1.00 25.17           C  
ATOM     36  CB  THR L   5      35.756  28.441  34.438  1.00 28.05           C  
ATOM     37  OG1 THR L   5      35.530  29.072  33.185  1.00 29.83           O  
ATOM     38  CG2 THR L   5      37.148  27.788  34.462  1.00 28.80           C  
ATOM     39  C   THR L   5      34.984  26.802  36.031  1.00 23.27           C  
ATOM     40  O   THR L   5      34.856  27.473  37.054  1.00 23.85           O  
ATOM     41  N   GLN L   6      35.395  25.518  36.064  1.00 21.56           N  
ATOM     42  CA  GLN L   6      35.662  24.896  37.329  1.00 20.08           C  
ATOM     43  CB  GLN L   6      34.984  23.527  37.512  1.00 19.97           C  
ATOM     44  CG  GLN L   6      33.459  23.617  37.579  1.00 22.14           C  
ATOM     45  CD  GLN L   6      32.893  22.217  37.761  1.00 21.59           C  
ATOM     46  OE1 GLN L   6      32.053  21.768  36.982  1.00 20.54           O  
ATOM     47  NE2 GLN L   6      33.360  21.507  38.821  1.00 20.48           N  
ATOM     48  C   GLN L   6      37.133  24.689  37.476  1.00 22.78           C  
ATOM     49  O   GLN L   6      37.851  24.469  36.503  1.00 25.40           O  
ATOM     50  N   SER L   7      37.632  24.800  38.720  1.00 23.60           N  
ATOM     51  CA  SER L   7      39.025  24.560  38.961  1.00 28.93           C  
ATOM     52  CB  SER L   7      39.880  25.840  38.955  1.00 29.29           C  
ATOM     53  OG  SER L   7      39.444  26.726  39.974  1.00 46.26           O  
ATOM     54  C   SER L   7      39.138  23.931  40.312  1.00 29.39           C  
ATOM     55  O   SER L   7      38.328  24.203  41.198  1.00 23.65           O  
ATOM     56  N   PRO L   8      40.095  23.064  40.506  1.00 27.26           N  
ATOM     57  CA  PRO L   8      41.003  22.634  39.476  1.00 26.45           C  
ATOM     58  CD  PRO L   8      40.632  22.843  41.838  1.00 27.02           C  
ATOM     59  CB  PRO L   8      42.246  22.114  40.200  1.00 28.55           C  
ATOM     60  CG  PRO L   8      41.765  21.826  41.632  1.00 29.78           C  
ATOM     61  C   PRO L   8      40.326  21.577  38.662  1.00 24.21           C  
ATOM     62  O   PRO L   8      39.273  21.096  39.074  1.00 25.65           O  
ATOM     63  N   SER L   9      40.904  21.214  37.499  1.00 24.84           N  
ATOM     64  CA  SER L   9      40.325  20.192  36.675  1.00 25.50           C  
ATOM     65  CB  SER L   9      41.065  20.002  35.339  1.00 29.66           C  
ATOM     66  OG  SER L   9      42.397  19.561  35.563  1.00 39.79           O  
ATOM     67  C   SER L   9      40.369  18.896  37.425  1.00 26.99           C  
ATOM     68  O   SER L   9      39.410  18.127  37.407  1.00 24.75           O  
ATOM     69  N   SER L  10      41.493  18.615  38.109  1.00 26.07           N  
ATOM     70  CA  SER L  10      41.574  17.393  38.856  1.00 27.42           C  
ATOM     71  CB  SER L  10      42.388  16.294  38.154  1.00 31.19           C  
ATOM     72  OG  SER L  10      41.770  15.926  36.930  1.00 33.85           O  
ATOM     73  C   SER L  10      42.302  17.696  40.119  1.00 25.87           C  
ATOM     74  O   SER L  10      43.143  18.592  40.168  1.00 27.48           O  
ATOM     75  N   LEU L  11      41.974  16.963  41.196  1.00 25.25           N  
ATOM     76  CA  LEU L  11      42.706  17.181  42.403  1.00 26.16           C  
ATOM     77  CB  LEU L  11      42.032  18.149  43.398  1.00 27.32           C  
ATOM     78  CG  LEU L  11      40.598  17.783  43.819  1.00 31.60           C  
ATOM     79  CD1 LEU L  11      40.563  16.509  44.674  1.00 29.72           C  
ATOM     80  CD2 LEU L  11      39.907  18.978  44.492  1.00 30.43           C  
ATOM     81  C   LEU L  11      42.937  15.859  43.053  1.00 26.26           C  
ATOM     82  O   LEU L  11      42.160  14.921  42.890  1.00 26.03           O  
ATOM     83  N   SER L  12      44.056  15.748  43.792  1.00 28.20           N  
ATOM     84  CA  SER L  12      44.369  14.519  44.454  1.00 26.47           C  
ATOM     85  CB  SER L  12      45.736  13.955  44.037  1.00 27.72           C  
ATOM     86  OG  SER L  12      46.741  14.934  44.246  1.00 35.84           O  
ATOM     87  C   SER L  12      44.399  14.792  45.922  1.00 27.71           C  
ATOM     88  O   SER L  12      45.063  15.723  46.378  1.00 29.28           O  
ATOM     89  N   ALA L  13      43.675  13.970  46.705  1.00 24.79           N  
ATOM     90  CA  ALA L  13      43.615  14.197  48.117  1.00 24.42           C  
ATOM     91  CB  ALA L  13      42.389  15.019  48.550  1.00 22.79           C  
ATOM     92  C   ALA L  13      43.518  12.871  48.793  1.00 24.26           C  
ATOM     93  O   ALA L  13      43.317  11.840  48.153  1.00 26.84           O  
ATOM     94  N   SER L  14      43.693  12.871  50.127  1.00 23.83           N  
ATOM     95  CA  SER L  14      43.613  11.657  50.881  1.00 23.55           C  
ATOM     96  CB  SER L  14      44.795  11.443  51.842  1.00 29.94           C  
ATOM     97  OG  SER L  14      46.001  11.281  51.111  1.00 33.47           O  
ATOM     98  C   SER L  14      42.377  11.752  51.710  1.00 23.39           C  
ATOM     99  O   SER L  14      41.829  12.835  51.910  1.00 25.95           O  
ATOM    100  N   VAL L  15      41.901  10.600  52.211  1.00 23.92           N  
ATOM    101  CA  VAL L  15      40.697  10.599  52.979  1.00 22.90           C  
ATOM    102  CB  VAL L  15      40.232   9.219  53.337  1.00 23.08           C  
ATOM    103  CG1 VAL L  15      38.941   9.332  54.161  1.00 26.41           C  
ATOM    104  CG2 VAL L  15      40.073   8.406  52.042  1.00 24.76           C  
ATOM    105  C   VAL L  15      40.960  11.354  54.244  1.00 27.50           C  
ATOM    106  O   VAL L  15      42.035  11.252  54.834  1.00 26.58           O  
ATOM    107  N   GLY L  16      39.967  12.159  54.676  1.00 25.02           N  
ATOM    108  CA  GLY L  16      40.084  12.916  55.889  1.00 20.73           C  
ATOM    109  C   GLY L  16      40.525  14.310  55.562  1.00 24.49           C  
ATOM    110  O   GLY L  16      40.501  15.186  56.426  1.00 27.46           O  
ATOM    111  N   ASP L  17      40.935  14.563  54.304  1.00 23.32           N  
ATOM    112  CA  ASP L  17      41.405  15.874  53.949  1.00 25.07           C  
ATOM    113  CB  ASP L  17      42.306  15.899  52.701  1.00 25.92           C  
ATOM    114  CG  ASP L  17      43.653  15.282  53.056  1.00 30.38           C  
ATOM    115  OD1 ASP L  17      43.902  15.054  54.269  1.00 33.24           O  
ATOM    116  OD2 ASP L  17      44.455  15.039  52.116  1.00 35.41           O1-
ATOM    117  C   ASP L  17      40.235  16.766  53.662  1.00 28.98           C  
ATOM    118  O   ASP L  17      39.115  16.307  53.452  1.00 25.32           O  
ATOM    119  N   ARG L  18      40.485  18.090  53.661  1.00 30.32           N  
ATOM    120  CA  ARG L  18      39.461  19.043  53.357  1.00 26.41           C  
ATOM    121  CB  ARG L  18      39.491  20.279  54.274  1.00 26.30           C  
ATOM    122  CG  ARG L  18      38.405  21.314  53.976  1.00 31.55           C  
ATOM    123  CD  ARG L  18      38.351  22.427  55.025  1.00 33.23           C  
ATOM    124  NE  ARG L  18      37.264  23.373  54.648  1.00 38.17           N  
ATOM    125  CZ  ARG L  18      36.320  23.712  55.574  1.00 42.25           C  
ATOM    126  NH1 ARG L  18      36.339  23.128  56.809  1.00 42.11           N1+
ATOM    127  NH2 ARG L  18      35.354  24.628  55.270  1.00 41.15           N  
ATOM    128  C   ARG L  18      39.735  19.496  51.964  1.00 27.01           C  
ATOM    129  O   ARG L  18      40.872  19.824  51.629  1.00 24.68           O  
ATOM    130  N   VAL L  19      38.696  19.507  51.106  1.00 24.17           N  
ATOM    131  CA  VAL L  19      38.932  19.852  49.736  1.00 22.93           C  
ATOM    132  CB  VAL L  19      38.724  18.666  48.843  1.00 24.04           C  
ATOM    133  CG1 VAL L  19      37.256  18.232  48.949  1.00 29.75           C  
ATOM    134  CG2 VAL L  19      39.185  19.007  47.425  1.00 25.73           C  
ATOM    135  C   VAL L  19      38.002  20.956  49.331  1.00 23.44           C  
ATOM    136  O   VAL L  19      36.847  21.002  49.752  1.00 22.48           O  
ATOM    137  N   THR L  20      38.507  21.899  48.505  1.00 24.65           N  
ATOM    138  CA  THR L  20      37.708  23.006  48.056  1.00 25.22           C  
ATOM    139  CB  THR L  20      38.213  24.332  48.548  1.00 28.17           C  
ATOM    140  OG1 THR L  20      38.232  24.348  49.967  1.00 29.31           O  
ATOM    141  CG2 THR L  20      37.295  25.445  48.016  1.00 29.46           C  
ATOM    142  C   THR L  20      37.742  23.035  46.556  1.00 25.41           C  
ATOM    143  O   THR L  20      38.811  22.997  45.950  1.00 24.71           O  
ATOM    144  N   ILE L  21      36.553  23.121  45.923  1.00 23.14           N  
ATOM    145  CA  ILE L  21      36.449  23.154  44.488  1.00 25.25           C  
ATOM    146  CB  ILE L  21      35.559  22.082  43.928  1.00 23.44           C  
ATOM    147  CG1 ILE L  21      36.134  20.693  44.246  1.00 32.31           C  
ATOM    148  CG2 ILE L  21      35.381  22.342  42.423  1.00 30.40           C  
ATOM    149  CD1 ILE L  21      35.143  19.555  44.007  1.00 27.71           C  
ATOM    150  C   ILE L  21      35.835  24.472  44.126  1.00 25.19           C  
ATOM    151  O   ILE L  21      34.949  24.963  44.824  1.00 22.60           O  
ATOM    152  N   THR L  22      36.298  25.093  43.019  1.00 24.33           N  
ATOM    153  CA  THR L  22      35.799  26.396  42.681  1.00 25.70           C  
ATOM    154  CB  THR L  22      36.875  27.429  42.547  1.00 28.12           C  
ATOM    155  OG1 THR L  22      37.605  27.540  43.760  1.00 31.13           O  
ATOM    156  CG2 THR L  22      36.210  28.774  42.207  1.00 35.14           C  
ATOM    157  C   THR L  22      35.067  26.360  41.372  1.00 25.19           C  
ATOM    158  O   THR L  22      35.373  25.562  40.486  1.00 22.38           O  
ATOM    159  N   CYS L  23      34.039  27.226  41.241  1.00 21.89           N  
ATOM    160  CA  CYS L  23      33.287  27.349  40.022  1.00 22.83           C  
ATOM    161  CB  CYS L  23      31.908  26.639  40.098  0.89 25.12           C  
ATOM    162  SG  CYS L  23      30.908  26.757  38.581  0.89 28.60           S  
ATOM    163  C   CYS L  23      33.096  28.821  39.777  1.00 27.16           C  
ATOM    164  O   CYS L  23      32.631  29.548  40.655  1.00 24.17           O  
ATOM    165  N   ARG L  24      33.477  29.317  38.578  1.00 25.18           N  
ATOM    166  CA  ARG L  24      33.318  30.724  38.313  1.00 26.64           C  
ATOM    167  CB  ARG L  24      34.623  31.491  38.041  1.00 34.70           C  
ATOM    168  CG  ARG L  24      35.473  31.737  39.287  1.00 40.34           C  
ATOM    169  CD  ARG L  24      36.664  32.662  39.030  1.00 50.10           C  
ATOM    170  NE  ARG L  24      36.166  34.064  39.099  1.00 57.44           N  
ATOM    171  CZ  ARG L  24      36.165  34.725  40.293  1.00 63.44           C  
ATOM    172  NH1 ARG L  24      36.647  34.112  41.414  1.00 66.65           N1+
ATOM    173  NH2 ARG L  24      35.687  36.001  40.365  1.00 67.32           N  
ATOM    174  C   ARG L  24      32.450  30.896  37.110  1.00 24.35           C  
ATOM    175  O   ARG L  24      32.485  30.098  36.176  1.00 27.03           O  
ATOM    176  N   ALA L  25      31.642  31.975  37.115  1.00 26.09           N  
ATOM    177  CA  ALA L  25      30.737  32.239  36.035  1.00 24.44           C  
ATOM    178  CB  ALA L  25      29.298  32.523  36.499  1.00 18.41           C  
ATOM    179  C   ALA L  25      31.220  33.457  35.312  1.00 23.42           C  
ATOM    180  O   ALA L  25      31.849  34.338  35.895  1.00 25.32           O  
ATOM    181  N   SER L  26      30.958  33.469  33.988  1.00 45.74           N  
ATOM    182  CA  SER L  26      31.330  34.522  33.090  1.00 47.49           C  
ATOM    183  CB  SER L  26      31.065  34.174  31.619  1.00 46.93           C  
ATOM    184  OG  SER L  26      31.454  35.262  30.794  1.00 45.54           O  
ATOM    185  C   SER L  26      30.531  35.748  33.398  1.00 49.92           C  
ATOM    186  O   SER L  26      31.012  36.865  33.208  1.00 53.24           O  
ATOM    187  N   GLN L  27      29.275  35.559  33.854  1.00 48.77           N  
ATOM    188  CA  GLN L  27      28.405  36.654  34.186  1.00 50.35           C  
ATOM    189  CB  GLN L  27      27.228  36.836  33.216  1.00 51.87           C  
ATOM    190  CG  GLN L  27      27.667  37.247  31.814  1.00 51.77           C  
ATOM    191  CD  GLN L  27      26.429  37.399  30.942  1.00 53.05           C  
ATOM    192  OE1 GLN L  27      25.300  37.364  31.427  1.00 54.10           O  
ATOM    193  NE2 GLN L  27      26.650  37.581  29.613  1.00 53.21           N  
ATOM    194  C   GLN L  27      27.802  36.360  35.524  1.00 49.88           C  
ATOM    195  O   GLN L  27      27.835  35.221  35.985  1.00 48.62           O  
ATOM    196  N   GLY L  28      27.242  37.399  36.184  1.00 51.16           N  
ATOM    197  CA  GLY L  28      26.664  37.268  37.496  1.00 51.66           C  
ATOM    198  C   GLY L  28      25.415  36.441  37.454  1.00 49.87           C  
ATOM    199  O   GLY L  28      24.402  36.828  36.875  1.00 49.46           O  
ATOM    200  N   ILE L  29      25.505  35.241  38.050  1.00 47.80           N  
ATOM    201  CA  ILE L  29      24.469  34.265  38.234  1.00 44.94           C  
ATOM    202  CB  ILE L  29      24.958  32.841  38.190  1.00 40.73           C  
ATOM    203  CG1 ILE L  29      25.941  32.506  39.318  1.00 38.48           C  
ATOM    204  CG2 ILE L  29      25.554  32.625  36.789  1.00 40.78           C  
ATOM    205  CD1 ILE L  29      26.255  31.011  39.375  1.00 35.42           C  
ATOM    206  C   ILE L  29      23.586  34.505  39.423  1.00 46.27           C  
ATOM    207  O   ILE L  29      22.534  33.875  39.510  1.00 44.92           O  
ATOM    208  N   SER L  30      24.058  35.258  40.445  1.00 48.89           N  
ATOM    209  CA  SER L  30      23.292  35.474  41.647  1.00 49.71           C  
ATOM    210  CB  SER L  30      21.762  35.581  41.480  1.00 49.66           C  
ATOM    211  OG  SER L  30      21.426  36.758  40.762  1.00 47.13           O  
ATOM    212  C   SER L  30      23.619  34.301  42.508  1.00 49.34           C  
ATOM    213  O   SER L  30      24.790  33.971  42.680  1.00 51.21           O  
ATOM    214  N   ASN L  31      22.610  33.666  43.133  1.00 47.70           N  
ATOM    215  CA  ASN L  31      22.959  32.489  43.871  1.00 46.50           C  
ATOM    216  CB  ASN L  31      22.469  32.514  45.328  1.00 50.34           C  
ATOM    217  CG  ASN L  31      23.369  33.476  46.090  1.00 48.50           C  
ATOM    218  OD1 ASN L  31      22.998  34.003  47.137  1.00 51.85           O  
ATOM    219  ND2 ASN L  31      24.593  33.708  45.546  1.00 49.73           N  
ATOM    220  C   ASN L  31      22.328  31.308  43.205  1.00 41.83           C  
ATOM    221  O   ASN L  31      22.095  30.283  43.845  1.00 37.94           O  
ATOM    222  N   TRP L  32      22.109  31.382  41.876  1.00 40.52           N  
ATOM    223  CA  TRP L  32      21.426  30.298  41.230  1.00 38.38           C  
ATOM    224  CB  TRP L  32      20.663  30.736  39.969  1.00 38.30           C  
ATOM    225  CG  TRP L  32      19.710  31.891  40.163  1.00 41.26           C  
ATOM    226  CD2 TRP L  32      18.768  32.016  41.242  1.00 43.30           C  
ATOM    227  CD1 TRP L  32      19.599  33.031  39.420  1.00 42.19           C  
ATOM    228  NE1 TRP L  32      18.633  33.849  39.955  1.00 43.30           N  
ATOM    229  CE2 TRP L  32      18.117  33.240  41.079  1.00 44.84           C  
ATOM    230  CE3 TRP L  32      18.472  31.186  42.282  1.00 43.51           C  
ATOM    231  CZ2 TRP L  32      17.155  33.650  41.956  1.00 47.66           C  
ATOM    232  CZ3 TRP L  32      17.500  31.602  43.165  1.00 45.73           C  
ATOM    233  CH2 TRP L  32      16.854  32.810  43.004  1.00 47.25           C  
ATOM    234  C   TRP L  32      22.468  29.347  40.739  1.00 36.55           C  
ATOM    235  O   TRP L  32      22.792  29.317  39.554  1.00 35.78           O  
ATOM    236  N   LEU L  33      22.987  28.502  41.640  1.00 18.04           N  
ATOM    237  CA  LEU L  33      24.054  27.610  41.282  1.00 19.87           C  
ATOM    238  CB  LEU L  33      25.439  28.132  41.702  1.00 21.07           C  
ATOM    239  CG  LEU L  33      26.585  27.180  41.316  1.00 23.64           C  
ATOM    240  CD1 LEU L  33      26.850  27.214  39.806  1.00 20.40           C  
ATOM    241  CD2 LEU L  33      27.841  27.421  42.161  1.00 23.05           C  
ATOM    242  C   LEU L  33      23.867  26.324  42.026  1.00 20.54           C  
ATOM    243  O   LEU L  33      23.506  26.317  43.202  1.00 17.53           O  
ATOM    244  N   ALA L  34      24.138  25.186  41.358  1.00 18.14           N  
ATOM    245  CA  ALA L  34      23.962  23.916  41.999  1.00 17.49           C  
ATOM    246  CB  ALA L  34      22.794  23.100  41.422  1.00 15.62           C  
ATOM    247  C   ALA L  34      25.206  23.099  41.809  1.00 18.43           C  
ATOM    248  O   ALA L  34      25.996  23.356  40.902  1.00 18.56           O  
ATOM    249  N   TRP L  35      25.417  22.106  42.702  1.00 19.48           N  
ATOM    250  CA  TRP L  35      26.557  21.232  42.618  1.00 17.11           C  
ATOM    251  CB  TRP L  35      27.492  21.335  43.836  1.00 16.45           C  
ATOM    252  CG  TRP L  35      28.205  22.660  43.967  1.00 17.69           C  
ATOM    253  CD2 TRP L  35      29.478  22.961  43.372  1.00 18.33           C  
ATOM    254  CD1 TRP L  35      27.817  23.783  44.637  1.00 17.61           C  
ATOM    255  NE1 TRP L  35      28.769  24.765  44.498  1.00 17.60           N  
ATOM    256  CE2 TRP L  35      29.797  24.273  43.721  1.00 17.88           C  
ATOM    257  CE3 TRP L  35      30.313  22.207  42.598  1.00 17.45           C  
ATOM    258  CZ2 TRP L  35      30.959  24.853  43.299  1.00 19.78           C  
ATOM    259  CZ3 TRP L  35      31.486  22.794  42.176  1.00 18.56           C  
ATOM    260  CH2 TRP L  35      31.801  24.093  42.519  1.00 19.35           C  
ATOM    261  C   TRP L  35      26.063  19.814  42.571  1.00 16.24           C  
ATOM    262  O   TRP L  35      25.146  19.440  43.303  1.00 17.42           O  
ATOM    263  N   TYR L  36      26.684  18.985  41.702  1.00 15.70           N  
ATOM    264  CA  TYR L  36      26.288  17.612  41.542  1.00 16.29           C  
ATOM    265  CB  TYR L  36      25.717  17.278  40.152  1.00 17.06           C  
ATOM    266  CG  TYR L  36      24.513  18.117  39.902  1.00 18.65           C  
ATOM    267  CD1 TYR L  36      23.277  17.727  40.358  1.00 16.81           C  
ATOM    268  CD2 TYR L  36      24.616  19.303  39.217  1.00 20.80           C  
ATOM    269  CE1 TYR L  36      22.165  18.501  40.126  1.00 18.02           C  
ATOM    270  CE2 TYR L  36      23.506  20.080  38.982  1.00 21.04           C  
ATOM    271  CZ  TYR L  36      22.275  19.680  39.437  1.00 20.67           C  
ATOM    272  OH  TYR L  36      21.132  20.470  39.200  1.00 23.29           O  
ATOM    273  C   TYR L  36      27.503  16.736  41.679  1.00 20.21           C  
ATOM    274  O   TYR L  36      28.632  17.156  41.424  1.00 20.21           O  
ATOM    275  N   GLN L  37      27.279  15.474  42.106  1.00 21.45           N  
ATOM    276  CA  GLN L  37      28.322  14.492  42.256  1.00 20.64           C  
ATOM    277  CB  GLN L  37      28.288  13.811  43.636  1.00 22.05           C  
ATOM    278  CG  GLN L  37      29.371  12.754  43.859  1.00 21.80           C  
ATOM    279  CD  GLN L  37      29.059  12.044  45.172  1.00 22.79           C  
ATOM    280  OE1 GLN L  37      27.994  11.449  45.333  1.00 22.64           O  
ATOM    281  NE2 GLN L  37      30.011  12.114  46.141  1.00 23.21           N  
ATOM    282  C   GLN L  37      28.036  13.413  41.256  1.00 20.39           C  
ATOM    283  O   GLN L  37      26.882  13.030  41.071  1.00 20.89           O  
ATOM    284  N   GLN L  38      29.070  12.896  40.561  1.00 18.40           N  
ATOM    285  CA  GLN L  38      28.785  11.841  39.633  1.00 18.62           C  
ATOM    286  CB  GLN L  38      28.763  12.293  38.162  1.00 17.76           C  
ATOM    287  CG  GLN L  38      28.336  11.186  37.192  1.00 18.40           C  
ATOM    288  CD  GLN L  38      28.351  11.750  35.776  1.00 19.48           C  
ATOM    289  OE1 GLN L  38      29.354  12.296  35.325  1.00 23.16           O  
ATOM    290  NE2 GLN L  38      27.208  11.620  35.051  1.00 18.67           N  
ATOM    291  C   GLN L  38      29.831  10.782  39.763  1.00 20.19           C  
ATOM    292  O   GLN L  38      31.028  11.061  39.742  1.00 21.37           O  
ATOM    293  N   LYS L  39      29.382   9.520  39.890  1.00 21.88           N  
ATOM    294  CA  LYS L  39      30.258   8.391  39.989  1.00 26.19           C  
ATOM    295  CB  LYS L  39      29.792   7.367  41.036  1.00 26.82           C  
ATOM    296  CG  LYS L  39      29.771   7.941  42.454  1.00 28.20           C  
ATOM    297  CD  LYS L  39      28.989   7.090  43.454  1.00 27.17           C  
ATOM    298  CE  LYS L  39      28.978   7.678  44.866  1.00 28.92           C  
ATOM    299  NZ  LYS L  39      28.115   6.862  45.748  1.00 29.79           N1+
ATOM    300  C   LYS L  39      30.200   7.730  38.650  1.00 26.30           C  
ATOM    301  O   LYS L  39      29.263   7.953  37.885  1.00 26.02           O  
ATOM    302  N   PRO L  40      31.169   6.925  38.325  1.00 29.42           N  
ATOM    303  CA  PRO L  40      31.143   6.321  37.027  1.00 32.72           C  
ATOM    304  CD  PRO L  40      32.529   7.144  38.790  1.00 29.35           C  
ATOM    305  CB  PRO L  40      32.516   5.690  36.832  1.00 34.69           C  
ATOM    306  CG  PRO L  40      33.437   6.594  37.673  1.00 32.55           C  
ATOM    307  C   PRO L  40      29.988   5.395  36.846  1.00 32.93           C  
ATOM    308  O   PRO L  40      29.716   4.584  37.731  1.00 30.08           O  
ATOM    309  N   GLY L  41      29.298   5.511  35.694  1.00 30.19           N  
ATOM    310  CA  GLY L  41      28.204   4.646  35.359  1.00 32.20           C  
ATOM    311  C   GLY L  41      26.980   5.049  36.125  1.00 33.15           C  
ATOM    312  O   GLY L  41      25.965   4.356  36.076  1.00 37.55           O  
ATOM    313  N   LYS L  42      27.021   6.191  36.837  1.00 26.43           N  
ATOM    314  CA  LYS L  42      25.885   6.547  37.642  1.00 25.96           C  
ATOM    315  CB  LYS L  42      26.244   6.704  39.129  1.00 27.43           C  
ATOM    316  CG  LYS L  42      26.868   5.459  39.770  1.00 31.14           C  
ATOM    317  CD  LYS L  42      25.915   4.273  39.915  0.80 39.29           C  
ATOM    318  CE  LYS L  42      25.228   4.221  41.281  0.67 43.44           C  
ATOM    319  NZ  LYS L  42      24.492   5.483  41.522  0.67 39.90           N1+
ATOM    320  C   LYS L  42      25.391   7.890  37.204  1.00 26.25           C  
ATOM    321  O   LYS L  42      26.115   8.651  36.565  1.00 24.82           O  
ATOM    322  N   ALA L  43      24.119   8.197  37.531  1.00 24.34           N  
ATOM    323  CA  ALA L  43      23.529   9.469  37.216  1.00 23.30           C  
ATOM    324  CB  ALA L  43      21.993   9.465  37.246  1.00 20.67           C  
ATOM    325  C   ALA L  43      24.001  10.461  38.235  1.00 22.58           C  
ATOM    326  O   ALA L  43      24.420  10.093  39.330  1.00 20.71           O  
ATOM    327  N   PRO L  44      23.944  11.724  37.902  1.00 19.75           N  
ATOM    328  CA  PRO L  44      24.398  12.732  38.817  1.00 18.17           C  
ATOM    329  CD  PRO L  44      24.053  12.151  36.516  1.00 18.70           C  
ATOM    330  CB  PRO L  44      24.477  14.026  38.010  1.00 19.19           C  
ATOM    331  CG  PRO L  44      24.716  13.539  36.570  1.00 18.96           C  
ATOM    332  C   PRO L  44      23.471  12.818  39.991  1.00 20.63           C  
ATOM    333  O   PRO L  44      22.290  12.502  39.853  1.00 23.99           O  
ATOM    334  N   LYS L  45      24.002  13.232  41.157  1.00 18.48           N  
ATOM    335  CA  LYS L  45      23.248  13.351  42.371  1.00 20.91           C  
ATOM    336  CB  LYS L  45      23.827  12.446  43.473  1.00 24.64           C  
ATOM    337  CG  LYS L  45      23.191  12.588  44.856  1.00 31.17           C  
ATOM    338  CD  LYS L  45      23.599  11.459  45.807  1.00 36.06           C  
ATOM    339  CE  LYS L  45      23.293  11.733  47.282  1.00 39.17           C  
ATOM    340  NZ  LYS L  45      24.439  12.421  47.919  1.00 43.11           N1+
ATOM    341  C   LYS L  45      23.388  14.768  42.842  1.00 21.40           C  
ATOM    342  O   LYS L  45      24.489  15.314  42.855  1.00 20.58           O  
ATOM    343  N   LEU L  46      22.271  15.406  43.246  1.00 18.74           N  
ATOM    344  CA  LEU L  46      22.326  16.781  43.669  1.00 20.27           C  
ATOM    345  CB  LEU L  46      20.942  17.450  43.707  1.00 19.91           C  
ATOM    346  CG  LEU L  46      20.943  18.923  44.164  1.00 21.54           C  
ATOM    347  CD1 LEU L  46      21.689  19.826  43.171  1.00 17.56           C  
ATOM    348  CD2 LEU L  46      19.515  19.416  44.451  1.00 18.24           C  
ATOM    349  C   LEU L  46      22.881  16.875  45.059  1.00 18.28           C  
ATOM    350  O   LEU L  46      22.406  16.194  45.967  1.00 20.08           O  
ATOM    351  N   LEU L  47      24.008  17.602  45.225  1.00 14.80           N  
ATOM    352  CA  LEU L  47      24.532  17.902  46.531  1.00 15.17           C  
ATOM    353  CB  LEU L  47      26.059  18.064  46.506  1.00 18.44           C  
ATOM    354  CG  LEU L  47      26.792  16.784  46.070  1.00 20.04           C  
ATOM    355  CD1 LEU L  47      28.314  16.988  46.059  1.00 17.53           C  
ATOM    356  CD2 LEU L  47      26.362  15.579  46.922  1.00 20.52           C  
ATOM    357  C   LEU L  47      23.967  19.159  47.138  1.00 17.95           C  
ATOM    358  O   LEU L  47      23.438  19.152  48.250  1.00 16.89           O  
ATOM    359  N   ILE L  48      24.061  20.279  46.382  1.00 19.55           N  
ATOM    360  CA  ILE L  48      23.744  21.600  46.868  1.00 16.66           C  
ATOM    361  CB  ILE L  48      24.980  22.429  47.111  1.00 19.36           C  
ATOM    362  CG1 ILE L  48      25.824  21.881  48.267  1.00 18.05           C  
ATOM    363  CG2 ILE L  48      24.546  23.887  47.336  1.00 18.26           C  
ATOM    364  CD1 ILE L  48      25.167  22.109  49.623  1.00 21.42           C  
ATOM    365  C   ILE L  48      23.003  22.344  45.806  1.00 17.97           C  
ATOM    366  O   ILE L  48      23.275  22.173  44.619  1.00 16.77           O  
ATOM    367  N   TYR L  49      22.042  23.199  46.221  1.00 17.79           N  
ATOM    368  CA  TYR L  49      21.333  24.028  45.289  1.00 17.66           C  
ATOM    369  CB  TYR L  49      19.917  23.521  44.953  1.00 19.93           C  
ATOM    370  CG  TYR L  49      19.077  23.552  46.185  1.00 22.89           C  
ATOM    371  CD1 TYR L  49      19.163  22.549  47.123  1.00 21.92           C  
ATOM    372  CD2 TYR L  49      18.190  24.583  46.396  1.00 21.17           C  
ATOM    373  CE1 TYR L  49      18.382  22.579  48.255  1.00 22.68           C  
ATOM    374  CE2 TYR L  49      17.405  24.620  47.525  1.00 19.90           C  
ATOM    375  CZ  TYR L  49      17.503  23.616  48.458  1.00 26.09           C  
ATOM    376  OH  TYR L  49      16.702  23.647  49.619  1.00 26.71           O  
ATOM    377  C   TYR L  49      21.208  25.393  45.886  1.00 19.06           C  
ATOM    378  O   TYR L  49      21.364  25.579  47.091  1.00 20.02           O  
ATOM    379  N   GLY L  50      20.973  26.431  45.055  1.00 27.70           N  
ATOM    380  CA  GLY L  50      20.808  27.744  45.620  1.00 26.40           C  
ATOM    381  C   GLY L  50      22.114  28.160  46.217  1.00 24.98           C  
ATOM    382  O   GLY L  50      22.167  28.959  47.151  1.00 29.50           O  
ATOM    383  N   ALA L  51      23.203  27.570  45.704  1.00 26.48           N  
ATOM    384  CA  ALA L  51      24.555  27.899  46.052  1.00 26.42           C  
ATOM    385  CB  ALA L  51      24.830  29.411  46.007  1.00 22.11           C  
ATOM    386  C   ALA L  51      24.905  27.422  47.427  1.00 27.30           C  
ATOM    387  O   ALA L  51      26.071  27.118  47.679  1.00 23.76           O  
ATOM    388  N   SER L  52      23.930  27.257  48.345  1.00 24.39           N  
ATOM    389  CA  SER L  52      24.389  26.874  49.649  1.00 23.59           C  
ATOM    390  CB  SER L  52      24.682  28.085  50.554  1.00 25.84           C  
ATOM    391  OG  SER L  52      23.483  28.795  50.825  1.00 29.13           O  
ATOM    392  C   SER L  52      23.369  26.038  50.360  1.00 23.65           C  
ATOM    393  O   SER L  52      23.534  25.760  51.546  1.00 26.33           O  
ATOM    394  N   SER L  53      22.307  25.569  49.679  1.00 19.00           N  
ATOM    395  CA  SER L  53      21.388  24.782  50.438  1.00 22.74           C  
ATOM    396  CB  SER L  53      19.917  25.028  50.070  1.00 23.64           C  
ATOM    397  OG  SER L  53      19.076  24.301  50.952  1.00 24.51           O  
ATOM    398  C   SER L  53      21.717  23.348  50.177  1.00 19.76           C  
ATOM    399  O   SER L  53      22.005  22.963  49.047  1.00 20.89           O  
ATOM    400  N   LEU L  54      21.723  22.525  51.241  1.00 19.29           N  
ATOM    401  CA  LEU L  54      22.020  21.127  51.110  1.00 21.26           C  
ATOM    402  CB  LEU L  54      22.532  20.478  52.406  1.00 24.82           C  
ATOM    403  CG  LEU L  54      24.005  20.753  52.742  1.00 29.64           C  
ATOM    404  CD1 LEU L  54      24.340  20.273  54.154  1.00 32.73           C  
ATOM    405  CD2 LEU L  54      24.937  20.077  51.729  1.00 28.24           C  
ATOM    406  C   LEU L  54      20.773  20.396  50.768  1.00 23.83           C  
ATOM    407  O   LEU L  54      19.721  20.620  51.364  1.00 23.15           O  
ATOM    408  N   GLN L  55      20.878  19.474  49.794  1.00 22.22           N  
ATOM    409  CA  GLN L  55      19.755  18.663  49.440  1.00 24.36           C  
ATOM    410  CB  GLN L  55      19.960  17.826  48.168  1.00 26.79           C  
ATOM    411  CG  GLN L  55      18.740  16.971  47.831  1.00 35.31           C  
ATOM    412  CD  GLN L  55      17.564  17.912  47.624  1.00 35.36           C  
ATOM    413  OE1 GLN L  55      16.563  17.835  48.334  1.00 40.08           O  
ATOM    414  NE2 GLN L  55      17.690  18.834  46.633  1.00 44.47           N  
ATOM    415  C   GLN L  55      19.519  17.727  50.580  1.00 24.75           C  
ATOM    416  O   GLN L  55      20.411  17.467  51.387  1.00 20.82           O  
ATOM    417  N   SER L  56      18.282  17.210  50.692  1.00 24.08           N  
ATOM    418  CA  SER L  56      17.971  16.352  51.797  1.00 25.86           C  
ATOM    419  CB  SER L  56      16.480  15.980  51.883  1.00 29.27           C  
ATOM    420  OG  SER L  56      15.701  17.139  52.132  1.00 29.45           O  
ATOM    421  C   SER L  56      18.747  15.080  51.675  1.00 25.62           C  
ATOM    422  O   SER L  56      18.917  14.533  50.587  1.00 24.48           O  
ATOM    423  N   GLY L  57      19.257  14.582  52.818  1.00 26.21           N  
ATOM    424  CA  GLY L  57      19.945  13.324  52.844  1.00 29.50           C  
ATOM    425  C   GLY L  57      21.399  13.513  52.541  1.00 29.23           C  
ATOM    426  O   GLY L  57      22.173  12.562  52.633  1.00 25.76           O  
ATOM    427  N   VAL L  58      21.823  14.740  52.172  1.00 27.85           N  
ATOM    428  CA  VAL L  58      23.213  14.948  51.860  1.00 21.48           C  
ATOM    429  CB  VAL L  58      23.451  16.141  50.976  1.00 22.48           C  
ATOM    430  CG1 VAL L  58      24.965  16.317  50.775  1.00 20.06           C  
ATOM    431  CG2 VAL L  58      22.670  15.940  49.667  1.00 19.79           C  
ATOM    432  C   VAL L  58      23.954  15.170  53.145  1.00 20.64           C  
ATOM    433  O   VAL L  58      23.457  15.845  54.047  1.00 22.94           O  
ATOM    434  N   PRO L  59      25.144  14.626  53.248  1.00 22.00           N  
ATOM    435  CA  PRO L  59      25.912  14.750  54.463  1.00 21.25           C  
ATOM    436  CD  PRO L  59      25.467  13.407  52.525  1.00 18.87           C  
ATOM    437  CB  PRO L  59      27.061  13.755  54.327  1.00 22.01           C  
ATOM    438  CG  PRO L  59      26.492  12.667  53.399  1.00 24.10           C  
ATOM    439  C   PRO L  59      26.360  16.161  54.710  1.00 24.94           C  
ATOM    440  O   PRO L  59      26.610  16.887  53.751  1.00 24.08           O  
ATOM    441  N   SER L  60      26.498  16.549  55.993  1.00 25.49           N  
ATOM    442  CA  SER L  60      26.839  17.889  56.383  1.00 26.42           C  
ATOM    443  CB  SER L  60      26.736  18.117  57.898  1.00 30.83           C  
ATOM    444  OG  SER L  60      27.089  19.456  58.209  1.00 44.88           O  
ATOM    445  C   SER L  60      28.247  18.201  55.978  1.00 24.51           C  
ATOM    446  O   SER L  60      28.679  19.349  56.057  1.00 24.77           O  
ATOM    447  N   ARG L  61      29.004  17.186  55.526  1.00 21.61           N  
ATOM    448  CA  ARG L  61      30.381  17.360  55.149  1.00 21.98           C  
ATOM    449  CB  ARG L  61      31.020  16.083  54.569  1.00 21.46           C  
ATOM    450  CG  ARG L  61      30.932  14.839  55.451  1.00 22.59           C  
ATOM    451  CD  ARG L  61      31.834  13.695  54.971  1.00 25.05           C  
ATOM    452  NE  ARG L  61      31.401  13.269  53.607  1.00 20.66           N  
ATOM    453  CZ  ARG L  61      30.513  12.242  53.449  1.00 22.96           C  
ATOM    454  NH1 ARG L  61      29.938  11.663  54.543  1.00 22.78           N1+
ATOM    455  NH2 ARG L  61      30.214  11.780  52.200  1.00 22.22           N  
ATOM    456  C   ARG L  61      30.435  18.326  54.008  1.00 19.62           C  
ATOM    457  O   ARG L  61      31.408  19.068  53.857  1.00 23.12           O  
ATOM    458  N   PHE L  62      29.403  18.286  53.141  1.00 20.91           N  
ATOM    459  CA  PHE L  62      29.372  19.104  51.963  1.00 21.37           C  
ATOM    460  CB  PHE L  62      28.495  18.508  50.845  1.00 20.90           C  
ATOM    461  CG  PHE L  62      29.104  17.218  50.403  1.00 22.49           C  
ATOM    462  CD1 PHE L  62      30.082  17.199  49.438  1.00 21.02           C  
ATOM    463  CD2 PHE L  62      28.700  16.023  50.953  1.00 22.28           C  
ATOM    464  CE1 PHE L  62      30.643  16.013  49.028  1.00 19.76           C  
ATOM    465  CE2 PHE L  62      29.259  14.833  50.548  1.00 21.24           C  
ATOM    466  CZ  PHE L  62      30.235  14.824  49.581  1.00 22.32           C  
ATOM    467  C   PHE L  62      28.793  20.449  52.291  1.00 20.94           C  
ATOM    468  O   PHE L  62      27.802  20.556  53.012  1.00 22.90           O  
ATOM    469  N   SER L  63      29.414  21.525  51.763  1.00 19.95           N  
ATOM    470  CA  SER L  63      28.912  22.851  51.988  1.00 21.63           C  
ATOM    471  CB  SER L  63      29.610  23.605  53.134  1.00 23.14           C  
ATOM    472  OG  SER L  63      29.363  22.975  54.380  1.00 25.70           O  
ATOM    473  C   SER L  63      29.204  23.660  50.765  1.00 21.19           C  
ATOM    474  O   SER L  63      30.175  23.402  50.055  1.00 19.11           O  
ATOM    475  N   GLY L  64      28.366  24.682  50.500  1.00 19.18           N  
ATOM    476  CA  GLY L  64      28.608  25.507  49.355  1.00 18.79           C  
ATOM    477  C   GLY L  64      28.481  26.931  49.787  1.00 22.52           C  
ATOM    478  O   GLY L  64      27.779  27.245  50.747  1.00 20.94           O  
ATOM    479  N   SER L  65      29.179  27.832  49.069  1.00 23.13           N  
ATOM    480  CA  SER L  65      29.118  29.229  49.384  1.00 25.08           C  
ATOM    481  CB  SER L  65      30.135  29.665  50.453  1.00 27.07           C  
ATOM    482  OG  SER L  65      31.459  29.456  49.983  1.00 35.18           O  
ATOM    483  C   SER L  65      29.432  29.985  48.133  1.00 23.06           C  
ATOM    484  O   SER L  65      29.757  29.397  47.103  1.00 21.79           O  
ATOM    485  N   GLY L  66      29.337  31.329  48.199  1.00 24.24           N  
ATOM    486  CA  GLY L  66      29.657  32.136  47.057  1.00 24.48           C  
ATOM    487  C   GLY L  66      28.425  32.815  46.566  1.00 28.63           C  
ATOM    488  O   GLY L  66      27.306  32.468  46.937  1.00 26.66           O  
ATOM    489  N   SER L  67      28.634  33.853  45.733  1.00 28.81           N  
ATOM    490  CA  SER L  67      27.566  34.609  45.151  1.00 31.48           C  
ATOM    491  CB  SER L  67      27.036  35.738  46.055  1.00 33.24           C  
ATOM    492  OG  SER L  67      26.503  35.204  47.257  1.00 36.90           O  
ATOM    493  C   SER L  67      28.137  35.271  43.942  1.00 29.48           C  
ATOM    494  O   SER L  67      29.353  35.318  43.756  1.00 32.29           O  
ATOM    495  N   GLY L  68      27.255  35.795  43.074  1.00 25.38           N  
ATOM    496  CA  GLY L  68      27.723  36.500  41.920  1.00 27.07           C  
ATOM    497  C   GLY L  68      28.436  35.551  41.009  1.00 25.06           C  
ATOM    498  O   GLY L  68      27.842  34.629  40.455  1.00 25.91           O  
ATOM    499  N   THR L  69      29.711  35.872  40.723  1.00 23.29           N  
ATOM    500  CA  THR L  69      30.590  35.130  39.860  1.00 24.64           C  
ATOM    501  CB  THR L  69      31.661  36.001  39.272  1.00 28.36           C  
ATOM    502  OG1 THR L  69      32.483  36.536  40.299  1.00 31.34           O  
ATOM    503  CG2 THR L  69      30.986  37.140  38.489  1.00 30.89           C  
ATOM    504  C   THR L  69      31.276  33.946  40.487  1.00 23.72           C  
ATOM    505  O   THR L  69      31.556  32.975  39.785  1.00 26.56           O  
ATOM    506  N   ASP L  70      31.627  33.979  41.792  1.00 23.42           N  
ATOM    507  CA  ASP L  70      32.446  32.889  42.258  1.00 25.50           C  
ATOM    508  CB  ASP L  70      33.864  33.296  42.705  1.00 35.33           C  
ATOM    509  CG  ASP L  70      33.771  34.286  43.850  1.00 45.34           C  
ATOM    510  OD1 ASP L  70      32.688  34.908  44.000  1.00 49.54           O  
ATOM    511  OD2 ASP L  70      34.781  34.441  44.586  1.00 52.72           O1-
ATOM    512  C   ASP L  70      31.796  32.087  43.342  1.00 24.72           C  
ATOM    513  O   ASP L  70      31.279  32.623  44.322  1.00 25.79           O  
ATOM    514  N   PHE L  71      31.836  30.745  43.181  1.00 21.69           N  
ATOM    515  CA  PHE L  71      31.202  29.864  44.119  1.00 21.00           C  
ATOM    516  CB  PHE L  71      29.946  29.181  43.549  1.00 18.84           C  
ATOM    517  CG  PHE L  71      28.965  30.238  43.161  1.00 18.61           C  
ATOM    518  CD1 PHE L  71      28.998  30.793  41.903  1.00 20.51           C  
ATOM    519  CD2 PHE L  71      28.013  30.682  44.047  1.00 18.38           C  
ATOM    520  CE1 PHE L  71      28.097  31.766  41.535  1.00 20.83           C  
ATOM    521  CE2 PHE L  71      27.111  31.654  43.684  1.00 20.59           C  
ATOM    522  CZ  PHE L  71      27.148  32.201  42.427  1.00 20.00           C  
ATOM    523  C   PHE L  71      32.165  28.764  44.468  1.00 21.88           C  
ATOM    524  O   PHE L  71      33.057  28.439  43.687  1.00 23.17           O  
ATOM    525  N   THR L  72      32.018  28.163  45.671  1.00 19.05           N  
ATOM    526  CA  THR L  72      32.930  27.113  46.023  1.00 23.37           C  
ATOM    527  CB  THR L  72      34.012  27.550  46.966  1.00 26.58           C  
ATOM    528  OG1 THR L  72      33.453  27.901  48.224  1.00 31.28           O  
ATOM    529  CG2 THR L  72      34.738  28.762  46.359  1.00 14.22           C  
ATOM    530  C   THR L  72      32.186  26.010  46.709  1.00 21.04           C  
ATOM    531  O   THR L  72      31.202  26.239  47.410  1.00 23.59           O  
ATOM    532  N   LEU L  73      32.652  24.764  46.494  1.00 20.13           N  
ATOM    533  CA  LEU L  73      32.114  23.608  47.147  1.00 18.42           C  
ATOM    534  CB  LEU L  73      31.773  22.462  46.177  1.00 18.17           C  
ATOM    535  CG  LEU L  73      31.192  21.212  46.864  1.00 19.83           C  
ATOM    536  CD1 LEU L  73      29.839  21.512  47.524  1.00 22.01           C  
ATOM    537  CD2 LEU L  73      31.130  20.025  45.888  1.00 19.10           C  
ATOM    538  C   LEU L  73      33.187  23.116  48.060  1.00 21.20           C  
ATOM    539  O   LEU L  73      34.340  22.975  47.655  1.00 20.96           O  
ATOM    540  N   THR L  74      32.840  22.856  49.334  1.00 21.02           N  
ATOM    541  CA  THR L  74      33.837  22.408  50.262  1.00 21.52           C  
ATOM    542  CB  THR L  74      33.981  23.317  51.446  1.00 24.30           C  
ATOM    543  OG1 THR L  74      34.322  24.626  51.018  1.00 23.26           O  
ATOM    544  CG2 THR L  74      35.076  22.757  52.367  1.00 25.21           C  
ATOM    545  C   THR L  74      33.414  21.084  50.794  1.00 21.42           C  
ATOM    546  O   THR L  74      32.249  20.877  51.128  1.00 20.55           O  
ATOM    547  N   ILE L  75      34.369  20.137  50.854  1.00 20.62           N  
ATOM    548  CA  ILE L  75      34.096  18.866  51.440  1.00 17.46           C  
ATOM    549  CB  ILE L  75      34.418  17.713  50.533  1.00 20.05           C  
ATOM    550  CG1 ILE L  75      33.611  17.822  49.228  1.00 20.79           C  
ATOM    551  CG2 ILE L  75      34.139  16.410  51.300  1.00 18.35           C  
ATOM    552  CD1 ILE L  75      34.062  16.844  48.145  1.00 20.53           C  
ATOM    553  C   ILE L  75      35.000  18.787  52.617  1.00 20.59           C  
ATOM    554  O   ILE L  75      36.219  18.708  52.476  1.00 22.96           O  
ATOM    555  N   SER L  76      34.419  18.845  53.824  1.00 20.19           N  
ATOM    556  CA  SER L  76      35.244  18.724  54.976  1.00 23.27           C  
ATOM    557  CB  SER L  76      34.598  19.275  56.257  1.00 21.60           C  
ATOM    558  OG  SER L  76      33.441  18.518  56.578  1.00 29.82           O  
ATOM    559  C   SER L  76      35.399  17.251  55.150  1.00 26.62           C  
ATOM    560  O   SER L  76      34.449  16.490  54.992  1.00 26.12           O  
ATOM    561  N   SER L  77      36.607  16.806  55.505  1.00 26.27           N  
ATOM    562  CA  SER L  77      36.876  15.410  55.721  1.00 25.28           C  
ATOM    563  CB  SER L  77      36.398  14.881  57.090  1.00 23.17           C  
ATOM    564  OG  SER L  77      34.980  14.866  57.159  1.00 25.24           O  
ATOM    565  C   SER L  77      36.327  14.516  54.642  1.00 22.10           C  
ATOM    566  O   SER L  77      35.198  14.036  54.726  1.00 23.46           O  
ATOM    567  N   LEU L  78      37.128  14.288  53.578  1.00 21.04           N  
ATOM    568  CA  LEU L  78      36.763  13.417  52.491  1.00 21.00           C  
ATOM    569  CB  LEU L  78      37.840  13.297  51.394  1.00 19.99           C  
ATOM    570  CG  LEU L  78      38.025  14.521  50.487  1.00 25.13           C  
ATOM    571  CD1 LEU L  78      39.122  14.264  49.447  1.00 24.17           C  
ATOM    572  CD2 LEU L  78      36.705  14.923  49.820  1.00 20.04           C  
ATOM    573  C   LEU L  78      36.594  12.018  53.002  1.00 26.87           C  
ATOM    574  O   LEU L  78      37.358  11.551  53.844  1.00 24.19           O  
ATOM    575  N   GLN L  79      35.566  11.317  52.474  1.00 22.34           N  
ATOM    576  CA  GLN L  79      35.296   9.940  52.789  1.00 21.45           C  
ATOM    577  CB  GLN L  79      33.818   9.667  53.114  1.00 22.74           C  
ATOM    578  CG  GLN L  79      33.332  10.379  54.377  1.00 26.21           C  
ATOM    579  CD  GLN L  79      34.051   9.762  55.567  1.00 34.18           C  
ATOM    580  OE1 GLN L  79      34.825   8.818  55.419  1.00 37.42           O  
ATOM    581  NE2 GLN L  79      33.795  10.308  56.786  1.00 42.37           N  
ATOM    582  C   GLN L  79      35.624   9.173  51.542  1.00 24.86           C  
ATOM    583  O   GLN L  79      35.769   9.763  50.474  1.00 23.31           O  
ATOM    584  N   PRO L  80      35.762   7.876  51.631  1.00 25.76           N  
ATOM    585  CA  PRO L  80      36.113   7.097  50.470  1.00 26.42           C  
ATOM    586  CD  PRO L  80      36.184   7.237  52.867  1.00 26.17           C  
ATOM    587  CB  PRO L  80      36.388   5.690  50.996  1.00 27.55           C  
ATOM    588  CG  PRO L  80      36.879   5.933  52.436  1.00 27.26           C  
ATOM    589  C   PRO L  80      35.078   7.165  49.390  1.00 23.57           C  
ATOM    590  O   PRO L  80      35.425   7.031  48.217  1.00 21.51           O  
ATOM    591  N   GLU L  81      33.803   7.367  49.767  1.00 21.75           N  
ATOM    592  CA  GLU L  81      32.708   7.413  48.840  1.00 24.49           C  
ATOM    593  CB  GLU L  81      31.332   7.560  49.513  1.00 27.04           C  
ATOM    594  CG  GLU L  81      30.983   6.464  50.516  1.00 28.94           C  
ATOM    595  CD  GLU L  81      31.443   6.930  51.890  1.00 34.10           C  
ATOM    596  OE1 GLU L  81      32.679   6.952  52.129  1.00 24.33           O  
ATOM    597  OE2 GLU L  81      30.562   7.278  52.721  1.00 27.14           O1-
ATOM    598  C   GLU L  81      32.833   8.639  47.991  1.00 22.11           C  
ATOM    599  O   GLU L  81      32.334   8.675  46.870  1.00 22.63           O  
ATOM    600  N   ASP L  82      33.467   9.685  48.548  1.00 20.24           N  
ATOM    601  CA  ASP L  82      33.561  11.014  48.008  1.00 21.19           C  
ATOM    602  CB  ASP L  82      34.158  12.013  49.013  1.00 18.08           C  
ATOM    603  CG  ASP L  82      33.146  12.187  50.139  1.00 21.32           C  
ATOM    604  OD1 ASP L  82      31.990  11.717  49.967  1.00 23.54           O  
ATOM    605  OD2 ASP L  82      33.514  12.790  51.182  1.00 23.88           O1-
ATOM    606  C   ASP L  82      34.357  11.114  46.742  1.00 23.00           C  
ATOM    607  O   ASP L  82      34.186  12.081  46.004  1.00 22.41           O  
ATOM    608  N   PHE L  83      35.299  10.193  46.461  1.00 22.05           N  
ATOM    609  CA  PHE L  83      36.027  10.407  45.243  1.00 20.38           C  
ATOM    610  CB  PHE L  83      37.265   9.510  45.086  1.00 22.57           C  
ATOM    611  CG  PHE L  83      38.213   9.977  46.136  1.00 23.31           C  
ATOM    612  CD1 PHE L  83      39.107  10.988  45.883  1.00 25.68           C  
ATOM    613  CD2 PHE L  83      38.194   9.422  47.390  1.00 24.43           C  
ATOM    614  CE1 PHE L  83      39.976  11.425  46.856  1.00 26.72           C  
ATOM    615  CE2 PHE L  83      39.060   9.853  48.366  1.00 25.86           C  
ATOM    616  CZ  PHE L  83      39.958  10.856  48.104  1.00 26.11           C  
ATOM    617  C   PHE L  83      35.096  10.205  44.088  1.00 21.89           C  
ATOM    618  O   PHE L  83      34.509   9.138  43.919  1.00 24.16           O  
ATOM    619  N   ALA L  84      34.954  11.256  43.254  1.00 23.15           N  
ATOM    620  CA  ALA L  84      34.039  11.239  42.147  1.00 21.94           C  
ATOM    621  CB  ALA L  84      32.563  11.211  42.584  1.00 15.56           C  
ATOM    622  C   ALA L  84      34.258  12.512  41.391  1.00 21.97           C  
ATOM    623  O   ALA L  84      35.187  13.261  41.689  1.00 20.59           O  
ATOM    624  N   VAL L  85      33.429  12.764  40.354  1.00 20.79           N  
ATOM    625  CA  VAL L  85      33.537  13.985  39.606  1.00 18.48           C  
ATOM    626  CB  VAL L  85      33.354  13.802  38.128  1.00 21.24           C  
ATOM    627  CG1 VAL L  85      33.436  15.178  37.445  1.00 17.64           C  
ATOM    628  CG2 VAL L  85      34.407  12.798  37.626  1.00 22.12           C  
ATOM    629  C   VAL L  85      32.448  14.894  40.096  1.00 21.43           C  
ATOM    630  O   VAL L  85      31.344  14.441  40.390  1.00 19.52           O  
ATOM    631  N   TYR L  86      32.740  16.207  40.216  1.00 21.49           N  
ATOM    632  CA  TYR L  86      31.758  17.132  40.712  1.00 18.37           C  
ATOM    633  CB  TYR L  86      32.184  17.845  42.010  1.00 16.59           C  
ATOM    634  CG  TYR L  86      32.226  16.824  43.098  1.00 21.07           C  
ATOM    635  CD1 TYR L  86      33.330  16.022  43.273  1.00 18.52           C  
ATOM    636  CD2 TYR L  86      31.155  16.671  43.948  1.00 20.23           C  
ATOM    637  CE1 TYR L  86      33.367  15.083  44.278  1.00 18.08           C  
ATOM    638  CE2 TYR L  86      31.185  15.734  44.954  1.00 20.23           C  
ATOM    639  CZ  TYR L  86      32.291  14.938  45.121  1.00 22.12           C  
ATOM    640  OH  TYR L  86      32.322  13.978  46.154  1.00 20.30           O  
ATOM    641  C   TYR L  86      31.515  18.180  39.669  1.00 20.48           C  
ATOM    642  O   TYR L  86      32.452  18.676  39.044  1.00 21.41           O  
ATOM    643  N   TYR L  87      30.231  18.541  39.447  1.00 17.32           N  
ATOM    644  CA  TYR L  87      29.919  19.524  38.445  1.00 19.15           C  
ATOM    645  CB  TYR L  87      29.031  19.023  37.288  1.00 15.41           C  
ATOM    646  CG  TYR L  87      29.716  17.965  36.493  1.00 18.69           C  
ATOM    647  CD1 TYR L  87      30.619  18.296  35.510  1.00 20.35           C  
ATOM    648  CD2 TYR L  87      29.451  16.637  36.727  1.00 18.75           C  
ATOM    649  CE1 TYR L  87      31.247  17.322  34.773  1.00 19.47           C  
ATOM    650  CE2 TYR L  87      30.076  15.657  35.990  1.00 17.75           C  
ATOM    651  CZ  TYR L  87      30.976  15.999  35.010  1.00 20.26           C  
ATOM    652  OH  TYR L  87      31.619  14.999  34.251  1.00 23.37           O  
ATOM    653  C   TYR L  87      29.115  20.619  39.075  1.00 22.41           C  
ATOM    654  O   TYR L  87      28.353  20.391  40.014  1.00 19.64           O  
ATOM    655  N   CYS L  88      29.293  21.858  38.569  1.00 19.87           N  
ATOM    656  CA  CYS L  88      28.489  22.969  38.989  1.00 19.38           C  
ATOM    657  CB  CYS L  88      29.290  24.247  39.355  0.89 16.61           C  
ATOM    658  SG  CYS L  88      30.433  24.836  38.061  0.89 23.79           S  
ATOM    659  C   CYS L  88      27.569  23.260  37.844  1.00 20.77           C  
ATOM    660  O   CYS L  88      27.868  22.913  36.702  1.00 18.99           O  
ATOM    661  N   GLN L  89      26.391  23.856  38.134  1.00 20.08           N  
ATOM    662  CA  GLN L  89      25.418  24.157  37.118  1.00 19.74           C  
ATOM    663  CB  GLN L  89      24.265  23.146  37.053  1.00 18.30           C  
ATOM    664  CG  GLN L  89      23.245  23.497  35.969  1.00 17.61           C  
ATOM    665  CD  GLN L  89      21.903  22.889  36.354  1.00 24.78           C  
ATOM    666  OE1 GLN L  89      21.094  22.539  35.499  1.00 26.78           O  
ATOM    667  NE2 GLN L  89      21.641  22.781  37.684  1.00 21.85           N  
ATOM    668  C   GLN L  89      24.737  25.437  37.475  1.00 20.19           C  
ATOM    669  O   GLN L  89      24.346  25.640  38.621  1.00 18.72           O  
ATOM    670  N   GLN L  90      24.543  26.332  36.487  1.00 21.22           N  
ATOM    671  CA  GLN L  90      23.839  27.545  36.777  1.00 20.19           C  
ATOM    672  CB  GLN L  90      24.561  28.803  36.251  1.00 17.46           C  
ATOM    673  CG  GLN L  90      24.724  28.851  34.731  1.00 20.95           C  
ATOM    674  CD  GLN L  90      23.461  29.449  34.136  1.00 21.46           C  
ATOM    675  OE1 GLN L  90      22.645  30.034  34.845  1.00 21.12           O  
ATOM    676  NE2 GLN L  90      23.295  29.308  32.794  1.00 19.92           N  
ATOM    677  C   GLN L  90      22.489  27.442  36.144  1.00 19.15           C  
ATOM    678  O   GLN L  90      22.348  26.987  35.012  1.00 19.58           O  
ATOM    679  N   TYR L  91      21.446  27.917  36.865  1.00  7.66           N  
ATOM    680  CA  TYR L  91      20.115  27.967  36.327  1.00  8.41           C  
ATOM    681  CB  TYR L  91      19.185  27.007  37.095  1.00  7.36           C  
ATOM    682  CG  TYR L  91      19.399  27.281  38.547  1.00  6.53           C  
ATOM    683  CD1 TYR L  91      18.659  28.220  39.224  1.00  7.43           C  
ATOM    684  CD2 TYR L  91      20.370  26.592  39.238  1.00  8.98           C  
ATOM    685  CE1 TYR L  91      18.883  28.463  40.560  1.00  6.77           C  
ATOM    686  CE2 TYR L  91      20.601  26.828  40.573  1.00  7.46           C  
ATOM    687  CZ  TYR L  91      19.856  27.768  41.239  1.00  7.75           C  
ATOM    688  OH  TYR L  91      20.090  28.018  42.609  1.00  8.55           O  
ATOM    689  C   TYR L  91      19.556  29.366  36.429  1.00  9.14           C  
ATOM    690  O   TYR L  91      18.368  29.534  36.702  1.00  9.66           O  
ATOM    691  N   SER L  92      20.389  30.409  36.211  1.00  8.73           N  
ATOM    692  CA  SER L  92      19.909  31.765  36.253  1.00 10.26           C  
ATOM    693  CB  SER L  92      21.043  32.801  36.329  1.00 11.63           C  
ATOM    694  OG  SER L  92      20.502  34.115  36.364  1.00  0.00           O  
ATOM    695  C   SER L  92      19.131  32.038  35.012  1.00 10.43           C  
ATOM    696  O   SER L  92      17.992  32.508  35.054  1.00 13.42           O  
ATOM    697  N   SER L  93      19.743  31.732  33.853  1.00 10.43           N  
ATOM    698  CA  SER L  93      19.085  31.985  32.609  1.00 11.62           C  
ATOM    699  CB  SER L  93      19.483  33.327  31.969  1.00 11.34           C  
ATOM    700  OG  SER L  93      20.880  33.356  31.723  1.00 18.21           O  
ATOM    701  C   SER L  93      19.452  30.888  31.670  1.00 12.24           C  
ATOM    702  O   SER L  93      20.465  30.212  31.843  1.00 12.93           O  
ATOM    703  N   PHE L  94      18.608  30.672  30.645  1.00  9.86           N  
ATOM    704  CA  PHE L  94      18.858  29.613  29.716  1.00 10.11           C  
ATOM    705  CB  PHE L  94      17.589  29.110  29.015  1.00 10.81           C  
ATOM    706  CG  PHE L  94      16.738  28.592  30.121  1.00 11.98           C  
ATOM    707  CD1 PHE L  94      15.955  29.460  30.842  1.00 14.06           C  
ATOM    708  CD2 PHE L  94      16.733  27.259  30.452  1.00 12.84           C  
ATOM    709  CE1 PHE L  94      15.166  29.008  31.872  1.00 12.68           C  
ATOM    710  CE2 PHE L  94      15.946  26.799  31.482  1.00 11.24           C  
ATOM    711  CZ  PHE L  94      15.159  27.672  32.193  1.00 10.97           C  
ATOM    712  C   PHE L  94      19.819  30.102  28.687  1.00 11.06           C  
ATOM    713  O   PHE L  94      19.903  31.296  28.395  1.00 11.70           O  
ATOM    714  N   PRO L  95      20.559  29.185  28.130  1.00  9.60           N  
ATOM    715  CA  PRO L  95      20.427  27.809  28.534  1.00  8.61           C  
ATOM    716  CD  PRO L  95      20.847  29.300  26.708  1.00 10.60           C  
ATOM    717  CB  PRO L  95      20.936  26.969  27.366  1.00 11.94           C  
ATOM    718  CG  PRO L  95      20.727  27.876  26.145  1.00 11.75           C  
ATOM    719  C   PRO L  95      21.146  27.509  29.809  1.00 10.68           C  
ATOM    720  O   PRO L  95      22.085  28.225  30.157  1.00  9.90           O  
ATOM    721  N   THR L  96      20.726  26.444  30.516  1.00 10.20           N  
ATOM    722  CA  THR L  96      21.410  26.068  31.713  1.00  8.36           C  
ATOM    723  CB  THR L  96      20.693  25.014  32.497  1.00  9.59           C  
ATOM    724  OG1 THR L  96      19.401  25.483  32.855  1.00  0.00           O  
ATOM    725  CG2 THR L  96      21.509  24.681  33.758  1.00  0.00           C  
ATOM    726  C   THR L  96      22.719  25.512  31.272  1.00  8.61           C  
ATOM    727  O   THR L  96      22.795  24.725  30.331  1.00 12.06           O  
ATOM    728  N   THR L  97      23.796  25.921  31.954  1.00 22.56           N  
ATOM    729  CA  THR L  97      25.112  25.506  31.565  1.00 21.84           C  
ATOM    730  CB  THR L  97      25.982  26.642  31.109  1.00 22.20           C  
ATOM    731  OG1 THR L  97      26.099  27.617  32.136  1.00 21.95           O  
ATOM    732  CG2 THR L  97      25.361  27.264  29.846  1.00 24.31           C  
ATOM    733  C   THR L  97      25.770  24.859  32.743  1.00 21.81           C  
ATOM    734  O   THR L  97      25.459  25.166  33.894  1.00 20.19           O  
ATOM    735  N   PHE L  98      26.706  23.929  32.463  1.00 22.50           N  
ATOM    736  CA  PHE L  98      27.399  23.192  33.484  1.00 20.61           C  
ATOM    737  CB  PHE L  98      27.301  21.661  33.332  1.00 17.61           C  
ATOM    738  CG  PHE L  98      25.928  21.154  33.625  1.00 18.27           C  
ATOM    739  CD1 PHE L  98      24.945  21.156  32.661  1.00 17.93           C  
ATOM    740  CD2 PHE L  98      25.633  20.648  34.869  1.00 16.68           C  
ATOM    741  CE1 PHE L  98      23.688  20.673  32.941  1.00 18.11           C  
ATOM    742  CE2 PHE L  98      24.379  20.164  35.152  1.00 18.89           C  
ATOM    743  CZ  PHE L  98      23.401  20.176  34.188  1.00 17.85           C  
ATOM    744  C   PHE L  98      28.862  23.468  33.349  1.00 22.60           C  
ATOM    745  O   PHE L  98      29.347  23.842  32.283  1.00 22.47           O  
ATOM    746  N   GLY L  99      29.605  23.299  34.459  1.00 22.37           N  
ATOM    747  CA  GLY L  99      31.030  23.437  34.406  1.00 20.07           C  
ATOM    748  C   GLY L  99      31.540  22.151  33.820  1.00 23.05           C  
ATOM    749  O   GLY L  99      30.796  21.180  33.700  1.00 23.77           O  
ATOM    750  N   GLN L 100      32.830  22.118  33.434  1.00 21.08           N  
ATOM    751  CA  GLN L 100      33.437  20.962  32.830  1.00 22.85           C  
ATOM    752  CB  GLN L 100      34.806  21.230  32.177  1.00 27.53           C  
ATOM    753  CG  GLN L 100      35.894  21.682  33.150  1.00 42.28           C  
ATOM    754  CD  GLN L 100      35.693  23.162  33.418  1.00 43.85           C  
ATOM    755  OE1 GLN L 100      34.818  23.803  32.839  1.00 45.11           O  
ATOM    756  NE2 GLN L 100      36.535  23.725  34.320  1.00 35.51           N  
ATOM    757  C   GLN L 100      33.585  19.846  33.823  1.00 23.70           C  
ATOM    758  O   GLN L 100      33.640  18.682  33.433  1.00 24.97           O  
ATOM    759  N   GLY L 101      33.719  20.159  35.128  1.00 23.80           N  
ATOM    760  CA  GLY L 101      33.816  19.112  36.110  1.00 23.58           C  
ATOM    761  C   GLY L 101      35.170  19.109  36.748  1.00 24.94           C  
ATOM    762  O   GLY L 101      36.167  19.524  36.157  1.00 23.96           O  
ATOM    763  N   THR L 102      35.209  18.657  38.021  1.00 23.46           N  
ATOM    764  CA  THR L 102      36.431  18.518  38.757  1.00 23.35           C  
ATOM    765  CB  THR L 102      36.509  19.397  39.972  1.00 22.81           C  
ATOM    766  OG1 THR L 102      36.396  20.762  39.598  1.00 24.08           O  
ATOM    767  CG2 THR L 102      37.852  19.150  40.678  1.00 17.17           C  
ATOM    768  C   THR L 102      36.467  17.105  39.239  1.00 21.66           C  
ATOM    769  O   THR L 102      35.535  16.634  39.889  1.00 22.01           O  
ATOM    770  N   LYS L 103      37.561  16.386  38.934  1.00 20.96           N  
ATOM    771  CA  LYS L 103      37.667  15.016  39.339  1.00 21.04           C  
ATOM    772  CB  LYS L 103      38.447  14.162  38.325  1.00 25.27           C  
ATOM    773  CG  LYS L 103      38.588  12.691  38.715  1.00 32.67           C  
ATOM    774  CD  LYS L 103      39.181  11.833  37.593  1.00 37.02           C  
ATOM    775  CE  LYS L 103      39.477  10.390  38.006  1.00 37.63           C  
ATOM    776  NZ  LYS L 103      40.074   9.649  36.872  1.00 41.25           N1+
ATOM    777  C   LYS L 103      38.426  14.977  40.626  1.00 22.45           C  
ATOM    778  O   LYS L 103      39.526  15.518  40.728  1.00 26.05           O  
ATOM    779  N   VAL L 104      37.835  14.337  41.653  1.00 21.21           N  
ATOM    780  CA  VAL L 104      38.488  14.201  42.922  1.00 23.10           C  
ATOM    781  CB  VAL L 104      37.540  14.333  44.081  1.00 25.02           C  
ATOM    782  CG1 VAL L 104      38.307  14.090  45.391  1.00 22.70           C  
ATOM    783  CG2 VAL L 104      36.854  15.706  43.997  1.00 19.55           C  
ATOM    784  C   VAL L 104      39.032  12.808  42.957  1.00 23.64           C  
ATOM    785  O   VAL L 104      38.279  11.836  42.941  1.00 20.47           O  
ATOM    786  N   GLU L 105      40.370  12.679  43.024  1.00 26.98           N  
ATOM    787  CA  GLU L 105      40.980  11.382  42.985  1.00 28.08           C  
ATOM    788  CB  GLU L 105      41.968  11.218  41.827  1.00 30.71           C  
ATOM    789  CG  GLU L 105      43.044  12.298  41.841  1.00 41.26           C  
ATOM    790  CD  GLU L 105      44.142  11.872  40.887  1.00 47.93           C  
ATOM    791  OE1 GLU L 105      43.816  11.445  39.747  1.00 47.60           O  
ATOM    792  OE2 GLU L 105      45.331  11.966  41.291  1.00 51.29           O1-
ATOM    793  C   GLU L 105      41.744  11.157  44.250  1.00 30.58           C  
ATOM    794  O   GLU L 105      42.072  12.092  44.979  1.00 29.05           O  
ATOM    795  N   ILE L 106      42.040   9.873  44.528  1.00 32.86           N  
ATOM    796  CA  ILE L 106      42.729   9.476  45.721  1.00 31.42           C  
ATOM    797  CB  ILE L 106      42.503   8.035  46.081  1.00 35.53           C  
ATOM    798  CG1 ILE L 106      41.012   7.768  46.341  1.00 38.15           C  
ATOM    799  CG2 ILE L 106      43.411   7.694  47.275  1.00 38.79           C  
ATOM    800  CD1 ILE L 106      40.664   6.281  46.377  1.00 45.25           C  
ATOM    801  C   ILE L 106      44.197   9.627  45.502  1.00 30.15           C  
ATOM    802  O   ILE L 106      44.737   9.208  44.479  1.00 32.41           O  
ATOM    803  N   LYS L 107      44.883  10.256  46.474  1.00 31.54           N  
ATOM    804  CA  LYS L 107      46.301  10.410  46.368  1.00 36.16           C  
ATOM    805  CB  LYS L 107      46.832  11.683  47.047  1.00 37.69           C  
ATOM    806  CG  LYS L 107      48.348  11.833  46.911  1.00 39.06           C  
ATOM    807  CD  LYS L 107      48.855  13.261  47.128  1.00 46.65           C  
ATOM    808  CE  LYS L 107      48.720  13.771  48.564  1.00 53.06           C  
ATOM    809  NZ  LYS L 107      49.278  15.138  48.669  1.00 54.94           N1+
ATOM    810  C   LYS L 107      46.937   9.204  47.053  1.00 36.71           C  
ATOM    811  O   LYS L 107      46.553   8.906  48.216  1.00 39.24           O  
ATOM    812  OXT LYS L 107      47.815   8.562  46.418  1.00  0.00           O1-
TER     813      LYS L 107 
ATOM    814  N   VAL H 108      10.596   9.405  44.796  1.00 36.32           N1+
ATOM    815  CA  VAL H 108      10.284   9.684  43.379  1.00 33.68           C  
ATOM    816  CB  VAL H 108      10.501  11.136  43.079  1.00 33.94           C  
ATOM    817  CG1 VAL H 108       9.544  11.956  43.962  1.00 35.76           C  
ATOM    818  CG2 VAL H 108      11.982  11.468  43.310  1.00 31.27           C  
ATOM    819  C   VAL H 108      11.139   8.853  42.483  1.00 33.11           C  
ATOM    820  O   VAL H 108      12.168   8.324  42.901  1.00 32.67           O  
ATOM    821  N   GLN H 109      10.720   8.703  41.214  1.00 28.57           N  
ATOM    822  CA  GLN H 109      11.458   7.849  40.334  1.00 30.42           C  
ATOM    823  CB  GLN H 109      10.918   6.413  40.349  1.00 35.42           C  
ATOM    824  CG  GLN H 109      11.659   5.444  39.431  1.00 42.45           C  
ATOM    825  CD  GLN H 109      10.978   4.089  39.570  1.00 50.08           C  
ATOM    826  OE1 GLN H 109      10.353   3.596  38.633  1.00 56.07           O  
ATOM    827  NE2 GLN H 109      11.089   3.475  40.777  1.00 54.67           N  
ATOM    828  C   GLN H 109      11.304   8.342  38.934  1.00 29.44           C  
ATOM    829  O   GLN H 109      10.268   8.894  38.565  1.00 27.83           O  
ATOM    830  N   LEU H 110      12.365   8.156  38.125  1.00 25.78           N  
ATOM    831  CA  LEU H 110      12.341   8.499  36.732  1.00 26.74           C  
ATOM    832  CB  LEU H 110      13.178   9.750  36.414  1.00 23.85           C  
ATOM    833  CG  LEU H 110      12.618  11.043  37.039  1.00 24.70           C  
ATOM    834  CD1 LEU H 110      13.488  12.263  36.692  1.00 22.74           C  
ATOM    835  CD2 LEU H 110      11.144  11.248  36.649  1.00 22.07           C  
ATOM    836  C   LEU H 110      12.967   7.342  36.013  1.00 26.46           C  
ATOM    837  O   LEU H 110      14.092   6.952  36.327  1.00 26.09           O  
ATOM    838  N   VAL H 111      12.257   6.748  35.031  1.00 25.48           N  
ATOM    839  CA  VAL H 111      12.833   5.628  34.335  1.00 25.29           C  
ATOM    840  CB  VAL H 111      12.054   4.359  34.522  1.00 26.71           C  
ATOM    841  CG1 VAL H 111      12.713   3.242  33.694  1.00 25.31           C  
ATOM    842  CG2 VAL H 111      11.969   4.056  36.026  1.00 18.38           C  
ATOM    843  C   VAL H 111      12.830   5.925  32.867  1.00 25.38           C  
ATOM    844  O   VAL H 111      11.772   6.111  32.268  1.00 28.89           O  
ATOM    845  N   GLU H 112      14.026   5.961  32.243  1.00 25.02           N  
ATOM    846  CA  GLU H 112      14.115   6.239  30.839  1.00 23.02           C  
ATOM    847  CB  GLU H 112      15.388   6.993  30.412  1.00 22.76           C  
ATOM    848  CG  GLU H 112      15.507   8.414  30.972  1.00 23.08           C  
ATOM    849  CD  GLU H 112      16.324   8.352  32.253  1.00 25.81           C  
ATOM    850  OE1 GLU H 112      16.070   7.430  33.072  1.00 28.67           O  
ATOM    851  OE2 GLU H 112      17.221   9.219  32.428  1.00 26.91           O1-
ATOM    852  C   GLU H 112      14.113   4.952  30.072  1.00 28.26           C  
ATOM    853  O   GLU H 112      14.446   3.889  30.596  1.00 27.32           O  
ATOM    854  N   SER H 113      13.712   5.035  28.786  1.00 27.03           N  
ATOM    855  CA  SER H 113      13.698   3.889  27.921  1.00 28.19           C  
ATOM    856  CB  SER H 113      12.397   3.083  28.046  1.00 32.42           C  
ATOM    857  OG  SER H 113      12.424   1.969  27.171  1.00 36.02           O  
ATOM    858  C   SER H 113      13.772   4.403  26.510  1.00 27.70           C  
ATOM    859  O   SER H 113      13.564   5.591  26.269  1.00 26.27           O  
ATOM    860  N   GLY H 114      14.086   3.514  25.539  1.00 26.34           N  
ATOM    861  CA  GLY H 114      14.049   3.899  24.153  1.00 27.12           C  
ATOM    862  C   GLY H 114      15.401   4.129  23.531  1.00 31.21           C  
ATOM    863  O   GLY H 114      15.479   4.354  22.324  1.00 33.64           O  
ATOM    864  N   GLY H 115      16.510   4.061  24.289  1.00 29.49           N  
ATOM    865  CA  GLY H 115      17.783   4.336  23.671  1.00 27.97           C  
ATOM    866  C   GLY H 115      18.179   3.172  22.816  1.00 29.32           C  
ATOM    867  O   GLY H 115      17.486   2.157  22.764  1.00 31.18           O  
ATOM    868  N   GLY H 116      19.316   3.295  22.097  1.00 31.31           N  
ATOM    869  CA  GLY H 116      19.728   2.207  21.255  1.00 30.89           C  
ATOM    870  C   GLY H 116      20.617   2.740  20.173  1.00 28.00           C  
ATOM    871  O   GLY H 116      21.087   3.875  20.232  1.00 29.95           O  
ATOM    872  N   LEU H 117      20.860   1.903  19.144  1.00 27.16           N  
ATOM    873  CA  LEU H 117      21.732   2.231  18.051  1.00 29.44           C  
ATOM    874  CB  LEU H 117      22.607   1.029  17.636  1.00 32.02           C  
ATOM    875  CG  LEU H 117      23.532   1.219  16.415  1.00 35.48           C  
ATOM    876  CD1 LEU H 117      22.744   1.215  15.097  1.00 30.45           C  
ATOM    877  CD2 LEU H 117      24.425   2.460  16.557  1.00 36.32           C  
ATOM    878  C   LEU H 117      20.901   2.672  16.881  1.00 31.98           C  
ATOM    879  O   LEU H 117      19.922   2.019  16.518  1.00 31.11           O  
ATOM    880  N   VAL H 118      21.269   3.827  16.281  1.00 32.07           N  
ATOM    881  CA  VAL H 118      20.556   4.345  15.142  1.00 35.13           C  
ATOM    882  CB  VAL H 118      19.658   5.496  15.507  1.00 34.95           C  
ATOM    883  CG1 VAL H 118      18.946   5.991  14.244  1.00 35.16           C  
ATOM    884  CG2 VAL H 118      18.692   5.044  16.608  1.00 34.91           C  
ATOM    885  C   VAL H 118      21.584   4.874  14.184  1.00 35.27           C  
ATOM    886  O   VAL H 118      22.625   5.391  14.584  1.00 37.49           O  
ATOM    887  N   GLN H 119      21.329   4.752  12.869  1.00 31.35           N  
ATOM    888  CA  GLN H 119      22.291   5.253  11.934  1.00 33.10           C  
ATOM    889  CB  GLN H 119      22.297   4.481  10.608  1.00 37.69           C  
ATOM    890  CG  GLN H 119      20.951   4.439   9.898  1.00 41.04           C  
ATOM    891  CD  GLN H 119      21.057   3.291   8.916  0.80 47.24           C  
ATOM    892  OE1 GLN H 119      20.049   2.730   8.490  0.75 59.39           O  
ATOM    893  NE2 GLN H 119      22.315   2.911   8.567  0.75 41.79           N  
ATOM    894  C   GLN H 119      22.068   6.719  11.754  1.00 30.75           C  
ATOM    895  O   GLN H 119      21.024   7.257  12.121  1.00 36.09           O  
ATOM    896  N   PRO H 120      23.048   7.394  11.219  1.00 30.79           N  
ATOM    897  CA  PRO H 120      22.954   8.818  11.084  1.00 30.14           C  
ATOM    898  CD  PRO H 120      24.427   6.940  11.292  1.00 33.42           C  
ATOM    899  CB  PRO H 120      24.327   9.279  10.604  1.00 32.24           C  
ATOM    900  CG  PRO H 120      25.280   8.218  11.191  1.00 33.10           C  
ATOM    901  C   PRO H 120      21.815   9.209  10.210  1.00 32.95           C  
ATOM    902  O   PRO H 120      21.564   8.536   9.212  1.00 33.28           O  
ATOM    903  N   GLY H 121      21.109  10.296  10.580  1.00 33.20           N  
ATOM    904  CA  GLY H 121      19.989  10.765   9.821  1.00 33.00           C  
ATOM    905  C   GLY H 121      18.764  10.062  10.318  1.00 33.18           C  
ATOM    906  O   GLY H 121      17.656  10.350   9.873  1.00 34.44           O  
ATOM    907  N   GLY H 122      18.930   9.134  11.280  1.00 30.57           N  
ATOM    908  CA  GLY H 122      17.810   8.377  11.762  1.00 31.20           C  
ATOM    909  C   GLY H 122      17.091   9.166  12.810  1.00 33.23           C  
ATOM    910  O   GLY H 122      17.467  10.293  13.131  1.00 32.79           O  
ATOM    911  N   SER H 123      16.015   8.570  13.369  1.00 34.61           N  
ATOM    912  CA  SER H 123      15.234   9.228  14.377  1.00 36.05           C  
ATOM    913  CB  SER H 123      13.843   9.664  13.888  1.00 38.68           C  
ATOM    914  OG  SER H 123      13.044   8.523  13.616  1.00 44.47           O  
ATOM    915  C   SER H 123      15.016   8.267  15.506  1.00 34.98           C  
ATOM    916  O   SER H 123      15.084   7.051  15.328  1.00 34.13           O  
ATOM    917  N   LEU H 124      14.766   8.803  16.719  1.00 33.24           N  
ATOM    918  CA  LEU H 124      14.575   7.956  17.859  1.00 30.56           C  
ATOM    919  CB  LEU H 124      15.919   7.661  18.550  1.00 32.99           C  
ATOM    920  CG  LEU H 124      15.864   6.655  19.708  1.00 34.06           C  
ATOM    921  CD1 LEU H 124      15.462   5.258  19.213  1.00 34.60           C  
ATOM    922  CD2 LEU H 124      17.191   6.647  20.485  1.00 35.89           C  
ATOM    923  C   LEU H 124      13.695   8.692  18.828  1.00 27.32           C  
ATOM    924  O   LEU H 124      13.721   9.921  18.883  1.00 29.98           O  
ATOM    925  N   ARG H 125      12.867   7.962  19.606  1.00 26.38           N  
ATOM    926  CA  ARG H 125      12.042   8.630  20.576  1.00 26.63           C  
ATOM    927  CB  ARG H 125      10.531   8.438  20.348  1.00 30.66           C  
ATOM    928  CG  ARG H 125       9.674   9.251  21.322  1.00 37.80           C  
ATOM    929  CD  ARG H 125       8.173   9.178  21.042  1.00 41.74           C  
ATOM    930  NE  ARG H 125       7.668   7.891  21.598  1.00 41.54           N  
ATOM    931  CZ  ARG H 125       6.367   7.795  21.998  1.00 42.96           C  
ATOM    932  NH1 ARG H 125       5.534   8.869  21.870  1.00 41.08           N1+
ATOM    933  NH2 ARG H 125       5.896   6.631  22.532  1.00 46.23           N  
ATOM    934  C   ARG H 125      12.369   8.067  21.927  1.00 27.55           C  
ATOM    935  O   ARG H 125      12.265   6.864  22.156  1.00 28.75           O  
ATOM    936  N   LEU H 126      12.774   8.944  22.864  1.00 24.89           N  
ATOM    937  CA  LEU H 126      13.122   8.530  24.191  1.00 23.63           C  
ATOM    938  CB  LEU H 126      14.283   9.336  24.796  1.00 22.65           C  
ATOM    939  CG  LEU H 126      15.608   9.182  24.028  1.00 24.15           C  
ATOM    940  CD1 LEU H 126      16.729  10.007  24.680  1.00 20.68           C  
ATOM    941  CD2 LEU H 126      15.994   7.706  23.858  1.00 23.10           C  
ATOM    942  C   LEU H 126      11.930   8.755  25.064  1.00 24.75           C  
ATOM    943  O   LEU H 126      11.114   9.635  24.798  1.00 26.27           O  
ATOM    944  N   SER H 127      11.799   7.949  26.138  1.00 24.28           N  
ATOM    945  CA  SER H 127      10.663   8.084  26.998  1.00 25.03           C  
ATOM    946  CB  SER H 127       9.676   6.922  26.801  1.00 25.00           C  
ATOM    947  OG  SER H 127       8.429   7.218  27.403  1.00 37.93           O  
ATOM    948  C   SER H 127      11.160   8.067  28.418  1.00 26.08           C  
ATOM    949  O   SER H 127      12.178   7.446  28.720  1.00 26.84           O  
ATOM    950  N   CYS H 128      10.463   8.792  29.319  1.00 25.85           N  
ATOM    951  CA  CYS H 128      10.830   8.838  30.709  1.00 25.85           C  
ATOM    952  CB  CYS H 128      11.556  10.156  31.082  1.00 25.76           C  
ATOM    953  SG  CYS H 128      11.948  10.338  32.850  1.00 35.28           S  
ATOM    954  C   CYS H 128       9.564   8.732  31.509  1.00 27.24           C  
ATOM    955  O   CYS H 128       8.723   9.627  31.476  1.00 31.08           O  
ATOM    956  N   ALA H 129       9.405   7.622  32.266  1.00 24.43           N  
ATOM    957  CA  ALA H 129       8.216   7.413  33.047  1.00 23.76           C  
ATOM    958  CB  ALA H 129       7.801   5.934  33.143  1.00 26.32           C  
ATOM    959  C   ALA H 129       8.499   7.886  34.439  1.00 25.22           C  
ATOM    960  O   ALA H 129       9.514   7.533  35.035  1.00 26.02           O  
ATOM    961  N   ALA H 130       7.580   8.693  35.006  1.00 22.27           N  
ATOM    962  CA  ALA H 130       7.823   9.260  36.300  1.00 21.67           C  
ATOM    963  CB  ALA H 130       7.736  10.797  36.316  1.00 23.45           C  
ATOM    964  C   ALA H 130       6.817   8.758  37.282  1.00 23.30           C  
ATOM    965  O   ALA H 130       5.673   8.463  36.935  1.00 24.31           O  
ATOM    966  N   SER H 131       7.250   8.629  38.553  1.00 23.20           N  
ATOM    967  CA  SER H 131       6.374   8.198  39.601  1.00 26.20           C  
ATOM    968  CB  SER H 131       6.423   6.682  39.865  1.00 28.18           C  
ATOM    969  OG  SER H 131       6.037   5.953  38.710  1.00 38.65           O  
ATOM    970  C   SER H 131       6.861   8.830  40.870  1.00 27.25           C  
ATOM    971  O   SER H 131       7.994   9.304  40.946  1.00 25.52           O  
ATOM    972  N   GLY H 132       5.983   8.868  41.898  1.00 34.97           N  
ATOM    973  CA  GLY H 132       6.343   9.322  43.215  1.00 34.31           C  
ATOM    974  C   GLY H 132       5.965  10.759  43.458  1.00 33.82           C  
ATOM    975  O   GLY H 132       5.894  11.175  44.614  1.00 34.73           O  
ATOM    976  N   PHE H 133       5.713  11.572  42.410  1.00 33.12           N  
ATOM    977  CA  PHE H 133       5.353  12.941  42.689  1.00 33.10           C  
ATOM    978  CB  PHE H 133       6.546  13.937  42.705  1.00 32.54           C  
ATOM    979  CG  PHE H 133       7.220  14.011  41.375  1.00 33.86           C  
ATOM    980  CD1 PHE H 133       8.205  13.115  41.024  1.00 36.72           C  
ATOM    981  CD2 PHE H 133       6.879  14.993  40.477  1.00 30.12           C  
ATOM    982  CE1 PHE H 133       8.825  13.190  39.797  1.00 30.43           C  
ATOM    983  CE2 PHE H 133       7.494  15.074  39.249  1.00 28.25           C  
ATOM    984  CZ  PHE H 133       8.468  14.171  38.905  1.00 27.59           C  
ATOM    985  C   PHE H 133       4.321  13.413  41.706  1.00 33.41           C  
ATOM    986  O   PHE H 133       3.954  12.693  40.777  1.00 33.35           O  
ATOM    987  N   THR H 134       3.805  14.650  41.902  1.00 33.97           N  
ATOM    988  CA  THR H 134       2.773  15.156  41.037  1.00 33.61           C  
ATOM    989  CB  THR H 134       1.960  16.254  41.659  1.00 34.12           C  
ATOM    990  OG1 THR H 134       2.804  17.318  42.075  1.00 33.26           O  
ATOM    991  CG2 THR H 134       1.192  15.684  42.860  1.00 28.91           C  
ATOM    992  C   THR H 134       3.444  15.700  39.820  1.00 33.07           C  
ATOM    993  O   THR H 134       3.872  16.852  39.773  1.00 32.58           O  
ATOM    994  N   PHE H 135       3.452  14.864  38.768  1.00 32.53           N  
ATOM    995  CA  PHE H 135       4.165  15.038  37.535  1.00 32.50           C  
ATOM    996  CB  PHE H 135       3.961  13.821  36.607  1.00 33.18           C  
ATOM    997  CG  PHE H 135       4.703  14.001  35.329  1.00 32.36           C  
ATOM    998  CD1 PHE H 135       6.076  13.937  35.295  1.00 29.57           C  
ATOM    999  CD2 PHE H 135       4.015  14.197  34.154  1.00 38.86           C  
ATOM   1000  CE1 PHE H 135       6.749  14.097  34.107  1.00 31.76           C  
ATOM   1001  CE2 PHE H 135       4.683  14.356  32.964  1.00 27.68           C  
ATOM   1002  CZ  PHE H 135       6.056  14.309  32.940  1.00 41.78           C  
ATOM   1003  C   PHE H 135       3.756  16.280  36.821  1.00 32.42           C  
ATOM   1004  O   PHE H 135       4.596  16.992  36.270  1.00 31.71           O  
ATOM   1005  N   SER H 136       2.452  16.580  36.796  1.00 33.31           N  
ATOM   1006  CA  SER H 136       1.990  17.720  36.069  1.00 33.75           C  
ATOM   1007  CB  SER H 136       0.455  17.791  35.993  1.00 33.83           C  
ATOM   1008  OG  SER H 136      -0.090  17.958  37.292  1.00 31.74           O  
ATOM   1009  C   SER H 136       2.467  18.987  36.711  1.00 34.15           C  
ATOM   1010  O   SER H 136       2.469  20.026  36.061  1.00 33.47           O  
ATOM   1011  N   SER H 137       2.832  18.967  38.007  1.00 34.72           N  
ATOM   1012  CA  SER H 137       3.240  20.176  38.677  1.00 35.96           C  
ATOM   1013  CB  SER H 137       3.091  20.118  40.212  1.00 36.10           C  
ATOM   1014  OG  SER H 137       4.051  19.248  40.791  1.00 43.60           O  
ATOM   1015  C   SER H 137       4.656  20.596  38.368  1.00 35.48           C  
ATOM   1016  O   SER H 137       4.998  21.755  38.596  1.00 35.56           O  
ATOM   1017  N   TYR H 138       5.525  19.707  37.837  1.00 34.06           N  
ATOM   1018  CA  TYR H 138       6.913  20.083  37.702  1.00 31.91           C  
ATOM   1019  CB  TYR H 138       7.888  19.129  38.417  1.00 31.28           C  
ATOM   1020  CG  TYR H 138       7.668  19.196  39.890  1.00 33.76           C  
ATOM   1021  CD1 TYR H 138       6.700  18.429  40.498  1.00 32.87           C  
ATOM   1022  CD2 TYR H 138       8.447  20.020  40.667  1.00 54.16           C  
ATOM   1023  CE1 TYR H 138       6.510  18.495  41.858  1.00 27.83           C  
ATOM   1024  CE2 TYR H 138       8.262  20.090  42.027  1.00 26.78           C  
ATOM   1025  CZ  TYR H 138       7.291  19.326  42.623  1.00 70.93           C  
ATOM   1026  OH  TYR H 138       7.099  19.393  44.018  1.00 30.34           O  
ATOM   1027  C   TYR H 138       7.338  20.079  36.260  1.00 31.16           C  
ATOM   1028  O   TYR H 138       6.822  19.321  35.442  1.00 31.17           O  
ATOM   1029  N   ALA H 139       8.302  20.971  35.928  1.00 21.65           N  
ATOM   1030  CA  ALA H 139       8.897  21.136  34.635  1.00 22.36           C  
ATOM   1031  CB  ALA H 139       9.669  22.457  34.467  1.00 21.34           C  
ATOM   1032  C   ALA H 139       9.868  19.999  34.502  1.00 22.33           C  
ATOM   1033  O   ALA H 139      10.382  19.501  35.503  1.00 21.81           O  
ATOM   1034  N   MET H 140      10.142  19.541  33.264  1.00 23.21           N  
ATOM   1035  CA  MET H 140      11.023  18.418  33.098  1.00 23.70           C  
ATOM   1036  CB  MET H 140      10.302  17.157  32.596  1.00 22.99           C  
ATOM   1037  CG  MET H 140       9.262  16.631  33.590  1.00 22.82           C  
ATOM   1038  SD  MET H 140       9.953  16.048  35.168  1.00 27.78           S  
ATOM   1039  CE  MET H 140      10.494  14.438  34.529  1.00 22.75           C  
ATOM   1040  C   MET H 140      12.073  18.783  32.098  1.00 25.32           C  
ATOM   1041  O   MET H 140      11.849  19.623  31.230  1.00 23.59           O  
ATOM   1042  N   SER H 141      13.271  18.172  32.205  1.00 23.70           N  
ATOM   1043  CA  SER H 141      14.306  18.512  31.271  1.00 21.45           C  
ATOM   1044  CB  SER H 141      15.358  19.481  31.835  1.00 23.79           C  
ATOM   1045  OG  SER H 141      14.771  20.747  32.096  1.00 23.86           O  
ATOM   1046  C   SER H 141      15.044  17.275  30.881  1.00 21.89           C  
ATOM   1047  O   SER H 141      14.967  16.245  31.550  1.00 21.26           O  
ATOM   1048  N   TRP H 142      15.758  17.364  29.739  1.00 21.31           N  
ATOM   1049  CA  TRP H 142      16.603  16.306  29.276  1.00 21.50           C  
ATOM   1050  CB  TRP H 142      16.315  15.859  27.833  1.00 20.43           C  
ATOM   1051  CG  TRP H 142      14.980  15.174  27.658  1.00 20.84           C  
ATOM   1052  CD2 TRP H 142      14.765  13.769  27.863  1.00 20.84           C  
ATOM   1053  CD1 TRP H 142      13.775  15.701  27.296  1.00 21.18           C  
ATOM   1054  NE1 TRP H 142      12.822  14.712  27.263  1.00 19.88           N  
ATOM   1055  CE2 TRP H 142      13.417  13.517  27.610  1.00 18.88           C  
ATOM   1056  CE3 TRP H 142      15.621  12.771  28.233  1.00 21.79           C  
ATOM   1057  CZ2 TRP H 142      12.904  12.257  27.724  1.00 21.87           C  
ATOM   1058  CZ3 TRP H 142      15.101  11.501  28.347  1.00 21.00           C  
ATOM   1059  CH2 TRP H 142      13.767  11.250  28.097  1.00 21.87           C  
ATOM   1060  C   TRP H 142      18.000  16.845  29.302  1.00 22.88           C  
ATOM   1061  O   TRP H 142      18.242  17.978  28.887  1.00 23.69           O  
ATOM   1062  N   VAL H 143      18.949  16.044  29.829  1.00 21.38           N  
ATOM   1063  CA  VAL H 143      20.341  16.400  29.903  1.00 19.41           C  
ATOM   1064  CB  VAL H 143      20.819  16.604  31.315  1.00 22.49           C  
ATOM   1065  CG1 VAL H 143      22.333  16.886  31.300  1.00 23.05           C  
ATOM   1066  CG2 VAL H 143      19.988  17.732  31.951  1.00 21.56           C  
ATOM   1067  C   VAL H 143      21.097  15.235  29.338  1.00 18.98           C  
ATOM   1068  O   VAL H 143      20.676  14.091  29.505  1.00 21.94           O  
ATOM   1069  N   ARG H 144      22.231  15.478  28.641  1.00 21.21           N  
ATOM   1070  CA  ARG H 144      22.927  14.355  28.068  1.00 20.53           C  
ATOM   1071  CB  ARG H 144      22.778  14.242  26.542  1.00 21.16           C  
ATOM   1072  CG  ARG H 144      23.293  15.453  25.766  1.00 20.14           C  
ATOM   1073  CD  ARG H 144      23.124  15.297  24.254  1.00 21.91           C  
ATOM   1074  NE  ARG H 144      23.567  16.566  23.616  1.00 25.18           N  
ATOM   1075  CZ  ARG H 144      23.439  16.735  22.268  1.00 25.88           C  
ATOM   1076  NH1 ARG H 144      22.918  15.733  21.502  1.00 24.66           N1+
ATOM   1077  NH2 ARG H 144      23.828  17.909  21.691  1.00 25.88           N  
ATOM   1078  C   ARG H 144      24.388  14.446  28.375  1.00 21.95           C  
ATOM   1079  O   ARG H 144      24.895  15.497  28.761  1.00 21.22           O  
ATOM   1080  N   GLN H 145      25.100  13.304  28.248  1.00 23.83           N  
ATOM   1081  CA  GLN H 145      26.510  13.302  28.501  1.00 23.83           C  
ATOM   1082  CB  GLN H 145      26.859  12.769  29.901  1.00 20.36           C  
ATOM   1083  CG  GLN H 145      28.342  12.858  30.262  1.00 21.20           C  
ATOM   1084  CD  GLN H 145      28.468  12.476  31.732  1.00 21.75           C  
ATOM   1085  OE1 GLN H 145      27.469  12.267  32.417  1.00 25.71           O  
ATOM   1086  NE2 GLN H 145      29.727  12.388  32.237  1.00 22.16           N  
ATOM   1087  C   GLN H 145      27.174  12.429  27.483  1.00 18.75           C  
ATOM   1088  O   GLN H 145      26.956  11.218  27.447  1.00 22.57           O  
ATOM   1089  N   ALA H 146      28.022  13.034  26.628  1.00 21.33           N  
ATOM   1090  CA  ALA H 146      28.730  12.286  25.628  1.00 24.03           C  
ATOM   1091  CB  ALA H 146      29.394  13.165  24.555  1.00 26.49           C  
ATOM   1092  C   ALA H 146      29.808  11.530  26.332  1.00 29.61           C  
ATOM   1093  O   ALA H 146      30.266  11.938  27.397  1.00 30.30           O  
ATOM   1094  N   PRO H 147      30.212  10.425  25.771  1.00 32.59           N  
ATOM   1095  CA  PRO H 147      31.208   9.592  26.385  1.00 33.76           C  
ATOM   1096  CD  PRO H 147      30.124  10.211  24.336  1.00 32.13           C  
ATOM   1097  CB  PRO H 147      31.510   8.502  25.359  1.00 34.96           C  
ATOM   1098  CG  PRO H 147      31.246   9.208  24.016  1.00 34.63           C  
ATOM   1099  C   PRO H 147      32.439  10.378  26.728  1.00 32.59           C  
ATOM   1100  O   PRO H 147      32.995  11.038  25.852  1.00 32.74           O  
ATOM   1101  N   GLY H 148      32.886  10.307  27.998  1.00 32.11           N  
ATOM   1102  CA  GLY H 148      34.103  10.943  28.419  1.00 31.31           C  
ATOM   1103  C   GLY H 148      33.914  12.427  28.488  1.00 34.47           C  
ATOM   1104  O   GLY H 148      34.886  13.175  28.596  1.00 31.36           O  
ATOM   1105  N   LYS H 149      32.656  12.902  28.450  1.00 30.78           N  
ATOM   1106  CA  LYS H 149      32.427  14.320  28.441  1.00 29.87           C  
ATOM   1107  CB  LYS H 149      31.623  14.799  27.221  1.00 34.03           C  
ATOM   1108  CG  LYS H 149      32.382  14.732  25.893  1.00 39.95           C  
ATOM   1109  CD  LYS H 149      33.609  15.646  25.843  1.00 46.59           C  
ATOM   1110  CE  LYS H 149      34.239  15.759  24.454  1.00 52.72           C  
ATOM   1111  NZ  LYS H 149      34.871  14.477  24.074  1.00 49.97           N1+
ATOM   1112  C   LYS H 149      31.622  14.692  29.642  1.00 31.73           C  
ATOM   1113  O   LYS H 149      31.305  13.856  30.488  1.00 30.03           O  
ATOM   1114  N   GLY H 150      31.298  15.997  29.747  1.00 28.00           N  
ATOM   1115  CA  GLY H 150      30.541  16.511  30.848  1.00 28.66           C  
ATOM   1116  C   GLY H 150      29.086  16.484  30.504  1.00 29.73           C  
ATOM   1117  O   GLY H 150      28.671  15.879  29.516  1.00 28.42           O  
ATOM   1118  N   LEU H 151      28.273  17.151  31.350  1.00 28.16           N  
ATOM   1119  CA  LEU H 151      26.848  17.220  31.207  1.00 28.44           C  
ATOM   1120  CB  LEU H 151      26.144  17.457  32.554  1.00 22.29           C  
ATOM   1121  CG  LEU H 151      26.447  16.358  33.587  1.00 22.03           C  
ATOM   1122  CD1 LEU H 151      25.735  16.621  34.920  1.00 21.49           C  
ATOM   1123  CD2 LEU H 151      26.137  14.967  33.021  1.00 21.42           C  
ATOM   1124  C   LEU H 151      26.503  18.374  30.316  1.00 25.39           C  
ATOM   1125  O   LEU H 151      27.161  19.414  30.351  1.00 25.77           O  
ATOM   1126  N   GLU H 152      25.455  18.201  29.482  1.00 24.77           N  
ATOM   1127  CA  GLU H 152      24.991  19.244  28.613  1.00 24.62           C  
ATOM   1128  CB  GLU H 152      25.363  19.031  27.136  1.00 27.68           C  
ATOM   1129  CG  GLU H 152      24.960  20.197  26.230  1.00 31.92           C  
ATOM   1130  CD  GLU H 152      25.251  19.817  24.784  1.00 36.23           C  
ATOM   1131  OE1 GLU H 152      24.484  18.987  24.225  1.00 36.06           O  
ATOM   1132  OE2 GLU H 152      26.238  20.351  24.216  1.00 51.64           O1-
ATOM   1133  C   GLU H 152      23.492  19.247  28.669  1.00 23.07           C  
ATOM   1134  O   GLU H 152      22.857  18.203  28.535  1.00 22.80           O  
ATOM   1135  N   TRP H 153      22.882  20.433  28.867  1.00 22.61           N  
ATOM   1136  CA  TRP H 153      21.446  20.544  28.923  1.00 21.00           C  
ATOM   1137  CB  TRP H 153      20.992  21.869  29.550  1.00 20.19           C  
ATOM   1138  CG  TRP H 153      19.519  22.164  29.415  1.00 20.97           C  
ATOM   1139  CD2 TRP H 153      18.993  23.090  28.452  1.00 20.36           C  
ATOM   1140  CD1 TRP H 153      18.452  21.680  30.113  1.00 22.12           C  
ATOM   1141  NE1 TRP H 153      17.290  22.242  29.637  1.00 21.87           N  
ATOM   1142  CE2 TRP H 153      17.610  23.112  28.616  1.00 24.30           C  
ATOM   1143  CE3 TRP H 153      19.617  23.858  27.508  1.00 24.46           C  
ATOM   1144  CZ2 TRP H 153      16.822  23.908  27.832  1.00 24.67           C  
ATOM   1145  CZ3 TRP H 153      18.821  24.659  26.720  1.00 24.65           C  
ATOM   1146  CH2 TRP H 153      17.452  24.681  26.881  1.00 24.20           C  
ATOM   1147  C   TRP H 153      20.896  20.496  27.525  1.00 21.57           C  
ATOM   1148  O   TRP H 153      21.377  21.209  26.648  1.00 24.12           O  
ATOM   1149  N   VAL H 154      19.964  19.548  27.263  1.00 22.48           N  
ATOM   1150  CA  VAL H 154      19.307  19.381  25.988  1.00 20.69           C  
ATOM   1151  CB  VAL H 154      18.931  17.950  25.740  1.00 22.35           C  
ATOM   1152  CG1 VAL H 154      18.241  17.855  24.369  1.00 23.67           C  
ATOM   1153  CG2 VAL H 154      20.197  17.090  25.863  1.00 25.53           C  
ATOM   1154  C   VAL H 154      18.056  20.196  25.757  1.00 24.39           C  
ATOM   1155  O   VAL H 154      17.940  20.896  24.752  1.00 22.76           O  
ATOM   1156  N   SER H 155      17.067  20.114  26.681  1.00 22.41           N  
ATOM   1157  CA  SER H 155      15.794  20.745  26.430  1.00 23.52           C  
ATOM   1158  CB  SER H 155      14.956  20.007  25.370  1.00 24.57           C  
ATOM   1159  OG  SER H 155      13.720  20.676  25.167  1.00 34.40           O  
ATOM   1160  C   SER H 155      14.976  20.759  27.686  1.00 26.18           C  
ATOM   1161  O   SER H 155      15.244  20.010  28.623  1.00 23.22           O  
ATOM   1162  N   ALA H 156      13.936  21.622  27.725  1.00 24.89           N  
ATOM   1163  CA  ALA H 156      13.105  21.723  28.896  1.00 21.64           C  
ATOM   1164  CB  ALA H 156      13.519  22.865  29.838  1.00 25.90           C  
ATOM   1165  C   ALA H 156      11.691  21.994  28.475  1.00 23.94           C  
ATOM   1166  O   ALA H 156      11.441  22.577  27.420  1.00 24.09           O  
ATOM   1167  N   ILE H 157      10.721  21.530  29.295  1.00 22.52           N  
ATOM   1168  CA  ILE H 157       9.330  21.779  29.038  1.00 24.00           C  
ATOM   1169  CB  ILE H 157       8.610  20.600  28.441  1.00 24.11           C  
ATOM   1170  CG1 ILE H 157       7.198  21.008  27.990  1.00 25.22           C  
ATOM   1171  CG2 ILE H 157       8.650  19.442  29.452  1.00 21.34           C  
ATOM   1172  CD1 ILE H 157       6.521  19.975  27.088  1.00 23.23           C  
ATOM   1173  C   ILE H 157       8.666  22.128  30.339  1.00 26.13           C  
ATOM   1174  O   ILE H 157       8.944  21.527  31.374  1.00 25.77           O  
ATOM   1175  N   ASN H 158       7.750  23.118  30.315  1.00 25.70           N  
ATOM   1176  CA  ASN H 158       7.062  23.539  31.505  1.00 24.81           C  
ATOM   1177  CB  ASN H 158       6.414  24.935  31.393  1.00 25.19           C  
ATOM   1178  CG  ASN H 158       5.355  24.954  30.293  1.00 28.47           C  
ATOM   1179  OD1 ASN H 158       5.020  23.930  29.701  1.00 17.87           O  
ATOM   1180  ND2 ASN H 158       4.819  26.169  30.001  1.00 16.03           N  
ATOM   1181  C   ASN H 158       6.007  22.522  31.837  1.00 23.48           C  
ATOM   1182  O   ASN H 158       5.755  21.596  31.072  1.00 26.36           O  
ATOM   1183  N   SER H 159       5.490  22.547  33.065  1.00 18.58           N  
ATOM   1184  CA  SER H 159       4.642  21.488  33.527  1.00 20.71           C  
ATOM   1185  CB  SER H 159       4.158  21.829  34.935  1.00 23.40           C  
ATOM   1186  OG  SER H 159       3.359  23.003  34.898  1.00 29.88           O  
ATOM   1187  C   SER H 159       3.445  21.335  32.629  1.00 21.73           C  
ATOM   1188  O   SER H 159       2.987  20.222  32.367  1.00 23.29           O  
ATOM   1189  N   GLN H 160       2.905  22.464  32.140  1.00 23.13           N  
ATOM   1190  CA  GLN H 160       1.745  22.510  31.292  1.00 25.09           C  
ATOM   1191  CB  GLN H 160       1.310  23.958  31.000  1.00 31.35           C  
ATOM   1192  CG  GLN H 160       0.904  24.752  32.244  1.00  0.00           C  
ATOM   1193  CD  GLN H 160      -0.469  24.269  32.686  1.00  0.00           C  
ATOM   1194  OE1 GLN H 160      -1.406  24.225  31.890  1.00  0.00           O  
ATOM   1195  NE2 GLN H 160      -0.596  23.894  33.986  1.00  0.00           N  
ATOM   1196  C   GLN H 160       2.059  21.870  29.971  1.00 25.65           C  
ATOM   1197  O   GLN H 160       1.205  21.238  29.353  1.00 26.46           O  
ATOM   1198  N   GLY H 161       3.305  22.033  29.506  1.00 21.48           N  
ATOM   1199  CA  GLY H 161       3.765  21.576  28.228  1.00 21.87           C  
ATOM   1200  C   GLY H 161       3.706  22.727  27.264  1.00 21.45           C  
ATOM   1201  O   GLY H 161       4.008  22.570  26.082  1.00 22.92           O  
ATOM   1202  N   LYS H 162       3.286  23.912  27.749  1.00 21.93           N  
ATOM   1203  CA  LYS H 162       3.138  25.093  26.948  1.00 21.98           C  
ATOM   1204  CB  LYS H 162       2.288  26.169  27.645  1.00  0.00           C  
ATOM   1205  CG  LYS H 162       1.609  27.128  26.663  1.00  0.00           C  
ATOM   1206  CD  LYS H 162       0.388  27.836  27.255  1.00  0.00           C  
ATOM   1207  CE  LYS H 162      -0.505  28.507  26.206  1.00  0.00           C  
ATOM   1208  NZ  LYS H 162      -1.845  28.761  26.782  1.00  0.00           N1+
ATOM   1209  C   LYS H 162       4.454  25.693  26.507  1.00 21.86           C  
ATOM   1210  O   LYS H 162       4.510  26.245  25.406  1.00 23.04           O  
ATOM   1211  N   SER H 163       5.540  25.651  27.329  1.00 37.66           N  
ATOM   1212  CA  SER H 163       6.731  26.303  26.855  1.00 37.51           C  
ATOM   1213  CB  SER H 163       7.213  27.430  27.782  1.00 42.04           C  
ATOM   1214  OG  SER H 163       6.252  28.475  27.819  1.00 38.21           O  
ATOM   1215  C   SER H 163       7.832  25.306  26.749  1.00 34.81           C  
ATOM   1216  O   SER H 163       8.030  24.489  27.644  1.00 36.32           O  
ATOM   1217  N   THR H 164       8.580  25.353  25.627  1.00 30.90           N  
ATOM   1218  CA  THR H 164       9.663  24.433  25.438  1.00 31.10           C  
ATOM   1219  CB  THR H 164       9.423  23.451  24.328  1.00 28.60           C  
ATOM   1220  OG1 THR H 164       9.281  24.136  23.092  1.00 32.58           O  
ATOM   1221  CG2 THR H 164       8.145  22.652  24.639  1.00 23.64           C  
ATOM   1222  C   THR H 164      10.891  25.212  25.072  1.00 34.68           C  
ATOM   1223  O   THR H 164      10.818  26.205  24.350  1.00 33.69           O  
ATOM   1224  N   TYR H 165      12.061  24.772  25.582  0.90 29.97           N  
ATOM   1225  CA  TYR H 165      13.299  25.434  25.277  0.90 27.31           C  
ATOM   1226  CB  TYR H 165      13.932  26.157  26.482  0.90 28.30           C  
ATOM   1227  CG  TYR H 165      12.965  27.186  26.968  1.00 38.69           C  
ATOM   1228  CD1 TYR H 165      12.866  28.408  26.344  1.00 42.53           C  
ATOM   1229  CD2 TYR H 165      12.142  26.923  28.040  1.00 37.78           C  
ATOM   1230  CE1 TYR H 165      11.975  29.356  26.789  1.00 42.37           C  
ATOM   1231  CE2 TYR H 165      11.249  27.867  28.491  1.00 43.52           C  
ATOM   1232  CZ  TYR H 165      11.164  29.087  27.866  1.00 46.26           C  
ATOM   1233  OH  TYR H 165      10.249  30.057  28.325  1.00 58.45           O  
ATOM   1234  C   TYR H 165      14.270  24.382  24.825  0.90 28.59           C  
ATOM   1235  O   TYR H 165      14.167  23.222  25.225  0.90 24.97           O  
ATOM   1236  N   TYR H 166      15.230  24.759  23.948  1.00 27.46           N  
ATOM   1237  CA  TYR H 166      16.170  23.794  23.444  1.00 26.43           C  
ATOM   1238  CB  TYR H 166      15.884  23.348  21.997  1.00 25.60           C  
ATOM   1239  CG  TYR H 166      14.536  22.717  21.908  1.00 26.86           C  
ATOM   1240  CD1 TYR H 166      13.423  23.477  21.633  1.00 25.56           C  
ATOM   1241  CD2 TYR H 166      14.383  21.362  22.090  1.00 26.98           C  
ATOM   1242  CE1 TYR H 166      12.180  22.895  21.543  1.00 25.20           C  
ATOM   1243  CE2 TYR H 166      13.143  20.776  22.003  1.00 28.42           C  
ATOM   1244  CZ  TYR H 166      12.037  21.542  21.728  1.00 26.86           C  
ATOM   1245  OH  TYR H 166      10.762  20.945  21.637  1.00 25.02           O  
ATOM   1246  C   TYR H 166      17.537  24.406  23.391  1.00 30.23           C  
ATOM   1247  O   TYR H 166      17.688  25.621  23.278  1.00 27.82           O  
ATOM   1248  N   ALA H 167      18.581  23.554  23.482  1.00 27.78           N  
ATOM   1249  CA  ALA H 167      19.934  24.002  23.317  1.00 26.03           C  
ATOM   1250  CB  ALA H 167      20.992  22.958  23.722  1.00 23.34           C  
ATOM   1251  C   ALA H 167      20.096  24.268  21.853  1.00 27.30           C  
ATOM   1252  O   ALA H 167      19.408  23.678  21.021  1.00 29.28           O  
ATOM   1253  N   ASP H 168      21.028  25.168  21.497  1.00 29.63           N  
ATOM   1254  CA  ASP H 168      21.194  25.556  20.124  1.00 34.87           C  
ATOM   1255  CB  ASP H 168      22.251  26.658  19.935  1.00 40.11           C  
ATOM   1256  CG  ASP H 168      21.644  27.967  20.417  1.00 43.21           C  
ATOM   1257  OD1 ASP H 168      20.430  28.188  20.157  1.00 42.85           O  
ATOM   1258  OD2 ASP H 168      22.382  28.764  21.055  1.00 50.43           O1-
ATOM   1259  C   ASP H 168      21.593  24.383  19.280  1.00 33.89           C  
ATOM   1260  O   ASP H 168      21.173  24.275  18.130  1.00 34.26           O  
ATOM   1261  N   SER H 169      22.411  23.463  19.817  1.00 32.44           N  
ATOM   1262  CA  SER H 169      22.899  22.374  19.015  1.00 33.92           C  
ATOM   1263  CB  SER H 169      23.877  21.472  19.791  1.00 36.03           C  
ATOM   1264  OG  SER H 169      23.222  20.884  20.906  1.00 36.64           O  
ATOM   1265  C   SER H 169      21.772  21.510  18.516  1.00 33.83           C  
ATOM   1266  O   SER H 169      21.834  20.981  17.405  1.00 36.51           O  
ATOM   1267  N   VAL H 170      20.767  21.259  19.372  1.00 32.85           N  
ATOM   1268  CA  VAL H 170      19.622  20.432  19.082  1.00 29.59           C  
ATOM   1269  CB  VAL H 170      19.071  19.766  20.307  1.00 27.87           C  
ATOM   1270  CG1 VAL H 170      20.186  18.903  20.916  1.00 26.47           C  
ATOM   1271  CG2 VAL H 170      18.518  20.825  21.264  1.00 25.62           C  
ATOM   1272  C   VAL H 170      18.488  21.129  18.384  1.00 32.57           C  
ATOM   1273  O   VAL H 170      17.651  20.466  17.774  1.00 30.64           O  
ATOM   1274  N   LYS H 171      18.386  22.466  18.496  1.00 34.10           N  
ATOM   1275  CA  LYS H 171      17.214  23.161  18.036  1.00 36.78           C  
ATOM   1276  CB  LYS H 171      17.333  24.687  18.147  1.00 41.95           C  
ATOM   1277  CG  LYS H 171      16.028  25.416  17.833  0.80 48.80           C  
ATOM   1278  CD  LYS H 171      16.022  26.865  18.322  0.80 50.85           C  
ATOM   1279  CE  LYS H 171      16.041  26.984  19.848  0.80 51.30           C  
ATOM   1280  NZ  LYS H 171      16.189  28.402  20.246  0.80 46.19           N1+
ATOM   1281  C   LYS H 171      16.861  22.820  16.621  1.00 34.35           C  
ATOM   1282  O   LYS H 171      17.700  22.825  15.720  1.00 36.02           O  
ATOM   1283  N   GLY H 172      15.567  22.481  16.427  1.00 33.22           N  
ATOM   1284  CA  GLY H 172      14.979  22.180  15.154  1.00 31.86           C  
ATOM   1285  C   GLY H 172      14.942  20.693  14.963  1.00 35.05           C  
ATOM   1286  O   GLY H 172      14.011  20.163  14.356  1.00 38.68           O  
ATOM   1287  N   ARG H 173      16.001  20.000  15.420  1.00 34.36           N  
ATOM   1288  CA  ARG H 173      16.132  18.574  15.306  1.00 29.75           C  
ATOM   1289  CB  ARG H 173      17.603  18.125  15.372  1.00 31.33           C  
ATOM   1290  CG  ARG H 173      18.418  18.735  14.229  1.00 31.51           C  
ATOM   1291  CD  ARG H 173      19.799  18.117  14.005  1.00 29.27           C  
ATOM   1292  NE  ARG H 173      20.642  18.404  15.198  1.00 28.92           N  
ATOM   1293  CZ  ARG H 173      20.782  17.457  16.169  1.00 29.23           C  
ATOM   1294  NH1 ARG H 173      20.153  16.253  16.039  1.00 32.84           N1+
ATOM   1295  NH2 ARG H 173      21.561  17.704  17.261  1.00 30.24           N  
ATOM   1296  C   ARG H 173      15.330  17.807  16.322  1.00 27.70           C  
ATOM   1297  O   ARG H 173      14.766  16.760  16.000  1.00 30.85           O  
ATOM   1298  N   PHE H 174      15.249  18.293  17.583  1.00 26.38           N  
ATOM   1299  CA  PHE H 174      14.587  17.502  18.590  1.00 26.35           C  
ATOM   1300  CB  PHE H 174      15.355  17.301  19.914  1.00 27.68           C  
ATOM   1301  CG  PHE H 174      16.658  16.616  19.691  1.00 26.62           C  
ATOM   1302  CD1 PHE H 174      16.784  15.609  18.764  1.00 25.64           C  
ATOM   1303  CD2 PHE H 174      17.741  16.936  20.473  1.00 26.87           C  
ATOM   1304  CE1 PHE H 174      17.991  14.973  18.583  1.00 27.03           C  
ATOM   1305  CE2 PHE H 174      18.948  16.301  20.298  1.00 23.16           C  
ATOM   1306  CZ  PHE H 174      19.078  15.321  19.347  1.00 23.01           C  
ATOM   1307  C   PHE H 174      13.317  18.163  19.019  1.00 24.56           C  
ATOM   1308  O   PHE H 174      13.135  19.368  18.850  1.00 24.20           O  
ATOM   1309  N   THR H 175      12.387  17.353  19.570  1.00 21.78           N  
ATOM   1310  CA  THR H 175      11.158  17.873  20.095  1.00 23.68           C  
ATOM   1311  CB  THR H 175       9.961  17.530  19.256  1.00 29.80           C  
ATOM   1312  OG1 THR H 175      10.121  18.046  17.943  1.00 34.12           O  
ATOM   1313  CG2 THR H 175       8.707  18.134  19.911  1.00 29.93           C  
ATOM   1314  C   THR H 175      10.945  17.260  21.451  1.00 22.65           C  
ATOM   1315  O   THR H 175      11.095  16.053  21.630  1.00 27.63           O  
ATOM   1316  N   ILE H 176      10.574  18.094  22.443  1.00 22.50           N  
ATOM   1317  CA  ILE H 176      10.334  17.624  23.780  1.00 23.92           C  
ATOM   1318  CB  ILE H 176      11.082  18.440  24.804  1.00 21.91           C  
ATOM   1319  CG1 ILE H 176      11.084  17.772  26.188  1.00 17.69           C  
ATOM   1320  CG2 ILE H 176      10.499  19.862  24.797  1.00 21.09           C  
ATOM   1321  CD1 ILE H 176       9.714  17.719  26.851  1.00 17.51           C  
ATOM   1322  C   ILE H 176       8.858  17.742  24.024  1.00 27.45           C  
ATOM   1323  O   ILE H 176       8.249  18.754  23.680  1.00 28.00           O  
ATOM   1324  N   SER H 177       8.231  16.685  24.584  1.00 24.56           N  
ATOM   1325  CA  SER H 177       6.813  16.731  24.823  1.00 25.02           C  
ATOM   1326  CB  SER H 177       5.988  16.141  23.668  1.00 27.15           C  
ATOM   1327  OG  SER H 177       6.305  14.767  23.496  1.00 25.26           O  
ATOM   1328  C   SER H 177       6.506  15.929  26.051  1.00 26.88           C  
ATOM   1329  O   SER H 177       7.380  15.271  26.612  1.00 23.88           O  
ATOM   1330  N   ARG H 178       5.241  15.985  26.518  1.00 23.23           N  
ATOM   1331  CA  ARG H 178       4.898  15.269  27.713  1.00 24.33           C  
ATOM   1332  CB  ARG H 178       5.093  16.119  28.980  1.00 27.62           C  
ATOM   1333  CG  ARG H 178       4.247  17.395  28.974  1.00 29.79           C  
ATOM   1334  CD  ARG H 178       4.668  18.425  30.024  1.00 26.68           C  
ATOM   1335  NE  ARG H 178       4.393  17.852  31.371  1.00 26.61           N  
ATOM   1336  CZ  ARG H 178       5.173  18.221  32.429  1.00 26.97           C  
ATOM   1337  NH1 ARG H 178       6.223  19.069  32.232  1.00 26.86           N1+
ATOM   1338  NH2 ARG H 178       4.909  17.746  33.680  1.00 29.78           N  
ATOM   1339  C   ARG H 178       3.456  14.884  27.667  1.00 29.89           C  
ATOM   1340  O   ARG H 178       2.642  15.541  27.019  1.00 30.42           O  
ATOM   1341  N   ASP H 179       3.117  13.769  28.345  1.00 29.97           N  
ATOM   1342  CA  ASP H 179       1.748  13.356  28.464  1.00 31.81           C  
ATOM   1343  CB  ASP H 179       1.458  11.975  27.850  1.00 34.13           C  
ATOM   1344  CG  ASP H 179      -0.053  11.772  27.802  1.00 36.04           C  
ATOM   1345  OD1 ASP H 179      -0.769  12.376  28.645  1.00 34.75           O  
ATOM   1346  OD2 ASP H 179      -0.515  11.008  26.913  1.00 34.75           O1-
ATOM   1347  C   ASP H 179       1.480  13.273  29.935  1.00 30.16           C  
ATOM   1348  O   ASP H 179       1.882  12.320  30.598  1.00 28.86           O  
ATOM   1349  N   ASN H 180       0.773  14.280  30.478  1.00 29.96           N  
ATOM   1350  CA  ASN H 180       0.517  14.373  31.888  1.00 31.13           C  
ATOM   1351  CB  ASN H 180      -0.180  15.686  32.287  1.00 29.26           C  
ATOM   1352  CG  ASN H 180       0.864  16.793  32.212  1.00 30.13           C  
ATOM   1353  OD1 ASN H 180       1.956  16.673  32.765  1.00 31.26           O  
ATOM   1354  ND2 ASN H 180       0.532  17.905  31.504  1.00 30.04           N  
ATOM   1355  C   ASN H 180      -0.330  13.226  32.340  1.00 30.56           C  
ATOM   1356  O   ASN H 180      -0.236  12.805  33.492  1.00 32.78           O  
ATOM   1357  N   SER H 181      -1.217  12.715  31.466  1.00 31.59           N  
ATOM   1358  CA  SER H 181      -2.076  11.622  31.835  1.00 33.05           C  
ATOM   1359  CB  SER H 181      -3.037  11.231  30.701  1.00 32.86           C  
ATOM   1360  OG  SER H 181      -3.834  12.346  30.330  1.00 35.34           O  
ATOM   1361  C   SER H 181      -1.243  10.407  32.128  1.00 32.55           C  
ATOM   1362  O   SER H 181      -1.480   9.702  33.108  1.00 34.44           O  
ATOM   1363  N   LYS H 182      -0.279  10.118  31.232  1.00 32.13           N  
ATOM   1364  CA  LYS H 182       0.641   9.012  31.280  1.00 32.20           C  
ATOM   1365  CB  LYS H 182       1.220   8.660  29.899  1.00 36.08           C  
ATOM   1366  CG  LYS H 182       0.152   8.017  29.007  1.00 40.12           C  
ATOM   1367  CD  LYS H 182       0.510   7.932  27.522  1.00 44.82           C  
ATOM   1368  CE  LYS H 182      -0.594   7.285  26.678  1.00 51.58           C  
ATOM   1369  NZ  LYS H 182      -0.270   7.400  25.238  1.00 47.20           N1+
ATOM   1370  C   LYS H 182       1.748   9.224  32.275  1.00 31.34           C  
ATOM   1371  O   LYS H 182       2.430   8.275  32.660  1.00 31.90           O  
ATOM   1372  N   ASN H 183       1.995  10.479  32.694  1.00 29.03           N  
ATOM   1373  CA  ASN H 183       3.091  10.748  33.585  1.00 27.41           C  
ATOM   1374  CB  ASN H 183       3.062   9.918  34.886  1.00 27.78           C  
ATOM   1375  CG  ASN H 183       1.982  10.455  35.818  1.00 30.86           C  
ATOM   1376  OD1 ASN H 183       0.824  10.048  35.755  1.00 36.81           O  
ATOM   1377  ND2 ASN H 183       2.377  11.383  36.731  1.00 34.23           N  
ATOM   1378  C   ASN H 183       4.359  10.407  32.871  1.00 28.93           C  
ATOM   1379  O   ASN H 183       5.292   9.871  33.469  1.00 27.11           O  
ATOM   1380  N   THR H 184       4.426  10.722  31.560  1.00 24.36           N  
ATOM   1381  CA  THR H 184       5.599  10.389  30.808  1.00 24.06           C  
ATOM   1382  CB  THR H 184       5.339   9.311  29.797  1.00 25.47           C  
ATOM   1383  OG1 THR H 184       4.847   8.147  30.446  1.00 27.87           O  
ATOM   1384  CG2 THR H 184       6.650   8.992  29.064  1.00 26.85           C  
ATOM   1385  C   THR H 184       6.102  11.594  30.061  1.00 25.29           C  
ATOM   1386  O   THR H 184       5.330  12.432  29.597  1.00 26.64           O  
ATOM   1387  N   LEU H 185       7.447  11.684  29.933  1.00 23.34           N  
ATOM   1388  CA  LEU H 185       8.145  12.731  29.236  1.00 20.55           C  
ATOM   1389  CB  LEU H 185       9.314  13.292  30.064  1.00 19.60           C  
ATOM   1390  CG  LEU H 185      10.110  14.418  29.382  1.00 19.10           C  
ATOM   1391  CD1 LEU H 185       9.249  15.672  29.162  1.00 18.98           C  
ATOM   1392  CD2 LEU H 185      11.409  14.709  30.153  1.00 14.74           C  
ATOM   1393  C   LEU H 185       8.738  12.109  28.003  1.00 23.35           C  
ATOM   1394  O   LEU H 185       9.171  10.958  28.035  1.00 24.24           O  
ATOM   1395  N   TYR H 186       8.772  12.859  26.878  1.00 21.01           N  
ATOM   1396  CA  TYR H 186       9.266  12.294  25.650  1.00 21.72           C  
ATOM   1397  CB  TYR H 186       8.189  12.158  24.559  1.00 24.03           C  
ATOM   1398  CG  TYR H 186       7.099  11.246  25.008  1.00 25.72           C  
ATOM   1399  CD1 TYR H 186       7.245   9.880  24.935  1.00 25.87           C  
ATOM   1400  CD2 TYR H 186       5.914  11.763  25.483  1.00 26.14           C  
ATOM   1401  CE1 TYR H 186       6.229   9.046  25.343  1.00 27.55           C  
ATOM   1402  CE2 TYR H 186       4.896  10.935  25.893  1.00 27.35           C  
ATOM   1403  CZ  TYR H 186       5.054   9.574  25.823  1.00 28.83           C  
ATOM   1404  OH  TYR H 186       4.011   8.722  26.241  1.00 33.28           O  
ATOM   1405  C   TYR H 186      10.292  13.207  25.047  1.00 23.50           C  
ATOM   1406  O   TYR H 186      10.313  14.410  25.307  1.00 26.70           O  
ATOM   1407  N   LEU H 187      11.209  12.624  24.244  1.00 23.39           N  
ATOM   1408  CA  LEU H 187      12.147  13.405  23.490  1.00 23.35           C  
ATOM   1409  CB  LEU H 187      13.574  13.413  24.074  1.00 22.77           C  
ATOM   1410  CG  LEU H 187      14.573  14.259  23.257  1.00 23.64           C  
ATOM   1411  CD1 LEU H 187      14.168  15.744  23.253  1.00 22.11           C  
ATOM   1412  CD2 LEU H 187      16.018  14.047  23.740  1.00 24.12           C  
ATOM   1413  C   LEU H 187      12.220  12.791  22.128  1.00 27.13           C  
ATOM   1414  O   LEU H 187      12.648  11.647  21.974  1.00 27.97           O  
ATOM   1415  N   GLN H 188      11.803  13.544  21.095  1.00 24.88           N  
ATOM   1416  CA  GLN H 188      11.846  13.033  19.755  1.00 25.30           C  
ATOM   1417  CB  GLN H 188      10.666  13.506  18.887  1.00 28.33           C  
ATOM   1418  CG  GLN H 188      10.705  12.963  17.460  1.00 29.62           C  
ATOM   1419  CD  GLN H 188      10.422  11.470  17.530  1.00 32.01           C  
ATOM   1420  OE1 GLN H 188       9.439  11.035  18.128  1.00 34.89           O  
ATOM   1421  NE2 GLN H 188      11.313  10.659  16.902  1.00 28.72           N  
ATOM   1422  C   GLN H 188      13.101  13.562  19.140  1.00 27.18           C  
ATOM   1423  O   GLN H 188      13.339  14.769  19.144  1.00 29.68           O  
ATOM   1424  N   MET H 189      13.950  12.661  18.607  1.00 27.27           N  
ATOM   1425  CA  MET H 189      15.193  13.099  18.043  1.00 29.38           C  
ATOM   1426  CB  MET H 189      16.403  12.421  18.710  1.00 30.96           C  
ATOM   1427  CG  MET H 189      16.515  12.734  20.204  1.00 32.56           C  
ATOM   1428  SD  MET H 189      17.910  11.934  21.050  1.00 36.08           S  
ATOM   1429  CE  MET H 189      17.196  10.265  20.990  1.00 41.66           C  
ATOM   1430  C   MET H 189      15.204  12.717  16.595  1.00 33.50           C  
ATOM   1431  O   MET H 189      15.033  11.550  16.250  1.00 34.97           O  
ATOM   1432  N   ASN H 190      15.420  13.708  15.704  1.00 31.70           N  
ATOM   1433  CA  ASN H 190      15.424  13.442  14.292  1.00 30.01           C  
ATOM   1434  CB  ASN H 190      14.309  14.169  13.521  1.00 32.72           C  
ATOM   1435  CG  ASN H 190      12.971  13.555  13.907  1.00 28.81           C  
ATOM   1436  OD1 ASN H 190      12.880  12.365  14.201  1.00 32.01           O  
ATOM   1437  ND2 ASN H 190      11.895  14.390  13.903  1.00 31.56           N  
ATOM   1438  C   ASN H 190      16.722  13.936  13.729  1.00 30.37           C  
ATOM   1439  O   ASN H 190      17.435  14.703  14.373  1.00 32.49           O  
ATOM   1440  N   SER H 191      17.062  13.476  12.504  1.00 31.44           N  
ATOM   1441  CA  SER H 191      18.259  13.897  11.828  1.00 32.83           C  
ATOM   1442  CB  SER H 191      18.221  15.369  11.379  1.00 36.07           C  
ATOM   1443  OG  SER H 191      17.220  15.550  10.388  1.00 42.31           O  
ATOM   1444  C   SER H 191      19.414  13.720  12.757  1.00 29.74           C  
ATOM   1445  O   SER H 191      20.256  14.605  12.895  1.00 30.73           O  
ATOM   1446  N   LEU H 192      19.493  12.547  13.402  1.00 28.15           N  
ATOM   1447  CA  LEU H 192      20.518  12.300  14.366  1.00 28.74           C  
ATOM   1448  CB  LEU H 192      20.341  10.961  15.103  1.00 29.93           C  
ATOM   1449  CG  LEU H 192      19.143  10.947  16.070  1.00 26.49           C  
ATOM   1450  CD1 LEU H 192      19.001   9.588  16.772  1.00 26.64           C  
ATOM   1451  CD2 LEU H 192      19.247  12.101  17.083  1.00 24.94           C  
ATOM   1452  C   LEU H 192      21.854  12.287  13.704  1.00 30.23           C  
ATOM   1453  O   LEU H 192      22.011  11.874  12.555  1.00 35.61           O  
ATOM   1454  N   ARG H 193      22.859  12.782  14.448  1.00 26.82           N  
ATOM   1455  CA  ARG H 193      24.208  12.841  13.984  1.00 30.28           C  
ATOM   1456  CB  ARG H 193      24.661  14.279  13.674  1.00 31.59           C  
ATOM   1457  CG  ARG H 193      24.393  15.275  14.800  1.00 35.29           C  
ATOM   1458  CD  ARG H 193      24.605  16.731  14.376  1.00 39.81           C  
ATOM   1459  NE  ARG H 193      23.777  16.971  13.159  1.00 48.32           N  
ATOM   1460  CZ  ARG H 193      23.443  18.242  12.789  1.00 53.30           C  
ATOM   1461  NH1 ARG H 193      23.859  19.308  13.534  1.00 57.37           N1+
ATOM   1462  NH2 ARG H 193      22.688  18.450  11.673  1.00 54.89           N  
ATOM   1463  C   ARG H 193      25.080  12.187  15.009  1.00 34.65           C  
ATOM   1464  O   ARG H 193      24.655  11.911  16.128  1.00 32.44           O  
ATOM   1465  N   ALA H 194      26.342  11.918  14.634  1.00 32.91           N  
ATOM   1466  CA  ALA H 194      27.260  11.182  15.457  1.00 32.81           C  
ATOM   1467  CB  ALA H 194      28.645  11.030  14.807  1.00 34.67           C  
ATOM   1468  C   ALA H 194      27.446  11.895  16.762  1.00 29.46           C  
ATOM   1469  O   ALA H 194      27.566  11.263  17.809  1.00 31.19           O  
ATOM   1470  N   GLU H 195      27.452  13.239  16.728  1.00 30.28           N  
ATOM   1471  CA  GLU H 195      27.700  14.056  17.882  1.00 31.86           C  
ATOM   1472  CB  GLU H 195      27.728  15.562  17.567  1.00 37.35           C  
ATOM   1473  CG  GLU H 195      28.940  15.995  16.740  0.80 45.94           C  
ATOM   1474  CD  GLU H 195      28.654  15.697  15.277  0.80 48.97           C  
ATOM   1475  OE1 GLU H 195      27.471  15.839  14.866  0.80 46.63           O  
ATOM   1476  OE2 GLU H 195      29.613  15.325  14.547  0.80 55.69           O1-
ATOM   1477  C   GLU H 195      26.647  13.831  18.926  1.00 31.97           C  
ATOM   1478  O   GLU H 195      26.876  14.106  20.100  1.00 30.23           O  
ATOM   1479  N   ASP H 196      25.445  13.390  18.516  1.00 28.80           N  
ATOM   1480  CA  ASP H 196      24.332  13.154  19.398  1.00 25.69           C  
ATOM   1481  CB  ASP H 196      23.013  12.886  18.654  1.00 25.50           C  
ATOM   1482  CG  ASP H 196      22.554  14.199  18.035  1.00 26.51           C  
ATOM   1483  OD1 ASP H 196      22.799  15.267  18.659  1.00 26.28           O  
ATOM   1484  OD2 ASP H 196      21.958  14.152  16.926  1.00 29.03           O1-
ATOM   1485  C   ASP H 196      24.583  11.983  20.308  1.00 26.57           C  
ATOM   1486  O   ASP H 196      23.864  11.797  21.289  1.00 25.97           O  
ATOM   1487  N   THR H 197      25.551  11.109  19.985  1.00 25.58           N  
ATOM   1488  CA  THR H 197      25.792   9.956  20.813  1.00 25.03           C  
ATOM   1489  CB  THR H 197      26.995   9.170  20.375  1.00 24.73           C  
ATOM   1490  OG1 THR H 197      26.824   8.723  19.037  1.00 28.07           O  
ATOM   1491  CG2 THR H 197      27.188   7.971  21.317  1.00 23.36           C  
ATOM   1492  C   THR H 197      26.023  10.386  22.232  1.00 24.25           C  
ATOM   1493  O   THR H 197      26.862  11.242  22.512  1.00 27.10           O  
ATOM   1494  N   ALA H 198      25.258   9.798  23.181  1.00 24.48           N  
ATOM   1495  CA  ALA H 198      25.449  10.166  24.555  1.00 23.75           C  
ATOM   1496  CB  ALA H 198      25.256  11.671  24.813  1.00 23.32           C  
ATOM   1497  C   ALA H 198      24.449   9.446  25.400  1.00 24.73           C  
ATOM   1498  O   ALA H 198      23.532   8.796  24.898  1.00 23.22           O  
ATOM   1499  N   VAL H 199      24.648   9.511  26.730  1.00 22.56           N  
ATOM   1500  CA  VAL H 199      23.680   8.969  27.634  1.00 18.67           C  
ATOM   1501  CB  VAL H 199      24.256   8.572  28.963  1.00 17.68           C  
ATOM   1502  CG1 VAL H 199      23.111   8.118  29.881  1.00 17.54           C  
ATOM   1503  CG2 VAL H 199      25.333   7.498  28.731  1.00 18.36           C  
ATOM   1504  C   VAL H 199      22.712  10.084  27.877  1.00 20.33           C  
ATOM   1505  O   VAL H 199      23.120  11.205  28.174  1.00 21.25           O  
ATOM   1506  N   TYR H 200      21.398   9.808  27.770  1.00 20.98           N  
ATOM   1507  CA  TYR H 200      20.425  10.850  27.940  1.00 18.89           C  
ATOM   1508  CB  TYR H 200      19.348  10.885  26.840  1.00 21.13           C  
ATOM   1509  CG  TYR H 200      19.950  11.443  25.594  1.00 21.29           C  
ATOM   1510  CD1 TYR H 200      20.813  10.700  24.821  1.00 21.57           C  
ATOM   1511  CD2 TYR H 200      19.628  12.719  25.188  1.00 21.27           C  
ATOM   1512  CE1 TYR H 200      21.355  11.230  23.672  1.00 22.85           C  
ATOM   1513  CE2 TYR H 200      20.165  13.253  24.040  1.00 20.87           C  
ATOM   1514  CZ  TYR H 200      21.033  12.507  23.280  1.00 22.03           C  
ATOM   1515  OH  TYR H 200      21.588  13.051  22.103  1.00 22.92           O  
ATOM   1516  C   TYR H 200      19.723  10.629  29.238  1.00 17.45           C  
ATOM   1517  O   TYR H 200      19.247   9.532  29.527  1.00 19.37           O  
ATOM   1518  N   TYR H 201      19.649  11.696  30.059  1.00 18.50           N  
ATOM   1519  CA  TYR H 201      19.024  11.583  31.343  1.00 19.42           C  
ATOM   1520  CB  TYR H 201      19.856  12.123  32.525  1.00 16.91           C  
ATOM   1521  CG  TYR H 201      21.202  11.486  32.642  1.00 19.34           C  
ATOM   1522  CD1 TYR H 201      21.373  10.287  33.293  1.00 23.15           C  
ATOM   1523  CD2 TYR H 201      22.307  12.105  32.109  1.00 21.09           C  
ATOM   1524  CE1 TYR H 201      22.620   9.715  33.404  1.00 21.38           C  
ATOM   1525  CE2 TYR H 201      23.556  11.539  32.217  1.00 20.61           C  
ATOM   1526  CZ  TYR H 201      23.716  10.341  32.867  1.00 21.83           C  
ATOM   1527  OH  TYR H 201      24.994   9.754  32.982  1.00 27.15           O  
ATOM   1528  C   TYR H 201      17.826  12.483  31.346  1.00 23.18           C  
ATOM   1529  O   TYR H 201      17.853  13.578  30.787  1.00 22.39           O  
ATOM   1530  N   CYS H 202      16.717  12.019  31.957  1.00 20.77           N  
ATOM   1531  CA  CYS H 202      15.599  12.891  32.164  1.00 23.49           C  
ATOM   1532  CB  CYS H 202      14.209  12.228  31.967  1.00 26.10           C  
ATOM   1533  SG  CYS H 202      13.954  10.712  32.939  1.00 38.01           S  
ATOM   1534  C   CYS H 202      15.738  13.369  33.579  1.00 23.28           C  
ATOM   1535  O   CYS H 202      16.255  12.653  34.438  1.00 21.68           O  
ATOM   1536  N   ALA H 203      15.334  14.622  33.864  1.00 20.87           N  
ATOM   1537  CA  ALA H 203      15.505  15.071  35.213  1.00 21.93           C  
ATOM   1538  CB  ALA H 203      16.826  15.827  35.441  1.00 19.95           C  
ATOM   1539  C   ALA H 203      14.391  16.011  35.562  1.00 21.45           C  
ATOM   1540  O   ALA H 203      13.902  16.761  34.721  1.00 21.64           O  
ATOM   1541  N   ARG H 204      13.956  15.988  36.837  1.00 20.94           N  
ATOM   1542  CA  ARG H 204      12.921  16.876  37.282  1.00 22.20           C  
ATOM   1543  CB  ARG H 204      12.214  16.422  38.564  1.00 18.38           C  
ATOM   1544  CG  ARG H 204      11.294  17.483  39.149  1.00 15.43           C  
ATOM   1545  CD  ARG H 204      10.712  17.099  40.505  1.00 14.38           C  
ATOM   1546  NE  ARG H 204      11.794  17.177  41.523  1.00 18.06           N  
ATOM   1547  CZ  ARG H 204      11.516  16.752  42.788  1.00 23.47           C  
ATOM   1548  NH1 ARG H 204      10.280  16.246  43.067  1.00 18.49           N1+
ATOM   1549  NH2 ARG H 204      12.463  16.824  43.766  1.00 21.14           N  
ATOM   1550  C   ARG H 204      13.548  18.179  37.614  1.00 21.62           C  
ATOM   1551  O   ARG H 204      14.591  18.231  38.268  1.00 20.39           O  
ATOM   1552  N   TRP H 205      12.892  19.274  37.189  1.00 20.08           N  
ATOM   1553  CA  TRP H 205      13.450  20.560  37.437  1.00 19.72           C  
ATOM   1554  CB  TRP H 205      13.492  21.448  36.191  1.00 18.90           C  
ATOM   1555  CG  TRP H 205      14.189  22.745  36.473  1.00 22.06           C  
ATOM   1556  CD2 TRP H 205      15.611  22.864  36.400  1.00 24.17           C  
ATOM   1557  CD1 TRP H 205      13.710  23.960  36.869  1.00 21.76           C  
ATOM   1558  NE1 TRP H 205      14.756  24.831  37.058  1.00 20.97           N  
ATOM   1559  CE2 TRP H 205      15.928  24.164  36.770  1.00 24.64           C  
ATOM   1560  CE3 TRP H 205      16.570  21.953  36.062  1.00 18.52           C  
ATOM   1561  CZ2 TRP H 205      17.220  24.570  36.809  1.00 19.67           C  
ATOM   1562  CZ3 TRP H 205      17.878  22.377  36.087  1.00 18.82           C  
ATOM   1563  CH2 TRP H 205      18.196  23.666  36.455  1.00 18.62           C  
ATOM   1564  C   TRP H 205      12.575  21.281  38.409  1.00 24.47           C  
ATOM   1565  O   TRP H 205      11.405  21.545  38.144  1.00 24.38           O  
ATOM   1566  N   GLY H 206      13.035  21.678  39.616  1.00 24.32           N  
ATOM   1567  CA  GLY H 206      12.020  22.216  40.497  1.00 24.00           C  
ATOM   1568  C   GLY H 206      12.620  23.293  41.297  1.00 25.65           C  
ATOM   1569  O   GLY H 206      12.394  24.481  41.067  1.00 25.96           O  
ATOM   1570  N   ASP H 207      13.425  22.892  42.279  1.00 25.71           N  
ATOM   1571  CA  ASP H 207      14.066  23.881  43.065  1.00 25.78           C  
ATOM   1572  CB  ASP H 207      14.743  23.323  44.332  1.00 26.03           C  
ATOM   1573  CG  ASP H 207      13.652  22.908  45.311  1.00 35.09           C  
ATOM   1574  OD1 ASP H 207      12.493  23.373  45.141  1.00  0.00           O  
ATOM   1575  OD2 ASP H 207      13.968  22.117  46.240  1.00  0.00           O1-
ATOM   1576  C   ASP H 207      15.123  24.463  42.191  1.00 25.81           C  
ATOM   1577  O   ASP H 207      14.984  24.599  40.975  1.00 26.49           O  
ATOM   1578  N   GLU H 208      16.236  24.828  42.817  1.00 23.14           N  
ATOM   1579  CA  GLU H 208      17.252  25.526  42.111  1.00 24.71           C  
ATOM   1580  CB  GLU H 208      18.455  25.809  43.014  1.00 27.98           C  
ATOM   1581  CG  GLU H 208      18.088  26.630  44.252  1.00 28.39           C  
ATOM   1582  CD  GLU H 208      17.316  27.855  43.792  1.00 24.06           C  
ATOM   1583  OE1 GLU H 208      16.130  27.695  43.400  1.00  0.00           O  
ATOM   1584  OE2 GLU H 208      17.903  28.969  43.819  1.00  0.00           O1-
ATOM   1585  C   GLU H 208      17.722  24.710  40.955  1.00 23.26           C  
ATOM   1586  O   GLU H 208      17.951  25.255  39.876  1.00 24.50           O  
ATOM   1587  N   GLY H 209      17.848  23.382  41.121  1.00 20.74           N  
ATOM   1588  CA  GLY H 209      18.418  22.636  40.041  1.00 20.98           C  
ATOM   1589  C   GLY H 209      17.646  21.382  39.805  1.00 19.23           C  
ATOM   1590  O   GLY H 209      16.439  21.308  40.028  1.00 19.77           O  
ATOM   1591  N   PHE H 210      18.354  20.356  39.300  1.00 20.51           N  
ATOM   1592  CA  PHE H 210      17.721  19.112  38.986  1.00 20.38           C  
ATOM   1593  CB  PHE H 210      18.473  18.285  37.929  1.00 20.04           C  
ATOM   1594  CG  PHE H 210      18.418  18.953  36.601  1.00 22.02           C  
ATOM   1595  CD1 PHE H 210      17.275  18.883  35.838  1.00 23.33           C  
ATOM   1596  CD2 PHE H 210      19.515  19.616  36.102  1.00 24.85           C  
ATOM   1597  CE1 PHE H 210      17.222  19.488  34.604  1.00 21.03           C  
ATOM   1598  CE2 PHE H 210      19.470  20.222  34.870  1.00 23.09           C  
ATOM   1599  CZ  PHE H 210      18.320  20.160  34.120  1.00 20.90           C  
ATOM   1600  C   PHE H 210      17.720  18.258  40.205  1.00 20.13           C  
ATOM   1601  O   PHE H 210      18.718  17.624  40.542  1.00 21.66           O  
ATOM   1602  N   ASP H 211      16.562  18.217  40.881  1.00 21.42           N  
ATOM   1603  CA  ASP H 211      16.373  17.459  42.076  1.00 20.77           C  
ATOM   1604  CB  ASP H 211      14.960  17.623  42.637  1.00 23.57           C  
ATOM   1605  CG  ASP H 211      14.680  19.080  42.920  1.00 24.75           C  
ATOM   1606  OD1 ASP H 211      15.636  19.894  42.848  1.00 24.91           O  
ATOM   1607  OD2 ASP H 211      13.496  19.403  43.205  1.00 27.92           O1-
ATOM   1608  C   ASP H 211      16.421  16.003  41.758  1.00 21.83           C  
ATOM   1609  O   ASP H 211      16.985  15.218  42.523  1.00 22.92           O  
ATOM   1610  N   ILE H 212      15.827  15.602  40.613  1.00 20.34           N  
ATOM   1611  CA  ILE H 212      15.610  14.171  40.510  1.00 19.86           C  
ATOM   1612  CB  ILE H 212      14.188  13.694  40.618  1.00 22.85           C  
ATOM   1613  CG1 ILE H 212      14.179  12.216  41.040  1.00 15.46           C  
ATOM   1614  CG2 ILE H 212      13.506  13.881  39.257  1.00 17.98           C  
ATOM   1615  CD1 ILE H 212      14.754  11.972  42.436  1.00  0.00           C  
ATOM   1616  C   ILE H 212      16.143  13.755  39.167  1.00 19.95           C  
ATOM   1617  O   ILE H 212      15.958  14.469  38.181  1.00 19.38           O  
ATOM   1618  N   TRP H 213      16.823  12.588  39.086  1.00 19.12           N  
ATOM   1619  CA  TRP H 213      17.415  12.181  37.836  1.00 20.09           C  
ATOM   1620  CB  TRP H 213      18.956  12.167  37.869  1.00 19.85           C  
ATOM   1621  CG  TRP H 213      19.628  13.503  38.088  1.00 17.76           C  
ATOM   1622  CD2 TRP H 213      20.364  14.224  37.085  1.00 17.98           C  
ATOM   1623  CD1 TRP H 213      19.717  14.241  39.233  1.00 18.76           C  
ATOM   1624  NE1 TRP H 213      20.455  15.378  39.005  1.00 18.54           N  
ATOM   1625  CE2 TRP H 213      20.861  15.379  37.688  1.00 17.25           C  
ATOM   1626  CE3 TRP H 213      20.609  13.945  35.770  1.00 21.28           C  
ATOM   1627  CZ2 TRP H 213      21.612  16.276  36.983  1.00 18.56           C  
ATOM   1628  CZ3 TRP H 213      21.365  14.854  35.062  1.00 17.98           C  
ATOM   1629  CH2 TRP H 213      21.857  15.998  35.656  1.00 20.62           C  
ATOM   1630  C   TRP H 213      17.027  10.762  37.545  1.00 20.91           C  
ATOM   1631  O   TRP H 213      16.839   9.953  38.453  1.00 23.31           O  
ATOM   1632  N   GLY H 214      16.900  10.428  36.242  1.00 18.25           N  
ATOM   1633  CA  GLY H 214      16.613   9.083  35.831  1.00 20.38           C  
ATOM   1634  C   GLY H 214      17.931   8.367  35.750  1.00 25.34           C  
ATOM   1635  O   GLY H 214      18.977   8.959  36.007  1.00 24.09           O  
ATOM   1636  N   GLN H 215      17.906   7.058  35.414  1.00 25.55           N  
ATOM   1637  CA  GLN H 215      19.090   6.242  35.309  1.00 24.76           C  
ATOM   1638  CB  GLN H 215      18.820   4.724  35.275  1.00 26.96           C  
ATOM   1639  CG  GLN H 215      18.072   4.225  34.040  1.00 30.63           C  
ATOM   1640  CD  GLN H 215      16.587   4.492  34.229  1.00 37.88           C  
ATOM   1641  OE1 GLN H 215      16.162   5.042  35.244  1.00 39.81           O  
ATOM   1642  NE2 GLN H 215      15.773   4.083  33.221  1.00 36.49           N  
ATOM   1643  C   GLN H 215      19.893   6.600  34.094  1.00 25.97           C  
ATOM   1644  O   GLN H 215      21.114   6.450  34.093  1.00 26.27           O  
ATOM   1645  N   GLY H 216      19.226   7.032  33.006  1.00 21.02           N  
ATOM   1646  CA  GLY H 216      19.913   7.394  31.796  1.00 20.34           C  
ATOM   1647  C   GLY H 216      19.727   6.302  30.788  1.00 24.61           C  
ATOM   1648  O   GLY H 216      19.595   5.131  31.135  1.00 24.55           O  
ATOM   1649  N   THR H 217      19.693   6.680  29.491  1.00 22.59           N  
ATOM   1650  CA  THR H 217      19.579   5.712  28.436  1.00 23.64           C  
ATOM   1651  CB  THR H 217      18.223   5.697  27.791  1.00 24.40           C  
ATOM   1652  OG1 THR H 217      18.099   4.572  26.937  1.00 29.26           O  
ATOM   1653  CG2 THR H 217      18.028   7.001  27.000  1.00 25.64           C  
ATOM   1654  C   THR H 217      20.596   6.081  27.400  1.00 23.93           C  
ATOM   1655  O   THR H 217      20.770   7.255  27.082  1.00 21.77           O  
ATOM   1656  N   LEU H 218      21.291   5.080  26.824  1.00 25.63           N  
ATOM   1657  CA  LEU H 218      22.356   5.371  25.905  0.90 24.84           C  
ATOM   1658  CB  LEU H 218      23.499   4.340  25.965  0.90 27.56           C  
ATOM   1659  CG  LEU H 218      24.659   4.629  24.993  0.90 31.39           C  
ATOM   1660  CD1 LEU H 218      25.403   5.917  25.367  1.00 25.19           C  
ATOM   1661  CD2 LEU H 218      25.596   3.414  24.869  1.00 27.11           C  
ATOM   1662  C   LEU H 218      21.850   5.393  24.501  1.00 23.82           C  
ATOM   1663  O   LEU H 218      21.108   4.511  24.078  1.00 24.63           O  
ATOM   1664  N   VAL H 219      22.240   6.439  23.747  1.00 22.72           N  
ATOM   1665  CA  VAL H 219      21.882   6.536  22.362  1.00 23.23           C  
ATOM   1666  CB  VAL H 219      21.144   7.802  22.038  1.00 25.99           C  
ATOM   1667  CG1 VAL H 219      20.909   7.869  20.520  1.00 22.86           C  
ATOM   1668  CG2 VAL H 219      19.853   7.840  22.871  1.00 25.23           C  
ATOM   1669  C   VAL H 219      23.165   6.557  21.590  1.00 23.63           C  
ATOM   1670  O   VAL H 219      24.024   7.409  21.815  1.00 26.46           O  
ATOM   1671  N   THR H 220      23.335   5.608  20.650  1.00 23.24           N  
ATOM   1672  CA  THR H 220      24.551   5.591  19.890  1.00 25.68           C  
ATOM   1673  CB  THR H 220      25.266   4.273  19.955  1.00 26.70           C  
ATOM   1674  OG1 THR H 220      25.567   3.947  21.305  1.00 24.74           O  
ATOM   1675  CG2 THR H 220      26.566   4.375  19.138  1.00 22.06           C  
ATOM   1676  C   THR H 220      24.190   5.824  18.461  1.00 23.94           C  
ATOM   1677  O   THR H 220      23.327   5.142  17.908  1.00 26.81           O  
ATOM   1678  N   VAL H 221      24.835   6.816  17.818  1.00 26.40           N  
ATOM   1679  CA  VAL H 221      24.539   7.056  16.436  1.00 28.29           C  
ATOM   1680  CB  VAL H 221      24.179   8.484  16.151  1.00 27.69           C  
ATOM   1681  CG1 VAL H 221      23.925   8.636  14.643  1.00 25.76           C  
ATOM   1682  CG2 VAL H 221      22.974   8.866  17.029  1.00 29.65           C  
ATOM   1683  C   VAL H 221      25.773   6.736  15.654  1.00 27.31           C  
ATOM   1684  O   VAL H 221      26.797   7.404  15.794  1.00 29.99           O  
ATOM   1685  N   SER H 222      25.701   5.694  14.804  1.00 28.55           N  
ATOM   1686  CA  SER H 222      26.840   5.327  14.015  1.00 33.01           C  
ATOM   1687  CB  SER H 222      27.868   4.468  14.771  1.00 35.19           C  
ATOM   1688  OG  SER H 222      28.463   5.219  15.819  1.00 36.49           O  
ATOM   1689  C   SER H 222      26.344   4.505  12.873  1.00 35.57           C  
ATOM   1690  O   SER H 222      25.252   3.942  12.921  1.00 36.09           O  
ATOM   1691  N   SER H 223      27.150   4.412  11.799  1.00 39.13           N  
ATOM   1692  CA  SER H 223      26.740   3.637  10.667  1.00 41.94           C  
ATOM   1693  CB  SER H 223      27.608   3.870   9.420  1.00 41.97           C  
ATOM   1694  OG  SER H 223      27.462   5.206   8.966  1.00 42.57           O  
ATOM   1695  C   SER H 223      26.866   2.170  11.051  1.00 44.64           C  
ATOM   1696  O   SER H 223      27.590   1.435  10.326  1.00 43.97           O  
ATOM   1697  OXT SER H 223      26.239   1.763  12.066  1.00 53.06           O1-
TER    1698      SER H 223 
CONECT  162  658
CONECT  658  162
CONECT  953 1533
CONECT 1533  953
END
