# Supplementary material for: Fully automated antibody structure prediction using BIOVIA tools: Validation study
Source: PLoS One. 2017 May 18;12(5):e0177923. doi: 10.1371/journal.pone.0177923 (PMC5436848; doi:10.1371/journal.pone.0177923)
Supplement: S1 Dataset — Predicted structures using the Top5 framework method, Chothia CDR definition with no canonical filtering and generating 50 models. These were used in the detailed discussion of outliers and for comparison against predictions using canonical filtering. (ZIP) [file pone.0177923.s003.zip › 4P9M_LH_FV_FinalModel.pdb]

REMARK   Accelrys Discovery Studio PDB file
REMARK   Created:  2015-05-08T08:01:46Z
SSBOND   1 CYS L   23    CYS L   89                                     
SSBOND   2 CYS H  130    CYS H  207                                     
ATOM      1  N   ASP L   1      25.589  33.371  26.214  1.00 91.08           N1+
ATOM      2  CA  ASP L   1      25.105  32.640  27.405  1.00 90.20           C  
ATOM      3  CB  ASP L   1      24.917  31.147  27.078  1.00 93.50           C  
ATOM      4  CG  ASP L   1      23.737  31.023  26.116  1.00 95.27           C  
ATOM      5  OD1 ASP L   1      22.941  31.995  26.037  1.00 95.21           O  
ATOM      6  OD2 ASP L   1      23.619  29.961  25.447  1.00 95.84           O1-
ATOM      7  C   ASP L   1      26.087  32.788  28.518  1.00 86.89           C  
ATOM      8  O   ASP L   1      27.014  33.593  28.433  1.00 87.26           O  
ATOM      9  N   ILE L   2      25.900  32.014  29.602  1.00 81.34           N  
ATOM     10  CA  ILE L   2      26.778  32.117  30.730  1.00 75.79           C  
ATOM     11  CB  ILE L   2      26.058  32.100  32.049  1.00 73.08           C  
ATOM     12  CG1 ILE L   2      25.128  33.318  32.170  1.00 72.59           C  
ATOM     13  CG2 ILE L   2      27.106  32.013  33.170  1.00 74.03           C  
ATOM     14  CD1 ILE L   2      24.162  33.226  33.351  1.00 68.63           C  
ATOM     15  C   ILE L   2      27.691  30.934  30.709  1.00 73.09           C  
ATOM     16  O   ILE L   2      27.241  29.791  30.644  1.00 72.90           O  
ATOM     17  N   GLN L   3      29.014  31.187  30.759  1.00 70.95           N  
ATOM     18  CA  GLN L   3      29.950  30.102  30.712  1.00 72.15           C  
ATOM     19  CB  GLN L   3      31.168  30.375  29.812  1.00 80.78           C  
ATOM     20  CG  GLN L   3      32.089  29.166  29.649  1.00 89.30           C  
ATOM     21  CD  GLN L   3      33.190  29.551  28.674  1.00 95.54           C  
ATOM     22  OE1 GLN L   3      34.143  30.241  29.033  1.00 95.95           O  
ATOM     23  NE2 GLN L   3      33.049  29.098  27.400  1.00 98.69           N  
ATOM     24  C   GLN L   3      30.441  29.853  32.102  1.00 70.75           C  
ATOM     25  O   GLN L   3      30.723  30.785  32.855  1.00 72.79           O  
ATOM     26  N   MET L   4      30.545  28.563  32.479  1.00 68.40           N  
ATOM     27  CA  MET L   4      30.965  28.218  33.806  1.00 67.29           C  
ATOM     28  CB  MET L   4      30.027  27.212  34.493  1.00 63.52           C  
ATOM     29  CG  MET L   4      28.587  27.714  34.602  1.00 61.77           C  
ATOM     30  SD  MET L   4      28.382  29.251  35.551  1.00 62.34           S  
ATOM     31  CE  MET L   4      28.580  28.468  37.176  1.00 63.67           C  
ATOM     32  C   MET L   4      32.311  27.571  33.714  1.00 70.10           C  
ATOM     33  O   MET L   4      32.540  26.721  32.855  1.00 74.83           O  
ATOM     34  N   THR L   5      33.243  27.969  34.605  1.00 66.83           N  
ATOM     35  CA  THR L   5      34.570  27.420  34.577  1.00 65.81           C  
ATOM     36  CB  THR L   5      35.615  28.465  34.311  1.00 68.20           C  
ATOM     37  OG1 THR L   5      35.347  29.118  33.079  1.00 70.05           O  
ATOM     38  CG2 THR L   5      36.996  27.792  34.263  1.00 71.72           C  
ATOM     39  C   THR L   5      34.864  26.838  35.928  1.00 68.99           C  
ATOM     40  O   THR L   5      34.705  27.505  36.949  1.00 71.81           O  
ATOM     41  N   GLN L   6      35.317  25.567  35.965  1.00 69.16           N  
ATOM     42  CA  GLN L   6      35.622  24.940  37.222  1.00 67.96           C  
ATOM     43  CB  GLN L   6      34.944  23.576  37.456  1.00 62.21           C  
ATOM     44  CG  GLN L   6      33.437  23.633  37.690  1.00 58.92           C  
ATOM     45  CD  GLN L   6      32.946  22.211  37.930  1.00 61.38           C  
ATOM     46  OE1 GLN L   6      32.201  21.653  37.126  1.00 63.28           O  
ATOM     47  NE2 GLN L   6      33.372  21.607  39.072  1.00 57.74           N  
ATOM     48  C   GLN L   6      37.086  24.651  37.271  1.00 69.44           C  
ATOM     49  O   GLN L   6      37.722  24.434  36.242  1.00 72.03           O  
ATOM     50  N   SER L   7      37.660  24.664  38.491  1.00 70.21           N  
ATOM     51  CA  SER L   7      39.048  24.339  38.651  1.00 75.38           C  
ATOM     52  CB  SER L   7      39.980  25.560  38.574  1.00 79.79           C  
ATOM     53  OG  SER L   7      39.694  26.456  39.637  1.00 85.15           O  
ATOM     54  C   SER L   7      39.209  23.734  40.009  1.00 75.34           C  
ATOM     55  O   SER L   7      38.460  24.066  40.928  1.00 75.56           O  
ATOM     56  N   PRO L   8      40.153  22.845  40.190  1.00 73.92           N  
ATOM     57  CA  PRO L   8      41.017  22.378  39.136  1.00 73.12           C  
ATOM     58  CD  PRO L   8      40.775  22.717  41.497  1.00 78.10           C  
ATOM     59  CB  PRO L   8      42.296  21.887  39.820  1.00 79.08           C  
ATOM     60  CG  PRO L   8      41.899  21.694  41.293  1.00 81.04           C  
ATOM     61  C   PRO L   8      40.330  21.304  38.358  1.00 72.08           C  
ATOM     62  O   PRO L   8      39.262  20.854  38.772  1.00 72.14           O  
ATOM     63  N   SER L   9      40.914  20.895  37.215  1.00 71.32           N  
ATOM     64  CA  SER L   9      40.347  19.848  36.419  1.00 71.36           C  
ATOM     65  CB  SER L   9      41.123  19.609  35.113  1.00 73.92           C  
ATOM     66  OG  SER L   9      40.518  18.561  34.371  1.00 77.28           O  
ATOM     67  C   SER L   9      40.407  18.579  37.215  1.00 71.98           C  
ATOM     68  O   SER L   9      39.435  17.825  37.266  1.00 69.37           O  
ATOM     69  N   THR L  10      41.557  18.297  37.864  1.00 73.71           N  
ATOM     70  CA  THR L  10      41.632  17.097  38.646  1.00 70.52           C  
ATOM     71  CB  THR L  10      42.518  16.040  38.061  1.00 72.80           C  
ATOM     72  OG1 THR L  10      42.210  14.777  38.633  1.00 82.61           O  
ATOM     73  CG2 THR L  10      43.979  16.395  38.381  1.00 80.83           C  
ATOM     74  C   THR L  10      42.216  17.467  39.968  1.00 71.11           C  
ATOM     75  O   THR L  10      43.038  18.378  40.062  1.00 74.28           O  
ATOM     76  N   LEU L  11      41.795  16.767  41.038  1.00 69.51           N  
ATOM     77  CA  LEU L  11      42.297  17.102  42.336  1.00 69.90           C  
ATOM     78  CB  LEU L  11      41.243  17.911  43.114  1.00 67.93           C  
ATOM     79  CG  LEU L  11      41.711  18.594  44.405  1.00 65.95           C  
ATOM     80  CD1 LEU L  11      40.550  19.357  45.054  1.00 67.65           C  
ATOM     81  CD2 LEU L  11      42.366  17.602  45.371  1.00 66.25           C  
ATOM     82  C   LEU L  11      42.605  15.806  43.032  1.00 71.69           C  
ATOM     83  O   LEU L  11      41.812  14.867  42.986  1.00 74.76           O  
ATOM     84  N   SER L  12      43.784  15.711  43.680  1.00 69.71           N  
ATOM     85  CA  SER L  12      44.146  14.484  44.339  1.00 73.07           C  
ATOM     86  CB  SER L  12      45.552  13.982  43.969  1.00 76.59           C  
ATOM     87  OG  SER L  12      45.622  13.690  42.581  1.00 82.05           O  
ATOM     88  C   SER L  12      44.153  14.737  45.814  1.00 72.77           C  
ATOM     89  O   SER L  12      44.729  15.719  46.281  1.00 74.94           O  
ATOM     90  N   ALA L  13      43.517  13.841  46.598  1.00 70.50           N  
ATOM     91  CA  ALA L  13      43.465  14.068  48.014  1.00 72.56           C  
ATOM     92  CB  ALA L  13      42.239  14.882  48.459  1.00 69.88           C  
ATOM     93  C   ALA L  13      43.395  12.752  48.719  1.00 72.91           C  
ATOM     94  O   ALA L  13      43.205  11.703  48.104  1.00 73.94           O  
ATOM     95  N   SER L  14      43.572  12.791  50.054  1.00 73.78           N  
ATOM     96  CA  SER L  14      43.530  11.604  50.855  1.00 76.16           C  
ATOM     97  CB  SER L  14      44.765  11.423  51.755  1.00 78.75           C  
ATOM     98  OG  SER L  14      45.929  11.258  50.959  1.00 82.69           O  
ATOM     99  C   SER L  14      42.342  11.725  51.755  1.00 78.87           C  
ATOM    100  O   SER L  14      41.808  12.813  51.959  1.00 80.00           O  
ATOM    101  N   ILE L  15      41.889  10.589  52.314  1.00 79.00           N  
ATOM    102  CA  ILE L  15      40.734  10.604  53.161  1.00 75.38           C  
ATOM    103  CB  ILE L  15      40.270   9.240  53.583  1.00 77.01           C  
ATOM    104  CG1 ILE L  15      41.344   8.532  54.427  1.00 68.98           C  
ATOM    105  CG2 ILE L  15      39.860   8.468  52.318  1.00 69.85           C  
ATOM    106  CD1 ILE L  15      40.833   7.273  55.128  1.00  0.00           C  
ATOM    107  C   ILE L  15      41.044  11.392  54.392  1.00 74.06           C  
ATOM    108  O   ILE L  15      42.136  11.301  54.951  1.00 78.01           O  
ATOM    109  N   GLY L  16      40.076  12.227  54.817  1.00 75.80           N  
ATOM    110  CA  GLY L  16      40.225  13.017  56.003  1.00 79.27           C  
ATOM    111  C   GLY L  16      40.653  14.399  55.620  1.00 84.21           C  
ATOM    112  O   GLY L  16      40.574  15.321  56.430  1.00 85.63           O  
ATOM    113  N   ASP L  17      41.104  14.592  54.366  1.00 86.25           N  
ATOM    114  CA  ASP L  17      41.552  15.898  53.971  1.00 85.86           C  
ATOM    115  CB  ASP L  17      42.365  15.925  52.665  1.00 87.36           C  
ATOM    116  CG  ASP L  17      43.789  15.461  52.935  1.00 93.51           C  
ATOM    117  OD1 ASP L  17      44.177  15.387  54.131  1.00 97.47           O  
ATOM    118  OD2 ASP L  17      44.515  15.191  51.941  1.00 93.57           O1-
ATOM    119  C   ASP L  17      40.370  16.778  53.745  1.00 81.24           C  
ATOM    120  O   ASP L  17      39.243  16.313  53.579  1.00 77.40           O  
ATOM    121  N   THR L  18      40.621  18.102  53.754  1.00 81.46           N  
ATOM    122  CA  THR L  18      39.591  19.054  53.466  1.00 81.13           C  
ATOM    123  CB  THR L  18      39.590  20.242  54.389  1.00 83.82           C  
ATOM    124  OG1 THR L  18      38.508  21.104  54.069  1.00  0.00           O  
ATOM    125  CG2 THR L  18      40.930  20.988  54.272  1.00  0.00           C  
ATOM    126  C   THR L  18      39.852  19.518  52.069  1.00 77.15           C  
ATOM    127  O   THR L  18      40.962  19.934  51.738  1.00 76.80           O  
ATOM    128  N   VAL L  19      38.824  19.442  51.199  1.00 72.96           N  
ATOM    129  CA  VAL L  19      39.026  19.764  49.814  1.00 72.93           C  
ATOM    130  CB  VAL L  19      38.716  18.599  48.922  1.00 71.40           C  
ATOM    131  CG1 VAL L  19      38.890  19.036  47.466  1.00 71.79           C  
ATOM    132  CG2 VAL L  19      39.602  17.411  49.318  1.00 71.35           C  
ATOM    133  C   VAL L  19      38.093  20.870  49.419  1.00 75.00           C  
ATOM    134  O   VAL L  19      36.998  21.002  49.967  1.00 69.30           O  
ATOM    135  N   ARG L  20      38.526  21.713  48.453  1.00 75.13           N  
ATOM    136  CA  ARG L  20      37.710  22.797  47.974  1.00 72.37           C  
ATOM    137  CB  ARG L  20      38.189  24.176  48.463  1.00 75.81           C  
ATOM    138  CG  ARG L  20      37.336  25.340  47.959  1.00  0.00           C  
ATOM    139  CD  ARG L  20      37.932  26.717  48.268  1.00  0.00           C  
ATOM    140  NE  ARG L  20      38.996  26.985  47.258  1.00  0.00           N  
ATOM    141  CZ  ARG L  20      39.754  28.119  47.341  1.00  0.00           C  
ATOM    142  NH1 ARG L  20      39.548  29.012  48.352  1.00  0.00           N1+
ATOM    143  NH2 ARG L  20      40.713  28.364  46.401  1.00  0.00           N  
ATOM    144  C   ARG L  20      37.789  22.842  46.474  1.00 71.03           C  
ATOM    145  O   ARG L  20      38.875  22.794  45.898  1.00 71.20           O  
ATOM    146  N   ILE L  21      36.621  22.959  45.803  1.00 70.04           N  
ATOM    147  CA  ILE L  21      36.566  23.063  44.368  1.00 71.12           C  
ATOM    148  CB  ILE L  21      35.683  22.038  43.714  1.00 72.14           C  
ATOM    149  CG1 ILE L  21      36.181  20.614  43.998  1.00 72.54           C  
ATOM    150  CG2 ILE L  21      35.608  22.367  42.214  1.00 71.85           C  
ATOM    151  CD1 ILE L  21      35.170  19.540  43.600  1.00 68.97           C  
ATOM    152  C   ILE L  21      35.941  24.393  44.078  1.00 70.65           C  
ATOM    153  O   ILE L  21      35.075  24.847  44.822  1.00 70.71           O  
ATOM    154  N   SER L  22      36.374  25.068  42.992  1.00 68.39           N  
ATOM    155  CA  SER L  22      35.835  26.372  42.711  1.00 70.47           C  
ATOM    156  CB  SER L  22      36.906  27.473  42.678  1.00 73.82           C  
ATOM    157  OG  SER L  22      37.810  27.235  41.608  1.00  0.00           O  
ATOM    158  C   SER L  22      35.165  26.366  41.370  1.00 70.63           C  
ATOM    159  O   SER L  22      35.489  25.565  40.496  1.00 70.37           O  
ATOM    160  N   CYS L  23      34.175  27.271  41.197  1.00 69.93           N  
ATOM    161  CA  CYS L  23      33.443  27.403  39.966  1.00 67.49           C  
ATOM    162  CB  CYS L  23      32.070  26.685  40.051  1.00 65.54           C  
ATOM    163  SG  CYS L  23      31.044  26.777  38.549  1.00 87.84           S  
ATOM    164  C   CYS L  23      33.238  28.879  39.737  1.00 68.46           C  
ATOM    165  O   CYS L  23      32.871  29.608  40.656  1.00 66.84           O  
ATOM    166  N   ARG L  24      33.483  29.364  38.498  1.00 66.35           N  
ATOM    167  CA  ARG L  24      33.362  30.773  38.214  1.00 66.52           C  
ATOM    168  CB  ARG L  24      34.681  31.428  37.762  1.00 69.07           C  
ATOM    169  CG  ARG L  24      35.760  31.553  38.842  1.00 75.06           C  
ATOM    170  CD  ARG L  24      37.087  32.087  38.292  1.00 84.90           C  
ATOM    171  NE  ARG L  24      38.022  32.303  39.435  1.00 94.38           N  
ATOM    172  CZ  ARG L  24      39.358  32.071  39.273  1.00 99.15           C  
ATOM    173  NH1 ARG L  24      39.818  31.539  38.103  1.00100.34           N1+
ATOM    174  NH2 ARG L  24      40.239  32.381  40.269  1.00 97.56           N  
ATOM    175  C   ARG L  24      32.402  30.962  37.077  1.00 69.02           C  
ATOM    176  O   ARG L  24      32.389  30.187  36.123  1.00 70.13           O  
ATOM    177  N   ALA L  25      31.586  32.036  37.145  1.00 67.83           N  
ATOM    178  CA  ALA L  25      30.615  32.304  36.121  1.00 66.66           C  
ATOM    179  CB  ALA L  25      29.219  32.641  36.673  1.00 63.45           C  
ATOM    180  C   ALA L  25      31.070  33.494  35.340  1.00 69.52           C  
ATOM    181  O   ALA L  25      31.758  34.371  35.860  1.00 72.63           O  
ATOM    182  N   SER L  26      30.778  33.509  34.025  1.00 26.80           N  
ATOM    183  CA  SER L  26      31.229  34.562  33.156  1.00 28.67           C  
ATOM    184  CB  SER L  26      30.884  34.299  31.679  1.00 29.64           C  
ATOM    185  OG  SER L  26      29.476  34.234  31.501  1.00 32.23           O  
ATOM    186  C   SER L  26      30.574  35.834  33.576  1.00 32.36           C  
ATOM    187  O   SER L  26      31.134  36.916  33.401  1.00 32.12           O  
ATOM    188  N   GLN L  27      29.348  35.731  34.123  1.00 31.05           N  
ATOM    189  CA  GLN L  27      28.666  36.898  34.596  1.00 32.25           C  
ATOM    190  CB  GLN L  27      27.608  37.429  33.615  1.00 34.83           C  
ATOM    191  CG  GLN L  27      26.481  36.446  33.303  1.00 41.97           C  
ATOM    192  CD  GLN L  27      25.619  37.096  32.231  1.00 54.28           C  
ATOM    193  OE1 GLN L  27      25.793  38.272  31.913  1.00 57.65           O  
ATOM    194  NE2 GLN L  27      24.667  36.315  31.652  1.00 55.16           N  
ATOM    195  C   GLN L  27      28.021  36.539  35.895  1.00 33.41           C  
ATOM    196  O   GLN L  27      27.851  35.362  36.209  1.00 31.02           O  
ATOM    197  N   SER L  28      27.653  37.552  36.703  1.00 32.16           N  
ATOM    198  CA  SER L  28      27.107  37.244  37.990  1.00 33.12           C  
ATOM    199  CB  SER L  28      26.843  38.476  38.872  1.00 37.17           C  
ATOM    200  OG  SER L  28      25.799  39.261  38.312  1.00 48.82           O  
ATOM    201  C   SER L  28      25.815  36.525  37.792  1.00 33.16           C  
ATOM    202  O   SER L  28      25.000  36.917  36.958  1.00 31.85           O  
ATOM    203  N   ILE L  29      25.604  35.432  38.555  1.00 31.38           N  
ATOM    204  CA  ILE L  29      24.357  34.750  38.425  1.00 30.70           C  
ATOM    205  CB  ILE L  29      24.438  33.277  38.115  1.00 31.33           C  
ATOM    206  CG1 ILE L  29      25.176  32.481  39.192  1.00 30.12           C  
ATOM    207  CG2 ILE L  29      25.050  33.137  36.711  1.00 28.72           C  
ATOM    208  CD1 ILE L  29      25.061  30.975  38.975  1.00 36.44           C  
ATOM    209  C   ILE L  29      23.590  35.029  39.664  1.00 32.86           C  
ATOM    210  O   ILE L  29      23.945  34.616  40.766  1.00 33.52           O  
ATOM    211  N   THR L  30      22.490  35.770  39.483  1.00 33.04           N  
ATOM    212  CA  THR L  30      21.742  36.254  40.595  1.00 31.98           C  
ATOM    213  CB  THR L  30      20.841  37.405  40.268  1.00 31.43           C  
ATOM    214  OG1 THR L  30      19.868  37.017  39.309  1.00  0.00           O  
ATOM    215  CG2 THR L  30      21.699  38.554  39.717  1.00  0.00           C  
ATOM    216  C   THR L  30      20.900  35.176  41.150  1.00 32.74           C  
ATOM    217  O   THR L  30      20.672  34.138  40.529  1.00 33.37           O  
ATOM    218  N   GLY L  31      20.444  35.419  42.389  1.00 30.59           N  
ATOM    219  CA  GLY L  31      19.607  34.495  43.072  1.00 30.26           C  
ATOM    220  C   GLY L  31      20.508  33.454  43.638  1.00 31.02           C  
ATOM    221  O   GLY L  31      20.070  32.582  44.386  1.00 29.18           O  
ATOM    222  N   ASN L  32      21.813  33.557  43.323  1.00 30.08           N  
ATOM    223  CA  ASN L  32      22.758  32.575  43.754  0.83 29.38           C  
ATOM    224  CB  ASN L  32      22.964  32.559  45.280  0.83 30.25           C  
ATOM    225  CG  ASN L  32      23.789  33.787  45.646  1.00 20.84           C  
ATOM    226  OD1 ASN L  32      24.918  33.944  45.185  1.00 23.34           O  
ATOM    227  ND2 ASN L  32      23.210  34.689  46.485  1.00 28.23           N  
ATOM    228  C   ASN L  32      22.256  31.244  43.300  1.00 29.34           C  
ATOM    229  O   ASN L  32      22.225  30.274  44.057  1.00 30.31           O  
ATOM    230  N   TRP L  33      21.852  31.159  42.022  1.00 25.88           N  
ATOM    231  CA  TRP L  33      21.321  29.916  41.564  1.00 23.32           C  
ATOM    232  CB  TRP L  33      20.297  30.132  40.437  1.00 23.96           C  
ATOM    233  CG  TRP L  33      19.126  30.966  40.921  1.00 26.17           C  
ATOM    234  CD2 TRP L  33      18.034  31.424  40.111  1.00 26.86           C  
ATOM    235  CD1 TRP L  33      18.901  31.453  42.175  1.00 25.68           C  
ATOM    236  NE1 TRP L  33      17.739  32.191  42.194  1.00  0.00           N  
ATOM    237  CE2 TRP L  33      17.195  32.179  40.930  1.00 26.25           C  
ATOM    238  CE3 TRP L  33      17.752  31.241  38.792  1.00  0.00           C  
ATOM    239  CZ2 TRP L  33      16.059  32.758  40.440  1.00  0.00           C  
ATOM    240  CZ3 TRP L  33      16.606  31.818  38.298  1.00  0.00           C  
ATOM    241  CH2 TRP L  33      15.775  32.564  39.105  1.00  0.00           C  
ATOM    242  C   TRP L  33      22.457  29.053  41.073  1.00 25.05           C  
ATOM    243  O   TRP L  33      22.556  28.780  39.875  1.00 23.12           O  
ATOM    244  N   VAL L  34      23.349  28.583  41.989  1.00 54.28           N  
ATOM    245  CA  VAL L  34      24.330  27.631  41.552  1.00 51.48           C  
ATOM    246  CB  VAL L  34      25.732  27.977  41.930  1.00 53.83           C  
ATOM    247  CG1 VAL L  34      26.657  26.800  41.580  1.00  0.00           C  
ATOM    248  CG2 VAL L  34      26.086  29.253  41.171  1.00  0.00           C  
ATOM    249  C   VAL L  34      24.029  26.325  42.207  1.00 53.37           C  
ATOM    250  O   VAL L  34      23.551  26.278  43.340  1.00 57.32           O  
ATOM    251  N   ALA L  35      24.319  25.219  41.494  1.00 49.03           N  
ATOM    252  CA  ALA L  35      24.052  23.915  42.031  1.00 44.71           C  
ATOM    253  CB  ALA L  35      22.903  23.187  41.312  1.00 41.41           C  
ATOM    254  C   ALA L  35      25.279  23.076  41.849  1.00 46.28           C  
ATOM    255  O   ALA L  35      26.075  23.311  40.944  1.00 49.08           O  
ATOM    256  N   TRP L  36      25.473  22.078  42.734  1.00 48.41           N  
ATOM    257  CA  TRP L  36      26.609  21.205  42.642  1.00 50.07           C  
ATOM    258  CB  TRP L  36      27.537  21.278  43.868  1.00 58.26           C  
ATOM    259  CG  TRP L  36      28.234  22.611  44.023  1.00 55.45           C  
ATOM    260  CD2 TRP L  36      29.495  22.943  43.415  1.00 52.86           C  
ATOM    261  CD1 TRP L  36      27.842  23.716  44.722  1.00 56.87           C  
ATOM    262  NE1 TRP L  36      28.777  24.714  44.587  1.00 59.12           N  
ATOM    263  CE2 TRP L  36      29.799  24.253  43.786  1.00 55.51           C  
ATOM    264  CE3 TRP L  36      30.329  22.216  42.616  1.00 52.75           C  
ATOM    265  CZ2 TRP L  36      30.946  24.858  43.360  1.00 55.40           C  
ATOM    266  CZ3 TRP L  36      31.487  22.830  42.188  1.00 54.79           C  
ATOM    267  CH2 TRP L  36      31.789  24.126  42.554  1.00 54.14           C  
ATOM    268  C   TRP L  36      26.105  19.796  42.539  1.00 48.83           C  
ATOM    269  O   TRP L  36      25.163  19.410  43.232  1.00 50.02           O  
ATOM    270  N   TYR L  37      26.730  18.988  41.654  1.00 48.83           N  
ATOM    271  CA  TYR L  37      26.302  17.628  41.473  1.00 46.22           C  
ATOM    272  CB  TYR L  37      25.761  17.318  40.063  1.00 47.13           C  
ATOM    273  CG  TYR L  37      24.577  18.172  39.745  1.00 50.68           C  
ATOM    274  CD1 TYR L  37      23.308  17.794  40.119  1.00 48.87           C  
ATOM    275  CD2 TYR L  37      24.734  19.358  39.067  1.00 48.82           C  
ATOM    276  CE1 TYR L  37      22.219  18.582  39.824  1.00 52.28           C  
ATOM    277  CE2 TYR L  37      23.650  20.151  38.768  1.00 52.04           C  
ATOM    278  CZ  TYR L  37      22.387  19.764  39.146  1.00 53.27           C  
ATOM    279  OH  TYR L  37      21.271  20.574  38.842  1.00 54.05           O  
ATOM    280  C   TYR L  37      27.494  16.732  41.629  1.00 46.82           C  
ATOM    281  O   TYR L  37      28.630  17.121  41.361  1.00 47.55           O  
ATOM    282  N   GLN L  38      27.248  15.492  42.096  1.00 51.66           N  
ATOM    283  CA  GLN L  38      28.289  14.510  42.223  1.00 48.47           C  
ATOM    284  CB  GLN L  38      28.363  13.864  43.617  1.00 52.05           C  
ATOM    285  CG  GLN L  38      29.474  12.818  43.745  1.00 49.26           C  
ATOM    286  CD  GLN L  38      29.349  12.162  45.114  1.00 56.42           C  
ATOM    287  OE1 GLN L  38      28.284  11.667  45.483  1.00 61.04           O  
ATOM    288  NE2 GLN L  38      30.463  12.159  45.894  1.00 56.48           N  
ATOM    289  C   GLN L  38      27.940  13.413  41.269  1.00 53.29           C  
ATOM    290  O   GLN L  38      26.767  13.077  41.108  1.00 56.06           O  
ATOM    291  N   GLN L  39      28.946  12.840  40.579  1.00 53.43           N  
ATOM    292  CA  GLN L  39      28.649  11.771  39.671  1.00 53.17           C  
ATOM    293  CB  GLN L  39      28.585  12.220  38.199  1.00 52.85           C  
ATOM    294  CG  GLN L  39      28.270  11.083  37.226  1.00 53.49           C  
ATOM    295  CD  GLN L  39      28.236  11.660  35.818  1.00 56.49           C  
ATOM    296  OE1 GLN L  39      28.998  12.565  35.486  1.00 55.21           O  
ATOM    297  NE2 GLN L  39      27.330  11.117  34.961  1.00 54.20           N  
ATOM    298  C   GLN L  39      29.721  10.730  39.767  1.00 55.63           C  
ATOM    299  O   GLN L  39      30.912  11.035  39.755  1.00 57.07           O  
ATOM    300  N   ARG L  40      29.308   9.450  39.849  1.00 56.37           N  
ATOM    301  CA  ARG L  40      30.244   8.365  39.921  1.00 58.92           C  
ATOM    302  CB  ARG L  40      29.906   7.346  41.022  1.00 59.42           C  
ATOM    303  CG  ARG L  40      29.987   7.959  42.423  1.00 57.39           C  
ATOM    304  CD  ARG L  40      29.660   6.982  43.552  1.00 59.00           C  
ATOM    305  NE  ARG L  40      30.794   6.022  43.645  1.00  0.00           N  
ATOM    306  CZ  ARG L  40      31.226   5.591  44.866  1.00  0.00           C  
ATOM    307  NH1 ARG L  40      30.614   6.036  46.002  1.00  0.00           N1+
ATOM    308  NH2 ARG L  40      32.275   4.722  44.950  1.00  0.00           N  
ATOM    309  C   ARG L  40      30.178   7.687  38.591  1.00 60.32           C  
ATOM    310  O   ARG L  40      29.202   7.841  37.859  1.00 57.26           O  
ATOM    311  N   PRO L  41      31.188   6.944  38.238  1.00 63.99           N  
ATOM    312  CA  PRO L  41      31.194   6.362  36.930  1.00 64.31           C  
ATOM    313  CD  PRO L  41      32.536   7.207  38.719  1.00 66.76           C  
ATOM    314  CB  PRO L  41      32.591   5.776  36.742  1.00 61.93           C  
ATOM    315  CG  PRO L  41      33.474   6.702  37.604  1.00 62.87           C  
ATOM    316  C   PRO L  41      30.063   5.419  36.685  1.00 66.29           C  
ATOM    317  O   PRO L  41      29.772   4.586  37.541  1.00 59.44           O  
ATOM    318  N   GLY L  42      29.409   5.557  35.514  1.00 69.00           N  
ATOM    319  CA  GLY L  42      28.350   4.683  35.105  1.00 68.59           C  
ATOM    320  C   GLY L  42      27.080   5.016  35.829  1.00 70.74           C  
ATOM    321  O   GLY L  42      26.106   4.270  35.736  1.00 75.37           O  
ATOM    322  N   LYS L  43      27.037   6.146  36.563  1.00 69.11           N  
ATOM    323  CA  LYS L  43      25.833   6.437  37.293  1.00 68.22           C  
ATOM    324  CB  LYS L  43      26.013   6.368  38.819  1.00 67.83           C  
ATOM    325  CG  LYS L  43      26.327   4.959  39.326  1.00 72.97           C  
ATOM    326  CD  LYS L  43      26.845   4.920  40.765  1.00 81.58           C  
ATOM    327  CE  LYS L  43      27.186   3.511  41.252  1.00 77.29           C  
ATOM    328  NZ  LYS L  43      27.873   3.577  42.560  1.00 75.74           N1+
ATOM    329  C   LYS L  43      25.376   7.825  36.964  1.00 65.05           C  
ATOM    330  O   LYS L  43      26.132   8.638  36.435  1.00 62.65           O  
ATOM    331  N   ALA L  44      24.090   8.114  37.257  1.00 61.93           N  
ATOM    332  CA  ALA L  44      23.508   9.406  37.005  1.00 59.85           C  
ATOM    333  CB  ALA L  44      21.971   9.403  37.030  1.00 51.77           C  
ATOM    334  C   ALA L  44      23.980  10.360  38.062  1.00 58.55           C  
ATOM    335  O   ALA L  44      24.318   9.955  39.173  1.00 53.79           O  
ATOM    336  N   PRO L  45      24.004  11.631  37.736  1.00 52.54           N  
ATOM    337  CA  PRO L  45      24.468  12.637  38.660  1.00 53.87           C  
ATOM    338  CD  PRO L  45      24.171  12.039  36.351  1.00 83.61           C  
ATOM    339  CB  PRO L  45      24.628  13.911  37.832  1.00 49.08           C  
ATOM    340  CG  PRO L  45      24.894  13.394  36.406  1.00 50.67           C  
ATOM    341  C   PRO L  45      23.509  12.786  39.798  1.00 53.78           C  
ATOM    342  O   PRO L  45      22.332  12.470  39.631  1.00 55.92           O  
ATOM    343  N   ARG L  46      23.995  13.245  40.969  1.00 54.68           N  
ATOM    344  CA  ARG L  46      23.146  13.428  42.111  1.00 55.97           C  
ATOM    345  CB  ARG L  46      23.514  12.528  43.301  1.00 55.50           C  
ATOM    346  CG  ARG L  46      22.703  12.851  44.553  1.00 61.75           C  
ATOM    347  CD  ARG L  46      23.040  11.982  45.763  1.00 68.15           C  
ATOM    348  NE  ARG L  46      22.382  12.613  46.942  1.00  0.00           N  
ATOM    349  CZ  ARG L  46      21.612  11.861  47.781  1.00  0.00           C  
ATOM    350  NH1 ARG L  46      21.408  10.539  47.513  1.00  0.00           N1+
ATOM    351  NH2 ARG L  46      21.040  12.436  48.879  1.00  0.00           N  
ATOM    352  C   ARG L  46      23.295  14.843  42.573  1.00 54.84           C  
ATOM    353  O   ARG L  46      24.385  15.409  42.524  1.00 53.38           O  
ATOM    354  N   LEU L  47      22.188  15.448  43.054  1.00 48.50           N  
ATOM    355  CA  LEU L  47      22.211  16.827  43.467  1.00 49.11           C  
ATOM    356  CB  LEU L  47      20.840  17.510  43.339  1.00 49.58           C  
ATOM    357  CG  LEU L  47      20.828  18.968  43.833  1.00 49.68           C  
ATOM    358  CD1 LEU L  47      21.764  19.854  42.999  1.00 57.98           C  
ATOM    359  CD2 LEU L  47      19.393  19.513  43.903  1.00 61.01           C  
ATOM    360  C   LEU L  47      22.619  16.944  44.902  1.00 56.29           C  
ATOM    361  O   LEU L  47      21.962  16.403  45.788  1.00 57.65           O  
ATOM    362  N   LEU L  48      23.810  17.541  45.133  1.00 55.39           N  
ATOM    363  CA  LEU L  48      24.340  17.844  46.438  1.00 57.18           C  
ATOM    364  CB  LEU L  48      25.874  17.952  46.405  1.00 55.85           C  
ATOM    365  CG  LEU L  48      26.577  16.649  45.986  1.00 57.87           C  
ATOM    366  CD1 LEU L  48      28.103  16.828  45.966  1.00 60.50           C  
ATOM    367  CD2 LEU L  48      26.140  15.467  46.865  1.00 57.10           C  
ATOM    368  C   LEU L  48      23.850  19.133  47.034  1.00 59.64           C  
ATOM    369  O   LEU L  48      23.364  19.172  48.164  1.00 58.35           O  
ATOM    370  N   ILE L  49      23.985  20.244  46.276  1.00 60.17           N  
ATOM    371  CA  ILE L  49      23.689  21.532  46.842  1.00 56.89           C  
ATOM    372  CB  ILE L  49      24.912  22.275  47.295  1.00 54.83           C  
ATOM    373  CG1 ILE L  49      25.651  21.478  48.380  1.00 44.52           C  
ATOM    374  CG2 ILE L  49      24.479  23.677  47.757  1.00 43.08           C  
ATOM    375  CD1 ILE L  49      27.024  22.051  48.726  1.00 52.21           C  
ATOM    376  C   ILE L  49      23.025  22.399  45.818  1.00 56.91           C  
ATOM    377  O   ILE L  49      23.343  22.340  44.632  1.00 56.44           O  
ATOM    378  N   TYR L  50      22.070  23.240  46.267  1.00 50.31           N  
ATOM    379  CA  TYR L  50      21.419  24.158  45.381  1.00 52.08           C  
ATOM    380  CB  TYR L  50      19.998  23.733  44.954  1.00 57.74           C  
ATOM    381  CG  TYR L  50      19.147  23.542  46.163  1.00 58.10           C  
ATOM    382  CD1 TYR L  50      18.491  24.601  46.745  1.00 58.50           C  
ATOM    383  CD2 TYR L  50      18.998  22.290  46.711  1.00 58.72           C  
ATOM    384  CE1 TYR L  50      17.705  24.413  47.859  1.00 63.44           C  
ATOM    385  CE2 TYR L  50      18.216  22.093  47.824  1.00 65.04           C  
ATOM    386  CZ  TYR L  50      17.567  23.157  48.400  1.00 66.75           C  
ATOM    387  OH  TYR L  50      16.762  22.960  49.543  1.00 69.50           O  
ATOM    388  C   TYR L  50      21.351  25.489  46.070  1.00 54.89           C  
ATOM    389  O   TYR L  50      21.522  25.576  47.285  1.00 57.47           O  
ATOM    390  N   ARG L  51      21.130  26.515  45.244  1.00 29.28           N  
ATOM    391  CA  ARG L  51      21.051  27.830  45.758  1.00 32.32           C  
ATOM    392  CB  ARG L  51      19.819  28.007  46.664  1.00 32.50           C  
ATOM    393  CG  ARG L  51      19.439  29.456  46.962  1.00 42.14           C  
ATOM    394  CD  ARG L  51      18.097  29.584  47.690  1.00 40.10           C  
ATOM    395  NE  ARG L  51      18.362  29.538  49.157  1.00 45.33           N  
ATOM    396  CZ  ARG L  51      18.410  28.346  49.824  1.00 43.93           C  
ATOM    397  NH1 ARG L  51      18.268  27.169  49.148  1.00 47.33           N1+
ATOM    398  NH2 ARG L  51      18.608  28.339  51.175  1.00 34.11           N  
ATOM    399  C   ARG L  51      22.301  28.091  46.531  1.00 33.15           C  
ATOM    400  O   ARG L  51      22.254  28.576  47.658  1.00 36.65           O  
ATOM    401  N   GLY L  52      23.458  27.744  45.930  1.00 33.37           N  
ATOM    402  CA  GLY L  52      24.751  28.017  46.498  1.00 37.64           C  
ATOM    403  C   GLY L  52      25.046  27.220  47.742  1.00 35.17           C  
ATOM    404  O   GLY L  52      25.903  26.340  47.733  1.00 35.14           O  
ATOM    405  N   ALA L  53      24.507  27.691  48.880  1.00 32.32           N  
ATOM    406  CA  ALA L  53      24.641  27.149  50.208  1.00 32.09           C  
ATOM    407  CB  ALA L  53      24.380  28.205  51.297  1.00 33.43           C  
ATOM    408  C   ALA L  53      23.779  25.973  50.536  1.00 30.28           C  
ATOM    409  O   ALA L  53      24.153  25.150  51.372  1.00 33.47           O  
ATOM    410  N   ALA L  54      22.569  25.890  49.954  1.00 64.74           N  
ATOM    411  CA  ALA L  54      21.653  24.959  50.575  1.00 64.91           C  
ATOM    412  CB  ALA L  54      20.182  25.224  50.211  1.00 63.56           C  
ATOM    413  C   ALA L  54      21.944  23.525  50.256  1.00 67.17           C  
ATOM    414  O   ALA L  54      22.131  23.152  49.101  1.00 68.50           O  
ATOM    415  N   LEU L  55      21.940  22.668  51.303  1.00 68.25           N  
ATOM    416  CA  LEU L  55      22.182  21.260  51.135  1.00 69.91           C  
ATOM    417  CB  LEU L  55      22.738  20.566  52.392  1.00 71.14           C  
ATOM    418  CG  LEU L  55      24.215  20.877  52.686  1.00 75.39           C  
ATOM    419  CD1 LEU L  55      24.693  20.153  53.950  1.00 75.43           C  
ATOM    420  CD2 LEU L  55      25.103  20.538  51.477  1.00 78.19           C  
ATOM    421  C   LEU L  55      20.906  20.564  50.787  1.00 70.36           C  
ATOM    422  O   LEU L  55      19.836  20.910  51.285  1.00 71.10           O  
ATOM    423  N   LEU L  56      21.000  19.547  49.909  1.00 70.11           N  
ATOM    424  CA  LEU L  56      19.842  18.778  49.563  1.00 70.30           C  
ATOM    425  CB  LEU L  56      19.992  17.940  48.279  1.00 68.43           C  
ATOM    426  CG  LEU L  56      18.725  17.129  47.940  1.00 72.93           C  
ATOM    427  CD1 LEU L  56      17.522  18.045  47.675  1.00  0.00           C  
ATOM    428  CD2 LEU L  56      18.986  16.141  46.788  1.00  0.00           C  
ATOM    429  C   LEU L  56      19.615  17.839  50.702  1.00 74.30           C  
ATOM    430  O   LEU L  56      20.548  17.479  51.415  1.00 77.52           O  
ATOM    431  N   GLY L  57      18.354  17.422  50.917  1.00 74.28           N  
ATOM    432  CA  GLY L  57      18.079  16.563  52.033  1.00 78.75           C  
ATOM    433  C   GLY L  57      18.760  15.252  51.809  1.00 81.12           C  
ATOM    434  O   GLY L  57      18.755  14.714  50.703  1.00 83.09           O  
ATOM    435  N   GLY L  58      19.353  14.698  52.886  1.00 81.07           N  
ATOM    436  CA  GLY L  58      19.974  13.406  52.819  1.00 77.91           C  
ATOM    437  C   GLY L  58      21.435  13.534  52.513  1.00 74.73           C  
ATOM    438  O   GLY L  58      22.148  12.532  52.507  1.00 74.30           O  
ATOM    439  N   VAL L  59      21.928  14.759  52.249  1.00 72.30           N  
ATOM    440  CA  VAL L  59      23.324  14.926  51.939  1.00 69.64           C  
ATOM    441  CB  VAL L  59      23.597  16.121  51.068  1.00 66.54           C  
ATOM    442  CG1 VAL L  59      25.112  16.227  50.828  1.00 63.35           C  
ATOM    443  CG2 VAL L  59      22.770  15.986  49.777  1.00 63.07           C  
ATOM    444  C   VAL L  59      24.078  15.124  53.222  1.00 70.76           C  
ATOM    445  O   VAL L  59      23.583  15.777  54.139  1.00 72.58           O  
ATOM    446  N   PRO L  60      25.277  14.592  53.307  1.00 71.59           N  
ATOM    447  CA  PRO L  60      26.062  14.700  54.514  1.00 74.40           C  
ATOM    448  CD  PRO L  60      25.620  13.403  52.544  1.00 70.91           C  
ATOM    449  CB  PRO L  60      27.246  13.754  54.322  1.00 73.72           C  
ATOM    450  CG  PRO L  60      26.697  12.676  53.370  1.00 71.69           C  
ATOM    451  C   PRO L  60      26.469  16.114  54.815  1.00 75.45           C  
ATOM    452  O   PRO L  60      26.688  16.885  53.884  1.00 76.15           O  
ATOM    453  N   SER L  61      26.596  16.456  56.117  1.00 76.58           N  
ATOM    454  CA  SER L  61      26.897  17.783  56.591  1.00 79.10           C  
ATOM    455  CB  SER L  61      26.824  17.901  58.123  1.00 85.03           C  
ATOM    456  OG  SER L  61      25.497  17.659  58.565  1.00 89.22           O  
ATOM    457  C   SER L  61      28.285  18.168  56.190  1.00 77.43           C  
ATOM    458  O   SER L  61      28.657  19.339  56.225  1.00 71.34           O  
ATOM    459  N   ARG L  62      29.074  17.171  55.775  1.00 73.23           N  
ATOM    460  CA  ARG L  62      30.443  17.301  55.382  1.00 71.58           C  
ATOM    461  CB  ARG L  62      30.937  15.941  54.878  1.00 70.40           C  
ATOM    462  CG  ARG L  62      32.380  15.886  54.414  1.00 68.78           C  
ATOM    463  CD  ARG L  62      32.681  14.581  53.675  1.00 68.86           C  
ATOM    464  NE  ARG L  62      32.164  13.473  54.524  1.00 68.34           N  
ATOM    465  CZ  ARG L  62      31.032  12.804  54.160  1.00 71.37           C  
ATOM    466  NH1 ARG L  62      30.483  13.009  52.928  1.00 61.37           N1+
ATOM    467  NH2 ARG L  62      30.446  11.924  55.026  1.00 75.82           N  
ATOM    468  C   ARG L  62      30.521  18.258  54.228  1.00 71.15           C  
ATOM    469  O   ARG L  62      31.497  18.997  54.089  1.00 70.99           O  
ATOM    470  N   PHE L  63      29.493  18.245  53.355  1.00 68.56           N  
ATOM    471  CA  PHE L  63      29.491  19.074  52.181  1.00 67.35           C  
ATOM    472  CB  PHE L  63      28.637  18.497  51.038  1.00 65.69           C  
ATOM    473  CG  PHE L  63      29.269  17.241  50.538  1.00 67.18           C  
ATOM    474  CD1 PHE L  63      29.077  16.041  51.181  1.00 67.51           C  
ATOM    475  CD2 PHE L  63      30.048  17.260  49.407  1.00 66.28           C  
ATOM    476  CE1 PHE L  63      29.659  14.886  50.712  1.00 72.06           C  
ATOM    477  CE2 PHE L  63      30.633  16.109  48.932  1.00 67.28           C  
ATOM    478  CZ  PHE L  63      30.440  14.916  49.584  1.00 71.83           C  
ATOM    479  C   PHE L  63      28.932  20.433  52.492  1.00 68.91           C  
ATOM    480  O   PHE L  63      27.900  20.567  53.149  1.00 66.98           O  
ATOM    481  N   SER L  64      29.622  21.493  52.015  1.00 66.05           N  
ATOM    482  CA  SER L  64      29.159  22.838  52.224  1.00 70.71           C  
ATOM    483  CB  SER L  64      29.859  23.561  53.389  1.00 76.01           C  
ATOM    484  OG  SER L  64      29.576  22.914  54.620  1.00 70.08           O  
ATOM    485  C   SER L  64      29.490  23.637  51.003  1.00 71.17           C  
ATOM    486  O   SER L  64      30.507  23.407  50.351  1.00 73.19           O  
ATOM    487  N   GLY L  65      28.633  24.625  50.674  1.00 70.15           N  
ATOM    488  CA  GLY L  65      28.883  25.451  49.531  1.00 69.98           C  
ATOM    489  C   GLY L  65      28.802  26.870  49.986  1.00 69.14           C  
ATOM    490  O   GLY L  65      28.080  27.193  50.928  1.00 65.11           O  
ATOM    491  N   SER L  66      29.571  27.758  49.328  1.00 72.64           N  
ATOM    492  CA  SER L  66      29.517  29.151  49.661  1.00 78.80           C  
ATOM    493  CB  SER L  66      30.562  29.592  50.699  1.00 83.21           C  
ATOM    494  OG  SER L  66      31.863  29.522  50.139  1.00 85.87           O  
ATOM    495  C   SER L  66      29.830  29.880  48.404  1.00 82.89           C  
ATOM    496  O   SER L  66      30.501  29.315  47.542  1.00 84.27           O  
ATOM    497  N   ALA L  67      29.317  31.127  48.262  1.00 82.51           N  
ATOM    498  CA  ALA L  67      29.607  31.927  47.100  1.00 79.38           C  
ATOM    499  CB  ALA L  67      29.633  31.166  45.782  1.00  0.00           C  
ATOM    500  C   ALA L  67      28.460  32.813  46.815  1.00 75.86           C  
ATOM    501  O   ALA L  67      27.357  32.620  47.316  1.00 72.67           O  
ATOM    502  N   ALA L  68      28.715  33.797  45.938  1.00 76.01           N  
ATOM    503  CA  ALA L  68      27.676  34.636  45.442  1.00 75.90           C  
ATOM    504  CB  ALA L  68      27.184  35.679  46.455  1.00 80.24           C  
ATOM    505  C   ALA L  68      28.255  35.375  44.283  1.00 73.41           C  
ATOM    506  O   ALA L  68      29.455  35.638  44.224  1.00 75.48           O  
ATOM    507  N   GLY L  69      27.393  35.748  43.329  1.00 68.16           N  
ATOM    508  CA  GLY L  69      27.844  36.486  42.193  1.00 69.37           C  
ATOM    509  C   GLY L  69      28.577  35.584  41.248  1.00 69.03           C  
ATOM    510  O   GLY L  69      27.977  34.746  40.579  1.00 68.75           O  
ATOM    511  N   THR L  70      29.868  35.897  41.033  1.00 67.65           N  
ATOM    512  CA  THR L  70      30.762  35.192  40.153  1.00 67.51           C  
ATOM    513  CB  THR L  70      31.812  36.096  39.585  1.00 67.92           C  
ATOM    514  OG1 THR L  70      31.202  37.172  38.888  1.00 72.76           O  
ATOM    515  CG2 THR L  70      32.678  35.278  38.617  1.00 64.11           C  
ATOM    516  C   THR L  70      31.493  34.011  40.735  1.00 68.98           C  
ATOM    517  O   THR L  70      31.733  33.032  40.027  1.00 72.04           O  
ATOM    518  N   ASP L  71      31.913  34.069  42.017  1.00 66.57           N  
ATOM    519  CA  ASP L  71      32.801  33.039  42.503  1.00 71.54           C  
ATOM    520  CB  ASP L  71      34.047  33.595  43.215  1.00 77.19           C  
ATOM    521  CG  ASP L  71      34.949  34.234  42.171  1.00 84.66           C  
ATOM    522  OD1 ASP L  71      35.172  33.592  41.109  1.00 79.81           O  
ATOM    523  OD2 ASP L  71      35.420  35.376  42.414  1.00 88.07           O1-
ATOM    524  C   ASP L  71      32.106  32.152  43.480  1.00 72.34           C  
ATOM    525  O   ASP L  71      31.446  32.646  44.390  1.00 75.59           O  
ATOM    526  N   PHE L  72      32.281  30.816  43.321  1.00 65.53           N  
ATOM    527  CA  PHE L  72      31.624  29.814  44.118  1.00 64.43           C  
ATOM    528  CB  PHE L  72      30.681  28.937  43.296  1.00 62.40           C  
ATOM    529  CG  PHE L  72      29.820  29.891  42.587  1.00 63.77           C  
ATOM    530  CD1 PHE L  72      30.203  30.404  41.370  1.00 63.57           C  
ATOM    531  CD2 PHE L  72      28.646  30.280  43.159  1.00 64.82           C  
ATOM    532  CE1 PHE L  72      29.403  31.304  40.710  1.00 63.82           C  
ATOM    533  CE2 PHE L  72      27.857  31.173  42.504  1.00 64.64           C  
ATOM    534  CZ  PHE L  72      28.222  31.692  41.287  1.00 63.55           C  
ATOM    535  C   PHE L  72      32.622  28.806  44.582  1.00 65.07           C  
ATOM    536  O   PHE L  72      33.649  28.604  43.936  1.00 62.93           O  
ATOM    537  N   THR L  73      32.329  28.134  45.720  1.00 67.84           N  
ATOM    538  CA  THR L  73      33.201  27.082  46.162  1.00 68.08           C  
ATOM    539  CB  THR L  73      34.200  27.500  47.203  1.00 68.34           C  
ATOM    540  OG1 THR L  73      33.532  27.926  48.380  1.00 63.40           O  
ATOM    541  CG2 THR L  73      35.070  28.636  46.644  1.00 60.63           C  
ATOM    542  C   THR L  73      32.395  25.979  46.785  1.00 68.52           C  
ATOM    543  O   THR L  73      31.396  26.220  47.462  1.00 66.26           O  
ATOM    544  N   LEU L  74      32.829  24.723  46.554  1.00 60.82           N  
ATOM    545  CA  LEU L  74      32.236  23.566  47.162  1.00 63.09           C  
ATOM    546  CB  LEU L  74      31.878  22.469  46.145  1.00 61.87           C  
ATOM    547  CG  LEU L  74      31.253  21.207  46.767  1.00 57.79           C  
ATOM    548  CD1 LEU L  74      29.910  21.514  47.448  1.00 56.05           C  
ATOM    549  CD2 LEU L  74      31.151  20.078  45.730  1.00 57.75           C  
ATOM    550  C   LEU L  74      33.300  23.015  48.061  1.00 67.90           C  
ATOM    551  O   LEU L  74      34.432  22.813  47.627  1.00 70.77           O  
ATOM    552  N   THR L  75      32.975  22.763  49.346  1.00 71.61           N  
ATOM    553  CA  THR L  75      33.994  22.308  50.250  1.00 73.53           C  
ATOM    554  CB  THR L  75      34.274  23.293  51.348  1.00 77.80           C  
ATOM    555  OG1 THR L  75      34.700  24.532  50.800  1.00 82.30           O  
ATOM    556  CG2 THR L  75      35.363  22.717  52.267  1.00 74.57           C  
ATOM    557  C   THR L  75      33.564  21.036  50.913  1.00 69.93           C  
ATOM    558  O   THR L  75      32.399  20.863  51.270  1.00 69.93           O  
ATOM    559  N   ILE L  76      34.521  20.100  51.083  1.00 66.83           N  
ATOM    560  CA  ILE L  76      34.267  18.862  51.766  1.00 67.21           C  
ATOM    561  CB  ILE L  76      34.604  17.665  50.924  1.00 66.34           C  
ATOM    562  CG1 ILE L  76      33.747  17.664  49.647  1.00 62.69           C  
ATOM    563  CG2 ILE L  76      34.424  16.401  51.779  1.00 68.63           C  
ATOM    564  CD1 ILE L  76      34.209  16.653  48.600  1.00 59.84           C  
ATOM    565  C   ILE L  76      35.171  18.873  52.967  1.00 74.30           C  
ATOM    566  O   ILE L  76      36.393  18.853  52.831  1.00 73.67           O  
ATOM    567  N   GLY L  77      34.581  18.912  54.182  1.00 80.83           N  
ATOM    568  CA  GLY L  77      35.346  19.056  55.394  1.00 87.02           C  
ATOM    569  C   GLY L  77      36.240  17.885  55.660  1.00 89.25           C  
ATOM    570  O   GLY L  77      37.422  18.073  55.947  1.00 90.37           O  
ATOM    571  N   ASN L  78      35.704  16.649  55.599  1.00 88.31           N  
ATOM    572  CA  ASN L  78      36.510  15.485  55.844  1.00 86.31           C  
ATOM    573  CB  ASN L  78      36.246  14.841  57.223  1.00 88.46           C  
ATOM    574  CG  ASN L  78      34.763  14.512  57.363  1.00  0.00           C  
ATOM    575  OD1 ASN L  78      34.371  13.347  57.390  1.00  0.00           O  
ATOM    576  ND2 ASN L  78      33.910  15.569  57.450  1.00  0.00           N  
ATOM    577  C   ASN L  78      36.198  14.502  54.758  1.00 84.88           C  
ATOM    578  O   ASN L  78      35.123  13.908  54.721  1.00 87.43           O  
ATOM    579  N   LEU L  79      37.165  14.275  53.856  1.00 80.80           N  
ATOM    580  CA  LEU L  79      36.928  13.468  52.694  1.00 75.25           C  
ATOM    581  CB  LEU L  79      38.095  13.574  51.693  1.00 73.48           C  
ATOM    582  CG  LEU L  79      37.815  12.991  50.299  1.00 74.74           C  
ATOM    583  CD1 LEU L  79      36.689  13.772  49.598  1.00 64.71           C  
ATOM    584  CD2 LEU L  79      39.099  12.940  49.454  1.00 68.98           C  
ATOM    585  C   LEU L  79      36.740  12.032  53.093  1.00 76.72           C  
ATOM    586  O   LEU L  79      37.474  11.499  53.923  1.00 76.39           O  
ATOM    587  N   GLN L  80      35.730  11.370  52.482  1.00 77.69           N  
ATOM    588  CA  GLN L  80      35.400   9.999  52.767  1.00 80.34           C  
ATOM    589  CB  GLN L  80      33.915   9.800  53.120  1.00 80.77           C  
ATOM    590  CG  GLN L  80      33.452  10.590  54.348  1.00 83.37           C  
ATOM    591  CD  GLN L  80      33.969   9.899  55.599  1.00 85.35           C  
ATOM    592  OE1 GLN L  80      33.855   8.683  55.744  1.00 83.97           O  
ATOM    593  NE2 GLN L  80      34.558  10.694  56.532  1.00 87.31           N  
ATOM    594  C   GLN L  80      35.647   9.209  51.516  1.00 82.52           C  
ATOM    595  O   GLN L  80      35.804   9.767  50.433  1.00 82.81           O  
ATOM    596  N   ALA L  81      35.675   7.868  51.638  1.00 81.38           N  
ATOM    597  CA  ALA L  81      35.954   6.995  50.530  1.00 80.52           C  
ATOM    598  CB  ALA L  81      35.950   5.510  50.929  1.00 81.67           C  
ATOM    599  C   ALA L  81      34.908   7.178  49.469  1.00 78.23           C  
ATOM    600  O   ALA L  81      35.214   7.151  48.279  1.00 77.53           O  
ATOM    601  N   GLU L  82      33.639   7.364  49.878  1.00 77.00           N  
ATOM    602  CA  GLU L  82      32.540   7.486  48.960  1.00 76.94           C  
ATOM    603  CB  GLU L  82      31.139   7.400  49.604  1.00 80.05           C  
ATOM    604  CG  GLU L  82      30.791   8.506  50.600  1.00 83.78           C  
ATOM    605  CD  GLU L  82      31.112   8.001  51.999  1.00 86.04           C  
ATOM    606  OE1 GLU L  82      31.975   7.090  52.116  1.00 89.49           O  
ATOM    607  OE2 GLU L  82      30.493   8.516  52.968  1.00 92.05           O1-
ATOM    608  C   GLU L  82      32.621   8.765  48.178  1.00 75.09           C  
ATOM    609  O   GLU L  82      31.986   8.889  47.135  1.00 74.12           O  
ATOM    610  N   ASP L  83      33.346   9.772  48.697  1.00 71.94           N  
ATOM    611  CA  ASP L  83      33.464  11.090  48.131  1.00 69.23           C  
ATOM    612  CB  ASP L  83      34.104  12.081  49.115  1.00 69.10           C  
ATOM    613  CG  ASP L  83      33.111  12.260  50.257  1.00 73.04           C  
ATOM    614  OD1 ASP L  83      31.913  11.930  50.053  1.00 74.17           O  
ATOM    615  OD2 ASP L  83      33.538  12.725  51.347  1.00 74.26           O1-
ATOM    616  C   ASP L  83      34.237  11.136  46.839  1.00 67.98           C  
ATOM    617  O   ASP L  83      34.101  12.101  46.090  1.00 66.58           O  
ATOM    618  N   PHE L  84      35.122  10.161  46.549  1.00 65.82           N  
ATOM    619  CA  PHE L  84      35.863  10.266  45.320  1.00 63.83           C  
ATOM    620  CB  PHE L  84      36.943   9.181  45.158  1.00 64.69           C  
ATOM    621  CG  PHE L  84      37.942   9.354  46.252  1.00 66.08           C  
ATOM    622  CD1 PHE L  84      37.774   8.722  47.462  1.00 69.29           C  
ATOM    623  CD2 PHE L  84      39.050  10.149  46.073  1.00 64.15           C  
ATOM    624  CE1 PHE L  84      38.692   8.878  48.474  1.00 71.54           C  
ATOM    625  CE2 PHE L  84      39.972  10.309  47.080  1.00 67.53           C  
ATOM    626  CZ  PHE L  84      39.795   9.672  48.285  1.00 70.32           C  
ATOM    627  C   PHE L  84      34.905  10.115  44.180  1.00 61.42           C  
ATOM    628  O   PHE L  84      34.202   9.112  44.086  1.00 63.17           O  
ATOM    629  N   GLY L  85      34.879  11.108  43.262  1.00 60.32           N  
ATOM    630  CA  GLY L  85      33.984  11.079  42.136  1.00 58.10           C  
ATOM    631  C   GLY L  85      34.208  12.345  41.368  1.00 56.68           C  
ATOM    632  O   GLY L  85      35.182  13.057  41.604  1.00 57.09           O  
ATOM    633  N   THR L  86      33.309  12.662  40.412  1.00 50.81           N  
ATOM    634  CA  THR L  86      33.486  13.874  39.670  1.00 53.46           C  
ATOM    635  CB  THR L  86      33.405  13.696  38.185  1.00 51.11           C  
ATOM    636  OG1 THR L  86      33.973  14.819  37.529  1.00 63.16           O  
ATOM    637  CG2 THR L  86      31.927  13.553  37.790  1.00 53.88           C  
ATOM    638  C   THR L  86      32.391  14.809  40.088  1.00 54.18           C  
ATOM    639  O   THR L  86      31.261  14.384  40.328  1.00 55.82           O  
ATOM    640  N   PHE L  87      32.708  16.117  40.205  1.00 51.41           N  
ATOM    641  CA  PHE L  87      31.730  17.069  40.651  1.00 50.32           C  
ATOM    642  CB  PHE L  87      32.165  17.832  41.915  1.00 50.05           C  
ATOM    643  CG  PHE L  87      32.268  16.854  43.036  1.00 53.07           C  
ATOM    644  CD1 PHE L  87      33.409  16.104  43.211  1.00 52.44           C  
ATOM    645  CD2 PHE L  87      31.226  16.689  43.918  1.00 55.61           C  
ATOM    646  CE1 PHE L  87      33.507  15.203  44.245  1.00 52.44           C  
ATOM    647  CE2 PHE L  87      31.319  15.789  44.953  1.00 53.96           C  
ATOM    648  CZ  PHE L  87      32.460  15.042  45.119  1.00 53.84           C  
ATOM    649  C   PHE L  87      31.514  18.097  39.575  1.00 51.77           C  
ATOM    650  O   PHE L  87      32.456  18.500  38.892  1.00 53.70           O  
ATOM    651  N   TYR L  88      30.245  18.546  39.403  1.00 48.84           N  
ATOM    652  CA  TYR L  88      29.918  19.531  38.403  1.00 52.81           C  
ATOM    653  CB  TYR L  88      29.002  19.027  37.270  1.00 50.49           C  
ATOM    654  CG  TYR L  88      29.658  17.948  36.476  1.00 50.32           C  
ATOM    655  CD1 TYR L  88      30.514  18.258  35.445  1.00 50.18           C  
ATOM    656  CD2 TYR L  88      29.413  16.623  36.753  1.00 51.25           C  
ATOM    657  CE1 TYR L  88      31.116  17.268  34.706  1.00 54.01           C  
ATOM    658  CE2 TYR L  88      30.012  15.628  36.016  1.00 51.58           C  
ATOM    659  CZ  TYR L  88      30.865  15.949  34.989  1.00 52.50           C  
ATOM    660  OH  TYR L  88      31.482  14.931  34.231  1.00 58.02           O  
ATOM    661  C   TYR L  88      29.140  20.650  39.039  1.00 51.35           C  
ATOM    662  O   TYR L  88      28.344  20.433  39.952  1.00 55.28           O  
ATOM    663  N   CYS L  89      29.359  21.895  38.560  1.00 50.24           N  
ATOM    664  CA  CYS L  89      28.595  23.021  39.026  1.00 49.76           C  
ATOM    665  CB  CYS L  89      29.447  24.266  39.404  1.00 47.42           C  
ATOM    666  SG  CYS L  89      30.562  24.845  38.082  1.00 90.79           S  
ATOM    667  C   CYS L  89      27.665  23.386  37.907  1.00 51.94           C  
ATOM    668  O   CYS L  89      27.962  23.131  36.742  1.00 56.21           O  
ATOM    669  N   GLN L  90      26.479  23.940  38.234  1.00 44.81           N  
ATOM    670  CA  GLN L  90      25.545  24.320  37.211  1.00 48.00           C  
ATOM    671  CB  GLN L  90      24.386  23.333  37.013  1.00 41.36           C  
ATOM    672  CG  GLN L  90      23.415  23.803  35.931  1.00 44.84           C  
ATOM    673  CD  GLN L  90      22.061  23.151  36.172  1.00 52.30           C  
ATOM    674  OE1 GLN L  90      21.953  22.143  36.868  1.00 50.77           O  
ATOM    675  NE2 GLN L  90      20.990  23.758  35.593  1.00 51.81           N  
ATOM    676  C   GLN L  90      24.879  25.574  37.661  1.00 48.04           C  
ATOM    677  O   GLN L  90      24.520  25.705  38.828  1.00 52.49           O  
ATOM    678  N   GLN L  91      24.675  26.531  36.737  1.00 42.36           N  
ATOM    679  CA  GLN L  91      24.004  27.741  37.100  1.00 45.72           C  
ATOM    680  CB  GLN L  91      24.583  28.978  36.384  1.00 47.86           C  
ATOM    681  CG  GLN L  91      24.577  28.893  34.852  1.00 49.25           C  
ATOM    682  CD  GLN L  91      23.221  29.316  34.310  1.00 51.46           C  
ATOM    683  OE1 GLN L  91      22.402  29.890  35.024  1.00 50.39           O  
ATOM    684  NE2 GLN L  91      22.980  29.037  33.001  1.00 54.31           N  
ATOM    685  C   GLN L  91      22.568  27.565  36.743  1.00 45.07           C  
ATOM    686  O   GLN L  91      22.259  27.108  35.645  1.00 46.45           O  
ATOM    687  N   TYR L  92      21.563  28.028  37.502  1.00 12.52           N  
ATOM    688  CA  TYR L  92      20.304  27.993  36.790  1.00 12.96           C  
ATOM    689  CB  TYR L  92      19.317  26.942  37.330  1.00 12.85           C  
ATOM    690  CG  TYR L  92      19.190  27.069  38.804  1.00 12.12           C  
ATOM    691  CD1 TYR L  92      18.306  27.950  39.379  1.00 11.89           C  
ATOM    692  CD2 TYR L  92      19.969  26.279  39.613  1.00 11.50           C  
ATOM    693  CE1 TYR L  92      18.205  28.036  40.749  1.00 12.03           C  
ATOM    694  CE2 TYR L  92      19.872  26.362  40.980  1.00 12.10           C  
ATOM    695  CZ  TYR L  92      18.987  27.242  41.551  1.00 12.26           C  
ATOM    696  OH  TYR L  92      18.885  27.327  42.956  1.00 13.20           O  
ATOM    697  C   TYR L  92      19.666  29.346  36.794  1.00 13.86           C  
ATOM    698  O   TYR L  92      18.443  29.447  36.853  1.00 14.26           O  
ATOM    699  N   ASP L  93      20.483  30.418  36.707  1.00 15.00           N  
ATOM    700  CA  ASP L  93      20.023  31.779  36.679  1.00 16.31           C  
ATOM    701  CB  ASP L  93      21.164  32.796  36.857  1.00 16.31           C  
ATOM    702  CG  ASP L  93      20.557  34.185  37.000  1.00 18.64           C  
ATOM    703  OD1 ASP L  93      19.439  34.287  37.571  1.00 22.24           O  
ATOM    704  OD2 ASP L  93      21.209  35.165  36.550  1.00 22.05           O1-
ATOM    705  C   ASP L  93      19.360  32.085  35.369  1.00 16.59           C  
ATOM    706  O   ASP L  93      18.285  32.682  35.339  1.00 17.75           O  
ATOM    707  N   THR L  94      19.983  31.668  34.245  1.00 16.97           N  
ATOM    708  CA  THR L  94      19.473  32.012  32.944  1.00 17.57           C  
ATOM    709  CB  THR L  94      20.311  33.040  32.241  1.00 17.82           C  
ATOM    710  OG1 THR L  94      21.629  32.543  32.043  1.00 23.60           O  
ATOM    711  CG2 THR L  94      20.348  34.316  33.097  1.00 23.74           C  
ATOM    712  C   THR L  94      19.465  30.794  32.075  1.00 17.56           C  
ATOM    713  O   THR L  94      19.902  29.714  32.472  1.00 18.34           O  
ATOM    714  N   TYR L  95      18.962  30.965  30.837  1.00 17.13           N  
ATOM    715  CA  TYR L  95      18.839  29.877  29.916  1.00 16.89           C  
ATOM    716  CB  TYR L  95      17.443  29.835  29.266  1.00 16.70           C  
ATOM    717  CG  TYR L  95      17.219  28.491  28.670  1.00 17.65           C  
ATOM    718  CD1 TYR L  95      17.626  28.207  27.388  1.00 18.49           C  
ATOM    719  CD2 TYR L  95      16.596  27.517  29.414  1.00 19.50           C  
ATOM    720  CE1 TYR L  95      17.413  26.958  26.856  1.00 17.75           C  
ATOM    721  CE2 TYR L  95      16.381  26.268  28.885  1.00 19.31           C  
ATOM    722  CZ  TYR L  95      16.792  25.988  27.605  1.00 18.27           C  
ATOM    723  OH  TYR L  95      16.573  24.707  27.057  1.00 19.42           O  
ATOM    724  C   TYR L  95      19.813  30.175  28.817  1.00 16.56           C  
ATOM    725  O   TYR L  95      19.988  31.337  28.456  1.00 17.68           O  
ATOM    726  N   PRO L  96      20.477  29.189  28.275  1.00 15.87           N  
ATOM    727  CA  PRO L  96      20.297  27.837  28.716  1.00 14.93           C  
ATOM    728  CD  PRO L  96      20.776  29.250  26.851  1.00 16.05           C  
ATOM    729  CB  PRO L  96      20.765  26.940  27.575  1.00 15.26           C  
ATOM    730  CG  PRO L  96      20.595  27.818  26.325  1.00 15.78           C  
ATOM    731  C   PRO L  96      21.060  27.580  29.969  1.00 14.60           C  
ATOM    732  O   PRO L  96      21.982  28.332  30.281  1.00 14.04           O  
ATOM    733  N   GLY L  97      20.666  26.534  30.713  1.00 14.20           N  
ATOM    734  CA  GLY L  97      21.433  26.187  31.860  1.00 13.62           C  
ATOM    735  C   GLY L  97      22.685  25.570  31.324  1.00 12.95           C  
ATOM    736  O   GLY L  97      22.653  24.766  30.397  1.00 13.60           O  
ATOM    737  N   THR L  98      23.826  25.929  31.928  1.00 45.96           N  
ATOM    738  CA  THR L  98      25.140  25.471  31.575  1.00 49.14           C  
ATOM    739  CB  THR L  98      26.021  26.573  31.062  1.00 53.06           C  
ATOM    740  OG1 THR L  98      26.097  27.624  32.013  1.00 48.98           O  
ATOM    741  CG2 THR L  98      25.439  27.099  29.740  1.00 56.70           C  
ATOM    742  C   THR L  98      25.804  24.848  32.769  1.00 50.32           C  
ATOM    743  O   THR L  98      25.502  25.172  33.916  1.00 48.39           O  
ATOM    744  N   PHE L  99      26.742  23.911  32.500  1.00 50.56           N  
ATOM    745  CA  PHE L  99      27.441  23.190  33.529  1.00 49.77           C  
ATOM    746  CB  PHE L  99      27.405  21.660  33.365  1.00 49.48           C  
ATOM    747  CG  PHE L  99      26.020  21.133  33.509  1.00 48.81           C  
ATOM    748  CD1 PHE L  99      25.164  21.105  32.434  1.00 48.10           C  
ATOM    749  CD2 PHE L  99      25.581  20.644  34.717  1.00 48.90           C  
ATOM    750  CE1 PHE L  99      23.887  20.610  32.564  1.00 46.17           C  
ATOM    751  CE2 PHE L  99      24.305  20.148  34.852  1.00 47.29           C  
ATOM    752  CZ  PHE L  99      23.454  20.130  33.775  1.00 45.17           C  
ATOM    753  C   PHE L  99      28.898  23.522  33.428  1.00 50.57           C  
ATOM    754  O   PHE L  99      29.382  23.995  32.400  1.00 50.42           O  
ATOM    755  N   GLY L 100      29.638  23.292  34.527  1.00 50.04           N  
ATOM    756  CA  GLY L 100      31.057  23.486  34.514  1.00 52.84           C  
ATOM    757  C   GLY L 100      31.626  22.263  33.863  1.00 58.16           C  
ATOM    758  O   GLY L 100      30.917  21.289  33.620  1.00 54.64           O  
ATOM    759  N   GLN L 101      32.938  22.294  33.573  0.90 63.91           N  
ATOM    760  CA  GLN L 101      33.639  21.237  32.899  0.90 65.18           C  
ATOM    761  CB  GLN L 101      35.077  21.631  32.529  0.88 61.48           C  
ATOM    762  CG  GLN L 101      35.142  22.876  31.644  0.88 64.47           C  
ATOM    763  CD  GLN L 101      34.266  22.642  30.420  0.88 66.24           C  
ATOM    764  OE1 GLN L 101      33.048  22.505  30.527  0.88 64.37           O  
ATOM    765  NE2 GLN L 101      34.899  22.602  29.219  0.88 68.31           N  
ATOM    766  C   GLN L 101      33.699  20.015  33.764  0.90 61.52           C  
ATOM    767  O   GLN L 101      33.704  18.895  33.257  0.90 62.53           O  
ATOM    768  N   GLY L 102      33.783  20.191  35.096  1.00 58.55           N  
ATOM    769  CA  GLY L 102      33.839  19.058  35.979  1.00 52.24           C  
ATOM    770  C   GLY L 102      35.189  18.978  36.621  1.00 57.15           C  
ATOM    771  O   GLY L 102      36.202  19.379  36.049  1.00 63.62           O  
ATOM    772  N   THR L 103      35.213  18.464  37.870  1.00 55.99           N  
ATOM    773  CA  THR L 103      36.442  18.292  38.591  1.00 58.34           C  
ATOM    774  CB  THR L 103      36.560  19.211  39.773  1.00 64.56           C  
ATOM    775  OG1 THR L 103      36.473  20.564  39.348  1.00 69.27           O  
ATOM    776  CG2 THR L 103      37.910  18.962  40.469  1.00 67.21           C  
ATOM    777  C   THR L 103      36.464  16.888  39.110  1.00 61.08           C  
ATOM    778  O   THR L 103      35.544  16.457  39.804  1.00 59.66           O  
ATOM    779  N   LYS L 104      37.532  16.131  38.796  1.00 63.11           N  
ATOM    780  CA  LYS L 104      37.575  14.776  39.260  1.00 63.18           C  
ATOM    781  CB  LYS L 104      38.218  13.805  38.256  1.00 64.69           C  
ATOM    782  CG  LYS L 104      38.112  12.344  38.692  1.00 72.14           C  
ATOM    783  CD  LYS L 104      38.480  11.338  37.600  1.00 79.42           C  
ATOM    784  CE  LYS L 104      38.380   9.884  38.066  1.00 85.10           C  
ATOM    785  NZ  LYS L 104      38.760   8.974  36.964  1.00 88.73           N1+
ATOM    786  C   LYS L 104      38.385  14.739  40.515  1.00 64.32           C  
ATOM    787  O   LYS L 104      39.518  15.216  40.558  1.00 63.23           O  
ATOM    788  N   VAL L 105      37.799  14.170  41.588  1.00 60.26           N  
ATOM    789  CA  VAL L 105      38.508  14.067  42.832  1.00 59.82           C  
ATOM    790  CB  VAL L 105      37.652  14.371  44.031  1.00 59.63           C  
ATOM    791  CG1 VAL L 105      38.502  14.213  45.303  1.00 38.89           C  
ATOM    792  CG2 VAL L 105      37.067  15.785  43.864  1.00 50.09           C  
ATOM    793  C   VAL L 105      38.976  12.646  42.928  1.00 63.07           C  
ATOM    794  O   VAL L 105      38.177  11.719  43.064  1.00 66.11           O  
ATOM    795  N   GLU L 106      40.310  12.453  42.877  1.00 63.37           N  
ATOM    796  CA  GLU L 106      40.886  11.139  42.857  1.00 68.32           C  
ATOM    797  CB  GLU L 106      41.813  10.920  41.651  1.00 73.36           C  
ATOM    798  CG  GLU L 106      42.916  11.976  41.560  1.00 80.33           C  
ATOM    799  CD  GLU L 106      43.802  11.647  40.371  1.00 88.28           C  
ATOM    800  OE1 GLU L 106      44.051  10.436  40.133  1.00 88.63           O  
ATOM    801  OE2 GLU L 106      44.254  12.606  39.689  1.00 93.66           O1-
ATOM    802  C   GLU L 106      41.703  10.933  44.094  1.00 70.04           C  
ATOM    803  O   GLU L 106      42.013  11.875  44.821  1.00 65.28           O  
ATOM    804  N   VAL L 107      42.048   9.658  44.370  1.00 72.67           N  
ATOM    805  CA  VAL L 107      42.811   9.308  45.535  1.00 74.28           C  
ATOM    806  CB  VAL L 107      42.702   7.855  45.898  1.00 74.40           C  
ATOM    807  CG1 VAL L 107      43.638   7.569  47.084  1.00 78.38           C  
ATOM    808  CG2 VAL L 107      41.223   7.536  46.178  1.00 71.24           C  
ATOM    809  C   VAL L 107      44.253   9.607  45.281  1.00 72.17           C  
ATOM    810  O   VAL L 107      44.772   9.383  44.189  1.00 70.09           O  
ATOM    811  N   LYS L 108      44.937  10.130  46.316  1.00 68.14           N  
ATOM    812  CA  LYS L 108      46.323  10.472  46.202  1.00 74.14           C  
ATOM    813  CB  LYS L 108      46.720  11.642  47.119  1.00 74.10           C  
ATOM    814  CG  LYS L 108      48.144  12.151  46.899  1.00 76.52           C  
ATOM    815  CD  LYS L 108      48.404  13.509  47.554  1.00 84.13           C  
ATOM    816  CE  LYS L 108      49.826  14.032  47.341  1.00 88.25           C  
ATOM    817  NZ  LYS L 108      49.966  15.372  47.955  1.00 89.79           N1+
ATOM    818  C   LYS L 108      47.134   9.254  46.625  1.00 77.57           C  
ATOM    819  O   LYS L 108      46.975   8.812  47.795  1.00 74.17           O  
ATOM    820  OXT LYS L 108      47.927   8.752  45.784  1.00  0.00           O1-
TER     821      LYS L 108 
ATOM    822  N   GLN H 109       9.280   7.002  45.987  1.00100.91           N1+
ATOM    823  CA  GLN H 109       7.929   6.911  45.388  1.00102.33           C  
ATOM    824  CB  GLN H 109       6.887   7.524  46.334  1.00108.45           C  
ATOM    825  CG  GLN H 109       5.462   7.452  45.779  1.00114.22           C  
ATOM    826  CD  GLN H 109       4.527   8.082  46.799  1.00119.25           C  
ATOM    827  OE1 GLN H 109       4.454   7.645  47.948  1.00123.12           O  
ATOM    828  NE2 GLN H 109       3.792   9.142  46.371  1.00 47.81           N  
ATOM    829  C   GLN H 109       7.895   7.666  44.106  1.00 97.28           C  
ATOM    830  O   GLN H 109       7.200   7.287  43.164  1.00 96.08           O  
ATOM    831  N   ILE H 110       8.665   8.766  44.035  1.00 82.28           N  
ATOM    832  CA  ILE H 110       8.660   9.521  42.821  1.00 77.05           C  
ATOM    833  CB  ILE H 110       8.525  11.008  43.017  1.00 71.04           C  
ATOM    834  CG1 ILE H 110       8.348  11.701  41.655  1.00 77.26           C  
ATOM    835  CG2 ILE H 110       9.717  11.521  43.844  1.00 69.64           C  
ATOM    836  CD1 ILE H 110       7.909  13.161  41.757  1.00  0.00           C  
ATOM    837  C   ILE H 110       9.947   9.248  42.115  1.00 75.41           C  
ATOM    838  O   ILE H 110      11.029   9.418  42.672  1.00 75.96           O  
ATOM    839  N   HIS H 111       9.854   8.779  40.855  1.00 74.80           N  
ATOM    840  CA  HIS H 111      11.043   8.475  40.118  1.00 75.73           C  
ATOM    841  ND1 HIS H 111      13.046   6.318  38.374  1.00  0.00           N  
ATOM    842  CG  HIS H 111      12.811   6.685  39.680  1.00 87.53           C  
ATOM    843  CB  HIS H 111      11.455   6.996  40.242  1.00 83.17           C  
ATOM    844  NE2 HIS H 111      15.021   6.324  39.398  1.00 90.21           N  
ATOM    845  CD2 HIS H 111      14.028   6.686  40.290  1.00  0.00           C  
ATOM    846  CE1 HIS H 111      14.384   6.113  38.260  1.00  0.00           C  
ATOM    847  C   HIS H 111      10.776   8.756  38.672  1.00 68.01           C  
ATOM    848  O   HIS H 111       9.626   8.871  38.251  1.00 64.65           O  
ATOM    849  N   LEU H 112      11.854   8.917  37.876  1.00 61.64           N  
ATOM    850  CA  LEU H 112      11.723   9.130  36.462  1.00 54.32           C  
ATOM    851  CB  LEU H 112      12.575  10.305  35.936  1.00 50.96           C  
ATOM    852  CG  LEU H 112      12.096  11.717  36.345  1.00 52.00           C  
ATOM    853  CD1 LEU H 112      10.840  12.145  35.571  1.00 49.49           C  
ATOM    854  CD2 LEU H 112      11.903  11.837  37.862  1.00 49.61           C  
ATOM    855  C   LEU H 112      12.235   7.889  35.795  1.00 56.27           C  
ATOM    856  O   LEU H 112      13.381   7.493  36.006  1.00 60.23           O  
ATOM    857  N   VAL H 113      11.399   7.240  34.958  1.00 54.68           N  
ATOM    858  CA  VAL H 113      11.834   6.017  34.338  1.00 53.97           C  
ATOM    859  CB  VAL H 113      10.826   4.908  34.444  1.00 56.92           C  
ATOM    860  CG1 VAL H 113      11.363   3.675  33.697  1.00 57.74           C  
ATOM    861  CG2 VAL H 113      10.533   4.655  35.933  1.00 53.19           C  
ATOM    862  C   VAL H 113      12.054   6.284  32.882  1.00 58.47           C  
ATOM    863  O   VAL H 113      11.207   6.866  32.210  1.00 62.66           O  
ATOM    864  N   GLN H 114      13.211   5.846  32.350  1.00 56.61           N  
ATOM    865  CA  GLN H 114      13.514   6.110  30.972  1.00 58.55           C  
ATOM    866  CB  GLN H 114      14.895   6.754  30.757  1.00 55.09           C  
ATOM    867  CG  GLN H 114      15.001   8.157  31.358  1.00 57.94           C  
ATOM    868  CD  GLN H 114      16.399   8.694  31.087  1.00 56.25           C  
ATOM    869  OE1 GLN H 114      17.174   8.930  32.009  1.00 50.94           O  
ATOM    870  NE2 GLN H 114      16.732   8.897  29.783  1.00 57.33           N  
ATOM    871  C   GLN H 114      13.469   4.839  30.182  1.00 62.24           C  
ATOM    872  O   GLN H 114      13.441   3.736  30.726  1.00 64.94           O  
ATOM    873  N   SER H 115      13.444   4.984  28.843  1.00 64.25           N  
ATOM    874  CA  SER H 115      13.381   3.868  27.945  1.00 64.42           C  
ATOM    875  CB  SER H 115      13.001   4.282  26.514  1.00 65.52           C  
ATOM    876  OG  SER H 115      12.948   3.143  25.671  1.00 67.92           O  
ATOM    877  C   SER H 115      14.732   3.217  27.917  1.00 68.20           C  
ATOM    878  O   SER H 115      15.693   3.734  28.484  1.00 66.39           O  
ATOM    879  N   GLY H 116      14.833   2.045  27.258  1.00 73.38           N  
ATOM    880  CA  GLY H 116      16.050   1.278  27.239  1.00 74.11           C  
ATOM    881  C   GLY H 116      17.007   1.820  26.224  1.00 71.23           C  
ATOM    882  O   GLY H 116      16.691   2.730  25.459  1.00 67.47           O  
ATOM    883  N   THR H 117      18.216   1.222  26.185  1.00 72.23           N  
ATOM    884  CA  THR H 117      19.272   1.645  25.307  1.00 72.94           C  
ATOM    885  CB  THR H 117      20.571   0.938  25.562  1.00 70.83           C  
ATOM    886  OG1 THR H 117      21.602   1.500  24.763  1.00  0.00           O  
ATOM    887  CG2 THR H 117      20.392  -0.554  25.236  1.00  0.00           C  
ATOM    888  C   THR H 117      18.873   1.375  23.895  1.00 75.72           C  
ATOM    889  O   THR H 117      18.090   0.468  23.616  1.00 81.47           O  
ATOM    890  N   GLU H 118      19.395   2.187  22.952  1.00 73.66           N  
ATOM    891  CA  GLU H 118      19.016   1.992  21.584  1.00 75.54           C  
ATOM    892  CB  GLU H 118      17.933   2.980  21.124  1.00 77.25           C  
ATOM    893  CG  GLU H 118      16.592   2.723  21.815  1.00 82.61           C  
ATOM    894  CD  GLU H 118      15.686   3.914  21.563  1.00 88.41           C  
ATOM    895  OE1 GLU H 118      16.183   5.063  21.690  1.00 92.18           O  
ATOM    896  OE2 GLU H 118      14.486   3.694  21.245  1.00 91.19           O1-
ATOM    897  C   GLU H 118      20.210   2.149  20.695  1.00 73.11           C  
ATOM    898  O   GLU H 118      21.172   2.843  21.022  1.00 70.23           O  
ATOM    899  N   VAL H 119      20.177   1.463  19.535  1.00 73.36           N  
ATOM    900  CA  VAL H 119      21.238   1.577  18.581  1.00 71.92           C  
ATOM    901  CB  VAL H 119      21.900   0.263  18.279  1.00 71.77           C  
ATOM    902  CG1 VAL H 119      20.874  -0.673  17.622  1.00 71.89           C  
ATOM    903  CG2 VAL H 119      23.152   0.523  17.428  1.00 70.26           C  
ATOM    904  C   VAL H 119      20.625   2.116  17.324  1.00 75.59           C  
ATOM    905  O   VAL H 119      19.587   1.632  16.872  1.00 76.25           O  
ATOM    906  N   LYS H 120      21.247   3.154  16.726  1.00 76.96           N  
ATOM    907  CA  LYS H 120      20.667   3.743  15.551  1.00 79.15           C  
ATOM    908  CB  LYS H 120      20.057   5.131  15.816  1.00 74.93           C  
ATOM    909  CG  LYS H 120      18.879   5.126  16.795  1.00 72.89           C  
ATOM    910  CD  LYS H 120      17.660   4.344  16.306  1.00 77.14           C  
ATOM    911  CE  LYS H 120      16.502   4.358  17.306  1.00 75.53           C  
ATOM    912  NZ  LYS H 120      15.355   3.591  16.768  1.00 74.51           N1+
ATOM    913  C   LYS H 120      21.739   3.946  14.526  1.00 80.10           C  
ATOM    914  O   LYS H 120      22.891   4.224  14.854  1.00 78.88           O  
ATOM    915  N   LYS H 121      21.377   3.793  13.238  1.00 77.13           N  
ATOM    916  CA  LYS H 121      22.321   4.028  12.186  1.00 77.56           C  
ATOM    917  CB  LYS H 121      22.049   3.208  10.915  1.00 81.51           C  
ATOM    918  CG  LYS H 121      22.289   1.714  11.148  1.00 86.47           C  
ATOM    919  CD  LYS H 121      21.737   0.809  10.047  1.00 92.48           C  
ATOM    920  CE  LYS H 121      21.980  -0.679  10.313  1.00 94.65           C  
ATOM    921  NZ  LYS H 121      21.378  -1.491   9.232  1.00 93.85           N1+
ATOM    922  C   LYS H 121      22.265   5.489  11.879  1.00 78.50           C  
ATOM    923  O   LYS H 121      21.265   6.153  12.148  1.00 76.33           O  
ATOM    924  N   PRO H 122      23.319   6.011  11.320  1.00 78.28           N  
ATOM    925  CA  PRO H 122      23.373   7.423  11.083  1.00 73.96           C  
ATOM    926  CD  PRO H 122      24.641   5.435  11.498  1.00 77.51           C  
ATOM    927  CB  PRO H 122      24.805   7.710  10.637  1.00 71.85           C  
ATOM    928  CG  PRO H 122      25.621   6.612  11.345  1.00 75.74           C  
ATOM    929  C   PRO H 122      22.321   7.890  10.135  1.00 78.01           C  
ATOM    930  O   PRO H 122      22.019   7.185   9.173  1.00 84.62           O  
ATOM    931  N   GLY H 123      21.749   9.082  10.403  1.00 77.49           N  
ATOM    932  CA  GLY H 123      20.754   9.651   9.544  1.00 79.17           C  
ATOM    933  C   GLY H 123      19.388   9.324  10.067  1.00 81.32           C  
ATOM    934  O   GLY H 123      18.396   9.888   9.606  1.00 84.99           O  
ATOM    935  N   SER H 124      19.295   8.409  11.049  1.00 78.61           N  
ATOM    936  CA  SER H 124      18.013   8.030  11.575  1.00 78.68           C  
ATOM    937  CB  SER H 124      17.980   6.607  12.158  1.00 76.82           C  
ATOM    938  OG  SER H 124      18.837   6.521  13.286  1.00 65.29           O  
ATOM    939  C   SER H 124      17.638   8.979  12.671  1.00 80.73           C  
ATOM    940  O   SER H 124      18.349   9.946  12.943  1.00 80.86           O  
ATOM    941  N   SER H 125      16.468   8.738  13.303  1.00 81.62           N  
ATOM    942  CA  SER H 125      16.014   9.568  14.386  1.00 79.00           C  
ATOM    943  CB  SER H 125      14.723  10.347  14.081  1.00 78.36           C  
ATOM    944  OG  SER H 125      14.949  11.303  13.057  1.00 64.99           O  
ATOM    945  C   SER H 125      15.694   8.676  15.546  1.00 77.94           C  
ATOM    946  O   SER H 125      15.327   7.516  15.367  1.00 78.93           O  
ATOM    947  N   VAL H 126      15.838   9.205  16.781  1.00 75.89           N  
ATOM    948  CA  VAL H 126      15.544   8.423  17.948  1.00 71.69           C  
ATOM    949  CB  VAL H 126      16.761   8.064  18.745  1.00 71.97           C  
ATOM    950  CG1 VAL H 126      17.418   9.360  19.245  1.00 67.77           C  
ATOM    951  CG2 VAL H 126      16.342   7.114  19.876  1.00 76.28           C  
ATOM    952  C   VAL H 126      14.646   9.224  18.840  1.00 68.49           C  
ATOM    953  O   VAL H 126      14.743  10.449  18.902  1.00 62.88           O  
ATOM    954  N   THR H 127      13.721   8.536  19.540  1.00 68.69           N  
ATOM    955  CA  THR H 127      12.812   9.198  20.432  1.00 65.73           C  
ATOM    956  CB  THR H 127      11.390   9.071  19.974  1.00 64.81           C  
ATOM    957  OG1 THR H 127      11.238   9.638  18.681  1.00  0.00           O  
ATOM    958  CG2 THR H 127      10.472   9.773  20.979  1.00  0.00           C  
ATOM    959  C   THR H 127      12.910   8.525  21.771  1.00 65.19           C  
ATOM    960  O   THR H 127      12.515   7.367  21.912  1.00 66.92           O  
ATOM    961  N   VAL H 128      13.411   9.243  22.799  1.00 60.80           N  
ATOM    962  CA  VAL H 128      13.569   8.663  24.107  1.00 62.92           C  
ATOM    963  CB  VAL H 128      14.846   9.067  24.784  1.00 59.61           C  
ATOM    964  CG1 VAL H 128      14.908   8.407  26.170  1.00 55.96           C  
ATOM    965  CG2 VAL H 128      16.025   8.700  23.869  1.00 65.02           C  
ATOM    966  C   VAL H 128      12.431   9.130  24.969  1.00 64.34           C  
ATOM    967  O   VAL H 128      11.944  10.252  24.818  1.00 67.63           O  
ATOM    968  N   SER H 129      11.976   8.272  25.911  1.00 60.85           N  
ATOM    969  CA  SER H 129      10.852   8.614  26.740  1.00 58.82           C  
ATOM    970  CB  SER H 129       9.729   7.565  26.687  1.00 62.57           C  
ATOM    971  OG  SER H 129      10.192   6.327  27.208  1.00 66.85           O  
ATOM    972  C   SER H 129      11.291   8.718  28.171  1.00 56.93           C  
ATOM    973  O   SER H 129      12.338   8.194  28.549  1.00 59.77           O  
ATOM    974  N   CYS H 130      10.506   9.452  28.992  1.00 52.44           N  
ATOM    975  CA  CYS H 130      10.787   9.600  30.396  1.00 53.15           C  
ATOM    976  CB  CYS H 130      11.639  10.858  30.695  1.00 47.95           C  
ATOM    977  SG  CYS H 130      12.037  11.112  32.454  1.00 70.63           S  
ATOM    978  C   CYS H 130       9.454   9.725  31.082  1.00 57.26           C  
ATOM    979  O   CYS H 130       8.782  10.749  30.971  1.00 58.83           O  
ATOM    980  N   LYS H 131       9.041   8.673  31.822  1.00 61.65           N  
ATOM    981  CA  LYS H 131       7.756   8.658  32.462  1.00 63.38           C  
ATOM    982  CB  LYS H 131       7.093   7.266  32.430  1.00 64.10           C  
ATOM    983  CG  LYS H 131       5.639   7.241  32.909  1.00 78.42           C  
ATOM    984  CD  LYS H 131       4.898   5.950  32.544  1.00 80.85           C  
ATOM    985  CE  LYS H 131       3.443   5.916  33.020  1.00 77.85           C  
ATOM    986  NZ  LYS H 131       2.804   4.647  32.602  1.00 75.71           N1+
ATOM    987  C   LYS H 131       7.909   9.070  33.895  1.00 59.90           C  
ATOM    988  O   LYS H 131       8.847   8.651  34.572  1.00 62.19           O  
ATOM    989  N   ALA H 132       6.984   9.923  34.391  1.00 59.05           N  
ATOM    990  CA  ALA H 132       7.078  10.332  35.769  1.00 60.21           C  
ATOM    991  CB  ALA H 132       6.870  11.841  35.970  1.00 55.75           C  
ATOM    992  C   ALA H 132       6.004   9.610  36.526  1.00 67.10           C  
ATOM    993  O   ALA H 132       4.814   9.868  36.345  1.00 69.09           O  
ATOM    994  N   TYR H 133       6.419   8.679  37.407  1.00 70.37           N  
ATOM    995  CA  TYR H 133       5.513   7.816  38.114  1.00 75.78           C  
ATOM    996  CB  TYR H 133       6.239   6.654  38.820  1.00 78.73           C  
ATOM    997  CG  TYR H 133       5.235   5.904  39.632  1.00  0.00           C  
ATOM    998  CD1 TYR H 133       4.489   4.895  39.067  1.00  0.00           C  
ATOM    999  CD2 TYR H 133       5.034   6.216  40.958  1.00  0.00           C  
ATOM   1000  CE1 TYR H 133       3.564   4.205  39.815  1.00  0.00           C  
ATOM   1001  CE2 TYR H 133       4.110   5.530  41.711  1.00  0.00           C  
ATOM   1002  CZ  TYR H 133       3.373   4.523  41.138  1.00  0.00           C  
ATOM   1003  OH  TYR H 133       2.424   3.818  41.908  1.00  0.00           O  
ATOM   1004  C   TYR H 133       4.669   8.505  39.141  1.00 77.82           C  
ATOM   1005  O   TYR H 133       3.446   8.376  39.126  1.00 82.24           O  
ATOM   1006  N   GLY H 134       5.322   9.161  40.133  1.00 55.41           N  
ATOM   1007  CA  GLY H 134       4.706   9.711  41.323  1.00 60.14           C  
ATOM   1008  C   GLY H 134       3.901  10.960  41.127  1.00 62.38           C  
ATOM   1009  O   GLY H 134       2.801  11.079  41.668  1.00 63.32           O  
ATOM   1010  N   VAL H 135       4.435  11.927  40.355  1.00 60.66           N  
ATOM   1011  CA  VAL H 135       3.844  13.230  40.269  1.00 61.56           C  
ATOM   1012  CB  VAL H 135       4.807  14.339  40.544  1.00 39.17           C  
ATOM   1013  CG1 VAL H 135       5.206  14.296  42.026  1.00  0.00           C  
ATOM   1014  CG2 VAL H 135       5.988  14.195  39.568  1.00  0.00           C  
ATOM   1015  C   VAL H 135       3.305  13.482  38.904  1.00 63.13           C  
ATOM   1016  O   VAL H 135       3.292  12.608  38.039  1.00 62.63           O  
ATOM   1017  N   ASN H 136       2.792  14.717  38.717  1.00 63.59           N  
ATOM   1018  CA  ASN H 136       2.194  15.107  37.483  1.00 63.53           C  
ATOM   1019  CB  ASN H 136       0.835  15.791  37.727  1.00 64.11           C  
ATOM   1020  CG  ASN H 136      -0.154  14.740  38.216  1.00  0.00           C  
ATOM   1021  OD1 ASN H 136       0.216  13.602  38.502  1.00  0.00           O  
ATOM   1022  ND2 ASN H 136      -1.452  15.131  38.309  1.00  0.00           N  
ATOM   1023  C   ASN H 136       3.115  16.107  36.833  1.00 63.36           C  
ATOM   1024  O   ASN H 136       3.572  17.042  37.481  1.00 62.26           O  
ATOM   1025  N   THR H 137       3.422  15.912  35.533  1.00 48.59           N  
ATOM   1026  CA  THR H 137       4.249  16.744  34.698  1.00 49.82           C  
ATOM   1027  CB  THR H 137       4.558  16.100  33.383  1.00 51.31           C  
ATOM   1028  OG1 THR H 137       5.212  14.858  33.590  1.00  0.00           O  
ATOM   1029  CG2 THR H 137       5.467  17.047  32.583  1.00 39.40           C  
ATOM   1030  C   THR H 137       3.472  17.997  34.431  1.00 51.88           C  
ATOM   1031  O   THR H 137       3.995  19.025  34.002  1.00 53.91           O  
ATOM   1032  N   PHE H 138       2.162  17.837  34.638  1.00 52.16           N  
ATOM   1033  CA  PHE H 138       1.013  18.662  34.465  1.00 51.52           C  
ATOM   1034  CB  PHE H 138      -0.225  17.892  34.996  1.00 52.29           C  
ATOM   1035  CG  PHE H 138      -0.312  16.469  34.490  1.00 59.80           C  
ATOM   1036  CD1 PHE H 138       0.628  15.510  34.827  1.00 45.00           C  
ATOM   1037  CD2 PHE H 138      -1.378  16.066  33.721  1.00 47.17           C  
ATOM   1038  CE1 PHE H 138       0.557  14.209  34.405  1.00 57.76           C  
ATOM   1039  CE2 PHE H 138      -1.469  14.763  33.284  1.00 57.91           C  
ATOM   1040  CZ  PHE H 138      -0.505  13.843  33.625  1.00 66.35           C  
ATOM   1041  C   PHE H 138       1.160  19.844  35.377  1.00 52.00           C  
ATOM   1042  O   PHE H 138       0.826  20.976  35.025  1.00 50.72           O  
ATOM   1043  N   GLY H 139       1.658  19.587  36.599  1.00 49.00           N  
ATOM   1044  CA  GLY H 139       1.806  20.618  37.581  1.00 48.88           C  
ATOM   1045  C   GLY H 139       3.038  21.357  37.208  1.00 47.20           C  
ATOM   1046  O   GLY H 139       3.415  21.399  36.041  1.00 46.06           O  
ATOM   1047  N   LEU H 140       3.701  22.000  38.180  1.00 47.24           N  
ATOM   1048  CA  LEU H 140       4.857  22.708  37.752  1.00 47.76           C  
ATOM   1049  CB  LEU H 140       5.018  24.082  38.418  1.00 48.50           C  
ATOM   1050  CG  LEU H 140       6.168  24.918  37.833  1.00 44.41           C  
ATOM   1051  CD1 LEU H 140       5.931  25.230  36.345  1.00 54.70           C  
ATOM   1052  CD2 LEU H 140       6.404  26.187  38.667  1.00 52.47           C  
ATOM   1053  C   LEU H 140       6.050  21.866  38.048  1.00 46.94           C  
ATOM   1054  O   LEU H 140       6.648  21.923  39.114  1.00 49.06           O  
ATOM   1055  N   TYR H 141       6.447  21.059  37.065  1.00 42.66           N  
ATOM   1056  CA  TYR H 141       7.568  20.183  37.117  1.00 43.69           C  
ATOM   1057  CB  TYR H 141       7.195  18.685  37.147  1.00 46.27           C  
ATOM   1058  CG  TYR H 141       6.620  18.474  38.500  1.00 47.69           C  
ATOM   1059  CD1 TYR H 141       5.297  18.755  38.744  1.00 48.26           C  
ATOM   1060  CD2 TYR H 141       7.411  18.018  39.531  1.00 46.06           C  
ATOM   1061  CE1 TYR H 141       4.760  18.581  39.997  1.00 43.98           C  
ATOM   1062  CE2 TYR H 141       6.881  17.842  40.787  1.00 42.87           C  
ATOM   1063  CZ  TYR H 141       5.556  18.125  41.019  1.00 46.75           C  
ATOM   1064  OH  TYR H 141       5.014  17.947  42.309  1.00 44.01           O  
ATOM   1065  C   TYR H 141       8.263  20.463  35.850  1.00 44.56           C  
ATOM   1066  O   TYR H 141       7.824  21.337  35.106  1.00 44.07           O  
ATOM   1067  N   ALA H 142       9.362  19.761  35.532  1.00 55.82           N  
ATOM   1068  CA  ALA H 142       9.962  20.473  34.460  1.00 52.00           C  
ATOM   1069  CB  ALA H 142      10.796  21.685  34.907  1.00 54.27           C  
ATOM   1070  C   ALA H 142      10.900  19.440  33.959  1.00 53.46           C  
ATOM   1071  O   ALA H 142      11.940  19.199  34.567  1.00 55.40           O  
ATOM   1072  N   VAL H 143      10.567  18.798  32.831  1.00 52.94           N  
ATOM   1073  CA  VAL H 143      11.405  17.719  32.411  1.00 46.44           C  
ATOM   1074  CB  VAL H 143      10.658  16.637  31.678  1.00 51.86           C  
ATOM   1075  CG1 VAL H 143       9.682  15.977  32.666  1.00 45.35           C  
ATOM   1076  CG2 VAL H 143       9.953  17.245  30.452  1.00 41.94           C  
ATOM   1077  C   VAL H 143      12.466  18.267  31.518  1.00 49.07           C  
ATOM   1078  O   VAL H 143      12.191  18.822  30.456  1.00 52.33           O  
ATOM   1079  N   ASN H 144      13.731  18.103  31.947  1.00 47.98           N  
ATOM   1080  CA  ASN H 144      14.856  18.617  31.223  1.00 49.93           C  
ATOM   1081  CB  ASN H 144      15.844  19.375  32.128  1.00 52.44           C  
ATOM   1082  CG  ASN H 144      15.100  20.490  32.851  1.00 66.43           C  
ATOM   1083  OD1 ASN H 144      14.975  21.607  32.355  1.00 56.95           O  
ATOM   1084  ND2 ASN H 144      14.591  20.174  34.072  1.00 45.10           N  
ATOM   1085  C   ASN H 144      15.612  17.433  30.706  1.00 47.74           C  
ATOM   1086  O   ASN H 144      15.560  16.352  31.290  1.00 49.22           O  
ATOM   1087  N   TRP H 145      16.323  17.595  29.572  1.00 45.51           N  
ATOM   1088  CA  TRP H 145      17.098  16.494  29.081  1.00 43.50           C  
ATOM   1089  CB  TRP H 145      16.693  16.047  27.668  1.00 42.79           C  
ATOM   1090  CG  TRP H 145      15.284  15.507  27.600  1.00 51.70           C  
ATOM   1091  CD2 TRP H 145      14.930  14.119  27.710  1.00 51.93           C  
ATOM   1092  CD1 TRP H 145      14.115  16.189  27.434  1.00 54.50           C  
ATOM   1093  NE1 TRP H 145      13.055  15.315  27.435  1.00 54.04           N  
ATOM   1094  CE2 TRP H 145      13.541  14.036  27.604  1.00 53.53           C  
ATOM   1095  CE3 TRP H 145      15.699  13.003  27.883  1.00 50.35           C  
ATOM   1096  CZ2 TRP H 145      12.900  12.834  27.672  1.00 56.57           C  
ATOM   1097  CZ3 TRP H 145      15.045  11.792  27.950  1.00 52.95           C  
ATOM   1098  CH2 TRP H 145      13.672  11.708  27.848  1.00 57.99           C  
ATOM   1099  C   TRP H 145      18.536  16.916  29.074  1.00 47.77           C  
ATOM   1100  O   TRP H 145      18.879  18.005  28.616  1.00 48.09           O  
ATOM   1101  N   VAL H 146      19.417  16.053  29.619  1.00 46.99           N  
ATOM   1102  CA  VAL H 146      20.823  16.347  29.687  1.00 47.30           C  
ATOM   1103  CB  VAL H 146      21.319  16.487  31.098  1.00 49.35           C  
ATOM   1104  CG1 VAL H 146      22.837  16.732  31.069  1.00 52.67           C  
ATOM   1105  CG2 VAL H 146      20.517  17.601  31.789  1.00 51.58           C  
ATOM   1106  C   VAL H 146      21.554  15.196  29.062  1.00 49.43           C  
ATOM   1107  O   VAL H 146      21.269  14.032  29.340  1.00 49.77           O  
ATOM   1108  N   ARG H 147      22.552  15.506  28.214  1.00 45.20           N  
ATOM   1109  CA  ARG H 147      23.272  14.507  27.473  1.00 44.12           C  
ATOM   1110  CB  ARG H 147      23.298  14.859  25.975  1.00 47.66           C  
ATOM   1111  CG  ARG H 147      24.229  14.005  25.122  1.00 54.72           C  
ATOM   1112  CD  ARG H 147      24.217  14.392  23.640  1.00 55.43           C  
ATOM   1113  NE  ARG H 147      25.229  15.459  23.433  1.00 58.92           N  
ATOM   1114  CZ  ARG H 147      26.208  15.285  22.499  1.00 66.23           C  
ATOM   1115  NH1 ARG H 147      26.276  14.124  21.785  1.00 70.87           N1+
ATOM   1116  NH2 ARG H 147      27.128  16.270  22.287  1.00 65.18           N  
ATOM   1117  C   ARG H 147      24.688  14.469  27.955  1.00 48.05           C  
ATOM   1118  O   ARG H 147      25.225  15.476  28.412  1.00 51.58           O  
ATOM   1119  N   GLN H 148      25.320  13.277  27.903  1.00 47.14           N  
ATOM   1120  CA  GLN H 148      26.699  13.170  28.287  1.00 52.19           C  
ATOM   1121  CB  GLN H 148      26.885  12.656  29.727  1.00 53.65           C  
ATOM   1122  CG  GLN H 148      28.344  12.620  30.189  1.00 58.51           C  
ATOM   1123  CD  GLN H 148      28.369  12.146  31.636  1.00 58.34           C  
ATOM   1124  OE1 GLN H 148      27.398  11.581  32.137  1.00 58.52           O  
ATOM   1125  NE2 GLN H 148      29.512  12.386  32.335  1.00 56.02           N  
ATOM   1126  C   GLN H 148      27.366  12.204  27.354  1.00 56.91           C  
ATOM   1127  O   GLN H 148      27.084  11.006  27.375  1.00 54.76           O  
ATOM   1128  N   ALA H 149      28.286  12.712  26.509  1.00 61.74           N  
ATOM   1129  CA  ALA H 149      29.004  11.881  25.581  1.00 58.18           C  
ATOM   1130  CB  ALA H 149      29.725  12.672  24.476  1.00 71.81           C  
ATOM   1131  C   ALA H 149      30.031  11.135  26.366  1.00 65.78           C  
ATOM   1132  O   ALA H 149      30.376  11.527  27.481  1.00 69.62           O  
ATOM   1133  N   PRO H 150      30.536  10.058  25.831  1.00 64.74           N  
ATOM   1134  CA  PRO H 150      31.480   9.288  26.583  1.00 67.67           C  
ATOM   1135  CD  PRO H 150      29.802   9.244  24.875  1.00 63.77           C  
ATOM   1136  CB  PRO H 150      31.705   8.012  25.777  1.00 67.80           C  
ATOM   1137  CG  PRO H 150      30.365   7.820  25.039  1.00 66.47           C  
ATOM   1138  C   PRO H 150      32.713  10.071  26.898  1.00 68.76           C  
ATOM   1139  O   PRO H 150      33.332  10.617  25.987  1.00 70.61           O  
ATOM   1140  N   GLY H 151      33.089  10.123  28.191  1.00 64.45           N  
ATOM   1141  CA  GLY H 151      34.285  10.799  28.600  1.00 65.21           C  
ATOM   1142  C   GLY H 151      34.080  12.282  28.549  1.00 68.20           C  
ATOM   1143  O   GLY H 151      35.048  13.039  28.603  1.00 70.78           O  
ATOM   1144  N   GLN H 152      32.819  12.748  28.460  1.00 69.13           N  
ATOM   1145  CA  GLN H 152      32.607  14.166  28.370  1.00 70.76           C  
ATOM   1146  CB  GLN H 152      31.890  14.607  27.081  1.00 72.13           C  
ATOM   1147  CG  GLN H 152      32.706  14.341  25.815  1.00 77.18           C  
ATOM   1148  CD  GLN H 152      33.998  15.140  25.914  1.00 83.53           C  
ATOM   1149  OE1 GLN H 152      34.001  16.287  26.356  1.00 77.11           O  
ATOM   1150  NE2 GLN H 152      35.134  14.515  25.502  1.00 78.76           N  
ATOM   1151  C   GLN H 152      31.763  14.613  29.523  1.00 67.68           C  
ATOM   1152  O   GLN H 152      31.287  13.806  30.319  1.00 65.57           O  
ATOM   1153  N   SER H 153      31.586  15.945  29.641  1.00 63.23           N  
ATOM   1154  CA  SER H 153      30.845  16.547  30.716  1.00 59.82           C  
ATOM   1155  CB  SER H 153      31.261  18.001  31.000  1.00  0.00           C  
ATOM   1156  OG  SER H 153      30.946  18.825  29.886  1.00  0.00           O  
ATOM   1157  C   SER H 153      29.388  16.565  30.376  1.00 60.35           C  
ATOM   1158  O   SER H 153      28.970  16.084  29.325  1.00 61.34           O  
ATOM   1159  N   LEU H 154      28.576  17.112  31.306  1.00 58.38           N  
ATOM   1160  CA  LEU H 154      27.150  17.199  31.175  1.00 50.67           C  
ATOM   1161  CB  LEU H 154      26.455  17.438  32.526  1.00 52.33           C  
ATOM   1162  CG  LEU H 154      26.595  16.254  33.501  1.00 49.86           C  
ATOM   1163  CD1 LEU H 154      25.899  16.549  34.838  1.00 47.67           C  
ATOM   1164  CD2 LEU H 154      26.092  14.949  32.863  1.00 48.06           C  
ATOM   1165  C   LEU H 154      26.797  18.334  30.265  1.00 53.66           C  
ATOM   1166  O   LEU H 154      27.430  19.389  30.289  1.00 56.76           O  
ATOM   1167  N   GLU H 155      25.754  18.131  29.431  1.00 52.10           N  
ATOM   1168  CA  GLU H 155      25.329  19.135  28.497  1.00 51.97           C  
ATOM   1169  CB  GLU H 155      25.754  18.785  27.059  1.00 56.85           C  
ATOM   1170  CG  GLU H 155      25.353  19.811  26.002  1.00 64.75           C  
ATOM   1171  CD  GLU H 155      25.934  19.343  24.675  1.00 71.28           C  
ATOM   1172  OE1 GLU H 155      26.553  18.245  24.653  1.00 75.73           O  
ATOM   1173  OE2 GLU H 155      25.768  20.077  23.665  1.00 73.28           O1-
ATOM   1174  C   GLU H 155      23.829  19.188  28.539  1.00 49.61           C  
ATOM   1175  O   GLU H 155      23.158  18.163  28.453  1.00 47.63           O  
ATOM   1176  N   TYR H 156      23.258  20.405  28.646  1.00 52.08           N  
ATOM   1177  CA  TYR H 156      21.837  20.582  28.764  1.00 51.73           C  
ATOM   1178  CB  TYR H 156      21.548  21.855  29.569  1.00 49.35           C  
ATOM   1179  CG  TYR H 156      20.091  22.021  29.734  1.00 50.16           C  
ATOM   1180  CD1 TYR H 156      19.366  22.660  28.760  1.00 50.37           C  
ATOM   1181  CD2 TYR H 156      19.458  21.532  30.852  1.00 51.44           C  
ATOM   1182  CE1 TYR H 156      18.016  22.822  28.912  1.00 50.30           C  
ATOM   1183  CE2 TYR H 156      18.105  21.694  31.008  1.00  0.00           C  
ATOM   1184  CZ  TYR H 156      17.390  22.343  30.032  1.00  0.00           C  
ATOM   1185  OH  TYR H 156      16.005  22.521  30.176  1.00  0.00           O  
ATOM   1186  C   TYR H 156      21.277  20.750  27.373  1.00 53.85           C  
ATOM   1187  O   TYR H 156      21.799  21.550  26.601  1.00 54.90           O  
ATOM   1188  N   ILE H 157      20.308  19.888  26.972  1.00 49.50           N  
ATOM   1189  CA  ILE H 157      19.634  19.932  25.693  1.00 49.20           C  
ATOM   1190  CB  ILE H 157      19.207  18.562  25.220  1.00 45.97           C  
ATOM   1191  CG1 ILE H 157      18.968  18.526  23.697  1.00  0.00           C  
ATOM   1192  CG2 ILE H 157      17.977  18.130  26.029  1.00  0.00           C  
ATOM   1193  CD1 ILE H 157      17.776  19.347  23.209  1.00  0.00           C  
ATOM   1194  C   ILE H 157      18.455  20.871  25.639  1.00 51.14           C  
ATOM   1195  O   ILE H 157      18.289  21.607  24.667  1.00 53.14           O  
ATOM   1196  N   GLY H 158      17.578  20.846  26.670  1.00 52.41           N  
ATOM   1197  CA  GLY H 158      16.373  21.641  26.661  1.00 49.94           C  
ATOM   1198  C   GLY H 158      15.415  21.074  27.677  1.00 48.55           C  
ATOM   1199  O   GLY H 158      15.746  20.123  28.384  1.00 49.49           O  
ATOM   1200  N   GLN H 159      14.195  21.659  27.785  1.00 49.43           N  
ATOM   1201  CA  GLN H 159      13.227  21.169  28.741  1.00 49.39           C  
ATOM   1202  CB  GLN H 159      13.344  21.751  30.155  1.00 55.87           C  
ATOM   1203  CG  GLN H 159      13.037  23.249  30.218  1.00 67.53           C  
ATOM   1204  CD  GLN H 159      13.187  23.701  31.664  1.00  0.00           C  
ATOM   1205  OE1 GLN H 159      12.709  23.043  32.586  1.00  0.00           O  
ATOM   1206  NE2 GLN H 159      13.877  24.856  31.871  1.00  0.00           N  
ATOM   1207  C   GLN H 159      11.845  21.556  28.314  1.00 50.56           C  
ATOM   1208  O   GLN H 159      11.664  22.306  27.357  1.00 49.46           O  
ATOM   1209  N   ILE H 160      10.835  21.049  29.066  1.00 45.60           N  
ATOM   1210  CA  ILE H 160       9.438  21.271  28.791  1.00 47.86           C  
ATOM   1211  CB  ILE H 160       8.674  19.997  28.541  1.00 42.99           C  
ATOM   1212  CG1 ILE H 160       9.210  19.270  27.303  1.00 55.14           C  
ATOM   1213  CG2 ILE H 160       7.180  20.341  28.431  1.00 47.06           C  
ATOM   1214  CD1 ILE H 160       9.040  20.064  26.011  1.00 56.63           C  
ATOM   1215  C   ILE H 160       8.788  21.911  29.981  1.00 52.01           C  
ATOM   1216  O   ILE H 160       9.142  21.623  31.124  1.00 51.17           O  
ATOM   1217  N   TRP H 161       7.794  22.788  29.702  1.00 50.32           N  
ATOM   1218  CA  TRP H 161       7.034  23.557  30.652  1.00 53.53           C  
ATOM   1219  CB  TRP H 161       7.291  25.070  30.546  1.00 59.00           C  
ATOM   1220  CG  TRP H 161       8.693  25.509  30.889  1.00 70.81           C  
ATOM   1221  CD2 TRP H 161       9.143  25.786  32.223  1.00  0.00           C  
ATOM   1222  CD1 TRP H 161       9.759  25.734  30.066  1.00 47.59           C  
ATOM   1223  NE1 TRP H 161      10.845  26.138  30.805  1.00  0.00           N  
ATOM   1224  CE2 TRP H 161      10.479  26.173  32.134  1.00  0.00           C  
ATOM   1225  CE3 TRP H 161       8.494  25.723  33.422  1.00  0.00           C  
ATOM   1226  CZ2 TRP H 161      11.191  26.506  33.250  1.00  0.00           C  
ATOM   1227  CZ3 TRP H 161       9.213  26.058  34.547  1.00  0.00           C  
ATOM   1228  CH2 TRP H 161      10.535  26.442  34.460  1.00  0.00           C  
ATOM   1229  C   TRP H 161       5.587  23.383  30.284  1.00 55.76           C  
ATOM   1230  O   TRP H 161       5.163  22.286  29.924  1.00 60.35           O  
ATOM   1231  N   ARG H 162       4.736  24.339  30.584  1.00 36.58           N  
ATOM   1232  CA  ARG H 162       3.427  23.965  30.178  1.00 37.72           C  
ATOM   1233  CB  ARG H 162       2.324  24.676  30.984  1.00 42.97           C  
ATOM   1234  CG  ARG H 162       2.405  24.387  32.485  1.00 42.42           C  
ATOM   1235  CD  ARG H 162       1.377  25.134  33.341  1.00 43.19           C  
ATOM   1236  NE  ARG H 162       1.614  24.729  34.755  1.00  0.00           N  
ATOM   1237  CZ  ARG H 162       1.053  25.440  35.775  1.00  0.00           C  
ATOM   1238  NH1 ARG H 162       0.269  26.523  35.499  1.00  0.00           N1+
ATOM   1239  NH2 ARG H 162       1.277  25.072  37.071  1.00  0.00           N  
ATOM   1240  C   ARG H 162       3.350  24.427  28.771  1.00 38.88           C  
ATOM   1241  O   ARG H 162       3.252  25.621  28.513  1.00 39.28           O  
ATOM   1242  N   TRP H 163       3.441  23.479  27.828  1.00 38.46           N  
ATOM   1243  CA  TRP H 163       3.435  23.768  26.429  1.00 38.17           C  
ATOM   1244  CB  TRP H 163       2.084  24.254  25.859  1.00  0.00           C  
ATOM   1245  CG  TRP H 163       1.494  25.531  26.407  1.00  0.00           C  
ATOM   1246  CD2 TRP H 163       0.610  25.589  27.538  1.00  0.00           C  
ATOM   1247  CD1 TRP H 163       1.611  26.810  25.943  1.00  0.00           C  
ATOM   1248  NE1 TRP H 163       0.850  27.660  26.711  1.00  0.00           N  
ATOM   1249  CE2 TRP H 163       0.229  26.921  27.694  1.00  0.00           C  
ATOM   1250  CE3 TRP H 163       0.147  24.610  28.370  1.00  0.00           C  
ATOM   1251  CZ2 TRP H 163      -0.625  27.298  28.690  1.00  0.00           C  
ATOM   1252  CZ3 TRP H 163      -0.708  24.992  29.380  1.00  0.00           C  
ATOM   1253  CH2 TRP H 163      -1.085  26.309  29.532  1.00  0.00           C  
ATOM   1254  C   TRP H 163       4.539  24.720  26.108  1.00 37.61           C  
ATOM   1255  O   TRP H 163       4.487  25.411  25.093  1.00 37.82           O  
ATOM   1256  N   LYS H 164       5.608  24.774  26.929  1.00 56.52           N  
ATOM   1257  CA  LYS H 164       6.621  25.691  26.513  1.00 58.72           C  
ATOM   1258  CB  LYS H 164       6.848  26.888  27.455  1.00 61.09           C  
ATOM   1259  CG  LYS H 164       5.716  27.914  27.496  1.00113.66           C  
ATOM   1260  CD  LYS H 164       5.941  28.985  28.567  1.00  0.00           C  
ATOM   1261  CE  LYS H 164       4.837  30.040  28.643  1.00  0.00           C  
ATOM   1262  NZ  LYS H 164       3.840  29.660  29.670  1.00  0.00           N1+
ATOM   1263  C   LYS H 164       7.890  24.922  26.539  1.00 55.70           C  
ATOM   1264  O   LYS H 164       8.117  24.110  27.435  1.00 53.08           O  
ATOM   1265  N   SER H 165       8.758  25.150  25.540  1.00 48.54           N  
ATOM   1266  CA  SER H 165       9.980  24.418  25.543  1.00 53.26           C  
ATOM   1267  CB  SER H 165      10.051  23.357  24.431  1.00 54.18           C  
ATOM   1268  OG  SER H 165      11.290  22.665  24.489  1.00  0.00           O  
ATOM   1269  C   SER H 165      11.093  25.389  25.316  1.00 53.12           C  
ATOM   1270  O   SER H 165      10.915  26.441  24.703  1.00 57.67           O  
ATOM   1271  N   SER H 166      12.279  25.062  25.855  1.00 48.52           N  
ATOM   1272  CA  SER H 166      13.439  25.872  25.645  1.00 52.15           C  
ATOM   1273  CB  SER H 166      13.974  26.525  26.930  1.00 56.70           C  
ATOM   1274  OG  SER H 166      13.012  27.430  27.455  1.00  0.00           O  
ATOM   1275  C   SER H 166      14.480  24.930  25.157  1.00 54.07           C  
ATOM   1276  O   SER H 166      14.549  23.789  25.612  1.00 57.72           O  
ATOM   1277  N   ALA H 167      15.317  25.375  24.204  1.00 51.09           N  
ATOM   1278  CA  ALA H 167      16.292  24.465  23.685  1.00 50.74           C  
ATOM   1279  CB  ALA H 167      15.986  23.976  22.257  1.00 51.91           C  
ATOM   1280  C   ALA H 167      17.617  25.146  23.644  1.00 51.66           C  
ATOM   1281  O   ALA H 167      17.713  26.372  23.602  1.00 52.62           O  
ATOM   1282  N   SER H 168      18.690  24.335  23.702  1.00 51.97           N  
ATOM   1283  CA  SER H 168      20.008  24.878  23.623  1.00 58.46           C  
ATOM   1284  CB  SER H 168      21.112  23.913  24.083  1.00 60.65           C  
ATOM   1285  OG  SER H 168      21.177  22.805  23.200  1.00  0.00           O  
ATOM   1286  C   SER H 168      20.253  25.198  22.184  1.00 64.80           C  
ATOM   1287  O   SER H 168      19.651  24.605  21.291  1.00 67.45           O  
ATOM   1288  N   HIS H 169      21.172  26.145  21.932  1.00 68.29           N  
ATOM   1289  CA  HIS H 169      21.440  26.625  20.608  1.00 72.27           C  
ATOM   1290  ND1 HIS H 169      21.960  29.101  18.529  1.00  0.00           N  
ATOM   1291  CG  HIS H 169      22.793  28.246  19.216  1.00 83.48           C  
ATOM   1292  CB  HIS H 169      22.510  27.731  20.593  1.00 77.07           C  
ATOM   1293  NE2 HIS H 169      23.697  28.702  17.199  1.00 81.44           N  
ATOM   1294  CD2 HIS H 169      23.849  28.014  18.389  1.00  0.00           C  
ATOM   1295  CE1 HIS H 169      22.548  29.341  17.330  1.00  0.00           C  
ATOM   1296  C   HIS H 169      21.944  25.513  19.745  1.00 71.44           C  
ATOM   1297  O   HIS H 169      21.551  25.388  18.586  1.00 73.66           O  
ATOM   1298  N   HIS H 170      22.819  24.655  20.292  1.00 68.50           N  
ATOM   1299  CA  HIS H 170      23.426  23.641  19.484  1.00 68.96           C  
ATOM   1300  ND1 HIS H 170      25.905  24.626  21.209  1.00  0.00           N  
ATOM   1301  CG  HIS H 170      25.747  23.460  20.494  1.00 79.25           C  
ATOM   1302  CB  HIS H 170      24.432  22.775  20.262  1.00 71.82           C  
ATOM   1303  NE2 HIS H 170      27.931  24.024  20.518  1.00  0.00           N  
ATOM   1304  CD2 HIS H 170      26.994  23.107  20.079  1.00  0.00           C  
ATOM   1305  CE1 HIS H 170      27.230  24.918  21.192  1.00  0.00           C  
ATOM   1306  C   HIS H 170      22.393  22.722  18.904  1.00 69.59           C  
ATOM   1307  O   HIS H 170      22.482  22.344  17.738  1.00 71.10           O  
ATOM   1308  N   PHE H 171      21.407  22.314  19.716  1.00 69.05           N  
ATOM   1309  CA  PHE H 171      20.399  21.361  19.340  1.00 67.82           C  
ATOM   1310  CB  PHE H 171      19.823  20.615  20.553  1.00 64.15           C  
ATOM   1311  CG  PHE H 171      20.972  19.825  21.087  1.00 66.79           C  
ATOM   1312  CD1 PHE H 171      21.252  18.571  20.599  1.00 64.91           C  
ATOM   1313  CD2 PHE H 171      21.793  20.346  22.060  1.00 66.07           C  
ATOM   1314  CE1 PHE H 171      22.316  17.847  21.086  1.00 64.68           C  
ATOM   1315  CE2 PHE H 171      22.857  19.628  22.551  1.00 64.88           C  
ATOM   1316  CZ  PHE H 171      23.121  18.373  22.064  1.00 65.74           C  
ATOM   1317  C   PHE H 171      19.286  21.897  18.493  1.00 69.69           C  
ATOM   1318  O   PHE H 171      18.615  21.123  17.812  1.00 69.45           O  
ATOM   1319  N   ARG H 172      19.021  23.214  18.553  1.00 69.62           N  
ATOM   1320  CA  ARG H 172      17.877  23.799  17.912  1.00 70.21           C  
ATOM   1321  CB  ARG H 172      17.917  25.337  18.002  1.00 72.89           C  
ATOM   1322  CG  ARG H 172      17.992  25.810  19.462  1.00 77.40           C  
ATOM   1323  CD  ARG H 172      18.382  27.278  19.667  1.00 80.28           C  
ATOM   1324  NE  ARG H 172      18.465  27.511  21.141  1.00112.76           N  
ATOM   1325  CZ  ARG H 172      19.317  28.448  21.656  1.00124.23           C  
ATOM   1326  NH1 ARG H 172      20.069  29.221  20.819  1.00135.19           N1+
ATOM   1327  NH2 ARG H 172      19.425  28.611  23.009  1.00120.04           N  
ATOM   1328  C   ARG H 172      17.777  23.363  16.478  1.00 71.34           C  
ATOM   1329  O   ARG H 172      18.735  23.425  15.710  1.00 70.95           O  
ATOM   1330  N   GLY H 173      16.570  22.874  16.113  1.00 72.27           N  
ATOM   1331  CA  GLY H 173      16.236  22.436  14.787  1.00 74.51           C  
ATOM   1332  C   GLY H 173      16.280  20.935  14.737  1.00 76.57           C  
ATOM   1333  O   GLY H 173      15.481  20.309  14.042  1.00 82.58           O  
ATOM   1334  N   ARG H 174      17.272  20.332  15.417  1.00 72.58           N  
ATOM   1335  CA  ARG H 174      17.457  18.906  15.490  1.00 73.38           C  
ATOM   1336  CB  ARG H 174      18.889  18.533  15.903  1.00 71.59           C  
ATOM   1337  CG  ARG H 174      19.948  19.021  14.914  1.00 73.79           C  
ATOM   1338  CD  ARG H 174      21.380  18.719  15.353  1.00 77.18           C  
ATOM   1339  NE  ARG H 174      21.769  17.413  14.754  1.00 79.77           N  
ATOM   1340  CZ  ARG H 174      22.772  16.673  15.311  1.00 82.91           C  
ATOM   1341  NH1 ARG H 174      23.373  17.084  16.466  1.00 83.84           N1+
ATOM   1342  NH2 ARG H 174      23.174  15.514  14.713  1.00 82.74           N  
ATOM   1343  C   ARG H 174      16.538  18.243  16.476  1.00 73.18           C  
ATOM   1344  O   ARG H 174      16.066  17.130  16.242  1.00 72.86           O  
ATOM   1345  N   VAL H 175      16.272  18.912  17.616  1.00 70.19           N  
ATOM   1346  CA  VAL H 175      15.590  18.278  18.711  1.00 64.53           C  
ATOM   1347  CB  VAL H 175      16.337  18.449  19.998  1.00 63.02           C  
ATOM   1348  CG1 VAL H 175      15.437  18.007  21.150  1.00 63.05           C  
ATOM   1349  CG2 VAL H 175      17.642  17.647  19.920  1.00 58.65           C  
ATOM   1350  C   VAL H 175      14.228  18.848  18.929  1.00 62.09           C  
ATOM   1351  O   VAL H 175      13.988  20.042  18.750  1.00 66.20           O  
ATOM   1352  N   LEU H 176      13.285  17.963  19.316  1.00 58.86           N  
ATOM   1353  CA  LEU H 176      11.955  18.376  19.648  1.00 61.11           C  
ATOM   1354  CB  LEU H 176      10.909  17.956  18.602  1.00 63.94           C  
ATOM   1355  CG  LEU H 176      11.173  18.551  17.205  1.00  0.00           C  
ATOM   1356  CD1 LEU H 176      10.075  18.151  16.208  1.00  0.00           C  
ATOM   1357  CD2 LEU H 176      11.398  20.069  17.273  1.00  0.00           C  
ATOM   1358  C   LEU H 176      11.608  17.693  20.935  1.00 60.10           C  
ATOM   1359  O   LEU H 176      11.733  16.475  21.049  1.00 59.54           O  
ATOM   1360  N   ILE H 177      11.164  18.462  21.949  1.00 58.43           N  
ATOM   1361  CA  ILE H 177      10.828  17.859  23.207  1.00 53.18           C  
ATOM   1362  CB  ILE H 177      11.566  18.451  24.372  1.00 54.19           C  
ATOM   1363  CG1 ILE H 177      13.085  18.341  24.161  1.00 54.11           C  
ATOM   1364  CG2 ILE H 177      11.087  17.728  25.640  1.00 51.76           C  
ATOM   1365  CD1 ILE H 177      13.899  19.161  25.162  1.00 58.53           C  
ATOM   1366  C   ILE H 177       9.372  18.094  23.438  1.00 58.49           C  
ATOM   1367  O   ILE H 177       8.888  19.219  23.314  1.00 57.79           O  
ATOM   1368  N   SER H 178       8.625  17.023  23.774  1.00 57.61           N  
ATOM   1369  CA  SER H 178       7.216  17.184  23.972  1.00 58.26           C  
ATOM   1370  CB  SER H 178       6.380  16.708  22.773  1.00 62.98           C  
ATOM   1371  OG  SER H 178       6.577  15.317  22.568  1.00  0.00           O  
ATOM   1372  C   SER H 178       6.802  16.365  25.149  1.00 57.85           C  
ATOM   1373  O   SER H 178       7.576  15.569  25.677  1.00 58.92           O  
ATOM   1374  N   ALA H 179       5.564  16.587  25.625  1.00 55.97           N  
ATOM   1375  CA  ALA H 179       5.052  15.786  26.695  1.00 53.61           C  
ATOM   1376  CB  ALA H 179       4.772  16.577  27.984  1.00 51.27           C  
ATOM   1377  C   ALA H 179       3.751  15.246  26.210  1.00 62.61           C  
ATOM   1378  O   ALA H 179       2.918  15.989  25.694  1.00 65.32           O  
ATOM   1379  N   VAL H 180       3.522  13.930  26.367  1.00 64.91           N  
ATOM   1380  CA  VAL H 180       2.266  13.450  25.889  1.00 70.94           C  
ATOM   1381  CB  VAL H 180       2.159  11.949  25.849  1.00 74.82           C  
ATOM   1382  CG1 VAL H 180       3.133  11.427  24.777  1.00  0.00           C  
ATOM   1383  CG2 VAL H 180       2.465  11.380  27.243  1.00  0.00           C  
ATOM   1384  C   VAL H 180       1.262  14.022  26.812  1.00 72.27           C  
ATOM   1385  O   VAL H 180       1.244  13.706  28.001  1.00 75.54           O  
ATOM   1386  N   ASP H 181       0.444  14.943  26.263  1.00  0.00           N  
ATOM   1387  CA  ASP H 181      -0.538  15.630  27.040  1.00  0.00           C  
ATOM   1388  CB  ASP H 181      -0.188  17.102  27.335  1.00  0.00           C  
ATOM   1389  CG  ASP H 181       1.021  17.191  28.256  1.00  0.00           C  
ATOM   1390  OD1 ASP H 181       1.925  16.321  28.143  1.00  0.00           O  
ATOM   1391  OD2 ASP H 181       1.068  18.152  29.070  1.00  0.00           O1-
ATOM   1392  C   ASP H 181      -1.804  15.701  26.251  1.00  0.00           C  
ATOM   1393  O   ASP H 181      -1.796  15.831  25.027  1.00  0.00           O  
ATOM   1394  N   LEU H 182      -2.930  15.592  26.973  1.00  0.00           N  
ATOM   1395  CA  LEU H 182      -4.253  15.800  26.470  1.00  0.00           C  
ATOM   1396  CB  LEU H 182      -5.281  14.778  26.999  1.00  0.00           C  
ATOM   1397  CG  LEU H 182      -6.625  14.722  26.232  1.00  0.00           C  
ATOM   1398  CD1 LEU H 182      -7.646  13.844  26.976  1.00  0.00           C  
ATOM   1399  CD2 LEU H 182      -7.180  16.105  25.858  1.00  0.00           C  
ATOM   1400  C   LEU H 182      -4.539  17.115  27.114  1.00  0.00           C  
ATOM   1401  O   LEU H 182      -3.797  18.074  26.906  1.00  0.00           O  
ATOM   1402  N   THR H 183      -5.617  17.223  27.911  1.00  0.00           N  
ATOM   1403  CA  THR H 183      -5.758  18.448  28.634  1.00  0.00           C  
ATOM   1404  CB  THR H 183      -6.970  18.482  29.519  1.00  0.00           C  
ATOM   1405  OG1 THR H 183      -6.886  17.463  30.504  1.00  0.00           O  
ATOM   1406  CG2 THR H 183      -8.223  18.287  28.647  1.00  0.00           C  
ATOM   1407  C   THR H 183      -4.552  18.470  29.514  1.00  0.00           C  
ATOM   1408  O   THR H 183      -3.876  19.487  29.657  1.00  0.00           O  
ATOM   1409  N   GLY H 184      -4.252  17.299  30.104  1.00  0.00           N  
ATOM   1410  CA  GLY H 184      -3.083  17.097  30.910  1.00  0.00           C  
ATOM   1411  C   GLY H 184      -2.428  15.909  30.292  1.00  0.00           C  
ATOM   1412  O   GLY H 184      -3.087  15.191  29.543  1.00  0.00           O  
ATOM   1413  N   SER H 185      -1.134  15.664  30.602  1.00 71.66           N  
ATOM   1414  CA  SER H 185      -0.408  14.586  29.994  1.00 74.53           C  
ATOM   1415  CB  SER H 185       0.957  14.333  30.659  1.00 76.12           C  
ATOM   1416  OG  SER H 185       1.765  15.498  30.582  1.00  0.00           O  
ATOM   1417  C   SER H 185      -1.197  13.332  30.150  1.00 78.22           C  
ATOM   1418  O   SER H 185      -1.352  12.818  31.256  1.00 78.86           O  
ATOM   1419  N   SER H 186      -1.732  12.808  29.028  1.00 80.15           N  
ATOM   1420  CA  SER H 186      -2.487  11.605  29.162  1.00 82.30           C  
ATOM   1421  CB  SER H 186      -3.202  11.162  27.865  1.00 84.98           C  
ATOM   1422  OG  SER H 186      -4.131  12.155  27.454  1.00 88.59           O  
ATOM   1423  C   SER H 186      -1.514  10.578  29.646  1.00 81.24           C  
ATOM   1424  O   SER H 186      -1.767   9.952  30.675  1.00 81.51           O  
ATOM   1425  N   PRO H 187      -0.402  10.359  28.980  1.00 79.06           N  
ATOM   1426  CA  PRO H 187       0.558   9.510  29.614  1.00 76.75           C  
ATOM   1427  CD  PRO H 187      -0.391  10.163  27.533  1.00  0.00           C  
ATOM   1428  CB  PRO H 187       1.382   8.851  28.510  1.00 77.76           C  
ATOM   1429  CG  PRO H 187       0.466   8.915  27.280  1.00  0.00           C  
ATOM   1430  C   PRO H 187       1.378  10.397  30.496  1.00 74.34           C  
ATOM   1431  O   PRO H 187       1.549  11.575  30.199  1.00 72.13           O  
ATOM   1432  N   PRO H 188       1.911   9.897  31.538  1.00 74.44           N  
ATOM   1433  CA  PRO H 188       2.724  10.743  32.365  1.00 69.52           C  
ATOM   1434  CD  PRO H 188       1.173   8.918  32.321  1.00  0.00           C  
ATOM   1435  CB  PRO H 188       2.800  10.044  33.719  1.00 71.13           C  
ATOM   1436  CG  PRO H 188       1.494   9.235  33.790  1.00120.39           C  
ATOM   1437  C   PRO H 188       4.069  10.961  31.723  1.00 66.94           C  
ATOM   1438  O   PRO H 188       4.994  11.358  32.429  1.00 63.16           O  
ATOM   1439  N   ILE H 189       4.210  10.710  30.400  1.00 67.33           N  
ATOM   1440  CA  ILE H 189       5.515  10.658  29.787  1.00 65.14           C  
ATOM   1441  CB  ILE H 189       5.644   9.471  28.872  1.00 69.16           C  
ATOM   1442  CG1 ILE H 189       5.416   8.168  29.655  1.00  0.00           C  
ATOM   1443  CG2 ILE H 189       7.013   9.531  28.175  1.00 69.43           C  
ATOM   1444  CD1 ILE H 189       5.214   6.944  28.760  1.00  0.00           C  
ATOM   1445  C   ILE H 189       5.889  11.876  28.976  1.00 61.85           C  
ATOM   1446  O   ILE H 189       5.056  12.515  28.334  1.00 64.05           O  
ATOM   1447  N   SER H 190       7.205  12.219  29.016  1.00 57.62           N  
ATOM   1448  CA  SER H 190       7.799  13.295  28.265  1.00 54.94           C  
ATOM   1449  CB  SER H 190       8.632  14.264  29.124  1.00 47.34           C  
ATOM   1450  OG  SER H 190       9.760  13.590  29.665  1.00  0.00           O  
ATOM   1451  C   SER H 190       8.731  12.665  27.272  1.00 58.35           C  
ATOM   1452  O   SER H 190       9.293  11.601  27.531  1.00 62.54           O  
ATOM   1453  N   SER H 191       8.924  13.305  26.098  1.00 53.42           N  
ATOM   1454  CA  SER H 191       9.729  12.691  25.082  1.00 56.10           C  
ATOM   1455  CB  SER H 191       8.906  12.225  23.874  1.00 54.33           C  
ATOM   1456  OG  SER H 191       9.765  11.634  22.916  1.00  0.00           O  
ATOM   1457  C   SER H 191      10.743  13.656  24.556  1.00 55.29           C  
ATOM   1458  O   SER H 191      10.582  14.872  24.642  1.00 54.71           O  
ATOM   1459  N   LEU H 192      11.844  13.095  24.011  1.00 53.72           N  
ATOM   1460  CA  LEU H 192      12.904  13.855  23.412  1.00 54.03           C  
ATOM   1461  CB  LEU H 192      14.174  13.850  24.277  1.00 53.53           C  
ATOM   1462  CG  LEU H 192      15.389  14.503  23.604  1.00 58.37           C  
ATOM   1463  CD1 LEU H 192      15.106  15.962  23.238  1.00 99.44           C  
ATOM   1464  CD2 LEU H 192      16.643  14.346  24.477  1.00 94.64           C  
ATOM   1465  C   LEU H 192      13.252  13.190  22.118  1.00 60.21           C  
ATOM   1466  O   LEU H 192      13.715  12.052  22.109  1.00 59.20           O  
ATOM   1467  N   GLU H 193      13.062  13.889  20.984  1.00 64.05           N  
ATOM   1468  CA  GLU H 193      13.362  13.275  19.722  1.00 66.13           C  
ATOM   1469  CB  GLU H 193      12.192  13.327  18.726  1.00 68.64           C  
ATOM   1470  CG  GLU H 193      12.471  12.592  17.414  1.00 74.11           C  
ATOM   1471  CD  GLU H 193      11.236  12.717  16.534  1.00 83.75           C  
ATOM   1472  OE1 GLU H 193      10.363  13.566  16.856  1.00 89.07           O  
ATOM   1473  OE2 GLU H 193      11.148  11.965  15.527  1.00 85.59           O1-
ATOM   1474  C   GLU H 193      14.513  14.000  19.104  1.00 65.71           C  
ATOM   1475  O   GLU H 193      14.525  15.228  19.036  1.00 66.54           O  
ATOM   1476  N   ILE H 194      15.529  13.241  18.645  1.00 66.98           N  
ATOM   1477  CA  ILE H 194      16.651  13.843  17.991  1.00 68.82           C  
ATOM   1478  CB  ILE H 194      17.966  13.611  18.684  1.00 63.82           C  
ATOM   1479  CG1 ILE H 194      19.051  14.510  18.067  1.00  0.00           C  
ATOM   1480  CG2 ILE H 194      18.293  12.111  18.644  1.00  0.00           C  
ATOM   1481  CD1 ILE H 194      20.330  14.581  18.898  1.00 68.16           C  
ATOM   1482  C   ILE H 194      16.731  13.262  16.612  1.00 72.73           C  
ATOM   1483  O   ILE H 194      16.674  12.046  16.433  1.00 72.06           O  
ATOM   1484  N   LYS H 195      16.863  14.133  15.590  1.00 74.56           N  
ATOM   1485  CA  LYS H 195      16.872  13.673  14.229  1.00 75.11           C  
ATOM   1486  CB  LYS H 195      15.894  14.437  13.313  1.00 77.33           C  
ATOM   1487  CG  LYS H 195      14.417  14.189  13.624  1.00  0.00           C  
ATOM   1488  CD  LYS H 195      13.479  15.172  12.918  1.00  0.00           C  
ATOM   1489  CE  LYS H 195      13.556  15.100  11.391  1.00  0.00           C  
ATOM   1490  NZ  LYS H 195      12.622  16.077  10.790  1.00  0.00           N1+
ATOM   1491  C   LYS H 195      18.231  13.876  13.641  1.00 75.08           C  
ATOM   1492  O   LYS H 195      19.102  14.503  14.242  1.00 74.62           O  
ATOM   1493  N   ASN H 196      18.431  13.327  12.423  1.00 77.51           N  
ATOM   1494  CA  ASN H 196      19.666  13.456  11.701  1.00 79.38           C  
ATOM   1495  CB  ASN H 196      19.936  14.894  11.221  1.00 81.25           C  
ATOM   1496  CG  ASN H 196      18.884  15.246  10.176  1.00  0.00           C  
ATOM   1497  OD1 ASN H 196      18.651  14.492   9.233  1.00  0.00           O  
ATOM   1498  ND2 ASN H 196      18.218  16.417  10.355  1.00  0.00           N  
ATOM   1499  C   ASN H 196      20.797  13.033  12.584  1.00 76.69           C  
ATOM   1500  O   ASN H 196      21.759  13.773  12.779  1.00 76.30           O  
ATOM   1501  N   LEU H 197      20.717  11.804  13.121  1.00 74.99           N  
ATOM   1502  CA  LEU H 197      21.707  11.306  14.033  1.00 74.43           C  
ATOM   1503  CB  LEU H 197      21.337   9.930  14.619  1.00 72.28           C  
ATOM   1504  CG  LEU H 197      20.066   9.955  15.488  1.00 68.64           C  
ATOM   1505  CD1 LEU H 197      19.745   8.562  16.051  1.00 65.84           C  
ATOM   1506  CD2 LEU H 197      20.168  11.022  16.588  1.00 64.33           C  
ATOM   1507  C   LEU H 197      23.026  11.157  13.341  1.00 77.90           C  
ATOM   1508  O   LEU H 197      23.099  10.791  12.168  1.00 80.30           O  
ATOM   1509  N   THR H 198      24.110  11.461  14.083  1.00 78.96           N  
ATOM   1510  CA  THR H 198      25.451  11.365  13.581  1.00 80.86           C  
ATOM   1511  CB  THR H 198      26.112  12.701  13.414  1.00 86.29           C  
ATOM   1512  OG1 THR H 198      26.233  13.348  14.671  1.00  0.00           O  
ATOM   1513  CG2 THR H 198      25.257  13.553  12.461  1.00  0.00           C  
ATOM   1514  C   THR H 198      26.248  10.600  14.593  1.00 78.92           C  
ATOM   1515  O   THR H 198      25.755  10.275  15.670  1.00 78.09           O  
ATOM   1516  N   SER H 199      27.514  10.289  14.255  1.00 79.43           N  
ATOM   1517  CA  SER H 199      28.378   9.519  15.106  1.00 80.64           C  
ATOM   1518  CB  SER H 199      29.755   9.257  14.471  1.00 84.10           C  
ATOM   1519  OG  SER H 199      29.616   8.501  13.278  1.00 85.19           O  
ATOM   1520  C   SER H 199      28.630  10.282  16.370  1.00 78.92           C  
ATOM   1521  O   SER H 199      28.801   9.698  17.438  1.00 78.63           O  
ATOM   1522  N   ASP H 200      28.646  11.620  16.266  1.00 78.44           N  
ATOM   1523  CA  ASP H 200      28.945  12.525  17.343  1.00 81.33           C  
ATOM   1524  CB  ASP H 200      28.959  13.986  16.844  1.00 89.29           C  
ATOM   1525  CG  ASP H 200      29.368  14.932  17.963  1.00 99.16           C  
ATOM   1526  OD1 ASP H 200      28.625  15.022  18.976  1.00  0.00           O  
ATOM   1527  OD2 ASP H 200      30.423  15.603  17.805  1.00  0.00           O1-
ATOM   1528  C   ASP H 200      27.903  12.409  18.417  1.00 77.61           C  
ATOM   1529  O   ASP H 200      28.190  12.604  19.596  1.00 77.49           O  
ATOM   1530  N   ASP H 201      26.661  12.085  18.023  1.00 74.50           N  
ATOM   1531  CA  ASP H 201      25.508  12.034  18.877  1.00 71.44           C  
ATOM   1532  CB  ASP H 201      24.191  11.880  18.099  1.00 74.11           C  
ATOM   1533  CG  ASP H 201      23.902  13.227  17.454  1.00 79.86           C  
ATOM   1534  OD1 ASP H 201      24.393  14.253  17.996  1.00 83.47           O  
ATOM   1535  OD2 ASP H 201      23.190  13.253  16.415  1.00 79.99           O1-
ATOM   1536  C   ASP H 201      25.570  10.946  19.909  1.00 69.22           C  
ATOM   1537  O   ASP H 201      24.815  11.003  20.878  1.00 65.55           O  
ATOM   1538  N   THR H 202      26.403   9.901  19.722  1.00 67.91           N  
ATOM   1539  CA  THR H 202      26.426   8.831  20.688  1.00 66.21           C  
ATOM   1540  CB  THR H 202      27.477   7.796  20.432  1.00 65.76           C  
ATOM   1541  OG1 THR H 202      28.766   8.386  20.441  1.00 64.62           O  
ATOM   1542  CG2 THR H 202      27.211   7.147  19.073  1.00 62.78           C  
ATOM   1543  C   THR H 202      26.675   9.384  22.054  1.00 63.32           C  
ATOM   1544  O   THR H 202      27.663  10.079  22.293  1.00 61.04           O  
ATOM   1545  N   ALA H 203      25.750   9.089  22.992  1.00 60.56           N  
ATOM   1546  CA  ALA H 203      25.898   9.571  24.335  1.00 59.91           C  
ATOM   1547  CB  ALA H 203      25.841  11.102  24.452  1.00 58.43           C  
ATOM   1548  C   ALA H 203      24.776   9.025  25.161  1.00 55.45           C  
ATOM   1549  O   ALA H 203      23.880   8.350  24.655  1.00 52.78           O  
ATOM   1550  N   VAL H 204      24.824   9.286  26.483  1.00 53.06           N  
ATOM   1551  CA  VAL H 204      23.778   8.856  27.364  1.00 52.42           C  
ATOM   1552  CB  VAL H 204      24.279   8.435  28.714  1.00 50.72           C  
ATOM   1553  CG1 VAL H 204      23.076   8.036  29.584  1.00 49.50           C  
ATOM   1554  CG2 VAL H 204      25.312   7.314  28.523  1.00 55.03           C  
ATOM   1555  C   VAL H 204      22.879  10.038  27.563  1.00 54.99           C  
ATOM   1556  O   VAL H 204      23.350  11.153  27.782  1.00 57.93           O  
ATOM   1557  N   TYR H 205      21.548   9.827  27.492  1.00 50.54           N  
ATOM   1558  CA  TYR H 205      20.635  10.927  27.632  1.00 50.78           C  
ATOM   1559  CB  TYR H 205      19.603  11.019  26.493  1.00 51.44           C  
ATOM   1560  CG  TYR H 205      20.327  11.363  25.234  1.00 54.68           C  
ATOM   1561  CD1 TYR H 205      20.914  10.389  24.460  1.00 54.31           C  
ATOM   1562  CD2 TYR H 205      20.410  12.674  24.825  1.00 57.32           C  
ATOM   1563  CE1 TYR H 205      21.578  10.718  23.302  1.00 57.17           C  
ATOM   1564  CE2 TYR H 205      21.073  13.009  23.668  1.00 54.47           C  
ATOM   1565  CZ  TYR H 205      21.658  12.031  22.902  1.00 54.29           C  
ATOM   1566  OH  TYR H 205      22.340  12.377  21.715  1.00 62.91           O  
ATOM   1567  C   TYR H 205      19.868  10.754  28.908  1.00 55.97           C  
ATOM   1568  O   TYR H 205      19.197   9.744  29.117  1.00 59.86           O  
ATOM   1569  N   PHE H 206      19.942  11.770  29.796  1.00 50.35           N  
ATOM   1570  CA  PHE H 206      19.272  11.695  31.064  1.00 50.14           C  
ATOM   1571  CB  PHE H 206      20.121  12.170  32.262  1.00 49.23           C  
ATOM   1572  CG  PHE H 206      21.345  11.336  32.434  1.00 50.35           C  
ATOM   1573  CD1 PHE H 206      22.506  11.663  31.775  1.00 52.92           C  
ATOM   1574  CD2 PHE H 206      21.345  10.240  33.264  1.00 49.52           C  
ATOM   1575  CE1 PHE H 206      23.644  10.907  31.933  1.00 56.14           C  
ATOM   1576  CE2 PHE H 206      22.480   9.480  33.427  1.00 58.83           C  
ATOM   1577  CZ  PHE H 206      23.634   9.811  32.761  1.00 59.44           C  
ATOM   1578  C   PHE H 206      18.128  12.659  31.041  1.00 54.08           C  
ATOM   1579  O   PHE H 206      18.199  13.711  30.409  1.00 55.10           O  
ATOM   1580  N   CYS H 207      17.017  12.300  31.713  1.00 51.05           N  
ATOM   1581  CA  CYS H 207      15.946  13.236  31.887  1.00 50.08           C  
ATOM   1582  CB  CYS H 207      14.532  12.677  31.581  1.00 48.29           C  
ATOM   1583  SG  CYS H 207      14.076  11.201  32.545  1.00 67.89           S  
ATOM   1584  C   CYS H 207      16.026  13.605  33.330  1.00 52.15           C  
ATOM   1585  O   CYS H 207      16.332  12.766  34.174  1.00 55.16           O  
ATOM   1586  N   THR H 208      15.823  14.893  33.652  1.00 43.89           N  
ATOM   1587  CA  THR H 208      15.915  15.294  35.020  1.00 42.55           C  
ATOM   1588  CB  THR H 208      17.254  15.870  35.354  1.00 46.17           C  
ATOM   1589  OG1 THR H 208      17.294  16.252  36.719  1.00  0.00           O  
ATOM   1590  CG2 THR H 208      17.522  17.067  34.430  1.00  0.00           C  
ATOM   1591  C   THR H 208      14.879  16.338  35.253  1.00 47.04           C  
ATOM   1592  O   THR H 208      14.462  17.015  34.315  1.00 48.23           O  
ATOM   1593  N   THR H 209      14.411  16.464  36.512  1.00 46.18           N  
ATOM   1594  CA  THR H 209      13.419  17.454  36.812  1.00 46.16           C  
ATOM   1595  CB  THR H 209      12.014  16.943  36.658  1.00 49.01           C  
ATOM   1596  OG1 THR H 209      11.089  18.016  36.743  1.00  0.00           O  
ATOM   1597  CG2 THR H 209      11.738  15.914  37.768  1.00  0.00           C  
ATOM   1598  C   THR H 209      13.571  17.881  38.242  1.00 50.56           C  
ATOM   1599  O   THR H 209      14.121  17.159  39.072  1.00 55.52           O  
ATOM   1600  N   THR H 210      13.071  19.090  38.566  1.00 48.46           N  
ATOM   1601  CA  THR H 210      13.105  19.550  39.921  1.00 57.59           C  
ATOM   1602  CB  THR H 210      12.826  21.016  40.067  1.00 49.95           C  
ATOM   1603  OG1 THR H 210      13.069  21.432  41.403  1.00  0.00           O  
ATOM   1604  CG2 THR H 210      11.359  21.279  39.687  1.00  0.00           C  
ATOM   1605  C   THR H 210      12.003  18.797  40.599  1.00 60.94           C  
ATOM   1606  O   THR H 210      11.131  18.248  39.931  1.00 66.58           O  
ATOM   1607  N   SER H 211      11.926  19.102  41.876  1.00 46.30           N  
ATOM   1608  CA  SER H 211      10.746  18.867  42.620  1.00 43.42           C  
ATOM   1609  CB  SER H 211      10.983  18.342  44.049  1.00  6.75           C  
ATOM   1610  OG  SER H 211      11.400  19.401  44.907  1.00 13.20           O  
ATOM   1611  C   SER H 211      10.224  20.255  42.880  1.00 46.65           C  
ATOM   1612  O   SER H 211      10.931  21.240  42.714  1.00 44.88           O  
ATOM   1613  N   THR H 212       8.962  20.434  43.269  1.00 46.42           N  
ATOM   1614  CA  THR H 212       8.661  21.789  43.636  1.00 46.63           C  
ATOM   1615  CB  THR H 212       7.263  22.218  43.307  1.00 48.02           C  
ATOM   1616  OG1 THR H 212       6.318  21.402  43.984  1.00 94.82           O  
ATOM   1617  CG2 THR H 212       7.073  22.115  41.796  1.00 92.93           C  
ATOM   1618  C   THR H 212       8.828  21.852  45.127  1.00 48.26           C  
ATOM   1619  O   THR H 212       8.525  20.882  45.817  1.00 47.38           O  
ATOM   1620  N   TYR H 213       9.362  22.974  45.664  1.00 47.44           N  
ATOM   1621  CA  TYR H 213       9.563  23.106  47.084  1.00 47.98           C  
ATOM   1622  CB  TYR H 213      11.064  23.265  47.433  1.00 49.42           C  
ATOM   1623  CG  TYR H 213      11.270  23.737  48.833  1.00 50.86           C  
ATOM   1624  CD1 TYR H 213      11.064  22.923  49.928  1.00 52.54           C  
ATOM   1625  CD2 TYR H 213      11.717  25.020  49.042  1.00 54.99           C  
ATOM   1626  CE1 TYR H 213      11.276  23.399  51.205  1.00 54.77           C  
ATOM   1627  CE2 TYR H 213      11.929  25.499  50.314  1.00 55.97           C  
ATOM   1628  CZ  TYR H 213      11.706  24.690  51.402  1.00 58.75           C  
ATOM   1629  OH  TYR H 213      11.925  25.185  52.705  1.00 60.75           O  
ATOM   1630  C   TYR H 213       8.796  24.306  47.548  1.00 51.35           C  
ATOM   1631  O   TYR H 213       9.089  25.431  47.146  1.00 48.31           O  
ATOM   1632  N   ASP H 214       7.778  24.084  48.410  1.00 50.58           N  
ATOM   1633  CA  ASP H 214       6.961  25.169  48.879  1.00 52.44           C  
ATOM   1634  CB  ASP H 214       5.454  24.950  48.651  1.00 50.75           C  
ATOM   1635  CG  ASP H 214       4.708  26.258  48.899  1.00 49.35           C  
ATOM   1636  OD1 ASP H 214       4.975  26.919  49.937  1.00  0.00           O  
ATOM   1637  OD2 ASP H 214       3.867  26.620  48.033  1.00  0.00           O1-
ATOM   1638  C   ASP H 214       7.161  25.310  50.354  1.00 53.15           C  
ATOM   1639  O   ASP H 214       6.994  24.355  51.116  1.00 53.57           O  
ATOM   1640  N   LYS H 215       7.521  26.526  50.798  1.00 54.03           N  
ATOM   1641  CA  LYS H 215       7.748  26.703  52.195  1.00 55.90           C  
ATOM   1642  CB  LYS H 215       8.964  27.591  52.488  1.00 59.79           C  
ATOM   1643  CG  LYS H 215       9.317  27.650  53.976  1.00 92.02           C  
ATOM   1644  CD  LYS H 215      10.727  28.169  54.267  1.00  0.00           C  
ATOM   1645  CE  LYS H 215      10.816  29.692  54.374  1.00  0.00           C  
ATOM   1646  NZ  LYS H 215      12.175  30.085  54.811  1.00  0.00           N1+
ATOM   1647  C   LYS H 215       6.507  27.276  52.798  1.00 57.26           C  
ATOM   1648  O   LYS H 215       5.977  28.300  52.363  1.00 54.29           O  
ATOM   1649  N   TRP H 216       6.018  26.577  53.837  1.00 55.59           N  
ATOM   1650  CA  TRP H 216       4.795  26.910  54.493  1.00 59.40           C  
ATOM   1651  CB  TRP H 216       4.099  25.624  54.981  1.00 59.97           C  
ATOM   1652  CG  TRP H 216       2.764  25.756  55.668  1.00 65.66           C  
ATOM   1653  CD2 TRP H 216       1.514  25.686  54.970  1.00 37.28           C  
ATOM   1654  CD1 TRP H 216       2.460  25.909  56.991  1.00 36.08           C  
ATOM   1655  NE1 TRP H 216       1.094  25.943  57.157  1.00  0.00           N  
ATOM   1656  CE2 TRP H 216       0.500  25.805  55.920  1.00 38.52           C  
ATOM   1657  CE3 TRP H 216       1.237  25.530  53.643  1.00  0.00           C  
ATOM   1658  CZ2 TRP H 216      -0.814  25.772  55.552  1.00  0.00           C  
ATOM   1659  CZ3 TRP H 216      -0.091  25.497  53.275  1.00  0.00           C  
ATOM   1660  CH2 TRP H 216      -1.095  25.616  54.212  1.00  0.00           C  
ATOM   1661  C   TRP H 216       5.167  27.727  55.683  1.00 63.71           C  
ATOM   1662  O   TRP H 216       5.092  27.265  56.820  1.00 64.69           O  
ATOM   1663  N   SER H 217       5.600  28.978  55.432  1.00 66.51           N  
ATOM   1664  CA  SER H 217       5.936  29.891  56.482  1.00 66.85           C  
ATOM   1665  CB  SER H 217       6.634  31.157  55.947  1.00 68.86           C  
ATOM   1666  OG  SER H 217       6.800  32.106  56.988  1.00164.94           O  
ATOM   1667  C   SER H 217       4.654  30.311  57.109  1.00 69.32           C  
ATOM   1668  O   SER H 217       4.561  30.501  58.321  1.00 72.49           O  
ATOM   1669  N   GLY H 218       3.620  30.432  56.261  1.00 66.00           N  
ATOM   1670  CA  GLY H 218       2.352  30.948  56.658  1.00 68.73           C  
ATOM   1671  C   GLY H 218       2.336  32.315  56.070  1.00 67.69           C  
ATOM   1672  O   GLY H 218       3.145  33.162  56.442  1.00 65.57           O  
ATOM   1673  N   LEU H 219       1.433  32.516  55.092  1.00 65.03           N  
ATOM   1674  CA  LEU H 219       1.223  33.751  54.400  1.00 66.71           C  
ATOM   1675  CB  LEU H 219       0.670  34.903  55.270  1.00 83.22           C  
ATOM   1676  CG  LEU H 219       1.571  35.400  56.409  1.00  0.00           C  
ATOM   1677  CD1 LEU H 219       2.786  36.136  55.847  1.00  0.00           C  
ATOM   1678  CD2 LEU H 219       0.797  36.257  57.422  1.00  0.00           C  
ATOM   1679  C   LEU H 219       2.466  34.152  53.685  1.00 69.20           C  
ATOM   1680  O   LEU H 219       2.580  35.273  53.201  1.00 70.29           O  
ATOM   1681  N   HIS H 220       3.445  33.240  53.588  1.00 64.67           N  
ATOM   1682  CA  HIS H 220       4.606  33.546  52.814  1.00 62.78           C  
ATOM   1683  ND1 HIS H 220       5.564  35.832  55.259  1.00  0.00           N  
ATOM   1684  CG  HIS H 220       5.948  35.344  54.032  1.00 92.19           C  
ATOM   1685  CB  HIS H 220       5.866  33.907  53.620  1.00 61.16           C  
ATOM   1686  NE2 HIS H 220       6.298  37.571  54.082  1.00  0.00           N  
ATOM   1687  CD2 HIS H 220       6.395  36.418  53.325  1.00 36.59           C  
ATOM   1688  CE1 HIS H 220       5.793  37.170  55.235  1.00 41.69           C  
ATOM   1689  C   HIS H 220       4.972  32.298  52.108  1.00 63.40           C  
ATOM   1690  O   HIS H 220       5.876  31.589  52.546  1.00 66.90           O  
ATOM   1691  N   HIS H 221       4.291  31.968  51.002  1.00 61.81           N  
ATOM   1692  CA  HIS H 221       4.792  30.781  50.390  1.00 60.21           C  
ATOM   1693  ND1 HIS H 221       4.141  30.586  47.169  1.00  0.00           N  
ATOM   1694  CG  HIS H 221       3.345  30.520  48.291  1.00102.82           C  
ATOM   1695  CB  HIS H 221       3.787  29.925  49.594  1.00 62.92           C  
ATOM   1696  NE2 HIS H 221       2.165  31.436  46.599  1.00  0.00           N  
ATOM   1697  CD2 HIS H 221       2.143  31.045  47.928  1.00  0.00           C  
ATOM   1698  CE1 HIS H 221       3.385  31.140  46.186  1.00  0.00           C  
ATOM   1699  C   HIS H 221       5.884  31.205  49.473  1.00 56.91           C  
ATOM   1700  O   HIS H 221       5.812  32.259  48.837  1.00 57.29           O  
ATOM   1701  N   ASP H 222       6.946  30.382  49.420  1.00 53.84           N  
ATOM   1702  CA  ASP H 222       8.083  30.628  48.585  1.00 51.21           C  
ATOM   1703  CB  ASP H 222       9.392  30.690  49.393  1.00 54.50           C  
ATOM   1704  CG  ASP H 222      10.560  31.002  48.464  1.00 80.68           C  
ATOM   1705  OD1 ASP H 222      10.340  31.121  47.229  1.00  0.00           O  
ATOM   1706  OD2 ASP H 222      11.701  31.116  48.986  1.00  0.00           O1-
ATOM   1707  C   ASP H 222       8.160  29.447  47.688  1.00 52.16           C  
ATOM   1708  O   ASP H 222       8.044  28.314  48.151  1.00 51.01           O  
ATOM   1709  N   GLY H 223       8.317  29.677  46.372  1.00 48.22           N  
ATOM   1710  CA  GLY H 223       8.433  28.544  45.514  1.00 49.72           C  
ATOM   1711  C   GLY H 223       9.887  28.425  45.186  1.00 52.14           C  
ATOM   1712  O   GLY H 223      10.585  29.433  45.101  1.00 51.25           O  
ATOM   1713  N   VAL H 224      10.392  27.183  45.019  1.00 49.54           N  
ATOM   1714  CA  VAL H 224      11.786  27.002  44.708  1.00 50.78           C  
ATOM   1715  CB  VAL H 224      12.641  26.842  45.930  1.00 55.29           C  
ATOM   1716  CG1 VAL H 224      14.097  26.587  45.498  1.00  0.00           C  
ATOM   1717  CG2 VAL H 224      12.455  28.088  46.810  1.00  0.00           C  
ATOM   1718  C   VAL H 224      11.932  25.726  43.931  1.00 50.66           C  
ATOM   1719  O   VAL H 224      11.107  24.823  44.063  1.00 48.02           O  
ATOM   1720  N   MET H 225      12.987  25.621  43.085  1.00 45.52           N  
ATOM   1721  CA  MET H 225      13.196  24.403  42.346  1.00 46.25           C  
ATOM   1722  CB  MET H 225      12.490  24.367  40.978  1.00 42.92           C  
ATOM   1723  CG  MET H 225      13.301  25.030  39.865  1.00 43.39           C  
ATOM   1724  SD  MET H 225      13.634  26.799  40.106  1.00  0.00           S  
ATOM   1725  CE  MET H 225      14.935  26.855  38.841  1.00  0.00           C  
ATOM   1726  C   MET H 225      14.669  24.216  42.058  1.00 48.33           C  
ATOM   1727  O   MET H 225      15.411  25.186  41.933  1.00 50.64           O  
ATOM   1728  N   ALA H 226      15.112  22.937  41.968  1.00 46.70           N  
ATOM   1729  CA  ALA H 226      16.434  22.479  41.614  1.00 50.31           C  
ATOM   1730  CB  ALA H 226      17.373  22.347  42.827  1.00 19.42           C  
ATOM   1731  C   ALA H 226      16.276  21.097  41.005  1.00 50.12           C  
ATOM   1732  O   ALA H 226      15.374  20.359  41.388  1.00 49.16           O  
ATOM   1733  N   PHE H 227      17.167  20.682  40.070  1.00 50.79           N  
ATOM   1734  CA  PHE H 227      17.000  19.437  39.350  1.00 49.44           C  
ATOM   1735  CB  PHE H 227      17.662  19.518  37.967  1.00 51.57           C  
ATOM   1736  CG  PHE H 227      16.866  20.675  37.475  1.00 53.53           C  
ATOM   1737  CD1 PHE H 227      15.597  20.474  36.996  1.00 38.46           C  
ATOM   1738  CD2 PHE H 227      17.330  21.969  37.570  1.00 28.86           C  
ATOM   1739  CE1 PHE H 227      14.832  21.537  36.573  1.00 37.17           C  
ATOM   1740  CE2 PHE H 227      16.569  23.035  37.148  1.00 36.09           C  
ATOM   1741  CZ  PHE H 227      15.315  22.823  36.640  1.00 35.56           C  
ATOM   1742  C   PHE H 227      17.496  18.303  40.189  1.00 51.03           C  
ATOM   1743  O   PHE H 227      18.619  17.817  40.060  1.00 51.70           O  
ATOM   1744  N   SER H 228      16.616  17.880  41.118  1.00 48.99           N  
ATOM   1745  CA  SER H 228      16.845  16.835  42.072  1.00 50.60           C  
ATOM   1746  CB  SER H 228      15.944  16.961  43.314  1.00 52.02           C  
ATOM   1747  OG  SER H 228      14.576  16.855  42.945  1.00  0.00           O  
ATOM   1748  C   SER H 228      16.628  15.478  41.501  1.00 52.32           C  
ATOM   1749  O   SER H 228      17.330  14.539  41.886  1.00 54.37           O  
ATOM   1750  N   SER H 229      15.663  15.311  40.564  1.00 53.90           N  
ATOM   1751  CA  SER H 229      15.461  13.918  40.246  1.00 51.97           C  
ATOM   1752  CB  SER H 229      13.984  13.495  40.181  1.00 53.19           C  
ATOM   1753  OG  SER H 229      13.375  14.034  39.019  1.00 22.69           O  
ATOM   1754  C   SER H 229      16.041  13.622  38.902  1.00 50.39           C  
ATOM   1755  O   SER H 229      15.974  14.442  37.988  1.00 49.50           O  
ATOM   1756  N   TRP H 230      16.626  12.414  38.746  1.00 49.98           N  
ATOM   1757  CA  TRP H 230      17.243  12.076  37.496  1.00 47.49           C  
ATOM   1758  CB  TRP H 230      18.779  12.038  37.580  1.00 45.19           C  
ATOM   1759  CG  TRP H 230      19.420  13.385  37.803  1.00 46.05           C  
ATOM   1760  CD2 TRP H 230      20.220  14.071  36.826  1.00 45.93           C  
ATOM   1761  CD1 TRP H 230      19.411  14.173  38.917  1.00 50.08           C  
ATOM   1762  NE1 TRP H 230      20.147  15.311  38.694  1.00 48.87           N  
ATOM   1763  CE2 TRP H 230      20.654  15.260  37.411  1.00 43.46           C  
ATOM   1764  CE3 TRP H 230      20.566  13.734  35.549  1.00 48.49           C  
ATOM   1765  CZ2 TRP H 230      21.444  16.136  36.721  1.00 45.02           C  
ATOM   1766  CZ3 TRP H 230      21.361  14.620  34.855  1.00 45.98           C  
ATOM   1767  CH2 TRP H 230      21.791  15.797  35.431  1.00 46.08           C  
ATOM   1768  C   TRP H 230      16.808  10.713  37.076  1.00 52.15           C  
ATOM   1769  O   TRP H 230      16.521   9.845  37.901  1.00 54.00           O  
ATOM   1770  N   GLY H 231      16.754  10.509  35.746  1.00 53.60           N  
ATOM   1771  CA  GLY H 231      16.412   9.238  35.194  1.00 50.22           C  
ATOM   1772  C   GLY H 231      17.647   8.404  35.246  1.00 56.00           C  
ATOM   1773  O   GLY H 231      18.733   8.900  35.540  1.00 57.32           O  
ATOM   1774  N   GLN H 232      17.500   7.098  34.960  1.00 56.76           N  
ATOM   1775  CA  GLN H 232      18.601   6.180  34.995  1.00 59.70           C  
ATOM   1776  CB  GLN H 232      18.203   4.697  34.861  1.00 64.57           C  
ATOM   1777  CG  GLN H 232      17.667   4.283  33.487  1.00 69.55           C  
ATOM   1778  CD  GLN H 232      16.207   4.684  33.362  1.00 75.98           C  
ATOM   1779  OE1 GLN H 232      15.658   5.378  34.215  1.00 70.14           O  
ATOM   1780  NE2 GLN H 232      15.556   4.227  32.261  1.00 57.06           N  
ATOM   1781  C   GLN H 232      19.554   6.499  33.882  1.00 61.09           C  
ATOM   1782  O   GLN H 232      20.754   6.254  33.996  1.00 62.29           O  
ATOM   1783  N   GLY H 233      19.035   7.021  32.751  1.00 59.74           N  
ATOM   1784  CA  GLY H 233      19.862   7.343  31.622  1.00 57.91           C  
ATOM   1785  C   GLY H 233      19.576   6.359  30.532  1.00 63.46           C  
ATOM   1786  O   GLY H 233      19.278   5.193  30.786  1.00 69.42           O  
ATOM   1787  N   THR H 234      19.644   6.833  29.270  1.00 61.18           N  
ATOM   1788  CA  THR H 234      19.417   5.979  28.138  1.00 59.96           C  
ATOM   1789  CB  THR H 234      18.178   6.336  27.367  1.00 60.42           C  
ATOM   1790  OG1 THR H 234      17.038   6.259  28.211  1.00 63.02           O  
ATOM   1791  CG2 THR H 234      18.023   5.363  26.186  1.00 55.86           C  
ATOM   1792  C   THR H 234      20.585   6.135  27.215  1.00 59.91           C  
ATOM   1793  O   THR H 234      20.888   7.235  26.755  1.00 58.76           O  
ATOM   1794  N   LEU H 235      21.268   5.019  26.898  1.00 57.94           N  
ATOM   1795  CA  LEU H 235      22.416   5.083  26.039  1.00 57.56           C  
ATOM   1796  CB  LEU H 235      23.428   3.951  26.292  1.00 61.48           C  
ATOM   1797  CG  LEU H 235      24.649   3.981  25.352  1.00 65.70           C  
ATOM   1798  CD1 LEU H 235      25.485   5.256  25.550  1.00 65.36           C  
ATOM   1799  CD2 LEU H 235      25.481   2.695  25.481  1.00 68.75           C  
ATOM   1800  C   LEU H 235      21.960   4.955  24.624  1.00 59.11           C  
ATOM   1801  O   LEU H 235      21.223   4.034  24.276  1.00 66.32           O  
ATOM   1802  N   ILE H 236      22.379   5.908  23.768  1.00 56.83           N  
ATOM   1803  CA  ILE H 236      22.043   5.829  22.378  1.00 61.45           C  
ATOM   1804  CB  ILE H 236      21.281   7.022  21.874  1.00 57.36           C  
ATOM   1805  CG1 ILE H 236      19.916   7.123  22.575  1.00 56.80           C  
ATOM   1806  CG2 ILE H 236      21.174   6.894  20.345  1.00 56.77           C  
ATOM   1807  CD1 ILE H 236      20.011   7.434  24.068  1.00  0.00           C  
ATOM   1808  C   ILE H 236      23.330   5.756  21.620  1.00 68.59           C  
ATOM   1809  O   ILE H 236      24.152   6.671  21.678  1.00 70.51           O  
ATOM   1810  N   SER H 237      23.536   4.651  20.876  1.00 69.51           N  
ATOM   1811  CA  SER H 237      24.759   4.505  20.141  1.00 66.20           C  
ATOM   1812  CB  SER H 237      25.426   3.133  20.327  1.00 62.78           C  
ATOM   1813  OG  SER H 237      25.805   2.957  21.684  1.00 93.36           O  
ATOM   1814  C   SER H 237      24.437   4.637  18.688  1.00 69.88           C  
ATOM   1815  O   SER H 237      23.517   3.997  18.178  1.00 67.71           O  
ATOM   1816  N   VAL H 238      25.208   5.485  17.982  1.00 70.72           N  
ATOM   1817  CA  VAL H 238      24.977   5.701  16.585  1.00 73.56           C  
ATOM   1818  CB  VAL H 238      24.977   7.159  16.235  1.00 72.64           C  
ATOM   1819  CG1 VAL H 238      24.745   7.304  14.723  1.00 76.28           C  
ATOM   1820  CG2 VAL H 238      23.929   7.871  17.106  1.00 71.97           C  
ATOM   1821  C   VAL H 238      26.108   5.072  15.841  1.00 77.79           C  
ATOM   1822  O   VAL H 238      27.251   5.518  15.942  1.00 75.50           O  
ATOM   1823  N   SER H 239      25.820   4.012  15.059  1.00 83.49           N  
ATOM   1824  CA  SER H 239      26.883   3.382  14.334  1.00 86.76           C  
ATOM   1825  CB  SER H 239      27.531   2.215  15.096  1.00 86.93           C  
ATOM   1826  OG  SER H 239      28.149   2.690  16.282  1.00 87.58           O  
ATOM   1827  C   SER H 239      26.320   2.817  13.072  1.00 87.70           C  
ATOM   1828  O   SER H 239      25.157   2.423  13.010  1.00 85.58           O  
ATOM   1829  N   ALA H 240      27.160   2.764  12.022  1.00 90.26           N  
ATOM   1830  CA  ALA H 240      26.739   2.219  10.768  1.00 90.32           C  
ATOM   1831  CB  ALA H 240      27.579   2.721   9.581  1.00 86.92           C  
ATOM   1832  C   ALA H 240      26.943   0.713  10.866  1.00 92.42           C  
ATOM   1833  O   ALA H 240      26.017  -0.040  10.464  1.00 93.91           O  
ATOM   1834  OXT ALA H 240      28.032   0.297  11.344  1.00  0.00           O1-
TER    1835      ALA H 240 
CONECT  163  666
CONECT  666  163
CONECT  977 1583
CONECT 1583  977
END
