# Supplementary material for: Fully automated antibody structure prediction using BIOVIA tools: Validation study
Source: PLoS One. 2017 May 18;12(5):e0177923. doi: 10.1371/journal.pone.0177923 (PMC5436848; doi:10.1371/journal.pone.0177923)
Supplement: S1 Dataset — Predicted structures using the Top5 framework method, Chothia CDR definition with no canonical filtering and generating 50 models. These were used in the detailed discussion of outliers and for comparison against predictions using canonical filtering. (ZIP) [file pone.0177923.s003.zip › 4PB0_LH_FV_FinalModel.pdb]

REMARK   Accelrys Discovery Studio PDB file
REMARK   Created:  2015-05-08T08:13:36Z
SSBOND   1 CYS L   23    CYS L   93                                     
SSBOND   2 CYS H  134    CYS H  210                                     
ATOM      1  N   ASP L   1      25.635  32.204  25.903  1.00 28.63           N1+
ATOM      2  CA  ASP L   1      25.216  31.575  27.175  1.00 28.43           C  
ATOM      3  CB  ASP L   1      25.082  30.053  27.007  1.00 29.38           C  
ATOM      4  CG  ASP L   1      23.915  29.798  26.068  1.00 32.39           C  
ATOM      5  OD1 ASP L   1      23.097  30.738  25.877  1.00 33.43           O  
ATOM      6  OD2 ASP L   1      23.827  28.662  25.530  1.00 35.02           O1-
ATOM      7  C   ASP L   1      26.235  31.846  28.232  1.00 28.28           C  
ATOM      8  O   ASP L   1      27.353  32.270  27.944  1.00 28.43           O  
ATOM      9  N   VAL L   2      25.855  31.617  29.503  1.00 25.55           N  
ATOM     10  CA  VAL L   2      26.749  31.870  30.594  1.00 24.29           C  
ATOM     11  CB  VAL L   2      26.046  31.944  31.923  1.00 24.81           C  
ATOM     12  CG1 VAL L   2      27.097  32.075  33.041  1.00 24.11           C  
ATOM     13  CG2 VAL L   2      25.038  33.107  31.871  1.00 24.45           C  
ATOM     14  C   VAL L   2      27.744  30.753  30.641  1.00 24.83           C  
ATOM     15  O   VAL L   2      27.386  29.576  30.617  1.00 24.42           O  
ATOM     16  N   VAL L   3      29.041  31.112  30.713  1.00 23.15           N  
ATOM     17  CA  VAL L   3      30.068  30.112  30.729  1.00 23.23           C  
ATOM     18  CB  VAL L   3      31.320  30.537  30.024  1.00 24.38           C  
ATOM     19  CG1 VAL L   3      32.377  29.435  30.195  1.00 24.70           C  
ATOM     20  CG2 VAL L   3      30.966  30.851  28.560  1.00 25.22           C  
ATOM     21  C   VAL L   3      30.427  29.842  32.153  1.00 23.05           C  
ATOM     22  O   VAL L   3      30.585  30.765  32.951  1.00 22.25           O  
ATOM     23  N   MET L   4      30.551  28.549  32.513  1.00 21.85           N  
ATOM     24  CA  MET L   4      30.906  28.207  33.857  1.00 21.36           C  
ATOM     25  CB  MET L   4      29.906  27.252  34.526  1.00 21.12           C  
ATOM     26  CG  MET L   4      28.499  27.845  34.619  1.00 21.80           C  
ATOM     27  SD  MET L   4      28.382  29.400  35.555  1.00 23.97           S  
ATOM     28  CE  MET L   4      28.696  28.640  37.172  1.00 23.44           C  
ATOM     29  C   MET L   4      32.246  27.537  33.799  1.00 22.85           C  
ATOM     30  O   MET L   4      32.453  26.608  33.020  1.00 22.82           O  
ATOM     31  N   THR L   5      33.201  28.005  34.631  1.00 22.28           N  
ATOM     32  CA  THR L   5      34.526  27.451  34.596  1.00 23.02           C  
ATOM     33  CB  THR L   5      35.580  28.480  34.306  1.00 25.24           C  
ATOM     34  OG1 THR L   5      35.310  29.123  33.070  1.00 27.56           O  
ATOM     35  CG2 THR L   5      36.950  27.785  34.245  1.00 27.31           C  
ATOM     36  C   THR L   5      34.833  26.880  35.945  1.00 22.94           C  
ATOM     37  O   THR L   5      34.581  27.512  36.969  1.00 22.96           O  
ATOM     38  N   GLN L   6      35.399  25.657  35.983  1.00 21.72           N  
ATOM     39  CA  GLN L   6      35.691  25.050  37.249  1.00 22.24           C  
ATOM     40  CB  GLN L   6      34.973  23.706  37.463  1.00 21.83           C  
ATOM     41  CG  GLN L   6      33.445  23.828  37.493  1.00 20.53           C  
ATOM     42  CD  GLN L   6      32.845  22.446  37.709  1.00 20.80           C  
ATOM     43  OE1 GLN L   6      31.755  22.151  37.224  1.00 20.46           O  
ATOM     44  NE2 GLN L   6      33.565  21.573  38.461  1.00 17.19           N  
ATOM     45  C   GLN L   6      37.160  24.786  37.342  1.00 24.03           C  
ATOM     46  O   GLN L   6      37.827  24.538  36.339  1.00 23.80           O  
ATOM     47  N   SER L   7      37.702  24.873  38.575  1.00 24.00           N  
ATOM     48  CA  SER L   7      39.089  24.594  38.824  1.00 24.99           C  
ATOM     49  CB  SER L   7      39.968  25.855  38.915  1.00 27.25           C  
ATOM     50  OG  SER L   7      40.005  26.533  37.667  1.00 21.77           O  
ATOM     51  C   SER L   7      39.155  23.940  40.168  1.00 25.04           C  
ATOM     52  O   SER L   7      38.360  24.268  41.048  1.00 25.10           O  
ATOM     53  N   PRO L   8      40.056  23.020  40.388  1.00 24.18           N  
ATOM     54  CA  PRO L   8      40.980  22.535  39.397  1.00 24.12           C  
ATOM     55  CD  PRO L   8      40.537  22.792  41.739  1.00 24.65           C  
ATOM     56  CB  PRO L   8      42.179  21.985  40.173  1.00 24.58           C  
ATOM     57  CG  PRO L   8      41.634  21.731  41.586  1.00 25.03           C  
ATOM     58  C   PRO L   8      40.310  21.483  38.573  1.00 25.15           C  
ATOM     59  O   PRO L   8      39.210  21.060  38.923  1.00 24.57           O  
ATOM     60  N   SER L   9      40.951  21.063  37.465  1.00 24.33           N  
ATOM     61  CA  SER L   9      40.420  20.016  36.644  1.00 25.02           C  
ATOM     62  CB  SER L   9      41.277  19.748  35.397  1.00 26.23           C  
ATOM     63  OG  SER L   9      40.696  18.703  34.634  1.00 21.37           O  
ATOM     64  C   SER L   9      40.412  18.756  37.451  1.00 24.38           C  
ATOM     65  O   SER L   9      39.442  18.001  37.428  1.00 23.27           O  
ATOM     66  N   SER L  10      41.504  18.483  38.190  1.00 23.45           N  
ATOM     67  CA  SER L  10      41.532  17.287  38.983  1.00 23.83           C  
ATOM     68  CB  SER L  10      42.397  16.155  38.405  1.00 27.09           C  
ATOM     69  OG  SER L  10      41.794  15.606  37.245  1.00 25.74           O  
ATOM     70  C   SER L  10      42.143  17.604  40.306  1.00 24.34           C  
ATOM     71  O   SER L  10      42.984  18.494  40.420  1.00 23.67           O  
ATOM     72  N   LEU L  11      41.700  16.885  41.360  1.00 23.27           N  
ATOM     73  CA  LEU L  11      42.337  17.046  42.631  1.00 24.32           C  
ATOM     74  CB  LEU L  11      41.617  17.983  43.623  1.00 25.33           C  
ATOM     75  CG  LEU L  11      40.241  17.527  44.127  1.00 28.58           C  
ATOM     76  CD1 LEU L  11      39.642  18.580  45.074  1.00 28.98           C  
ATOM     77  CD2 LEU L  11      39.304  17.160  42.972  1.00 31.08           C  
ATOM     78  C   LEU L  11      42.510  15.682  43.230  1.00 23.89           C  
ATOM     79  O   LEU L  11      41.671  14.801  43.054  1.00 22.37           O  
ATOM     80  N   SER L  12      43.647  15.458  43.918  1.00 22.58           N  
ATOM     81  CA  SER L  12      43.888  14.190  44.548  1.00 22.91           C  
ATOM     82  CB  SER L  12      45.226  13.540  44.143  1.00 23.86           C  
ATOM     83  OG  SER L  12      45.400  12.295  44.806  1.00 31.44           O  
ATOM     84  C   SER L  12      43.949  14.463  46.017  1.00 23.82           C  
ATOM     85  O   SER L  12      44.650  15.379  46.446  1.00 23.87           O  
ATOM     86  N   VAL L  13      43.209  13.673  46.826  1.00 22.13           N  
ATOM     87  CA  VAL L  13      43.145  13.945  48.236  1.00 22.79           C  
ATOM     88  CB  VAL L  13      41.878  14.668  48.599  1.00 24.41           C  
ATOM     89  CG1 VAL L  13      41.825  14.862  50.115  1.00 23.99           C  
ATOM     90  CG2 VAL L  13      41.808  15.991  47.828  1.00 24.96           C  
ATOM     91  C   VAL L  13      43.116  12.650  48.994  1.00 23.06           C  
ATOM     92  O   VAL L  13      42.509  11.673  48.559  1.00 22.08           O  
ATOM     93  N   THR L  14      43.778  12.612  50.170  1.00 22.81           N  
ATOM     94  CA  THR L  14      43.747  11.428  50.981  1.00 22.94           C  
ATOM     95  CB  THR L  14      44.938  11.254  51.884  1.00 26.29           C  
ATOM     96  OG1 THR L  14      45.045  12.350  52.776  1.00 30.17           O  
ATOM     97  CG2 THR L  14      46.212  11.142  51.032  1.00 27.20           C  
ATOM     98  C   THR L  14      42.528  11.517  51.841  1.00 23.27           C  
ATOM     99  O   THR L  14      41.965  12.594  52.027  1.00 22.47           O  
ATOM    100  N   ILE L  15      42.086  10.370  52.391  1.00 22.10           N  
ATOM    101  CA  ILE L  15      40.900  10.366  53.194  1.00 22.61           C  
ATOM    102  CB  ILE L  15      40.465   8.999  53.645  1.00 23.37           C  
ATOM    103  CG1 ILE L  15      40.079   8.123  52.443  1.00 22.10           C  
ATOM    104  CG2 ILE L  15      39.325   9.178  54.662  1.00 20.80           C  
ATOM    105  CD1 ILE L  15      41.269   7.718  51.580  1.00 31.79           C  
ATOM    106  C   ILE L  15      41.154  11.168  54.426  1.00 23.35           C  
ATOM    107  O   ILE L  15      42.215  11.075  55.041  1.00 23.12           O  
ATOM    108  N   GLY L  16      40.169  12.012  54.793  1.00 22.74           N  
ATOM    109  CA  GLY L  16      40.265  12.796  55.988  1.00 22.38           C  
ATOM    110  C   GLY L  16      40.743  14.177  55.667  1.00 23.31           C  
ATOM    111  O   GLY L  16      40.700  15.054  56.529  1.00 23.09           O  
ATOM    112  N   GLN L  17      41.210  14.424  54.428  1.00 22.02           N  
ATOM    113  CA  GLN L  17      41.689  15.738  54.095  1.00 22.85           C  
ATOM    114  CB  GLN L  17      42.687  15.788  52.926  1.00 23.76           C  
ATOM    115  CG  GLN L  17      44.074  15.219  53.199  1.00 26.54           C  
ATOM    116  CD  GLN L  17      44.850  15.397  51.902  1.00 29.28           C  
ATOM    117  OE1 GLN L  17      44.343  15.971  50.938  1.00 29.75           O  
ATOM    118  NE2 GLN L  17      46.115  14.901  51.874  1.00 27.08           N  
ATOM    119  C   GLN L  17      40.537  16.570  53.638  1.00 24.34           C  
ATOM    120  O   GLN L  17      39.495  16.055  53.234  1.00 23.43           O  
ATOM    121  N   PRO L  18      40.706  17.865  53.745  1.00 24.79           N  
ATOM    122  CA  PRO L  18      39.724  18.794  53.238  1.00 25.13           C  
ATOM    123  CD  PRO L  18      41.440  18.419  54.870  1.00 28.76           C  
ATOM    124  CB  PRO L  18      39.874  20.072  54.066  1.00 26.34           C  
ATOM    125  CG  PRO L  18      41.248  19.935  54.746  1.00 28.84           C  
ATOM    126  C   PRO L  18      39.923  19.018  51.769  1.00 25.24           C  
ATOM    127  O   PRO L  18      41.034  18.809  51.284  1.00 24.97           O  
ATOM    128  N   ALA L  19      38.872  19.441  51.035  1.00 23.85           N  
ATOM    129  CA  ALA L  19      39.024  19.707  49.631  1.00 23.26           C  
ATOM    130  CB  ALA L  19      38.541  18.557  48.731  1.00 24.19           C  
ATOM    131  C   ALA L  19      38.190  20.905  49.291  1.00 23.52           C  
ATOM    132  O   ALA L  19      37.157  21.151  49.913  1.00 22.22           O  
ATOM    133  N   SER L  20      38.636  21.696  48.289  1.00 22.96           N  
ATOM    134  CA  SER L  20      37.898  22.854  47.863  1.00 23.63           C  
ATOM    135  CB  SER L  20      38.551  24.192  48.251  1.00 24.98           C  
ATOM    136  OG  SER L  20      38.561  24.356  49.660  1.00 30.26           O  
ATOM    137  C   SER L  20      37.869  22.860  46.368  1.00 23.75           C  
ATOM    138  O   SER L  20      38.879  22.594  45.719  1.00 23.62           O  
ATOM    139  N   ILE L  21      36.698  23.188  45.785  1.00 22.13           N  
ATOM    140  CA  ILE L  21      36.547  23.247  44.355  1.00 22.24           C  
ATOM    141  CB  ILE L  21      35.554  22.252  43.825  1.00 22.90           C  
ATOM    142  CG1 ILE L  21      35.954  20.816  44.183  1.00 24.99           C  
ATOM    143  CG2 ILE L  21      35.423  22.475  42.312  1.00 25.92           C  
ATOM    144  CD1 ILE L  21      34.841  19.805  43.915  1.00 26.60           C  
ATOM    145  C   ILE L  21      35.976  24.598  44.042  1.00 22.92           C  
ATOM    146  O   ILE L  21      35.150  25.110  44.796  1.00 22.16           O  
ATOM    147  N   SER L  22      36.397  25.203  42.912  1.00 21.90           N  
ATOM    148  CA  SER L  22      35.957  26.531  42.574  1.00 22.89           C  
ATOM    149  CB  SER L  22      37.140  27.497  42.361  1.00 24.36           C  
ATOM    150  OG  SER L  22      36.680  28.797  42.028  1.00 32.20           O  
ATOM    151  C   SER L  22      35.165  26.511  41.293  1.00 22.65           C  
ATOM    152  O   SER L  22      35.438  25.727  40.387  1.00 21.91           O  
ATOM    153  N   CYS L  23      34.131  27.377  41.209  1.00 21.94           N  
ATOM    154  CA  CYS L  23      33.326  27.504  40.018  1.00 22.73           C  
ATOM    155  CB  CYS L  23      31.940  26.822  40.140  1.00 22.82           C  
ATOM    156  SG  CYS L  23      30.903  26.985  38.649  1.00 25.24           S  
ATOM    157  C   CYS L  23      33.129  28.972  39.767  1.00 23.39           C  
ATOM    158  O   CYS L  23      32.716  29.709  40.660  1.00 22.77           O  
ATOM    159  N   LYS L  24      33.437  29.442  38.537  1.00 23.22           N  
ATOM    160  CA  LYS L  24      33.290  30.840  38.222  1.00 24.19           C  
ATOM    161  CB  LYS L  24      34.607  31.520  37.814  1.00 26.25           C  
ATOM    162  CG  LYS L  24      35.642  31.567  38.937  1.00 31.70           C  
ATOM    163  CD  LYS L  24      37.047  31.913  38.444  1.00 35.16           C  
ATOM    164  CE  LYS L  24      38.095  31.943  39.557  1.00 46.07           C  
ATOM    165  NZ  LYS L  24      39.426  32.230  38.981  1.00 52.00           N1+
ATOM    166  C   LYS L  24      32.368  30.962  37.049  1.00 24.68           C  
ATOM    167  O   LYS L  24      32.377  30.126  36.148  1.00 24.96           O  
ATOM    168  N   SER L  25      31.553  32.037  37.030  1.00 23.02           N  
ATOM    169  CA  SER L  25      30.598  32.248  35.978  1.00 22.65           C  
ATOM    170  CB  SER L  25      29.164  32.447  36.504  1.00 23.05           C  
ATOM    171  OG  SER L  25      29.117  33.570  37.371  1.00 24.79           O  
ATOM    172  C   SER L  25      30.976  33.487  35.223  1.00 23.43           C  
ATOM    173  O   SER L  25      31.615  34.390  35.760  1.00 22.52           O  
ATOM    174  N   SER L  26      30.623  33.545  33.920  1.00 18.87           N  
ATOM    175  CA  SER L  26      30.957  34.646  33.047  1.00 19.03           C  
ATOM    176  CB  SER L  26      30.569  34.375  31.589  1.00 19.93           C  
ATOM    177  OG  SER L  26      31.244  33.222  31.112  1.00 19.70           O  
ATOM    178  C   SER L  26      30.205  35.874  33.454  1.00 22.94           C  
ATOM    179  O   SER L  26      30.688  36.992  33.273  1.00 23.14           O  
ATOM    180  N   GLN L  27      28.980  35.687  33.981  1.00 22.72           N  
ATOM    181  CA  GLN L  27      28.166  36.797  34.391  1.00 25.17           C  
ATOM    182  CB  GLN L  27      26.885  36.987  33.565  1.00 28.00           C  
ATOM    183  CG  GLN L  27      27.092  37.369  32.105  1.00 36.57           C  
ATOM    184  CD  GLN L  27      25.702  37.499  31.503  1.00 39.17           C  
ATOM    185  OE1 GLN L  27      25.309  36.722  30.634  1.00 39.29           O  
ATOM    186  NE2 GLN L  27      24.930  38.504  31.993  1.00 35.81           N  
ATOM    187  C   GLN L  27      27.660  36.481  35.756  1.00 25.84           C  
ATOM    188  O   GLN L  27      27.679  35.329  36.182  1.00 25.89           O  
ATOM    189  N   SER L  28      27.167  37.510  36.472  1.00 21.90           N  
ATOM    190  CA  SER L  28      26.660  37.317  37.801  1.00 21.80           C  
ATOM    191  CB  SER L  28      26.263  38.637  38.489  1.00 23.28           C  
ATOM    192  OG  SER L  28      25.751  38.387  39.789  1.00 23.08           O  
ATOM    193  C   SER L  28      25.452  36.426  37.743  1.00 21.14           C  
ATOM    194  O   SER L  28      24.625  36.513  36.836  1.00 24.18           O  
ATOM    195  N   LEU L  29      25.399  35.482  38.705  1.00 19.54           N  
ATOM    196  CA  LEU L  29      24.367  34.504  38.918  1.00 20.98           C  
ATOM    197  CB  LEU L  29      24.862  33.243  39.639  1.00 20.52           C  
ATOM    198  CG  LEU L  29      25.855  32.459  38.757  1.00 21.46           C  
ATOM    199  CD1 LEU L  29      26.180  31.081  39.351  1.00 20.04           C  
ATOM    200  CD2 LEU L  29      25.359  32.380  37.303  1.00 23.19           C  
ATOM    201  C   LEU L  29      23.169  35.073  39.616  1.00 24.82           C  
ATOM    202  O   LEU L  29      22.120  34.431  39.661  1.00 24.80           O  
ATOM    203  N   LEU L  30      23.326  36.241  40.267  1.00 24.57           N  
ATOM    204  CA  LEU L  30      22.263  36.854  41.010  1.00 25.82           C  
ATOM    205  CB  LEU L  30      22.709  38.197  41.615  1.00 29.12           C  
ATOM    206  CG  LEU L  30      21.641  38.937  42.437  1.00 32.38           C  
ATOM    207  CD1 LEU L  30      21.270  38.147  43.702  1.00 27.69           C  
ATOM    208  CD2 LEU L  30      22.083  40.379  42.744  1.00 29.86           C  
ATOM    209  C   LEU L  30      21.130  37.128  40.065  1.00 28.57           C  
ATOM    210  O   LEU L  30      21.303  37.794  39.044  1.00 27.83           O  
ATOM    211  N   ASP L  31      19.930  36.606  40.390  1.00 26.74           N  
ATOM    212  CA  ASP L  31      18.772  36.780  39.559  1.00 29.27           C  
ATOM    213  CB  ASP L  31      17.797  35.593  39.678  1.00 30.31           C  
ATOM    214  CG  ASP L  31      16.917  35.507  38.438  1.00 35.04           C  
ATOM    215  OD1 ASP L  31      16.018  36.370  38.269  1.00 42.01           O  
ATOM    216  OD2 ASP L  31      17.126  34.553  37.642  1.00 37.88           O1-
ATOM    217  C   ASP L  31      18.083  38.044  39.992  1.00 34.74           C  
ATOM    218  O   ASP L  31      18.358  38.580  41.063  1.00 36.60           O  
ATOM    219  N   SER L  32      17.151  38.552  39.160  1.00 37.02           N  
ATOM    220  CA  SER L  32      16.451  39.775  39.442  1.00 36.71           C  
ATOM    221  CB  SER L  32      15.520  40.211  38.298  1.00 40.04           C  
ATOM    222  OG  SER L  32      16.276  40.465  37.122  1.00 45.70           O  
ATOM    223  C   SER L  32      15.604  39.579  40.660  1.00 37.67           C  
ATOM    224  O   SER L  32      15.376  40.515  41.425  1.00 41.82           O  
ATOM    225  N   ASP L  33      15.120  38.340  40.869  1.00 33.63           N  
ATOM    226  CA  ASP L  33      14.286  38.036  41.994  1.00 28.92           C  
ATOM    227  CB  ASP L  33      13.621  36.642  41.939  1.00 30.85           C  
ATOM    228  CG  ASP L  33      14.657  35.528  41.960  1.00 34.25           C  
ATOM    229  OD1 ASP L  33      15.870  35.822  41.791  1.00 32.16           O  
ATOM    230  OD2 ASP L  33      14.237  34.355  42.149  1.00 33.07           O1-
ATOM    231  C   ASP L  33      15.104  38.179  43.239  1.00 31.95           C  
ATOM    232  O   ASP L  33      14.563  38.370  44.325  1.00 31.54           O  
ATOM    233  N   GLY L  34      16.442  38.086  43.126  1.00 27.94           N  
ATOM    234  CA  GLY L  34      17.250  38.265  44.299  1.00 31.16           C  
ATOM    235  C   GLY L  34      17.857  36.957  44.710  1.00 34.31           C  
ATOM    236  O   GLY L  34      18.608  36.905  45.684  1.00 30.46           O  
ATOM    237  N   GLY L  35      17.563  35.862  43.982  1.00 30.42           N  
ATOM    238  CA  GLY L  35      18.135  34.603  44.374  1.00 28.48           C  
ATOM    239  C   GLY L  35      19.209  34.234  43.395  1.00 29.74           C  
ATOM    240  O   GLY L  35      19.239  34.723  42.268  1.00 26.30           O  
ATOM    241  N   THR L  36      20.135  33.348  43.821  1.00 25.59           N  
ATOM    242  CA  THR L  36      21.214  32.904  42.981  1.00 22.82           C  
ATOM    243  CB  THR L  36      22.558  33.141  43.605  1.00 24.84           C  
ATOM    244  OG1 THR L  36      22.721  34.524  43.882  1.00 28.24           O  
ATOM    245  CG2 THR L  36      23.651  32.661  42.638  1.00 19.70           C  
ATOM    246  C   THR L  36      21.040  31.426  42.802  1.00 23.99           C  
ATOM    247  O   THR L  36      21.078  30.674  43.776  1.00 19.89           O  
ATOM    248  N   TYR L  37      20.869  30.963  41.544  1.00 20.28           N  
ATOM    249  CA  TYR L  37      20.604  29.566  41.338  1.00 19.13           C  
ATOM    250  CB  TYR L  37      19.555  29.324  40.239  1.00 16.66           C  
ATOM    251  CG  TYR L  37      18.282  30.000  40.631  1.00 20.84           C  
ATOM    252  CD1 TYR L  37      17.465  29.456  41.593  1.00 22.81           C  
ATOM    253  CD2 TYR L  37      17.891  31.174  40.025  1.00 20.48           C  
ATOM    254  CE1 TYR L  37      16.289  30.067  41.955  1.00 21.36           C  
ATOM    255  CE2 TYR L  37      16.713  31.789  40.384  1.00 19.38           C  
ATOM    256  CZ  TYR L  37      15.910  31.235  41.352  1.00 24.17           C  
ATOM    257  OH  TYR L  37      14.700  31.856  41.724  1.00 31.09           O  
ATOM    258  C   TYR L  37      21.858  28.889  40.873  1.00 21.09           C  
ATOM    259  O   TYR L  37      22.061  28.679  39.677  1.00 20.09           O  
ATOM    260  N   LEU L  38      22.711  28.475  41.831  1.00 16.18           N  
ATOM    261  CA  LEU L  38      23.965  27.840  41.523  1.00 16.20           C  
ATOM    262  CB  LEU L  38      25.169  28.664  42.020  1.00 15.72           C  
ATOM    263  CG  LEU L  38      26.555  28.053  41.731  1.00 17.25           C  
ATOM    264  CD1 LEU L  38      26.840  26.848  42.635  1.00 16.45           C  
ATOM    265  CD2 LEU L  38      26.724  27.733  40.236  1.00 16.27           C  
ATOM    266  C   LEU L  38      23.934  26.520  42.238  1.00 16.26           C  
ATOM    267  O   LEU L  38      23.723  26.470  43.448  1.00 16.63           O  
ATOM    268  N   ASN L  39      24.147  25.410  41.497  1.00 14.97           N  
ATOM    269  CA  ASN L  39      23.999  24.103  42.077  1.00 14.71           C  
ATOM    270  CB  ASN L  39      22.854  23.329  41.415  1.00 13.97           C  
ATOM    271  CG  ASN L  39      21.620  24.205  41.548  1.00 20.52           C  
ATOM    272  OD1 ASN L  39      21.054  24.355  42.630  1.00 22.31           O  
ATOM    273  ND2 ASN L  39      21.186  24.789  40.399  1.00 20.00           N  
ATOM    274  C   ASN L  39      25.254  23.301  41.885  1.00 15.15           C  
ATOM    275  O   ASN L  39      26.057  23.583  40.997  1.00 15.61           O  
ATOM    276  N   TRP L  40      25.451  22.276  42.750  1.00 15.06           N  
ATOM    277  CA  TRP L  40      26.589  21.396  42.657  1.00 15.98           C  
ATOM    278  CB  TRP L  40      27.511  21.450  43.888  1.00 15.15           C  
ATOM    279  CG  TRP L  40      28.209  22.774  44.080  1.00 15.93           C  
ATOM    280  CD2 TRP L  40      29.444  23.136  43.445  1.00 15.97           C  
ATOM    281  CD1 TRP L  40      27.838  23.843  44.843  1.00 16.95           C  
ATOM    282  NE1 TRP L  40      28.765  24.849  44.721  1.00 17.74           N  
ATOM    283  CE2 TRP L  40      29.760  24.427  43.862  1.00 17.52           C  
ATOM    284  CE3 TRP L  40      30.251  22.444  42.584  1.00 16.75           C  
ATOM    285  CZ2 TRP L  40      30.892  25.053  43.425  1.00 17.71           C  
ATOM    286  CZ3 TRP L  40      31.391  23.079  42.141  1.00 17.83           C  
ATOM    287  CH2 TRP L  40      31.704  24.358  42.555  1.00 17.90           C  
ATOM    288  C   TRP L  40      26.090  19.982  42.567  1.00 16.56           C  
ATOM    289  O   TRP L  40      25.168  19.590  43.281  1.00 16.38           O  
ATOM    290  N   LEU L  41      26.710  19.172  41.681  1.00 15.68           N  
ATOM    291  CA  LEU L  41      26.308  17.803  41.469  1.00 15.55           C  
ATOM    292  CB  LEU L  41      25.885  17.512  40.020  1.00 15.91           C  
ATOM    293  CG  LEU L  41      24.812  18.430  39.423  1.00 17.34           C  
ATOM    294  CD1 LEU L  41      25.335  19.865  39.254  1.00 18.24           C  
ATOM    295  CD2 LEU L  41      24.253  17.845  38.116  1.00 16.92           C  
ATOM    296  C   LEU L  41      27.515  16.925  41.622  1.00 16.22           C  
ATOM    297  O   LEU L  41      28.641  17.358  41.388  1.00 15.54           O  
ATOM    298  N   LEU L  42      27.291  15.650  42.013  1.00 15.69           N  
ATOM    299  CA  LEU L  42      28.350  14.683  42.118  1.00 16.64           C  
ATOM    300  CB  LEU L  42      28.552  14.139  43.547  1.00 16.60           C  
ATOM    301  CG  LEU L  42      29.596  13.008  43.640  1.00 17.40           C  
ATOM    302  CD1 LEU L  42      30.976  13.472  43.151  1.00 19.09           C  
ATOM    303  CD2 LEU L  42      29.645  12.410  45.057  1.00 20.77           C  
ATOM    304  C   LEU L  42      27.984  13.519  41.256  1.00 17.63           C  
ATOM    305  O   LEU L  42      26.862  13.017  41.318  1.00 17.31           O  
ATOM    306  N   GLN L  43      28.922  13.073  40.396  1.00 17.15           N  
ATOM    307  CA  GLN L  43      28.645  11.919  39.591  1.00 18.07           C  
ATOM    308  CB  GLN L  43      28.597  12.213  38.079  1.00 18.40           C  
ATOM    309  CG  GLN L  43      28.217  10.997  37.228  1.00 19.19           C  
ATOM    310  CD  GLN L  43      28.045  11.448  35.783  1.00 22.73           C  
ATOM    311  OE1 GLN L  43      28.591  12.467  35.362  1.00 23.52           O  
ATOM    312  NE2 GLN L  43      27.258  10.670  34.994  1.00 21.93           N  
ATOM    313  C   GLN L  43      29.740  10.927  39.840  1.00 19.48           C  
ATOM    314  O   GLN L  43      30.906  11.167  39.529  1.00 18.05           O  
ATOM    315  N   ARG L  44      29.369   9.771  40.420  1.00 20.16           N  
ATOM    316  CA  ARG L  44      30.308   8.730  40.722  1.00 22.20           C  
ATOM    317  CB  ARG L  44      29.822   7.790  41.837  1.00 22.71           C  
ATOM    318  CG  ARG L  44      29.592   8.517  43.166  1.00 24.61           C  
ATOM    319  CD  ARG L  44      28.978   7.643  44.261  1.00 27.37           C  
ATOM    320  NE  ARG L  44      28.790   8.504  45.464  1.00 29.26           N  
ATOM    321  CZ  ARG L  44      27.678   9.294  45.572  1.00 35.22           C  
ATOM    322  NH1 ARG L  44      26.754   9.304  44.569  1.00 29.94           N1+
ATOM    323  NH2 ARG L  44      27.498  10.080  46.672  1.00 28.06           N  
ATOM    324  C   ARG L  44      30.487   7.932  39.474  1.00 24.30           C  
ATOM    325  O   ARG L  44      29.680   8.024  38.549  1.00 23.72           O  
ATOM    326  N   PRO L  45      31.532   7.151  39.403  1.00 25.05           N  
ATOM    327  CA  PRO L  45      31.748   6.402  38.202  1.00 25.20           C  
ATOM    328  CD  PRO L  45      32.776   7.443  40.094  1.00 25.77           C  
ATOM    329  CB  PRO L  45      33.151   5.812  38.322  1.00 26.61           C  
ATOM    330  CG  PRO L  45      33.886   6.827  39.220  1.00 27.13           C  
ATOM    331  C   PRO L  45      30.656   5.407  37.980  1.00 25.82           C  
ATOM    332  O   PRO L  45      30.277   4.704  38.915  1.00 25.39           O  
ATOM    333  N   GLY L  46      30.133   5.339  36.742  1.00 25.68           N  
ATOM    334  CA  GLY L  46      29.124   4.376  36.417  1.00 26.55           C  
ATOM    335  C   GLY L  46      27.805   4.783  36.998  1.00 26.98           C  
ATOM    336  O   GLY L  46      26.898   3.958  37.109  1.00 26.95           O  
ATOM    337  N   GLN L  47      27.646   6.063  37.386  1.00 24.97           N  
ATOM    338  CA  GLN L  47      26.389   6.447  37.963  1.00 24.28           C  
ATOM    339  CB  GLN L  47      26.459   6.688  39.479  1.00 25.98           C  
ATOM    340  CG  GLN L  47      26.805   5.428  40.275  1.00 30.75           C  
ATOM    341  CD  GLN L  47      26.838   5.812  41.745  1.00 37.26           C  
ATOM    342  OE1 GLN L  47      27.113   4.983  42.610  1.00 38.03           O  
ATOM    343  NE2 GLN L  47      26.544   7.107  42.039  1.00 37.24           N  
ATOM    344  C   GLN L  47      25.942   7.731  37.341  1.00 23.71           C  
ATOM    345  O   GLN L  47      26.702   8.403  36.646  1.00 22.53           O  
ATOM    346  N   SER L  48      24.655   8.081  37.548  1.00 21.08           N  
ATOM    347  CA  SER L  48      24.117   9.316  37.049  1.00 21.10           C  
ATOM    348  CB  SER L  48      22.597   9.266  36.829  1.00 22.52           C  
ATOM    349  OG  SER L  48      21.939   8.992  38.056  1.00 27.58           O  
ATOM    350  C   SER L  48      24.416  10.375  38.067  1.00 20.80           C  
ATOM    351  O   SER L  48      24.736  10.070  39.215  1.00 20.63           O  
ATOM    352  N   PRO L  49      24.323  11.620  37.681  1.00 18.88           N  
ATOM    353  CA  PRO L  49      24.624  12.700  38.583  1.00 18.94           C  
ATOM    354  CD  PRO L  49      24.450  12.011  36.289  1.00 19.21           C  
ATOM    355  CB  PRO L  49      24.782  13.946  37.704  1.00 19.12           C  
ATOM    356  CG  PRO L  49      24.251  13.533  36.318  1.00 20.55           C  
ATOM    357  C   PRO L  49      23.599  12.826  39.667  1.00 19.46           C  
ATOM    358  O   PRO L  49      22.440  12.487  39.432  1.00 18.82           O  
ATOM    359  N   LYS L  50      24.010  13.278  40.873  1.00 18.95           N  
ATOM    360  CA  LYS L  50      23.085  13.476  41.956  1.00 19.06           C  
ATOM    361  CB  LYS L  50      23.278  12.529  43.152  1.00 21.62           C  
ATOM    362  CG  LYS L  50      22.845  11.088  42.882  1.00 30.03           C  
ATOM    363  CD  LYS L  50      23.187  10.129  44.023  1.00 35.65           C  
ATOM    364  CE  LYS L  50      22.769   8.683  43.750  1.00 40.23           C  
ATOM    365  NZ  LYS L  50      23.153   7.819  44.890  1.00 44.24           N1+
ATOM    366  C   LYS L  50      23.272  14.867  42.475  1.00 18.60           C  
ATOM    367  O   LYS L  50      24.388  15.385  42.487  1.00 17.51           O  
ATOM    368  N   ARG L  51      22.172  15.511  42.921  1.00 16.67           N  
ATOM    369  CA  ARG L  51      22.250  16.869  43.401  1.00 15.89           C  
ATOM    370  CB  ARG L  51      20.890  17.598  43.445  1.00 15.72           C  
ATOM    371  CG  ARG L  51      20.939  18.897  44.260  1.00 17.09           C  
ATOM    372  CD  ARG L  51      19.690  19.785  44.163  1.00 23.21           C  
ATOM    373  NE  ARG L  51      18.597  19.235  45.013  1.00 21.01           N  
ATOM    374  CZ  ARG L  51      17.335  19.749  44.894  1.00 31.39           C  
ATOM    375  NH1 ARG L  51      17.067  20.704  43.954  1.00 22.68           N1+
ATOM    376  NH2 ARG L  51      16.338  19.320  45.720  1.00 26.14           N  
ATOM    377  C   ARG L  51      22.765  16.908  44.810  1.00 16.94           C  
ATOM    378  O   ARG L  51      22.204  16.259  45.691  1.00 16.68           O  
ATOM    379  N   LEU L  52      23.928  17.575  45.022  1.00 15.67           N  
ATOM    380  CA  LEU L  52      24.500  17.826  46.321  1.00 16.87           C  
ATOM    381  CB  LEU L  52      26.027  17.975  46.247  1.00 17.54           C  
ATOM    382  CG  LEU L  52      26.753  16.684  45.827  1.00 20.22           C  
ATOM    383  CD1 LEU L  52      28.269  16.903  45.770  1.00 20.53           C  
ATOM    384  CD2 LEU L  52      26.377  15.507  46.741  1.00 21.29           C  
ATOM    385  C   LEU L  52      23.977  19.069  46.992  1.00 17.47           C  
ATOM    386  O   LEU L  52      23.518  19.026  48.133  1.00 17.78           O  
ATOM    387  N   ILE L  53      24.050  20.220  46.276  1.00 17.08           N  
ATOM    388  CA  ILE L  53      23.720  21.496  46.850  1.00 17.90           C  
ATOM    389  CB  ILE L  53      24.937  22.252  47.307  1.00 19.22           C  
ATOM    390  CG1 ILE L  53      25.608  21.477  48.451  1.00 20.62           C  
ATOM    391  CG2 ILE L  53      24.533  23.686  47.688  1.00 19.46           C  
ATOM    392  CD1 ILE L  53      26.984  22.007  48.844  1.00 22.93           C  
ATOM    393  C   ILE L  53      23.001  22.320  45.825  1.00 18.28           C  
ATOM    394  O   ILE L  53      23.281  22.229  44.631  1.00 17.73           O  
ATOM    395  N   TYR L  54      22.029  23.139  46.284  1.00 17.62           N  
ATOM    396  CA  TYR L  54      21.272  24.013  45.435  1.00 17.55           C  
ATOM    397  CB  TYR L  54      19.868  23.465  45.098  1.00 17.60           C  
ATOM    398  CG  TYR L  54      19.154  23.065  46.347  1.00 20.00           C  
ATOM    399  CD1 TYR L  54      19.485  21.887  46.969  1.00 20.41           C  
ATOM    400  CD2 TYR L  54      18.174  23.849  46.909  1.00 20.53           C  
ATOM    401  CE1 TYR L  54      18.852  21.480  48.119  1.00 21.17           C  
ATOM    402  CE2 TYR L  54      17.530  23.452  48.061  1.00 21.86           C  
ATOM    403  CZ  TYR L  54      17.869  22.264  48.665  1.00 22.76           C  
ATOM    404  OH  TYR L  54      17.216  21.846  49.844  1.00 23.54           O  
ATOM    405  C   TYR L  54      21.183  25.348  46.114  1.00 18.99           C  
ATOM    406  O   TYR L  54      21.352  25.441  47.327  1.00 18.52           O  
ATOM    407  N   LEU L  55      20.926  26.439  45.355  1.00 17.31           N  
ATOM    408  CA  LEU L  55      20.831  27.750  45.958  1.00 18.54           C  
ATOM    409  CB  LEU L  55      19.714  27.871  47.011  1.00 18.69           C  
ATOM    410  CG  LEU L  55      18.291  27.937  46.424  1.00 19.71           C  
ATOM    411  CD1 LEU L  55      17.239  28.053  47.539  1.00 21.13           C  
ATOM    412  CD2 LEU L  55      18.174  29.088  45.408  1.00 20.87           C  
ATOM    413  C   LEU L  55      22.121  28.122  46.626  1.00 21.49           C  
ATOM    414  O   LEU L  55      22.134  28.794  47.657  1.00 23.49           O  
ATOM    415  N   VAL L  56      23.241  27.663  46.043  1.00 19.69           N  
ATOM    416  CA  VAL L  56      24.584  27.996  46.429  1.00 18.59           C  
ATOM    417  CB  VAL L  56      24.790  29.476  46.569  1.00 20.01           C  
ATOM    418  CG1 VAL L  56      26.248  29.732  46.991  1.00 20.17           C  
ATOM    419  CG2 VAL L  56      24.377  30.160  45.255  1.00 19.80           C  
ATOM    420  C   VAL L  56      24.990  27.378  47.737  1.00 19.64           C  
ATOM    421  O   VAL L  56      26.154  27.005  47.884  1.00 19.18           O  
ATOM    422  N   SER L  57      24.065  27.164  48.699  1.00 19.93           N  
ATOM    423  CA  SER L  57      24.563  26.663  49.954  1.00 19.80           C  
ATOM    424  CB  SER L  57      24.804  27.780  50.988  1.00 21.80           C  
ATOM    425  OG  SER L  57      25.746  28.716  50.491  1.00 28.43           O  
ATOM    426  C   SER L  57      23.562  25.752  50.600  1.00 19.34           C  
ATOM    427  O   SER L  57      23.725  25.404  51.768  1.00 19.88           O  
ATOM    428  N   LYS L  58      22.533  25.291  49.870  1.00 19.62           N  
ATOM    429  CA  LYS L  58      21.510  24.515  50.517  1.00 20.35           C  
ATOM    430  CB  LYS L  58      20.124  24.818  49.929  1.00 20.40           C  
ATOM    431  CG  LYS L  58      18.969  24.669  50.916  1.00 26.32           C  
ATOM    432  CD  LYS L  58      18.894  25.831  51.906  1.00 41.33           C  
ATOM    433  CE  LYS L  58      17.564  25.916  52.655  1.00 50.60           C  
ATOM    434  NZ  LYS L  58      17.523  27.149  53.473  1.00 57.62           N1+
ATOM    435  C   LYS L  58      21.801  23.064  50.248  1.00 21.76           C  
ATOM    436  O   LYS L  58      21.982  22.674  49.096  1.00 20.78           O  
ATOM    437  N   LEU L  59      21.865  22.222  51.307  1.00 21.36           N  
ATOM    438  CA  LEU L  59      22.128  20.815  51.118  1.00 22.43           C  
ATOM    439  CB  LEU L  59      22.675  20.060  52.346  1.00 23.48           C  
ATOM    440  CG  LEU L  59      24.183  20.227  52.594  1.00 26.42           C  
ATOM    441  CD1 LEU L  59      24.555  21.685  52.880  1.00 32.91           C  
ATOM    442  CD2 LEU L  59      24.676  19.268  53.689  1.00 32.17           C  
ATOM    443  C   LEU L  59      20.880  20.094  50.726  1.00 23.38           C  
ATOM    444  O   LEU L  59      19.792  20.355  51.237  1.00 22.21           O  
ATOM    445  N   ASP L  60      21.030  19.129  49.797  1.00 22.21           N  
ATOM    446  CA  ASP L  60      19.924  18.323  49.378  1.00 23.17           C  
ATOM    447  CB  ASP L  60      20.197  17.567  48.064  1.00 23.69           C  
ATOM    448  CG  ASP L  60      18.874  17.172  47.423  1.00 26.28           C  
ATOM    449  OD1 ASP L  60      17.803  17.575  47.950  1.00 38.24           O  
ATOM    450  OD2 ASP L  60      18.919  16.476  46.374  1.00 34.90           O1-
ATOM    451  C   ASP L  60      19.718  17.317  50.472  1.00 24.46           C  
ATOM    452  O   ASP L  60      20.589  17.130  51.320  1.00 22.91           O  
ATOM    453  N   SER L  61      18.554  16.642  50.495  1.00 24.27           N  
ATOM    454  CA  SER L  61      18.307  15.714  51.564  1.00 25.91           C  
ATOM    455  CB  SER L  61      16.854  15.202  51.604  1.00 27.99           C  
ATOM    456  OG  SER L  61      16.678  14.293  52.680  1.00 32.37           O  
ATOM    457  C   SER L  61      19.212  14.525  51.403  1.00 26.54           C  
ATOM    458  O   SER L  61      19.439  14.036  50.297  1.00 26.58           O  
ATOM    459  N   GLY L  62      19.764  14.030  52.530  1.00 25.55           N  
ATOM    460  CA  GLY L  62      20.590  12.856  52.506  1.00 25.50           C  
ATOM    461  C   GLY L  62      22.026  13.225  52.282  1.00 25.89           C  
ATOM    462  O   GLY L  62      22.895  12.355  52.338  1.00 26.67           O  
ATOM    463  N   VAL L  63      22.324  14.516  52.031  1.00 23.65           N  
ATOM    464  CA  VAL L  63      23.692  14.899  51.800  1.00 22.68           C  
ATOM    465  CB  VAL L  63      23.839  16.100  50.904  1.00 22.89           C  
ATOM    466  CG1 VAL L  63      25.332  16.464  50.795  1.00 22.24           C  
ATOM    467  CG2 VAL L  63      23.175  15.793  49.551  1.00 22.73           C  
ATOM    468  C   VAL L  63      24.307  15.252  53.120  1.00 23.40           C  
ATOM    469  O   VAL L  63      23.757  16.022  53.907  1.00 22.42           O  
ATOM    470  N   PRO L  64      25.462  14.695  53.360  1.00 23.66           N  
ATOM    471  CA  PRO L  64      26.212  14.865  54.579  1.00 24.47           C  
ATOM    472  CD  PRO L  64      26.209  13.994  52.332  1.00 24.43           C  
ATOM    473  CB  PRO L  64      27.421  13.947  54.432  1.00 25.02           C  
ATOM    474  CG  PRO L  64      27.626  13.863  52.908  1.00 25.99           C  
ATOM    475  C   PRO L  64      26.631  16.293  54.766  1.00 25.35           C  
ATOM    476  O   PRO L  64      26.837  17.003  53.784  1.00 24.10           O  
ATOM    477  N   ASP L  65      26.795  16.709  56.036  1.00 25.35           N  
ATOM    478  CA  ASP L  65      27.154  18.038  56.451  1.00 26.03           C  
ATOM    479  CB  ASP L  65      27.072  18.240  57.978  1.00 28.36           C  
ATOM    480  CG  ASP L  65      28.075  17.319  58.666  1.00 33.78           C  
ATOM    481  OD1 ASP L  65      28.110  16.107  58.323  1.00 36.83           O  
ATOM    482  OD2 ASP L  65      28.823  17.822  59.547  1.00 38.75           O1-
ATOM    483  C   ASP L  65      28.555  18.345  56.021  1.00 25.69           C  
ATOM    484  O   ASP L  65      28.978  19.499  56.037  1.00 25.66           O  
ATOM    485  N   ARG L  66      29.322  17.307  55.651  1.00 24.08           N  
ATOM    486  CA  ARG L  66      30.703  17.451  55.283  1.00 22.94           C  
ATOM    487  CB  ARG L  66      31.330  16.138  54.782  1.00 24.10           C  
ATOM    488  CG  ARG L  66      31.159  14.944  55.725  1.00 25.42           C  
ATOM    489  CD  ARG L  66      32.059  13.762  55.366  1.00 26.52           C  
ATOM    490  NE  ARG L  66      31.982  13.583  53.888  1.00 25.28           N  
ATOM    491  CZ  ARG L  66      31.188  12.634  53.313  1.00 24.88           C  
ATOM    492  NH1 ARG L  66      30.457  11.774  54.075  1.00 21.28           N1+
ATOM    493  NH2 ARG L  66      31.134  12.544  51.954  1.00 22.42           N  
ATOM    494  C   ARG L  66      30.776  18.407  54.129  1.00 21.90           C  
ATOM    495  O   ARG L  66      31.774  19.113  53.969  1.00 20.38           O  
ATOM    496  N   PHE L  67      29.733  18.417  53.271  1.00 20.19           N  
ATOM    497  CA  PHE L  67      29.707  19.283  52.123  1.00 19.22           C  
ATOM    498  CB  PHE L  67      28.838  18.773  50.959  1.00 18.61           C  
ATOM    499  CG  PHE L  67      29.555  17.683  50.248  1.00 19.61           C  
ATOM    500  CD1 PHE L  67      30.430  18.004  49.244  1.00 20.29           C  
ATOM    501  CD2 PHE L  67      29.372  16.358  50.564  1.00 20.10           C  
ATOM    502  CE1 PHE L  67      31.107  17.023  48.564  1.00 20.78           C  
ATOM    503  CE2 PHE L  67      30.048  15.371  49.887  1.00 20.49           C  
ATOM    504  CZ  PHE L  67      30.919  15.700  48.882  1.00 20.78           C  
ATOM    505  C   PHE L  67      29.123  20.614  52.480  1.00 20.40           C  
ATOM    506  O   PHE L  67      28.120  20.702  53.185  1.00 20.96           O  
ATOM    507  N   THR L  68      29.767  21.696  51.989  1.00 20.31           N  
ATOM    508  CA  THR L  68      29.271  23.023  52.203  1.00 20.87           C  
ATOM    509  CB  THR L  68      29.991  23.767  53.292  1.00 23.83           C  
ATOM    510  OG1 THR L  68      29.917  23.044  54.511  1.00 25.59           O  
ATOM    511  CG2 THR L  68      29.324  25.140  53.469  1.00 25.63           C  
ATOM    512  C   THR L  68      29.492  23.794  50.936  1.00 21.18           C  
ATOM    513  O   THR L  68      30.487  23.597  50.239  1.00 20.87           O  
ATOM    514  N   GLY L  69      28.557  24.711  50.611  1.00 19.88           N  
ATOM    515  CA  GLY L  69      28.699  25.508  49.427  1.00 19.25           C  
ATOM    516  C   GLY L  69      28.646  26.944  49.846  1.00 20.50           C  
ATOM    517  O   GLY L  69      27.958  27.292  50.804  1.00 20.41           O  
ATOM    518  N   SER L  70      29.389  27.817  49.133  1.00 20.36           N  
ATOM    519  CA  SER L  70      29.395  29.216  49.460  1.00 20.97           C  
ATOM    520  CB  SER L  70      30.447  29.596  50.517  1.00 22.14           C  
ATOM    521  OG  SER L  70      31.753  29.339  50.022  1.00 24.05           O  
ATOM    522  C   SER L  70      29.712  29.999  48.221  1.00 21.92           C  
ATOM    523  O   SER L  70      30.010  29.433  47.169  1.00 21.59           O  
ATOM    524  N   GLY L  71      29.619  31.343  48.313  1.00 20.65           N  
ATOM    525  CA  GLY L  71      29.962  32.173  47.192  1.00 21.33           C  
ATOM    526  C   GLY L  71      28.816  33.073  46.864  1.00 22.88           C  
ATOM    527  O   GLY L  71      27.736  32.972  47.444  1.00 22.36           O  
ATOM    528  N   SER L  72      29.051  34.001  45.914  1.00 22.97           N  
ATOM    529  CA  SER L  72      28.026  34.899  45.477  1.00 23.64           C  
ATOM    530  CB  SER L  72      27.765  36.060  46.452  1.00 24.78           C  
ATOM    531  OG  SER L  72      28.911  36.895  46.538  1.00 27.31           O  
ATOM    532  C   SER L  72      28.477  35.496  44.184  1.00 24.64           C  
ATOM    533  O   SER L  72      29.660  35.464  43.851  1.00 24.71           O  
ATOM    534  N   GLY L  73      27.529  36.053  43.410  1.00 24.44           N  
ATOM    535  CA  GLY L  73      27.880  36.701  42.181  1.00 24.32           C  
ATOM    536  C   GLY L  73      28.473  35.704  41.233  1.00 24.62           C  
ATOM    537  O   GLY L  73      27.800  34.782  40.776  1.00 23.83           O  
ATOM    538  N   THR L  74      29.721  35.986  40.815  1.00 23.35           N  
ATOM    539  CA  THR L  74      30.521  35.210  39.905  1.00 23.71           C  
ATOM    540  CB  THR L  74      31.538  36.044  39.184  1.00 26.37           C  
ATOM    541  OG1 THR L  74      32.464  36.598  40.107  1.00 27.02           O  
ATOM    542  CG2 THR L  74      30.806  37.165  38.427  1.00 26.00           C  
ATOM    543  C   THR L  74      31.268  34.049  40.516  1.00 24.27           C  
ATOM    544  O   THR L  74      31.575  33.098  39.799  1.00 24.71           O  
ATOM    545  N   ASP L  75      31.653  34.106  41.815  1.00 23.71           N  
ATOM    546  CA  ASP L  75      32.540  33.086  42.338  1.00 24.27           C  
ATOM    547  CB  ASP L  75      33.782  33.658  43.051  1.00 26.59           C  
ATOM    548  CG  ASP L  75      34.733  34.249  42.019  1.00 33.66           C  
ATOM    549  OD1 ASP L  75      34.779  33.718  40.879  1.00 37.20           O  
ATOM    550  OD2 ASP L  75      35.427  35.243  42.361  1.00 37.04           O1-
ATOM    551  C   ASP L  75      31.873  32.197  43.347  1.00 23.54           C  
ATOM    552  O   ASP L  75      31.227  32.670  44.279  1.00 22.46           O  
ATOM    553  N   PHE L  76      32.053  30.860  43.201  1.00 20.51           N  
ATOM    554  CA  PHE L  76      31.450  29.949  44.139  1.00 19.74           C  
ATOM    555  CB  PHE L  76      30.242  29.189  43.564  1.00 19.68           C  
ATOM    556  CG  PHE L  76      29.251  30.209  43.129  1.00 19.50           C  
ATOM    557  CD1 PHE L  76      29.307  30.717  41.854  1.00 20.38           C  
ATOM    558  CD2 PHE L  76      28.279  30.666  43.986  1.00 19.47           C  
ATOM    559  CE1 PHE L  76      28.402  31.662  41.436  1.00 20.96           C  
ATOM    560  CE2 PHE L  76      27.373  31.612  43.573  1.00 20.54           C  
ATOM    561  CZ  PHE L  76      27.431  32.112  42.296  1.00 19.97           C  
ATOM    562  C   PHE L  76      32.453  28.900  44.523  1.00 20.35           C  
ATOM    563  O   PHE L  76      33.396  28.633  43.779  1.00 20.29           O  
ATOM    564  N   THR L  77      32.274  28.286  45.718  1.00 19.20           N  
ATOM    565  CA  THR L  77      33.179  27.261  46.162  1.00 19.67           C  
ATOM    566  CB  THR L  77      34.157  27.750  47.193  1.00 21.07           C  
ATOM    567  OG1 THR L  77      34.914  28.830  46.670  1.00 22.89           O  
ATOM    568  CG2 THR L  77      35.091  26.597  47.595  1.00 20.96           C  
ATOM    569  C   THR L  77      32.408  26.149  46.810  1.00 19.98           C  
ATOM    570  O   THR L  77      31.433  26.378  47.525  1.00 19.77           O  
ATOM    571  N   LEU L  78      32.847  24.898  46.558  1.00 19.17           N  
ATOM    572  CA  LEU L  78      32.295  23.724  47.174  1.00 18.45           C  
ATOM    573  CB  LEU L  78      31.958  22.617  46.158  1.00 18.18           C  
ATOM    574  CG  LEU L  78      31.420  21.315  46.781  1.00 19.34           C  
ATOM    575  CD1 LEU L  78      30.083  21.551  47.502  1.00 20.09           C  
ATOM    576  CD2 LEU L  78      31.347  20.187  45.736  1.00 19.02           C  
ATOM    577  C   LEU L  78      33.383  23.206  48.054  1.00 19.93           C  
ATOM    578  O   LEU L  78      34.520  23.069  47.604  1.00 19.68           O  
ATOM    579  N   LYS L  79      33.080  22.918  49.336  1.00 19.44           N  
ATOM    580  CA  LYS L  79      34.146  22.477  50.186  1.00 20.63           C  
ATOM    581  CB  LYS L  79      34.511  23.525  51.253  1.00 22.47           C  
ATOM    582  CG  LYS L  79      35.952  23.423  51.758  1.00 29.88           C  
ATOM    583  CD  LYS L  79      36.409  24.668  52.525  1.00 34.07           C  
ATOM    584  CE  LYS L  79      37.924  24.759  52.737  1.00 37.80           C  
ATOM    585  NZ  LYS L  79      38.401  23.597  53.518  1.00 40.49           N1+
ATOM    586  C   LYS L  79      33.725  21.213  50.875  1.00 21.54           C  
ATOM    587  O   LYS L  79      32.556  21.026  51.208  1.00 21.57           O  
ATOM    588  N   ILE L  80      34.687  20.288  51.073  1.00 20.50           N  
ATOM    589  CA  ILE L  80      34.430  19.053  51.758  1.00 20.71           C  
ATOM    590  CB  ILE L  80      34.807  17.845  50.945  1.00 21.29           C  
ATOM    591  CG1 ILE L  80      34.046  17.848  49.609  1.00 20.60           C  
ATOM    592  CG2 ILE L  80      34.531  16.587  51.783  1.00 20.79           C  
ATOM    593  CD1 ILE L  80      34.545  16.802  48.613  1.00 21.56           C  
ATOM    594  C   ILE L  80      35.306  19.080  52.977  1.00 22.78           C  
ATOM    595  O   ILE L  80      36.526  19.184  52.869  1.00 22.10           O  
ATOM    596  N   SER L  81      34.697  18.996  54.178  1.00 22.29           N  
ATOM    597  CA  SER L  81      35.428  19.104  55.412  1.00 23.27           C  
ATOM    598  CB  SER L  81      34.514  19.053  56.649  1.00 23.31           C  
ATOM    599  OG  SER L  81      33.845  17.802  56.715  1.00 24.85           O  
ATOM    600  C   SER L  81      36.428  17.995  55.528  1.00 24.50           C  
ATOM    601  O   SER L  81      37.605  18.251  55.782  1.00 24.99           O  
ATOM    602  N   ARG L  82      35.981  16.733  55.368  1.00 23.40           N  
ATOM    603  CA  ARG L  82      36.891  15.623  55.389  1.00 23.94           C  
ATOM    604  CB  ARG L  82      36.948  14.887  56.738  1.00 25.54           C  
ATOM    605  CG  ARG L  82      35.618  14.291  57.191  1.00 34.26           C  
ATOM    606  CD  ARG L  82      35.666  13.785  58.632  1.00 40.12           C  
ATOM    607  NE  ARG L  82      34.326  13.228  58.965  1.00 44.26           N  
ATOM    608  CZ  ARG L  82      33.335  14.043  59.429  1.00 49.07           C  
ATOM    609  NH1 ARG L  82      33.534  15.392  59.492  1.00 44.19           N1+
ATOM    610  NH2 ARG L  82      32.146  13.509  59.834  1.00 47.35           N  
ATOM    611  C   ARG L  82      36.417  14.665  54.341  1.00 24.28           C  
ATOM    612  O   ARG L  82      35.275  14.209  54.362  1.00 23.74           O  
ATOM    613  N   VAL L  83      37.309  14.321  53.397  1.00 23.02           N  
ATOM    614  CA  VAL L  83      36.959  13.501  52.275  1.00 21.92           C  
ATOM    615  CB  VAL L  83      37.958  13.597  51.156  1.00 22.29           C  
ATOM    616  CG1 VAL L  83      37.583  12.583  50.063  1.00 22.11           C  
ATOM    617  CG2 VAL L  83      38.006  15.056  50.673  1.00 22.28           C  
ATOM    618  C   VAL L  83      36.853  12.069  52.682  1.00 22.49           C  
ATOM    619  O   VAL L  83      37.607  11.583  53.525  1.00 22.18           O  
ATOM    620  N   GLU L  84      35.874  11.363  52.080  1.00 21.55           N  
ATOM    621  CA  GLU L  84      35.667   9.968  52.330  1.00 21.98           C  
ATOM    622  CB  GLU L  84      34.301   9.645  52.956  1.00 23.09           C  
ATOM    623  CG  GLU L  84      34.154  10.192  54.378  1.00 27.13           C  
ATOM    624  CD  GLU L  84      32.852   9.662  54.958  1.00 35.02           C  
ATOM    625  OE1 GLU L  84      32.207   8.808  54.294  1.00 35.85           O  
ATOM    626  OE2 GLU L  84      32.488  10.100  56.083  1.00 36.43           O1-
ATOM    627  C   GLU L  84      35.755   9.270  51.006  1.00 23.13           C  
ATOM    628  O   GLU L  84      35.688   9.896  49.949  1.00 22.39           O  
ATOM    629  N   ALA L  85      35.893   7.932  51.039  1.00 22.65           N  
ATOM    630  CA  ALA L  85      36.106   7.136  49.861  1.00 22.38           C  
ATOM    631  CB  ALA L  85      36.232   5.636  50.179  1.00 23.03           C  
ATOM    632  C   ALA L  85      34.965   7.293  48.899  1.00 23.07           C  
ATOM    633  O   ALA L  85      35.178   7.363  47.690  1.00 21.63           O  
ATOM    634  N   GLU L  86      33.725   7.369  49.409  1.00 22.23           N  
ATOM    635  CA  GLU L  86      32.551   7.427  48.582  1.00 22.71           C  
ATOM    636  CB  GLU L  86      31.227   7.404  49.362  1.00 24.69           C  
ATOM    637  CG  GLU L  86      31.024   8.605  50.280  1.00 30.15           C  
ATOM    638  CD  GLU L  86      29.555   8.629  50.657  1.00 37.65           C  
ATOM    639  OE1 GLU L  86      28.716   8.654  49.718  1.00 35.18           O  
ATOM    640  OE2 GLU L  86      29.251   8.620  51.881  1.00 36.62           O1-
ATOM    641  C   GLU L  86      32.547   8.680  47.762  1.00 22.17           C  
ATOM    642  O   GLU L  86      31.856   8.759  46.750  1.00 22.40           O  
ATOM    643  N   ASP L  87      33.284   9.711  48.208  1.00 20.18           N  
ATOM    644  CA  ASP L  87      33.328  11.012  47.601  1.00 19.63           C  
ATOM    645  CB  ASP L  87      34.076  12.039  48.463  1.00 19.44           C  
ATOM    646  CG  ASP L  87      33.159  12.321  49.639  1.00 22.12           C  
ATOM    647  OD1 ASP L  87      31.928  12.130  49.455  1.00 22.04           O  
ATOM    648  OD2 ASP L  87      33.659  12.720  50.724  1.00 22.73           O1-
ATOM    649  C   ASP L  87      33.938  11.007  46.222  1.00 19.86           C  
ATOM    650  O   ASP L  87      33.792  11.995  45.506  1.00 19.16           O  
ATOM    651  N   LEU L  88      34.669   9.952  45.815  1.00 19.33           N  
ATOM    652  CA  LEU L  88      35.322  10.014  44.532  1.00 19.28           C  
ATOM    653  CB  LEU L  88      36.202   8.792  44.192  1.00 20.09           C  
ATOM    654  CG  LEU L  88      35.438   7.563  43.663  1.00 22.83           C  
ATOM    655  CD1 LEU L  88      36.402   6.405  43.365  1.00 23.36           C  
ATOM    656  CD2 LEU L  88      34.290   7.149  44.595  1.00 22.74           C  
ATOM    657  C   LEU L  88      34.314  10.163  43.428  1.00 18.95           C  
ATOM    658  O   LEU L  88      33.214   9.615  43.490  1.00 18.42           O  
ATOM    659  N   GLY L  89      34.672  10.946  42.380  1.00 18.04           N  
ATOM    660  CA  GLY L  89      33.792  11.135  41.263  1.00 17.80           C  
ATOM    661  C   GLY L  89      34.066  12.476  40.639  1.00 18.54           C  
ATOM    662  O   GLY L  89      35.061  13.130  40.951  1.00 18.38           O  
ATOM    663  N   ILE L  90      33.174  12.925  39.731  1.00 16.61           N  
ATOM    664  CA  ILE L  90      33.343  14.206  39.098  1.00 15.56           C  
ATOM    665  CB  ILE L  90      32.973  14.283  37.633  1.00 16.58           C  
ATOM    666  CG1 ILE L  90      33.786  13.377  36.692  1.00 17.32           C  
ATOM    667  CG2 ILE L  90      33.072  15.764  37.239  1.00 16.06           C  
ATOM    668  CD1 ILE L  90      33.270  13.456  35.236  1.00 21.21           C  
ATOM    669  C   ILE L  90      32.328  15.121  39.717  1.00 16.57           C  
ATOM    670  O   ILE L  90      31.171  14.741  39.881  1.00 16.81           O  
ATOM    671  N   TYR L  91      32.735  16.360  40.064  1.00 15.34           N  
ATOM    672  CA  TYR L  91      31.815  17.309  40.631  1.00 15.63           C  
ATOM    673  CB  TYR L  91      32.363  18.067  41.850  1.00 15.21           C  
ATOM    674  CG  TYR L  91      32.547  17.102  42.967  1.00 16.24           C  
ATOM    675  CD1 TYR L  91      33.725  16.407  43.109  1.00 15.83           C  
ATOM    676  CD2 TYR L  91      31.535  16.893  43.872  1.00 16.00           C  
ATOM    677  CE1 TYR L  91      33.892  15.518  44.144  1.00 15.73           C  
ATOM    678  CE2 TYR L  91      31.698  16.004  44.907  1.00 15.26           C  
ATOM    679  CZ  TYR L  91      32.877  15.313  45.045  1.00 16.93           C  
ATOM    680  OH  TYR L  91      33.044  14.400  46.108  1.00 17.01           O  
ATOM    681  C   TYR L  91      31.557  18.358  39.590  1.00 16.22           C  
ATOM    682  O   TYR L  91      32.492  18.829  38.942  1.00 16.26           O  
ATOM    683  N   TYR L  92      30.272  18.736  39.388  1.00 14.98           N  
ATOM    684  CA  TYR L  92      29.963  19.740  38.404  1.00 14.97           C  
ATOM    685  CB  TYR L  92      29.027  19.318  37.253  1.00 14.75           C  
ATOM    686  CG  TYR L  92      29.555  18.189  36.445  1.00 16.14           C  
ATOM    687  CD1 TYR L  92      30.613  18.360  35.588  1.00 15.30           C  
ATOM    688  CD2 TYR L  92      28.980  16.949  36.554  1.00 15.91           C  
ATOM    689  CE1 TYR L  92      31.087  17.307  34.844  1.00 17.05           C  
ATOM    690  CE2 TYR L  92      29.453  15.896  35.808  1.00 17.75           C  
ATOM    691  CZ  TYR L  92      30.508  16.073  34.950  1.00 18.05           C  
ATOM    692  OH  TYR L  92      30.997  14.996  34.184  1.00 18.44           O  
ATOM    693  C   TYR L  92      29.150  20.823  39.045  1.00 15.93           C  
ATOM    694  O   TYR L  92      28.328  20.567  39.921  1.00 15.76           O  
ATOM    695  N   CYS L  93      29.371  22.078  38.601  1.00 16.46           N  
ATOM    696  CA  CYS L  93      28.550  23.174  39.024  1.00 17.17           C  
ATOM    697  CB  CYS L  93      29.325  24.468  39.386  1.00 18.23           C  
ATOM    698  SG  CYS L  93      30.430  25.083  38.078  1.00 22.30           S  
ATOM    699  C   CYS L  93      27.620  23.438  37.871  1.00 16.98           C  
ATOM    700  O   CYS L  93      27.940  23.123  36.725  1.00 15.97           O  
ATOM    701  N   TRP L  94      26.416  23.970  38.159  1.00 15.64           N  
ATOM    702  CA  TRP L  94      25.418  24.203  37.146  1.00 15.35           C  
ATOM    703  CB  TRP L  94      24.389  23.042  37.118  1.00 15.57           C  
ATOM    704  CG  TRP L  94      23.261  23.128  36.113  1.00 15.25           C  
ATOM    705  CD2 TRP L  94      22.105  22.268  36.119  1.00 19.17           C  
ATOM    706  CD1 TRP L  94      23.086  23.993  35.076  1.00 19.31           C  
ATOM    707  NE1 TRP L  94      21.897  23.731  34.435  1.00 20.92           N  
ATOM    708  CE2 TRP L  94      21.280  22.673  35.067  1.00 21.55           C  
ATOM    709  CE3 TRP L  94      21.754  21.226  36.933  1.00 20.99           C  
ATOM    710  CZ2 TRP L  94      20.090  22.049  34.814  1.00 22.94           C  
ATOM    711  CZ3 TRP L  94      20.555  20.596  36.676  1.00 23.90           C  
ATOM    712  CH2 TRP L  94      19.738  21.001  35.637  1.00 24.48           C  
ATOM    713  C   TRP L  94      24.687  25.454  37.536  1.00 16.39           C  
ATOM    714  O   TRP L  94      24.462  25.693  38.720  1.00 15.37           O  
ATOM    715  N   GLN L  95      24.296  26.279  36.540  1.00 16.17           N  
ATOM    716  CA  GLN L  95      23.632  27.533  36.787  1.00 16.58           C  
ATOM    717  CB  GLN L  95      24.480  28.684  36.211  1.00 15.95           C  
ATOM    718  CG  GLN L  95      23.814  30.046  36.102  1.00 16.43           C  
ATOM    719  CD  GLN L  95      23.170  30.111  34.732  1.00 18.51           C  
ATOM    720  OE1 GLN L  95      22.002  29.770  34.568  1.00 18.16           O  
ATOM    721  NE2 GLN L  95      23.955  30.540  33.711  1.00 15.94           N  
ATOM    722  C   GLN L  95      22.258  27.509  36.151  1.00 17.69           C  
ATOM    723  O   GLN L  95      22.117  27.214  34.967  1.00 16.98           O  
ATOM    724  N   GLY L  96      21.250  27.699  37.038  1.00 18.49           N  
ATOM    725  CA  GLY L  96      19.826  27.868  36.882  1.00 19.19           C  
ATOM    726  C   GLY L  96      19.396  29.279  36.563  1.00 21.53           C  
ATOM    727  O   GLY L  96      18.269  29.500  36.130  1.00 23.30           O  
ATOM    728  N   ALA L  97      20.220  30.288  36.903  1.00 20.70           N  
ATOM    729  CA  ALA L  97      19.825  31.674  36.826  1.00 22.35           C  
ATOM    730  CB  ALA L  97      20.913  32.620  37.358  1.00 22.24           C  
ATOM    731  C   ALA L  97      19.488  32.123  35.432  1.00 25.72           C  
ATOM    732  O   ALA L  97      18.510  32.847  35.246  1.00 28.28           O  
ATOM    733  N   HIS L  98      20.275  31.726  34.414  1.00 23.60           N  
ATOM    734  CA  HIS L  98      20.008  32.213  33.090  1.00 23.55           C  
ATOM    735  ND1 HIS L  98      21.152  35.398  33.117  1.00 30.34           N  
ATOM    736  CG  HIS L  98      21.685  34.134  33.227  1.00 25.49           C  
ATOM    737  CB  HIS L  98      21.203  32.942  32.452  1.00 22.74           C  
ATOM    738  NE2 HIS L  98      22.802  35.530  34.602  1.00 29.69           N  
ATOM    739  CD2 HIS L  98      22.692  34.232  34.138  1.00 26.87           C  
ATOM    740  CE1 HIS L  98      21.858  36.193  33.961  1.00 29.91           C  
ATOM    741  C   HIS L  98      19.698  31.056  32.190  1.00 24.77           C  
ATOM    742  O   HIS L  98      20.141  29.932  32.420  1.00 25.15           O  
ATOM    743  N   PHE L  99      18.913  31.322  31.127  1.00 22.95           N  
ATOM    744  CA  PHE L  99      18.559  30.310  30.175  1.00 22.40           C  
ATOM    745  CB  PHE L  99      17.103  30.468  29.686  1.00 23.53           C  
ATOM    746  CG  PHE L  99      16.765  29.394  28.708  1.00 20.99           C  
ATOM    747  CD1 PHE L  99      17.023  29.572  27.371  1.00 24.02           C  
ATOM    748  CD2 PHE L  99      16.189  28.213  29.122  1.00 22.72           C  
ATOM    749  CE1 PHE L  99      16.715  28.594  26.452  1.00 26.66           C  
ATOM    750  CE2 PHE L  99      15.878  27.233  28.210  1.00 24.07           C  
ATOM    751  CZ  PHE L  99      16.140  27.421  26.873  1.00 24.58           C  
ATOM    752  C   PHE L  99      19.472  30.542  29.012  1.00 23.07           C  
ATOM    753  O   PHE L  99      19.691  31.693  28.640  1.00 24.41           O  
ATOM    754  N   PRO L 100      20.046  29.529  28.413  1.00 19.96           N  
ATOM    755  CA  PRO L 100      19.884  28.152  28.800  1.00 19.51           C  
ATOM    756  CD  PRO L 100      20.543  29.667  27.055  1.00 21.82           C  
ATOM    757  CB  PRO L 100      20.274  27.325  27.571  1.00 20.16           C  
ATOM    758  CG  PRO L 100      21.114  28.286  26.711  1.00 24.93           C  
ATOM    759  C   PRO L 100      20.714  27.821  30.000  1.00 21.45           C  
ATOM    760  O   PRO L 100      21.658  28.551  30.300  1.00 21.12           O  
ATOM    761  N   TYR L 101      20.382  26.713  30.690  1.00 19.74           N  
ATOM    762  CA  TYR L 101      21.100  26.318  31.864  1.00 18.79           C  
ATOM    763  CB  TYR L 101      20.354  25.272  32.699  1.00 18.46           C  
ATOM    764  CG  TYR L 101      19.007  25.852  32.958  1.00 19.54           C  
ATOM    765  CD1 TYR L 101      18.800  26.756  33.976  1.00 20.20           C  
ATOM    766  CD2 TYR L 101      17.950  25.505  32.149  1.00 19.87           C  
ATOM    767  CE1 TYR L 101      17.550  27.285  34.195  1.00 21.00           C  
ATOM    768  CE2 TYR L 101      16.699  26.031  32.365  1.00 24.33           C  
ATOM    769  CZ  TYR L 101      16.496  26.920  33.391  1.00 29.33           C  
ATOM    770  OH  TYR L 101      15.210  27.458  33.608  1.00 31.65           O  
ATOM    771  C   TYR L 101      22.380  25.712  31.387  1.00 18.72           C  
ATOM    772  O   TYR L 101      22.396  24.934  30.436  1.00 19.26           O  
ATOM    773  N   THR L 102      23.500  26.082  32.035  1.00 17.37           N  
ATOM    774  CA  THR L 102      24.808  25.654  31.608  1.00 16.87           C  
ATOM    775  CB  THR L 102      25.657  26.806  31.155  1.00 17.89           C  
ATOM    776  OG1 THR L 102      25.802  27.745  32.210  1.00 18.11           O  
ATOM    777  CG2 THR L 102      24.986  27.473  29.941  1.00 18.02           C  
ATOM    778  C   THR L 102      25.536  24.979  32.739  1.00 16.94           C  
ATOM    779  O   THR L 102      25.257  25.220  33.913  1.00 15.95           O  
ATOM    780  N   PHE L 103      26.507  24.101  32.389  1.00 15.71           N  
ATOM    781  CA  PHE L 103      27.261  23.345  33.360  1.00 15.51           C  
ATOM    782  CB  PHE L 103      27.232  21.819  33.145  1.00 16.10           C  
ATOM    783  CG  PHE L 103      25.876  21.252  33.370  1.00 15.01           C  
ATOM    784  CD1 PHE L 103      24.933  21.267  32.369  1.00 16.71           C  
ATOM    785  CD2 PHE L 103      25.560  20.679  34.579  1.00 15.84           C  
ATOM    786  CE1 PHE L 103      23.684  20.731  32.580  1.00 16.86           C  
ATOM    787  CE2 PHE L 103      24.312  20.142  34.791  1.00 17.01           C  
ATOM    788  CZ  PHE L 103      23.370  20.168  33.792  1.00 16.73           C  
ATOM    789  C   PHE L 103      28.720  23.654  33.236  1.00 16.94           C  
ATOM    790  O   PHE L 103      29.214  24.026  32.173  1.00 16.23           O  
ATOM    791  N   GLY L 104      29.454  23.483  34.355  1.00 16.19           N  
ATOM    792  CA  GLY L 104      30.882  23.635  34.352  1.00 16.81           C  
ATOM    793  C   GLY L 104      31.454  22.367  33.777  1.00 18.02           C  
ATOM    794  O   GLY L 104      30.737  21.391  33.563  1.00 16.54           O  
ATOM    795  N   GLY L 105      32.774  22.370  33.497  1.00 17.41           N  
ATOM    796  CA  GLY L 105      33.510  21.273  32.922  1.00 18.61           C  
ATOM    797  C   GLY L 105      33.597  20.108  33.865  1.00 19.06           C  
ATOM    798  O   GLY L 105      33.685  18.961  33.430  1.00 19.21           O  
ATOM    799  N   GLY L 106      33.652  20.367  35.185  1.00 17.99           N  
ATOM    800  CA  GLY L 106      33.736  19.293  36.136  1.00 17.84           C  
ATOM    801  C   GLY L 106      35.116  19.226  36.714  1.00 18.73           C  
ATOM    802  O   GLY L 106      36.103  19.608  36.083  1.00 18.91           O  
ATOM    803  N   THR L 107      35.194  18.737  37.970  1.00 17.27           N  
ATOM    804  CA  THR L 107      36.438  18.553  38.659  1.00 17.60           C  
ATOM    805  CB  THR L 107      36.548  19.401  39.892  1.00 18.96           C  
ATOM    806  OG1 THR L 107      36.432  20.775  39.553  1.00 19.42           O  
ATOM    807  CG2 THR L 107      37.906  19.139  40.563  1.00 17.91           C  
ATOM    808  C   THR L 107      36.453  17.124  39.095  1.00 18.86           C  
ATOM    809  O   THR L 107      35.512  16.649  39.729  1.00 18.00           O  
ATOM    810  N   LYS L 108      37.531  16.386  38.772  1.00 17.95           N  
ATOM    811  CA  LYS L 108      37.539  15.001  39.137  1.00 19.48           C  
ATOM    812  CB  LYS L 108      38.225  14.097  38.103  1.00 20.59           C  
ATOM    813  CG  LYS L 108      38.231  12.622  38.500  1.00 26.19           C  
ATOM    814  CD  LYS L 108      38.503  11.693  37.323  1.00 32.30           C  
ATOM    815  CE  LYS L 108      37.307  11.582  36.386  1.00 37.54           C  
ATOM    816  NZ  LYS L 108      37.705  10.892  35.142  1.00 41.02           N1+
ATOM    817  C   LYS L 108      38.266  14.852  40.433  1.00 20.67           C  
ATOM    818  O   LYS L 108      39.422  15.253  40.572  1.00 21.53           O  
ATOM    819  N   LEU L 109      37.584  14.246  41.423  1.00 20.06           N  
ATOM    820  CA  LEU L 109      38.173  14.050  42.714  1.00 19.95           C  
ATOM    821  CB  LEU L 109      37.150  14.140  43.858  1.00 20.01           C  
ATOM    822  CG  LEU L 109      37.756  13.956  45.263  1.00 22.40           C  
ATOM    823  CD1 LEU L 109      38.552  15.192  45.709  1.00 23.79           C  
ATOM    824  CD2 LEU L 109      36.698  13.534  46.284  1.00 23.46           C  
ATOM    825  C   LEU L 109      38.707  12.653  42.746  1.00 20.35           C  
ATOM    826  O   LEU L 109      37.971  11.691  42.522  1.00 19.53           O  
ATOM    827  N   GLU L 110      40.016  12.507  43.030  1.00 19.87           N  
ATOM    828  CA  GLU L 110      40.636  11.214  43.100  1.00 20.61           C  
ATOM    829  CB  GLU L 110      41.890  11.103  42.213  1.00 22.00           C  
ATOM    830  CG  GLU L 110      42.511   9.705  42.181  1.00 25.75           C  
ATOM    831  CD  GLU L 110      43.786   9.763  41.342  1.00 30.07           C  
ATOM    832  OE1 GLU L 110      44.157  10.877  40.885  1.00 31.93           O  
ATOM    833  OE2 GLU L 110      44.407   8.684  41.150  1.00 31.19           O1-
ATOM    834  C   GLU L 110      41.067  11.010  44.521  1.00 21.03           C  
ATOM    835  O   GLU L 110      41.473  11.954  45.196  1.00 19.76           O  
ATOM    836  N   ILE L 111      40.984   9.763  45.025  1.00 20.35           N  
ATOM    837  CA  ILE L 111      41.374   9.555  46.389  1.00 20.03           C  
ATOM    838  CB  ILE L 111      40.410   8.711  47.173  1.00 20.80           C  
ATOM    839  CG1 ILE L 111      39.068   9.459  47.244  1.00 21.76           C  
ATOM    840  CG2 ILE L 111      41.015   8.407  48.556  1.00 21.15           C  
ATOM    841  CD1 ILE L 111      37.933   8.648  47.854  1.00 23.66           C  
ATOM    842  C   ILE L 111      42.728   8.933  46.398  1.00 21.19           C  
ATOM    843  O   ILE L 111      42.987   7.944  45.713  1.00 20.55           O  
ATOM    844  N   LYS L 112      43.647   9.543  47.170  1.00 20.93           N  
ATOM    845  CA  LYS L 112      44.996   9.068  47.209  1.00 22.06           C  
ATOM    846  CB  LYS L 112      46.036  10.195  47.319  1.00 23.16           C  
ATOM    847  CG  LYS L 112      47.473   9.676  47.253  1.00 26.84           C  
ATOM    848  CD  LYS L 112      48.512  10.769  47.005  1.00 27.46           C  
ATOM    849  CE  LYS L 112      49.023  11.434  48.284  1.00 30.81           C  
ATOM    850  NZ  LYS L 112      50.017  12.472  47.940  1.00 33.65           N1+
ATOM    851  C   LYS L 112      45.192   8.152  48.411  1.00 23.17           C  
ATOM    852  O   LYS L 112      44.272   8.066  49.265  1.00 24.05           O  
ATOM    853  OXT LYS L 112      46.283   7.526  48.493  1.00  0.00           O1-
TER     854      LYS L 112 
ATOM    855  N   GLU H 113       9.935   7.206  46.990  1.00 38.32           N1+
ATOM    856  CA  GLU H 113      11.019   6.601  46.181  1.00 38.05           C  
ATOM    857  CB  GLU H 113      10.930   5.069  46.245  1.00 39.94           C  
ATOM    858  CG  GLU H 113      12.052   4.343  45.506  1.00 46.05           C  
ATOM    859  CD  GLU H 113      11.962   2.880  45.912  1.00 51.59           C  
ATOM    860  OE1 GLU H 113      12.112   2.605  47.133  1.00 48.08           O  
ATOM    861  OE2 GLU H 113      11.736   2.021  45.022  1.00 52.40           O1-
ATOM    862  C   GLU H 113      10.921   7.032  44.751  1.00 36.76           C  
ATOM    863  O   GLU H 113      10.330   6.346  43.918  1.00 37.01           O  
ATOM    864  N   VAL H 114      11.522   8.196  44.434  1.00 33.32           N  
ATOM    865  CA  VAL H 114      11.457   8.726  43.104  1.00 31.20           C  
ATOM    866  CB  VAL H 114      12.003  10.122  43.010  1.00 31.46           C  
ATOM    867  CG1 VAL H 114      12.080  10.531  41.531  1.00 30.24           C  
ATOM    868  CG2 VAL H 114      11.120  11.046  43.868  1.00 30.06           C  
ATOM    869  C   VAL H 114      12.269   7.858  42.203  1.00 31.00           C  
ATOM    870  O   VAL H 114      13.393   7.484  42.534  1.00 30.48           O  
ATOM    871  N   LYS H 115      11.699   7.507  41.030  1.00 28.64           N  
ATOM    872  CA  LYS H 115      12.415   6.691  40.092  1.00 27.57           C  
ATOM    873  CB  LYS H 115      12.004   5.209  40.130  1.00 29.80           C  
ATOM    874  CG  LYS H 115      12.817   4.354  39.158  1.00 37.56           C  
ATOM    875  CD  LYS H 115      12.676   2.844  39.353  1.00 48.90           C  
ATOM    876  CE  LYS H 115      13.524   2.038  38.366  1.00 36.00           C  
ATOM    877  NZ  LYS H 115      13.445   0.596  38.686  1.00 40.49           N1+
ATOM    878  C   LYS H 115      12.158   7.194  38.700  1.00 26.71           C  
ATOM    879  O   LYS H 115      11.035   7.552  38.345  1.00 25.63           O  
ATOM    880  N   LEU H 116      13.223   7.244  37.874  1.00 23.81           N  
ATOM    881  CA  LEU H 116      13.130   7.683  36.504  1.00 22.81           C  
ATOM    882  CB  LEU H 116      13.803   9.050  36.287  1.00 22.49           C  
ATOM    883  CG  LEU H 116      13.099  10.220  37.003  1.00 22.77           C  
ATOM    884  CD1 LEU H 116      13.829  11.548  36.756  1.00 21.78           C  
ATOM    885  CD2 LEU H 116      11.616  10.306  36.607  1.00 21.78           C  
ATOM    886  C   LEU H 116      13.881   6.683  35.671  1.00 23.19           C  
ATOM    887  O   LEU H 116      15.067   6.448  35.904  1.00 23.14           O  
ATOM    888  N   LEU H 117      13.225   6.058  34.669  1.00 22.40           N  
ATOM    889  CA  LEU H 117      13.927   5.064  33.893  1.00 23.17           C  
ATOM    890  CB  LEU H 117      13.361   3.645  34.080  1.00 25.41           C  
ATOM    891  CG  LEU H 117      14.103   2.565  33.265  1.00 33.76           C  
ATOM    892  CD1 LEU H 117      15.561   2.435  33.718  1.00  0.00           C  
ATOM    893  CD2 LEU H 117      13.346   1.223  33.293  1.00  0.00           C  
ATOM    894  C   LEU H 117      13.802   5.399  32.440  1.00 22.11           C  
ATOM    895  O   LEU H 117      12.700   5.420  31.894  1.00 20.66           O  
ATOM    896  N   GLU H 118      14.942   5.665  31.771  1.00 21.05           N  
ATOM    897  CA  GLU H 118      14.914   5.976  30.369  1.00 20.32           C  
ATOM    898  CB  GLU H 118      15.878   7.106  29.957  1.00 20.56           C  
ATOM    899  CG  GLU H 118      17.262   7.030  30.601  1.00 20.43           C  
ATOM    900  CD  GLU H 118      17.249   7.869  31.877  1.00 22.79           C  
ATOM    901  OE1 GLU H 118      16.334   7.675  32.717  1.00 21.21           O  
ATOM    902  OE2 GLU H 118      18.157   8.727  32.029  1.00 20.43           O1-
ATOM    903  C   GLU H 118      15.164   4.745  29.549  1.00 21.48           C  
ATOM    904  O   GLU H 118      15.718   3.759  30.035  1.00 20.43           O  
ATOM    905  N   SER H 119      14.711   4.771  28.274  1.00 20.32           N  
ATOM    906  CA  SER H 119      14.882   3.658  27.379  1.00 21.00           C  
ATOM    907  CB  SER H 119      13.744   2.624  27.457  1.00 21.72           C  
ATOM    908  OG  SER H 119      13.666   2.060  28.756  1.00 23.80           O  
ATOM    909  C   SER H 119      14.840   4.193  25.978  1.00 21.10           C  
ATOM    910  O   SER H 119      14.515   5.360  25.758  1.00 20.19           O  
ATOM    911  N   GLY H 120      15.169   3.334  24.988  1.00 20.63           N  
ATOM    912  CA  GLY H 120      15.053   3.717  23.605  1.00 20.31           C  
ATOM    913  C   GLY H 120      16.375   4.059  22.975  1.00 21.78           C  
ATOM    914  O   GLY H 120      16.427   4.323  21.775  1.00 20.86           O  
ATOM    915  N   GLY H 121      17.485   4.050  23.733  1.00 20.91           N  
ATOM    916  CA  GLY H 121      18.742   4.415  23.132  1.00 20.71           C  
ATOM    917  C   GLY H 121      19.204   3.300  22.249  1.00 22.48           C  
ATOM    918  O   GLY H 121      18.670   2.193  22.292  1.00 22.58           O  
ATOM    919  N   GLY H 122      20.228   3.571  21.412  1.00 21.20           N  
ATOM    920  CA  GLY H 122      20.725   2.558  20.523  1.00 21.18           C  
ATOM    921  C   GLY H 122      21.610   3.222  19.514  1.00 21.70           C  
ATOM    922  O   GLY H 122      22.022   4.368  19.687  1.00 20.07           O  
ATOM    923  N   LEU H 123      21.930   2.500  18.420  1.00 20.54           N  
ATOM    924  CA  LEU H 123      22.786   3.037  17.400  1.00 20.64           C  
ATOM    925  CB  LEU H 123      23.804   2.019  16.853  1.00 21.33           C  
ATOM    926  CG  LEU H 123      24.734   2.601  15.770  1.00 22.90           C  
ATOM    927  CD1 LEU H 123      25.649   3.690  16.350  1.00 23.50           C  
ATOM    928  CD2 LEU H 123      25.516   1.503  15.030  1.00 24.35           C  
ATOM    929  C   LEU H 123      21.926   3.467  16.250  1.00 21.28           C  
ATOM    930  O   LEU H 123      21.025   2.743  15.829  1.00 20.68           O  
ATOM    931  N   VAL H 124      22.185   4.680  15.721  1.00 20.82           N  
ATOM    932  CA  VAL H 124      21.436   5.183  14.604  1.00 22.27           C  
ATOM    933  CB  VAL H 124      20.425   6.228  14.988  1.00 24.09           C  
ATOM    934  CG1 VAL H 124      19.761   6.772  13.716  1.00 25.22           C  
ATOM    935  CG2 VAL H 124      19.422   5.606  15.966  1.00 26.13           C  
ATOM    936  C   VAL H 124      22.412   5.827  13.672  1.00 22.60           C  
ATOM    937  O   VAL H 124      23.438   6.358  14.094  1.00 21.18           O  
ATOM    938  N   GLN H 125      22.120   5.788  12.360  1.00 22.70           N  
ATOM    939  CA  GLN H 125      23.013   6.378  11.411  1.00 23.35           C  
ATOM    940  CB  GLN H 125      22.942   5.714  10.030  1.00 25.14           C  
ATOM    941  CG  GLN H 125      23.492   4.289  10.116  1.00 31.79           C  
ATOM    942  CD  GLN H 125      23.302   3.588   8.788  1.00 37.74           C  
ATOM    943  OE1 GLN H 125      23.512   4.170   7.725  1.00 37.64           O  
ATOM    944  NE2 GLN H 125      22.894   2.293   8.851  1.00 35.05           N  
ATOM    945  C   GLN H 125      22.716   7.839  11.332  1.00 23.53           C  
ATOM    946  O   GLN H 125      21.665   8.306  11.767  1.00 23.11           O  
ATOM    947  N   PRO H 126      23.641   8.586  10.802  1.00 22.96           N  
ATOM    948  CA  PRO H 126      23.459  10.004  10.740  1.00 23.11           C  
ATOM    949  CD  PRO H 126      25.045   8.210  10.819  1.00 23.31           C  
ATOM    950  CB  PRO H 126      24.789  10.566  10.246  1.00 23.03           C  
ATOM    951  CG  PRO H 126      25.820   9.540  10.756  1.00 24.81           C  
ATOM    952  C   PRO H 126      22.280  10.324   9.888  1.00 23.86           C  
ATOM    953  O   PRO H 126      22.106   9.687   8.850  1.00 23.79           O  
ATOM    954  N   GLY H 127      21.461  11.304  10.320  1.00 22.02           N  
ATOM    955  CA  GLY H 127      20.306  11.711   9.574  1.00 22.33           C  
ATOM    956  C   GLY H 127      19.142  10.859   9.973  1.00 22.89           C  
ATOM    957  O   GLY H 127      18.036  11.040   9.466  1.00 23.35           O  
ATOM    958  N   GLY H 128      19.347   9.915  10.913  1.00 22.01           N  
ATOM    959  CA  GLY H 128      18.289   9.021  11.297  1.00 21.51           C  
ATOM    960  C   GLY H 128      17.465   9.642  12.383  1.00 22.25           C  
ATOM    961  O   GLY H 128      17.685  10.787  12.777  1.00 21.11           O  
ATOM    962  N   SER H 129      16.483   8.865  12.897  1.00 21.37           N  
ATOM    963  CA  SER H 129      15.581   9.327  13.916  1.00 21.95           C  
ATOM    964  CB  SER H 129      14.141   9.503  13.403  1.00 23.35           C  
ATOM    965  OG  SER H 129      14.104  10.483  12.376  1.00 28.31           O  
ATOM    966  C   SER H 129      15.520   8.305  15.013  1.00 22.25           C  
ATOM    967  O   SER H 129      15.759   7.117  14.790  1.00 21.70           O  
ATOM    968  N   MET H 130      15.208   8.761  16.247  1.00 21.14           N  
ATOM    969  CA  MET H 130      15.114   7.872  17.376  1.00 20.83           C  
ATOM    970  CB  MET H 130      16.477   7.635  18.048  1.00 22.02           C  
ATOM    971  CG  MET H 130      16.435   6.691  19.249  1.00 24.59           C  
ATOM    972  SD  MET H 130      18.031   6.503  20.096  1.00 21.10           S  
ATOM    973  CE  MET H 130      18.766   5.429  18.828  1.00 20.90           C  
ATOM    974  C   MET H 130      14.239   8.532  18.402  1.00 20.74           C  
ATOM    975  O   MET H 130      14.253   9.753  18.546  1.00 20.53           O  
ATOM    976  N   LYS H 131      13.451   7.735  19.155  1.00 18.90           N  
ATOM    977  CA  LYS H 131      12.600   8.303  20.165  1.00 19.35           C  
ATOM    978  CB  LYS H 131      11.110   7.990  19.947  1.00 20.21           C  
ATOM    979  CG  LYS H 131      10.185   8.684  20.946  1.00 23.44           C  
ATOM    980  CD  LYS H 131       8.716   8.675  20.521  1.00 26.95           C  
ATOM    981  CE  LYS H 131       7.792   9.407  21.495  1.00 28.52           C  
ATOM    982  NZ  LYS H 131       6.406   9.385  20.980  1.00 29.20           N1+
ATOM    983  C   LYS H 131      12.989   7.714  21.488  1.00 19.40           C  
ATOM    984  O   LYS H 131      13.081   6.496  21.631  1.00 19.51           O  
ATOM    985  N   LEU H 132      13.217   8.576  22.499  1.00 17.82           N  
ATOM    986  CA  LEU H 132      13.604   8.124  23.807  1.00 17.51           C  
ATOM    987  CB  LEU H 132      14.698   8.992  24.456  1.00 16.55           C  
ATOM    988  CG  LEU H 132      16.027   9.054  23.677  1.00 16.97           C  
ATOM    989  CD1 LEU H 132      17.052   9.941  24.402  1.00 16.14           C  
ATOM    990  CD2 LEU H 132      16.575   7.650  23.383  1.00 17.39           C  
ATOM    991  C   LEU H 132      12.402   8.239  24.694  1.00 18.47           C  
ATOM    992  O   LEU H 132      11.555   9.106  24.489  1.00 17.98           O  
ATOM    993  N   SER H 133      12.299   7.348  25.705  1.00 17.98           N  
ATOM    994  CA  SER H 133      11.187   7.378  26.614  1.00 18.93           C  
ATOM    995  CB  SER H 133      10.287   6.133  26.516  1.00 20.22           C  
ATOM    996  OG  SER H 133       9.725   6.036  25.216  1.00 24.38           O  
ATOM    997  C   SER H 133      11.726   7.397  28.013  1.00 20.20           C  
ATOM    998  O   SER H 133      12.824   6.910  28.279  1.00 20.00           O  
ATOM    999  N   CYS H 134      10.962   7.996  28.952  1.00 19.87           N  
ATOM   1000  CA  CYS H 134      11.352   8.024  30.337  1.00 20.59           C  
ATOM   1001  CB  CYS H 134      11.987   9.371  30.756  1.00 21.22           C  
ATOM   1002  SG  CYS H 134      12.303   9.531  32.542  1.00 23.71           S  
ATOM   1003  C   CYS H 134      10.114   7.793  31.157  1.00 21.44           C  
ATOM   1004  O   CYS H 134       9.133   8.527  31.041  1.00 21.90           O  
ATOM   1005  N   VAL H 135      10.128   6.755  32.021  1.00 20.46           N  
ATOM   1006  CA  VAL H 135       8.983   6.454  32.838  1.00 21.41           C  
ATOM   1007  CB  VAL H 135       8.693   4.985  32.921  1.00 22.60           C  
ATOM   1008  CG1 VAL H 135       7.508   4.770  33.875  1.00 20.16           C  
ATOM   1009  CG2 VAL H 135       8.455   4.451  31.500  1.00 21.12           C  
ATOM   1010  C   VAL H 135       9.300   6.922  34.225  1.00 22.22           C  
ATOM   1011  O   VAL H 135      10.395   6.683  34.733  1.00 21.54           O  
ATOM   1012  N   ALA H 136       8.342   7.603  34.885  1.00 21.55           N  
ATOM   1013  CA  ALA H 136       8.617   8.116  36.197  1.00 22.17           C  
ATOM   1014  CB  ALA H 136       8.469   9.642  36.302  1.00 21.19           C  
ATOM   1015  C   ALA H 136       7.659   7.517  37.170  1.00 24.07           C  
ATOM   1016  O   ALA H 136       6.531   7.175  36.821  1.00 23.53           O  
ATOM   1017  N   SER H 137       8.116   7.362  38.432  1.00 23.95           N  
ATOM   1018  CA  SER H 137       7.295   6.802  39.465  1.00 24.94           C  
ATOM   1019  CB  SER H 137       7.507   5.288  39.663  1.00 25.83           C  
ATOM   1020  OG  SER H 137       7.263   4.570  38.464  1.00 27.36           O  
ATOM   1021  C   SER H 137       7.739   7.405  40.761  1.00 25.78           C  
ATOM   1022  O   SER H 137       8.830   7.964  40.860  1.00 25.25           O  
ATOM   1023  N   GLY H 138       6.891   7.254  41.802  1.00 28.65           N  
ATOM   1024  CA  GLY H 138       7.234   7.645  43.140  1.00 29.03           C  
ATOM   1025  C   GLY H 138       6.775   9.039  43.427  1.00 30.14           C  
ATOM   1026  O   GLY H 138       6.880   9.499  44.563  1.00 31.27           O  
ATOM   1027  N   PHE H 139       6.270   9.770  42.418  1.00 29.55           N  
ATOM   1028  CA  PHE H 139       5.810  11.092  42.723  1.00 28.04           C  
ATOM   1029  CB  PHE H 139       6.920  12.166  42.737  1.00 27.99           C  
ATOM   1030  CG  PHE H 139       7.579  12.241  41.401  1.00 28.13           C  
ATOM   1031  CD1 PHE H 139       8.542  11.326  41.045  1.00 23.07           C  
ATOM   1032  CD2 PHE H 139       7.251  13.237  40.510  1.00 27.09           C  
ATOM   1033  CE1 PHE H 139       9.155  11.393  39.816  1.00 26.60           C  
ATOM   1034  CE2 PHE H 139       7.862  13.309  39.279  1.00 23.04           C  
ATOM   1035  CZ  PHE H 139       8.816  12.386  38.929  1.00 25.29           C  
ATOM   1036  C   PHE H 139       4.769  11.486  41.726  1.00 26.93           C  
ATOM   1037  O   PHE H 139       4.504  10.763  40.767  1.00 28.03           O  
ATOM   1038  N   THR H 140       4.139  12.659  41.946  1.00 24.09           N  
ATOM   1039  CA  THR H 140       3.122  13.129  41.053  1.00 22.92           C  
ATOM   1040  CB  THR H 140       2.252  14.183  41.670  1.00 24.52           C  
ATOM   1041  OG1 THR H 140       1.633  13.673  42.841  1.00 28.64           O  
ATOM   1042  CG2 THR H 140       1.180  14.617  40.657  1.00 26.77           C  
ATOM   1043  C   THR H 140       3.834  13.755  39.899  1.00 22.53           C  
ATOM   1044  O   THR H 140       4.305  14.887  39.967  1.00 20.42           O  
ATOM   1045  N   PHE H 141       3.886  13.016  38.782  1.00 22.04           N  
ATOM   1046  CA  PHE H 141       4.601  13.371  37.591  1.00 19.71           C  
ATOM   1047  CB  PHE H 141       4.446  12.267  36.533  1.00 20.37           C  
ATOM   1048  CG  PHE H 141       5.184  12.623  35.292  1.00 18.07           C  
ATOM   1049  CD1 PHE H 141       6.546  12.462  35.223  1.00 19.56           C  
ATOM   1050  CD2 PHE H 141       4.504  13.094  34.193  1.00 18.65           C  
ATOM   1051  CE1 PHE H 141       7.225  12.781  34.072  1.00 22.83           C  
ATOM   1052  CE2 PHE H 141       5.179  13.414  33.040  1.00 21.59           C  
ATOM   1053  CZ  PHE H 141       6.542  13.259  32.979  1.00 16.77           C  
ATOM   1054  C   PHE H 141       4.060  14.653  37.029  1.00 19.22           C  
ATOM   1055  O   PHE H 141       4.811  15.535  36.616  1.00 17.75           O  
ATOM   1056  N   SER H 142       2.727  14.801  37.029  1.00 18.37           N  
ATOM   1057  CA  SER H 142       2.097  15.923  36.393  1.00 18.91           C  
ATOM   1058  CB  SER H 142       0.562  15.828  36.412  1.00 19.73           C  
ATOM   1059  OG  SER H 142       0.082  15.817  37.747  1.00 25.10           O  
ATOM   1060  C   SER H 142       2.495  17.230  37.022  1.00 17.50           C  
ATOM   1061  O   SER H 142       2.454  18.264  36.361  1.00 18.51           O  
ATOM   1062  N   ILE H 143       2.853  17.235  38.316  1.00 17.99           N  
ATOM   1063  CA  ILE H 143       3.206  18.449  39.001  1.00 18.35           C  
ATOM   1064  CB  ILE H 143       3.131  18.369  40.501  1.00 20.39           C  
ATOM   1065  CG1 ILE H 143       4.141  17.384  41.085  1.00  0.00           C  
ATOM   1066  CG2 ILE H 143       1.670  18.061  40.871  1.00  0.00           C  
ATOM   1067  CD1 ILE H 143       4.227  17.484  42.608  1.00  0.00           C  
ATOM   1068  C   ILE H 143       4.528  19.028  38.561  1.00 19.14           C  
ATOM   1069  O   ILE H 143       4.729  20.234  38.695  1.00 18.33           O  
ATOM   1070  N   PHE H 144       5.494  18.210  38.081  1.00 17.54           N  
ATOM   1071  CA  PHE H 144       6.812  18.743  37.825  1.00 17.08           C  
ATOM   1072  CB  PHE H 144       7.938  17.833  38.352  1.00 19.07           C  
ATOM   1073  CG  PHE H 144       7.801  17.624  39.827  1.00 20.30           C  
ATOM   1074  CD1 PHE H 144       6.978  16.637  40.322  1.00 22.27           C  
ATOM   1075  CD2 PHE H 144       8.509  18.395  40.717  1.00 21.64           C  
ATOM   1076  CE1 PHE H 144       6.856  16.431  41.678  1.00 24.86           C  
ATOM   1077  CE2 PHE H 144       8.390  18.197  42.071  1.00 25.78           C  
ATOM   1078  CZ  PHE H 144       7.563  17.214  42.554  1.00 26.61           C  
ATOM   1079  C   PHE H 144       7.123  18.903  36.359  1.00 16.59           C  
ATOM   1080  O   PHE H 144       6.610  18.186  35.499  1.00 16.50           O  
ATOM   1081  N   TRP H 145       8.005  19.887  36.060  1.00 17.41           N  
ATOM   1082  CA  TRP H 145       8.547  20.105  34.750  1.00 17.36           C  
ATOM   1083  CB  TRP H 145       9.357  21.412  34.609  1.00 17.24           C  
ATOM   1084  CG  TRP H 145       8.598  22.702  34.818  1.00 16.74           C  
ATOM   1085  CD2 TRP H 145       9.183  24.009  34.689  1.00 14.81           C  
ATOM   1086  CD1 TRP H 145       7.297  22.896  35.174  1.00 15.17           C  
ATOM   1087  NE1 TRP H 145       7.035  24.242  35.283  1.00 14.91           N  
ATOM   1088  CE2 TRP H 145       8.188  24.939  34.986  1.00 15.24           C  
ATOM   1089  CE3 TRP H 145      10.447  24.403  34.358  1.00 14.91           C  
ATOM   1090  CZ2 TRP H 145       8.441  26.282  34.958  1.00 14.76           C  
ATOM   1091  CZ3 TRP H 145      10.699  25.757  34.322  1.00 15.37           C  
ATOM   1092  CH2 TRP H 145       9.715  26.679  34.617  1.00 15.59           C  
ATOM   1093  C   TRP H 145       9.552  19.006  34.563  1.00 18.05           C  
ATOM   1094  O   TRP H 145      10.137  18.535  35.538  1.00 17.06           O  
ATOM   1095  N   MET H 146       9.772  18.550  33.311  1.00 16.20           N  
ATOM   1096  CA  MET H 146      10.749  17.516  33.116  1.00 15.92           C  
ATOM   1097  CB  MET H 146      10.165  16.196  32.583  1.00 16.18           C  
ATOM   1098  CG  MET H 146       9.220  15.517  33.580  1.00 17.90           C  
ATOM   1099  SD  MET H 146       9.979  15.059  35.167  1.00 18.66           S  
ATOM   1100  CE  MET H 146      10.933  13.648  34.532  1.00 17.16           C  
ATOM   1101  C   MET H 146      11.768  18.012  32.132  1.00 17.00           C  
ATOM   1102  O   MET H 146      11.486  18.897  31.326  1.00 16.36           O  
ATOM   1103  N   ASN H 147      13.002  17.463  32.197  1.00 16.32           N  
ATOM   1104  CA  ASN H 147      14.059  17.919  31.330  1.00 15.61           C  
ATOM   1105  CB  ASN H 147      15.127  18.762  32.056  1.00 16.26           C  
ATOM   1106  CG  ASN H 147      14.535  20.084  32.526  1.00 18.76           C  
ATOM   1107  OD1 ASN H 147      14.658  21.109  31.857  1.00 15.29           O  
ATOM   1108  ND2 ASN H 147      13.892  20.067  33.724  1.00 16.90           N  
ATOM   1109  C   ASN H 147      14.823  16.741  30.804  1.00 16.08           C  
ATOM   1110  O   ASN H 147      14.752  15.637  31.343  1.00 16.00           O  
ATOM   1111  N   TRP H 148      15.564  16.964  29.696  1.00 14.99           N  
ATOM   1112  CA  TRP H 148      16.469  15.987  29.159  1.00 14.94           C  
ATOM   1113  CB  TRP H 148      16.152  15.532  27.723  1.00 14.04           C  
ATOM   1114  CG  TRP H 148      14.995  14.562  27.627  1.00 14.96           C  
ATOM   1115  CD2 TRP H 148      15.139  13.146  27.821  1.00 14.80           C  
ATOM   1116  CD1 TRP H 148      13.674  14.785  27.373  1.00 15.42           C  
ATOM   1117  NE1 TRP H 148      12.984  13.595  27.399  1.00 15.76           N  
ATOM   1118  CE2 TRP H 148      13.874  12.579  27.675  1.00 16.61           C  
ATOM   1119  CE3 TRP H 148      16.234  12.383  28.106  1.00 15.98           C  
ATOM   1120  CZ2 TRP H 148      13.687  11.232  27.815  1.00 15.73           C  
ATOM   1121  CZ3 TRP H 148      16.046  11.026  28.236  1.00 14.84           C  
ATOM   1122  CH2 TRP H 148      14.794  10.463  28.094  1.00 15.40           C  
ATOM   1123  C   TRP H 148      17.816  16.641  29.150  1.00 14.86           C  
ATOM   1124  O   TRP H 148      17.950  17.803  28.770  1.00 14.54           O  
ATOM   1125  N   VAL H 149      18.852  15.912  29.613  1.00 14.72           N  
ATOM   1126  CA  VAL H 149      20.196  16.419  29.633  1.00 14.27           C  
ATOM   1127  CB  VAL H 149      20.704  16.720  31.018  1.00 14.93           C  
ATOM   1128  CG1 VAL H 149      22.154  17.234  30.922  1.00 14.55           C  
ATOM   1129  CG2 VAL H 149      19.730  17.697  31.707  1.00 16.24           C  
ATOM   1130  C   VAL H 149      21.053  15.339  29.050  1.00 15.33           C  
ATOM   1131  O   VAL H 149      20.738  14.157  29.180  1.00 16.23           O  
ATOM   1132  N   ARG H 150      22.160  15.707  28.374  1.00 14.97           N  
ATOM   1133  CA  ARG H 150      22.975  14.681  27.781  1.00 15.55           C  
ATOM   1134  CB  ARG H 150      22.961  14.678  26.242  1.00 15.85           C  
ATOM   1135  CG  ARG H 150      23.417  15.978  25.573  1.00 16.66           C  
ATOM   1136  CD  ARG H 150      23.366  15.865  24.047  1.00 18.68           C  
ATOM   1137  NE  ARG H 150      23.603  17.203  23.437  1.00 18.99           N  
ATOM   1138  CZ  ARG H 150      23.487  17.325  22.081  1.00 19.77           C  
ATOM   1139  NH1 ARG H 150      23.181  16.231  21.327  1.00 17.22           N1+
ATOM   1140  NH2 ARG H 150      23.671  18.530  21.472  1.00 18.56           N  
ATOM   1141  C   ARG H 150      24.391  14.863  28.219  1.00 17.39           C  
ATOM   1142  O   ARG H 150      24.782  15.933  28.683  1.00 16.93           O  
ATOM   1143  N   GLN H 151      25.197  13.785  28.104  1.00 17.71           N  
ATOM   1144  CA  GLN H 151      26.568  13.856  28.515  1.00 18.37           C  
ATOM   1145  CB  GLN H 151      26.827  13.127  29.845  1.00 19.03           C  
ATOM   1146  CG  GLN H 151      28.279  13.171  30.323  1.00 20.84           C  
ATOM   1147  CD  GLN H 151      28.369  12.398  31.635  1.00 23.56           C  
ATOM   1148  OE1 GLN H 151      27.603  11.465  31.871  1.00 23.10           O  
ATOM   1149  NE2 GLN H 151      29.332  12.788  32.513  1.00 23.48           N  
ATOM   1150  C   GLN H 151      27.422  13.164  27.500  1.00 20.35           C  
ATOM   1151  O   GLN H 151      27.131  12.041  27.089  1.00 18.56           O  
ATOM   1152  N   SER H 152      28.507  13.837  27.063  1.00 21.14           N  
ATOM   1153  CA  SER H 152      29.452  13.192  26.196  1.00 23.52           C  
ATOM   1154  CB  SER H 152      29.301  13.483  24.690  1.00 23.89           C  
ATOM   1155  OG  SER H 152      29.849  14.748  24.360  1.00 26.05           O  
ATOM   1156  C   SER H 152      30.806  13.672  26.629  1.00 26.43           C  
ATOM   1157  O   SER H 152      30.933  14.704  27.290  1.00 25.33           O  
ATOM   1158  N   PRO H 153      31.831  12.940  26.299  1.00 28.27           N  
ATOM   1159  CA  PRO H 153      33.142  13.351  26.711  1.00 29.31           C  
ATOM   1160  CD  PRO H 153      31.721  11.493  26.188  1.00 28.90           C  
ATOM   1161  CB  PRO H 153      34.054  12.159  26.423  1.00 30.38           C  
ATOM   1162  CG  PRO H 153      33.111  10.948  26.562  1.00 30.94           C  
ATOM   1163  C   PRO H 153      33.550  14.641  26.071  1.00 30.73           C  
ATOM   1164  O   PRO H 153      34.365  15.361  26.647  1.00 31.33           O  
ATOM   1165  N   GLU H 154      33.017  14.934  24.873  1.00 31.05           N  
ATOM   1166  CA  GLU H 154      33.364  16.122  24.150  1.00 31.97           C  
ATOM   1167  CB  GLU H 154      32.793  16.137  22.722  1.00 33.03           C  
ATOM   1168  CG  GLU H 154      33.257  14.954  21.880  1.00 36.01           C  
ATOM   1169  CD  GLU H 154      34.770  14.886  21.991  1.00 38.54           C  
ATOM   1170  OE1 GLU H 154      35.401  15.956  22.202  1.00 39.15           O  
ATOM   1171  OE2 GLU H 154      35.313  13.756  21.872  1.00 39.70           O1-
ATOM   1172  C   GLU H 154      32.822  17.345  24.816  1.00 32.14           C  
ATOM   1173  O   GLU H 154      33.538  18.338  24.945  1.00 32.05           O  
ATOM   1174  N   LYS H 155      31.547  17.324  25.263  1.00 29.87           N  
ATOM   1175  CA  LYS H 155      31.030  18.572  25.750  1.00 28.95           C  
ATOM   1176  CB  LYS H 155      29.767  19.071  25.033  1.00 30.43           C  
ATOM   1177  CG  LYS H 155      28.484  18.411  25.547  1.00 35.12           C  
ATOM   1178  CD  LYS H 155      28.347  16.937  25.168  1.00 40.35           C  
ATOM   1179  CE  LYS H 155      27.305  16.154  25.972  1.00 44.75           C  
ATOM   1180  NZ  LYS H 155      26.209  17.047  26.399  1.00 47.93           N1+
ATOM   1181  C   LYS H 155      30.593  18.476  27.180  1.00 27.50           C  
ATOM   1182  O   LYS H 155      29.998  19.428  27.681  1.00 27.39           O  
ATOM   1183  N   GLY H 156      30.860  17.359  27.885  1.00 25.12           N  
ATOM   1184  CA  GLY H 156      30.457  17.303  29.267  1.00 23.03           C  
ATOM   1185  C   GLY H 156      28.957  17.218  29.348  1.00 22.54           C  
ATOM   1186  O   GLY H 156      28.314  16.658  28.465  1.00 22.00           O  
ATOM   1187  N   LEU H 157      28.360  17.752  30.439  1.00 20.28           N  
ATOM   1188  CA  LEU H 157      26.932  17.730  30.615  1.00 19.00           C  
ATOM   1189  CB  LEU H 157      26.501  17.852  32.084  1.00 19.24           C  
ATOM   1190  CG  LEU H 157      26.866  16.624  32.934  1.00 20.43           C  
ATOM   1191  CD1 LEU H 157      26.455  16.823  34.400  1.00 19.91           C  
ATOM   1192  CD2 LEU H 157      26.278  15.340  32.327  1.00 20.38           C  
ATOM   1193  C   LEU H 157      26.334  18.891  29.879  1.00 19.35           C  
ATOM   1194  O   LEU H 157      26.868  19.999  29.918  1.00 18.02           O  
ATOM   1195  N   GLU H 158      25.191  18.660  29.195  1.00 17.99           N  
ATOM   1196  CA  GLU H 158      24.581  19.714  28.436  1.00 18.88           C  
ATOM   1197  CB  GLU H 158      24.988  19.633  26.958  1.00 21.42           C  
ATOM   1198  CG  GLU H 158      24.614  20.837  26.103  1.00 25.61           C  
ATOM   1199  CD  GLU H 158      25.150  20.537  24.712  1.00 31.40           C  
ATOM   1200  OE1 GLU H 158      25.193  19.333  24.344  1.00 29.53           O  
ATOM   1201  OE2 GLU H 158      25.529  21.503  24.001  1.00 31.66           O1-
ATOM   1202  C   GLU H 158      23.083  19.566  28.521  1.00 18.05           C  
ATOM   1203  O   GLU H 158      22.544  18.474  28.354  1.00 16.96           O  
ATOM   1204  N   TRP H 159      22.366  20.678  28.794  1.00 16.15           N  
ATOM   1205  CA  TRP H 159      20.929  20.652  28.886  1.00 15.30           C  
ATOM   1206  CB  TRP H 159      20.387  21.852  29.680  1.00 15.27           C  
ATOM   1207  CG  TRP H 159      18.899  22.044  29.577  1.00 16.17           C  
ATOM   1208  CD2 TRP H 159      18.308  22.964  28.649  1.00 16.59           C  
ATOM   1209  CD1 TRP H 159      17.870  21.467  30.263  1.00 16.50           C  
ATOM   1210  NE1 TRP H 159      16.670  21.977  29.818  1.00 16.59           N  
ATOM   1211  CE2 TRP H 159      16.928  22.899  28.824  1.00 16.52           C  
ATOM   1212  CE3 TRP H 159      18.874  23.798  27.728  1.00 16.45           C  
ATOM   1213  CZ2 TRP H 159      16.088  23.673  28.077  1.00 16.07           C  
ATOM   1214  CZ3 TRP H 159      18.025  24.572  26.971  1.00 16.01           C  
ATOM   1215  CH2 TRP H 159      16.659  24.509  27.144  1.00 16.36           C  
ATOM   1216  C   TRP H 159      20.342  20.674  27.499  1.00 15.82           C  
ATOM   1217  O   TRP H 159      20.711  21.520  26.689  1.00 15.54           O  
ATOM   1218  N   VAL H 160      19.515  19.653  27.159  1.00 14.75           N  
ATOM   1219  CA  VAL H 160      18.847  19.510  25.883  1.00 15.27           C  
ATOM   1220  CB  VAL H 160      18.617  18.070  25.521  1.00 15.97           C  
ATOM   1221  CG1 VAL H 160      17.879  18.020  24.171  1.00 16.46           C  
ATOM   1222  CG2 VAL H 160      19.969  17.337  25.516  1.00 16.70           C  
ATOM   1223  C   VAL H 160      17.511  20.209  25.732  1.00 16.04           C  
ATOM   1224  O   VAL H 160      17.304  20.952  24.772  1.00 15.87           O  
ATOM   1225  N   ALA H 161      16.550  19.970  26.663  1.00 15.31           N  
ATOM   1226  CA  ALA H 161      15.221  20.518  26.486  1.00 15.34           C  
ATOM   1227  CB  ALA H 161      14.410  19.809  25.387  1.00 15.65           C  
ATOM   1228  C   ALA H 161      14.415  20.381  27.748  1.00 16.24           C  
ATOM   1229  O   ALA H 161      14.726  19.562  28.611  1.00 15.07           O  
ATOM   1230  N   GLU H 162      13.345  21.202  27.892  1.00 15.87           N  
ATOM   1231  CA  GLU H 162      12.502  21.076  29.051  1.00 16.31           C  
ATOM   1232  CB  GLU H 162      12.743  22.102  30.169  1.00 16.72           C  
ATOM   1233  CG  GLU H 162      12.256  23.516  29.877  1.00 17.66           C  
ATOM   1234  CD  GLU H 162      12.292  24.255  31.205  1.00 23.71           C  
ATOM   1235  OE1 GLU H 162      13.065  23.825  32.102  1.00 22.62           O  
ATOM   1236  OE2 GLU H 162      11.543  25.256  31.343  1.00 20.31           O1-
ATOM   1237  C   GLU H 162      11.068  21.233  28.636  1.00 17.21           C  
ATOM   1238  O   GLU H 162      10.762  21.850  27.616  1.00 16.61           O  
ATOM   1239  N   VAL H 163      10.144  20.638  29.425  1.00 16.03           N  
ATOM   1240  CA  VAL H 163       8.740  20.750  29.149  1.00 16.82           C  
ATOM   1241  CB  VAL H 163       8.126  19.481  28.638  1.00 16.88           C  
ATOM   1242  CG1 VAL H 163       8.182  18.421  29.752  1.00 17.04           C  
ATOM   1243  CG2 VAL H 163       6.703  19.797  28.149  1.00 16.80           C  
ATOM   1244  C   VAL H 163       8.057  21.105  30.433  1.00 18.53           C  
ATOM   1245  O   VAL H 163       8.415  20.616  31.504  1.00 18.05           O  
ATOM   1246  N   ARG H 164       7.016  21.951  30.347  1.00 18.00           N  
ATOM   1247  CA  ARG H 164       6.394  22.430  31.544  1.00 19.14           C  
ATOM   1248  CB  ARG H 164       6.258  23.962  31.558  1.00 19.98           C  
ATOM   1249  CG  ARG H 164       7.651  24.590  31.464  1.00 21.48           C  
ATOM   1250  CD  ARG H 164       7.725  26.115  31.475  1.00 25.03           C  
ATOM   1251  NE  ARG H 164       9.166  26.446  31.286  1.00 28.03           N  
ATOM   1252  CZ  ARG H 164       9.603  27.736  31.229  1.00 32.81           C  
ATOM   1253  NH1 ARG H 164       8.724  28.762  31.414  1.00 28.48           N1+
ATOM   1254  NH2 ARG H 164      10.917  28.007  30.976  1.00 33.29           N  
ATOM   1255  C   ARG H 164       5.076  21.758  31.766  1.00 19.68           C  
ATOM   1256  O   ARG H 164       4.800  20.696  31.213  1.00 18.86           O  
ATOM   1257  N   LEU H 165       4.260  22.321  32.674  1.00 24.41           N  
ATOM   1258  CA  LEU H 165       3.042  21.679  33.080  1.00 25.05           C  
ATOM   1259  CB  LEU H 165       2.552  22.108  34.473  1.00 24.63           C  
ATOM   1260  CG  LEU H 165       3.544  21.769  35.607  1.00 23.48           C  
ATOM   1261  CD1 LEU H 165       2.938  22.069  36.988  1.00 25.33           C  
ATOM   1262  CD2 LEU H 165       4.081  20.332  35.491  1.00 23.33           C  
ATOM   1263  C   LEU H 165       1.929  21.925  32.115  1.00 24.46           C  
ATOM   1264  O   LEU H 165       2.023  22.739  31.199  1.00 24.74           O  
ATOM   1265  N   LYS H 166       0.828  21.178  32.320  1.00 25.45           N  
ATOM   1266  CA  LYS H 166      -0.354  21.243  31.513  1.00 27.37           C  
ATOM   1267  CB  LYS H 166      -1.435  20.285  32.050  1.00 28.23           C  
ATOM   1268  CG  LYS H 166      -2.751  20.257  31.270  1.00 30.57           C  
ATOM   1269  CD  LYS H 166      -3.627  19.058  31.650  1.00 31.63           C  
ATOM   1270  CE  LYS H 166      -4.985  19.012  30.944  1.00 34.50           C  
ATOM   1271  NZ  LYS H 166      -5.708  17.774  31.322  1.00 36.72           N1+
ATOM   1272  C   LYS H 166      -0.888  22.643  31.581  1.00 27.93           C  
ATOM   1273  O   LYS H 166      -1.290  23.216  30.569  1.00 27.72           O  
ATOM   1274  N   SER H 167      -0.865  23.245  32.784  1.00 27.78           N  
ATOM   1275  CA  SER H 167      -1.397  24.563  32.992  1.00 27.69           C  
ATOM   1276  CB  SER H 167      -1.207  25.025  34.441  1.00 28.73           C  
ATOM   1277  OG  SER H 167      -1.776  24.071  35.321  1.00 30.21           O  
ATOM   1278  C   SER H 167      -0.633  25.512  32.128  1.00 28.67           C  
ATOM   1279  O   SER H 167      -1.167  26.502  31.627  1.00 28.07           O  
ATOM   1280  N   ASN H 168       0.658  25.199  31.953  1.00 28.65           N  
ATOM   1281  CA  ASN H 168       1.625  25.930  31.192  1.00 28.87           C  
ATOM   1282  CB  ASN H 168       3.060  25.473  31.482  1.00 28.76           C  
ATOM   1283  CG  ASN H 168       3.325  25.858  32.931  1.00 28.22           C  
ATOM   1284  OD1 ASN H 168       3.858  25.070  33.709  1.00 29.96           O  
ATOM   1285  ND2 ASN H 168       2.927  27.103  33.310  1.00 16.74           N  
ATOM   1286  C   ASN H 168       1.335  25.769  29.739  1.00 28.54           C  
ATOM   1287  O   ASN H 168       1.938  26.453  28.913  1.00 28.49           O  
ATOM   1288  N   ASN H 169       0.431  24.831  29.391  1.00 28.43           N  
ATOM   1289  CA  ASN H 169       0.126  24.571  28.016  1.00 28.24           C  
ATOM   1290  CB  ASN H 169      -0.128  25.865  27.222  1.00 27.42           C  
ATOM   1291  CG  ASN H 169      -0.902  25.534  25.962  1.00 29.03           C  
ATOM   1292  OD1 ASN H 169      -0.681  24.504  25.327  1.00 29.52           O  
ATOM   1293  ND2 ASN H 169      -1.849  26.434  25.591  1.00 28.14           N  
ATOM   1294  C   ASN H 169       1.308  23.860  27.439  1.00 28.44           C  
ATOM   1295  O   ASN H 169       1.621  23.971  26.254  1.00 28.46           O  
ATOM   1296  N   TYR H 170       1.979  23.078  28.309  1.00 27.06           N  
ATOM   1297  CA  TYR H 170       3.096  22.256  27.948  1.00 26.15           C  
ATOM   1298  CB  TYR H 170       2.715  21.098  27.008  1.00 24.38           C  
ATOM   1299  CG  TYR H 170       1.827  20.160  27.746  1.00 26.50           C  
ATOM   1300  CD1 TYR H 170       2.363  19.208  28.583  1.00 25.09           C  
ATOM   1301  CD2 TYR H 170       0.463  20.228  27.593  1.00 27.31           C  
ATOM   1302  CE1 TYR H 170       1.545  18.337  29.263  1.00 28.33           C  
ATOM   1303  CE2 TYR H 170      -0.360  19.362  28.269  1.00 28.83           C  
ATOM   1304  CZ  TYR H 170       0.182  18.416  29.106  1.00 29.75           C  
ATOM   1305  OH  TYR H 170      -0.664  17.527  29.802  1.00 31.79           O  
ATOM   1306  C   TYR H 170       4.139  23.063  27.245  1.00 25.75           C  
ATOM   1307  O   TYR H 170       4.618  22.641  26.193  1.00 26.57           O  
ATOM   1308  N   ALA H 171       4.551  24.223  27.805  1.00 19.69           N  
ATOM   1309  CA  ALA H 171       5.514  25.004  27.082  1.00 19.11           C  
ATOM   1310  CB  ALA H 171       5.776  26.387  27.708  1.00 20.19           C  
ATOM   1311  C   ALA H 171       6.813  24.254  27.052  1.00 19.55           C  
ATOM   1312  O   ALA H 171       7.170  23.563  28.004  1.00 18.06           O  
ATOM   1313  N   THR H 172       7.553  24.368  25.930  1.00 18.47           N  
ATOM   1314  CA  THR H 172       8.795  23.661  25.804  1.00 18.47           C  
ATOM   1315  CB  THR H 172       8.771  22.601  24.740  1.00 19.80           C  
ATOM   1316  OG1 THR H 172       8.479  23.184  23.477  1.00 19.79           O  
ATOM   1317  CG2 THR H 172       7.706  21.551  25.098  1.00 18.52           C  
ATOM   1318  C   THR H 172       9.882  24.630  25.448  1.00 19.32           C  
ATOM   1319  O   THR H 172       9.634  25.689  24.873  1.00 19.33           O  
ATOM   1320  N   HIS H 173      11.133  24.281  25.812  1.00 18.45           N  
ATOM   1321  CA  HIS H 173      12.261  25.116  25.518  1.00 18.62           C  
ATOM   1322  ND1 HIS H 173      10.548  26.481  27.944  1.00 21.28           N  
ATOM   1323  CG  HIS H 173      11.626  26.872  27.185  1.00 21.29           C  
ATOM   1324  CB  HIS H 173      12.710  25.939  26.733  1.00 19.37           C  
ATOM   1325  NE2 HIS H 173      10.279  28.647  27.534  1.00 21.36           N  
ATOM   1326  CD2 HIS H 173      11.448  28.199  26.943  1.00 22.55           C  
ATOM   1327  CE1 HIS H 173       9.773  27.581  28.122  1.00 26.50           C  
ATOM   1328  C   HIS H 173      13.378  24.209  25.106  1.00 19.42           C  
ATOM   1329  O   HIS H 173      13.485  23.092  25.610  1.00 19.06           O  
ATOM   1330  N   TYR H 174      14.238  24.647  24.158  1.00 18.60           N  
ATOM   1331  CA  TYR H 174      15.283  23.755  23.736  1.00 18.67           C  
ATOM   1332  CB  TYR H 174      15.093  23.140  22.335  1.00 18.59           C  
ATOM   1333  CG  TYR H 174      13.794  22.417  22.233  1.00 18.32           C  
ATOM   1334  CD1 TYR H 174      13.566  21.255  22.926  1.00 18.68           C  
ATOM   1335  CD2 TYR H 174      12.783  22.923  21.456  1.00 18.71           C  
ATOM   1336  CE1 TYR H 174      12.364  20.596  22.824  1.00 18.97           C  
ATOM   1337  CE2 TYR H 174      11.577  22.273  21.346  1.00 18.68           C  
ATOM   1338  CZ  TYR H 174      11.365  21.102  22.030  1.00 18.90           C  
ATOM   1339  OH  TYR H 174      10.132  20.423  21.926  1.00 17.27           O  
ATOM   1340  C   TYR H 174      16.581  24.495  23.632  1.00 19.99           C  
ATOM   1341  O   TYR H 174      16.611  25.717  23.497  1.00 20.13           O  
ATOM   1342  N   ALA H 175      17.699  23.742  23.696  1.00 19.08           N  
ATOM   1343  CA  ALA H 175      19.005  24.304  23.509  1.00 19.35           C  
ATOM   1344  CB  ALA H 175      20.148  23.332  23.850  1.00 18.99           C  
ATOM   1345  C   ALA H 175      19.091  24.625  22.046  1.00 20.28           C  
ATOM   1346  O   ALA H 175      18.402  24.017  21.228  1.00 18.69           O  
ATOM   1347  N   GLU H 176      19.945  25.595  21.670  1.00 21.25           N  
ATOM   1348  CA  GLU H 176      20.018  26.023  20.302  1.00 23.51           C  
ATOM   1349  CB  GLU H 176      20.987  27.198  20.070  1.00 25.39           C  
ATOM   1350  CG  GLU H 176      20.436  28.545  20.531  1.00 33.34           C  
ATOM   1351  CD  GLU H 176      19.326  28.943  19.568  1.00 28.59           C  
ATOM   1352  OE1 GLU H 176      18.805  28.043  18.857  1.00 30.13           O  
ATOM   1353  OE2 GLU H 176      18.984  30.154  19.532  1.00 30.43           O1-
ATOM   1354  C   GLU H 176      20.459  24.898  19.415  1.00 24.43           C  
ATOM   1355  O   GLU H 176      19.984  24.777  18.286  1.00 24.44           O  
ATOM   1356  N   SER H 177      21.374  24.037  19.893  1.00 23.83           N  
ATOM   1357  CA  SER H 177      21.928  23.005  19.061  1.00 24.69           C  
ATOM   1358  CB  SER H 177      22.973  22.151  19.797  1.00 24.66           C  
ATOM   1359  OG  SER H 177      22.355  21.430  20.852  1.00 26.50           O  
ATOM   1360  C   SER H 177      20.865  22.062  18.557  1.00 25.19           C  
ATOM   1361  O   SER H 177      20.935  21.596  17.421  1.00 25.92           O  
ATOM   1362  N   VAL H 178      19.909  21.685  19.427  1.00 22.84           N  
ATOM   1363  CA  VAL H 178      18.836  20.768  19.131  1.00 21.80           C  
ATOM   1364  CB  VAL H 178      18.347  20.033  20.348  1.00 21.57           C  
ATOM   1365  CG1 VAL H 178      19.529  19.226  20.913  1.00 20.87           C  
ATOM   1366  CG2 VAL H 178      17.733  21.031  21.340  1.00 20.83           C  
ATOM   1367  C   VAL H 178      17.653  21.385  18.444  1.00 22.74           C  
ATOM   1368  O   VAL H 178      16.856  20.669  17.837  1.00 20.99           O  
ATOM   1369  N   LYS H 179      17.462  22.711  18.568  1.00 24.28           N  
ATOM   1370  CA  LYS H 179      16.267  23.354  18.093  1.00 25.85           C  
ATOM   1371  CB  LYS H 179      16.354  24.884  18.164  1.00 28.38           C  
ATOM   1372  CG  LYS H 179      15.067  25.587  17.748  1.00 33.68           C  
ATOM   1373  CD  LYS H 179      15.039  27.068  18.118  1.00 36.69           C  
ATOM   1374  CE  LYS H 179      13.745  27.763  17.704  1.00 39.12           C  
ATOM   1375  NZ  LYS H 179      13.792  29.188  18.095  1.00 33.09           N1+
ATOM   1376  C   LYS H 179      15.947  22.977  16.675  1.00 26.81           C  
ATOM   1377  O   LYS H 179      16.792  23.036  15.784  1.00 28.13           O  
ATOM   1378  N   GLY H 180      14.680  22.554  16.465  1.00 26.28           N  
ATOM   1379  CA  GLY H 180      14.118  22.231  15.183  1.00 26.29           C  
ATOM   1380  C   GLY H 180      14.156  20.749  14.966  1.00 26.01           C  
ATOM   1381  O   GLY H 180      13.258  20.194  14.334  1.00 26.23           O  
ATOM   1382  N   ARG H 181      15.252  20.096  15.401  1.00 22.94           N  
ATOM   1383  CA  ARG H 181      15.460  18.679  15.257  1.00 21.98           C  
ATOM   1384  CB  ARG H 181      16.952  18.329  15.251  1.00 21.08           C  
ATOM   1385  CG  ARG H 181      17.692  19.034  14.115  1.00 22.37           C  
ATOM   1386  CD  ARG H 181      19.180  18.699  14.053  1.00 22.25           C  
ATOM   1387  NE  ARG H 181      19.803  19.122  15.338  1.00 22.60           N  
ATOM   1388  CZ  ARG H 181      20.690  18.288  15.952  1.00 23.58           C  
ATOM   1389  NH1 ARG H 181      20.953  17.064  15.413  1.00 21.81           N1+
ATOM   1390  NH2 ARG H 181      21.310  18.668  17.103  1.00 21.09           N  
ATOM   1391  C   ARG H 181      14.781  17.831  16.299  1.00 21.69           C  
ATOM   1392  O   ARG H 181      14.280  16.749  15.992  1.00 21.37           O  
ATOM   1393  N   PHE H 182      14.757  18.303  17.564  1.00 20.09           N  
ATOM   1394  CA  PHE H 182      14.317  17.512  18.687  1.00 19.07           C  
ATOM   1395  CB  PHE H 182      15.276  17.647  19.884  1.00 18.76           C  
ATOM   1396  CG  PHE H 182      16.557  16.942  19.588  1.00 19.45           C  
ATOM   1397  CD1 PHE H 182      17.248  17.180  18.422  1.00 19.37           C  
ATOM   1398  CD2 PHE H 182      17.099  16.080  20.513  1.00 19.05           C  
ATOM   1399  CE1 PHE H 182      18.434  16.534  18.162  1.00 20.97           C  
ATOM   1400  CE2 PHE H 182      18.288  15.433  20.262  1.00 20.43           C  
ATOM   1401  CZ  PHE H 182      18.954  15.655  19.081  1.00 20.02           C  
ATOM   1402  C   PHE H 182      12.995  18.009  19.178  1.00 19.53           C  
ATOM   1403  O   PHE H 182      12.709  19.204  19.122  1.00 19.70           O  
ATOM   1404  N   THR H 183      12.149  17.075  19.667  1.00 18.06           N  
ATOM   1405  CA  THR H 183      10.877  17.444  20.216  1.00 18.64           C  
ATOM   1406  CB  THR H 183       9.718  17.011  19.364  1.00 20.69           C  
ATOM   1407  OG1 THR H 183       9.820  17.587  18.070  1.00 21.72           O  
ATOM   1408  CG2 THR H 183       8.412  17.459  20.037  1.00 21.72           C  
ATOM   1409  C   THR H 183      10.730  16.749  21.537  1.00 18.84           C  
ATOM   1410  O   THR H 183      10.943  15.544  21.647  1.00 18.73           O  
ATOM   1411  N   ILE H 184      10.353  17.506  22.587  1.00 17.76           N  
ATOM   1412  CA  ILE H 184      10.138  16.921  23.878  1.00 17.08           C  
ATOM   1413  CB  ILE H 184      10.781  17.680  25.006  1.00 17.71           C  
ATOM   1414  CG1 ILE H 184      10.653  16.888  26.319  1.00 16.22           C  
ATOM   1415  CG2 ILE H 184      10.175  19.093  25.054  1.00 16.33           C  
ATOM   1416  CD1 ILE H 184      11.508  17.445  27.455  1.00 15.18           C  
ATOM   1417  C   ILE H 184       8.657  16.928  24.095  1.00 18.97           C  
ATOM   1418  O   ILE H 184       7.977  17.878  23.713  1.00 18.96           O  
ATOM   1419  N   SER H 185       8.108  15.830  24.656  1.00 18.36           N  
ATOM   1420  CA  SER H 185       6.690  15.754  24.874  1.00 18.91           C  
ATOM   1421  CB  SER H 185       5.932  15.072  23.723  1.00 19.68           C  
ATOM   1422  OG  SER H 185       6.355  13.723  23.597  1.00 20.45           O  
ATOM   1423  C   SER H 185       6.462  14.936  26.105  1.00 19.80           C  
ATOM   1424  O   SER H 185       7.380  14.286  26.602  1.00 18.91           O  
ATOM   1425  N   ARG H 186       5.225  14.973  26.650  1.00 18.87           N  
ATOM   1426  CA  ARG H 186       4.959  14.224  27.844  1.00 19.73           C  
ATOM   1427  CB  ARG H 186       5.079  15.070  29.122  1.00 19.77           C  
ATOM   1428  CG  ARG H 186       4.098  16.241  29.167  1.00 21.08           C  
ATOM   1429  CD  ARG H 186       4.465  17.309  30.201  1.00 21.50           C  
ATOM   1430  NE  ARG H 186       4.440  16.677  31.549  1.00 20.47           N  
ATOM   1431  CZ  ARG H 186       5.335  17.079  32.497  1.00 20.82           C  
ATOM   1432  NH1 ARG H 186       6.293  18.000  32.189  1.00 18.22           N1+
ATOM   1433  NH2 ARG H 186       5.285  16.558  33.757  1.00 19.07           N  
ATOM   1434  C   ARG H 186       3.560  13.691  27.794  1.00 21.79           C  
ATOM   1435  O   ARG H 186       2.692  14.227  27.104  1.00 21.41           O  
ATOM   1436  N   ASP H 187       3.334  12.575  28.516  1.00 21.45           N  
ATOM   1437  CA  ASP H 187       2.047  11.954  28.636  1.00 22.54           C  
ATOM   1438  CB  ASP H 187       2.000  10.566  27.969  1.00 23.24           C  
ATOM   1439  CG  ASP H 187       0.564  10.065  27.965  1.00 26.73           C  
ATOM   1440  OD1 ASP H 187      -0.251  10.586  28.771  1.00 27.35           O  
ATOM   1441  OD2 ASP H 187       0.258   9.153  27.152  1.00 26.82           O1-
ATOM   1442  C   ASP H 187       1.830  11.779  30.108  1.00 22.94           C  
ATOM   1443  O   ASP H 187       2.349  10.846  30.718  1.00 22.29           O  
ATOM   1444  N   ASP H 188       1.039  12.686  30.709  1.00 22.97           N  
ATOM   1445  CA  ASP H 188       0.814  12.686  32.126  1.00 24.08           C  
ATOM   1446  CB  ASP H 188      -0.013  13.891  32.598  1.00 24.01           C  
ATOM   1447  CG  ASP H 188       0.881  15.124  32.510  1.00 26.23           C  
ATOM   1448  OD1 ASP H 188       2.117  14.970  32.698  1.00 25.60           O  
ATOM   1449  OD2 ASP H 188       0.344  16.233  32.252  1.00 25.07           O1-
ATOM   1450  C   ASP H 188       0.113  11.434  32.559  1.00 26.84           C  
ATOM   1451  O   ASP H 188       0.410  10.898  33.624  1.00 26.81           O  
ATOM   1452  N   SER H 189      -0.836  10.919  31.757  1.00 27.09           N  
ATOM   1453  CA  SER H 189      -1.545   9.746  32.187  1.00 28.00           C  
ATOM   1454  CB  SER H 189      -2.625   9.290  31.188  1.00 29.03           C  
ATOM   1455  OG  SER H 189      -2.029   8.883  29.965  1.00 29.65           O  
ATOM   1456  C   SER H 189      -0.562   8.625  32.349  1.00 29.17           C  
ATOM   1457  O   SER H 189      -0.676   7.822  33.275  1.00 29.52           O  
ATOM   1458  N   LYS H 190       0.395   8.540  31.407  1.00 28.17           N  
ATOM   1459  CA  LYS H 190       1.466   7.582  31.324  1.00 27.89           C  
ATOM   1460  CB  LYS H 190       2.137   7.571  29.939  1.00 29.11           C  
ATOM   1461  CG  LYS H 190       1.205   7.162  28.797  1.00 35.46           C  
ATOM   1462  CD  LYS H 190       0.627   5.754  28.927  1.00 43.45           C  
ATOM   1463  CE  LYS H 190      -0.209   5.325  27.722  1.00 29.89           C  
ATOM   1464  NZ  LYS H 190      -0.761   3.970  27.948  1.00 30.61           N1+
ATOM   1465  C   LYS H 190       2.538   7.877  32.334  1.00 27.26           C  
ATOM   1466  O   LYS H 190       3.312   6.990  32.692  1.00 26.27           O  
ATOM   1467  N   SER H 191       2.648   9.135  32.804  1.00 25.43           N  
ATOM   1468  CA  SER H 191       3.725   9.478  33.689  1.00 24.83           C  
ATOM   1469  CB  SER H 191       3.750   8.602  34.954  1.00 25.77           C  
ATOM   1470  OG  SER H 191       4.824   8.981  35.799  1.00 24.33           O  
ATOM   1471  C   SER H 191       5.014   9.285  32.947  1.00 24.29           C  
ATOM   1472  O   SER H 191       6.004   8.815  33.507  1.00 23.78           O  
ATOM   1473  N   GLY H 192       5.037   9.670  31.652  1.00 22.09           N  
ATOM   1474  CA  GLY H 192       6.247   9.496  30.903  1.00 21.32           C  
ATOM   1475  C   GLY H 192       6.588  10.752  30.154  1.00 20.86           C  
ATOM   1476  O   GLY H 192       5.721  11.563  29.829  1.00 19.41           O  
ATOM   1477  N   VAL H 193       7.899  10.933  29.873  1.00 19.62           N  
ATOM   1478  CA  VAL H 193       8.395  12.036  29.091  1.00 18.82           C  
ATOM   1479  CB  VAL H 193       9.424  12.891  29.770  1.00 19.17           C  
ATOM   1480  CG1 VAL H 193       8.783  13.589  30.974  1.00 19.35           C  
ATOM   1481  CG2 VAL H 193      10.630  12.016  30.131  1.00 15.35           C  
ATOM   1482  C   VAL H 193       9.086  11.425  27.910  1.00 19.27           C  
ATOM   1483  O   VAL H 193       9.628  10.324  28.006  1.00 19.33           O  
ATOM   1484  N   TYR H 194       9.086  12.128  26.756  1.00 18.33           N  
ATOM   1485  CA  TYR H 194       9.663  11.557  25.567  1.00 18.41           C  
ATOM   1486  CB  TYR H 194       8.610  11.215  24.498  1.00 18.70           C  
ATOM   1487  CG  TYR H 194       7.608  10.269  25.072  1.00 20.75           C  
ATOM   1488  CD1 TYR H 194       7.888   8.928  25.188  1.00 21.00           C  
ATOM   1489  CD2 TYR H 194       6.374  10.728  25.480  1.00 21.36           C  
ATOM   1490  CE1 TYR H 194       6.958   8.061  25.712  1.00 21.55           C  
ATOM   1491  CE2 TYR H 194       5.440   9.866  26.004  1.00 22.00           C  
ATOM   1492  CZ  TYR H 194       5.732   8.530  26.120  1.00 23.97           C  
ATOM   1493  OH  TYR H 194       4.780   7.637  26.655  1.00 24.44           O  
ATOM   1494  C   TYR H 194      10.562  12.560  24.912  1.00 18.40           C  
ATOM   1495  O   TYR H 194      10.463  13.761  25.157  1.00 18.75           O  
ATOM   1496  N   LEU H 195      11.506  12.072  24.079  1.00 17.21           N  
ATOM   1497  CA  LEU H 195      12.335  12.965  23.325  1.00 16.93           C  
ATOM   1498  CB  LEU H 195      13.751  13.110  23.909  1.00 16.73           C  
ATOM   1499  CG  LEU H 195      14.595  14.197  23.223  1.00 18.08           C  
ATOM   1500  CD1 LEU H 195      14.005  15.598  23.456  1.00 15.62           C  
ATOM   1501  CD2 LEU H 195      16.070  14.103  23.638  1.00 19.21           C  
ATOM   1502  C   LEU H 195      12.444  12.393  21.941  1.00 18.10           C  
ATOM   1503  O   LEU H 195      13.048  11.341  21.737  1.00 17.00           O  
ATOM   1504  N   GLN H 196      11.851  13.078  20.942  1.00 17.41           N  
ATOM   1505  CA  GLN H 196      11.909  12.604  19.586  1.00 18.40           C  
ATOM   1506  CB  GLN H 196      10.647  12.933  18.767  1.00 19.10           C  
ATOM   1507  CG  GLN H 196      10.778  12.603  17.277  1.00 21.22           C  
ATOM   1508  CD  GLN H 196      10.871  11.095  17.110  1.00 24.08           C  
ATOM   1509  OE1 GLN H 196      10.588  10.335  18.033  1.00 26.03           O  
ATOM   1510  NE2 GLN H 196      11.279  10.647  15.893  1.00 23.45           N  
ATOM   1511  C   GLN H 196      13.061  13.294  18.938  1.00 19.20           C  
ATOM   1512  O   GLN H 196      13.131  14.521  18.914  1.00 19.36           O  
ATOM   1513  N   MET H 197      14.009  12.510  18.395  1.00 17.99           N  
ATOM   1514  CA  MET H 197      15.161  13.122  17.804  1.00 18.89           C  
ATOM   1515  CB  MET H 197      16.478  12.605  18.408  1.00 18.84           C  
ATOM   1516  CG  MET H 197      16.621  12.940  19.896  1.00 21.00           C  
ATOM   1517  SD  MET H 197      18.071  12.208  20.711  1.00 24.25           S  
ATOM   1518  CE  MET H 197      17.392  10.524  20.764  1.00 23.85           C  
ATOM   1519  C   MET H 197      15.175  12.809  16.340  1.00 21.03           C  
ATOM   1520  O   MET H 197      15.114  11.648  15.939  1.00 20.65           O  
ATOM   1521  N   ASN H 198      15.266  13.855  15.494  1.00 20.55           N  
ATOM   1522  CA  ASN H 198      15.306  13.631  14.078  1.00 21.06           C  
ATOM   1523  CB  ASN H 198      14.097  14.207  13.319  1.00 21.37           C  
ATOM   1524  CG  ASN H 198      12.864  13.389  13.686  1.00 25.70           C  
ATOM   1525  OD1 ASN H 198      12.964  12.213  14.032  1.00 26.48           O  
ATOM   1526  ND2 ASN H 198      11.665  14.023  13.609  1.00 27.55           N  
ATOM   1527  C   ASN H 198      16.529  14.309  13.549  1.00 21.52           C  
ATOM   1528  O   ASN H 198      17.129  15.144  14.221  1.00 20.59           O  
ATOM   1529  N   ASN H 199      16.942  13.938  12.321  1.00 21.15           N  
ATOM   1530  CA  ASN H 199      18.075  14.560  11.699  1.00 21.35           C  
ATOM   1531  CB  ASN H 199      17.801  16.048  11.403  1.00 23.00           C  
ATOM   1532  CG  ASN H 199      18.727  16.503  10.294  1.00 33.16           C  
ATOM   1533  OD1 ASN H 199      19.610  17.335  10.500  1.00 31.40           O  
ATOM   1534  ND2 ASN H 199      18.518  15.933   9.079  1.00 30.90           N  
ATOM   1535  C   ASN H 199      19.255  14.459  12.626  1.00 21.22           C  
ATOM   1536  O   ASN H 199      19.971  15.435  12.838  1.00 20.66           O  
ATOM   1537  N   LEU H 200      19.506  13.253  13.176  1.00 20.34           N  
ATOM   1538  CA  LEU H 200      20.557  13.025  14.135  1.00 20.30           C  
ATOM   1539  CB  LEU H 200      20.526  11.602  14.723  1.00 19.63           C  
ATOM   1540  CG  LEU H 200      19.327  11.369  15.655  1.00 20.70           C  
ATOM   1541  CD1 LEU H 200      19.282   9.926  16.181  1.00 20.32           C  
ATOM   1542  CD2 LEU H 200      19.337  12.394  16.798  1.00 19.70           C  
ATOM   1543  C   LEU H 200      21.907  13.227  13.518  1.00 22.36           C  
ATOM   1544  O   LEU H 200      22.135  12.933  12.345  1.00 22.64           O  
ATOM   1545  N   ARG H 201      22.847  13.751  14.334  1.00 21.80           N  
ATOM   1546  CA  ARG H 201      24.184  14.015  13.887  1.00 23.00           C  
ATOM   1547  CB  ARG H 201      24.510  15.514  13.849  1.00 24.97           C  
ATOM   1548  CG  ARG H 201      23.517  16.289  12.979  1.00 30.20           C  
ATOM   1549  CD  ARG H 201      23.710  17.805  13.003  1.00 34.78           C  
ATOM   1550  NE  ARG H 201      22.655  18.410  12.140  1.00 34.38           N  
ATOM   1551  CZ  ARG H 201      22.305  19.716  12.314  1.00 36.12           C  
ATOM   1552  NH1 ARG H 201      22.919  20.458  13.280  1.00 36.70           N1+
ATOM   1553  NH2 ARG H 201      21.343  20.277  11.523  1.00 35.56           N  
ATOM   1554  C   ARG H 201      25.126  13.369  14.858  1.00 23.49           C  
ATOM   1555  O   ARG H 201      24.746  12.995  15.965  1.00 22.02           O  
ATOM   1556  N   ALA H 202      26.404  13.250  14.460  1.00 21.82           N  
ATOM   1557  CA  ALA H 202      27.415  12.585  15.234  1.00 23.33           C  
ATOM   1558  CB  ALA H 202      28.796  12.617  14.558  1.00 25.13           C  
ATOM   1559  C   ALA H 202      27.562  13.260  16.566  1.00 23.17           C  
ATOM   1560  O   ALA H 202      27.777  12.596  17.577  1.00 23.05           O  
ATOM   1561  N   GLU H 203      27.432  14.598  16.597  1.00 22.49           N  
ATOM   1562  CA  GLU H 203      27.626  15.390  17.783  1.00 22.30           C  
ATOM   1563  CB  GLU H 203      27.431  16.897  17.548  1.00 24.22           C  
ATOM   1564  CG  GLU H 203      28.359  17.487  16.488  1.00 28.91           C  
ATOM   1565  CD  GLU H 203      27.645  17.346  15.153  1.00 35.83           C  
ATOM   1566  OE1 GLU H 203      26.387  17.300  15.170  1.00 36.27           O  
ATOM   1567  OE2 GLU H 203      28.335  17.291  14.103  1.00 30.17           O1-
ATOM   1568  C   GLU H 203      26.616  14.999  18.820  1.00 21.66           C  
ATOM   1569  O   GLU H 203      26.832  15.211  20.012  1.00 21.44           O  
ATOM   1570  N   ASP H 204      25.461  14.475  18.380  1.00 19.28           N  
ATOM   1571  CA  ASP H 204      24.359  14.080  19.214  1.00 18.46           C  
ATOM   1572  CB  ASP H 204      23.099  13.740  18.407  1.00 18.01           C  
ATOM   1573  CG  ASP H 204      22.592  15.044  17.801  1.00 19.98           C  
ATOM   1574  OD1 ASP H 204      22.807  16.117  18.425  1.00 19.36           O  
ATOM   1575  OD2 ASP H 204      21.995  14.986  16.697  1.00 19.70           O1-
ATOM   1576  C   ASP H 204      24.697  12.885  20.061  1.00 18.36           C  
ATOM   1577  O   ASP H 204      23.951  12.552  20.980  1.00 17.65           O  
ATOM   1578  N   THR H 205      25.777  12.149  19.741  1.00 16.77           N  
ATOM   1579  CA  THR H 205      26.092  10.973  20.511  1.00 16.26           C  
ATOM   1580  CB  THR H 205      27.325  10.254  20.040  1.00 17.88           C  
ATOM   1581  OG1 THR H 205      27.167   9.848  18.690  1.00 16.92           O  
ATOM   1582  CG2 THR H 205      27.558   9.025  20.938  1.00 16.48           C  
ATOM   1583  C   THR H 205      26.306  11.341  21.948  1.00 16.23           C  
ATOM   1584  O   THR H 205      26.908  12.368  22.259  1.00 16.18           O  
ATOM   1585  N   GLY H 206      25.792  10.497  22.872  1.00 14.86           N  
ATOM   1586  CA  GLY H 206      25.979  10.759  24.272  1.00 14.44           C  
ATOM   1587  C   GLY H 206      24.976   9.981  25.061  1.00 14.74           C  
ATOM   1588  O   GLY H 206      24.132   9.273  24.513  1.00 14.80           O  
ATOM   1589  N   ILE H 207      25.057  10.097  26.401  1.00 14.06           N  
ATOM   1590  CA  ILE H 207      24.103   9.423  27.221  1.00 14.64           C  
ATOM   1591  CB  ILE H 207      24.669   8.864  28.495  1.00 16.02           C  
ATOM   1592  CG1 ILE H 207      23.688   7.850  29.100  1.00 15.08           C  
ATOM   1593  CG2 ILE H 207      25.024  10.026  29.436  1.00 12.58           C  
ATOM   1594  CD1 ILE H 207      24.291   7.023  30.233  1.00 17.18           C  
ATOM   1595  C   ILE H 207      23.056  10.438  27.545  1.00 14.80           C  
ATOM   1596  O   ILE H 207      23.362  11.573  27.909  1.00 15.44           O  
ATOM   1597  N   TYR H 208      21.776  10.060  27.383  1.00 14.19           N  
ATOM   1598  CA  TYR H 208      20.710  10.987  27.616  1.00 13.80           C  
ATOM   1599  CB  TYR H 208      19.634  10.971  26.518  1.00 13.77           C  
ATOM   1600  CG  TYR H 208      20.155  11.753  25.364  1.00 14.07           C  
ATOM   1601  CD1 TYR H 208      21.134  11.257  24.532  1.00 14.50           C  
ATOM   1602  CD2 TYR H 208      19.632  13.001  25.120  1.00 13.93           C  
ATOM   1603  CE1 TYR H 208      21.590  12.010  23.474  1.00 14.15           C  
ATOM   1604  CE2 TYR H 208      20.084  13.755  24.067  1.00 14.97           C  
ATOM   1605  CZ  TYR H 208      21.065  13.259  23.244  1.00 14.97           C  
ATOM   1606  OH  TYR H 208      21.525  14.039  22.163  1.00 15.11           O  
ATOM   1607  C   TYR H 208      20.042  10.657  28.907  1.00 14.53           C  
ATOM   1608  O   TYR H 208      19.680   9.509  29.164  1.00 15.32           O  
ATOM   1609  N   TYR H 209      19.855  11.689  29.754  1.00 14.22           N  
ATOM   1610  CA  TYR H 209      19.258  11.473  31.039  1.00 13.93           C  
ATOM   1611  CB  TYR H 209      20.051  12.035  32.231  1.00 14.39           C  
ATOM   1612  CG  TYR H 209      21.435  11.490  32.320  1.00 15.82           C  
ATOM   1613  CD1 TYR H 209      21.680  10.239  32.831  1.00 16.43           C  
ATOM   1614  CD2 TYR H 209      22.499  12.245  31.889  1.00 17.13           C  
ATOM   1615  CE1 TYR H 209      22.964   9.754  32.915  1.00 17.20           C  
ATOM   1616  CE2 TYR H 209      23.787  11.769  31.971  1.00 17.69           C  
ATOM   1617  CZ  TYR H 209      24.021  10.519  32.488  1.00 19.14           C  
ATOM   1618  OH  TYR H 209      25.337  10.016  32.579  1.00 20.81           O  
ATOM   1619  C   TYR H 209      17.983  12.257  31.109  1.00 14.67           C  
ATOM   1620  O   TYR H 209      17.900  13.380  30.609  1.00 14.91           O  
ATOM   1621  N   CYS H 210      16.943  11.667  31.732  1.00 15.29           N  
ATOM   1622  CA  CYS H 210      15.735  12.405  31.970  1.00 17.71           C  
ATOM   1623  CB  CYS H 210      14.419  11.613  31.752  1.00 20.22           C  
ATOM   1624  SG  CYS H 210      14.261  10.084  32.722  1.00 26.55           S  
ATOM   1625  C   CYS H 210      15.826  12.889  33.386  1.00 17.57           C  
ATOM   1626  O   CYS H 210      16.342  12.186  34.257  1.00 17.16           O  
ATOM   1627  N   THR H 211      15.374  14.134  33.651  1.00 16.23           N  
ATOM   1628  CA  THR H 211      15.515  14.668  34.981  1.00 16.97           C  
ATOM   1629  CB  THR H 211      16.654  15.635  35.107  1.00 17.01           C  
ATOM   1630  OG1 THR H 211      16.417  16.780  34.302  1.00 14.27           O  
ATOM   1631  CG2 THR H 211      17.942  14.929  34.655  1.00 16.08           C  
ATOM   1632  C   THR H 211      14.272  15.415  35.364  1.00 17.47           C  
ATOM   1633  O   THR H 211      13.491  15.828  34.507  1.00 16.83           O  
ATOM   1634  N   ARG H 212      14.080  15.615  36.689  1.00 16.67           N  
ATOM   1635  CA  ARG H 212      12.914  16.279  37.197  1.00 15.98           C  
ATOM   1636  CB  ARG H 212      12.270  15.543  38.388  1.00 17.03           C  
ATOM   1637  CG  ARG H 212      11.021  16.238  38.935  1.00 19.74           C  
ATOM   1638  CD  ARG H 212      10.377  15.505  40.112  1.00 23.21           C  
ATOM   1639  NE  ARG H 212      11.340  15.542  41.244  1.00 24.85           N  
ATOM   1640  CZ  ARG H 212      10.953  15.122  42.483  1.00 28.95           C  
ATOM   1641  NH1 ARG H 212       9.664  14.738  42.708  1.00 23.00           N1+
ATOM   1642  NH2 ARG H 212      11.864  15.068  43.492  1.00 23.05           N  
ATOM   1643  C   ARG H 212      13.326  17.649  37.669  1.00 17.13           C  
ATOM   1644  O   ARG H 212      14.300  17.808  38.402  1.00 16.43           O  
ATOM   1645  N   GLY H 213      12.608  18.704  37.226  1.00 17.18           N  
ATOM   1646  CA  GLY H 213      12.917  20.009  37.730  1.00 17.09           C  
ATOM   1647  C   GLY H 213      12.336  20.028  39.106  1.00 19.33           C  
ATOM   1648  O   GLY H 213      11.262  19.468  39.316  1.00 18.66           O  
ATOM   1649  N   TYR H 214      12.862  20.785  40.092  1.00 11.18           N  
ATOM   1650  CA  TYR H 214      12.295  20.640  41.416  1.00 12.35           C  
ATOM   1651  CB  TYR H 214      13.370  20.575  42.517  1.00 13.87           C  
ATOM   1652  CG  TYR H 214      12.949  19.627  43.597  1.00 16.22           C  
ATOM   1653  CD1 TYR H 214      11.876  19.825  44.435  1.00 17.69           C  
ATOM   1654  CD2 TYR H 214      13.702  18.495  43.781  1.00 19.83           C  
ATOM   1655  CE1 TYR H 214      11.570  18.896  45.408  1.00 16.30           C  
ATOM   1656  CE2 TYR H 214      13.411  17.563  44.746  1.00 19.79           C  
ATOM   1657  CZ  TYR H 214      12.335  17.763  45.568  1.00 20.93           C  
ATOM   1658  OH  TYR H 214      12.025  16.813  46.564  1.00 21.58           O  
ATOM   1659  C   TYR H 214      11.524  21.906  41.636  1.00 14.21           C  
ATOM   1660  O   TYR H 214      10.827  22.380  40.732  1.00 17.47           O  
ATOM   1661  N   TYR H 215      11.584  22.445  42.870  1.00 14.93           N  
ATOM   1662  CA  TYR H 215      10.901  23.667  43.174  1.00 16.83           C  
ATOM   1663  CB  TYR H 215       9.852  23.580  44.298  1.00 15.87           C  
ATOM   1664  CG  TYR H 215       8.643  22.832  43.844  1.00 16.82           C  
ATOM   1665  CD1 TYR H 215       7.705  23.467  43.065  1.00 16.69           C  
ATOM   1666  CD2 TYR H 215       8.447  21.509  44.174  1.00 15.49           C  
ATOM   1667  CE1 TYR H 215       6.578  22.804  42.640  1.00 16.18           C  
ATOM   1668  CE2 TYR H 215       7.319  20.841  43.751  1.00 18.90           C  
ATOM   1669  CZ  TYR H 215       6.379  21.490  42.985  1.00 21.48           C  
ATOM   1670  OH  TYR H 215       5.221  20.810  42.552  1.00 24.51           O  
ATOM   1671  C   TYR H 215      11.903  24.668  43.656  1.00 18.47           C  
ATOM   1672  O   TYR H 215      13.061  24.343  43.914  1.00 15.70           O  
ATOM   1673  N   GLY H 216      11.472  25.944  43.741  1.00 18.05           N  
ATOM   1674  CA  GLY H 216      12.333  26.982  44.227  1.00 21.06           C  
ATOM   1675  C   GLY H 216      13.413  27.182  43.223  1.00 21.34           C  
ATOM   1676  O   GLY H 216      13.145  27.358  42.034  1.00 19.16           O  
ATOM   1677  N   SER H 217      14.673  27.201  43.695  1.00 20.82           N  
ATOM   1678  CA  SER H 217      15.750  27.284  42.761  1.00 22.24           C  
ATOM   1679  CB  SER H 217      17.132  27.175  43.427  1.00 26.49           C  
ATOM   1680  OG  SER H 217      17.265  25.911  44.063  1.00 28.12           O  
ATOM   1681  C   SER H 217      15.562  26.067  41.933  1.00 23.51           C  
ATOM   1682  O   SER H 217      15.129  25.052  42.470  1.00 22.71           O  
ATOM   1683  N   ASN H 218      15.836  26.114  40.613  1.00 21.65           N  
ATOM   1684  CA  ASN H 218      15.546  24.909  39.897  1.00 20.97           C  
ATOM   1685  CB  ASN H 218      14.671  25.091  38.647  1.00 21.29           C  
ATOM   1686  CG  ASN H 218      13.254  25.417  39.094  1.00  0.00           C  
ATOM   1687  OD1 ASN H 218      12.540  26.173  38.438  1.00  0.00           O  
ATOM   1688  ND2 ASN H 218      12.827  24.826  40.243  1.00  0.00           N  
ATOM   1689  C   ASN H 218      16.788  24.234  39.448  1.00 22.29           C  
ATOM   1690  O   ASN H 218      17.446  24.627  38.489  1.00 21.34           O  
ATOM   1691  N   TYR H 219      17.098  23.137  40.136  1.00 21.37           N  
ATOM   1692  CA  TYR H 219      18.198  22.313  39.791  1.00 20.26           C  
ATOM   1693  CB  TYR H 219      19.270  22.273  40.905  1.00 22.50           C  
ATOM   1694  CG  TYR H 219      20.144  21.121  40.606  1.00 23.61           C  
ATOM   1695  CD1 TYR H 219      19.747  19.937  41.139  1.00 25.02           C  
ATOM   1696  CD2 TYR H 219      21.294  21.172  39.843  1.00 26.45           C  
ATOM   1697  CE1 TYR H 219      20.475  18.830  40.891  1.00 28.14           C  
ATOM   1698  CE2 TYR H 219      22.029  20.025  39.604  1.00 33.69           C  
ATOM   1699  CZ  TYR H 219      21.597  18.836  40.143  1.00 37.79           C  
ATOM   1700  OH  TYR H 219      22.237  17.592  39.984  1.00 39.21           O  
ATOM   1701  C   TYR H 219      17.540  20.984  39.552  1.00 20.93           C  
ATOM   1702  O   TYR H 219      16.424  20.746  40.006  1.00 20.09           O  
ATOM   1703  N   GLY H 220      18.169  20.069  38.800  1.00 17.87           N  
ATOM   1704  CA  GLY H 220      17.419  18.864  38.578  1.00 17.77           C  
ATOM   1705  C   GLY H 220      17.733  17.887  39.659  1.00 16.25           C  
ATOM   1706  O   GLY H 220      18.742  17.187  39.619  1.00 14.59           O  
ATOM   1707  N   GLU H 221      16.820  17.765  40.638  1.00 15.23           N  
ATOM   1708  CA  GLU H 221      17.112  16.940  41.764  1.00 16.72           C  
ATOM   1709  CB  GLU H 221      16.163  17.131  42.945  1.00 15.79           C  
ATOM   1710  CG  GLU H 221      16.834  16.824  44.285  1.00 18.26           C  
ATOM   1711  CD  GLU H 221      16.534  15.393  44.697  1.00  0.00           C  
ATOM   1712  OE1 GLU H 221      17.283  14.469  44.281  1.00  0.00           O  
ATOM   1713  OE2 GLU H 221      15.541  15.206  45.448  1.00  0.00           O1-
ATOM   1714  C   GLU H 221      17.139  15.497  41.382  1.00 17.99           C  
ATOM   1715  O   GLU H 221      18.006  14.770  41.866  1.00 18.69           O  
ATOM   1716  N   TYR H 222      16.228  15.003  40.508  1.00 18.86           N  
ATOM   1717  CA  TYR H 222      16.443  13.589  40.344  1.00 19.01           C  
ATOM   1718  CB  TYR H 222      15.246  12.696  40.715  1.00 20.95           C  
ATOM   1719  CG  TYR H 222      15.119  12.668  42.199  1.00 23.52           C  
ATOM   1720  CD1 TYR H 222      16.027  11.966  42.960  1.00 25.35           C  
ATOM   1721  CD2 TYR H 222      14.083  13.315  42.831  1.00 24.43           C  
ATOM   1722  CE1 TYR H 222      15.915  11.931  44.331  1.00 27.08           C  
ATOM   1723  CE2 TYR H 222      13.972  13.278  44.202  1.00 26.59           C  
ATOM   1724  CZ  TYR H 222      14.886  12.591  44.956  1.00 29.33           C  
ATOM   1725  OH  TYR H 222      14.763  12.561  46.362  1.00 31.04           O  
ATOM   1726  C   TYR H 222      16.778  13.295  38.924  1.00 18.59           C  
ATOM   1727  O   TYR H 222      16.231  13.906  38.007  1.00 17.25           O  
ATOM   1728  N   TRP H 223      17.697  12.327  38.723  1.00 16.76           N  
ATOM   1729  CA  TRP H 223      18.148  11.956  37.409  1.00 16.99           C  
ATOM   1730  CB  TRP H 223      19.653  12.189  37.217  1.00 15.33           C  
ATOM   1731  CG  TRP H 223      20.057  13.639  37.235  1.00 16.22           C  
ATOM   1732  CD2 TRP H 223      20.660  14.319  36.126  1.00 15.33           C  
ATOM   1733  CD1 TRP H 223      19.988  14.542  38.253  1.00 16.49           C  
ATOM   1734  NE1 TRP H 223      20.504  15.749  37.846  1.00 15.39           N  
ATOM   1735  CE2 TRP H 223      20.926  15.623  36.541  1.00 16.78           C  
ATOM   1736  CE3 TRP H 223      20.974  13.890  34.870  1.00 16.49           C  
ATOM   1737  CZ2 TRP H 223      21.513  16.524  35.698  1.00 16.22           C  
ATOM   1738  CZ3 TRP H 223      21.562  14.803  34.022  1.00 16.43           C  
ATOM   1739  CH2 TRP H 223      21.826  16.094  34.428  1.00 17.22           C  
ATOM   1740  C   TRP H 223      17.950  10.483  37.232  1.00 18.59           C  
ATOM   1741  O   TRP H 223      18.020   9.725  38.196  1.00 18.89           O  
ATOM   1742  N   GLY H 224      17.693  10.050  35.978  1.00 17.45           N  
ATOM   1743  CA  GLY H 224      17.523   8.656  35.664  1.00 17.51           C  
ATOM   1744  C   GLY H 224      18.887   8.081  35.417  1.00 19.00           C  
ATOM   1745  O   GLY H 224      19.890   8.788  35.494  1.00 17.83           O  
ATOM   1746  N   GLN H 225      18.950   6.766  35.117  1.00 18.53           N  
ATOM   1747  CA  GLN H 225      20.179   6.062  34.852  1.00 20.34           C  
ATOM   1748  CB  GLN H 225      20.011   4.534  34.751  1.00 22.64           C  
ATOM   1749  CG  GLN H 225      19.743   3.832  36.087  1.00 32.62           C  
ATOM   1750  CD  GLN H 225      18.241   3.770  36.327  1.00 38.27           C  
ATOM   1751  OE1 GLN H 225      17.459   3.635  35.387  1.00 38.11           O  
ATOM   1752  NE2 GLN H 225      17.823   3.859  37.619  1.00 37.21           N  
ATOM   1753  C   GLN H 225      20.783   6.532  33.562  1.00 20.07           C  
ATOM   1754  O   GLN H 225      22.004   6.556  33.417  1.00 20.48           O  
ATOM   1755  N   GLY H 226      19.942   6.876  32.569  1.00 18.11           N  
ATOM   1756  CA  GLY H 226      20.444   7.351  31.308  1.00 17.73           C  
ATOM   1757  C   GLY H 226      20.353   6.254  30.290  1.00 18.71           C  
ATOM   1758  O   GLY H 226      20.370   5.069  30.618  1.00 17.55           O  
ATOM   1759  N   THR H 227      20.233   6.652  29.005  1.00 17.18           N  
ATOM   1760  CA  THR H 227      20.188   5.731  27.904  1.00 16.64           C  
ATOM   1761  CB  THR H 227      18.879   5.739  27.173  1.00 18.50           C  
ATOM   1762  OG1 THR H 227      17.815   5.393  28.043  1.00 19.94           O  
ATOM   1763  CG2 THR H 227      18.957   4.710  26.049  1.00 16.83           C  
ATOM   1764  C   THR H 227      21.229   6.208  26.935  1.00 17.84           C  
ATOM   1765  O   THR H 227      21.368   7.411  26.725  1.00 16.32           O  
ATOM   1766  N   THR H 228      21.970   5.282  26.290  1.00 16.74           N  
ATOM   1767  CA  THR H 228      23.054   5.701  25.439  1.00 17.15           C  
ATOM   1768  CB  THR H 228      24.252   4.794  25.499  1.00 17.20           C  
ATOM   1769  OG1 THR H 228      25.345   5.380  24.807  1.00  0.00           O  
ATOM   1770  CG2 THR H 228      23.878   3.440  24.867  1.00  0.00           C  
ATOM   1771  C   THR H 228      22.615   5.760  24.010  1.00 17.45           C  
ATOM   1772  O   THR H 228      21.952   4.857  23.503  1.00 17.67           O  
ATOM   1773  N   LEU H 229      22.979   6.867  23.328  1.00 16.57           N  
ATOM   1774  CA  LEU H 229      22.634   7.033  21.947  1.00 16.74           C  
ATOM   1775  CB  LEU H 229      21.733   8.267  21.698  1.00 17.21           C  
ATOM   1776  CG  LEU H 229      21.102   8.392  20.288  1.00  0.00           C  
ATOM   1777  CD1 LEU H 229      20.230   9.657  20.192  1.00  0.00           C  
ATOM   1778  CD2 LEU H 229      22.140   8.336  19.156  1.00  0.00           C  
ATOM   1779  C   LEU H 229      23.919   7.214  21.202  1.00 17.15           C  
ATOM   1780  O   LEU H 229      24.764   8.027  21.575  1.00 17.34           O  
ATOM   1781  N   THR H 230      24.103   6.437  20.116  1.00 16.51           N  
ATOM   1782  CA  THR H 230      25.302   6.576  19.340  1.00 16.56           C  
ATOM   1783  CB  THR H 230      26.145   5.334  19.328  1.00 18.97           C  
ATOM   1784  OG1 THR H 230      26.492   4.967  20.655  1.00 19.68           O  
ATOM   1785  CG2 THR H 230      27.422   5.602  18.512  1.00 18.16           C  
ATOM   1786  C   THR H 230      24.892   6.844  17.929  1.00 17.81           C  
ATOM   1787  O   THR H 230      24.112   6.095  17.346  1.00 17.85           O  
ATOM   1788  N   VAL H 231      25.404   7.938  17.334  1.00 17.47           N  
ATOM   1789  CA  VAL H 231      25.072   8.207  15.966  1.00 17.89           C  
ATOM   1790  CB  VAL H 231      24.603   9.615  15.730  1.00 19.05           C  
ATOM   1791  CG1 VAL H 231      24.377   9.813  14.220  1.00 18.94           C  
ATOM   1792  CG2 VAL H 231      23.344   9.858  16.581  1.00 18.64           C  
ATOM   1793  C   VAL H 231      26.319   7.999  15.175  1.00 19.22           C  
ATOM   1794  O   VAL H 231      27.295   8.729  15.331  1.00 19.00           O  
ATOM   1795  N   SER H 232      26.327   6.972  14.304  1.00 19.90           N  
ATOM   1796  CA  SER H 232      27.500   6.740  13.514  1.00 20.55           C  
ATOM   1797  CB  SER H 232      28.609   5.956  14.239  1.00 21.46           C  
ATOM   1798  OG  SER H 232      29.174   6.747  15.275  1.00 22.81           O  
ATOM   1799  C   SER H 232      27.104   5.930  12.330  1.00 21.71           C  
ATOM   1800  O   SER H 232      26.048   5.301  12.309  1.00 20.65           O  
ATOM   1801  N   SER H 233      27.954   5.944  11.289  1.00 21.84           N  
ATOM   1802  CA  SER H 233      27.668   5.147  10.139  1.00 23.25           C  
ATOM   1803  CB  SER H 233      28.316   5.680   8.846  1.00 23.38           C  
ATOM   1804  OG  SER H 233      29.731   5.674   8.965  1.00 20.80           O  
ATOM   1805  C   SER H 233      28.247   3.776  10.445  1.00 24.32           C  
ATOM   1806  O   SER H 233      28.834   3.152   9.522  1.00 25.11           O  
ATOM   1807  OXT SER H 233      28.106   3.334  11.616  1.00  0.00           O1-
TER    1808      SER H 233 
CONECT  156  698
CONECT  698  156
CONECT 1002 1624
CONECT 1624 1002
END
