# Supplementary material for: Fully automated antibody structure prediction using BIOVIA tools: Validation study
Source: PLoS One. 2017 May 18;12(5):e0177923. doi: 10.1371/journal.pone.0177923 (PMC5436848; doi:10.1371/journal.pone.0177923)
Supplement: S1 Dataset — Predicted structures using the Top5 framework method, Chothia CDR definition with no canonical filtering and generating 50 models. These were used in the detailed discussion of outliers and for comparison against predictions using canonical filtering. (ZIP) [file pone.0177923.s003.zip › 4PB9_LH_FV_FinalModel.pdb]

REMARK   Accelrys Discovery Studio PDB file
REMARK   Created:  2015-05-08T08:04:15Z
SSBOND   1 CYS L   23    CYS L   93                                     
SSBOND   2 CYS H  134    CYS H  208                                     
ATOM      1  N   ASP L   1      25.619  32.762  26.033  1.00 61.86           N1+
ATOM      2  CA  ASP L   1      25.596  31.740  27.099  1.00 62.13           C  
ATOM      3  CB  ASP L   1      26.091  30.383  26.568  1.00 62.67           C  
ATOM      4  CG  ASP L   1      25.091  29.845  25.556  1.00 65.47           C  
ATOM      5  OD1 ASP L   1      24.051  30.519  25.325  1.00 65.42           O  
ATOM      6  OD2 ASP L   1      25.359  28.750  24.992  1.00 65.65           O1-
ATOM      7  C   ASP L   1      26.504  32.135  28.218  1.00 59.14           C  
ATOM      8  O   ASP L   1      27.456  32.891  28.028  1.00 57.64           O  
ATOM      9  N   ILE L   2      26.220  31.626  29.428  1.00 58.01           N  
ATOM     10  CA  ILE L   2      27.050  31.914  30.558  1.00 55.49           C  
ATOM     11  CB  ILE L   2      26.293  32.020  31.850  1.00 39.84           C  
ATOM     12  CG1 ILE L   2      25.356  33.239  31.809  1.00 39.36           C  
ATOM     13  CG2 ILE L   2      27.304  32.046  33.009  1.00 40.40           C  
ATOM     14  CD1 ILE L   2      24.349  33.287  32.954  1.00 46.21           C  
ATOM     15  C   ILE L   2      28.004  30.773  30.665  1.00 55.56           C  
ATOM     16  O   ILE L   2      27.605  29.611  30.697  1.00 42.22           O  
ATOM     17  N   VAL L   3      29.312  31.085  30.702  1.00 45.56           N  
ATOM     18  CA  VAL L   3      30.274  30.027  30.732  1.00 45.60           C  
ATOM     19  CB  VAL L   3      31.555  30.357  30.018  1.00 48.55           C  
ATOM     20  CG1 VAL L   3      32.532  29.179  30.174  1.00 50.64           C  
ATOM     21  CG2 VAL L   3      31.230  30.696  28.554  1.00 50.66           C  
ATOM     22  C   VAL L   3      30.616  29.752  32.157  1.00 45.10           C  
ATOM     23  O   VAL L   3      30.855  30.667  32.943  1.00 47.81           O  
ATOM     24  N   MET L   4      30.629  28.458  32.527  1.00 37.75           N  
ATOM     25  CA  MET L   4      30.971  28.095  33.869  1.00 38.22           C  
ATOM     26  CB  MET L   4      30.005  27.076  34.492  1.00 40.26           C  
ATOM     27  CG  MET L   4      28.567  27.591  34.574  1.00 40.43           C  
ATOM     28  SD  MET L   4      28.367  29.110  35.554  1.00 44.34           S  
ATOM     29  CE  MET L   4      28.632  28.307  37.160  1.00 40.57           C  
ATOM     30  C   MET L   4      32.311  27.452  33.785  1.00 39.22           C  
ATOM     31  O   MET L   4      32.520  26.546  32.980  1.00 40.17           O  
ATOM     32  N   THR L   5      33.270  27.908  34.612  1.00 42.06           N  
ATOM     33  CA  THR L   5      34.576  27.346  34.466  1.00 43.43           C  
ATOM     34  CB  THR L   5      35.596  28.347  33.997  1.00 47.15           C  
ATOM     35  OG1 THR L   5      36.752  27.677  33.520  1.00 49.38           O  
ATOM     36  CG2 THR L   5      35.969  29.283  35.158  1.00 48.38           C  
ATOM     37  C   THR L   5      35.034  26.770  35.769  1.00 43.65           C  
ATOM     38  O   THR L   5      34.913  27.385  36.829  1.00 47.99           O  
ATOM     39  N   GLN L   6      35.544  25.524  35.706  1.00 49.36           N  
ATOM     40  CA  GLN L   6      36.130  24.881  36.844  1.00 51.67           C  
ATOM     41  CB  GLN L   6      35.509  23.504  37.125  1.00 39.47           C  
ATOM     42  CG  GLN L   6      34.029  23.631  37.504  1.00 38.24           C  
ATOM     43  CD  GLN L   6      33.442  22.250  37.741  1.00 37.37           C  
ATOM     44  OE1 GLN L   6      32.642  21.762  36.944  1.00 37.64           O  
ATOM     45  NE2 GLN L   6      33.837  21.602  38.869  1.00 34.55           N  
ATOM     46  C   GLN L   6      37.572  24.714  36.460  1.00 54.11           C  
ATOM     47  O   GLN L   6      37.923  23.862  35.647  1.00 44.57           O  
ATOM     48  N   ALA L   7      38.457  25.521  37.073  1.00 53.11           N  
ATOM     49  CA  ALA L   7      39.833  25.629  36.668  1.00 52.60           C  
ATOM     50  CB  ALA L   7      40.606  26.660  37.505  1.00 55.21           C  
ATOM     51  C   ALA L   7      40.579  24.336  36.781  1.00 53.50           C  
ATOM     52  O   ALA L   7      41.300  23.968  35.853  1.00 56.82           O  
ATOM     53  N   ALA L   8      40.427  23.597  37.897  1.00 55.98           N  
ATOM     54  CA  ALA L   8      41.232  22.417  38.051  1.00 56.54           C  
ATOM     55  CB  ALA L   8      41.688  22.170  39.499  1.00 56.26           C  
ATOM     56  C   ALA L   8      40.449  21.228  37.624  1.00 56.26           C  
ATOM     57  O   ALA L   8      39.359  20.945  38.125  1.00 55.08           O  
ATOM     58  N   PRO L   9      41.011  20.537  36.675  1.00 48.11           N  
ATOM     59  CA  PRO L   9      40.390  19.350  36.171  1.00 47.43           C  
ATOM     60  CD  PRO L   9      41.830  21.190  35.665  1.00 61.51           C  
ATOM     61  CB  PRO L   9      41.145  18.994  34.891  1.00 51.23           C  
ATOM     62  CG  PRO L   9      41.659  20.352  34.387  1.00 54.38           C  
ATOM     63  C   PRO L   9      40.347  18.246  37.178  1.00 45.46           C  
ATOM     64  O   PRO L   9      39.396  17.466  37.146  1.00 45.24           O  
ATOM     65  N   SER L  10      41.353  18.143  38.072  1.00 45.18           N  
ATOM     66  CA  SER L  10      41.310  17.059  39.014  1.00 46.86           C  
ATOM     67  CB  SER L  10      41.970  15.780  38.476  1.00 48.28           C  
ATOM     68  OG  SER L  10      41.906  14.749  39.447  1.00 49.85           O  
ATOM     69  C   SER L  10      42.054  17.468  40.249  1.00 46.23           C  
ATOM     70  O   SER L  10      42.971  18.286  40.184  1.00 47.49           O  
ATOM     71  N   VAL L  11      41.649  16.927  41.421  1.00 45.31           N  
ATOM     72  CA  VAL L  11      42.348  17.230  42.641  1.00 46.27           C  
ATOM     73  CB  VAL L  11      41.625  18.192  43.542  1.00 48.83           C  
ATOM     74  CG1 VAL L  11      41.589  19.573  42.875  1.00 63.60           C  
ATOM     75  CG2 VAL L  11      40.227  17.627  43.841  1.00 61.37           C  
ATOM     76  C   VAL L  11      42.540  15.972  43.432  1.00 47.51           C  
ATOM     77  O   VAL L  11      41.592  15.253  43.751  1.00 50.89           O  
ATOM     78  N   PRO L  12      43.771  15.672  43.738  1.00 58.43           N  
ATOM     79  CA  PRO L  12      44.039  14.528  44.568  1.00 57.44           C  
ATOM     80  CD  PRO L  12      44.847  15.923  42.795  1.00 42.15           C  
ATOM     81  CB  PRO L  12      45.427  14.023  44.165  1.00 48.96           C  
ATOM     82  CG  PRO L  12      46.057  15.197  43.395  1.00 48.97           C  
ATOM     83  C   PRO L  12      43.938  14.901  46.015  1.00 56.07           C  
ATOM     84  O   PRO L  12      44.344  16.007  46.366  1.00 47.00           O  
ATOM     85  N   VAL L  13      43.424  14.000  46.878  1.00 45.46           N  
ATOM     86  CA  VAL L  13      43.375  14.304  48.283  1.00 45.42           C  
ATOM     87  CB  VAL L  13      42.132  15.024  48.717  1.00 48.11           C  
ATOM     88  CG1 VAL L  13      42.168  16.457  48.168  1.00 48.17           C  
ATOM     89  CG2 VAL L  13      40.917  14.225  48.226  1.00 48.92           C  
ATOM     90  C   VAL L  13      43.437  13.027  49.061  1.00 45.58           C  
ATOM     91  O   VAL L  13      42.952  11.988  48.617  1.00 46.88           O  
ATOM     92  N   THR L  14      44.052  13.075  50.260  1.00 42.61           N  
ATOM     93  CA  THR L  14      44.118  11.904  51.087  1.00 42.90           C  
ATOM     94  CB  THR L  14      45.258  11.900  52.067  1.00 56.64           C  
ATOM     95  OG1 THR L  14      45.122  12.970  52.988  1.00 76.90           O  
ATOM     96  CG2 THR L  14      46.578  12.034  51.291  1.00 76.18           C  
ATOM     97  C   THR L  14      42.845  11.855  51.867  1.00 41.92           C  
ATOM     98  O   THR L  14      42.247  12.887  52.166  1.00 55.37           O  
ATOM     99  N   PRO L  15      42.414  10.675  52.208  1.00 39.57           N  
ATOM    100  CA  PRO L  15      41.182  10.570  52.927  1.00 40.25           C  
ATOM    101  CD  PRO L  15      42.655   9.509  51.374  1.00 53.55           C  
ATOM    102  CB  PRO L  15      40.814   9.089  52.910  1.00 41.76           C  
ATOM    103  CG  PRO L  15      41.442   8.585  51.597  1.00 43.39           C  
ATOM    104  C   PRO L  15      41.295  11.173  54.284  1.00 42.02           C  
ATOM    105  O   PRO L  15      42.323  11.000  54.936  1.00 45.09           O  
ATOM    106  N   GLY L  16      40.238  11.877  54.726  1.00 44.48           N  
ATOM    107  CA  GLY L  16      40.240  12.483  56.024  1.00 44.08           C  
ATOM    108  C   GLY L  16      40.563  13.938  55.882  1.00 44.67           C  
ATOM    109  O   GLY L  16      40.247  14.730  56.768  1.00 53.95           O  
ATOM    110  N   GLU L  17      41.192  14.338  54.759  1.00 55.04           N  
ATOM    111  CA  GLU L  17      41.535  15.723  54.584  1.00 56.08           C  
ATOM    112  CB  GLU L  17      42.711  15.997  53.626  1.00 56.75           C  
ATOM    113  CG  GLU L  17      44.081  15.724  54.254  1.00 60.86           C  
ATOM    114  CD  GLU L  17      45.163  16.080  53.244  1.00 85.19           C  
ATOM    115  OE1 GLU L  17      44.890  15.980  52.019  1.00 84.94           O  
ATOM    116  OE2 GLU L  17      46.283  16.455  53.688  1.00 84.56           O1-
ATOM    117  C   GLU L  17      40.345  16.462  54.067  1.00 55.72           C  
ATOM    118  O   GLU L  17      39.324  15.868  53.724  1.00 53.50           O  
ATOM    119  N   SER L  18      40.443  17.806  54.045  1.00 48.45           N  
ATOM    120  CA  SER L  18      39.358  18.619  53.581  1.00 48.17           C  
ATOM    121  CB  SER L  18      39.069  19.827  54.491  1.00 55.04           C  
ATOM    122  OG  SER L  18      40.199  20.687  54.539  1.00 74.54           O  
ATOM    123  C   SER L  18      39.714  19.139  52.223  1.00 47.13           C  
ATOM    124  O   SER L  18      40.884  19.361  51.919  1.00 53.34           O  
ATOM    125  N   VAL L  19      38.696  19.338  51.359  1.00 46.00           N  
ATOM    126  CA  VAL L  19      38.987  19.787  50.029  1.00 45.88           C  
ATOM    127  CB  VAL L  19      38.797  18.718  48.994  1.00 43.83           C  
ATOM    128  CG1 VAL L  19      37.288  18.502  48.791  1.00 54.45           C  
ATOM    129  CG2 VAL L  19      39.557  19.117  47.721  1.00 56.18           C  
ATOM    130  C   VAL L  19      38.070  20.915  49.673  1.00 45.32           C  
ATOM    131  O   VAL L  19      36.982  21.063  50.229  1.00 43.63           O  
ATOM    132  N   SER L  20      38.524  21.762  48.730  0.90 42.75           N  
ATOM    133  CA  SER L  20      37.759  22.878  48.263  0.90 42.23           C  
ATOM    134  CB  SER L  20      38.377  24.212  48.714  0.90 40.80           C  
ATOM    135  OG  SER L  20      37.623  25.306  48.223  0.90 43.32           O  
ATOM    136  C   SER L  20      37.798  22.838  46.764  0.90 41.38           C  
ATOM    137  O   SER L  20      38.862  22.663  46.173  0.90 37.85           O  
ATOM    138  N   ILE L  21      36.627  22.998  46.112  1.00 51.53           N  
ATOM    139  CA  ILE L  21      36.551  22.976  44.675  1.00 51.91           C  
ATOM    140  CB  ILE L  21      35.659  21.895  44.141  1.00 42.13           C  
ATOM    141  CG1 ILE L  21      36.143  20.514  44.612  1.00 42.56           C  
ATOM    142  CG2 ILE L  21      35.617  22.037  42.612  1.00 44.43           C  
ATOM    143  CD1 ILE L  21      35.124  19.402  44.381  1.00 44.63           C  
ATOM    144  C   ILE L  21      35.937  24.279  44.267  1.00 52.45           C  
ATOM    145  O   ILE L  21      35.027  24.769  44.935  1.00 44.76           O  
ATOM    146  N   SER L  22      36.411  24.885  43.157  1.00 40.05           N  
ATOM    147  CA  SER L  22      35.879  26.176  42.812  1.00 40.64           C  
ATOM    148  CB  SER L  22      36.937  27.289  42.762  1.00 49.61           C  
ATOM    149  OG  SER L  22      37.799  27.085  41.653  1.00 54.18           O  
ATOM    150  C   SER L  22      35.235  26.147  41.460  1.00 40.21           C  
ATOM    151  O   SER L  22      35.585  25.348  40.593  1.00 48.78           O  
ATOM    152  N   CYS L  23      34.242  27.039  41.270  1.00 43.04           N  
ATOM    153  CA  CYS L  23      33.538  27.192  40.026  1.00 42.29           C  
ATOM    154  CB  CYS L  23      32.139  26.523  40.048  1.00 39.49           C  
ATOM    155  SG  CYS L  23      31.196  26.690  38.500  1.00 47.37           S  
ATOM    156  C   CYS L  23      33.376  28.667  39.795  1.00 44.15           C  
ATOM    157  O   CYS L  23      33.051  29.407  40.723  1.00 41.09           O  
ATOM    158  N   ARG L  24      33.616  29.150  38.554  1.00 45.35           N  
ATOM    159  CA  ARG L  24      33.462  30.562  38.310  1.00 46.27           C  
ATOM    160  CB  ARG L  24      34.752  31.310  37.921  1.00 62.50           C  
ATOM    161  CG  ARG L  24      35.840  31.253  38.992  1.00 67.60           C  
ATOM    162  CD  ARG L  24      36.640  32.549  39.150  1.00 73.12           C  
ATOM    163  NE  ARG L  24      37.094  32.989  37.801  1.00 76.62           N  
ATOM    164  CZ  ARG L  24      36.313  33.838  37.069  1.00 79.36           C  
ATOM    165  NH1 ARG L  24      35.112  34.255  37.564  1.00 77.30           N1+
ATOM    166  NH2 ARG L  24      36.737  34.282  35.850  1.00 80.26           N  
ATOM    167  C   ARG L  24      32.495  30.758  37.184  1.00 44.48           C  
ATOM    168  O   ARG L  24      32.400  29.938  36.274  1.00 57.72           O  
ATOM    169  N   SER L  25      31.750  31.882  37.224  1.00 42.78           N  
ATOM    170  CA  SER L  25      30.753  32.167  36.232  1.00 43.28           C  
ATOM    171  CB  SER L  25      29.368  32.421  36.845  1.00 43.68           C  
ATOM    172  OG  SER L  25      29.438  33.511  37.752  1.00 44.58           O  
ATOM    173  C   SER L  25      31.144  33.410  35.491  1.00 44.28           C  
ATOM    174  O   SER L  25      31.761  34.318  36.044  1.00 45.77           O  
ATOM    175  N   SER L  26      30.779  33.488  34.191  1.00 25.38           N  
ATOM    176  CA  SER L  26      31.082  34.621  33.356  1.00 25.33           C  
ATOM    177  CB  SER L  26      30.787  34.364  31.866  1.00 22.19           C  
ATOM    178  OG  SER L  26      29.395  34.171  31.665  1.00 22.43           O  
ATOM    179  C   SER L  26      30.274  35.808  33.784  1.00 30.74           C  
ATOM    180  O   SER L  26      30.712  36.948  33.622  1.00 31.33           O  
ATOM    181  N   LYS L  27      29.053  35.570  34.313  1.00 27.23           N  
ATOM    182  CA  LYS L  27      28.207  36.649  34.747  1.00 28.10           C  
ATOM    183  CB  LYS L  27      26.986  36.880  33.835  1.00 33.56           C  
ATOM    184  CG  LYS L  27      26.168  38.126  34.193  1.00 39.78           C  
ATOM    185  CD  LYS L  27      25.173  38.551  33.108  1.00 42.09           C  
ATOM    186  CE  LYS L  27      24.333  39.774  33.487  1.00 43.70           C  
ATOM    187  NZ  LYS L  27      25.184  40.987  33.514  1.00 51.84           N1+
ATOM    188  C   LYS L  27      27.702  36.307  36.117  1.00 28.78           C  
ATOM    189  O   LYS L  27      27.685  35.140  36.511  1.00 27.35           O  
ATOM    190  N   SER L  28      27.280  37.332  36.886  1.00 27.50           N  
ATOM    191  CA  SER L  28      26.817  37.123  38.231  1.00 25.87           C  
ATOM    192  CB  SER L  28      26.513  38.430  38.983  1.00 25.84           C  
ATOM    193  OG  SER L  28      26.051  38.142  40.294  1.00 28.55           O  
ATOM    194  C   SER L  28      25.559  36.307  38.216  1.00 26.28           C  
ATOM    195  O   SER L  28      24.665  36.506  37.395  1.00 25.36           O  
ATOM    196  N   LEU L  29      25.526  35.300  39.113  1.00 24.12           N  
ATOM    197  CA  LEU L  29      24.445  34.383  39.340  1.00 23.66           C  
ATOM    198  CB  LEU L  29      24.908  33.045  39.933  1.00 22.06           C  
ATOM    199  CG  LEU L  29      25.805  32.276  38.942  1.00 23.02           C  
ATOM    200  CD1 LEU L  29      26.122  30.859  39.447  1.00 20.96           C  
ATOM    201  CD2 LEU L  29      25.206  32.287  37.528  1.00 18.71           C  
ATOM    202  C   LEU L  29      23.359  34.961  40.194  1.00 28.47           C  
ATOM    203  O   LEU L  29      22.252  34.419  40.222  1.00 27.19           O  
ATOM    204  N   LEU L  30      23.677  36.005  40.987  1.00 27.90           N  
ATOM    205  CA  LEU L  30      22.719  36.568  41.898  1.00 28.16           C  
ATOM    206  CB  LEU L  30      23.342  37.630  42.822  1.00 26.02           C  
ATOM    207  CG  LEU L  30      22.357  38.266  43.819  1.00 31.02           C  
ATOM    208  CD1 LEU L  30      21.777  37.221  44.786  1.00 29.45           C  
ATOM    209  CD2 LEU L  30      23.006  39.446  44.557  1.00 31.38           C  
ATOM    210  C   LEU L  30      21.600  37.198  41.132  1.00 33.93           C  
ATOM    211  O   LEU L  30      21.806  37.877  40.126  1.00 35.37           O  
ATOM    212  N   HIS L  31      20.357  36.985  41.609  1.00 33.47           N  
ATOM    213  CA  HIS L  31      19.212  37.514  40.921  1.00 37.48           C  
ATOM    214  ND1 HIS L  31      15.950  36.238  39.339  1.00 50.78           N  
ATOM    215  CG  HIS L  31      17.123  36.905  39.614  1.00 43.79           C  
ATOM    216  CB  HIS L  31      18.121  36.466  40.649  1.00 37.80           C  
ATOM    217  NE2 HIS L  31      16.040  37.961  37.936  1.00 50.03           N  
ATOM    218  CD2 HIS L  31      17.162  37.955  38.747  1.00 45.72           C  
ATOM    219  CE1 HIS L  31      15.342  36.912  38.329  1.00 50.95           C  
ATOM    220  C   HIS L  31      18.614  38.590  41.782  1.00 40.51           C  
ATOM    221  O   HIS L  31      18.952  38.726  42.957  1.00 37.87           O  
ATOM    222  N   SER L  32      17.701  39.396  41.203  1.00 45.86           N  
ATOM    223  CA  SER L  32      17.096  40.497  41.902  1.00 46.43           C  
ATOM    224  CB  SER L  32      16.141  41.313  41.020  1.00 46.88           C  
ATOM    225  OG  SER L  32      16.867  41.931  39.971  1.00 47.81           O  
ATOM    226  C   SER L  32      16.298  39.970  43.050  1.00 44.08           C  
ATOM    227  O   SER L  32      16.109  40.656  44.053  1.00 46.64           O  
ATOM    228  N   ASN L  33      15.803  38.726  42.927  1.00 40.77           N  
ATOM    229  CA  ASN L  33      15.023  38.124  43.968  1.00 39.12           C  
ATOM    230  CB  ASN L  33      14.338  36.803  43.564  1.00 37.66           C  
ATOM    231  CG  ASN L  33      15.364  35.756  43.169  1.00 39.90           C  
ATOM    232  OD1 ASN L  33      16.515  36.069  42.873  1.00 36.96           O  
ATOM    233  ND2 ASN L  33      14.928  34.470  43.147  1.00 35.27           N  
ATOM    234  C   ASN L  33      15.902  37.939  45.168  1.00 41.19           C  
ATOM    235  O   ASN L  33      15.414  37.850  46.293  1.00 36.77           O  
ATOM    236  N   GLY L  34      17.234  37.860  44.975  1.00 41.18           N  
ATOM    237  CA  GLY L  34      18.089  37.771  46.126  1.00 42.46           C  
ATOM    238  C   GLY L  34      18.664  36.393  46.260  1.00 44.44           C  
ATOM    239  O   GLY L  34      19.418  36.128  47.197  1.00 44.21           O  
ATOM    240  N   ASN L  35      18.328  35.473  45.338  1.00 34.92           N  
ATOM    241  CA  ASN L  35      18.857  34.141  45.431  1.00 28.81           C  
ATOM    242  CB  ASN L  35      17.801  33.044  45.222  1.00 30.82           C  
ATOM    243  CG  ASN L  35      16.860  33.053  46.420  1.00 37.33           C  
ATOM    244  OD1 ASN L  35      17.286  33.210  47.563  1.00 40.09           O  
ATOM    245  ND2 ASN L  35      15.539  32.885  46.154  1.00 39.85           N  
ATOM    246  C   ASN L  35      19.890  33.975  44.357  1.00 27.58           C  
ATOM    247  O   ASN L  35      19.820  34.617  43.309  1.00 27.75           O  
ATOM    248  N   THR L  36      20.894  33.109  44.607  1.00 30.27           N  
ATOM    249  CA  THR L  36      21.919  32.851  43.641  1.00 25.38           C  
ATOM    250  CB  THR L  36      23.293  32.824  44.244  1.00 29.07           C  
ATOM    251  OG1 THR L  36      23.568  34.066  44.876  1.00 31.56           O  
ATOM    252  CG2 THR L  36      24.321  32.557  43.131  1.00 29.74           C  
ATOM    253  C   THR L  36      21.625  31.503  43.068  1.00 21.69           C  
ATOM    254  O   THR L  36      21.495  30.516  43.792  1.00 22.74           O  
ATOM    255  N   TYR L  37      21.535  31.424  41.727  1.00 19.14           N  
ATOM    256  CA  TYR L  37      21.119  30.183  41.147  1.00 19.64           C  
ATOM    257  CB  TYR L  37      20.327  30.371  39.845  1.00 22.42           C  
ATOM    258  CG  TYR L  37      19.027  30.998  40.194  1.00 23.41           C  
ATOM    259  CD1 TYR L  37      18.953  32.327  40.547  1.00 27.01           C  
ATOM    260  CD2 TYR L  37      17.875  30.248  40.150  1.00 24.14           C  
ATOM    261  CE1 TYR L  37      17.741  32.895  40.865  1.00 28.61           C  
ATOM    262  CE2 TYR L  37      16.662  30.810  40.463  1.00 29.87           C  
ATOM    263  CZ  TYR L  37      16.596  32.135  40.820  1.00 32.23           C  
ATOM    264  OH  TYR L  37      15.349  32.709  41.141  1.00 37.90           O  
ATOM    265  C   TYR L  37      22.319  29.367  40.787  1.00 24.56           C  
ATOM    266  O   TYR L  37      22.682  29.284  39.614  1.00 22.74           O  
ATOM    267  N   LEU L  38      22.946  28.705  41.789  1.00 35.66           N  
ATOM    268  CA  LEU L  38      24.062  27.855  41.468  1.00 34.80           C  
ATOM    269  CB  LEU L  38      25.396  28.344  42.066  1.00 37.32           C  
ATOM    270  CG  LEU L  38      26.589  27.412  41.767  1.00 38.68           C  
ATOM    271  CD1 LEU L  38      26.961  27.410  40.277  1.00 38.38           C  
ATOM    272  CD2 LEU L  38      27.784  27.712  42.681  1.00 39.02           C  
ATOM    273  C   LEU L  38      23.801  26.511  42.081  1.00 34.86           C  
ATOM    274  O   LEU L  38      23.407  26.423  43.244  1.00 37.09           O  
ATOM    275  N   TYR L  39      24.030  25.421  41.315  1.00 32.06           N  
ATOM    276  CA  TYR L  39      23.794  24.100  41.838  1.00 31.31           C  
ATOM    277  CB  TYR L  39      22.640  23.369  41.114  1.00 34.66           C  
ATOM    278  CG  TYR L  39      21.411  24.181  41.367  1.00 35.60           C  
ATOM    279  CD1 TYR L  39      20.844  24.164  42.613  1.00 40.32           C  
ATOM    280  CD2 TYR L  39      20.837  24.983  40.406  1.00 45.22           C  
ATOM    281  CE1 TYR L  39      19.727  24.903  42.904  1.00 47.62           C  
ATOM    282  CE2 TYR L  39      19.710  25.729  40.691  1.00 38.76           C  
ATOM    283  CZ  TYR L  39      19.154  25.691  41.947  1.00 46.49           C  
ATOM    284  OH  TYR L  39      18.010  26.440  42.288  1.00 45.89           O  
ATOM    285  C   TYR L  39      25.049  23.262  41.712  1.00 31.49           C  
ATOM    286  O   TYR L  39      25.880  23.485  40.831  1.00 35.38           O  
ATOM    287  N   TRP L  40      25.234  22.286  42.636  1.00 31.26           N  
ATOM    288  CA  TRP L  40      26.380  21.399  42.593  1.00 31.96           C  
ATOM    289  CB  TRP L  40      27.299  21.483  43.823  1.00 29.49           C  
ATOM    290  CG  TRP L  40      28.152  22.726  43.890  1.00 29.69           C  
ATOM    291  CD2 TRP L  40      29.433  22.845  43.253  1.00 31.21           C  
ATOM    292  CD1 TRP L  40      27.922  23.912  44.521  1.00 31.34           C  
ATOM    293  NE1 TRP L  40      28.983  24.763  44.321  1.00 32.09           N  
ATOM    294  CE2 TRP L  40      29.921  24.119  43.541  1.00 32.18           C  
ATOM    295  CE3 TRP L  40      30.146  21.966  42.491  1.00 32.07           C  
ATOM    296  CZ2 TRP L  40      31.134  24.533  43.069  1.00 35.03           C  
ATOM    297  CZ3 TRP L  40      31.368  22.385  42.016  1.00 33.97           C  
ATOM    298  CH2 TRP L  40      31.853  23.645  42.300  1.00 36.20           C  
ATOM    299  C   TRP L  40      25.912  19.972  42.522  1.00 31.94           C  
ATOM    300  O   TRP L  40      25.039  19.555  43.283  1.00 28.79           O  
ATOM    301  N   PHE L  41      26.519  19.171  41.614  1.00 36.74           N  
ATOM    302  CA  PHE L  41      26.128  17.794  41.435  1.00 36.79           C  
ATOM    303  CB  PHE L  41      25.594  17.490  40.022  1.00 25.07           C  
ATOM    304  CG  PHE L  41      24.368  18.294  39.749  1.00 25.15           C  
ATOM    305  CD1 PHE L  41      23.125  17.866  40.158  1.00 27.15           C  
ATOM    306  CD2 PHE L  41      24.460  19.484  39.065  1.00 24.88           C  
ATOM    307  CE1 PHE L  41      22.000  18.611  39.892  1.00 24.79           C  
ATOM    308  CE2 PHE L  41      23.338  20.233  38.797  1.00 26.67           C  
ATOM    309  CZ  PHE L  41      22.102  19.799  39.211  1.00 26.83           C  
ATOM    310  C   PHE L  41      27.350  16.921  41.585  1.00 38.00           C  
ATOM    311  O   PHE L  41      28.480  17.370  41.402  1.00 28.59           O  
ATOM    312  N   LEU L  42      27.138  15.635  41.948  1.00 28.29           N  
ATOM    313  CA  LEU L  42      28.206  14.679  42.099  1.00 28.80           C  
ATOM    314  CB  LEU L  42      28.349  14.176  43.548  1.00 35.47           C  
ATOM    315  CG  LEU L  42      29.349  13.014  43.728  1.00 37.29           C  
ATOM    316  CD1 LEU L  42      30.788  13.427  43.372  1.00 37.69           C  
ATOM    317  CD2 LEU L  42      29.234  12.405  45.137  1.00 37.54           C  
ATOM    318  C   LEU L  42      27.895  13.476  41.269  1.00 28.68           C  
ATOM    319  O   LEU L  42      26.838  12.865  41.415  1.00 35.07           O  
ATOM    320  N   GLN L  43      28.825  13.092  40.375  1.00 37.89           N  
ATOM    321  CA  GLN L  43      28.591  11.933  39.564  1.00 39.04           C  
ATOM    322  CB  GLN L  43      28.675  12.243  38.058  1.00 38.27           C  
ATOM    323  CG  GLN L  43      28.390  11.052  37.144  1.00 39.12           C  
ATOM    324  CD  GLN L  43      28.416  11.552  35.703  1.00 39.86           C  
ATOM    325  OE1 GLN L  43      29.161  12.469  35.360  1.00 41.92           O  
ATOM    326  NE2 GLN L  43      27.569  10.942  34.834  1.00 37.18           N  
ATOM    327  C   GLN L  43      29.643  10.918  39.897  1.00 41.20           C  
ATOM    328  O   GLN L  43      30.831  11.139  39.669  1.00 42.15           O  
ATOM    329  N   ARG L  44      29.218   9.772  40.460  1.00 41.88           N  
ATOM    330  CA  ARG L  44      30.110   8.691  40.769  1.00 43.65           C  
ATOM    331  CB  ARG L  44      29.502   7.664  41.732  1.00 50.46           C  
ATOM    332  CG  ARG L  44      29.330   8.239  43.137  1.00 52.47           C  
ATOM    333  CD  ARG L  44      28.546   7.344  44.094  1.00 55.39           C  
ATOM    334  NE  ARG L  44      28.483   8.063  45.394  1.00 68.57           N  
ATOM    335  CZ  ARG L  44      27.567   9.061  45.555  1.00 70.33           C  
ATOM    336  NH1 ARG L  44      26.754   9.401  44.515  1.00 72.76           N1+
ATOM    337  NH2 ARG L  44      27.477   9.725  46.743  1.00 70.39           N  
ATOM    338  C   ARG L  44      30.391   8.028  39.459  1.00 46.12           C  
ATOM    339  O   ARG L  44      29.640   8.211  38.501  1.00 52.17           O  
ATOM    340  N   PRO L  45      31.433   7.259  39.359  1.00 58.55           N  
ATOM    341  CA  PRO L  45      31.842   6.786  38.069  1.00 58.53           C  
ATOM    342  CD  PRO L  45      32.538   7.308  40.302  1.00 54.63           C  
ATOM    343  CB  PRO L  45      33.141   6.022  38.313  1.00 54.97           C  
ATOM    344  CG  PRO L  45      33.750   6.752  39.530  1.00 55.72           C  
ATOM    345  C   PRO L  45      30.843   6.110  37.175  1.00 59.49           C  
ATOM    346  O   PRO L  45      30.682   6.558  36.043  1.00 55.11           O  
ATOM    347  N   GLY L  46      30.190   5.027  37.611  1.00 62.19           N  
ATOM    348  CA  GLY L  46      29.226   4.351  36.784  1.00 61.82           C  
ATOM    349  C   GLY L  46      27.928   5.076  36.720  1.00 62.27           C  
ATOM    350  O   GLY L  46      27.217   4.982  35.722  1.00 59.65           O  
ATOM    351  N   GLN L  47      27.579   5.779  37.814  1.00 56.78           N  
ATOM    352  CA  GLN L  47      26.258   6.295  38.040  1.00 53.97           C  
ATOM    353  CB  GLN L  47      25.936   6.418  39.532  1.00 49.14           C  
ATOM    354  CG  GLN L  47      25.935   5.072  40.251  1.00 52.52           C  
ATOM    355  CD  GLN L  47      25.603   5.344  41.708  1.00 55.68           C  
ATOM    356  OE1 GLN L  47      26.238   6.170  42.361  1.00 56.07           O  
ATOM    357  NE2 GLN L  47      24.565   4.643  42.232  1.00 55.67           N  
ATOM    358  C   GLN L  47      25.971   7.631  37.422  1.00 51.62           C  
ATOM    359  O   GLN L  47      26.791   8.249  36.746  1.00 44.44           O  
ATOM    360  N   SER L  48      24.702   8.054  37.620  1.00 39.29           N  
ATOM    361  CA  SER L  48      24.165   9.306  37.171  1.00 37.18           C  
ATOM    362  CB  SER L  48      22.641   9.243  36.983  1.00 39.03           C  
ATOM    363  OG  SER L  48      22.143  10.493  36.538  1.00 45.30           O  
ATOM    364  C   SER L  48      24.458  10.342  38.224  1.00 35.70           C  
ATOM    365  O   SER L  48      24.795  10.004  39.357  1.00 37.99           O  
ATOM    366  N   PRO L  49      24.327  11.603  37.891  1.00 34.65           N  
ATOM    367  CA  PRO L  49      24.626  12.640  38.845  1.00 34.26           C  
ATOM    368  CD  PRO L  49      24.556  12.038  36.522  1.00 34.07           C  
ATOM    369  CB  PRO L  49      24.684  13.935  38.036  1.00 34.47           C  
ATOM    370  CG  PRO L  49      25.102  13.471  36.630  1.00 34.07           C  
ATOM    371  C   PRO L  49      23.620  12.693  39.960  1.00 35.45           C  
ATOM    372  O   PRO L  49      22.506  12.205  39.782  1.00 35.00           O  
ATOM    373  N   GLN L  50      24.021  13.248  41.127  1.00 32.84           N  
ATOM    374  CA  GLN L  50      23.163  13.436  42.271  1.00 33.50           C  
ATOM    375  CB  GLN L  50      23.642  12.716  43.543  1.00 42.48           C  
ATOM    376  CG  GLN L  50      23.651  11.193  43.485  1.00 49.24           C  
ATOM    377  CD  GLN L  50      24.189  10.710  44.828  1.00 53.96           C  
ATOM    378  OE1 GLN L  50      24.744  11.486  45.603  1.00 50.42           O  
ATOM    379  NE2 GLN L  50      24.028   9.390  45.113  1.00 52.20           N  
ATOM    380  C   GLN L  50      23.276  14.887  42.636  1.00 32.11           C  
ATOM    381  O   GLN L  50      24.358  15.462  42.536  1.00 37.71           O  
ATOM    382  N   LEU L  51      22.173  15.516  43.104  1.00 31.13           N  
ATOM    383  CA  LEU L  51      22.233  16.910  43.457  1.00 29.47           C  
ATOM    384  CB  LEU L  51      20.890  17.642  43.311  1.00 25.31           C  
ATOM    385  CG  LEU L  51      20.970  19.132  43.691  1.00 25.91           C  
ATOM    386  CD1 LEU L  51      21.985  19.884  42.819  1.00 26.08           C  
ATOM    387  CD2 LEU L  51      19.585  19.785  43.633  1.00 26.51           C  
ATOM    388  C   LEU L  51      22.686  17.041  44.885  1.00 30.31           C  
ATOM    389  O   LEU L  51      22.106  16.445  45.793  1.00 27.71           O  
ATOM    390  N   LEU L  52      23.854  17.688  45.082  1.00 29.16           N  
ATOM    391  CA  LEU L  52      24.396  17.966  46.393  1.00 30.40           C  
ATOM    392  CB  LEU L  52      25.929  18.077  46.362  1.00 31.99           C  
ATOM    393  CG  LEU L  52      26.646  16.749  46.046  1.00 34.20           C  
ATOM    394  CD1 LEU L  52      28.168  16.941  46.004  1.00 33.74           C  
ATOM    395  CD2 LEU L  52      26.245  15.635  47.028  1.00 36.12           C  
ATOM    396  C   LEU L  52      23.867  19.223  47.035  1.00 30.57           C  
ATOM    397  O   LEU L  52      23.323  19.192  48.140  1.00 33.32           O  
ATOM    398  N   ILE L  53      24.000  20.372  46.329  1.00 30.16           N  
ATOM    399  CA  ILE L  53      23.690  21.653  46.910  1.00 30.80           C  
ATOM    400  CB  ILE L  53      24.902  22.494  47.220  1.00 36.09           C  
ATOM    401  CG1 ILE L  53      25.769  21.857  48.319  1.00 37.42           C  
ATOM    402  CG2 ILE L  53      24.417  23.908  47.573  1.00 35.66           C  
ATOM    403  CD1 ILE L  53      26.528  20.609  47.877  1.00 39.57           C  
ATOM    404  C   ILE L  53      22.888  22.432  45.916  1.00 31.31           C  
ATOM    405  O   ILE L  53      23.202  22.420  44.728  1.00 35.35           O  
ATOM    406  N   TYR L  54      21.836  23.139  46.392  1.00 29.43           N  
ATOM    407  CA  TYR L  54      20.998  23.935  45.543  1.00 29.72           C  
ATOM    408  CB  TYR L  54      19.557  23.385  45.426  1.00 32.25           C  
ATOM    409  CG  TYR L  54      18.982  23.140  46.785  1.00 34.16           C  
ATOM    410  CD1 TYR L  54      19.201  21.933  47.409  1.00 34.18           C  
ATOM    411  CD2 TYR L  54      18.232  24.089  47.442  1.00 33.72           C  
ATOM    412  CE1 TYR L  54      18.688  21.669  48.657  1.00 35.49           C  
ATOM    413  CE2 TYR L  54      17.713  23.832  48.692  1.00 34.88           C  
ATOM    414  CZ  TYR L  54      17.942  22.622  49.303  1.00 36.04           C  
ATOM    415  OH  TYR L  54      17.413  22.357  50.585  1.00 33.43           O  
ATOM    416  C   TYR L  54      20.972  25.354  46.039  1.00 30.03           C  
ATOM    417  O   TYR L  54      21.097  25.612  47.234  1.00 33.73           O  
ATOM    418  N   ARG L  55      20.846  26.358  45.130  1.00 23.08           N  
ATOM    419  CA  ARG L  55      20.759  27.760  45.489  1.00 23.28           C  
ATOM    420  CB  ARG L  55      19.581  28.082  46.420  1.00 24.98           C  
ATOM    421  CG  ARG L  55      19.300  29.582  46.504  1.00 28.64           C  
ATOM    422  CD  ARG L  55      18.833  30.051  47.882  1.00 32.26           C  
ATOM    423  NE  ARG L  55      20.045  30.580  48.568  1.00 39.29           N  
ATOM    424  CZ  ARG L  55      19.939  31.359  49.684  1.00 49.15           C  
ATOM    425  NH1 ARG L  55      18.719  31.608  50.241  1.00 58.54           N1+
ATOM    426  NH2 ARG L  55      21.067  31.883  50.242  1.00 39.75           N  
ATOM    427  C   ARG L  55      21.997  28.216  46.201  1.00 26.27           C  
ATOM    428  O   ARG L  55      21.930  29.013  47.136  1.00 26.37           O  
ATOM    429  N   MET L  56      23.149  27.679  45.779  1.00 30.99           N  
ATOM    430  CA  MET L  56      24.488  28.013  46.178  1.00 30.43           C  
ATOM    431  CB  MET L  56      24.816  29.509  46.028  1.00 36.37           C  
ATOM    432  CG  MET L  56      26.260  29.832  46.431  1.00 39.27           C  
ATOM    433  SD  MET L  56      26.737  31.583  46.284  1.00 40.48           S  
ATOM    434  CE  MET L  56      25.810  32.143  47.745  1.00 42.21           C  
ATOM    435  C   MET L  56      24.839  27.641  47.597  1.00 29.37           C  
ATOM    436  O   MET L  56      26.022  27.513  47.895  1.00 29.97           O  
ATOM    437  N   SER L  57      23.891  27.347  48.509  1.00 27.48           N  
ATOM    438  CA  SER L  57      24.396  27.076  49.834  1.00 27.00           C  
ATOM    439  CB  SER L  57      24.471  28.339  50.712  1.00 30.67           C  
ATOM    440  OG  SER L  57      25.387  29.270  50.156  1.00 34.41           O  
ATOM    441  C   SER L  57      23.500  26.125  50.558  1.00 25.44           C  
ATOM    442  O   SER L  57      23.785  25.734  51.691  1.00 27.75           O  
ATOM    443  N   ASN L  58      22.392  25.711  49.930  1.00 38.76           N  
ATOM    444  CA  ASN L  58      21.518  24.825  50.636  1.00 39.51           C  
ATOM    445  CB  ASN L  58      20.032  25.047  50.310  1.00 38.25           C  
ATOM    446  CG  ASN L  58      19.651  26.406  50.884  1.00 40.26           C  
ATOM    447  OD1 ASN L  58      20.022  26.743  52.007  1.00 44.92           O  
ATOM    448  ND2 ASN L  58      18.903  27.215  50.092  1.00 41.53           N  
ATOM    449  C   ASN L  58      21.865  23.411  50.297  1.00 39.80           C  
ATOM    450  O   ASN L  58      22.165  23.078  49.152  1.00 37.72           O  
ATOM    451  N   LEU L  59      21.808  22.536  51.321  1.00 39.32           N  
ATOM    452  CA  LEU L  59      22.202  21.167  51.182  1.00 39.08           C  
ATOM    453  CB  LEU L  59      22.876  20.643  52.466  1.00 39.14           C  
ATOM    454  CG  LEU L  59      23.571  19.279  52.338  1.00 42.71           C  
ATOM    455  CD1 LEU L  59      24.767  19.360  51.376  1.00 48.79           C  
ATOM    456  CD2 LEU L  59      23.965  18.730  53.718  1.00 47.94           C  
ATOM    457  C   LEU L  59      20.968  20.360  50.914  1.00 38.83           C  
ATOM    458  O   LEU L  59      19.977  20.470  51.635  1.00 38.17           O  
ATOM    459  N   ALA L  60      21.006  19.529  49.852  1.00 34.36           N  
ATOM    460  CA  ALA L  60      19.890  18.709  49.469  1.00 35.06           C  
ATOM    461  CB  ALA L  60      20.077  18.032  48.101  1.00 37.17           C  
ATOM    462  C   ALA L  60      19.724  17.634  50.497  1.00 36.47           C  
ATOM    463  O   ALA L  60      20.638  17.349  51.267  1.00 40.36           O  
ATOM    464  N   SER L  61      18.528  17.018  50.549  1.00 39.96           N  
ATOM    465  CA  SER L  61      18.269  16.025  51.551  1.00 41.57           C  
ATOM    466  CB  SER L  61      16.798  15.576  51.606  1.00 41.47           C  
ATOM    467  OG  SER L  61      16.447  14.914  50.401  1.00 43.13           O  
ATOM    468  C   SER L  61      19.104  14.811  51.299  1.00 42.01           C  
ATOM    469  O   SER L  61      19.363  14.433  50.158  1.00 41.73           O  
ATOM    470  N   GLY L  62      19.565  14.180  52.397  1.00 48.30           N  
ATOM    471  CA  GLY L  62      20.320  12.964  52.329  1.00 47.71           C  
ATOM    472  C   GLY L  62      21.778  13.290  52.233  1.00 47.98           C  
ATOM    473  O   GLY L  62      22.623  12.425  52.458  1.00 47.61           O  
ATOM    474  N   VAL L  63      22.118  14.551  51.902  1.00 43.40           N  
ATOM    475  CA  VAL L  63      23.502  14.908  51.764  1.00 42.29           C  
ATOM    476  CB  VAL L  63      23.707  16.109  50.885  1.00 39.93           C  
ATOM    477  CG1 VAL L  63      25.210  16.427  50.818  1.00 40.45           C  
ATOM    478  CG2 VAL L  63      23.070  15.819  49.515  1.00 37.98           C  
ATOM    479  C   VAL L  63      24.050  15.212  53.128  1.00 41.83           C  
ATOM    480  O   VAL L  63      23.416  15.901  53.925  1.00 37.70           O  
ATOM    481  N   PRO L  64      25.233  14.716  53.394  1.00 45.72           N  
ATOM    482  CA  PRO L  64      25.854  14.895  54.684  1.00 47.86           C  
ATOM    483  CD  PRO L  64      25.649  13.471  52.766  1.00 45.93           C  
ATOM    484  CB  PRO L  64      26.998  13.887  54.740  1.00 48.04           C  
ATOM    485  CG  PRO L  64      26.547  12.764  53.794  1.00 48.53           C  
ATOM    486  C   PRO L  64      26.316  16.302  54.925  1.00 48.51           C  
ATOM    487  O   PRO L  64      26.554  17.036  53.970  1.00 46.70           O  
ATOM    488  N   ASP L  65      26.474  16.673  56.210  1.00 52.02           N  
ATOM    489  CA  ASP L  65      26.861  17.985  56.655  1.00 52.86           C  
ATOM    490  CB  ASP L  65      26.796  18.164  58.179  1.00 60.11           C  
ATOM    491  CG  ASP L  65      25.334  18.360  58.540  1.00 65.56           C  
ATOM    492  OD1 ASP L  65      24.526  18.643  57.615  1.00 70.20           O  
ATOM    493  OD2 ASP L  65      25.005  18.230  59.746  1.00 67.42           O1-
ATOM    494  C   ASP L  65      28.254  18.297  56.216  1.00 51.06           C  
ATOM    495  O   ASP L  65      28.646  19.462  56.169  1.00 53.61           O  
ATOM    496  N   ARG L  66      29.048  17.265  55.892  1.00 44.23           N  
ATOM    497  CA  ARG L  66      30.420  17.472  55.531  1.00 43.83           C  
ATOM    498  CB  ARG L  66      31.110  16.190  55.035  1.00 44.31           C  
ATOM    499  CG  ARG L  66      31.074  15.021  56.019  1.00 44.98           C  
ATOM    500  CD  ARG L  66      32.009  13.875  55.617  1.00 46.86           C  
ATOM    501  NE  ARG L  66      31.603  13.405  54.262  1.00 43.07           N  
ATOM    502  CZ  ARG L  66      30.901  12.244  54.111  1.00 42.59           C  
ATOM    503  NH1 ARG L  66      30.598  11.482  55.200  1.00 43.21           N1+
ATOM    504  NH2 ARG L  66      30.512  11.839  52.867  1.00 43.74           N  
ATOM    505  C   ARG L  66      30.467  18.424  54.375  1.00 42.12           C  
ATOM    506  O   ARG L  66      31.396  19.224  54.267  1.00 40.99           O  
ATOM    507  N   PHE L  67      29.482  18.337  53.456  1.00 40.86           N  
ATOM    508  CA  PHE L  67      29.473  19.182  52.292  1.00 39.55           C  
ATOM    509  CB  PHE L  67      28.600  18.631  51.152  1.00 34.15           C  
ATOM    510  CG  PHE L  67      29.177  17.339  50.685  1.00 33.87           C  
ATOM    511  CD1 PHE L  67      28.844  16.153  51.295  1.00 33.92           C  
ATOM    512  CD2 PHE L  67      30.054  17.311  49.631  1.00 33.88           C  
ATOM    513  CE1 PHE L  67      29.376  14.963  50.858  1.00 34.50           C  
ATOM    514  CE2 PHE L  67      30.589  16.124  49.191  1.00 34.67           C  
ATOM    515  CZ  PHE L  67      30.253  14.943  49.803  1.00 34.82           C  
ATOM    516  C   PHE L  67      28.919  20.536  52.638  1.00 40.39           C  
ATOM    517  O   PHE L  67      27.999  20.661  53.445  1.00 38.01           O  
ATOM    518  N   SER L  68      29.487  21.600  52.028  0.90 36.73           N  
ATOM    519  CA  SER L  68      28.991  22.932  52.243  0.90 37.08           C  
ATOM    520  CB  SER L  68      29.618  23.632  53.461  0.90 44.49           C  
ATOM    521  OG  SER L  68      31.015  23.793  53.264  0.90 44.26           O  
ATOM    522  C   SER L  68      29.326  23.746  51.031  0.90 38.11           C  
ATOM    523  O   SER L  68      30.367  23.546  50.407  0.90 46.86           O  
ATOM    524  N   GLY L  69      28.451  24.709  50.671  1.00 42.17           N  
ATOM    525  CA  GLY L  69      28.713  25.509  49.510  1.00 41.31           C  
ATOM    526  C   GLY L  69      28.614  26.946  49.905  1.00 43.75           C  
ATOM    527  O   GLY L  69      27.864  27.307  50.813  1.00 45.25           O  
ATOM    528  N   SER L  70      29.382  27.809  49.212  1.00 36.88           N  
ATOM    529  CA  SER L  70      29.373  29.210  49.516  1.00 37.64           C  
ATOM    530  CB  SER L  70      30.287  29.576  50.698  1.00 44.64           C  
ATOM    531  OG  SER L  70      31.639  29.282  50.377  1.00 46.96           O  
ATOM    532  C   SER L  70      29.896  29.935  48.320  1.00 39.34           C  
ATOM    533  O   SER L  70      30.301  29.323  47.333  1.00 46.50           O  
ATOM    534  N   GLY L  71      29.873  31.281  48.367  1.00 47.88           N  
ATOM    535  CA  GLY L  71      30.415  32.023  47.265  1.00 48.66           C  
ATOM    536  C   GLY L  71      29.629  33.279  47.117  1.00 50.24           C  
ATOM    537  O   GLY L  71      28.680  33.527  47.857  1.00 51.89           O  
ATOM    538  N   SER L  72      30.031  34.131  46.155  1.00 49.32           N  
ATOM    539  CA  SER L  72      29.283  35.326  45.926  1.00 49.06           C  
ATOM    540  CB  SER L  72      29.689  36.493  46.835  1.00 60.40           C  
ATOM    541  OG  SER L  72      28.900  37.636  46.542  1.00 63.17           O  
ATOM    542  C   SER L  72      29.524  35.758  44.522  1.00 48.24           C  
ATOM    543  O   SER L  72      30.622  35.607  43.991  1.00 58.11           O  
ATOM    544  N   GLY L  73      28.480  36.314  43.885  1.00 53.27           N  
ATOM    545  CA  GLY L  73      28.604  36.838  42.562  1.00 51.67           C  
ATOM    546  C   GLY L  73      29.066  35.780  41.613  1.00 50.82           C  
ATOM    547  O   GLY L  73      28.293  34.920  41.194  1.00 47.14           O  
ATOM    548  N   THR L  74      30.313  35.958  41.133  1.00 48.59           N  
ATOM    549  CA  THR L  74      31.017  35.128  40.193  1.00 48.64           C  
ATOM    550  CB  THR L  74      32.032  35.901  39.406  1.00 49.36           C  
ATOM    551  OG1 THR L  74      33.036  36.419  40.266  1.00 50.78           O  
ATOM    552  CG2 THR L  74      31.311  37.050  38.683  1.00 48.18           C  
ATOM    553  C   THR L  74      31.728  33.930  40.765  1.00 47.63           C  
ATOM    554  O   THR L  74      31.949  32.967  40.031  1.00 49.25           O  
ATOM    555  N   ALA L  75      32.177  33.958  42.041  1.00 43.63           N  
ATOM    556  CA  ALA L  75      33.009  32.865  42.489  1.00 44.99           C  
ATOM    557  CB  ALA L  75      34.327  33.330  43.130  1.00 48.25           C  
ATOM    558  C   ALA L  75      32.304  32.023  43.510  1.00 43.61           C  
ATOM    559  O   ALA L  75      31.762  32.535  44.487  1.00 44.55           O  
ATOM    560  N   PHE L  76      32.344  30.683  43.325  1.00 38.54           N  
ATOM    561  CA  PHE L  76      31.639  29.809  44.220  1.00 37.37           C  
ATOM    562  CB  PHE L  76      30.439  29.116  43.557  1.00 42.40           C  
ATOM    563  CG  PHE L  76      29.668  30.158  42.821  1.00 41.50           C  
ATOM    564  CD1 PHE L  76      28.755  30.971  43.446  1.00 41.76           C  
ATOM    565  CD2 PHE L  76      29.886  30.328  41.477  1.00 42.43           C  
ATOM    566  CE1 PHE L  76      28.065  31.927  42.737  1.00 42.24           C  
ATOM    567  CE2 PHE L  76      29.198  31.280  40.765  1.00 43.04           C  
ATOM    568  CZ  PHE L  76      28.283  32.084  41.392  1.00 41.88           C  
ATOM    569  C   PHE L  76      32.568  28.707  44.625  1.00 38.82           C  
ATOM    570  O   PHE L  76      33.504  28.377  43.896  1.00 45.32           O  
ATOM    571  N   THR L  77      32.330  28.107  45.814  1.00 39.69           N  
ATOM    572  CA  THR L  77      33.203  27.061  46.255  1.00 40.84           C  
ATOM    573  CB  THR L  77      34.235  27.560  47.215  1.00 50.19           C  
ATOM    574  OG1 THR L  77      35.003  28.595  46.618  1.00 53.28           O  
ATOM    575  CG2 THR L  77      35.139  26.386  47.601  1.00 50.09           C  
ATOM    576  C   THR L  77      32.421  26.005  46.979  1.00 40.56           C  
ATOM    577  O   THR L  77      31.513  26.298  47.755  1.00 49.48           O  
ATOM    578  N   LEU L  78      32.781  24.728  46.741  1.00 38.65           N  
ATOM    579  CA  LEU L  78      32.185  23.611  47.417  1.00 38.09           C  
ATOM    580  CB  LEU L  78      31.799  22.473  46.454  1.00 33.69           C  
ATOM    581  CG  LEU L  78      31.178  21.240  47.134  1.00 35.01           C  
ATOM    582  CD1 LEU L  78      29.860  21.589  47.843  1.00 35.79           C  
ATOM    583  CD2 LEU L  78      31.022  20.084  46.130  1.00 34.87           C  
ATOM    584  C   LEU L  78      33.237  23.087  48.345  1.00 39.49           C  
ATOM    585  O   LEU L  78      34.391  22.931  47.951  1.00 34.89           O  
ATOM    586  N   ARG L  79      32.879  22.809  49.615  1.00 37.02           N  
ATOM    587  CA  ARG L  79      33.887  22.359  50.535  1.00 39.36           C  
ATOM    588  CB  ARG L  79      34.114  23.343  51.698  1.00 60.36           C  
ATOM    589  CG  ARG L  79      34.479  24.754  51.228  1.00 65.26           C  
ATOM    590  CD  ARG L  79      34.581  25.772  52.366  1.00 69.27           C  
ATOM    591  NE  ARG L  79      34.522  27.135  51.762  1.00 90.75           N  
ATOM    592  CZ  ARG L  79      35.661  27.822  51.459  1.00 93.92           C  
ATOM    593  NH1 ARG L  79      36.885  27.274  51.710  1.00 94.31           N1+
ATOM    594  NH2 ARG L  79      35.573  29.061  50.892  1.00 95.39           N  
ATOM    595  C   ARG L  79      33.451  21.057  51.133  1.00 39.08           C  
ATOM    596  O   ARG L  79      32.280  20.866  51.455  1.00 56.31           O  
ATOM    597  N   ILE L  80      34.407  20.116  51.279  1.00 42.99           N  
ATOM    598  CA  ILE L  80      34.133  18.839  51.873  1.00 43.73           C  
ATOM    599  CB  ILE L  80      34.489  17.695  50.966  1.00 47.63           C  
ATOM    600  CG1 ILE L  80      33.682  17.778  49.660  1.00 44.58           C  
ATOM    601  CG2 ILE L  80      34.266  16.382  51.730  1.00 48.29           C  
ATOM    602  CD1 ILE L  80      34.185  16.831  48.569  1.00 45.15           C  
ATOM    603  C   ILE L  80      35.009  18.747  53.089  1.00 45.49           C  
ATOM    604  O   ILE L  80      36.230  18.859  52.991  1.00 50.15           O  
ATOM    605  N   SER L  81      34.395  18.553  54.275  1.00 42.74           N  
ATOM    606  CA  SER L  81      35.122  18.531  55.517  1.00 45.36           C  
ATOM    607  CB  SER L  81      34.203  18.444  56.747  1.00 49.91           C  
ATOM    608  OG  SER L  81      33.379  19.596  56.829  1.00 50.76           O  
ATOM    609  C   SER L  81      36.049  17.357  55.593  1.00 46.57           C  
ATOM    610  O   SER L  81      37.239  17.517  55.862  1.00 50.98           O  
ATOM    611  N   LYS L  82      35.527  16.136  55.370  1.00 50.49           N  
ATOM    612  CA  LYS L  82      36.353  14.972  55.515  1.00 50.67           C  
ATOM    613  CB  LYS L  82      35.988  14.199  56.791  1.00 66.66           C  
ATOM    614  CG  LYS L  82      36.887  13.015  57.131  1.00 77.92           C  
ATOM    615  CD  LYS L  82      36.601  12.477  58.533  1.00 81.92           C  
ATOM    616  CE  LYS L  82      35.109  12.251  58.789  1.00  0.00           C  
ATOM    617  NZ  LYS L  82      34.886  11.868  60.201  1.00  0.00           N1+
ATOM    618  C   LYS L  82      36.062  14.089  54.343  1.00 49.65           C  
ATOM    619  O   LYS L  82      34.995  13.487  54.262  1.00 64.60           O  
ATOM    620  N   VAL L  83      37.030  13.959  53.417  1.00 48.38           N  
ATOM    621  CA  VAL L  83      36.808  13.209  52.212  1.00 46.14           C  
ATOM    622  CB  VAL L  83      37.895  13.415  51.189  1.00 42.43           C  
ATOM    623  CG1 VAL L  83      37.580  12.569  49.944  1.00 43.54           C  
ATOM    624  CG2 VAL L  83      38.019  14.920  50.902  1.00 43.79           C  
ATOM    625  C   VAL L  83      36.750  11.749  52.529  1.00 46.88           C  
ATOM    626  O   VAL L  83      37.623  11.209  53.208  1.00 46.33           O  
ATOM    627  N   GLU L  84      35.702  11.076  52.010  1.00 40.72           N  
ATOM    628  CA  GLU L  84      35.544   9.665  52.199  1.00 42.06           C  
ATOM    629  CB  GLU L  84      34.231   9.256  52.890  1.00 49.12           C  
ATOM    630  CG  GLU L  84      34.206   9.641  54.370  1.00 54.02           C  
ATOM    631  CD  GLU L  84      32.931   9.098  54.995  1.00 59.67           C  
ATOM    632  OE1 GLU L  84      31.887   9.063  54.291  1.00 59.79           O  
ATOM    633  OE2 GLU L  84      32.989   8.706  56.190  1.00 63.72           O1-
ATOM    634  C   GLU L  84      35.572   9.042  50.841  1.00 42.92           C  
ATOM    635  O   GLU L  84      35.625   9.735  49.828  1.00 47.67           O  
ATOM    636  N   ALA L  85      35.568   7.699  50.796  1.00 47.95           N  
ATOM    637  CA  ALA L  85      35.648   6.957  49.569  1.00 46.46           C  
ATOM    638  CB  ALA L  85      35.695   5.438  49.797  1.00 52.15           C  
ATOM    639  C   ALA L  85      34.454   7.239  48.707  1.00 46.86           C  
ATOM    640  O   ALA L  85      34.565   7.307  47.484  1.00 51.15           O  
ATOM    641  N   GLU L  86      33.272   7.400  49.324  1.00 45.44           N  
ATOM    642  CA  GLU L  86      32.038   7.603  48.617  1.00 45.29           C  
ATOM    643  CB  GLU L  86      30.833   7.720  49.557  1.00 52.62           C  
ATOM    644  CG  GLU L  86      30.522   6.436  50.320  1.00 54.74           C  
ATOM    645  CD  GLU L  86      29.324   6.726  51.208  1.00 59.79           C  
ATOM    646  OE1 GLU L  86      28.779   7.859  51.115  1.00 60.22           O  
ATOM    647  OE2 GLU L  86      28.937   5.821  51.994  1.00 56.50           O1-
ATOM    648  C   GLU L  86      32.086   8.890  47.856  1.00 45.08           C  
ATOM    649  O   GLU L  86      31.433   9.034  46.826  1.00 52.19           O  
ATOM    650  N   ASP L  87      32.838   9.869  48.377  1.00 43.07           N  
ATOM    651  CA  ASP L  87      32.942  11.209  47.868  1.00 41.33           C  
ATOM    652  CB  ASP L  87      33.707  12.123  48.841  1.00 42.68           C  
ATOM    653  CG  ASP L  87      32.904  12.199  50.135  1.00 45.66           C  
ATOM    654  OD1 ASP L  87      31.693  11.852  50.107  1.00 45.69           O  
ATOM    655  OD2 ASP L  87      33.496  12.596  51.173  1.00 46.93           O1-
ATOM    656  C   ASP L  87      33.631  11.256  46.531  1.00 39.44           C  
ATOM    657  O   ASP L  87      33.568  12.276  45.845  1.00 39.48           O  
ATOM    658  N   VAL L  88      34.368  10.198  46.141  1.00 37.61           N  
ATOM    659  CA  VAL L  88      35.120  10.231  44.912  1.00 37.64           C  
ATOM    660  CB  VAL L  88      36.017   9.037  44.744  1.00 38.82           C  
ATOM    661  CG1 VAL L  88      36.771   9.162  43.409  1.00 48.88           C  
ATOM    662  CG2 VAL L  88      36.938   8.942  45.972  1.00 49.40           C  
ATOM    663  C   VAL L  88      34.205  10.295  43.727  1.00 35.96           C  
ATOM    664  O   VAL L  88      33.170   9.631  43.682  1.00 38.94           O  
ATOM    665  N   GLY L  89      34.583  11.118  42.721  1.00 35.62           N  
ATOM    666  CA  GLY L  89      33.794  11.235  41.529  1.00 35.28           C  
ATOM    667  C   GLY L  89      34.059  12.568  40.899  1.00 34.79           C  
ATOM    668  O   GLY L  89      35.040  13.242  41.211  1.00 35.28           O  
ATOM    669  N   VAL L  90      33.175  12.976  39.966  1.00 29.94           N  
ATOM    670  CA  VAL L  90      33.327  14.237  39.304  1.00 30.56           C  
ATOM    671  CB  VAL L  90      33.125  14.166  37.817  1.00 34.76           C  
ATOM    672  CG1 VAL L  90      33.221  15.588  37.238  1.00 35.91           C  
ATOM    673  CG2 VAL L  90      34.155  13.186  37.229  1.00 34.04           C  
ATOM    674  C   VAL L  90      32.291  15.161  39.862  1.00 30.22           C  
ATOM    675  O   VAL L  90      31.134  14.779  40.038  1.00 35.19           O  
ATOM    676  N   TYR L  91      32.687  16.415  40.156  1.00 30.72           N  
ATOM    677  CA  TYR L  91      31.766  17.355  40.726  1.00 30.32           C  
ATOM    678  CB  TYR L  91      32.314  18.089  41.966  1.00 35.25           C  
ATOM    679  CG  TYR L  91      32.393  17.150  43.123  1.00 36.12           C  
ATOM    680  CD1 TYR L  91      33.440  16.266  43.262  1.00 37.02           C  
ATOM    681  CD2 TYR L  91      31.413  17.173  44.090  1.00 35.16           C  
ATOM    682  CE1 TYR L  91      33.499  15.415  44.343  1.00 36.80           C  
ATOM    683  CE2 TYR L  91      31.465  16.325  45.170  1.00 36.01           C  
ATOM    684  CZ  TYR L  91      32.511  15.446  45.299  1.00 35.78           C  
ATOM    685  OH  TYR L  91      32.561  14.581  46.410  1.00 37.12           O  
ATOM    686  C   TYR L  91      31.484  18.403  39.696  1.00 30.71           C  
ATOM    687  O   TYR L  91      32.407  19.001  39.145  1.00 35.82           O  
ATOM    688  N   TYR L  92      30.185  18.654  39.413  1.00 34.73           N  
ATOM    689  CA  TYR L  92      29.832  19.620  38.408  1.00 34.22           C  
ATOM    690  CB  TYR L  92      28.890  19.116  37.294  1.00 27.44           C  
ATOM    691  CG  TYR L  92      29.448  17.951  36.548  1.00 28.19           C  
ATOM    692  CD1 TYR L  92      30.464  18.100  35.636  1.00 28.89           C  
ATOM    693  CD2 TYR L  92      28.948  16.692  36.770  1.00 29.61           C  
ATOM    694  CE1 TYR L  92      30.965  17.017  34.953  1.00 30.12           C  
ATOM    695  CE2 TYR L  92      29.444  15.604  36.090  1.00 30.69           C  
ATOM    696  CZ  TYR L  92      30.455  15.766  35.176  1.00 31.71           C  
ATOM    697  OH  TYR L  92      30.973  14.658  34.471  1.00 26.03           O  
ATOM    698  C   TYR L  92      29.040  20.724  39.045  1.00 33.67           C  
ATOM    699  O   TYR L  92      28.213  20.492  39.928  1.00 26.86           O  
ATOM    700  N   CYS L  93      29.297  21.974  38.603  1.00 29.60           N  
ATOM    701  CA  CYS L  93      28.535  23.110  39.041  1.00 31.11           C  
ATOM    702  CB  CYS L  93      29.407  24.344  39.380  1.00 34.04           C  
ATOM    703  SG  CYS L  93      30.557  24.805  38.045  1.00 39.93           S  
ATOM    704  C   CYS L  93      27.616  23.452  37.901  1.00 29.92           C  
ATOM    705  O   CYS L  93      27.941  23.197  36.743  1.00 29.99           O  
ATOM    706  N   MET L  94      26.423  24.012  38.206  1.00 28.10           N  
ATOM    707  CA  MET L  94      25.436  24.310  37.199  1.00 28.50           C  
ATOM    708  CB  MET L  94      24.275  23.307  37.236  1.00 32.89           C  
ATOM    709  CG  MET L  94      23.106  23.629  36.308  1.00 35.49           C  
ATOM    710  SD  MET L  94      21.555  22.845  36.839  1.00 39.68           S  
ATOM    711  CE  MET L  94      20.799  22.819  35.192  1.00 36.93           C  
ATOM    712  C   MET L  94      24.816  25.633  37.523  1.00 28.70           C  
ATOM    713  O   MET L  94      24.703  26.005  38.688  1.00 33.74           O  
ATOM    714  N   GLN L  95      24.381  26.367  36.478  1.00 32.42           N  
ATOM    715  CA  GLN L  95      23.770  27.658  36.627  1.00 32.15           C  
ATOM    716  CB  GLN L  95      24.626  28.728  35.919  1.00 34.64           C  
ATOM    717  CG  GLN L  95      23.927  30.040  35.597  1.00 35.73           C  
ATOM    718  CD  GLN L  95      23.314  29.856  34.217  1.00 35.58           C  
ATOM    719  OE1 GLN L  95      22.111  30.020  34.029  1.00 35.27           O  
ATOM    720  NE2 GLN L  95      24.156  29.493  33.215  1.00 33.85           N  
ATOM    721  C   GLN L  95      22.393  27.627  36.022  1.00 32.23           C  
ATOM    722  O   GLN L  95      22.218  27.177  34.895  1.00 34.69           O  
ATOM    723  N   HIS L  96      21.419  27.887  36.912  1.00 39.16           N  
ATOM    724  CA  HIS L  96      20.004  27.901  36.706  1.00 41.76           C  
ATOM    725  ND1 HIS L  96      16.749  27.940  37.840  1.00 37.64           N  
ATOM    726  CG  HIS L  96      17.843  27.111  37.727  1.00 40.25           C  
ATOM    727  CB  HIS L  96      19.254  27.523  37.995  1.00 39.02           C  
ATOM    728  NE2 HIS L  96      15.985  25.971  37.148  1.00 41.58           N  
ATOM    729  CD2 HIS L  96      17.357  25.911  37.305  1.00 41.51           C  
ATOM    730  CE1 HIS L  96      15.665  27.209  37.482  1.00 43.95           C  
ATOM    731  C   HIS L  96      19.480  29.213  36.188  1.00 43.35           C  
ATOM    732  O   HIS L  96      18.366  29.270  35.672  1.00 43.01           O  
ATOM    733  N   LEU L  97      20.243  30.313  36.357  1.00 44.83           N  
ATOM    734  CA  LEU L  97      19.730  31.641  36.125  1.00 46.97           C  
ATOM    735  CB  LEU L  97      20.757  32.739  36.451  1.00 41.69           C  
ATOM    736  CG  LEU L  97      20.210  34.162  36.221  1.00 39.79           C  
ATOM    737  CD1 LEU L  97      19.049  34.473  37.181  1.00 37.35           C  
ATOM    738  CD2 LEU L  97      21.328  35.216  36.274  1.00 41.63           C  
ATOM    739  C   LEU L  97      19.240  31.908  34.726  1.00 46.81           C  
ATOM    740  O   LEU L  97      18.109  32.366  34.570  1.00 42.50           O  
ATOM    741  N   GLU L  98      20.033  31.629  33.672  1.00 39.98           N  
ATOM    742  CA  GLU L  98      19.561  31.977  32.354  1.00 41.89           C  
ATOM    743  CB  GLU L  98      20.436  33.001  31.604  1.00 54.76           C  
ATOM    744  CG  GLU L  98      20.399  34.418  32.181  1.00 59.14           C  
ATOM    745  CD  GLU L  98      21.192  35.322  31.243  1.00 58.92           C  
ATOM    746  OE1 GLU L  98      20.749  35.497  30.075  1.00 59.25           O  
ATOM    747  OE2 GLU L  98      22.250  35.849  31.677  1.00 61.61           O1-
ATOM    748  C   GLU L  98      19.537  30.758  31.485  1.00 38.69           C  
ATOM    749  O   GLU L  98      20.144  29.735  31.801  1.00 49.36           O  
ATOM    750  N   TYR L  99      18.798  30.846  30.360  1.00 46.37           N  
ATOM    751  CA  TYR L  99      18.709  29.779  29.404  1.00 45.43           C  
ATOM    752  CB  TYR L  99      17.335  29.690  28.714  1.00 46.61           C  
ATOM    753  CG  TYR L  99      16.315  29.372  29.752  1.00 48.33           C  
ATOM    754  CD1 TYR L  99      15.931  30.332  30.657  1.00 48.32           C  
ATOM    755  CD2 TYR L  99      15.727  28.128  29.817  1.00 45.49           C  
ATOM    756  CE1 TYR L  99      14.989  30.058  31.619  1.00 51.75           C  
ATOM    757  CE2 TYR L  99      14.782  27.849  30.778  1.00 50.72           C  
ATOM    758  CZ  TYR L  99      14.413  28.814  31.684  1.00 53.65           C  
ATOM    759  OH  TYR L  99      13.446  28.533  32.671  1.00 51.13           O  
ATOM    760  C   TYR L  99      19.710  30.086  28.336  1.00 46.55           C  
ATOM    761  O   TYR L  99      19.869  31.247  27.958  1.00 49.35           O  
ATOM    762  N   PRO L 100      20.416  29.104  27.837  1.00 43.28           N  
ATOM    763  CA  PRO L 100      20.272  27.752  28.296  1.00 41.89           C  
ATOM    764  CD  PRO L 100      20.876  29.159  26.461  1.00 35.67           C  
ATOM    765  CB  PRO L 100      20.738  26.853  27.148  1.00 38.92           C  
ATOM    766  CG  PRO L 100      21.525  27.789  26.217  1.00 36.33           C  
ATOM    767  C   PRO L 100      21.044  27.549  29.555  1.00 41.91           C  
ATOM    768  O   PRO L 100      21.956  28.326  29.837  1.00 40.59           O  
ATOM    769  N   TYR L 101      20.694  26.498  30.320  1.00 35.60           N  
ATOM    770  CA  TYR L 101      21.377  26.217  31.546  1.00 35.59           C  
ATOM    771  CB  TYR L 101      20.675  25.177  32.436  1.00 38.86           C  
ATOM    772  CG  TYR L 101      19.300  25.656  32.764  1.00 43.71           C  
ATOM    773  CD1 TYR L 101      19.097  26.762  33.556  1.00 46.94           C  
ATOM    774  CD2 TYR L 101      18.205  24.967  32.298  1.00 46.32           C  
ATOM    775  CE1 TYR L 101      17.823  27.184  33.856  1.00 48.92           C  
ATOM    776  CE2 TYR L 101      16.929  25.382  32.594  1.00 47.91           C  
ATOM    777  CZ  TYR L 101      16.737  26.494  33.372  1.00 48.58           C  
ATOM    778  OH  TYR L 101      15.428  26.922  33.676  1.00  0.00           O  
ATOM    779  C   TYR L 101      22.704  25.636  31.176  1.00 34.29           C  
ATOM    780  O   TYR L 101      22.797  24.845  30.238  1.00 34.43           O  
ATOM    781  N   THR L 102      23.780  26.035  31.889  1.00 39.14           N  
ATOM    782  CA  THR L 102      25.078  25.529  31.539  1.00 39.29           C  
ATOM    783  CB  THR L 102      25.995  26.597  31.022  1.00 37.02           C  
ATOM    784  OG1 THR L 102      26.104  27.651  31.966  1.00 37.94           O  
ATOM    785  CG2 THR L 102      25.442  27.126  29.691  1.00 38.21           C  
ATOM    786  C   THR L 102      25.757  24.875  32.705  1.00 39.21           C  
ATOM    787  O   THR L 102      25.569  25.255  33.859  1.00 36.12           O  
ATOM    788  N   PHE L 103      26.597  23.860  32.397  1.00 33.09           N  
ATOM    789  CA  PHE L 103      27.315  23.112  33.392  1.00 33.32           C  
ATOM    790  CB  PHE L 103      27.235  21.582  33.209  1.00 31.28           C  
ATOM    791  CG  PHE L 103      25.848  21.082  33.438  1.00 32.19           C  
ATOM    792  CD1 PHE L 103      24.912  21.102  32.430  1.00 30.75           C  
ATOM    793  CD2 PHE L 103      25.486  20.567  34.661  1.00 32.00           C  
ATOM    794  CE1 PHE L 103      23.637  20.631  32.646  1.00 30.77           C  
ATOM    795  CE2 PHE L 103      24.213  20.096  34.882  1.00 31.69           C  
ATOM    796  CZ  PHE L 103      23.281  20.127  33.874  1.00 30.71           C  
ATOM    797  C   PHE L 103      28.773  23.435  33.255  1.00 35.18           C  
ATOM    798  O   PHE L 103      29.247  23.811  32.185  1.00 34.25           O  
ATOM    799  N   GLY L 104      29.526  23.314  34.366  1.00 30.28           N  
ATOM    800  CA  GLY L 104      30.945  23.522  34.326  1.00 32.54           C  
ATOM    801  C   GLY L 104      31.549  22.255  33.801  1.00 33.85           C  
ATOM    802  O   GLY L 104      30.882  21.226  33.731  1.00 38.15           O  
ATOM    803  N   GLY L 105      32.851  22.298  33.457  1.00 38.29           N  
ATOM    804  CA  GLY L 105      33.575  21.203  32.868  1.00 36.84           C  
ATOM    805  C   GLY L 105      33.622  20.020  33.788  1.00 37.62           C  
ATOM    806  O   GLY L 105      33.600  18.880  33.329  1.00 46.64           O  
ATOM    807  N   GLY L 106      33.735  20.245  35.108  1.00 43.12           N  
ATOM    808  CA  GLY L 106      33.769  19.153  36.041  1.00 44.89           C  
ATOM    809  C   GLY L 106      35.147  19.028  36.610  1.00 45.33           C  
ATOM    810  O   GLY L 106      36.147  19.207  35.916  1.00 48.60           O  
ATOM    811  N   THR L 107      35.219  18.718  37.921  1.00 38.24           N  
ATOM    812  CA  THR L 107      36.478  18.526  38.581  1.00 39.25           C  
ATOM    813  CB  THR L 107      36.704  19.468  39.732  1.00 39.67           C  
ATOM    814  OG1 THR L 107      36.652  20.815  39.285  1.00 40.78           O  
ATOM    815  CG2 THR L 107      38.081  19.177  40.350  1.00 39.82           C  
ATOM    816  C   THR L 107      36.467  17.138  39.140  1.00 40.47           C  
ATOM    817  O   THR L 107      35.556  16.762  39.876  1.00 39.55           O  
ATOM    818  N   LYS L 108      37.490  16.328  38.803  1.00 41.45           N  
ATOM    819  CA  LYS L 108      37.516  14.978  39.286  1.00 42.34           C  
ATOM    820  CB  LYS L 108      38.211  13.995  38.327  1.00 41.62           C  
ATOM    821  CG  LYS L 108      37.988  12.530  38.700  1.00 43.61           C  
ATOM    822  CD  LYS L 108      38.360  11.545  37.590  1.00 45.37           C  
ATOM    823  CE  LYS L 108      39.847  11.193  37.557  1.00 44.84           C  
ATOM    824  NZ  LYS L 108      40.106  10.221  36.472  1.00 44.32           N1+
ATOM    825  C   LYS L 108      38.242  14.952  40.596  1.00 43.98           C  
ATOM    826  O   LYS L 108      39.230  15.658  40.797  1.00 42.46           O  
ATOM    827  N   LEU L 109      37.746  14.123  41.532  1.00 40.90           N  
ATOM    828  CA  LEU L 109      38.327  14.025  42.841  1.00 41.26           C  
ATOM    829  CB  LEU L 109      37.251  14.156  43.933  1.00 38.41           C  
ATOM    830  CG  LEU L 109      37.764  14.072  45.380  1.00 34.29           C  
ATOM    831  CD1 LEU L 109      38.485  15.362  45.791  1.00 34.35           C  
ATOM    832  CD2 LEU L 109      36.643  13.667  46.351  1.00 34.22           C  
ATOM    833  C   LEU L 109      38.889  12.639  42.958  1.00 42.64           C  
ATOM    834  O   LEU L 109      38.153  11.660  42.842  1.00 39.89           O  
ATOM    835  N   ASP L 110      40.214  12.517  43.182  1.00 44.83           N  
ATOM    836  CA  ASP L 110      40.800  11.211  43.315  1.00 46.74           C  
ATOM    837  CB  ASP L 110      41.734  10.823  42.155  1.00 61.66           C  
ATOM    838  CG  ASP L 110      42.871  11.828  42.091  1.00 64.74           C  
ATOM    839  OD1 ASP L 110      42.589  13.050  42.191  1.00  0.00           O  
ATOM    840  OD2 ASP L 110      44.043  11.383  41.956  1.00  0.00           O1-
ATOM    841  C   ASP L 110      41.571  11.141  44.598  1.00 45.26           C  
ATOM    842  O   ASP L 110      42.014  12.156  45.133  1.00 58.11           O  
ATOM    843  N   VAL L 111      41.735   9.917  45.141  1.00 43.71           N  
ATOM    844  CA  VAL L 111      42.408   9.757  46.399  1.00 44.31           C  
ATOM    845  CB  VAL L 111      41.983   8.531  47.153  1.00 42.74           C  
ATOM    846  CG1 VAL L 111      40.494   8.668  47.514  1.00 41.58           C  
ATOM    847  CG2 VAL L 111      42.309   7.296  46.298  1.00 46.20           C  
ATOM    848  C   VAL L 111      43.886   9.680  46.192  1.00 44.67           C  
ATOM    849  O   VAL L 111      44.369   9.153  45.191  1.00 42.80           O  
ATOM    850  N   LYS L 112      44.647  10.235  47.155  1.00 49.72           N  
ATOM    851  CA  LYS L 112      46.074  10.175  47.073  1.00 49.68           C  
ATOM    852  CB  LYS L 112      46.793  11.326  47.800  1.00 50.82           C  
ATOM    853  CG  LYS L 112      46.574  12.703  47.168  1.00 52.21           C  
ATOM    854  CD  LYS L 112      47.039  13.852  48.064  1.00 53.32           C  
ATOM    855  CE  LYS L 112      46.804  15.239  47.463  1.00 54.97           C  
ATOM    856  NZ  LYS L 112      47.249  16.283  48.415  1.00 53.07           N1+
ATOM    857  C   LYS L 112      46.483   8.888  47.773  1.00 50.15           C  
ATOM    858  O   LYS L 112      45.670   8.378  48.591  1.00 51.57           O  
ATOM    859  OXT LYS L 112      47.616   8.403  47.510  1.00 19.46           O1-
TER     860      LYS L 112 
ATOM    861  N   GLU H 113       8.956   5.421  46.832  1.00 59.51           N1+
ATOM    862  CA  GLU H 113      10.229   5.989  46.337  1.00 57.32           C  
ATOM    863  CB  GLU H 113      11.356   4.946  46.458  1.00 64.11           C  
ATOM    864  CG  GLU H 113      11.081   3.643  45.702  1.00 77.10           C  
ATOM    865  CD  GLU H 113      12.208   2.667  46.023  1.00 86.88           C  
ATOM    866  OE1 GLU H 113      12.678   2.678  47.191  1.00 89.55           O  
ATOM    867  OE2 GLU H 113      12.611   1.899  45.108  1.00 59.19           O1-
ATOM    868  C   GLU H 113      10.097   6.438  44.918  1.00 55.07           C  
ATOM    869  O   GLU H 113       9.550   5.727  44.075  1.00 61.67           O  
ATOM    870  N   VAL H 114      10.584   7.662  44.630  1.00 45.97           N  
ATOM    871  CA  VAL H 114      10.478   8.204  43.307  1.00 44.15           C  
ATOM    872  CB  VAL H 114      10.655   9.699  43.259  1.00 48.39           C  
ATOM    873  CG1 VAL H 114      10.677  10.151  41.787  1.00 47.21           C  
ATOM    874  CG2 VAL H 114       9.532  10.357  44.082  1.00 47.26           C  
ATOM    875  C   VAL H 114      11.541   7.591  42.449  1.00 42.92           C  
ATOM    876  O   VAL H 114      12.694   7.483  42.863  1.00 48.71           O  
ATOM    877  N   GLN H 115      11.174   7.151  41.225  1.00 41.99           N  
ATOM    878  CA  GLN H 115      12.174   6.590  40.359  1.00 41.55           C  
ATOM    879  CB  GLN H 115      12.248   5.053  40.360  1.00 45.74           C  
ATOM    880  CG  GLN H 115      12.764   4.442  41.660  1.00 49.42           C  
ATOM    881  CD  GLN H 115      12.951   2.950  41.421  1.00 53.02           C  
ATOM    882  OE1 GLN H 115      12.330   2.114  42.078  1.00 53.15           O  
ATOM    883  NE2 GLN H 115      13.835   2.603  40.449  1.00 55.26           N  
ATOM    884  C   GLN H 115      11.893   6.969  38.938  1.00 40.43           C  
ATOM    885  O   GLN H 115      10.744   7.090  38.517  1.00 42.48           O  
ATOM    886  N   LEU H 116      12.976   7.174  38.163  1.00 33.09           N  
ATOM    887  CA  LEU H 116      12.865   7.472  36.765  1.00 33.40           C  
ATOM    888  CB  LEU H 116      13.550   8.788  36.366  1.00 33.19           C  
ATOM    889  CG  LEU H 116      12.897  10.035  36.989  1.00 31.96           C  
ATOM    890  CD1 LEU H 116      13.626  11.313  36.551  1.00 30.86           C  
ATOM    891  CD2 LEU H 116      11.392  10.083  36.688  1.00 33.00           C  
ATOM    892  C   LEU H 116      13.576   6.368  36.046  1.00 34.72           C  
ATOM    893  O   LEU H 116      14.792   6.224  36.169  1.00 36.83           O  
ATOM    894  N   LEU H 117      12.829   5.560  35.263  1.00 36.40           N  
ATOM    895  CA  LEU H 117      13.430   4.448  34.582  1.00 37.29           C  
ATOM    896  CB  LEU H 117      12.660   3.132  34.787  1.00 52.06           C  
ATOM    897  CG  LEU H 117      12.624   2.659  36.252  1.00 55.75           C  
ATOM    898  CD1 LEU H 117      11.854   3.647  37.145  1.00  0.00           C  
ATOM    899  CD2 LEU H 117      12.087   1.222  36.354  1.00  0.00           C  
ATOM    900  C   LEU H 117      13.442   4.729  33.111  1.00 35.77           C  
ATOM    901  O   LEU H 117      12.397   4.906  32.488  1.00 47.10           O  
ATOM    902  N   GLU H 118      14.655   4.767  32.521  1.00 33.18           N  
ATOM    903  CA  GLU H 118      14.824   5.042  31.122  1.00 32.63           C  
ATOM    904  CB  GLU H 118      16.091   5.868  30.834  1.00 31.78           C  
ATOM    905  CG  GLU H 118      16.020   7.267  31.455  1.00 30.50           C  
ATOM    906  CD  GLU H 118      17.356   7.975  31.272  1.00 30.68           C  
ATOM    907  OE1 GLU H 118      17.827   8.075  30.107  1.00 31.12           O  
ATOM    908  OE2 GLU H 118      17.923   8.429  32.300  1.00  0.00           O1-
ATOM    909  C   GLU H 118      14.895   3.751  30.355  1.00 32.65           C  
ATOM    910  O   GLU H 118      15.042   2.670  30.922  1.00 30.84           O  
ATOM    911  N   SER H 119      14.767   3.838  29.016  1.00 39.85           N  
ATOM    912  CA  SER H 119      14.812   2.668  28.181  1.00 38.94           C  
ATOM    913  CB  SER H 119      14.226   2.889  26.773  1.00 47.14           C  
ATOM    914  OG  SER H 119      14.948   3.898  26.084  1.00 48.21           O  
ATOM    915  C   SER H 119      16.240   2.217  28.047  1.00 39.46           C  
ATOM    916  O   SER H 119      17.171   2.914  28.444  1.00 47.63           O  
ATOM    917  N   GLY H 120      16.446   1.017  27.469  1.00 35.56           N  
ATOM    918  CA  GLY H 120      17.756   0.428  27.379  1.00 35.16           C  
ATOM    919  C   GLY H 120      18.550   1.044  26.265  1.00 35.99           C  
ATOM    920  O   GLY H 120      18.101   1.932  25.542  1.00 39.08           O  
ATOM    921  N   PRO H 121      19.755   0.537  26.146  1.00 33.55           N  
ATOM    922  CA  PRO H 121      20.729   0.990  25.183  1.00 34.49           C  
ATOM    923  CD  PRO H 121      20.076  -0.782  26.667  1.00 40.11           C  
ATOM    924  CB  PRO H 121      21.936   0.077  25.374  1.00 43.72           C  
ATOM    925  CG  PRO H 121      21.305  -1.240  25.863  1.00 43.16           C  
ATOM    926  C   PRO H 121      20.192   0.870  23.791  1.00 35.33           C  
ATOM    927  O   PRO H 121      19.420  -0.051  23.528  1.00 45.00           O  
ATOM    928  N   GLU H 122      20.588   1.787  22.880  1.00 38.72           N  
ATOM    929  CA  GLU H 122      20.070   1.722  21.541  1.00 40.57           C  
ATOM    930  CB  GLU H 122      19.111   2.883  21.218  1.00 42.33           C  
ATOM    931  CG  GLU H 122      17.829   2.887  22.055  1.00 47.78           C  
ATOM    932  CD  GLU H 122      16.756   2.093  21.321  1.00 52.72           C  
ATOM    933  OE1 GLU H 122      16.888   1.930  20.079  1.00 55.42           O  
ATOM    934  OE2 GLU H 122      15.784   1.649  21.990  1.00 53.14           O1-
ATOM    935  C   GLU H 122      21.196   1.816  20.554  1.00 39.95           C  
ATOM    936  O   GLU H 122      22.116   2.618  20.710  1.00 39.03           O  
ATOM    937  N   LEU H 123      21.155   0.969  19.504  1.00 47.75           N  
ATOM    938  CA  LEU H 123      22.124   1.059  18.446  1.00 48.52           C  
ATOM    939  CB  LEU H 123      22.864  -0.249  18.122  1.00 52.70           C  
ATOM    940  CG  LEU H 123      23.848  -0.701  19.213  1.00 55.88           C  
ATOM    941  CD1 LEU H 123      24.684  -1.897  18.737  1.00 55.54           C  
ATOM    942  CD2 LEU H 123      24.722   0.462  19.708  1.00 55.68           C  
ATOM    943  C   LEU H 123      21.373   1.437  17.214  1.00 47.75           C  
ATOM    944  O   LEU H 123      20.441   0.748  16.803  1.00 52.63           O  
ATOM    945  N   VAL H 124      21.770   2.556  16.581  1.00 37.86           N  
ATOM    946  CA  VAL H 124      21.061   2.991  15.413  1.00 39.19           C  
ATOM    947  CB  VAL H 124      20.146   4.153  15.676  1.00 45.24           C  
ATOM    948  CG1 VAL H 124      18.954   3.660  16.512  1.00 42.81           C  
ATOM    949  CG2 VAL H 124      20.950   5.249  16.396  1.00 39.40           C  
ATOM    950  C   VAL H 124      22.032   3.397  14.351  1.00 40.31           C  
ATOM    951  O   VAL H 124      23.201   3.670  14.618  1.00 46.01           O  
ATOM    952  N   ARG H 125      21.553   3.400  13.089  1.00 42.19           N  
ATOM    953  CA  ARG H 125      22.343   3.786  11.952  1.00 43.27           C  
ATOM    954  CB  ARG H 125      21.919   3.114  10.637  1.00 50.13           C  
ATOM    955  CG  ARG H 125      22.409   1.674  10.477  1.00 54.27           C  
ATOM    956  CD  ARG H 125      21.825   0.688  11.485  1.00 56.42           C  
ATOM    957  NE  ARG H 125      22.403  -0.648  11.170  1.00  0.00           N  
ATOM    958  CZ  ARG H 125      22.981  -1.392  12.158  1.00  0.00           C  
ATOM    959  NH1 ARG H 125      23.078  -0.885  13.421  1.00  0.00           N1+
ATOM    960  NH2 ARG H 125      23.464  -2.639  11.882  1.00  0.00           N  
ATOM    961  C   ARG H 125      22.200   5.262  11.752  1.00 41.87           C  
ATOM    962  O   ARG H 125      21.234   5.878  12.197  1.00 45.53           O  
ATOM    963  N   LEU H 126      23.180   5.861  11.047  1.00 38.84           N  
ATOM    964  CA  LEU H 126      23.204   7.272  10.782  1.00 37.79           C  
ATOM    965  CB  LEU H 126      24.431   7.698   9.952  1.00 48.76           C  
ATOM    966  CG  LEU H 126      25.797   7.455  10.621  1.00 50.06           C  
ATOM    967  CD1 LEU H 126      26.949   7.890   9.699  1.00  0.00           C  
ATOM    968  CD2 LEU H 126      25.884   8.152  11.986  1.00  0.00           C  
ATOM    969  C   LEU H 126      22.020   7.615   9.932  1.00 39.06           C  
ATOM    970  O   LEU H 126      21.644   6.860   9.039  1.00 51.47           O  
ATOM    971  N   GLY H 127      21.389   8.773  10.214  1.00 39.75           N  
ATOM    972  CA  GLY H 127      20.308   9.259   9.402  1.00 39.69           C  
ATOM    973  C   GLY H 127      18.994   8.807   9.962  1.00 41.06           C  
ATOM    974  O   GLY H 127      17.944   9.316   9.575  1.00 45.30           O  
ATOM    975  N   ALA H 128      19.020   7.839  10.894  1.00 37.96           N  
ATOM    976  CA  ALA H 128      17.818   7.317  11.479  1.00 38.65           C  
ATOM    977  CB  ALA H 128      17.965   5.887  12.025  1.00 46.23           C  
ATOM    978  C   ALA H 128      17.426   8.190  12.627  1.00 38.46           C  
ATOM    979  O   ALA H 128      18.045   9.221  12.886  1.00 44.39           O  
ATOM    980  N   SER H 129      16.320   7.815  13.305  1.00 41.50           N  
ATOM    981  CA  SER H 129      15.864   8.531  14.459  1.00 40.77           C  
ATOM    982  CB  SER H 129      14.515   9.241  14.255  1.00 39.05           C  
ATOM    983  OG  SER H 129      14.645  10.275  13.292  1.00 42.53           O  
ATOM    984  C   SER H 129      15.649   7.530  15.550  1.00 38.39           C  
ATOM    985  O   SER H 129      15.529   6.333  15.293  1.00 34.91           O  
ATOM    986  N   VAL H 130      15.623   8.001  16.814  1.00 33.82           N  
ATOM    987  CA  VAL H 130      15.392   7.110  17.915  1.00 33.40           C  
ATOM    988  CB  VAL H 130      16.669   6.658  18.573  1.00 32.96           C  
ATOM    989  CG1 VAL H 130      17.395   7.887  19.140  1.00 33.74           C  
ATOM    990  CG2 VAL H 130      16.343   5.588  19.625  1.00 32.21           C  
ATOM    991  C   VAL H 130      14.553   7.829  18.928  1.00 32.37           C  
ATOM    992  O   VAL H 130      14.575   9.057  19.010  1.00 29.88           O  
ATOM    993  N   LYS H 131      13.759   7.067  19.713  1.00 38.60           N  
ATOM    994  CA  LYS H 131      12.936   7.670  20.723  1.00 39.05           C  
ATOM    995  CB  LYS H 131      11.429   7.448  20.495  1.00 40.33           C  
ATOM    996  CG  LYS H 131      10.555   8.097  21.568  1.00 41.44           C  
ATOM    997  CD  LYS H 131       9.092   8.285  21.158  1.00 43.14           C  
ATOM    998  CE  LYS H 131       8.263   7.002  21.132  1.00 43.23           C  
ATOM    999  NZ  LYS H 131       6.873   7.317  20.736  1.00 45.69           N1+
ATOM   1000  C   LYS H 131      13.305   7.063  22.045  1.00 38.27           C  
ATOM   1001  O   LYS H 131      13.206   5.851  22.233  1.00 38.20           O  
ATOM   1002  N   VAL H 132      13.737   7.911  23.005  1.00 30.61           N  
ATOM   1003  CA  VAL H 132      14.139   7.443  24.303  1.00 30.24           C  
ATOM   1004  CB  VAL H 132      15.362   8.141  24.829  1.00 31.50           C  
ATOM   1005  CG1 VAL H 132      15.635   7.668  26.267  1.00 31.75           C  
ATOM   1006  CG2 VAL H 132      16.523   7.887  23.852  1.00 33.07           C  
ATOM   1007  C   VAL H 132      13.020   7.718  25.258  1.00 29.33           C  
ATOM   1008  O   VAL H 132      12.366   8.756  25.172  1.00 30.28           O  
ATOM   1009  N   SER H 133      12.773   6.790  26.206  0.90 26.87           N  
ATOM   1010  CA  SER H 133      11.673   6.952  27.116  0.90 27.37           C  
ATOM   1011  CB  SER H 133      10.726   5.739  27.149  0.90 36.18           C  
ATOM   1012  OG  SER H 133      11.403   4.608  27.676  0.90 36.64           O  
ATOM   1013  C   SER H 133      12.193   7.133  28.513  0.90 29.27           C  
ATOM   1014  O   SER H 133      13.306   6.730  28.837  0.90 37.79           O  
ATOM   1015  N   CYS H 134      11.384   7.800  29.369  1.00 38.95           N  
ATOM   1016  CA  CYS H 134      11.724   7.995  30.752  1.00 37.94           C  
ATOM   1017  CB  CYS H 134      12.304   9.406  31.017  1.00 29.47           C  
ATOM   1018  SG  CYS H 134      12.761   9.738  32.747  1.00 34.38           S  
ATOM   1019  C   CYS H 134      10.446   7.840  31.528  1.00 37.43           C  
ATOM   1020  O   CYS H 134       9.617   8.747  31.566  1.00 28.17           O  
ATOM   1021  N   LYS H 135      10.262   6.674  32.183  1.00 33.46           N  
ATOM   1022  CA  LYS H 135       9.048   6.400  32.901  1.00 34.09           C  
ATOM   1023  CB  LYS H 135       8.722   4.897  32.944  1.00 38.78           C  
ATOM   1024  CG  LYS H 135       7.318   4.554  33.445  1.00 41.41           C  
ATOM   1025  CD  LYS H 135       6.936   3.104  33.142  1.00 45.23           C  
ATOM   1026  CE  LYS H 135       5.481   2.751  33.457  1.00 47.19           C  
ATOM   1027  NZ  LYS H 135       5.280   2.678  34.919  1.00 50.76           N1+
ATOM   1028  C   LYS H 135       9.218   6.863  34.312  1.00 34.39           C  
ATOM   1029  O   LYS H 135      10.217   6.564  34.961  1.00 38.22           O  
ATOM   1030  N   ALA H 136       8.219   7.600  34.833  1.00 33.46           N  
ATOM   1031  CA  ALA H 136       8.333   8.115  36.164  1.00 33.49           C  
ATOM   1032  CB  ALA H 136       8.019   9.616  36.266  1.00 31.64           C  
ATOM   1033  C   ALA H 136       7.358   7.397  37.041  1.00 33.94           C  
ATOM   1034  O   ALA H 136       6.268   7.028  36.607  1.00 33.45           O  
ATOM   1035  N   SER H 137       7.755   7.163  38.310  1.00 33.21           N  
ATOM   1036  CA  SER H 137       6.884   6.505  39.240  1.00 35.15           C  
ATOM   1037  CB  SER H 137       7.115   4.985  39.323  1.00 36.30           C  
ATOM   1038  OG  SER H 137       8.423   4.710  39.809  1.00 35.38           O  
ATOM   1039  C   SER H 137       7.155   7.063  40.604  1.00 35.05           C  
ATOM   1040  O   SER H 137       8.218   7.627  40.856  1.00 35.22           O  
ATOM   1041  N   GLY H 138       6.179   7.006  41.527  1.00 28.70           N  
ATOM   1042  CA  GLY H 138       6.485   7.408  42.875  1.00 28.42           C  
ATOM   1043  C   GLY H 138       6.083   8.823  43.195  1.00 28.81           C  
ATOM   1044  O   GLY H 138       6.025   9.175  44.372  1.00 29.72           O  
ATOM   1045  N   TYR H 139       5.800   9.680  42.194  1.00 26.84           N  
ATOM   1046  CA  TYR H 139       5.457  11.039  42.525  1.00 26.49           C  
ATOM   1047  CB  TYR H 139       6.648  12.013  42.466  1.00 24.95           C  
ATOM   1048  CG  TYR H 139       7.183  12.048  41.074  1.00 24.67           C  
ATOM   1049  CD1 TYR H 139       8.140  11.151  40.660  1.00 23.26           C  
ATOM   1050  CD2 TYR H 139       6.728  12.987  40.180  1.00 24.33           C  
ATOM   1051  CE1 TYR H 139       8.633  11.189  39.376  1.00 25.11           C  
ATOM   1052  CE2 TYR H 139       7.214  13.032  38.895  1.00 26.18           C  
ATOM   1053  CZ  TYR H 139       8.170  12.132  38.490  1.00 25.81           C  
ATOM   1054  OH  TYR H 139       8.671  12.177  37.171  1.00 25.48           O  
ATOM   1055  C   TYR H 139       4.420  11.529  41.560  1.00 26.80           C  
ATOM   1056  O   TYR H 139       3.976  10.790  40.684  1.00 26.35           O  
ATOM   1057  N   SER H 140       3.991  12.802  41.727  1.00 27.52           N  
ATOM   1058  CA  SER H 140       3.000  13.378  40.860  1.00 27.60           C  
ATOM   1059  CB  SER H 140       2.328  14.627  41.454  1.00 28.42           C  
ATOM   1060  OG  SER H 140       1.648  14.288  42.652  1.00 48.66           O  
ATOM   1061  C   SER H 140       3.707  13.804  39.609  1.00 26.15           C  
ATOM   1062  O   SER H 140       4.589  14.663  39.636  1.00 26.01           O  
ATOM   1063  N   PHE H 141       3.311  13.196  38.475  1.00 26.06           N  
ATOM   1064  CA  PHE H 141       3.925  13.401  37.191  1.00 26.16           C  
ATOM   1065  CB  PHE H 141       3.376  12.409  36.148  1.00 24.66           C  
ATOM   1066  CG  PHE H 141       4.135  12.549  34.876  1.00 24.54           C  
ATOM   1067  CD1 PHE H 141       5.375  11.969  34.736  1.00 24.55           C  
ATOM   1068  CD2 PHE H 141       3.603  13.241  33.814  1.00 24.40           C  
ATOM   1069  CE1 PHE H 141       6.083  12.086  33.563  1.00 23.41           C  
ATOM   1070  CE2 PHE H 141       4.304  13.362  32.638  1.00 22.22           C  
ATOM   1071  CZ  PHE H 141       5.547  12.788  32.511  1.00 20.96           C  
ATOM   1072  C   PHE H 141       3.691  14.794  36.685  1.00 26.99           C  
ATOM   1073  O   PHE H 141       4.607  15.433  36.168  1.00 27.79           O  
ATOM   1074  N   THR H 142       2.448  15.298  36.812  1.00 27.17           N  
ATOM   1075  CA  THR H 142       2.080  16.589  36.298  1.00 26.25           C  
ATOM   1076  CB  THR H 142       0.602  16.842  36.363  1.00 25.93           C  
ATOM   1077  OG1 THR H 142       0.313  18.085  35.746  1.00 29.15           O  
ATOM   1078  CG2 THR H 142       0.135  16.859  37.828  1.00 27.72           C  
ATOM   1079  C   THR H 142       2.761  17.695  37.043  1.00 24.77           C  
ATOM   1080  O   THR H 142       3.058  18.746  36.477  1.00 23.82           O  
ATOM   1081  N   ASP H 143       3.014  17.491  38.344  1.00 24.97           N  
ATOM   1082  CA  ASP H 143       3.564  18.506  39.195  1.00 25.79           C  
ATOM   1083  CB  ASP H 143       3.648  18.076  40.668  1.00 29.41           C  
ATOM   1084  CG  ASP H 143       2.229  17.999  41.215  1.00 33.60           C  
ATOM   1085  OD1 ASP H 143       1.272  18.215  40.426  1.00 35.36           O  
ATOM   1086  OD2 ASP H 143       2.088  17.731  42.439  1.00 43.35           O1-
ATOM   1087  C   ASP H 143       4.944  18.930  38.779  1.00 22.98           C  
ATOM   1088  O   ASP H 143       5.333  20.059  39.069  1.00 21.76           O  
ATOM   1089  N   TYR H 144       5.741  18.071  38.111  1.00 23.27           N  
ATOM   1090  CA  TYR H 144       7.111  18.486  37.925  1.00 22.99           C  
ATOM   1091  CB  TYR H 144       8.111  17.534  38.598  1.00 25.62           C  
ATOM   1092  CG  TYR H 144       7.834  17.505  40.061  1.00 27.09           C  
ATOM   1093  CD1 TYR H 144       6.802  16.744  40.560  1.00 26.72           C  
ATOM   1094  CD2 TYR H 144       8.612  18.229  40.932  1.00 28.14           C  
ATOM   1095  CE1 TYR H 144       6.549  16.711  41.910  1.00 26.80           C  
ATOM   1096  CE2 TYR H 144       8.366  18.201  42.284  1.00 26.75           C  
ATOM   1097  CZ  TYR H 144       7.331  17.440  42.773  1.00 25.81           C  
ATOM   1098  OH  TYR H 144       7.071  17.406  44.160  1.00 28.11           O  
ATOM   1099  C   TYR H 144       7.509  18.525  36.476  1.00 21.35           C  
ATOM   1100  O   TYR H 144       6.946  17.842  35.625  1.00 22.84           O  
ATOM   1101  N   ASN H 145       8.507  19.381  36.165  1.00 33.21           N  
ATOM   1102  CA  ASN H 145       9.075  19.483  34.848  1.00 34.19           C  
ATOM   1103  CB  ASN H 145       9.788  20.816  34.563  1.00 37.95           C  
ATOM   1104  CG  ASN H 145       8.732  21.891  34.351  1.00 43.04           C  
ATOM   1105  OD1 ASN H 145       7.556  21.592  34.152  1.00 22.56           O  
ATOM   1106  ND2 ASN H 145       9.163  23.180  34.374  1.00 23.56           N  
ATOM   1107  C   ASN H 145      10.080  18.390  34.666  1.00 34.05           C  
ATOM   1108  O   ASN H 145      10.664  17.897  35.629  1.00 37.44           O  
ATOM   1109  N   MET H 146      10.282  17.958  33.402  1.00 27.53           N  
ATOM   1110  CA  MET H 146      11.269  16.954  33.143  1.00 27.14           C  
ATOM   1111  CB  MET H 146      10.703  15.700  32.459  1.00 27.39           C  
ATOM   1112  CG  MET H 146      11.708  14.553  32.362  1.00 27.57           C  
ATOM   1113  SD  MET H 146      12.099  13.758  33.949  1.00 36.46           S  
ATOM   1114  CE  MET H 146      10.476  12.964  34.134  1.00 23.99           C  
ATOM   1115  C   MET H 146      12.288  17.554  32.220  1.00 27.76           C  
ATOM   1116  O   MET H 146      11.964  18.114  31.175  1.00 29.17           O  
ATOM   1117  N   TYR H 147      13.570  17.406  32.592  1.00 27.87           N  
ATOM   1118  CA  TYR H 147      14.694  17.967  31.893  1.00 27.92           C  
ATOM   1119  CB  TYR H 147      15.524  18.819  32.878  1.00 29.09           C  
ATOM   1120  CG  TYR H 147      16.987  18.871  32.614  1.00 32.53           C  
ATOM   1121  CD1 TYR H 147      17.526  19.178  31.391  1.00 19.27           C  
ATOM   1122  CD2 TYR H 147      17.832  18.653  33.678  1.00 19.58           C  
ATOM   1123  CE1 TYR H 147      18.893  19.227  31.243  1.00 16.47           C  
ATOM   1124  CE2 TYR H 147      19.195  18.707  33.536  1.00  0.00           C  
ATOM   1125  CZ  TYR H 147      19.726  18.997  32.307  1.00  0.00           C  
ATOM   1126  OH  TYR H 147      21.127  19.054  32.141  1.00  0.00           O  
ATOM   1127  C   TYR H 147      15.484  16.849  31.278  1.00 27.77           C  
ATOM   1128  O   TYR H 147      15.471  15.728  31.782  1.00 28.11           O  
ATOM   1129  N   TRP H 148      16.117  17.105  30.105  1.00 25.70           N  
ATOM   1130  CA  TRP H 148      16.917  16.106  29.451  1.00 26.13           C  
ATOM   1131  CB  TRP H 148      16.383  15.722  28.062  1.00 24.00           C  
ATOM   1132  CG  TRP H 148      15.064  14.987  28.121  1.00 23.68           C  
ATOM   1133  CD2 TRP H 148      14.936  13.557  28.138  1.00 23.49           C  
ATOM   1134  CD1 TRP H 148      13.796  15.489  28.176  1.00 23.38           C  
ATOM   1135  NE1 TRP H 148      12.885  14.461  28.222  1.00 23.89           N  
ATOM   1136  CE2 TRP H 148      13.573  13.266  28.200  1.00 23.24           C  
ATOM   1137  CE3 TRP H 148      15.875  12.566  28.105  1.00 23.42           C  
ATOM   1138  CZ2 TRP H 148      13.129  11.975  28.230  1.00 23.05           C  
ATOM   1139  CZ3 TRP H 148      15.423  11.266  28.134  1.00 24.67           C  
ATOM   1140  CH2 TRP H 148      14.075  10.976  28.195  1.00 23.65           C  
ATOM   1141  C   TRP H 148      18.317  16.629  29.300  1.00 26.58           C  
ATOM   1142  O   TRP H 148      18.524  17.788  28.944  1.00 25.57           O  
ATOM   1143  N   VAL H 149      19.316  15.753  29.556  1.00 26.78           N  
ATOM   1144  CA  VAL H 149      20.711  16.125  29.558  1.00 28.04           C  
ATOM   1145  CB  VAL H 149      21.402  15.802  30.852  1.00 27.44           C  
ATOM   1146  CG1 VAL H 149      22.836  16.340  30.787  1.00 30.02           C  
ATOM   1147  CG2 VAL H 149      20.560  16.216  32.058  1.00 30.74           C  
ATOM   1148  C   VAL H 149      21.448  15.204  28.628  1.00 29.28           C  
ATOM   1149  O   VAL H 149      21.080  14.041  28.468  1.00 28.73           O  
ATOM   1150  N   LYS H 150      22.549  15.706  28.028  1.00 30.36           N  
ATOM   1151  CA  LYS H 150      23.376  14.925  27.142  1.00 31.32           C  
ATOM   1152  CB  LYS H 150      23.551  15.601  25.771  1.00 32.66           C  
ATOM   1153  CG  LYS H 150      24.524  14.895  24.824  1.00 32.94           C  
ATOM   1154  CD  LYS H 150      24.589  15.541  23.437  1.00 34.26           C  
ATOM   1155  CE  LYS H 150      25.716  14.997  22.558  1.00 36.07           C  
ATOM   1156  NZ  LYS H 150      25.784  15.759  21.293  1.00 36.43           N1+
ATOM   1157  C   LYS H 150      24.753  14.839  27.734  1.00 31.34           C  
ATOM   1158  O   LYS H 150      25.286  15.830  28.228  1.00 32.10           O  
ATOM   1159  N   GLN H 151      25.372  13.639  27.717  1.00 29.85           N  
ATOM   1160  CA  GLN H 151      26.719  13.550  28.214  1.00 31.79           C  
ATOM   1161  CB  GLN H 151      26.845  12.810  29.560  1.00 32.38           C  
ATOM   1162  CG  GLN H 151      28.284  12.729  30.074  1.00 33.33           C  
ATOM   1163  CD  GLN H 151      28.266  12.129  31.475  1.00 34.09           C  
ATOM   1164  OE1 GLN H 151      27.496  11.215  31.766  1.00 33.99           O  
ATOM   1165  NE2 GLN H 151      29.131  12.669  32.374  1.00 34.75           N  
ATOM   1166  C   GLN H 151      27.547  12.811  27.210  1.00 34.92           C  
ATOM   1167  O   GLN H 151      27.384  11.608  27.019  1.00 35.54           O  
ATOM   1168  N   SER H 152      28.479  13.520  26.545  1.00 41.53           N  
ATOM   1169  CA  SER H 152      29.331  12.869  25.595  1.00 45.76           C  
ATOM   1170  CB  SER H 152      30.062  13.845  24.658  1.00 57.78           C  
ATOM   1171  OG  SER H 152      29.114  14.582  23.900  1.00 35.72           O  
ATOM   1172  C   SER H 152      30.336  12.103  26.387  1.00 48.98           C  
ATOM   1173  O   SER H 152      30.660  12.465  27.517  1.00 61.15           O  
ATOM   1174  N   HIS H 153      30.872  11.020  25.796  1.00 59.64           N  
ATOM   1175  CA  HIS H 153      31.727  10.142  26.528  1.00 61.73           C  
ATOM   1176  ND1 HIS H 153      30.501   8.469  23.942  1.00 50.78           N  
ATOM   1177  CG  HIS H 153      31.186   8.156  25.093  1.00 70.14           C  
ATOM   1178  CB  HIS H 153      32.283   8.998  25.667  1.00 68.10           C  
ATOM   1179  NE2 HIS H 153      29.638   6.565  24.699  1.00 52.23           N  
ATOM   1180  CD2 HIS H 153      30.647   6.991  25.543  1.00 50.47           C  
ATOM   1181  CE1 HIS H 153      29.587   7.485  23.752  1.00 51.99           C  
ATOM   1182  C   HIS H 153      32.877  10.898  27.086  1.00 61.77           C  
ATOM   1183  O   HIS H 153      33.658  11.516  26.364  1.00 67.33           O  
ATOM   1184  N   GLY H 154      32.982  10.865  28.424  1.00 56.79           N  
ATOM   1185  CA  GLY H 154      34.099  11.430  29.118  1.00 58.66           C  
ATOM   1186  C   GLY H 154      34.041  12.911  29.036  1.00 59.10           C  
ATOM   1187  O   GLY H 154      35.003  13.602  29.367  1.00 58.59           O  
ATOM   1188  N   LYS H 155      32.898  13.452  28.606  1.00 65.62           N  
ATOM   1189  CA  LYS H 155      32.853  14.868  28.498  1.00 65.69           C  
ATOM   1190  CB  LYS H 155      32.378  15.367  27.124  1.00 60.94           C  
ATOM   1191  CG  LYS H 155      33.378  15.048  26.012  1.00 68.22           C  
ATOM   1192  CD  LYS H 155      32.820  15.234  24.602  1.00 66.13           C  
ATOM   1193  CE  LYS H 155      33.827  14.904  23.500  1.00 51.19           C  
ATOM   1194  NZ  LYS H 155      33.180  15.024  22.174  1.00 49.36           N1+
ATOM   1195  C   LYS H 155      31.924  15.377  29.544  1.00 64.98           C  
ATOM   1196  O   LYS H 155      31.585  14.703  30.518  1.00 60.48           O  
ATOM   1197  N   SER H 156      31.519  16.639  29.373  1.00 55.28           N  
ATOM   1198  CA  SER H 156      30.707  17.254  30.367  1.00 51.05           C  
ATOM   1199  CB  SER H 156      30.947  18.774  30.468  1.00 35.97           C  
ATOM   1200  OG  SER H 156      30.281  19.323  31.596  1.00 37.40           O  
ATOM   1201  C   SER H 156      29.271  17.010  30.045  1.00 48.00           C  
ATOM   1202  O   SER H 156      28.934  16.248  29.141  1.00 47.49           O  
ATOM   1203  N   LEU H 157      28.378  17.639  30.832  1.00 36.01           N  
ATOM   1204  CA  LEU H 157      26.975  17.490  30.620  1.00 33.12           C  
ATOM   1205  CB  LEU H 157      26.137  17.362  31.906  1.00 35.71           C  
ATOM   1206  CG  LEU H 157      26.504  16.138  32.765  1.00 35.35           C  
ATOM   1207  CD1 LEU H 157      27.807  16.364  33.534  1.00 34.87           C  
ATOM   1208  CD2 LEU H 157      25.347  15.704  33.667  1.00 33.71           C  
ATOM   1209  C   LEU H 157      26.468  18.693  29.883  1.00 31.80           C  
ATOM   1210  O   LEU H 157      27.027  19.782  30.002  1.00 33.21           O  
ATOM   1211  N   GLU H 158      25.406  18.504  29.067  1.00 33.01           N  
ATOM   1212  CA  GLU H 158      24.799  19.590  28.342  1.00 32.79           C  
ATOM   1213  CB  GLU H 158      25.041  19.563  26.822  1.00 32.76           C  
ATOM   1214  CG  GLU H 158      26.465  19.926  26.397  1.00 37.17           C  
ATOM   1215  CD  GLU H 158      26.542  19.858  24.878  1.00 42.19           C  
ATOM   1216  OE1 GLU H 158      25.950  18.909  24.301  1.00 44.02           O  
ATOM   1217  OE2 GLU H 158      27.192  20.752  24.274  1.00 44.77           O1-
ATOM   1218  C   GLU H 158      23.306  19.528  28.538  1.00 31.80           C  
ATOM   1219  O   GLU H 158      22.725  18.446  28.609  1.00 29.32           O  
ATOM   1220  N   TRP H 159      22.650  20.710  28.606  1.00 27.46           N  
ATOM   1221  CA  TRP H 159      21.229  20.846  28.836  1.00 27.63           C  
ATOM   1222  CB  TRP H 159      20.900  22.182  29.558  1.00 33.10           C  
ATOM   1223  CG  TRP H 159      19.439  22.517  29.822  1.00 33.35           C  
ATOM   1224  CD2 TRP H 159      18.632  23.409  29.030  1.00 33.35           C  
ATOM   1225  CD1 TRP H 159      18.637  22.098  30.840  1.00 32.62           C  
ATOM   1226  NE1 TRP H 159      17.379  22.629  30.714  1.00 32.61           N  
ATOM   1227  CE2 TRP H 159      17.364  23.447  29.610  1.00 34.43           C  
ATOM   1228  CE3 TRP H 159      18.922  24.139  27.913  1.00 33.97           C  
ATOM   1229  CZ2 TRP H 159      16.365  24.217  29.085  1.00 34.98           C  
ATOM   1230  CZ3 TRP H 159      17.909  24.910  27.384  1.00 35.11           C  
ATOM   1231  CH2 TRP H 159      16.653  24.949  27.955  1.00 35.02           C  
ATOM   1232  C   TRP H 159      20.530  20.888  27.511  1.00 27.08           C  
ATOM   1233  O   TRP H 159      20.802  21.766  26.697  1.00 32.21           O  
ATOM   1234  N   ILE H 160      19.683  19.875  27.227  1.00 31.41           N  
ATOM   1235  CA  ILE H 160      18.903  19.825  26.019  1.00 32.53           C  
ATOM   1236  CB  ILE H 160      18.481  18.430  25.676  1.00 30.58           C  
ATOM   1237  CG1 ILE H 160      19.727  17.563  25.427  1.00 26.72           C  
ATOM   1238  CG2 ILE H 160      17.532  18.504  24.468  1.00 25.53           C  
ATOM   1239  CD1 ILE H 160      19.428  16.068  25.348  1.00 30.64           C  
ATOM   1240  C   ILE H 160      17.672  20.689  26.069  1.00 34.08           C  
ATOM   1241  O   ILE H 160      17.440  21.495  25.169  1.00 33.28           O  
ATOM   1242  N   GLY H 161      16.849  20.557  27.134  1.00 32.35           N  
ATOM   1243  CA  GLY H 161      15.615  21.299  27.197  1.00 31.75           C  
ATOM   1244  C   GLY H 161      14.732  20.682  28.239  1.00 32.03           C  
ATOM   1245  O   GLY H 161      15.072  19.652  28.819  1.00 34.36           O  
ATOM   1246  N   TYR H 162      13.566  21.307  28.518  1.00 30.70           N  
ATOM   1247  CA  TYR H 162      12.681  20.740  29.497  1.00 30.75           C  
ATOM   1248  CB  TYR H 162      12.773  21.379  30.898  1.00 34.54           C  
ATOM   1249  CG  TYR H 162      12.308  22.793  30.871  1.00 35.30           C  
ATOM   1250  CD1 TYR H 162      10.963  23.080  30.927  1.00 30.30           C  
ATOM   1251  CD2 TYR H 162      13.215  23.828  30.812  1.00 30.61           C  
ATOM   1252  CE1 TYR H 162      10.529  24.384  30.917  1.00 24.37           C  
ATOM   1253  CE2 TYR H 162      12.786  25.133  30.802  1.00 30.98           C  
ATOM   1254  CZ  TYR H 162      11.441  25.411  30.854  1.00 35.82           C  
ATOM   1255  OH  TYR H 162      10.998  26.751  30.844  1.00 25.44           O  
ATOM   1256  C   TYR H 162      11.271  20.827  29.004  1.00 30.73           C  
ATOM   1257  O   TYR H 162      10.968  21.583  28.080  1.00 34.30           O  
ATOM   1258  N   ILE H 163      10.377  20.000  29.589  1.00 29.60           N  
ATOM   1259  CA  ILE H 163       8.999  19.987  29.188  1.00 29.93           C  
ATOM   1260  CB  ILE H 163       8.654  18.789  28.351  1.00 31.83           C  
ATOM   1261  CG1 ILE H 163       7.222  18.895  27.802  1.00 31.44           C  
ATOM   1262  CG2 ILE H 163       8.927  17.523  29.182  1.00 30.97           C  
ATOM   1263  CD1 ILE H 163       6.919  17.870  26.710  1.00 32.39           C  
ATOM   1264  C   ILE H 163       8.122  19.967  30.405  1.00 31.11           C  
ATOM   1265  O   ILE H 163       8.427  19.309  31.396  1.00 30.96           O  
ATOM   1266  N   ASP H 164       6.999  20.715  30.356  1.00 27.25           N  
ATOM   1267  CA  ASP H 164       6.045  20.712  31.431  1.00 27.12           C  
ATOM   1268  CB  ASP H 164       5.365  22.077  31.639  1.00 35.93           C  
ATOM   1269  CG  ASP H 164       4.525  22.039  32.908  1.00 41.15           C  
ATOM   1270  OD1 ASP H 164       4.169  20.919  33.361  1.00 50.67           O  
ATOM   1271  OD2 ASP H 164       4.230  23.138  33.445  1.00 40.84           O1-
ATOM   1272  C   ASP H 164       4.995  19.721  31.032  1.00 26.70           C  
ATOM   1273  O   ASP H 164       4.280  19.916  30.052  1.00 36.18           O  
ATOM   1274  N   PRO H 165       4.863  18.632  31.743  1.00 31.67           N  
ATOM   1275  CA  PRO H 165       3.913  17.616  31.357  1.00 32.35           C  
ATOM   1276  CD  PRO H 165       5.993  18.066  32.464  1.00 32.51           C  
ATOM   1277  CB  PRO H 165       4.237  16.399  32.219  1.00 33.01           C  
ATOM   1278  CG  PRO H 165       5.741  16.548  32.501  1.00 34.48           C  
ATOM   1279  C   PRO H 165       2.480  18.015  31.420  1.00 32.21           C  
ATOM   1280  O   PRO H 165       1.671  17.395  30.729  1.00 32.42           O  
ATOM   1281  N   TYR H 166       2.105  18.982  32.274  1.00 31.17           N  
ATOM   1282  CA  TYR H 166       0.706  19.277  32.300  1.00 30.57           C  
ATOM   1283  CB  TYR H 166       0.290  20.199  33.461  1.00 30.16           C  
ATOM   1284  CG  TYR H 166      -1.198  20.111  33.543  1.00 31.63           C  
ATOM   1285  CD1 TYR H 166      -1.779  19.036  34.175  1.00 28.42           C  
ATOM   1286  CD2 TYR H 166      -2.014  21.079  33.003  1.00 30.55           C  
ATOM   1287  CE1 TYR H 166      -3.144  18.913  34.270  1.00 34.21           C  
ATOM   1288  CE2 TYR H 166      -3.383  20.964  33.094  1.00 30.78           C  
ATOM   1289  CZ  TYR H 166      -3.950  19.882  33.727  1.00 33.71           C  
ATOM   1290  OH  TYR H 166      -5.354  19.763  33.819  1.00 35.23           O  
ATOM   1291  C   TYR H 166       0.317  19.953  31.015  1.00 30.84           C  
ATOM   1292  O   TYR H 166      -0.668  19.577  30.380  1.00 28.77           O  
ATOM   1293  N   ASN H 167       1.081  20.999  30.632  1.00 31.71           N  
ATOM   1294  CA  ASN H 167       0.827  21.816  29.471  1.00 31.50           C  
ATOM   1295  CB  ASN H 167       1.640  23.115  29.450  1.00 32.51           C  
ATOM   1296  CG  ASN H 167       1.559  23.809  30.787  1.00 30.95           C  
ATOM   1297  OD1 ASN H 167       2.542  23.825  31.526  1.00 29.66           O  
ATOM   1298  ND2 ASN H 167       0.382  24.401  31.111  1.00 35.76           N  
ATOM   1299  C   ASN H 167       1.282  21.157  28.207  1.00 32.13           C  
ATOM   1300  O   ASN H 167       0.600  21.210  27.185  1.00 32.65           O  
ATOM   1301  N   GLY H 168       2.484  20.546  28.242  1.00 31.60           N  
ATOM   1302  CA  GLY H 168       3.080  20.013  27.051  1.00 32.63           C  
ATOM   1303  C   GLY H 168       3.987  21.061  26.449  1.00 33.06           C  
ATOM   1304  O   GLY H 168       4.570  20.851  25.388  1.00 33.03           O  
ATOM   1305  N   ASP H 169       4.126  22.226  27.115  1.00 34.96           N  
ATOM   1306  CA  ASP H 169       4.961  23.311  26.675  1.00 33.45           C  
ATOM   1307  CB  ASP H 169       4.677  24.634  27.419  1.00 54.20           C  
ATOM   1308  CG  ASP H 169       4.852  24.432  28.925  1.00 64.53           C  
ATOM   1309  OD1 ASP H 169       4.371  23.394  29.449  1.00 67.64           O  
ATOM   1310  OD2 ASP H 169       5.466  25.318  29.573  1.00 44.07           O1-
ATOM   1311  C   ASP H 169       6.402  22.940  26.862  1.00 33.73           C  
ATOM   1312  O   ASP H 169       6.746  22.190  27.774  1.00 47.01           O  
ATOM   1313  N   ALA H 170       7.292  23.457  25.984  1.00 36.48           N  
ATOM   1314  CA  ALA H 170       8.674  23.083  26.099  1.00 36.54           C  
ATOM   1315  CB  ALA H 170       9.081  21.953  25.143  1.00 39.16           C  
ATOM   1316  C   ALA H 170       9.559  24.250  25.791  1.00 37.25           C  
ATOM   1317  O   ALA H 170       9.158  25.217  25.143  1.00 39.66           O  
ATOM   1318  N   SER H 171      10.805  24.178  26.306  1.00 34.68           N  
ATOM   1319  CA  SER H 171      11.815  25.158  26.043  1.00 35.68           C  
ATOM   1320  CB  SER H 171      12.170  26.026  27.263  1.00 38.95           C  
ATOM   1321  OG  SER H 171      11.051  26.808  27.652  1.00 32.75           O  
ATOM   1322  C   SER H 171      13.040  24.379  25.688  1.00 35.16           C  
ATOM   1323  O   SER H 171      13.397  23.423  26.374  1.00 38.05           O  
ATOM   1324  N   TYR H 172      13.743  24.786  24.614  1.00 37.06           N  
ATOM   1325  CA  TYR H 172      14.865  24.006  24.171  1.00 35.92           C  
ATOM   1326  CB  TYR H 172      14.738  23.481  22.725  1.00 36.88           C  
ATOM   1327  CG  TYR H 172      13.667  22.448  22.590  1.00 39.01           C  
ATOM   1328  CD1 TYR H 172      12.350  22.806  22.412  1.00 37.88           C  
ATOM   1329  CD2 TYR H 172      13.991  21.111  22.618  1.00 38.54           C  
ATOM   1330  CE1 TYR H 172      11.375  21.844  22.277  1.00 38.27           C  
ATOM   1331  CE2 TYR H 172      13.022  20.145  22.483  1.00 38.87           C  
ATOM   1332  CZ  TYR H 172      11.710  20.514  22.313  1.00 39.09           C  
ATOM   1333  OH  TYR H 172      10.706  19.534  22.174  1.00 40.74           O  
ATOM   1334  C   TYR H 172      16.104  24.848  24.150  1.00 36.88           C  
ATOM   1335  O   TYR H 172      16.055  26.078  24.152  1.00 37.87           O  
ATOM   1336  N   ASN H 173      17.267  24.163  24.188  1.00 40.63           N  
ATOM   1337  CA  ASN H 173      18.540  24.796  24.012  1.00 40.07           C  
ATOM   1338  CB  ASN H 173      19.712  23.862  24.388  1.00 37.37           C  
ATOM   1339  CG  ASN H 173      21.059  24.570  24.247  1.00 39.91           C  
ATOM   1340  OD1 ASN H 173      21.229  25.471  23.427  1.00 40.74           O  
ATOM   1341  ND2 ASN H 173      22.058  24.130  25.060  1.00 38.57           N  
ATOM   1342  C   ASN H 173      18.591  25.040  22.537  1.00 41.17           C  
ATOM   1343  O   ASN H 173      18.205  24.175  21.755  1.00 36.39           O  
ATOM   1344  N   GLN H 174      19.089  26.214  22.113  1.00 39.67           N  
ATOM   1345  CA  GLN H 174      19.068  26.573  20.721  1.00 42.50           C  
ATOM   1346  CB  GLN H 174      19.693  27.953  20.464  1.00 59.31           C  
ATOM   1347  CG  GLN H 174      18.854  29.109  21.011  1.00 63.61           C  
ATOM   1348  CD  GLN H 174      17.710  29.353  20.037  1.00 77.93           C  
ATOM   1349  OE1 GLN H 174      17.928  29.795  18.909  1.00 78.60           O  
ATOM   1350  NE2 GLN H 174      16.457  29.059  20.477  1.00 48.35           N  
ATOM   1351  C   GLN H 174      19.852  25.576  19.933  1.00 41.01           C  
ATOM   1352  O   GLN H 174      19.472  25.210  18.822  1.00 53.51           O  
ATOM   1353  N   LYS H 175      20.966  25.096  20.502  1.00 40.24           N  
ATOM   1354  CA  LYS H 175      21.845  24.199  19.814  1.00 40.72           C  
ATOM   1355  CB  LYS H 175      23.011  23.795  20.733  1.00 52.77           C  
ATOM   1356  CG  LYS H 175      24.050  22.860  20.122  1.00 55.55           C  
ATOM   1357  CD  LYS H 175      25.344  22.816  20.939  1.00 59.11           C  
ATOM   1358  CE  LYS H 175      26.338  21.745  20.485  1.00 62.76           C  
ATOM   1359  NZ  LYS H 175      25.931  20.421  21.006  1.00 61.33           N1+
ATOM   1360  C   LYS H 175      21.089  22.964  19.417  1.00 41.93           C  
ATOM   1361  O   LYS H 175      21.241  22.463  18.304  1.00 52.92           O  
ATOM   1362  N   PHE H 176      20.271  22.431  20.341  1.00 36.70           N  
ATOM   1363  CA  PHE H 176      19.489  21.236  20.179  1.00 36.18           C  
ATOM   1364  CB  PHE H 176      19.139  20.561  21.514  1.00 40.95           C  
ATOM   1365  CG  PHE H 176      20.438  20.024  22.012  1.00 39.99           C  
ATOM   1366  CD1 PHE H 176      20.877  18.787  21.603  1.00 40.33           C  
ATOM   1367  CD2 PHE H 176      21.233  20.758  22.861  1.00 39.97           C  
ATOM   1368  CE1 PHE H 176      22.076  18.283  22.048  1.00 40.71           C  
ATOM   1369  CE2 PHE H 176      22.434  20.260  23.311  1.00 40.85           C  
ATOM   1370  CZ  PHE H 176      22.857  19.018  22.904  1.00 40.78           C  
ATOM   1371  C   PHE H 176      18.249  21.416  19.365  1.00 37.53           C  
ATOM   1372  O   PHE H 176      17.705  20.430  18.869  1.00 43.01           O  
ATOM   1373  N   LYS H 177      17.710  22.645  19.266  1.00 45.06           N  
ATOM   1374  CA  LYS H 177      16.464  22.797  18.571  1.00 46.04           C  
ATOM   1375  CB  LYS H 177      15.956  24.248  18.528  1.00 56.96           C  
ATOM   1376  CG  LYS H 177      14.492  24.352  18.105  1.00 61.60           C  
ATOM   1377  CD  LYS H 177      13.849  25.700  18.428  1.00 63.70           C  
ATOM   1378  CE  LYS H 177      13.522  25.891  19.910  1.00 65.09           C  
ATOM   1379  NZ  LYS H 177      12.906  27.220  20.127  1.00 67.20           N1+
ATOM   1380  C   LYS H 177      16.600  22.273  17.175  1.00 45.22           C  
ATOM   1381  O   LYS H 177      17.540  22.600  16.451  1.00 54.04           O  
ATOM   1382  N   GLY H 178      15.638  21.411  16.783  1.00 37.08           N  
ATOM   1383  CA  GLY H 178      15.587  20.792  15.490  1.00 37.87           C  
ATOM   1384  C   GLY H 178      15.988  19.356  15.650  1.00 37.52           C  
ATOM   1385  O   GLY H 178      15.406  18.470  15.029  1.00 44.92           O  
ATOM   1386  N   LYS H 179      17.028  19.101  16.467  1.00 40.93           N  
ATOM   1387  CA  LYS H 179      17.506  17.777  16.751  1.00 39.80           C  
ATOM   1388  CB  LYS H 179      18.833  17.774  17.528  1.00 38.14           C  
ATOM   1389  CG  LYS H 179      20.088  17.851  16.667  1.00 38.74           C  
ATOM   1390  CD  LYS H 179      20.312  16.596  15.826  1.00 40.09           C  
ATOM   1391  CE  LYS H 179      21.652  16.595  15.092  1.00 42.48           C  
ATOM   1392  NZ  LYS H 179      21.805  15.347  14.320  1.00 40.49           N1+
ATOM   1393  C   LYS H 179      16.566  17.019  17.632  1.00 40.83           C  
ATOM   1394  O   LYS H 179      16.256  15.860  17.363  1.00 38.32           O  
ATOM   1395  N   ALA H 180      16.080  17.662  18.714  1.00 32.22           N  
ATOM   1396  CA  ALA H 180      15.344  16.917  19.698  1.00 31.03           C  
ATOM   1397  CB  ALA H 180      15.962  17.008  21.104  1.00 33.13           C  
ATOM   1398  C   ALA H 180      13.938  17.404  19.814  1.00 30.95           C  
ATOM   1399  O   ALA H 180      13.655  18.594  19.688  1.00 34.60           O  
ATOM   1400  N   THR H 181      13.009  16.452  20.046  1.00 33.43           N  
ATOM   1401  CA  THR H 181      11.628  16.772  20.247  1.00 33.17           C  
ATOM   1402  CB  THR H 181      10.735  16.254  19.155  1.00 37.78           C  
ATOM   1403  OG1 THR H 181      11.137  16.782  17.899  1.00 40.17           O  
ATOM   1404  CG2 THR H 181       9.288  16.674  19.457  1.00 38.02           C  
ATOM   1405  C   THR H 181      11.212  16.108  21.525  1.00 31.81           C  
ATOM   1406  O   THR H 181      11.388  14.903  21.700  1.00 35.45           O  
ATOM   1407  N   LEU H 182      10.636  16.888  22.458  1.00 30.96           N  
ATOM   1408  CA  LEU H 182      10.235  16.362  23.732  1.00 29.93           C  
ATOM   1409  CB  LEU H 182      10.590  17.292  24.905  1.00 34.12           C  
ATOM   1410  CG  LEU H 182      12.099  17.587  25.029  1.00 33.56           C  
ATOM   1411  CD1 LEU H 182      12.396  18.516  26.217  1.00 34.74           C  
ATOM   1412  CD2 LEU H 182      12.924  16.293  25.074  1.00 32.65           C  
ATOM   1413  C   LEU H 182       8.746  16.229  23.724  1.00 28.61           C  
ATOM   1414  O   LEU H 182       8.032  17.127  23.280  1.00 33.07           O  
ATOM   1415  N   THR H 183       8.242  15.076  24.207  1.00 30.59           N  
ATOM   1416  CA  THR H 183       6.827  14.849  24.278  1.00 31.42           C  
ATOM   1417  CB  THR H 183       6.305  14.004  23.155  1.00 37.82           C  
ATOM   1418  OG1 THR H 183       6.933  12.731  23.160  1.00 38.60           O  
ATOM   1419  CG2 THR H 183       6.581  14.729  21.828  1.00 37.78           C  
ATOM   1420  C   THR H 183       6.563  14.118  25.556  1.00 31.94           C  
ATOM   1421  O   THR H 183       7.484  13.608  26.192  1.00 38.94           O  
ATOM   1422  N   VAL H 184       5.282  14.070  25.975  0.90 27.98           N  
ATOM   1423  CA  VAL H 184       4.933  13.398  27.195  0.90 29.90           C  
ATOM   1424  CB  VAL H 184       4.669  14.354  28.324  0.90 34.26           C  
ATOM   1425  CG1 VAL H 184       4.140  13.578  29.537  0.88 31.11           C  
ATOM   1426  CG2 VAL H 184       5.962  15.124  28.620  0.90 32.52           C  
ATOM   1427  C   VAL H 184       3.670  12.622  26.962  0.90 30.87           C  
ATOM   1428  O   VAL H 184       2.864  12.962  26.095  0.90 35.14           O  
ATOM   1429  N   ASP H 185       3.494  11.517  27.718  1.00 32.60           N  
ATOM   1430  CA  ASP H 185       2.300  10.720  27.662  1.00 35.24           C  
ATOM   1431  CB  ASP H 185       2.563   9.273  27.205  1.00 44.89           C  
ATOM   1432  CG  ASP H 185       1.223   8.565  27.038  1.00 49.39           C  
ATOM   1433  OD1 ASP H 185       0.180   9.186  27.374  1.00 50.20           O  
ATOM   1434  OD2 ASP H 185       1.222   7.394  26.573  1.00 49.95           O1-
ATOM   1435  C   ASP H 185       1.787  10.669  29.067  1.00 35.90           C  
ATOM   1436  O   ASP H 185       2.284   9.913  29.899  1.00 44.42           O  
ATOM   1437  N   LYS H 186       0.753  11.472  29.363  1.00 42.03           N  
ATOM   1438  CA  LYS H 186       0.256  11.609  30.701  1.00 42.60           C  
ATOM   1439  CB  LYS H 186      -0.868  12.651  30.794  1.00 48.78           C  
ATOM   1440  CG  LYS H 186      -0.373  14.073  30.530  1.00 38.40           C  
ATOM   1441  CD  LYS H 186      -1.493  15.068  30.222  1.00 40.98           C  
ATOM   1442  CE  LYS H 186      -2.578  15.124  31.298  1.00 41.21           C  
ATOM   1443  NZ  LYS H 186      -1.988  15.568  32.579  1.00 43.45           N1+
ATOM   1444  C   LYS H 186      -0.271  10.310  31.229  1.00 42.47           C  
ATOM   1445  O   LYS H 186      -0.022   9.963  32.382  1.00 49.16           O  
ATOM   1446  N   SER H 187      -0.998   9.535  30.406  1.00 42.00           N  
ATOM   1447  CA  SER H 187      -1.613   8.353  30.939  1.00 42.58           C  
ATOM   1448  CB  SER H 187      -2.485   7.604  29.914  1.00 47.95           C  
ATOM   1449  OG  SER H 187      -1.689   7.065  28.869  1.00 50.46           O  
ATOM   1450  C   SER H 187      -0.573   7.400  31.451  1.00 43.33           C  
ATOM   1451  O   SER H 187      -0.764   6.779  32.496  1.00 48.53           O  
ATOM   1452  N   SER H 188       0.533   7.236  30.699  1.00 51.51           N  
ATOM   1453  CA  SER H 188       1.616   6.335  31.001  1.00 51.87           C  
ATOM   1454  CB  SER H 188       2.453   5.983  29.761  1.00 53.33           C  
ATOM   1455  OG  SER H 188       1.636   5.396  28.765  1.00 52.58           O  
ATOM   1456  C   SER H 188       2.599   6.908  31.987  1.00 50.46           C  
ATOM   1457  O   SER H 188       3.482   6.188  32.451  1.00 49.93           O  
ATOM   1458  N   SER H 189       2.513   8.212  32.309  1.00 37.79           N  
ATOM   1459  CA  SER H 189       3.486   8.854  33.158  1.00 37.59           C  
ATOM   1460  CB  SER H 189       3.470   8.417  34.638  1.00 49.02           C  
ATOM   1461  OG  SER H 189       4.007   7.115  34.797  1.00 49.62           O  
ATOM   1462  C   SER H 189       4.851   8.630  32.579  1.00 36.25           C  
ATOM   1463  O   SER H 189       5.811   8.357  33.300  1.00 47.65           O  
ATOM   1464  N   THR H 190       4.974   8.759  31.240  1.00 34.84           N  
ATOM   1465  CA  THR H 190       6.247   8.565  30.607  1.00 33.72           C  
ATOM   1466  CB  THR H 190       6.265   7.403  29.658  1.00 40.72           C  
ATOM   1467  OG1 THR H 190       5.874   6.218  30.333  1.00 42.89           O  
ATOM   1468  CG2 THR H 190       7.693   7.236  29.112  1.00 38.96           C  
ATOM   1469  C   THR H 190       6.577   9.795  29.811  1.00 32.37           C  
ATOM   1470  O   THR H 190       5.691  10.485  29.312  1.00 39.59           O  
ATOM   1471  N   ALA H 191       7.888  10.101  29.690  1.00 28.22           N  
ATOM   1472  CA  ALA H 191       8.346  11.234  28.932  1.00 27.48           C  
ATOM   1473  CB  ALA H 191       9.207  12.210  29.751  1.00 35.15           C  
ATOM   1474  C   ALA H 191       9.207  10.700  27.828  1.00 27.66           C  
ATOM   1475  O   ALA H 191       9.898   9.698  28.009  1.00 34.46           O  
ATOM   1476  N   PHE H 192       9.184  11.350  26.643  1.00 31.41           N  
ATOM   1477  CA  PHE H 192       9.948  10.831  25.542  1.00 30.45           C  
ATOM   1478  CB  PHE H 192       9.086  10.311  24.377  1.00 29.44           C  
ATOM   1479  CG  PHE H 192       8.185   9.222  24.858  1.00 31.18           C  
ATOM   1480  CD1 PHE H 192       8.622   7.919  24.933  1.00 32.78           C  
ATOM   1481  CD2 PHE H 192       6.896   9.508  25.242  1.00 31.09           C  
ATOM   1482  CE1 PHE H 192       7.784   6.922  25.376  1.00 33.09           C  
ATOM   1483  CE2 PHE H 192       6.053   8.516  25.684  1.00 31.89           C  
ATOM   1484  CZ  PHE H 192       6.496   7.216  25.753  1.00 32.20           C  
ATOM   1485  C   PHE H 192      10.788  11.922  24.949  1.00 30.95           C  
ATOM   1486  O   PHE H 192      10.456  13.105  25.025  1.00 29.94           O  
ATOM   1487  N   MET H 193      11.931  11.521  24.352  1.00 25.88           N  
ATOM   1488  CA  MET H 193      12.798  12.429  23.655  1.00 28.16           C  
ATOM   1489  CB  MET H 193      14.138  12.674  24.368  1.00 33.73           C  
ATOM   1490  CG  MET H 193      15.058  13.642  23.621  1.00 35.10           C  
ATOM   1491  SD  MET H 193      16.632  13.986  24.464  1.00 39.15           S  
ATOM   1492  CE  MET H 193      17.227  12.272  24.404  1.00 35.78           C  
ATOM   1493  C   MET H 193      13.120  11.799  22.335  1.00 28.89           C  
ATOM   1494  O   MET H 193      13.556  10.651  22.273  1.00 35.02           O  
ATOM   1495  N   HIS H 194      12.923  12.552  21.238  1.00 33.62           N  
ATOM   1496  CA  HIS H 194      13.177  12.027  19.927  1.00 34.65           C  
ATOM   1497  ND1 HIS H 194      10.228  10.652  18.576  1.00 24.67           N  
ATOM   1498  CG  HIS H 194      10.723  11.775  19.200  1.00 47.27           C  
ATOM   1499  CB  HIS H 194      12.071  12.360  18.911  1.00 44.13           C  
ATOM   1500  NE2 HIS H 194       8.632  11.376  19.946  1.00 54.03           N  
ATOM   1501  CD2 HIS H 194       9.737  12.203  20.036  1.00 21.38           C  
ATOM   1502  CE1 HIS H 194       8.974  10.460  19.057  1.00 23.87           C  
ATOM   1503  C   HIS H 194      14.382  12.724  19.386  1.00 34.99           C  
ATOM   1504  O   HIS H 194      14.486  13.948  19.455  1.00 41.55           O  
ATOM   1505  N   LEU H 195      15.336  11.952  18.836  1.00 35.08           N  
ATOM   1506  CA  LEU H 195      16.485  12.537  18.205  1.00 34.85           C  
ATOM   1507  CB  LEU H 195      17.815  11.985  18.741  1.00 39.46           C  
ATOM   1508  CG  LEU H 195      18.092  12.370  20.206  1.00 39.69           C  
ATOM   1509  CD1 LEU H 195      19.385  11.724  20.715  1.00 40.48           C  
ATOM   1510  CD2 LEU H 195      18.112  13.895  20.393  1.00 39.57           C  
ATOM   1511  C   LEU H 195      16.384  12.179  16.749  1.00 36.34           C  
ATOM   1512  O   LEU H 195      16.242  11.007  16.402  1.00 41.70           O  
ATOM   1513  N   ASN H 196      16.460  13.191  15.858  0.90 37.15           N  
ATOM   1514  CA  ASN H 196      16.294  12.967  14.445  0.90 37.14           C  
ATOM   1515  CB  ASN H 196      15.303  13.938  13.776  0.90 45.20           C  
ATOM   1516  CG  ASN H 196      13.896  13.662  14.278  0.75 27.51           C  
ATOM   1517  OD1 ASN H 196      13.430  12.525  14.267  0.75 28.01           O  
ATOM   1518  ND2 ASN H 196      13.200  14.736  14.737  0.75 30.40           N  
ATOM   1519  C   ASN H 196      17.597  13.214  13.751  0.90 37.47           C  
ATOM   1520  O   ASN H 196      18.493  13.857  14.294  0.90 43.48           O  
ATOM   1521  N   SER H 197      17.718  12.685  12.513  1.00 37.70           N  
ATOM   1522  CA  SER H 197      18.871  12.870  11.673  1.00 36.88           C  
ATOM   1523  CB  SER H 197      18.950  14.277  11.043  1.00 44.23           C  
ATOM   1524  OG  SER H 197      19.106  15.268  12.048  1.00 47.48           O  
ATOM   1525  C   SER H 197      20.117  12.602  12.455  1.00 35.10           C  
ATOM   1526  O   SER H 197      20.989  13.460  12.567  1.00 41.43           O  
ATOM   1527  N   LEU H 198      20.240  11.371  12.986  1.00 31.75           N  
ATOM   1528  CA  LEU H 198      21.340  11.012  13.838  1.00 32.60           C  
ATOM   1529  CB  LEU H 198      21.175   9.629  14.490  1.00 29.43           C  
ATOM   1530  CG  LEU H 198      20.009   9.571  15.493  1.00 29.51           C  
ATOM   1531  CD1 LEU H 198      19.876   8.179  16.128  1.00 29.61           C  
ATOM   1532  CD2 LEU H 198      20.131  10.684  16.543  1.00 29.48           C  
ATOM   1533  C   LEU H 198      22.641  11.029  13.101  1.00 34.03           C  
ATOM   1534  O   LEU H 198      22.743  10.652  11.933  1.00 32.33           O  
ATOM   1535  N   THR H 199      23.681  11.493  13.822  1.00 43.07           N  
ATOM   1536  CA  THR H 199      25.027  11.601  13.344  1.00 42.77           C  
ATOM   1537  CB  THR H 199      25.405  13.028  13.061  1.00 38.36           C  
ATOM   1538  OG1 THR H 199      26.769  13.122  12.691  1.00 39.72           O  
ATOM   1539  CG2 THR H 199      25.089  13.903  14.282  1.00 37.26           C  
ATOM   1540  C   THR H 199      25.917  11.035  14.412  1.00 42.69           C  
ATOM   1541  O   THR H 199      25.454  10.666  15.489  1.00 37.39           O  
ATOM   1542  N   SER H 200      27.227  10.927  14.129  1.00 44.84           N  
ATOM   1543  CA  SER H 200      28.164  10.350  15.054  1.00 47.04           C  
ATOM   1544  CB  SER H 200      29.576  10.217  14.458  1.00 52.40           C  
ATOM   1545  OG  SER H 200      30.095  11.500  14.136  1.00 59.54           O  
ATOM   1546  C   SER H 200      28.269  11.212  16.277  1.00 48.23           C  
ATOM   1547  O   SER H 200      28.610  10.734  17.357  1.00 52.73           O  
ATOM   1548  N   GLU H 201      27.971  12.514  16.129  1.00 40.46           N  
ATOM   1549  CA  GLU H 201      28.061  13.476  17.192  1.00 41.26           C  
ATOM   1550  CB  GLU H 201      27.682  14.888  16.719  1.00 49.69           C  
ATOM   1551  CG  GLU H 201      28.603  15.437  15.633  1.00 54.93           C  
ATOM   1552  CD  GLU H 201      29.937  15.749  16.283  1.00 58.25           C  
ATOM   1553  OE1 GLU H 201      30.052  15.532  17.518  1.00 61.83           O  
ATOM   1554  OE2 GLU H 201      30.857  16.211  15.558  1.00 61.24           O1-
ATOM   1555  C   GLU H 201      27.078  13.116  18.262  1.00 40.13           C  
ATOM   1556  O   GLU H 201      27.302  13.387  19.440  1.00 47.81           O  
ATOM   1557  N   ASP H 202      25.940  12.530  17.851  1.00 38.10           N  
ATOM   1558  CA  ASP H 202      24.824  12.177  18.683  1.00 36.71           C  
ATOM   1559  CB  ASP H 202      23.582  11.793  17.860  1.00 37.19           C  
ATOM   1560  CG  ASP H 202      23.043  13.067  17.215  1.00 40.26           C  
ATOM   1561  OD1 ASP H 202      23.178  14.152  17.840  1.00 41.48           O  
ATOM   1562  OD2 ASP H 202      22.490  12.971  16.086  1.00 40.09           O1-
ATOM   1563  C   ASP H 202      25.134  11.054  19.634  1.00 36.05           C  
ATOM   1564  O   ASP H 202      24.403  10.859  20.603  1.00 36.77           O  
ATOM   1565  N   SER H 203      26.163  10.231  19.367  1.00 39.52           N  
ATOM   1566  CA  SER H 203      26.421   9.133  20.258  1.00 39.88           C  
ATOM   1567  CB  SER H 203      27.612   8.270  19.806  1.00 37.75           C  
ATOM   1568  OG  SER H 203      27.365   7.755  18.506  1.00 38.94           O  
ATOM   1569  C   SER H 203      26.740   9.687  21.614  1.00 39.63           C  
ATOM   1570  O   SER H 203      27.613  10.544  21.749  1.00 38.49           O  
ATOM   1571  N   ALA H 204      26.032   9.206  22.661  1.00 34.04           N  
ATOM   1572  CA  ALA H 204      26.289   9.699  23.987  1.00 33.03           C  
ATOM   1573  CB  ALA H 204      26.123  11.223  24.109  1.00 34.08           C  
ATOM   1574  C   ALA H 204      25.311   9.066  24.930  1.00 32.88           C  
ATOM   1575  O   ALA H 204      24.516   8.213  24.540  1.00 33.22           O  
ATOM   1576  N   VAL H 205      25.385   9.449  26.223  1.00 30.72           N  
ATOM   1577  CA  VAL H 205      24.464   8.956  27.205  1.00 30.02           C  
ATOM   1578  CB  VAL H 205      25.121   8.566  28.498  1.00 37.40           C  
ATOM   1579  CG1 VAL H 205      24.030   8.161  29.504  1.00 36.25           C  
ATOM   1580  CG2 VAL H 205      26.142   7.453  28.206  1.00 38.46           C  
ATOM   1581  C   VAL H 205      23.518  10.082  27.482  1.00 29.54           C  
ATOM   1582  O   VAL H 205      23.942  11.228  27.629  1.00 37.01           O  
ATOM   1583  N   TYR H 206      22.202   9.786  27.547  1.00 29.59           N  
ATOM   1584  CA  TYR H 206      21.240  10.831  27.752  1.00 29.41           C  
ATOM   1585  CB  TYR H 206      20.183  10.924  26.635  1.00 24.78           C  
ATOM   1586  CG  TYR H 206      20.861  11.332  25.369  1.00 25.61           C  
ATOM   1587  CD1 TYR H 206      21.445  10.400  24.544  1.00 25.18           C  
ATOM   1588  CD2 TYR H 206      20.909  12.654  24.998  1.00 26.36           C  
ATOM   1589  CE1 TYR H 206      22.069  10.780  23.377  1.00 26.36           C  
ATOM   1590  CE2 TYR H 206      21.530  13.042  23.835  1.00 27.21           C  
ATOM   1591  CZ  TYR H 206      22.111  12.104  23.018  1.00 26.74           C  
ATOM   1592  OH  TYR H 206      22.748  12.503  21.824  1.00 28.28           O  
ATOM   1593  C   TYR H 206      20.505  10.564  29.030  1.00 28.76           C  
ATOM   1594  O   TYR H 206      20.123   9.429  29.313  1.00 24.80           O  
ATOM   1595  N   TYR H 207      20.282  11.630  29.832  1.00 28.07           N  
ATOM   1596  CA  TYR H 207      19.632  11.479  31.103  1.00 28.71           C  
ATOM   1597  CB  TYR H 207      20.447  11.987  32.309  1.00 31.01           C  
ATOM   1598  CG  TYR H 207      21.732  11.247  32.459  1.00 30.97           C  
ATOM   1599  CD1 TYR H 207      21.784  10.055  33.143  1.00 30.70           C  
ATOM   1600  CD2 TYR H 207      22.892  11.750  31.918  1.00 31.37           C  
ATOM   1601  CE1 TYR H 207      22.974   9.379  33.286  1.00 31.07           C  
ATOM   1602  CE2 TYR H 207      24.085  11.079  32.060  1.00 31.86           C  
ATOM   1603  CZ  TYR H 207      24.127   9.890  32.745  1.00 32.26           C  
ATOM   1604  OH  TYR H 207      25.345   9.196  32.894  1.00 32.63           O  
ATOM   1605  C   TYR H 207      18.398  12.327  31.132  1.00 28.88           C  
ATOM   1606  O   TYR H 207      18.343  13.404  30.539  1.00 31.58           O  
ATOM   1607  N   CYS H 208      17.357  11.821  31.824  1.00 27.94           N  
ATOM   1608  CA  CYS H 208      16.166  12.572  32.085  1.00 28.69           C  
ATOM   1609  CB  CYS H 208      14.858  11.789  31.804  1.00 39.98           C  
ATOM   1610  SG  CYS H 208      14.746  10.213  32.713  1.00 44.79           S  
ATOM   1611  C   CYS H 208      16.233  12.870  33.553  1.00 29.43           C  
ATOM   1612  O   CYS H 208      16.720  12.047  34.327  1.00 40.70           O  
ATOM   1613  N   ALA H 209      15.792  14.075  33.969  1.00 24.32           N  
ATOM   1614  CA  ALA H 209      15.837  14.440  35.360  1.00 23.88           C  
ATOM   1615  CB  ALA H 209      17.065  15.286  35.734  1.00 26.92           C  
ATOM   1616  C   ALA H 209      14.624  15.260  35.661  1.00 24.83           C  
ATOM   1617  O   ALA H 209      14.058  15.905  34.781  1.00 27.71           O  
ATOM   1618  N   ARG H 210      14.201  15.252  36.939  1.00 26.86           N  
ATOM   1619  CA  ARG H 210      13.014  15.936  37.352  1.00 25.98           C  
ATOM   1620  CB  ARG H 210      12.196  15.085  38.341  1.00 32.48           C  
ATOM   1621  CG  ARG H 210      10.868  15.699  38.783  1.00 33.45           C  
ATOM   1622  CD  ARG H 210      10.085  14.821  39.767  1.00 36.77           C  
ATOM   1623  NE  ARG H 210      10.709  14.965  41.115  1.00 38.05           N  
ATOM   1624  CZ  ARG H 210       9.987  14.683  42.240  1.00 38.52           C  
ATOM   1625  NH1 ARG H 210       8.694  14.259  42.137  1.00 36.51           N1+
ATOM   1626  NH2 ARG H 210      10.555  14.815  43.473  1.00 37.54           N  
ATOM   1627  C   ARG H 210      13.430  17.190  38.049  1.00 27.19           C  
ATOM   1628  O   ARG H 210      14.485  17.232  38.680  1.00 33.23           O  
ATOM   1629  N   THR H 211      12.608  18.254  37.928  1.00 33.46           N  
ATOM   1630  CA  THR H 211      12.889  19.519  38.550  1.00 33.64           C  
ATOM   1631  CB  THR H 211      12.798  20.690  37.616  1.00 33.01           C  
ATOM   1632  OG1 THR H 211      11.482  20.809  37.096  1.00  0.00           O  
ATOM   1633  CG2 THR H 211      13.809  20.485  36.475  1.00  0.00           C  
ATOM   1634  C   THR H 211      11.859  19.712  39.604  1.00 33.68           C  
ATOM   1635  O   THR H 211      10.699  19.365  39.389  1.00 31.92           O  
ATOM   1636  N   GLY H 212      12.236  20.207  40.773  1.00 53.06           N  
ATOM   1637  CA  GLY H 212      11.127  20.610  41.561  1.00 54.69           C  
ATOM   1638  C   GLY H 212      10.948  22.045  41.187  1.00 57.15           C  
ATOM   1639  O   GLY H 212      11.857  22.650  40.623  1.00 55.86           O  
ATOM   1640  N   TYR H 213       9.765  22.625  41.443  1.00 57.67           N  
ATOM   1641  CA  TYR H 213       9.636  24.035  41.231  1.00 58.85           C  
ATOM   1642  CB  TYR H 213       8.868  24.406  39.956  1.00 60.02           C  
ATOM   1643  CG  TYR H 213       8.676  25.881  39.977  1.00 59.16           C  
ATOM   1644  CD1 TYR H 213       9.733  26.745  39.810  1.00 65.60           C  
ATOM   1645  CD2 TYR H 213       7.418  26.401  40.144  1.00 61.83           C  
ATOM   1646  CE1 TYR H 213       9.545  28.108  39.830  1.00 62.90           C  
ATOM   1647  CE2 TYR H 213       7.223  27.760  40.163  1.00 64.85           C  
ATOM   1648  CZ  TYR H 213       8.283  28.619  40.005  1.00 64.76           C  
ATOM   1649  OH  TYR H 213       8.077  30.015  40.027  1.00 64.56           O  
ATOM   1650  C   TYR H 213       8.910  24.583  42.410  1.00 61.45           C  
ATOM   1651  O   TYR H 213       7.782  24.184  42.700  1.00 61.05           O  
ATOM   1652  N   TYR H 214       9.554  25.520  43.128  1.00 61.20           N  
ATOM   1653  CA  TYR H 214       8.942  26.090  44.290  1.00 62.02           C  
ATOM   1654  CB  TYR H 214       9.674  25.769  45.609  1.00 64.37           C  
ATOM   1655  CG  TYR H 214       9.709  24.290  45.814  1.00 66.33           C  
ATOM   1656  CD1 TYR H 214       8.601  23.612  46.265  1.00 57.14           C  
ATOM   1657  CD2 TYR H 214      10.865  23.585  45.573  1.00 56.15           C  
ATOM   1658  CE1 TYR H 214       8.641  22.251  46.454  1.00 57.24           C  
ATOM   1659  CE2 TYR H 214      10.913  22.222  45.761  1.00 57.59           C  
ATOM   1660  CZ  TYR H 214       9.800  21.554  46.200  1.00 73.68           C  
ATOM   1661  OH  TYR H 214       9.842  20.155  46.395  1.00 62.35           O  
ATOM   1662  C   TYR H 214       8.996  27.577  44.136  1.00 61.42           C  
ATOM   1663  O   TYR H 214       9.906  28.129  43.520  1.00 61.05           O  
ATOM   1664  N   TYR H 215       7.989  28.269  44.692  1.00 59.71           N  
ATOM   1665  CA  TYR H 215       7.950  29.698  44.614  1.00 59.61           C  
ATOM   1666  CB  TYR H 215       6.673  30.246  45.285  1.00 61.50           C  
ATOM   1667  CG  TYR H 215       6.845  31.684  45.649  1.00 69.73           C  
ATOM   1668  CD1 TYR H 215       6.735  32.693  44.722  1.00 70.28           C  
ATOM   1669  CD2 TYR H 215       7.097  32.015  46.962  1.00 71.57           C  
ATOM   1670  CE1 TYR H 215       6.892  34.007  45.104  1.00 70.51           C  
ATOM   1671  CE2 TYR H 215       7.256  33.323  47.350  1.00 73.26           C  
ATOM   1672  CZ  TYR H 215       7.154  34.324  46.417  1.00 75.68           C  
ATOM   1673  OH  TYR H 215       7.314  35.669  46.808  1.00 74.62           O  
ATOM   1674  C   TYR H 215       9.140  30.287  45.311  1.00 60.40           C  
ATOM   1675  O   TYR H 215       9.829  31.136  44.747  1.00 61.11           O  
ATOM   1676  N   GLY H 216       9.420  29.853  46.557  1.00 56.97           N  
ATOM   1677  CA  GLY H 216      10.503  30.452  47.290  1.00 55.84           C  
ATOM   1678  C   GLY H 216      11.830  30.131  46.676  1.00 57.57           C  
ATOM   1679  O   GLY H 216      12.616  31.029  46.376  1.00 57.37           O  
ATOM   1680  N   ARG H 217      12.106  28.835  46.441  1.00 55.96           N  
ATOM   1681  CA  ARG H 217      13.385  28.472  45.909  1.00 55.56           C  
ATOM   1682  CB  ARG H 217      14.084  27.346  46.689  1.00 55.14           C  
ATOM   1683  CG  ARG H 217      14.499  27.756  48.104  1.00 64.35           C  
ATOM   1684  CD  ARG H 217      13.327  27.925  49.070  1.00 72.19           C  
ATOM   1685  NE  ARG H 217      13.066  26.595  49.691  1.00  0.00           N  
ATOM   1686  CZ  ARG H 217      12.203  25.717  49.098  1.00  0.00           C  
ATOM   1687  NH1 ARG H 217      11.549  26.072  47.953  1.00  0.00           N1+
ATOM   1688  NH2 ARG H 217      12.001  24.485  49.650  1.00  0.00           N  
ATOM   1689  C   ARG H 217      13.110  27.968  44.546  1.00 57.38           C  
ATOM   1690  O   ARG H 217      12.135  27.260  44.339  1.00 56.81           O  
ATOM   1691  N   SER H 218      13.980  28.290  43.586  1.00 55.97           N  
ATOM   1692  CA  SER H 218      13.726  27.969  42.218  1.00 53.11           C  
ATOM   1693  CB  SER H 218      14.714  28.633  41.241  1.00 58.53           C  
ATOM   1694  OG  SER H 218      16.023  28.120  41.446  1.00  0.00           O  
ATOM   1695  C   SER H 218      13.782  26.491  42.008  1.00 51.03           C  
ATOM   1696  O   SER H 218      13.499  25.692  42.898  1.00 47.34           O  
ATOM   1697  N   TYR H 219      14.086  26.112  40.758  1.00 50.32           N  
ATOM   1698  CA  TYR H 219      14.104  24.755  40.307  1.00 50.12           C  
ATOM   1699  CB  TYR H 219      14.102  24.614  38.781  1.00 50.02           C  
ATOM   1700  CG  TYR H 219      12.809  25.052  38.197  1.00 51.45           C  
ATOM   1701  CD1 TYR H 219      12.614  26.364  37.831  1.00 51.17           C  
ATOM   1702  CD2 TYR H 219      11.787  24.149  38.011  1.00 52.27           C  
ATOM   1703  CE1 TYR H 219      11.422  26.766  37.277  1.00 50.17           C  
ATOM   1704  CE2 TYR H 219      10.595  24.547  37.457  1.00 50.96           C  
ATOM   1705  CZ  TYR H 219      10.411  25.857  37.087  1.00 52.06           C  
ATOM   1706  OH  TYR H 219       9.187  26.268  36.516  1.00 52.20           O  
ATOM   1707  C   TYR H 219      15.344  24.051  40.727  1.00 51.56           C  
ATOM   1708  O   TYR H 219      16.412  24.648  40.829  1.00 52.79           O  
ATOM   1709  N   ALA H 220      15.205  22.747  41.029  1.00 47.88           N  
ATOM   1710  CA  ALA H 220      16.353  21.927  41.291  1.00 44.74           C  
ATOM   1711  CB  ALA H 220      16.639  21.731  42.789  1.00 42.36           C  
ATOM   1712  C   ALA H 220      16.057  20.578  40.717  1.00 45.31           C  
ATOM   1713  O   ALA H 220      14.939  20.087  40.853  1.00 43.99           O  
ATOM   1714  N   MET H 221      17.066  19.944  40.076  1.00 43.30           N  
ATOM   1715  CA  MET H 221      16.935  18.644  39.455  1.00 41.15           C  
ATOM   1716  CB  MET H 221      17.966  18.465  38.333  1.00 38.90           C  
ATOM   1717  CG  MET H 221      17.617  19.262  37.079  1.00 40.19           C  
ATOM   1718  SD  MET H 221      19.043  20.069  36.289  1.00 48.35           S  
ATOM   1719  CE  MET H 221      20.126  18.612  36.318  1.00 45.58           C  
ATOM   1720  C   MET H 221      17.230  17.620  40.511  1.00 44.08           C  
ATOM   1721  O   MET H 221      18.374  17.207  40.687  1.00 44.73           O  
ATOM   1722  N   ASP H 222      16.189  17.194  41.254  1.00 44.13           N  
ATOM   1723  CA  ASP H 222      16.363  16.301  42.370  1.00 46.64           C  
ATOM   1724  CB  ASP H 222      15.207  16.377  43.382  1.00 52.11           C  
ATOM   1725  CG  ASP H 222      13.869  16.045  42.741  1.00 64.84           C  
ATOM   1726  OD1 ASP H 222      13.809  15.760  41.516  1.00 69.00           O  
ATOM   1727  OD2 ASP H 222      12.867  16.108  43.498  1.00 71.42           O1-
ATOM   1728  C   ASP H 222      16.647  14.860  42.053  1.00 46.87           C  
ATOM   1729  O   ASP H 222      17.548  14.268  42.646  1.00 44.65           O  
ATOM   1730  N   TYR H 223      15.904  14.251  41.111  1.00 31.14           N  
ATOM   1731  CA  TYR H 223      16.051  12.847  40.828  1.00 31.26           C  
ATOM   1732  CB  TYR H 223      14.750  12.040  40.994  1.00 39.69           C  
ATOM   1733  CG  TYR H 223      14.412  11.920  42.443  1.00 43.42           C  
ATOM   1734  CD1 TYR H 223      13.817  12.953  43.133  1.00 45.27           C  
ATOM   1735  CD2 TYR H 223      14.679  10.746  43.107  1.00 43.91           C  
ATOM   1736  CE1 TYR H 223      13.511  12.815  44.468  1.00 48.59           C  
ATOM   1737  CE2 TYR H 223      14.375  10.602  44.438  1.00 46.98           C  
ATOM   1738  CZ  TYR H 223      13.790  11.639  45.123  1.00 49.00           C  
ATOM   1739  OH  TYR H 223      13.478  11.491  46.492  1.00 50.88           O  
ATOM   1740  C   TYR H 223      16.459  12.687  39.397  1.00 31.97           C  
ATOM   1741  O   TYR H 223      16.057  13.466  38.536  1.00 40.50           O  
ATOM   1742  N   TRP H 224      17.277  11.652  39.105  1.00 27.51           N  
ATOM   1743  CA  TRP H 224      17.756  11.455  37.764  1.00 27.82           C  
ATOM   1744  CB  TRP H 224      19.279  11.656  37.644  1.00 26.23           C  
ATOM   1745  CG  TRP H 224      19.765  13.063  37.916  1.00 28.10           C  
ATOM   1746  CD2 TRP H 224      20.468  13.879  36.966  1.00 27.78           C  
ATOM   1747  CD1 TRP H 224      19.693  13.790  39.069  1.00 27.54           C  
ATOM   1748  NE1 TRP H 224      20.303  15.009  38.896  1.00 27.49           N  
ATOM   1749  CE2 TRP H 224      20.787  15.077  37.607  1.00 27.54           C  
ATOM   1750  CE3 TRP H 224      20.827  13.648  35.668  1.00 27.20           C  
ATOM   1751  CZ2 TRP H 224      21.468  16.066  36.955  1.00 27.91           C  
ATOM   1752  CZ3 TRP H 224      21.509  14.649  35.013  1.00 27.35           C  
ATOM   1753  CH2 TRP H 224      21.824  15.835  35.644  1.00 27.86           C  
ATOM   1754  C   TRP H 224      17.484  10.038  37.348  1.00 29.55           C  
ATOM   1755  O   TRP H 224      17.301   9.152  38.182  1.00 29.76           O  
ATOM   1756  N   GLY H 225      17.426   9.800  36.020  1.00 30.54           N  
ATOM   1757  CA  GLY H 225      17.241   8.475  35.492  1.00 30.56           C  
ATOM   1758  C   GLY H 225      18.600   7.836  35.411  1.00 31.94           C  
ATOM   1759  O   GLY H 225      19.611   8.490  35.660  1.00 34.13           O  
ATOM   1760  N   GLN H 226      18.652   6.531  35.066  1.00 36.53           N  
ATOM   1761  CA  GLN H 226      19.887   5.789  34.981  1.00 37.23           C  
ATOM   1762  CB  GLN H 226      19.741   4.260  34.872  1.00 39.54           C  
ATOM   1763  CG  GLN H 226      19.222   3.750  33.529  1.00 43.39           C  
ATOM   1764  CD  GLN H 226      17.706   3.764  33.530  1.00 43.59           C  
ATOM   1765  OE1 GLN H 226      17.069   4.376  34.386  1.00 44.46           O  
ATOM   1766  NE2 GLN H 226      17.112   3.057  32.535  1.00 43.38           N  
ATOM   1767  C   GLN H 226      20.692   6.227  33.791  1.00 37.04           C  
ATOM   1768  O   GLN H 226      21.911   6.072  33.776  1.00 41.42           O  
ATOM   1769  N   GLY H 227      20.030   6.713  32.723  1.00 37.77           N  
ATOM   1770  CA  GLY H 227      20.754   7.143  31.556  1.00 36.53           C  
ATOM   1771  C   GLY H 227      20.560   6.129  30.472  1.00 37.35           C  
ATOM   1772  O   GLY H 227      20.393   4.938  30.736  1.00 27.59           O  
ATOM   1773  N   THR H 228      20.559   6.596  29.206  1.00 31.69           N  
ATOM   1774  CA  THR H 228      20.408   5.716  28.081  1.00 32.20           C  
ATOM   1775  CB  THR H 228      19.146   5.951  27.303  1.00 31.93           C  
ATOM   1776  OG1 THR H 228      18.011   5.771  28.139  1.00 32.40           O  
ATOM   1777  CG2 THR H 228      19.105   4.959  26.128  1.00 31.12           C  
ATOM   1778  C   THR H 228      21.547   5.974  27.143  1.00 32.82           C  
ATOM   1779  O   THR H 228      21.832   7.118  26.791  1.00 31.71           O  
ATOM   1780  N   SER H 229      22.225   4.902  26.687  1.00 36.10           N  
ATOM   1781  CA  SER H 229      23.348   5.119  25.822  1.00 36.34           C  
ATOM   1782  CB  SER H 229      24.553   4.214  26.136  1.00 42.44           C  
ATOM   1783  OG  SER H 229      24.202   2.853  25.951  1.00 60.26           O  
ATOM   1784  C   SER H 229      22.930   4.874  24.407  1.00 35.79           C  
ATOM   1785  O   SER H 229      22.381   3.825  24.074  1.00 40.94           O  
ATOM   1786  N   VAL H 230      23.183   5.870  23.536  1.00 31.56           N  
ATOM   1787  CA  VAL H 230      22.836   5.761  22.149  1.00 32.74           C  
ATOM   1788  CB  VAL H 230      22.036   6.935  21.651  1.00 31.36           C  
ATOM   1789  CG1 VAL H 230      21.905   6.845  20.124  1.00 37.71           C  
ATOM   1790  CG2 VAL H 230      20.680   6.943  22.374  1.00 38.82           C  
ATOM   1791  C   VAL H 230      24.109   5.719  21.366  1.00 33.81           C  
ATOM   1792  O   VAL H 230      24.968   6.585  21.512  1.00 32.82           O  
ATOM   1793  N   THR H 231      24.266   4.685  20.517  1.00 35.95           N  
ATOM   1794  CA  THR H 231      25.449   4.596  19.710  1.00 36.35           C  
ATOM   1795  CB  THR H 231      26.224   3.331  19.934  1.00 34.48           C  
ATOM   1796  OG1 THR H 231      26.616   3.237  21.297  1.00 34.65           O  
ATOM   1797  CG2 THR H 231      27.465   3.341  19.024  1.00 34.18           C  
ATOM   1798  C   THR H 231      25.016   4.623  18.282  1.00 37.77           C  
ATOM   1799  O   THR H 231      24.188   3.818  17.857  1.00 36.71           O  
ATOM   1800  N   VAL H 232      25.560   5.565  17.488  1.00 35.23           N  
ATOM   1801  CA  VAL H 232      25.144   5.624  16.118  1.00 35.70           C  
ATOM   1802  CB  VAL H 232      24.777   7.007  15.670  1.00 41.56           C  
ATOM   1803  CG1 VAL H 232      24.351   6.944  14.195  1.00 41.88           C  
ATOM   1804  CG2 VAL H 232      23.688   7.561  16.607  1.00 41.81           C  
ATOM   1805  C   VAL H 232      26.278   5.150  15.274  1.00 37.49           C  
ATOM   1806  O   VAL H 232      27.348   5.756  15.256  1.00 44.90           O  
ATOM   1807  N   SER H 233      26.064   4.044  14.538  0.90 44.05           N  
ATOM   1808  CA  SER H 233      27.129   3.524  13.736  0.90 46.08           C  
ATOM   1809  CB  SER H 233      28.090   2.612  14.518  0.90 54.84           C  
ATOM   1810  OG  SER H 233      29.117   2.131  13.664  0.90 54.86           O  
ATOM   1811  C   SER H 233      26.540   2.700  12.641  0.90 47.66           C  
ATOM   1812  O   SER H 233      25.395   2.255  12.718  0.90 55.54           O  
ATOM   1813  N   SER H 234      27.334   2.485  11.575  1.00 54.73           N  
ATOM   1814  CA  SER H 234      26.896   1.713  10.454  1.00 56.01           C  
ATOM   1815  CB  SER H 234      27.447   2.235   9.118  1.00 55.98           C  
ATOM   1816  OG  SER H 234      26.952   3.541   8.861  1.00 53.95           O  
ATOM   1817  C   SER H 234      27.423   0.292  10.629  1.00 55.84           C  
ATOM   1818  O   SER H 234      27.882  -0.046  11.755  1.00 56.84           O  
ATOM   1819  OXT SER H 234      27.381  -0.473   9.629  1.00  0.00           O1-
TER    1820      SER H 234 
CONECT  155  703
CONECT  703  155
CONECT 1018 1610
CONECT 1610 1018
END
