# Supplementary material for: Fully automated antibody structure prediction using BIOVIA tools: Validation study
Source: PLoS One. 2017 May 18;12(5):e0177923. doi: 10.1371/journal.pone.0177923 (PMC5436848; doi:10.1371/journal.pone.0177923)
Supplement: S1 Dataset — Predicted structures using the Top5 framework method, Chothia CDR definition with no canonical filtering and generating 50 models. These were used in the detailed discussion of outliers and for comparison against predictions using canonical filtering. (ZIP) [file pone.0177923.s003.zip › 4PS4_LH_FV_FinalModel.pdb]

REMARK   Accelrys Discovery Studio PDB file
REMARK   Created:  2015-05-08T08:04:54Z
SSBOND   1 CYS L   23    CYS L   88                                     
SSBOND   2 CYS H  128    CYS H  203                                     
ATOM      1  N   GLU L   1      28.114  34.741  26.042  1.00 56.07           N1+
ATOM      2  CA  GLU L   1      27.388  33.651  26.735  1.00 54.61           C  
ATOM      3  CB  GLU L   1      27.280  32.418  25.824  1.00 55.56           C  
ATOM      4  CG  GLU L   1      26.519  31.255  26.461  1.00 65.13           C  
ATOM      5  CD  GLU L   1      25.042  31.612  26.454  1.00109.54           C  
ATOM      6  OE1 GLU L   1      24.685  32.625  25.796  1.00 78.62           O  
ATOM      7  OE2 GLU L   1      24.251  30.876  27.102  1.00 98.62           O1-
ATOM      8  C   GLU L   1      28.094  33.246  27.991  1.00 51.93           C  
ATOM      9  O   GLU L   1      29.310  33.070  28.005  1.00 54.11           O  
ATOM     10  N   ILE L   2      27.328  33.065  29.083  1.00 46.01           N  
ATOM     11  CA  ILE L   2      27.883  32.722  30.363  1.00 43.47           C  
ATOM     12  CB  ILE L   2      26.847  32.567  31.440  1.00 44.76           C  
ATOM     13  CG1 ILE L   2      26.035  33.857  31.643  1.00 41.47           C  
ATOM     14  CG2 ILE L   2      27.581  32.114  32.713  1.00 41.56           C  
ATOM     15  CD1 ILE L   2      26.846  34.999  32.243  1.00 46.88           C  
ATOM     16  C   ILE L   2      28.553  31.391  30.250  1.00 45.49           C  
ATOM     17  O   ILE L   2      28.036  30.465  29.628  1.00 48.19           O  
ATOM     18  N   VAL L   3      29.757  31.268  30.834  1.00 39.95           N  
ATOM     19  CA  VAL L   3      30.430  30.005  30.797  1.00 38.52           C  
ATOM     20  CB  VAL L   3      31.696  30.042  29.995  1.00 42.52           C  
ATOM     21  CG1 VAL L   3      32.708  30.941  30.725  1.00 41.41           C  
ATOM     22  CG2 VAL L   3      32.184  28.603  29.774  1.00 38.18           C  
ATOM     23  C   VAL L   3      30.805  29.669  32.205  1.00 41.03           C  
ATOM     24  O   VAL L   3      31.157  30.553  32.984  1.00 38.57           O  
ATOM     25  N   LEU L   4      30.716  28.374  32.577  1.00 38.49           N  
ATOM     26  CA  LEU L   4      31.092  27.986  33.907  1.00 36.73           C  
ATOM     27  CB  LEU L   4      30.100  27.033  34.599  1.00 36.54           C  
ATOM     28  CG  LEU L   4      28.762  27.686  35.000  1.00 37.09           C  
ATOM     29  CD1 LEU L   4      28.965  28.770  36.069  1.00 40.59           C  
ATOM     30  CD2 LEU L   4      27.992  28.198  33.778  1.00 48.74           C  
ATOM     31  C   LEU L   4      32.402  27.275  33.824  1.00 38.71           C  
ATOM     32  O   LEU L   4      32.534  26.272  33.124  1.00 40.59           O  
ATOM     33  N   THR L   5      33.415  27.786  34.550  1.00 36.27           N  
ATOM     34  CA  THR L   5      34.709  27.175  34.503  1.00 36.65           C  
ATOM     35  CB  THR L   5      35.800  28.139  34.137  1.00 40.08           C  
ATOM     36  OG1 THR L   5      35.532  28.719  32.868  1.00 45.33           O  
ATOM     37  CG2 THR L   5      37.140  27.387  34.101  1.00 46.10           C  
ATOM     38  C   THR L   5      35.020  26.644  35.866  1.00 36.25           C  
ATOM     39  O   THR L   5      34.996  27.379  36.852  1.00 39.88           O  
ATOM     40  N   GLN L   6      35.326  25.335  35.952  1.00 35.21           N  
ATOM     41  CA  GLN L   6      35.638  24.766  37.232  1.00 33.45           C  
ATOM     42  CB  GLN L   6      34.912  23.442  37.532  1.00 33.99           C  
ATOM     43  CG  GLN L   6      33.397  23.582  37.680  1.00 29.31           C  
ATOM     44  CD  GLN L   6      32.837  22.198  37.979  1.00 39.82           C  
ATOM     45  OE1 GLN L   6      32.037  21.657  37.218  1.00 34.42           O  
ATOM     46  NE2 GLN L   6      33.267  21.608  39.126  1.00 31.03           N  
ATOM     47  C   GLN L   6      37.103  24.474  37.279  1.00 36.35           C  
ATOM     48  O   GLN L   6      37.708  24.101  36.274  1.00 37.67           O  
ATOM     49  N   SER L   7      37.715  24.678  38.464  1.00 37.53           N  
ATOM     50  CA  SER L   7      39.109  24.384  38.657  0.79 39.38           C  
ATOM     51  CB  SER L   7      40.031  25.617  38.627  0.79 40.53           C  
ATOM     52  OG  SER L   7      40.130  26.134  37.309  0.79 55.83           O  
ATOM     53  C   SER L   7      39.246  23.793  40.021  1.00 37.80           C  
ATOM     54  O   SER L   7      38.474  24.119  40.923  1.00 40.01           O  
ATOM     55  N   PRO L   8      40.197  22.916  40.211  1.00 38.05           N  
ATOM     56  CA  PRO L   8      41.083  22.447  39.177  1.00 38.88           C  
ATOM     57  CD  PRO L   8      40.733  22.674  41.540  1.00 39.34           C  
ATOM     58  CB  PRO L   8      42.325  21.916  39.893  1.00 38.15           C  
ATOM     59  CG  PRO L   8      41.847  21.638  41.327  1.00 39.17           C  
ATOM     60  C   PRO L   8      40.372  21.381  38.408  1.00 39.12           C  
ATOM     61  O   PRO L   8      39.297  20.967  38.833  1.00 40.21           O  
ATOM     62  N   ALA L   9      40.928  20.941  37.265  1.00 34.88           N  
ATOM     63  CA  ALA L   9      40.306  19.898  36.503  1.00 34.56           C  
ATOM     64  CB  ALA L   9      41.047  19.589  35.192  1.00 37.80           C  
ATOM     65  C   ALA L   9      40.302  18.645  37.323  1.00 35.08           C  
ATOM     66  O   ALA L   9      39.307  17.923  37.363  1.00 35.11           O  
ATOM     67  N   THR L  10      41.429  18.345  37.998  1.00 32.88           N  
ATOM     68  CA  THR L  10      41.490  17.158  38.802  0.95 31.84           C  
ATOM     69  CB  THR L  10      42.309  16.061  38.182  0.83 35.24           C  
ATOM     70  OG1 THR L  10      41.796  15.729  36.900  1.00 57.93           O  
ATOM     71  CG2 THR L  10      42.248  14.825  39.092  1.00 48.19           C  
ATOM     72  C   THR L  10      42.145  17.534  40.092  1.00 34.85           C  
ATOM     73  O   THR L  10      42.992  18.426  40.132  1.00 36.22           O  
ATOM     74  N   LEU L  11      41.755  16.863  41.193  1.00 29.86           N  
ATOM     75  CA  LEU L  11      42.309  17.191  42.475  1.00 32.69           C  
ATOM     76  CB  LEU L  11      41.287  17.976  43.318  1.00 34.62           C  
ATOM     77  CG  LEU L  11      41.759  18.430  44.706  1.00 39.71           C  
ATOM     78  CD1 LEU L  11      42.910  19.442  44.606  1.00 49.77           C  
ATOM     79  CD2 LEU L  11      40.576  18.968  45.524  1.00 40.26           C  
ATOM     80  C   LEU L  11      42.622  15.900  43.172  1.00 33.59           C  
ATOM     81  O   LEU L  11      41.803  14.982  43.185  1.00 34.11           O  
ATOM     82  N   SER L  12      43.829  15.781  43.762  1.00 30.98           N  
ATOM     83  CA  SER L  12      44.146  14.554  44.440  1.00 29.99           C  
ATOM     84  CB  SER L  12      45.411  13.856  43.904  1.00 31.42           C  
ATOM     85  OG  SER L  12      45.198  13.414  42.571  1.00 46.17           O  
ATOM     86  C   SER L  12      44.378  14.857  45.886  1.00 31.46           C  
ATOM     87  O   SER L  12      45.281  15.612  46.244  1.00 36.57           O  
ATOM     88  N   LEU L  13      43.552  14.254  46.764  1.00 30.61           N  
ATOM     89  CA  LEU L  13      43.674  14.487  48.172  1.00 29.78           C  
ATOM     90  CB  LEU L  13      42.583  15.415  48.731  1.00 31.19           C  
ATOM     91  CG  LEU L  13      42.609  16.841  48.139  1.00 44.18           C  
ATOM     92  CD1 LEU L  13      41.493  17.708  48.740  1.00 34.50           C  
ATOM     93  CD2 LEU L  13      43.996  17.488  48.271  1.00 36.19           C  
ATOM     94  C   LEU L  13      43.520  13.170  48.863  1.00 33.03           C  
ATOM     95  O   LEU L  13      42.985  12.217  48.300  1.00 30.50           O  
ATOM     96  N   SER L  14      44.032  13.076  50.104  1.00 34.94           N  
ATOM     97  CA  SER L  14      43.885  11.872  50.865  1.00 34.85           C  
ATOM     98  CB  SER L  14      45.052  11.623  51.836  1.00 38.23           C  
ATOM     99  OG  SER L  14      46.259  11.456  51.107  1.00 47.36           O  
ATOM    100  C   SER L  14      42.630  12.000  51.664  1.00 34.39           C  
ATOM    101  O   SER L  14      42.069  13.086  51.805  1.00 37.68           O  
ATOM    102  N   PRO L  15      42.166  10.907  52.196  1.00 35.67           N  
ATOM    103  CA  PRO L  15      40.969  10.979  52.977  1.00 35.51           C  
ATOM    104  CD  PRO L  15      42.288   9.632  51.509  1.00 50.80           C  
ATOM    105  CB  PRO L  15      40.509   9.537  53.165  1.00 34.26           C  
ATOM    106  CG  PRO L  15      41.033   8.831  51.901  1.00 38.98           C  
ATOM    107  C   PRO L  15      41.224  11.735  54.238  1.00 39.28           C  
ATOM    108  O   PRO L  15      42.336  11.671  54.761  1.00 39.29           O  
ATOM    109  N   GLY L  16      40.211  12.475  54.723  1.00 37.85           N  
ATOM    110  CA  GLY L  16      40.343  13.215  55.942  1.00 34.91           C  
ATOM    111  C   GLY L  16      40.712  14.629  55.621  1.00 37.81           C  
ATOM    112  O   GLY L  16      40.563  15.515  56.460  1.00 40.78           O  
ATOM    113  N   GLU L  17      41.192  14.889  54.390  1.00 35.68           N  
ATOM    114  CA  GLU L  17      41.602  16.224  54.061  1.00 35.58           C  
ATOM    115  CB  GLU L  17      42.684  16.292  52.974  1.00 36.69           C  
ATOM    116  CG  GLU L  17      44.021  15.723  53.450  1.00 37.14           C  
ATOM    117  CD  GLU L  17      45.056  15.982  52.372  1.00 61.76           C  
ATOM    118  OE1 GLU L  17      44.755  15.705  51.181  1.00 54.29           O  
ATOM    119  OE2 GLU L  17      46.163  16.466  52.726  1.00 53.91           O1-
ATOM    120  C   GLU L  17      40.421  17.021  53.609  1.00 37.15           C  
ATOM    121  O   GLU L  17      39.371  16.477  53.267  1.00 34.28           O  
ATOM    122  N   ARG L  18      40.561  18.361  53.650  1.00 35.68           N  
ATOM    123  CA  ARG L  18      39.506  19.236  53.228  0.92 35.61           C  
ATOM    124  CB  ARG L  18      39.555  20.610  53.926  0.92 39.15           C  
ATOM    125  CG  ARG L  18      38.333  21.494  53.667  0.92 43.40           C  
ATOM    126  CD  ARG L  18      38.414  22.864  54.347  0.92 51.82           C  
ATOM    127  NE  ARG L  18      37.094  23.538  54.180  0.90 67.82           N  
ATOM    128  CZ  ARG L  18      36.935  24.835  54.571  0.90 58.49           C  
ATOM    129  NH1 ARG L  18      37.998  25.526  55.070  0.90 71.51           N1+
ATOM    130  NH2 ARG L  18      35.717  25.445  54.467  0.90 66.73           N  
ATOM    131  C   ARG L  18      39.667  19.454  51.756  1.00 37.20           C  
ATOM    132  O   ARG L  18      40.787  19.540  51.254  1.00 37.10           O  
ATOM    133  N   ALA L  19      38.544  19.540  51.013  1.00 35.13           N  
ATOM    134  CA  ALA L  19      38.649  19.741  49.598  1.00 33.89           C  
ATOM    135  CB  ALA L  19      38.071  18.583  48.766  1.00 36.26           C  
ATOM    136  C   ALA L  19      37.872  20.966  49.243  1.00 34.60           C  
ATOM    137  O   ALA L  19      36.809  21.226  49.806  1.00 34.24           O  
ATOM    138  N   THR L  20      38.412  21.767  48.302  1.00 34.12           N  
ATOM    139  CA  THR L  20      37.745  22.956  47.865  0.90 34.30           C  
ATOM    140  CB  THR L  20      38.488  24.206  48.238  0.90 37.90           C  
ATOM    141  OG1 THR L  20      38.681  24.267  49.643  0.90 42.81           O  
ATOM    142  CG2 THR L  20      37.670  25.419  47.776  0.90 37.31           C  
ATOM    143  C   THR L  20      37.700  22.903  46.369  1.00 35.94           C  
ATOM    144  O   THR L  20      38.732  22.760  45.715  1.00 37.38           O  
ATOM    145  N   LEU L  21      36.490  23.015  45.788  1.00 33.33           N  
ATOM    146  CA  LEU L  21      36.319  22.975  44.363  1.00 33.86           C  
ATOM    147  CB  LEU L  21      35.298  21.900  43.959  1.00 34.46           C  
ATOM    148  CG  LEU L  21      35.726  20.481  44.384  1.00 36.43           C  
ATOM    149  CD1 LEU L  21      34.598  19.466  44.181  1.00 39.17           C  
ATOM    150  CD2 LEU L  21      37.009  20.045  43.663  1.00 41.36           C  
ATOM    151  C   LEU L  21      35.747  24.302  43.975  1.00 34.30           C  
ATOM    152  O   LEU L  21      34.851  24.811  44.646  1.00 34.48           O  
ATOM    153  N   SER L  22      36.239  24.907  42.876  1.00 34.48           N  
ATOM    154  CA  SER L  22      35.748  26.212  42.542  0.70 35.32           C  
ATOM    155  CB  SER L  22      36.859  27.269  42.432  0.70 39.51           C  
ATOM    156  OG  SER L  22      37.758  26.923  41.390  0.75 48.99           O  
ATOM    157  C   SER L  22      35.026  26.166  41.231  1.00 34.39           C  
ATOM    158  O   SER L  22      35.337  25.366  40.352  1.00 37.03           O  
ATOM    159  N   CYS L  23      33.994  27.026  41.101  1.00 33.52           N  
ATOM    160  CA  CYS L  23      33.232  27.162  39.890  1.00 35.96           C  
ATOM    161  CB  CYS L  23      31.821  26.522  39.991  1.00 35.42           C  
ATOM    162  SG  CYS L  23      30.812  26.666  38.477  1.00 39.89           S  
ATOM    163  C   CYS L  23      33.100  28.639  39.661  1.00 36.67           C  
ATOM    164  O   CYS L  23      32.680  29.376  40.553  1.00 38.85           O  
ATOM    165  N   ARG L  24      33.479  29.118  38.458  1.00 35.17           N  
ATOM    166  CA  ARG L  24      33.413  30.531  38.206  0.91 35.48           C  
ATOM    167  CB  ARG L  24      34.784  31.169  37.924  0.91 38.45           C  
ATOM    168  CG  ARG L  24      35.728  31.132  39.127  0.91 47.02           C  
ATOM    169  CD  ARG L  24      37.032  31.905  38.914  0.91 59.62           C  
ATOM    170  NE  ARG L  24      36.703  33.357  38.968  0.89 91.05           N  
ATOM    171  CZ  ARG L  24      37.704  34.277  39.089  0.89 78.74           C  
ATOM    172  NH1 ARG L  24      39.001  33.864  39.176  0.89 88.06           N1+
ATOM    173  NH2 ARG L  24      37.411  35.610  39.119  0.89 94.94           N  
ATOM    174  C   ARG L  24      32.563  30.755  37.001  1.00 37.43           C  
ATOM    175  O   ARG L  24      32.646  30.022  36.017  1.00 41.14           O  
ATOM    176  N   ALA L  25      31.719  31.802  37.056  1.00 36.34           N  
ATOM    177  CA  ALA L  25      30.839  32.125  35.974  1.00 36.11           C  
ATOM    178  CB  ALA L  25      29.421  32.506  36.431  1.00 35.18           C  
ATOM    179  C   ALA L  25      31.414  33.319  35.278  1.00 39.09           C  
ATOM    180  O   ALA L  25      32.078  34.155  35.888  1.00 41.05           O  
ATOM    181  N   SER L  26      31.144  33.439  33.960  1.00 53.85           N  
ATOM    182  CA  SER L  26      31.618  34.535  33.157  1.00 55.45           C  
ATOM    183  CB  SER L  26      31.291  34.354  31.666  1.00 53.34           C  
ATOM    184  OG  SER L  26      29.886  34.378  31.461  1.00 53.57           O  
ATOM    185  C   SER L  26      30.972  35.818  33.606  1.00 60.98           C  
ATOM    186  O   SER L  26      31.608  36.872  33.575  1.00 63.51           O  
ATOM    187  N   LYS L  27      29.682  35.764  34.005  1.00 58.72           N  
ATOM    188  CA  LYS L  27      28.973  36.925  34.483  1.00 61.52           C  
ATOM    189  CB  LYS L  27      27.901  37.480  33.531  1.00 61.97           C  
ATOM    190  CG  LYS L  27      28.449  38.236  32.322  1.00 82.57           C  
ATOM    191  CD  LYS L  27      27.369  38.570  31.289  1.00 96.29           C  
ATOM    192  CE  LYS L  27      27.882  39.401  30.112  1.00117.20           C  
ATOM    193  NZ  LYS L  27      26.782  39.657  29.157  1.00 76.31           N1+
ATOM    194  C   LYS L  27      28.246  36.525  35.732  1.00 60.68           C  
ATOM    195  O   LYS L  27      28.242  35.353  36.102  1.00 61.47           O  
ATOM    196  N   SER L  28      27.613  37.503  36.417  1.00 55.01           N  
ATOM    197  CA  SER L  28      26.954  37.233  37.667  1.00 53.00           C  
ATOM    198  CB  SER L  28      26.555  38.502  38.438  1.00 54.82           C  
ATOM    199  OG  SER L  28      25.908  38.151  39.653  1.00 57.72           O  
ATOM    200  C   SER L  28      25.704  36.433  37.463  1.00 53.76           C  
ATOM    201  O   SER L  28      24.774  36.844  36.769  1.00 54.47           O  
ATOM    202  N   ILE L  29      25.724  35.209  38.015  1.00 50.52           N  
ATOM    203  CA  ILE L  29      24.657  34.256  38.151  1.00 49.17           C  
ATOM    204  CB  ILE L  29      25.075  32.816  38.044  1.00 45.88           C  
ATOM    205  CG1 ILE L  29      26.051  32.410  39.144  1.00 53.50           C  
ATOM    206  CG2 ILE L  29      25.639  32.605  36.630  1.00 49.00           C  
ATOM    207  CD1 ILE L  29      26.267  30.898  39.214  1.00 51.43           C  
ATOM    208  C   ILE L  29      23.817  34.503  39.369  1.00 48.80           C  
ATOM    209  O   ILE L  29      22.780  33.865  39.541  1.00 50.48           O  
ATOM    210  N   SER L  30      24.345  35.274  40.343  1.00 48.33           N  
ATOM    211  CA  SER L  30      23.630  35.515  41.565  1.00 47.82           C  
ATOM    212  CB  SER L  30      22.107  35.738  41.404  1.00 47.62           C  
ATOM    213  OG  SER L  30      21.500  36.076  42.643  1.00 55.68           O  
ATOM    214  C   SER L  30      23.906  34.303  42.407  1.00 47.57           C  
ATOM    215  O   SER L  30      24.926  33.641  42.240  1.00 50.97           O  
ATOM    216  N   LYS L  31      23.016  34.017  43.365  1.00 45.95           N  
ATOM    217  CA  LYS L  31      23.076  32.924  44.291  1.00 46.04           C  
ATOM    218  CB  LYS L  31      22.039  33.107  45.407  1.00 44.25           C  
ATOM    219  CG  LYS L  31      22.016  32.002  46.458  1.00 44.27           C  
ATOM    220  CD  LYS L  31      21.143  32.361  47.661  1.00 68.93           C  
ATOM    221  CE  LYS L  31      20.958  31.221  48.663  1.00108.67           C  
ATOM    222  NZ  LYS L  31      20.106  31.673  49.786  1.00 75.94           N1+
ATOM    223  C   LYS L  31      22.795  31.605  43.625  1.00 44.18           C  
ATOM    224  O   LYS L  31      23.040  30.557  44.222  1.00 47.56           O  
ATOM    225  N   TYR L  32      22.241  31.604  42.395  1.00 43.40           N  
ATOM    226  CA  TYR L  32      21.683  30.378  41.895  1.00 41.68           C  
ATOM    227  CB  TYR L  32      20.439  30.639  41.035  1.00 42.97           C  
ATOM    228  CG  TYR L  32      19.477  31.341  41.932  1.00 45.22           C  
ATOM    229  CD1 TYR L  32      19.502  32.713  42.043  1.00 53.63           C  
ATOM    230  CD2 TYR L  32      18.563  30.628  42.673  1.00 52.20           C  
ATOM    231  CE1 TYR L  32      18.619  33.366  42.870  1.00 40.61           C  
ATOM    232  CE2 TYR L  32      17.678  31.275  43.502  1.00 58.67           C  
ATOM    233  CZ  TYR L  32      17.705  32.645  43.600  1.00 66.70           C  
ATOM    234  OH  TYR L  32      16.796  33.310  44.451  1.00 53.97           O  
ATOM    235  C   TYR L  32      22.625  29.521  41.112  1.00 37.83           C  
ATOM    236  O   TYR L  32      22.756  29.613  39.892  1.00 41.02           O  
ATOM    237  N   LEU L  33      23.255  28.583  41.830  1.00 35.83           N  
ATOM    238  CA  LEU L  33      24.135  27.613  41.250  1.00 31.27           C  
ATOM    239  CB  LEU L  33      25.619  27.935  41.503  1.00 32.78           C  
ATOM    240  CG  LEU L  33      26.608  26.982  40.807  1.00 35.18           C  
ATOM    241  CD1 LEU L  33      26.586  27.177  39.281  1.00 54.68           C  
ATOM    242  CD2 LEU L  33      28.018  27.103  41.407  1.00 61.12           C  
ATOM    243  C   LEU L  33      23.833  26.308  41.931  1.00 33.35           C  
ATOM    244  O   LEU L  33      23.502  26.292  43.117  1.00 33.28           O  
ATOM    245  N   ALA L  34      23.923  25.177  41.198  1.00 31.46           N  
ATOM    246  CA  ALA L  34      23.667  23.890  41.794  1.00 29.71           C  
ATOM    247  CB  ALA L  34      22.489  23.137  41.151  1.00 25.92           C  
ATOM    248  C   ALA L  34      24.893  23.034  41.617  1.00 32.72           C  
ATOM    249  O   ALA L  34      25.679  23.248  40.694  1.00 33.96           O  
ATOM    250  N   TRP L  35      25.103  22.053  42.528  1.00 31.15           N  
ATOM    251  CA  TRP L  35      26.242  21.174  42.436  1.00 30.59           C  
ATOM    252  CB  TRP L  35      27.183  21.269  43.649  1.00 30.46           C  
ATOM    253  CG  TRP L  35      27.923  22.578  43.768  1.00 30.84           C  
ATOM    254  CD2 TRP L  35      29.232  22.813  43.229  1.00 35.86           C  
ATOM    255  CD1 TRP L  35      27.542  23.735  44.381  1.00 28.22           C  
ATOM    256  NE1 TRP L  35      28.533  24.680  44.258  1.00 29.05           N  
ATOM    257  CE2 TRP L  35      29.580  24.125  43.550  1.00 36.22           C  
ATOM    258  CE3 TRP L  35      30.078  22.003  42.526  1.00 31.37           C  
ATOM    259  CZ2 TRP L  35      30.783  24.648  43.173  1.00 37.32           C  
ATOM    260  CZ3 TRP L  35      31.290  22.535  42.145  1.00 33.70           C  
ATOM    261  CH2 TRP L  35      31.635  23.832  42.462  1.00 31.18           C  
ATOM    262  C   TRP L  35      25.767  19.747  42.386  1.00 32.85           C  
ATOM    263  O   TRP L  35      24.828  19.366  43.082  1.00 31.55           O  
ATOM    264  N   TYR L  36      26.434  18.913  41.556  1.00 31.15           N  
ATOM    265  CA  TYR L  36      26.069  17.527  41.410  1.00 29.43           C  
ATOM    266  CB  TYR L  36      25.555  17.170  40.002  1.00 25.98           C  
ATOM    267  CG  TYR L  36      24.303  17.924  39.703  1.00 32.78           C  
ATOM    268  CD1 TYR L  36      23.081  17.453  40.122  1.00 32.84           C  
ATOM    269  CD2 TYR L  36      24.348  19.098  38.989  1.00 30.66           C  
ATOM    270  CE1 TYR L  36      21.926  18.145  39.839  1.00 35.98           C  
ATOM    271  CE2 TYR L  36      23.197  19.795  38.703  1.00 28.99           C  
ATOM    272  CZ  TYR L  36      21.982  19.318  39.129  1.00 30.79           C  
ATOM    273  OH  TYR L  36      20.798  20.029  38.838  1.00 32.57           O  
ATOM    274  C   TYR L  36      27.305  16.691  41.589  1.00 29.34           C  
ATOM    275  O   TYR L  36      28.419  17.150  41.341  1.00 29.73           O  
ATOM    276  N   GLN L  37      27.129  15.432  42.046  1.00 29.14           N  
ATOM    277  CA  GLN L  37      28.231  14.515  42.192  1.00 28.56           C  
ATOM    278  CB  GLN L  37      28.393  13.954  43.618  1.00 26.76           C  
ATOM    279  CG  GLN L  37      29.569  12.984  43.763  1.00 27.82           C  
ATOM    280  CD  GLN L  37      29.493  12.339  45.141  1.00 33.17           C  
ATOM    281  OE1 GLN L  37      28.519  11.664  45.471  1.00 32.65           O  
ATOM    282  NE2 GLN L  37      30.547  12.544  45.975  1.00 30.13           N  
ATOM    283  C   GLN L  37      27.951  13.338  41.309  1.00 31.97           C  
ATOM    284  O   GLN L  37      26.821  12.855  41.253  1.00 32.55           O  
ATOM    285  N   GLN L  38      28.975  12.840  40.583  1.00 29.18           N  
ATOM    286  CA  GLN L  38      28.728  11.723  39.715  1.00 27.80           C  
ATOM    287  CB  GLN L  38      28.705  12.102  38.221  1.00 25.10           C  
ATOM    288  CG  GLN L  38      28.441  10.917  37.287  1.00 29.18           C  
ATOM    289  CD  GLN L  38      28.437  11.419  35.848  1.00 29.26           C  
ATOM    290  OE1 GLN L  38      29.040  12.442  35.527  1.00 36.27           O  
ATOM    291  NE2 GLN L  38      27.738  10.674  34.949  1.00 33.14           N  
ATOM    292  C   GLN L  38      29.813  10.704  39.887  1.00 30.22           C  
ATOM    293  O   GLN L  38      31.000  11.015  39.803  1.00 32.35           O  
ATOM    294  N   LYS L  39      29.419   9.437  40.129  1.00 33.01           N  
ATOM    295  CA  LYS L  39      30.371   8.368  40.239  1.00 35.98           C  
ATOM    296  CB  LYS L  39      30.080   7.388  41.389  1.00 36.11           C  
ATOM    297  CG  LYS L  39      30.286   8.036  42.762  1.00 37.19           C  
ATOM    298  CD  LYS L  39      29.731   7.231  43.938  1.00 46.35           C  
ATOM    299  CE  LYS L  39      29.890   7.941  45.286  1.00 51.56           C  
ATOM    300  NZ  LYS L  39      29.338   7.102  46.372  1.00 58.18           N1+
ATOM    301  C   LYS L  39      30.322   7.637  38.934  1.00 39.44           C  
ATOM    302  O   LYS L  39      29.368   7.786  38.173  1.00 37.08           O  
ATOM    303  N   PRO L  40      31.323   6.858  38.629  1.00 46.14           N  
ATOM    304  CA  PRO L  40      31.331   6.225  37.343  1.00 44.52           C  
ATOM    305  CD  PRO L  40      32.670   7.131  39.103  1.00 45.84           C  
ATOM    306  CB  PRO L  40      32.734   5.652  37.167  1.00 52.28           C  
ATOM    307  CG  PRO L  40      33.608   6.608  38.000  1.00 47.96           C  
ATOM    308  C   PRO L  40      30.228   5.246  37.151  1.00 42.30           C  
ATOM    309  O   PRO L  40      29.955   4.454  38.052  1.00 46.73           O  
ATOM    310  N   GLY L  41      29.589   5.301  35.966  1.00 44.55           N  
ATOM    311  CA  GLY L  41      28.548   4.389  35.610  1.00 44.74           C  
ATOM    312  C   GLY L  41      27.279   4.775  36.301  1.00 46.42           C  
ATOM    313  O   GLY L  41      26.317   4.009  36.297  1.00 47.37           O  
ATOM    314  N   GLN L  42      27.228   5.972  36.915  1.00 39.20           N  
ATOM    315  CA  GLN L  42      26.022   6.332  37.603  1.00 36.15           C  
ATOM    316  CB  GLN L  42      26.182   6.379  39.131  1.00 37.21           C  
ATOM    317  CG  GLN L  42      26.512   5.018  39.747  1.00 44.13           C  
ATOM    318  CD  GLN L  42      26.646   5.204  41.249  1.00 54.48           C  
ATOM    319  OE1 GLN L  42      26.459   6.303  41.769  1.00 63.13           O  
ATOM    320  NE2 GLN L  42      26.981   4.103  41.972  1.00 45.70           N  
ATOM    321  C   GLN L  42      25.617   7.700  37.158  1.00 34.88           C  
ATOM    322  O   GLN L  42      26.412   8.446  36.590  1.00 36.43           O  
ATOM    323  N   ALA L  43      24.334   8.042  37.387  1.00 33.03           N  
ATOM    324  CA  ALA L  43      23.819   9.336  37.048  1.00 33.99           C  
ATOM    325  CB  ALA L  43      22.283   9.389  36.997  1.00 34.64           C  
ATOM    326  C   ALA L  43      24.275  10.298  38.102  1.00 35.76           C  
ATOM    327  O   ALA L  43      24.708   9.899  39.182  1.00 36.02           O  
ATOM    328  N   PRO L  44      24.206  11.567  37.802  1.00 33.79           N  
ATOM    329  CA  PRO L  44      24.611  12.569  38.752  1.00 33.21           C  
ATOM    330  CD  PRO L  44      24.334  12.026  36.428  1.00 32.69           C  
ATOM    331  CB  PRO L  44      24.677  13.877  37.964  1.00 31.38           C  
ATOM    332  CG  PRO L  44      24.961  13.426  36.520  1.00 31.71           C  
ATOM    333  C   PRO L  44      23.636  12.624  39.885  1.00 33.50           C  
ATOM    334  O   PRO L  44      22.484  12.235  39.690  1.00 36.22           O  
ATOM    335  N   ARG L  45      24.082  13.059  41.086  1.00 32.29           N  
ATOM    336  CA  ARG L  45      23.146  13.225  42.160  1.00 32.56           C  
ATOM    337  CB  ARG L  45      23.278  12.237  43.337  1.00 34.11           C  
ATOM    338  CG  ARG L  45      24.566  12.302  44.151  1.00 49.11           C  
ATOM    339  CD  ARG L  45      24.569  11.271  45.285  1.00 80.37           C  
ATOM    340  NE  ARG L  45      25.743  11.534  46.164  1.00100.30           N  
ATOM    341  CZ  ARG L  45      25.667  11.232  47.493  1.00104.95           C  
ATOM    342  NH1 ARG L  45      24.520  10.700  48.006  1.00 69.22           N1+
ATOM    343  NH2 ARG L  45      26.732  11.467  48.315  1.00 79.84           N  
ATOM    344  C   ARG L  45      23.298  14.627  42.675  1.00 31.69           C  
ATOM    345  O   ARG L  45      24.407  15.150  42.778  1.00 32.23           O  
ATOM    346  N   LEU L  46      22.159  15.278  42.991  1.00 30.57           N  
ATOM    347  CA  LEU L  46      22.126  16.657  43.414  1.00 31.65           C  
ATOM    348  CB  LEU L  46      20.693  17.227  43.369  1.00 31.74           C  
ATOM    349  CG  LEU L  46      20.540  18.691  43.827  1.00 35.29           C  
ATOM    350  CD1 LEU L  46      21.261  19.663  42.880  1.00 33.14           C  
ATOM    351  CD2 LEU L  46      19.059  19.050  44.037  1.00 36.72           C  
ATOM    352  C   LEU L  46      22.616  16.802  44.826  1.00 32.86           C  
ATOM    353  O   LEU L  46      22.056  16.208  45.747  1.00 33.49           O  
ATOM    354  N   LEU L  47      23.762  17.501  45.008  1.00 32.45           N  
ATOM    355  CA  LEU L  47      24.294  17.838  46.307  0.93 32.22           C  
ATOM    356  CB  LEU L  47      25.820  18.023  46.267  0.93 33.45           C  
ATOM    357  CG  LEU L  47      26.591  16.734  45.925  0.93 34.61           C  
ATOM    358  CD1 LEU L  47      28.107  16.985  45.903  0.93 44.94           C  
ATOM    359  CD2 LEU L  47      26.211  15.586  46.876  0.93 36.08           C  
ATOM    360  C   LEU L  47      23.722  19.100  46.898  1.00 35.87           C  
ATOM    361  O   LEU L  47      23.259  19.111  48.040  1.00 39.19           O  
ATOM    362  N   ILE L  48      23.749  20.213  46.127  1.00 33.34           N  
ATOM    363  CA  ILE L  48      23.369  21.493  46.667  0.97 31.60           C  
ATOM    364  CB  ILE L  48      24.551  22.283  47.155  0.97 30.89           C  
ATOM    365  CG1 ILE L  48      25.196  21.558  48.348  0.97 33.32           C  
ATOM    366  CG2 ILE L  48      24.097  23.718  47.469  0.97 33.52           C  
ATOM    367  CD1 ILE L  48      26.551  22.116  48.769  0.97 47.97           C  
ATOM    368  C   ILE L  48      22.674  22.298  45.612  1.00 34.90           C  
ATOM    369  O   ILE L  48      22.944  22.141  44.422  1.00 33.70           O  
ATOM    370  N   TYR L  49      21.728  23.170  46.028  1.00 35.41           N  
ATOM    371  CA  TYR L  49      21.092  24.048  45.088  1.00 33.94           C  
ATOM    372  CB  TYR L  49      19.666  23.645  44.650  1.00 35.42           C  
ATOM    373  CG  TYR L  49      18.738  23.555  45.814  1.00 35.45           C  
ATOM    374  CD1 TYR L  49      18.321  24.675  46.483  1.00 41.68           C  
ATOM    375  CD2 TYR L  49      18.245  22.342  46.221  1.00 47.10           C  
ATOM    376  CE1 TYR L  49      17.456  24.592  47.549  1.00 40.97           C  
ATOM    377  CE2 TYR L  49      17.379  22.244  47.284  1.00 37.26           C  
ATOM    378  CZ  TYR L  49      16.982  23.372  47.955  1.00 45.95           C  
ATOM    379  OH  TYR L  49      16.093  23.281  49.047  1.00 47.75           O  
ATOM    380  C   TYR L  49      21.049  25.428  45.674  1.00 35.82           C  
ATOM    381  O   TYR L  49      21.216  25.610  46.880  1.00 33.89           O  
ATOM    382  N   SER L  50      20.870  26.447  44.805  1.00 39.50           N  
ATOM    383  CA  SER L  50      20.754  27.819  45.216  1.00 42.40           C  
ATOM    384  CB  SER L  50      19.488  28.094  46.046  1.00 42.65           C  
ATOM    385  OG  SER L  50      18.333  27.848  45.260  1.00 47.84           O  
ATOM    386  C   SER L  50      21.946  28.264  46.006  1.00 41.80           C  
ATOM    387  O   SER L  50      21.813  28.969  47.006  1.00 44.44           O  
ATOM    388  N   GLY L  51      23.149  27.829  45.602  1.00 41.14           N  
ATOM    389  CA  GLY L  51      24.357  28.342  46.181  1.00 40.40           C  
ATOM    390  C   GLY L  51      24.780  27.527  47.363  1.00 41.60           C  
ATOM    391  O   GLY L  51      25.915  27.050  47.401  1.00 43.35           O  
ATOM    392  N   SER L  52      23.881  27.315  48.351  1.00 40.76           N  
ATOM    393  CA  SER L  52      24.376  26.633  49.516  1.00 42.39           C  
ATOM    394  CB  SER L  52      24.924  27.611  50.567  1.00 42.32           C  
ATOM    395  OG  SER L  52      23.863  28.380  51.114  1.00 50.20           O  
ATOM    396  C   SER L  52      23.316  25.832  50.217  1.00 40.90           C  
ATOM    397  O   SER L  52      23.501  25.460  51.375  1.00 41.96           O  
ATOM    398  N   THR L  53      22.205  25.479  49.554  1.00 37.39           N  
ATOM    399  CA  THR L  53      21.209  24.734  50.275  1.00 35.74           C  
ATOM    400  CB  THR L  53      19.808  24.982  49.800  1.00 40.10           C  
ATOM    401  OG1 THR L  53      19.489  26.362  49.897  1.00 34.19           O  
ATOM    402  CG2 THR L  53      18.844  24.159  50.672  1.00 28.42           C  
ATOM    403  C   THR L  53      21.495  23.283  50.048  1.00 39.41           C  
ATOM    404  O   THR L  53      21.514  22.813  48.912  1.00 40.66           O  
ATOM    405  N   LEU L  54      21.737  22.535  51.143  1.00 38.33           N  
ATOM    406  CA  LEU L  54      22.078  21.144  51.036  0.90 38.62           C  
ATOM    407  CB  LEU L  54      22.757  20.612  52.313  0.80 40.17           C  
ATOM    408  CG  LEU L  54      23.275  19.164  52.216  0.80 44.67           C  
ATOM    409  CD1 LEU L  54      24.428  19.053  51.205  1.00 52.99           C  
ATOM    410  CD2 LEU L  54      23.649  18.612  53.602  1.00 43.51           C  
ATOM    411  C   LEU L  54      20.827  20.352  50.792  1.00 39.32           C  
ATOM    412  O   LEU L  54      19.804  20.565  51.441  1.00 39.65           O  
ATOM    413  N   GLN L  55      20.890  19.396  49.841  1.00 36.48           N  
ATOM    414  CA  GLN L  55      19.774  18.551  49.512  1.00 36.02           C  
ATOM    415  CB  GLN L  55      19.950  17.816  48.169  1.00 34.36           C  
ATOM    416  CG  GLN L  55      18.784  16.898  47.781  1.00 30.99           C  
ATOM    417  CD  GLN L  55      17.618  17.738  47.271  1.00 29.28           C  
ATOM    418  OE1 GLN L  55      17.604  18.961  47.397  1.00 52.12           O  
ATOM    419  NE2 GLN L  55      16.601  17.057  46.676  1.00 68.70           N  
ATOM    420  C   GLN L  55      19.645  17.524  50.595  1.00 38.79           C  
ATOM    421  O   GLN L  55      20.618  17.176  51.261  1.00 36.95           O  
ATOM    422  N   SER L  56      18.418  17.015  50.811  1.00 40.66           N  
ATOM    423  CA  SER L  56      18.232  16.060  51.861  0.88 42.92           C  
ATOM    424  CB  SER L  56      16.757  15.695  52.113  0.88 49.27           C  
ATOM    425  OG  SER L  56      16.037  16.838  52.551  0.85 48.13           O  
ATOM    426  C   SER L  56      18.951  14.804  51.490  1.00 41.46           C  
ATOM    427  O   SER L  56      19.016  14.428  50.320  1.00 43.94           O  
ATOM    428  N   GLY L  57      19.526  14.129  52.505  1.00 41.56           N  
ATOM    429  CA  GLY L  57      20.197  12.879  52.296  1.00 42.53           C  
ATOM    430  C   GLY L  57      21.649  13.113  52.015  1.00 45.57           C  
ATOM    431  O   GLY L  57      22.406  12.157  51.852  1.00 48.94           O  
ATOM    432  N   ILE L  58      22.089  14.386  51.963  1.00 40.63           N  
ATOM    433  CA  ILE L  58      23.472  14.653  51.675  1.00 38.54           C  
ATOM    434  CB  ILE L  58      23.672  15.806  50.733  1.00 39.37           C  
ATOM    435  CG1 ILE L  58      22.935  15.541  49.408  1.00 36.26           C  
ATOM    436  CG2 ILE L  58      25.185  16.016  50.553  1.00 38.91           C  
ATOM    437  CD1 ILE L  58      23.386  14.265  48.699  1.00 44.33           C  
ATOM    438  C   ILE L  58      24.143  14.985  52.974  1.00 39.11           C  
ATOM    439  O   ILE L  58      23.607  15.734  53.790  1.00 40.95           O  
ATOM    440  N   PRO L  59      25.313  14.439  53.183  1.00 38.23           N  
ATOM    441  CA  PRO L  59      26.011  14.619  54.429  1.00 37.06           C  
ATOM    442  CD  PRO L  59      25.706  13.210  52.512  1.00 39.67           C  
ATOM    443  CB  PRO L  59      27.184  13.644  54.395  1.00 37.12           C  
ATOM    444  CG  PRO L  59      26.699  12.520  53.464  1.00 40.43           C  
ATOM    445  C   PRO L  59      26.432  16.038  54.652  1.00 38.80           C  
ATOM    446  O   PRO L  59      26.638  16.774  53.691  1.00 40.71           O  
ATOM    447  N   ALA L  60      26.594  16.404  55.936  1.00 39.48           N  
ATOM    448  CA  ALA L  60      26.914  17.708  56.446  1.00 41.44           C  
ATOM    449  CB  ALA L  60      26.952  17.743  57.983  1.00 46.62           C  
ATOM    450  C   ALA L  60      28.252  18.166  55.953  1.00 39.09           C  
ATOM    451  O   ALA L  60      28.504  19.368  55.873  1.00 40.33           O  
ATOM    452  N   ARG L  61      29.159  17.228  55.637  1.00 38.08           N  
ATOM    453  CA  ARG L  61      30.506  17.558  55.255  1.00 36.81           C  
ATOM    454  CB  ARG L  61      31.296  16.355  54.718  1.00 35.19           C  
ATOM    455  CG  ARG L  61      31.316  15.123  55.615  1.00 38.31           C  
ATOM    456  CD  ARG L  61      32.154  13.993  55.016  1.00 36.03           C  
ATOM    457  NE  ARG L  61      31.565  13.651  53.690  1.00 38.90           N  
ATOM    458  CZ  ARG L  61      30.812  12.521  53.542  1.00 36.97           C  
ATOM    459  NH1 ARG L  61      30.683  11.644  54.577  1.00 33.31           N1+
ATOM    460  NH2 ARG L  61      30.195  12.264  52.353  1.00 31.76           N  
ATOM    461  C   ARG L  61      30.468  18.493  54.085  1.00 35.33           C  
ATOM    462  O   ARG L  61      31.362  19.327  53.929  1.00 38.65           O  
ATOM    463  N   PHE L  62      29.465  18.328  53.197  1.00 31.47           N  
ATOM    464  CA  PHE L  62      29.362  19.132  52.010  1.00 33.40           C  
ATOM    465  CB  PHE L  62      28.488  18.486  50.919  1.00 33.65           C  
ATOM    466  CG  PHE L  62      29.174  17.261  50.421  1.00 38.56           C  
ATOM    467  CD1 PHE L  62      30.126  17.352  49.436  1.00 40.10           C  
ATOM    468  CD2 PHE L  62      28.866  16.021  50.929  1.00 36.48           C  
ATOM    469  CE1 PHE L  62      30.763  16.229  48.968  1.00 43.44           C  
ATOM    470  CE2 PHE L  62      29.501  14.893  50.464  1.00 43.18           C  
ATOM    471  CZ  PHE L  62      30.454  14.993  49.481  1.00 37.16           C  
ATOM    472  C   PHE L  62      28.736  20.460  52.318  1.00 35.20           C  
ATOM    473  O   PHE L  62      27.762  20.551  53.064  1.00 37.62           O  
ATOM    474  N   SER L  63      29.297  21.539  51.729  1.00 35.37           N  
ATOM    475  CA  SER L  63      28.751  22.857  51.886  1.00 36.12           C  
ATOM    476  CB  SER L  63      29.382  23.682  53.022  1.00 38.29           C  
ATOM    477  OG  SER L  63      29.023  23.157  54.288  1.00 45.30           O  
ATOM    478  C   SER L  63      29.051  23.614  50.636  1.00 39.16           C  
ATOM    479  O   SER L  63      30.063  23.377  49.979  1.00 43.82           O  
ATOM    480  N   GLY L  64      28.167  24.568  50.285  1.00 40.32           N  
ATOM    481  CA  GLY L  64      28.404  25.371  49.125  1.00 39.20           C  
ATOM    482  C   GLY L  64      28.312  26.794  49.564  1.00 40.78           C  
ATOM    483  O   GLY L  64      27.626  27.115  50.534  1.00 40.63           O  
ATOM    484  N   SER L  65      29.018  27.693  48.854  1.00 39.56           N  
ATOM    485  CA  SER L  65      28.972  29.077  49.221  1.00 43.04           C  
ATOM    486  CB  SER L  65      29.977  29.444  50.324  1.00 44.87           C  
ATOM    487  OG  SER L  65      31.302  29.209  49.870  1.00 47.10           O  
ATOM    488  C   SER L  65      29.317  29.891  48.014  1.00 42.39           C  
ATOM    489  O   SER L  65      29.685  29.357  46.970  1.00 42.35           O  
ATOM    490  N   GLY L  66      29.198  31.229  48.140  1.00 43.27           N  
ATOM    491  CA  GLY L  66      29.543  32.107  47.059  1.00 40.23           C  
ATOM    492  C   GLY L  66      28.309  32.691  46.454  1.00 41.95           C  
ATOM    493  O   GLY L  66      27.193  32.219  46.663  1.00 41.67           O  
ATOM    494  N   SER L  67      28.509  33.788  45.698  1.00 39.34           N  
ATOM    495  CA  SER L  67      27.459  34.464  45.003  1.00 43.21           C  
ATOM    496  CB  SER L  67      26.712  35.489  45.876  1.00 46.20           C  
ATOM    497  OG  SER L  67      25.686  36.125  45.130  1.00 54.38           O  
ATOM    498  C   SER L  67      28.149  35.214  43.911  1.00 42.93           C  
ATOM    499  O   SER L  67      29.375  35.306  43.891  1.00 47.01           O  
ATOM    500  N   GLY L  68      27.385  35.768  42.958  1.00 41.00           N  
ATOM    501  CA  GLY L  68      28.035  36.506  41.919  1.00 41.64           C  
ATOM    502  C   GLY L  68      28.737  35.544  41.006  1.00 42.67           C  
ATOM    503  O   GLY L  68      28.116  34.649  40.439  1.00 43.83           O  
ATOM    504  N   THR L  69      30.030  35.818  40.738  1.00 41.44           N  
ATOM    505  CA  THR L  69      30.889  35.043  39.880  1.00 42.52           C  
ATOM    506  CB  THR L  69      31.991  35.869  39.285  1.00 44.48           C  
ATOM    507  OG1 THR L  69      32.849  36.357  40.306  1.00 45.39           O  
ATOM    508  CG2 THR L  69      31.358  37.043  38.520  1.00 42.98           C  
ATOM    509  C   THR L  69      31.547  33.845  40.515  1.00 43.29           C  
ATOM    510  O   THR L  69      31.834  32.876  39.813  1.00 46.00           O  
ATOM    511  N   ASP L  70      31.868  33.883  41.829  1.00 39.95           N  
ATOM    512  CA  ASP L  70      32.682  32.820  42.370  1.00 40.10           C  
ATOM    513  CB  ASP L  70      33.928  33.321  43.122  1.00 45.94           C  
ATOM    514  CG  ASP L  70      34.938  33.835  42.105  1.00 63.33           C  
ATOM    515  OD1 ASP L  70      34.869  33.395  40.928  1.00 76.20           O  
ATOM    516  OD2 ASP L  70      35.796  34.671  42.495  1.00 72.25           O1-
ATOM    517  C   ASP L  70      31.920  31.961  43.327  1.00 38.75           C  
ATOM    518  O   ASP L  70      31.291  32.455  44.261  1.00 41.20           O  
ATOM    519  N   PHE L  71      31.994  30.625  43.127  1.00 36.00           N  
ATOM    520  CA  PHE L  71      31.278  29.721  43.981  1.00 34.05           C  
ATOM    521  CB  PHE L  71      30.104  29.020  43.273  1.00 34.51           C  
ATOM    522  CG  PHE L  71      29.206  30.069  42.711  1.00 35.78           C  
ATOM    523  CD1 PHE L  71      29.449  30.577  41.457  1.00 26.98           C  
ATOM    524  CD2 PHE L  71      28.126  30.548  43.418  1.00 37.71           C  
ATOM    525  CE1 PHE L  71      28.633  31.543  40.921  1.00 33.35           C  
ATOM    526  CE2 PHE L  71      27.307  31.516  42.884  1.00 35.94           C  
ATOM    527  CZ  PHE L  71      27.557  32.017  41.632  1.00 31.56           C  
ATOM    528  C   PHE L  71      32.222  28.633  44.392  1.00 36.82           C  
ATOM    529  O   PHE L  71      33.180  28.331  43.680  1.00 35.25           O  
ATOM    530  N   THR L  72      31.984  28.026  45.575  1.00 35.00           N  
ATOM    531  CA  THR L  72      32.858  26.975  45.999  1.00 35.84           C  
ATOM    532  CB  THR L  72      33.863  27.419  47.019  1.00 37.52           C  
ATOM    533  OG1 THR L  72      34.661  28.467  46.488  1.00 46.96           O  
ATOM    534  CG2 THR L  72      34.746  26.219  47.397  1.00 44.16           C  
ATOM    535  C   THR L  72      32.058  25.878  46.624  1.00 36.32           C  
ATOM    536  O   THR L  72      31.060  26.114  47.304  1.00 38.66           O  
ATOM    537  N   LEU L  73      32.487  24.626  46.370  1.00 33.30           N  
ATOM    538  CA  LEU L  73      31.914  23.485  47.013  1.00 33.87           C  
ATOM    539  CB  LEU L  73      31.558  22.348  46.043  1.00 31.17           C  
ATOM    540  CG  LEU L  73      30.951  21.116  46.736  1.00 28.46           C  
ATOM    541  CD1 LEU L  73      29.613  21.459  47.415  1.00 34.88           C  
ATOM    542  CD2 LEU L  73      30.838  19.933  45.762  1.00 35.50           C  
ATOM    543  C   LEU L  73      33.010  22.987  47.898  1.00 35.59           C  
ATOM    544  O   LEU L  73      34.119  22.734  47.432  1.00 38.00           O  
ATOM    545  N   THR L  74      32.734  22.846  49.208  1.00 32.58           N  
ATOM    546  CA  THR L  74      33.781  22.432  50.096  1.00 34.29           C  
ATOM    547  CB  THR L  74      34.040  23.418  51.198  1.00 37.59           C  
ATOM    548  OG1 THR L  74      34.352  24.696  50.667  1.00 29.86           O  
ATOM    549  CG2 THR L  74      35.218  22.912  52.038  1.00 32.67           C  
ATOM    550  C   THR L  74      33.364  21.164  50.771  1.00 34.80           C  
ATOM    551  O   THR L  74      32.186  20.959  51.057  1.00 34.90           O  
ATOM    552  N   ILE L  75      34.341  20.265  51.012  1.00 32.30           N  
ATOM    553  CA  ILE L  75      34.090  19.057  51.745  1.00 33.88           C  
ATOM    554  CB  ILE L  75      34.438  17.811  50.981  1.00 33.50           C  
ATOM    555  CG1 ILE L  75      33.634  17.736  49.672  1.00 31.86           C  
ATOM    556  CG2 ILE L  75      34.191  16.608  51.906  1.00 31.50           C  
ATOM    557  CD1 ILE L  75      34.151  16.675  48.701  1.00 38.37           C  
ATOM    558  C   ILE L  75      35.000  19.124  52.939  1.00 37.33           C  
ATOM    559  O   ILE L  75      36.222  19.166  52.796  1.00 37.61           O  
ATOM    560  N   SER L  76      34.420  19.121  54.156  1.00 39.26           N  
ATOM    561  CA  SER L  76      35.176  19.308  55.367  1.00 40.02           C  
ATOM    562  CB  SER L  76      34.286  19.345  56.625  1.00 40.98           C  
ATOM    563  OG  SER L  76      33.619  18.105  56.802  1.00 40.15           O  
ATOM    564  C   SER L  76      36.192  18.226  55.554  1.00 42.71           C  
ATOM    565  O   SER L  76      37.364  18.520  55.784  1.00 43.47           O  
ATOM    566  N   SER L  77      35.767  16.947  55.488  1.00 39.20           N  
ATOM    567  CA  SER L  77      36.695  15.859  55.637  1.00 39.34           C  
ATOM    568  CB  SER L  77      36.614  15.144  56.996  1.00 31.47           C  
ATOM    569  OG  SER L  77      37.033  16.009  58.037  1.00 33.14           O  
ATOM    570  C   SER L  77      36.309  14.842  54.618  1.00 38.17           C  
ATOM    571  O   SER L  77      35.215  14.283  54.671  1.00 38.29           O  
ATOM    572  N   LEU L  78      37.224  14.540  53.684  1.00 35.99           N  
ATOM    573  CA  LEU L  78      36.919  13.630  52.622  1.00 34.18           C  
ATOM    574  CB  LEU L  78      38.034  13.528  51.567  1.00 33.66           C  
ATOM    575  CG  LEU L  78      38.252  14.798  50.727  1.00 35.56           C  
ATOM    576  CD1 LEU L  78      39.385  14.594  49.714  1.00 35.56           C  
ATOM    577  CD2 LEU L  78      36.956  15.247  50.035  1.00 35.49           C  
ATOM    578  C   LEU L  78      36.758  12.252  53.172  1.00 35.65           C  
ATOM    579  O   LEU L  78      37.473  11.837  54.085  1.00 38.01           O  
ATOM    580  N   GLU L  79      35.786  11.510  52.607  1.00 33.78           N  
ATOM    581  CA  GLU L  79      35.559  10.138  52.958  1.00 34.69           C  
ATOM    582  CB  GLU L  79      34.131   9.854  53.455  1.00 38.97           C  
ATOM    583  CG  GLU L  79      33.812  10.533  54.792  1.00 41.65           C  
ATOM    584  CD  GLU L  79      34.612   9.842  55.889  1.00 41.33           C  
ATOM    585  OE1 GLU L  79      34.906   8.627  55.731  1.00 56.96           O  
ATOM    586  OE2 GLU L  79      34.943  10.519  56.899  1.00 76.12           O1-
ATOM    587  C   GLU L  79      35.788   9.368  51.692  1.00 38.78           C  
ATOM    588  O   GLU L  79      35.797   9.945  50.607  1.00 37.76           O  
ATOM    589  N   PRO L  80      35.982   8.082  51.779  1.00 40.54           N  
ATOM    590  CA  PRO L  80      36.293   7.314  50.604  1.00 40.70           C  
ATOM    591  CD  PRO L  80      36.456   7.446  52.997  1.00 55.14           C  
ATOM    592  CB  PRO L  80      36.603   5.907  51.110  1.00 41.08           C  
ATOM    593  CG  PRO L  80      37.141   6.147  52.535  1.00 58.95           C  
ATOM    594  C   PRO L  80      35.239   7.374  49.542  1.00 38.86           C  
ATOM    595  O   PRO L  80      35.590   7.332  48.363  1.00 40.66           O  
ATOM    596  N   GLU L  81      33.956   7.481  49.928  1.00 39.44           N  
ATOM    597  CA  GLU L  81      32.865   7.478  48.992  1.00 37.75           C  
ATOM    598  CB  GLU L  81      31.471   7.343  49.638  1.00 40.25           C  
ATOM    599  CG  GLU L  81      31.085   8.458  50.612  1.00 41.74           C  
ATOM    600  CD  GLU L  81      31.234   7.934  52.033  1.00 79.19           C  
ATOM    601  OE1 GLU L  81      32.023   6.974  52.237  1.00 60.30           O  
ATOM    602  OE2 GLU L  81      30.551   8.487  52.936  1.00 52.00           O1-
ATOM    603  C   GLU L  81      32.863   8.726  48.162  1.00 37.40           C  
ATOM    604  O   GLU L  81      32.309   8.740  47.065  1.00 39.60           O  
ATOM    605  N   ASP L  82      33.460   9.809  48.688  1.00 34.79           N  
ATOM    606  CA  ASP L  82      33.457  11.139  48.135  1.00 33.33           C  
ATOM    607  CB  ASP L  82      34.096  12.162  49.088  1.00 34.91           C  
ATOM    608  CG  ASP L  82      33.206  12.288  50.318  1.00 36.74           C  
ATOM    609  OD1 ASP L  82      32.032  11.835  50.255  1.00 38.54           O  
ATOM    610  OD2 ASP L  82      33.690  12.841  51.341  1.00 40.84           O1-
ATOM    611  C   ASP L  82      34.175  11.246  46.819  1.00 34.47           C  
ATOM    612  O   ASP L  82      33.949  12.197  46.073  1.00 32.23           O  
ATOM    613  N   PHE L  83      35.113  10.344  46.497  1.00 31.92           N  
ATOM    614  CA  PHE L  83      35.806  10.554  45.259  0.95 31.05           C  
ATOM    615  CB  PHE L  83      37.039   9.648  45.136  0.95 30.17           C  
ATOM    616  CG  PHE L  83      37.910  10.116  46.255  1.00 40.02           C  
ATOM    617  CD1 PHE L  83      37.741   9.612  47.526  1.00 38.14           C  
ATOM    618  CD2 PHE L  83      38.869  11.081  46.050  1.00 46.94           C  
ATOM    619  CE1 PHE L  83      38.528  10.046  48.568  1.00 43.25           C  
ATOM    620  CE2 PHE L  83      39.659  11.519  47.087  1.00 41.23           C  
ATOM    621  CZ  PHE L  83      39.491  11.000  48.349  1.00 40.81           C  
ATOM    622  C   PHE L  83      34.843  10.356  44.123  1.00 30.72           C  
ATOM    623  O   PHE L  83      34.122   9.363  44.066  1.00 32.62           O  
ATOM    624  N   ALA L  84      34.796  11.335  43.191  1.00 27.76           N  
ATOM    625  CA  ALA L  84      33.885  11.298  42.076  1.00 29.18           C  
ATOM    626  CB  ALA L  84      32.404  11.299  42.489  1.00 28.67           C  
ATOM    627  C   ALA L  84      34.118  12.545  41.281  1.00 29.55           C  
ATOM    628  O   ALA L  84      35.057  13.292  41.549  1.00 31.94           O  
ATOM    629  N   VAL L  85      33.284  12.777  40.245  1.00 26.76           N  
ATOM    630  CA  VAL L  85      33.383  13.971  39.452  1.00 26.84           C  
ATOM    631  CB  VAL L  85      33.137  13.731  37.992  1.00 25.89           C  
ATOM    632  CG1 VAL L  85      33.208  15.075  37.250  1.00 25.15           C  
ATOM    633  CG2 VAL L  85      34.142  12.680  37.494  1.00 21.60           C  
ATOM    634  C   VAL L  85      32.307  14.895  39.939  1.00 29.24           C  
ATOM    635  O   VAL L  85      31.190  14.459  40.203  1.00 28.60           O  
ATOM    636  N   TYR L  86      32.617  16.203  40.080  1.00 28.75           N  
ATOM    637  CA  TYR L  86      31.646  17.139  40.584  1.00 29.92           C  
ATOM    638  CB  TYR L  86      32.124  17.915  41.825  1.00 30.05           C  
ATOM    639  CG  TYR L  86      32.249  16.972  42.971  1.00 31.70           C  
ATOM    640  CD1 TYR L  86      33.396  16.241  43.174  1.00 30.43           C  
ATOM    641  CD2 TYR L  86      31.209  16.826  43.855  1.00 30.32           C  
ATOM    642  CE1 TYR L  86      33.496  15.377  44.242  1.00 28.44           C  
ATOM    643  CE2 TYR L  86      31.303  15.966  44.921  1.00 29.79           C  
ATOM    644  CZ  TYR L  86      32.448  15.239  45.118  1.00 28.47           C  
ATOM    645  OH  TYR L  86      32.543  14.356  46.214  1.00 29.81           O  
ATOM    646  C   TYR L  86      31.377  18.173  39.529  1.00 30.60           C  
ATOM    647  O   TYR L  86      32.303  18.678  38.897  1.00 32.75           O  
ATOM    648  N   TYR L  87      30.084  18.517  39.320  1.00 28.58           N  
ATOM    649  CA  TYR L  87      29.728  19.487  38.316  1.00 26.95           C  
ATOM    650  CB  TYR L  87      28.807  18.954  37.198  1.00 26.60           C  
ATOM    651  CG  TYR L  87      29.489  17.914  36.376  1.00 26.62           C  
ATOM    652  CD1 TYR L  87      30.233  18.268  35.274  1.00 28.71           C  
ATOM    653  CD2 TYR L  87      29.379  16.581  36.699  1.00 29.42           C  
ATOM    654  CE1 TYR L  87      30.860  17.312  34.511  1.00 30.30           C  
ATOM    655  CE2 TYR L  87      30.004  15.619  35.938  1.00 38.72           C  
ATOM    656  CZ  TYR L  87      30.745  15.984  34.842  1.00 27.69           C  
ATOM    657  OH  TYR L  87      31.388  15.000  34.059  1.00 29.97           O  
ATOM    658  C   TYR L  87      28.916  20.577  38.953  1.00 27.90           C  
ATOM    659  O   TYR L  87      28.126  20.323  39.861  1.00 31.15           O  
ATOM    660  N   CYS L  88      29.106  21.832  38.485  1.00 25.76           N  
ATOM    661  CA  CYS L  88      28.305  22.945  38.920  1.00 28.30           C  
ATOM    662  CB  CYS L  88      29.129  24.207  39.286  1.00 27.57           C  
ATOM    663  SG  CYS L  88      30.263  24.762  37.972  1.00 35.61           S  
ATOM    664  C   CYS L  88      27.379  23.272  37.780  1.00 28.12           C  
ATOM    665  O   CYS L  88      27.681  22.971  36.627  1.00 28.57           O  
ATOM    666  N   GLN L  89      26.196  23.853  38.084  1.00 28.47           N  
ATOM    667  CA  GLN L  89      25.238  24.195  37.062  1.00 29.71           C  
ATOM    668  CB  GLN L  89      24.055  23.221  36.972  1.00 30.65           C  
ATOM    669  CG  GLN L  89      23.052  23.636  35.895  1.00 35.34           C  
ATOM    670  CD  GLN L  89      21.700  23.038  36.251  1.00 39.14           C  
ATOM    671  OE1 GLN L  89      20.680  23.394  35.664  1.00 35.21           O  
ATOM    672  NE2 GLN L  89      21.684  22.127  37.258  1.00 33.34           N  
ATOM    673  C   GLN L  89      24.601  25.503  37.424  1.00 33.19           C  
ATOM    674  O   GLN L  89      24.285  25.749  38.586  1.00 33.36           O  
ATOM    675  N   GLN L  90      24.380  26.372  36.419  1.00 32.39           N  
ATOM    676  CA  GLN L  90      23.729  27.634  36.625  1.00 32.71           C  
ATOM    677  CB  GLN L  90      24.148  28.669  35.565  1.00 31.48           C  
ATOM    678  CG  GLN L  90      23.494  30.038  35.722  1.00 36.90           C  
ATOM    679  CD  GLN L  90      23.602  30.765  34.389  1.00 36.49           C  
ATOM    680  OE1 GLN L  90      23.203  31.921  34.270  1.00 46.66           O  
ATOM    681  NE2 GLN L  90      24.134  30.067  33.350  1.00 33.16           N  
ATOM    682  C   GLN L  90      22.265  27.394  36.434  1.00 33.24           C  
ATOM    683  O   GLN L  90      21.864  26.644  35.548  1.00 32.72           O  
ATOM    684  N   HIS L  91      21.443  27.938  37.361  1.00 28.91           N  
ATOM    685  CA  HIS L  91      20.019  27.724  37.414  1.00 28.34           C  
ATOM    686  ND1 HIS L  91      19.362  27.762  41.207  1.00 43.17           N  
ATOM    687  CG  HIS L  91      19.767  27.460  39.925  1.00 26.58           C  
ATOM    688  CB  HIS L  91      19.372  28.244  38.710  1.00 27.43           C  
ATOM    689  NE2 HIS L  91      20.652  25.955  41.358  1.00 48.77           N  
ATOM    690  CD2 HIS L  91      20.553  26.352  40.038  1.00 36.05           C  
ATOM    691  CE1 HIS L  91      19.920  26.832  42.023  1.00 19.64           C  
ATOM    692  C   HIS L  91      19.338  28.400  36.271  1.00 29.91           C  
ATOM    693  O   HIS L  91      18.328  27.914  35.767  1.00 31.60           O  
ATOM    694  N   ASP L  92      19.871  29.555  35.842  1.00 29.71           N  
ATOM    695  CA  ASP L  92      19.240  30.320  34.810  1.00 31.33           C  
ATOM    696  CB  ASP L  92      19.876  31.705  34.601  1.00 33.25           C  
ATOM    697  CG  ASP L  92      19.595  32.574  35.819  1.00 32.46           C  
ATOM    698  OD1 ASP L  92      18.410  32.646  36.242  1.00 32.00           O  
ATOM    699  OD2 ASP L  92      20.571  33.178  36.342  1.00 99.00           O1-
ATOM    700  C   ASP L  92      19.375  29.594  33.514  1.00 30.12           C  
ATOM    701  O   ASP L  92      20.105  28.616  33.387  1.00 30.60           O  
ATOM    702  N   TYR L  93      18.610  30.069  32.520  1.00 30.27           N  
ATOM    703  CA  TYR L  93      18.611  29.577  31.177  1.00 32.18           C  
ATOM    704  CB  TYR L  93      17.354  30.081  30.452  1.00 32.54           C  
ATOM    705  CG  TYR L  93      17.256  29.618  29.043  1.00 37.75           C  
ATOM    706  CD1 TYR L  93      16.759  28.370  28.754  1.00 35.30           C  
ATOM    707  CD2 TYR L  93      17.641  30.451  28.016  1.00 35.94           C  
ATOM    708  CE1 TYR L  93      16.645  27.950  27.449  1.00 41.88           C  
ATOM    709  CE2 TYR L  93      17.530  30.038  26.713  1.00 34.89           C  
ATOM    710  CZ  TYR L  93      17.030  28.791  26.432  1.00 48.15           C  
ATOM    711  OH  TYR L  93      16.913  28.380  25.091  1.00 42.13           O  
ATOM    712  C   TYR L  93      19.818  30.213  30.560  1.00 34.14           C  
ATOM    713  O   TYR L  93      20.081  31.382  30.833  1.00 35.87           O  
ATOM    714  N   PRO L  94      20.627  29.512  29.808  1.00 34.09           N  
ATOM    715  CA  PRO L  94      20.516  28.105  29.542  1.00 34.20           C  
ATOM    716  CD  PRO L  94      21.658  30.152  29.009  1.00 34.34           C  
ATOM    717  CB  PRO L  94      21.422  27.842  28.339  1.00 35.16           C  
ATOM    718  CG  PRO L  94      22.449  28.986  28.395  1.00 32.66           C  
ATOM    719  C   PRO L  94      21.046  27.484  30.785  1.00 33.46           C  
ATOM    720  O   PRO L  94      21.749  28.179  31.514  1.00 35.30           O  
ATOM    721  N   TYR L  95      20.768  26.193  31.045  1.00 31.23           N  
ATOM    722  CA  TYR L  95      21.211  25.669  32.300  1.00 28.82           C  
ATOM    723  CB  TYR L  95      20.229  24.625  32.847  1.00 28.29           C  
ATOM    724  CG  TYR L  95      18.883  25.257  32.736  1.00 27.00           C  
ATOM    725  CD1 TYR L  95      18.496  26.258  33.593  1.00 26.73           C  
ATOM    726  CD2 TYR L  95      18.021  24.872  31.734  1.00 28.18           C  
ATOM    727  CE1 TYR L  95      17.258  26.845  33.475  1.00 29.13           C  
ATOM    728  CE2 TYR L  95      16.781  25.452  31.611  1.00 31.71           C  
ATOM    729  CZ  TYR L  95      16.397  26.440  32.484  1.00 28.34           C  
ATOM    730  OH  TYR L  95      15.126  27.038  32.357  1.00 49.60           O  
ATOM    731  C   TYR L  95      22.525  25.007  32.046  1.00 31.04           C  
ATOM    732  O   TYR L  95      22.642  23.785  32.007  1.00 31.65           O  
ATOM    733  N   THR L  96      23.572  25.844  31.950  1.00 35.70           N  
ATOM    734  CA  THR L  96      24.870  25.419  31.544  1.00 34.72           C  
ATOM    735  CB  THR L  96      25.737  26.563  31.099  1.00 34.36           C  
ATOM    736  OG1 THR L  96      25.779  27.565  32.105  1.00 34.74           O  
ATOM    737  CG2 THR L  96      25.174  27.148  29.793  1.00 36.02           C  
ATOM    738  C   THR L  96      25.523  24.738  32.694  1.00 31.94           C  
ATOM    739  O   THR L  96      25.313  25.084  33.855  1.00 31.79           O  
ATOM    740  N   PHE L  97      26.324  23.709  32.370  1.00 31.57           N  
ATOM    741  CA  PHE L  97      27.037  22.956  33.357  1.00 31.69           C  
ATOM    742  CB  PHE L  97      26.930  21.429  33.174  1.00 28.09           C  
ATOM    743  CG  PHE L  97      25.549  20.950  33.476  1.00 32.96           C  
ATOM    744  CD1 PHE L  97      24.534  21.082  32.556  1.00 31.28           C  
ATOM    745  CD2 PHE L  97      25.278  20.341  34.679  1.00 35.62           C  
ATOM    746  CE1 PHE L  97      23.267  20.628  32.842  1.00 27.20           C  
ATOM    747  CE2 PHE L  97      24.014  19.886  34.969  1.00 25.22           C  
ATOM    748  CZ  PHE L  97      23.003  20.028  34.050  1.00 33.92           C  
ATOM    749  C   PHE L  97      28.490  23.265  33.171  1.00 33.56           C  
ATOM    750  O   PHE L  97      28.921  23.667  32.090  1.00 34.03           O  
ATOM    751  N   GLY L  98      29.280  23.105  34.250  1.00 32.37           N  
ATOM    752  CA  GLY L  98      30.701  23.300  34.172  1.00 32.27           C  
ATOM    753  C   GLY L  98      31.292  22.030  33.627  1.00 33.07           C  
ATOM    754  O   GLY L  98      30.590  21.041  33.427  1.00 34.71           O  
ATOM    755  N   GLN L  99      32.616  22.042  33.373  1.00 32.73           N  
ATOM    756  CA  GLN L  99      33.366  20.951  32.805  1.00 33.11           C  
ATOM    757  CB  GLN L  99      34.794  21.363  32.412  1.00 37.27           C  
ATOM    758  CG  GLN L  99      34.822  22.481  31.368  1.00 47.14           C  
ATOM    759  CD  GLN L  99      34.080  21.992  30.132  1.00 71.53           C  
ATOM    760  OE1 GLN L  99      34.048  20.797  29.842  1.00 64.73           O  
ATOM    761  NE2 GLN L  99      33.461  22.943  29.383  1.00 56.90           N  
ATOM    762  C   GLN L  99      33.466  19.796  33.762  1.00 32.38           C  
ATOM    763  O   GLN L  99      33.557  18.644  33.342  1.00 34.62           O  
ATOM    764  N   GLY L 100      33.509  20.072  35.080  1.00 33.27           N  
ATOM    765  CA  GLY L 100      33.596  19.015  36.050  1.00 32.58           C  
ATOM    766  C   GLY L 100      34.978  18.979  36.621  1.00 34.55           C  
ATOM    767  O   GLY L 100      35.955  19.317  35.953  1.00 36.36           O  
ATOM    768  N   THR L 101      35.078  18.579  37.906  1.00 29.19           N  
ATOM    769  CA  THR L 101      36.346  18.430  38.556  1.00 29.90           C  
ATOM    770  CB  THR L 101      36.534  19.379  39.716  1.00 27.56           C  
ATOM    771  OG1 THR L 101      37.867  19.320  40.189  1.00 36.18           O  
ATOM    772  CG2 THR L 101      35.577  19.023  40.861  1.00 25.68           C  
ATOM    773  C   THR L 101      36.391  17.023  39.069  1.00 28.45           C  
ATOM    774  O   THR L 101      35.445  16.554  39.699  1.00 30.44           O  
ATOM    775  N   LYS L 102      37.486  16.287  38.796  1.00 26.82           N  
ATOM    776  CA  LYS L 102      37.522  14.941  39.289  1.00 27.16           C  
ATOM    777  CB  LYS L 102      38.137  13.905  38.328  1.00 28.33           C  
ATOM    778  CG  LYS L 102      38.083  12.485  38.902  1.00 38.80           C  
ATOM    779  CD  LYS L 102      38.262  11.367  37.873  1.00 40.59           C  
ATOM    780  CE  LYS L 102      38.089   9.965  38.467  1.00 71.37           C  
ATOM    781  NZ  LYS L 102      37.887   8.971  37.390  1.00 88.76           N1+
ATOM    782  C   LYS L 102      38.323  14.927  40.546  1.00 30.17           C  
ATOM    783  O   LYS L 102      39.439  15.449  40.600  1.00 30.65           O  
ATOM    784  N   LEU L 103      37.747  14.328  41.603  1.00 28.18           N  
ATOM    785  CA  LEU L 103      38.400  14.250  42.876  1.00 27.98           C  
ATOM    786  CB  LEU L 103      37.433  14.576  44.030  1.00 28.03           C  
ATOM    787  CG  LEU L 103      38.037  14.521  45.442  1.00 34.00           C  
ATOM    788  CD1 LEU L 103      39.211  15.500  45.591  1.00 30.18           C  
ATOM    789  CD2 LEU L 103      36.943  14.753  46.500  1.00 32.27           C  
ATOM    790  C   LEU L 103      38.889  12.842  43.007  1.00 30.46           C  
ATOM    791  O   LEU L 103      38.099  11.897  42.974  1.00 30.95           O  
ATOM    792  N   GLU L 104      40.219  12.674  43.158  1.00 29.15           N  
ATOM    793  CA  GLU L 104      40.811  11.367  43.196  1.00 31.08           C  
ATOM    794  CB  GLU L 104      41.825  11.150  42.067  1.00 33.96           C  
ATOM    795  CG  GLU L 104      42.415   9.745  42.046  1.00 50.00           C  
ATOM    796  CD  GLU L 104      43.555   9.762  41.044  1.00 57.57           C  
ATOM    797  OE1 GLU L 104      44.476  10.604  41.217  1.00 72.80           O  
ATOM    798  OE2 GLU L 104      43.517   8.939  40.092  1.00 51.50           O1-
ATOM    799  C   GLU L 104      41.553  11.202  44.485  1.00 30.33           C  
ATOM    800  O   GLU L 104      41.920  12.178  45.138  1.00 31.63           O  
ATOM    801  N   ILE L 105      41.789   9.932  44.880  1.00 29.57           N  
ATOM    802  CA  ILE L 105      42.458   9.635  46.115  0.93 32.46           C  
ATOM    803  CB  ILE L 105      42.115   8.283  46.671  0.93 35.41           C  
ATOM    804  CG1 ILE L 105      40.615   8.190  46.988  0.93 37.37           C  
ATOM    805  CG2 ILE L 105      43.017   8.021  47.888  0.93 29.41           C  
ATOM    806  CD1 ILE L 105      40.145   6.767  47.282  0.93 40.18           C  
ATOM    807  C   ILE L 105      43.926   9.616  45.862  1.00 33.00           C  
ATOM    808  O   ILE L 105      44.408   8.942  44.954  1.00 31.89           O  
ATOM    809  N   LYS L 106      44.683  10.374  46.675  1.00 31.68           N  
ATOM    810  CA  LYS L 106      46.101  10.365  46.500  1.00 31.70           C  
ATOM    811  CB  LYS L 106      46.799  11.661  46.939  1.00 32.21           C  
ATOM    812  CG  LYS L 106      48.291  11.644  46.608  1.00 32.37           C  
ATOM    813  CD  LYS L 106      48.970  13.011  46.684  1.00 46.19           C  
ATOM    814  CE  LYS L 106      50.460  12.958  46.347  1.00 63.38           C  
ATOM    815  NZ  LYS L 106      51.026  14.324  46.344  1.00 77.40           N1+
ATOM    816  C   LYS L 106      46.649   9.234  47.360  1.00 33.72           C  
ATOM    817  O   LYS L 106      46.322   9.200  48.577  1.00 37.66           O  
ATOM    818  OXT LYS L 106      47.404   8.388  46.810  1.00  0.00           O1-
TER     819      LYS L 106 
HETATM  820  N   UNK H 107       7.951   6.258  45.733  1.00 52.20           N  
HETATM  821  CA  UNK H 107       9.243   6.930  45.472  1.00 49.25           C  
HETATM  822  C   UNK H 107       9.293   7.373  44.050  1.00 49.60           C  
HETATM  823  O   UNK H 107       8.663   6.779  43.177  1.00 47.25           O  
ATOM    824  N   VAL H 108      10.048   8.452  43.780  1.00 46.78           N  
ATOM    825  CA  VAL H 108      10.092   8.934  42.436  1.00 44.76           C  
ATOM    826  CB  VAL H 108      10.530  10.367  42.328  1.00 45.86           C  
ATOM    827  CG1 VAL H 108      10.683  10.729  40.841  1.00 46.15           C  
ATOM    828  CG2 VAL H 108       9.510  11.244  43.072  1.00 40.24           C  
ATOM    829  C   VAL H 108      11.074   8.100  41.678  1.00 43.99           C  
ATOM    830  O   VAL H 108      12.161   7.804  42.175  1.00 41.21           O  
ATOM    831  N   THR H 109      10.695   7.673  40.455  1.00 41.85           N  
ATOM    832  CA  THR H 109      11.600   6.911  39.640  1.00 41.47           C  
ATOM    833  CB  THR H 109      11.332   5.433  39.653  1.00 43.82           C  
ATOM    834  OG1 THR H 109      10.064   5.159  39.076  1.00 46.63           O  
ATOM    835  CG2 THR H 109      11.368   4.933  41.107  1.00 46.70           C  
ATOM    836  C   THR H 109      11.439   7.359  38.221  1.00 40.03           C  
ATOM    837  O   THR H 109      10.351   7.748  37.799  1.00 39.21           O  
ATOM    838  N   LEU H 110      12.547   7.335  37.450  1.00 36.82           N  
ATOM    839  CA  LEU H 110      12.492   7.676  36.055  0.95 36.01           C  
ATOM    840  CB  LEU H 110      13.101   9.048  35.717  0.95 35.52           C  
ATOM    841  CG  LEU H 110      12.372  10.236  36.371  0.95 36.18           C  
ATOM    842  CD1 LEU H 110      12.561  10.237  37.895  0.95 41.08           C  
ATOM    843  CD2 LEU H 110      12.780  11.567  35.722  0.95 31.06           C  
ATOM    844  C   LEU H 110      13.305   6.655  35.322  1.00 34.76           C  
ATOM    845  O   LEU H 110      14.345   6.220  35.816  1.00 36.87           O  
ATOM    846  N   LYS H 111      12.843   6.215  34.130  1.00 37.00           N  
ATOM    847  CA  LYS H 111      13.640   5.273  33.392  1.00 38.48           C  
ATOM    848  CB  LYS H 111      13.184   3.811  33.513  1.00 40.64           C  
ATOM    849  CG  LYS H 111      14.167   2.859  32.831  1.00 47.42           C  
ATOM    850  CD  LYS H 111      13.981   1.385  33.188  1.00 74.90           C  
ATOM    851  CE  LYS H 111      14.987   0.474  32.483  1.00 89.69           C  
ATOM    852  NZ  LYS H 111      14.757  -0.934  32.875  1.00 85.63           N1+
ATOM    853  C   LYS H 111      13.598   5.632  31.938  1.00 39.16           C  
ATOM    854  O   LYS H 111      12.530   5.865  31.373  1.00 40.84           O  
ATOM    855  N   GLU H 112      14.783   5.687  31.292  1.00 39.82           N  
ATOM    856  CA  GLU H 112      14.867   6.033  29.900  1.00 40.74           C  
ATOM    857  CB  GLU H 112      16.188   6.722  29.512  1.00 41.32           C  
ATOM    858  CG  GLU H 112      16.479   8.015  30.275  1.00 39.91           C  
ATOM    859  CD  GLU H 112      17.087   7.639  31.623  1.00 40.73           C  
ATOM    860  OE1 GLU H 112      17.239   6.416  31.888  1.00 35.67           O  
ATOM    861  OE2 GLU H 112      17.410   8.573  32.404  1.00 38.79           O1-
ATOM    862  C   GLU H 112      14.817   4.780  29.081  1.00 40.65           C  
ATOM    863  O   GLU H 112      15.196   3.705  29.543  1.00 41.39           O  
ATOM    864  N   SER H 113      14.331   4.900  27.827  1.00 39.20           N  
ATOM    865  CA  SER H 113      14.315   3.795  26.909  1.00 41.48           C  
ATOM    866  CB  SER H 113      12.952   3.089  26.807  1.00 47.20           C  
ATOM    867  OG  SER H 113      11.981   3.979  26.277  1.00 43.42           O  
ATOM    868  C   SER H 113      14.623   4.362  25.555  1.00 46.74           C  
ATOM    869  O   SER H 113      14.291   5.513  25.271  1.00 46.80           O  
ATOM    870  N   GLY H 114      15.275   3.572  24.673  1.00 49.42           N  
ATOM    871  CA  GLY H 114      15.590   4.088  23.369  1.00 46.15           C  
ATOM    872  C   GLY H 114      16.266   3.016  22.562  1.00 47.82           C  
ATOM    873  O   GLY H 114      16.611   1.947  23.061  1.00 52.13           O  
ATOM    874  N   PRO H 115      16.465   3.342  21.306  1.00 47.28           N  
ATOM    875  CA  PRO H 115      16.983   2.476  20.268  1.00 47.72           C  
ATOM    876  CD  PRO H 115      16.212   4.692  20.833  1.00 49.37           C  
ATOM    877  CB  PRO H 115      16.868   3.286  18.976  1.00 46.65           C  
ATOM    878  CG  PRO H 115      16.873   4.751  19.448  1.00 48.43           C  
ATOM    879  C   PRO H 115      18.348   1.893  20.437  1.00 52.20           C  
ATOM    880  O   PRO H 115      18.601   0.823  19.886  1.00 54.30           O  
ATOM    881  N   VAL H 116      19.235   2.619  21.125  1.00 49.98           N  
ATOM    882  CA  VAL H 116      20.597   2.326  21.443  0.93 48.45           C  
ATOM    883  CB  VAL H 116      20.840   1.066  22.201  0.92 55.85           C  
ATOM    884  CG1 VAL H 116      20.720  -0.172  21.298  1.00 70.02           C  
ATOM    885  CG2 VAL H 116      22.219   1.266  22.826  0.92 49.45           C  
ATOM    886  C   VAL H 116      21.514   2.370  20.257  1.00 49.67           C  
ATOM    887  O   VAL H 116      22.722   2.523  20.437  1.00 49.01           O  
ATOM    888  N   LEU H 117      20.991   2.316  19.016  1.00 45.04           N  
ATOM    889  CA  LEU H 117      21.871   2.412  17.885  1.00 45.55           C  
ATOM    890  CB  LEU H 117      22.272   1.034  17.311  1.00 48.78           C  
ATOM    891  CG  LEU H 117      23.350   1.044  16.203  1.00 68.18           C  
ATOM    892  CD1 LEU H 117      22.869   1.760  14.937  1.00 50.28           C  
ATOM    893  CD2 LEU H 117      24.694   1.581  16.718  1.00 67.26           C  
ATOM    894  C   LEU H 117      21.103   3.158  16.843  1.00 45.92           C  
ATOM    895  O   LEU H 117      20.001   2.751  16.478  1.00 48.80           O  
ATOM    896  N   VAL H 118      21.659   4.284  16.350  1.00 41.31           N  
ATOM    897  CA  VAL H 118      20.969   5.067  15.362  0.90 42.71           C  
ATOM    898  CB  VAL H 118      20.469   6.370  15.914  0.90 46.36           C  
ATOM    899  CG1 VAL H 118      19.752   7.148  14.800  0.88 53.04           C  
ATOM    900  CG2 VAL H 118      19.590   6.079  17.143  0.88 58.18           C  
ATOM    901  C   VAL H 118      21.943   5.399  14.274  1.00 45.84           C  
ATOM    902  O   VAL H 118      23.110   5.681  14.532  1.00 46.90           O  
ATOM    903  N   LYS H 119      21.474   5.366  13.011  1.00 45.83           N  
ATOM    904  CA  LYS H 119      22.317   5.681  11.893  1.00 45.40           C  
ATOM    905  CB  LYS H 119      21.845   5.037  10.579  1.00 46.65           C  
ATOM    906  CG  LYS H 119      21.905   3.508  10.627  1.00 49.39           C  
ATOM    907  CD  LYS H 119      21.143   2.819   9.496  1.00 63.95           C  
ATOM    908  CE  LYS H 119      21.213   1.292   9.558  1.00 94.11           C  
ATOM    909  NZ  LYS H 119      22.605   0.841   9.339  1.00 72.01           N1+
ATOM    910  C   LYS H 119      22.311   7.166  11.731  1.00 43.54           C  
ATOM    911  O   LYS H 119      21.377   7.852  12.142  1.00 44.58           O  
ATOM    912  N   PRO H 120      23.340   7.684  11.130  1.00 46.44           N  
ATOM    913  CA  PRO H 120      23.434   9.105  10.986  1.00 48.32           C  
ATOM    914  CD  PRO H 120      24.646   7.047  11.174  1.00 48.03           C  
ATOM    915  CB  PRO H 120      24.846   9.371  10.470  1.00 49.46           C  
ATOM    916  CG  PRO H 120      25.661   8.197  11.044  1.00 48.21           C  
ATOM    917  C   PRO H 120      22.343   9.632  10.114  1.00 49.15           C  
ATOM    918  O   PRO H 120      21.878   8.912   9.232  1.00 47.09           O  
ATOM    919  N   THR H 121      21.932  10.890  10.361  1.00 49.94           N  
ATOM    920  CA  THR H 121      20.896  11.565   9.633  1.00 48.83           C  
ATOM    921  CB  THR H 121      21.048  11.358   8.153  1.00 49.43           C  
ATOM    922  OG1 THR H 121      22.335  11.793   7.742  1.00 54.11           O  
ATOM    923  CG2 THR H 121      19.971  12.158   7.405  1.00 49.67           C  
ATOM    924  C   THR H 121      19.553  11.038  10.059  1.00 47.82           C  
ATOM    925  O   THR H 121      18.517  11.557   9.648  1.00 51.28           O  
ATOM    926  N   GLU H 122      19.514  10.043  10.964  1.00 43.51           N  
ATOM    927  CA  GLU H 122      18.244   9.519  11.384  1.00 43.19           C  
ATOM    928  CB  GLU H 122      18.262   8.042  11.808  1.00 45.39           C  
ATOM    929  CG  GLU H 122      18.432   7.055  10.654  1.00 49.99           C  
ATOM    930  CD  GLU H 122      18.246   5.662  11.236  1.00 77.58           C  
ATOM    931  OE1 GLU H 122      18.978   5.321  12.202  1.00 75.75           O  
ATOM    932  OE2 GLU H 122      17.364   4.920  10.730  1.00 53.05           O1-
ATOM    933  C   GLU H 122      17.767  10.289  12.574  1.00 45.63           C  
ATOM    934  O   GLU H 122      18.481  11.135  13.112  1.00 46.49           O  
ATOM    935  N   THR H 123      16.513  10.019  12.996  1.00 44.06           N  
ATOM    936  CA  THR H 123      15.955  10.691  14.133  1.00 45.24           C  
ATOM    937  CB  THR H 123      14.553  11.186  13.952  1.00 47.06           C  
ATOM    938  OG1 THR H 123      13.702  10.123  13.555  1.00 46.43           O  
ATOM    939  CG2 THR H 123      14.540  12.309  12.918  1.00 46.12           C  
ATOM    940  C   THR H 123      15.906   9.756  15.295  1.00 45.66           C  
ATOM    941  O   THR H 123      15.520   8.594  15.172  1.00 45.14           O  
ATOM    942  N   LEU H 124      16.299  10.281  16.472  1.00 44.95           N  
ATOM    943  CA  LEU H 124      16.323   9.534  17.692  1.00 42.23           C  
ATOM    944  CB  LEU H 124      17.534   9.906  18.573  1.00 40.87           C  
ATOM    945  CG  LEU H 124      17.600   9.213  19.948  1.00 39.49           C  
ATOM    946  CD1 LEU H 124      17.794   7.694  19.826  1.00 42.71           C  
ATOM    947  CD2 LEU H 124      18.661   9.877  20.838  1.00 33.67           C  
ATOM    948  C   LEU H 124      15.090   9.871  18.465  1.00 40.85           C  
ATOM    949  O   LEU H 124      14.707  11.035  18.578  1.00 42.74           O  
ATOM    950  N   THR H 125      14.414   8.832  18.992  1.00 38.57           N  
ATOM    951  CA  THR H 125      13.257   9.037  19.812  1.00 40.11           C  
ATOM    952  CB  THR H 125      12.013   8.415  19.245  0.90 43.00           C  
ATOM    953  OG1 THR H 125      11.747   8.944  17.954  1.00 48.72           O  
ATOM    954  CG2 THR H 125      10.836   8.708  20.189  1.00 44.20           C  
ATOM    955  C   THR H 125      13.540   8.359  21.122  1.00 41.51           C  
ATOM    956  O   THR H 125      13.794   7.156  21.161  1.00 42.17           O  
ATOM    957  N   LEU H 126      13.513   9.124  22.233  1.00 37.98           N  
ATOM    958  CA  LEU H 126      13.772   8.570  23.535  0.91 37.79           C  
ATOM    959  CB  LEU H 126      14.923   9.271  24.283  0.91 40.58           C  
ATOM    960  CG  LEU H 126      16.327   9.043  23.687  0.91 43.52           C  
ATOM    961  CD1 LEU H 126      17.389   9.821  24.478  0.91 42.72           C  
ATOM    962  CD2 LEU H 126      16.670   7.546  23.599  0.91 39.28           C  
ATOM    963  C   LEU H 126      12.545   8.750  24.370  1.00 36.10           C  
ATOM    964  O   LEU H 126      11.823   9.736  24.226  1.00 37.61           O  
ATOM    965  N   THR H 127      12.269   7.780  25.266  1.00 32.27           N  
ATOM    966  CA  THR H 127      11.111   7.896  26.103  1.00 34.88           C  
ATOM    967  CB  THR H 127      10.102   6.810  25.876  1.00 40.39           C  
ATOM    968  OG1 THR H 127       9.684   6.797  24.520  1.00 42.93           O  
ATOM    969  CG2 THR H 127       8.894   7.067  26.791  1.00 35.93           C  
ATOM    970  C   THR H 127      11.548   7.782  27.532  1.00 35.45           C  
ATOM    971  O   THR H 127      12.406   6.966  27.866  1.00 37.67           O  
ATOM    972  N   CYS H 128      10.970   8.619  28.416  1.00 37.27           N  
ATOM    973  CA  CYS H 128      11.280   8.542  29.815  1.00 39.68           C  
ATOM    974  CB  CYS H 128      11.785   9.879  30.406  1.00 41.04           C  
ATOM    975  SG  CYS H 128      12.180   9.802  32.182  1.00 43.42           S  
ATOM    976  C   CYS H 128      10.009   8.163  30.506  1.00 40.55           C  
ATOM    977  O   CYS H 128       9.002   8.865  30.400  1.00 38.11           O  
ATOM    978  N   THR H 129      10.022   7.025  31.231  1.00 40.26           N  
ATOM    979  CA  THR H 129       8.845   6.579  31.919  1.00 39.71           C  
ATOM    980  CB  THR H 129       8.608   5.104  31.794  1.00 44.00           C  
ATOM    981  OG1 THR H 129       8.486   4.748  30.423  1.00 49.18           O  
ATOM    982  CG2 THR H 129       7.314   4.745  32.545  1.00 47.50           C  
ATOM    983  C   THR H 129       9.056   6.910  33.360  1.00 41.01           C  
ATOM    984  O   THR H 129      10.100   6.604  33.934  1.00 44.83           O  
ATOM    985  N   VAL H 130       8.044   7.548  33.977  1.00 40.74           N  
ATOM    986  CA  VAL H 130       8.163   8.077  35.305  1.00 39.18           C  
ATOM    987  CB  VAL H 130       7.911   9.558  35.300  1.00 40.70           C  
ATOM    988  CG1 VAL H 130       7.777  10.057  36.740  1.00 60.40           C  
ATOM    989  CG2 VAL H 130       9.029  10.252  34.504  1.00 38.53           C  
ATOM    990  C   VAL H 130       7.134   7.463  36.205  1.00 40.43           C  
ATOM    991  O   VAL H 130       6.070   7.041  35.756  1.00 37.60           O  
ATOM    992  N   SER H 131       7.462   7.371  37.515  1.00 38.35           N  
ATOM    993  CA  SER H 131       6.535   6.899  38.504  0.87 39.82           C  
ATOM    994  CB  SER H 131       6.720   5.421  38.895  0.87 43.90           C  
ATOM    995  OG  SER H 131       6.319   4.571  37.832  0.87 52.16           O  
ATOM    996  C   SER H 131       6.764   7.689  39.756  1.00 41.68           C  
ATOM    997  O   SER H 131       7.848   8.223  39.979  1.00 41.99           O  
ATOM    998  N   GLY H 132       5.740   7.744  40.630  1.00 63.73           N  
ATOM    999  CA  GLY H 132       5.885   8.417  41.886  1.00 62.20           C  
ATOM   1000  C   GLY H 132       5.318   9.792  41.766  1.00 63.64           C  
ATOM   1001  O   GLY H 132       5.082  10.454  42.776  1.00 65.39           O  
ATOM   1002  N   PHE H 133       5.106  10.282  40.529  1.00 63.02           N  
ATOM   1003  CA  PHE H 133       4.486  11.568  40.388  1.00 64.24           C  
ATOM   1004  CB  PHE H 133       5.436  12.786  40.501  1.00 61.33           C  
ATOM   1005  CG  PHE H 133       6.501  12.782  39.457  1.00 60.38           C  
ATOM   1006  CD1 PHE H 133       7.658  12.067  39.647  1.00 52.05           C  
ATOM   1007  CD2 PHE H 133       6.358  13.516  38.302  1.00 62.85           C  
ATOM   1008  CE1 PHE H 133       8.648  12.073  38.693  1.00 63.49           C  
ATOM   1009  CE2 PHE H 133       7.341  13.527  37.342  1.00 57.65           C  
ATOM   1010  CZ  PHE H 133       8.492  12.803  37.538  1.00 53.47           C  
ATOM   1011  C   PHE H 133       3.725  11.612  39.101  1.00 66.51           C  
ATOM   1012  O   PHE H 133       3.904  10.766  38.225  1.00 63.57           O  
ATOM   1013  N   SER H 134       2.824  12.609  38.975  1.00 65.59           N  
ATOM   1014  CA  SER H 134       1.987  12.717  37.815  1.00 66.22           C  
ATOM   1015  CB  SER H 134       0.503  12.905  38.170  1.00 69.42           C  
ATOM   1016  OG  SER H 134      -0.280  13.018  36.992  1.00 71.84           O  
ATOM   1017  C   SER H 134       2.429  13.910  37.024  1.00 65.15           C  
ATOM   1018  O   SER H 134       2.827  14.934  37.576  1.00 63.00           O  
ATOM   1019  N   LEU H 135       2.368  13.787  35.685  1.00 63.25           N  
ATOM   1020  CA  LEU H 135       2.760  14.808  34.756  1.00 63.80           C  
ATOM   1021  CB  LEU H 135       2.891  14.322  33.297  1.00 62.22           C  
ATOM   1022  CG  LEU H 135       4.236  13.627  32.990  1.00 61.16           C  
ATOM   1023  CD1 LEU H 135       5.372  14.657  32.881  1.00 56.72           C  
ATOM   1024  CD2 LEU H 135       4.571  12.535  34.015  1.00 65.33           C  
ATOM   1025  C   LEU H 135       1.834  15.984  34.802  1.00 66.05           C  
ATOM   1026  O   LEU H 135       2.202  17.068  34.363  1.00 66.40           O  
ATOM   1027  N   SER H 136       0.571  15.774  35.207  1.00 65.69           N  
ATOM   1028  CA  SER H 136      -0.399  16.832  35.302  1.00 70.72           C  
ATOM   1029  CB  SER H 136      -1.842  16.329  35.144  1.00 73.49           C  
ATOM   1030  OG  SER H 136      -2.030  15.819  33.833  1.00 72.72           O  
ATOM   1031  C   SER H 136      -0.326  17.588  36.604  1.00 71.71           C  
ATOM   1032  O   SER H 136      -1.082  18.540  36.794  1.00 73.21           O  
ATOM   1033  N   THR H 137       0.540  17.185  37.555  1.00 68.63           N  
ATOM   1034  CA  THR H 137       0.560  17.844  38.839  1.00 68.08           C  
ATOM   1035  CB  THR H 137       1.263  17.042  39.901  1.00 66.66           C  
ATOM   1036  OG1 THR H 137       0.628  15.781  40.062  1.00 69.19           O  
ATOM   1037  CG2 THR H 137       1.218  17.819  41.225  1.00 67.62           C  
ATOM   1038  C   THR H 137       1.259  19.166  38.721  1.00 68.08           C  
ATOM   1039  O   THR H 137       2.128  19.360  37.874  1.00 65.11           O  
ATOM   1040  N   TYR H 138       0.891  20.118  39.604  1.00 66.80           N  
ATOM   1041  CA  TYR H 138       1.439  21.444  39.579  1.00 67.34           C  
ATOM   1042  CB  TYR H 138       0.704  22.399  40.531  1.00 67.87           C  
ATOM   1043  CG  TYR H 138       1.342  23.745  40.475  1.00 80.24           C  
ATOM   1044  CD1 TYR H 138       1.023  24.632  39.476  1.00 64.98           C  
ATOM   1045  CD2 TYR H 138       2.257  24.125  41.429  1.00 76.71           C  
ATOM   1046  CE1 TYR H 138       1.604  25.877  39.435  1.00 70.15           C  
ATOM   1047  CE2 TYR H 138       2.841  25.370  41.393  1.00 75.63           C  
ATOM   1048  CZ  TYR H 138       2.512  26.251  40.392  1.00 73.82           C  
ATOM   1049  OH  TYR H 138       3.100  27.533  40.342  1.00 76.85           O  
ATOM   1050  C   TYR H 138       2.868  21.397  40.016  1.00 65.82           C  
ATOM   1051  O   TYR H 138       3.204  20.759  41.012  1.00 65.30           O  
ATOM   1052  N   GLY H 139       3.755  22.062  39.247  1.00 63.08           N  
ATOM   1053  CA  GLY H 139       5.136  22.177  39.629  1.00 62.69           C  
ATOM   1054  C   GLY H 139       5.962  21.051  39.077  1.00 62.17           C  
ATOM   1055  O   GLY H 139       7.186  21.066  39.215  1.00 62.30           O  
ATOM   1056  N   VAL H 140       5.338  20.044  38.436  1.00 57.80           N  
ATOM   1057  CA  VAL H 140       6.105  18.934  37.929  1.00 55.46           C  
ATOM   1058  CB  VAL H 140       5.296  17.684  37.727  1.00 56.37           C  
ATOM   1059  CG1 VAL H 140       6.151  16.661  36.962  1.00 53.14           C  
ATOM   1060  CG2 VAL H 140       4.832  17.172  39.102  1.00 57.62           C  
ATOM   1061  C   VAL H 140       6.713  19.293  36.609  1.00 57.22           C  
ATOM   1062  O   VAL H 140       6.093  19.969  35.788  1.00 58.43           O  
ATOM   1063  N   GLY H 141       7.964  18.831  36.374  1.00 32.74           N  
ATOM   1064  CA  GLY H 141       8.636  19.102  35.130  1.00 31.90           C  
ATOM   1065  C   GLY H 141       9.714  18.068  34.963  1.00 31.77           C  
ATOM   1066  O   GLY H 141      10.240  17.554  35.949  1.00 32.31           O  
ATOM   1067  N   VAL H 142      10.071  17.735  33.699  1.00 30.58           N  
ATOM   1068  CA  VAL H 142      11.101  16.763  33.448  1.00 30.59           C  
ATOM   1069  CB  VAL H 142      10.562  15.436  32.993  1.00 31.74           C  
ATOM   1070  CG1 VAL H 142      11.746  14.512  32.659  1.00 32.49           C  
ATOM   1071  CG2 VAL H 142       9.633  14.885  34.086  1.00 34.54           C  
ATOM   1072  C   VAL H 142      11.980  17.286  32.352  1.00 31.03           C  
ATOM   1073  O   VAL H 142      11.507  17.929  31.416  1.00 28.68           O  
ATOM   1074  N   GLY H 143      13.300  17.000  32.432  1.00 33.42           N  
ATOM   1075  CA  GLY H 143      14.208  17.497  31.434  1.00 30.88           C  
ATOM   1076  C   GLY H 143      15.095  16.386  30.956  1.00 34.14           C  
ATOM   1077  O   GLY H 143      15.149  15.310  31.549  1.00 33.24           O  
ATOM   1078  N   TRP H 144      15.806  16.632  29.832  1.00 35.40           N  
ATOM   1079  CA  TRP H 144      16.737  15.680  29.293  1.00 34.41           C  
ATOM   1080  CB  TRP H 144      16.414  15.246  27.851  1.00 37.66           C  
ATOM   1081  CG  TRP H 144      15.178  14.386  27.737  1.00 39.97           C  
ATOM   1082  CD2 TRP H 144      15.196  12.952  27.778  1.00 39.50           C  
ATOM   1083  CD1 TRP H 144      13.870  14.752  27.592  1.00 43.34           C  
ATOM   1084  NE1 TRP H 144      13.073  13.633  27.546  1.00 42.50           N  
ATOM   1085  CE2 TRP H 144      13.877  12.517  27.658  1.00 41.85           C  
ATOM   1086  CE3 TRP H 144      16.231  12.069  27.907  1.00 37.63           C  
ATOM   1087  CZ2 TRP H 144      13.571  11.186  27.667  1.00 39.05           C  
ATOM   1088  CZ3 TRP H 144      15.919  10.729  27.913  1.00 44.08           C  
ATOM   1089  CH2 TRP H 144      14.614  10.296  27.795  1.00 38.82           C  
ATOM   1090  C   TRP H 144      18.096  16.316  29.288  1.00 36.51           C  
ATOM   1091  O   TRP H 144      18.247  17.484  28.924  1.00 35.61           O  
ATOM   1092  N   ILE H 145      19.116  15.549  29.735  1.00 35.41           N  
ATOM   1093  CA  ILE H 145      20.487  15.992  29.775  1.00 33.97           C  
ATOM   1094  CB  ILE H 145      21.019  16.209  31.167  1.00 34.08           C  
ATOM   1095  CG1 ILE H 145      20.183  17.251  31.930  1.00 32.14           C  
ATOM   1096  CG2 ILE H 145      22.502  16.597  31.047  1.00 35.50           C  
ATOM   1097  CD1 ILE H 145      18.812  16.739  32.366  1.00 37.12           C  
ATOM   1098  C   ILE H 145      21.309  14.876  29.193  1.00 33.11           C  
ATOM   1099  O   ILE H 145      21.024  13.704  29.434  1.00 35.07           O  
ATOM   1100  N   ARG H 146      22.362  15.206  28.413  1.00 32.16           N  
ATOM   1101  CA  ARG H 146      23.157  14.170  27.805  1.00 31.50           C  
ATOM   1102  CB  ARG H 146      23.175  14.217  26.267  1.00 29.60           C  
ATOM   1103  CG  ARG H 146      23.762  15.524  25.735  1.00 31.25           C  
ATOM   1104  CD  ARG H 146      24.402  15.409  24.349  1.00 34.68           C  
ATOM   1105  NE  ARG H 146      23.383  15.734  23.315  1.00 37.34           N  
ATOM   1106  CZ  ARG H 146      23.788  16.249  22.117  1.00 35.22           C  
ATOM   1107  NH1 ARG H 146      25.090  16.606  21.930  1.00 38.47           N1+
ATOM   1108  NH2 ARG H 146      22.892  16.394  21.098  1.00 34.09           N  
ATOM   1109  C   ARG H 146      24.586  14.342  28.216  1.00 32.55           C  
ATOM   1110  O   ARG H 146      25.002  15.418  28.643  1.00 32.81           O  
ATOM   1111  N   GLN H 147      25.375  13.251  28.121  1.00 31.06           N  
ATOM   1112  CA  GLN H 147      26.769  13.320  28.453  1.00 29.83           C  
ATOM   1113  CB  GLN H 147      27.044  12.842  29.890  1.00 32.23           C  
ATOM   1114  CG  GLN H 147      28.502  12.956  30.334  1.00 28.70           C  
ATOM   1115  CD  GLN H 147      28.590  12.441  31.765  1.00 41.37           C  
ATOM   1116  OE1 GLN H 147      27.781  11.621  32.194  1.00 36.02           O  
ATOM   1117  NE2 GLN H 147      29.598  12.942  32.530  1.00 30.85           N  
ATOM   1118  C   GLN H 147      27.508  12.420  27.511  1.00 32.47           C  
ATOM   1119  O   GLN H 147      27.329  11.203  27.537  1.00 33.07           O  
ATOM   1120  N   PRO H 148      28.352  12.991  26.688  1.00 34.87           N  
ATOM   1121  CA  PRO H 148      29.127  12.202  25.765  1.00 34.36           C  
ATOM   1122  CD  PRO H 148      28.084  14.322  26.166  1.00 34.43           C  
ATOM   1123  CB  PRO H 148      29.726  13.194  24.771  1.00 33.33           C  
ATOM   1124  CG  PRO H 148      28.709  14.349  24.760  1.00 31.33           C  
ATOM   1125  C   PRO H 148      30.135  11.436  26.555  1.00 39.02           C  
ATOM   1126  O   PRO H 148      30.441  11.857  27.670  1.00 37.96           O  
ATOM   1127  N   PRO H 149      30.661  10.357  26.051  1.00 41.33           N  
ATOM   1128  CA  PRO H 149      31.560   9.599  26.862  1.00 43.68           C  
ATOM   1129  CD  PRO H 149      29.967   9.523  25.084  1.00 49.37           C  
ATOM   1130  CB  PRO H 149      31.823   8.306  26.097  1.00 46.44           C  
ATOM   1131  CG  PRO H 149      30.515   8.101  25.305  1.00 50.40           C  
ATOM   1132  C   PRO H 149      32.768  10.383  27.239  1.00 42.12           C  
ATOM   1133  O   PRO H 149      33.429  10.938  26.363  1.00 45.30           O  
ATOM   1134  N   GLY H 150      33.066  10.428  28.552  1.00 41.96           N  
ATOM   1135  CA  GLY H 150      34.231  11.094  29.048  1.00 44.07           C  
ATOM   1136  C   GLY H 150      34.054  12.580  28.970  1.00 43.95           C  
ATOM   1137  O   GLY H 150      35.030  13.319  29.080  1.00 45.36           O  
ATOM   1138  N   LYS H 151      32.812  13.073  28.795  1.00 39.28           N  
ATOM   1139  CA  LYS H 151      32.664  14.498  28.674  1.00 38.22           C  
ATOM   1140  CB  LYS H 151      32.198  14.963  27.282  1.00 42.48           C  
ATOM   1141  CG  LYS H 151      33.281  14.828  26.209  1.00 46.34           C  
ATOM   1142  CD  LYS H 151      32.773  15.044  24.782  1.00 75.91           C  
ATOM   1143  CE  LYS H 151      33.896  15.142  23.746  1.00 98.73           C  
ATOM   1144  NZ  LYS H 151      34.615  16.426  23.908  1.00134.63           N1+
ATOM   1145  C   LYS H 151      31.671  14.998  29.679  1.00 34.77           C  
ATOM   1146  O   LYS H 151      31.146  14.246  30.496  1.00 36.81           O  
ATOM   1147  N   ALA H 152      31.428  16.326  29.640  1.00 33.65           N  
ATOM   1148  CA  ALA H 152      30.565  17.031  30.549  1.00 35.95           C  
ATOM   1149  CB  ALA H 152      30.861  18.539  30.625  1.00 36.93           C  
ATOM   1150  C   ALA H 152      29.121  16.875  30.165  1.00 36.36           C  
ATOM   1151  O   ALA H 152      28.786  16.399  29.081  1.00 36.88           O  
ATOM   1152  N   LEU H 153      28.227  17.260  31.103  1.00 32.79           N  
ATOM   1153  CA  LEU H 153      26.797  17.199  30.957  1.00 32.31           C  
ATOM   1154  CB  LEU H 153      26.075  17.326  32.309  1.00 31.17           C  
ATOM   1155  CG  LEU H 153      26.410  16.199  33.304  1.00 31.28           C  
ATOM   1156  CD1 LEU H 153      25.709  16.422  34.651  1.00 31.05           C  
ATOM   1157  CD2 LEU H 153      26.089  14.819  32.708  1.00 29.87           C  
ATOM   1158  C   LEU H 153      26.336  18.350  30.110  1.00 31.97           C  
ATOM   1159  O   LEU H 153      26.919  19.433  30.145  1.00 34.99           O  
ATOM   1160  N   GLU H 154      25.273  18.125  29.304  1.00 30.23           N  
ATOM   1161  CA  GLU H 154      24.705  19.179  28.506  1.00 32.47           C  
ATOM   1162  CB  GLU H 154      25.035  19.063  27.009  1.00 32.46           C  
ATOM   1163  CG  GLU H 154      24.469  20.209  26.168  1.00 33.67           C  
ATOM   1164  CD  GLU H 154      24.845  19.948  24.716  1.00 42.48           C  
ATOM   1165  OE1 GLU H 154      25.206  18.781  24.404  1.00 39.36           O  
ATOM   1166  OE2 GLU H 154      24.773  20.905  23.901  1.00 53.04           O1-
ATOM   1167  C   GLU H 154      23.211  19.071  28.623  1.00 34.02           C  
ATOM   1168  O   GLU H 154      22.650  17.993  28.446  1.00 35.47           O  
ATOM   1169  N   TRP H 155      22.525  20.198  28.916  1.00 34.54           N  
ATOM   1170  CA  TRP H 155      21.089  20.210  29.067  1.00 34.79           C  
ATOM   1171  CB  TRP H 155      20.615  21.345  29.989  1.00 35.27           C  
ATOM   1172  CG  TRP H 155      19.134  21.610  29.939  1.00 35.59           C  
ATOM   1173  CD2 TRP H 155      18.563  22.673  29.162  1.00 46.29           C  
ATOM   1174  CD1 TRP H 155      18.095  20.980  30.559  1.00 33.03           C  
ATOM   1175  NE1 TRP H 155      16.910  21.583  30.212  1.00 31.51           N  
ATOM   1176  CE2 TRP H 155      17.185  22.629  29.353  1.00 30.08           C  
ATOM   1177  CE3 TRP H 155      19.145  23.611  28.357  1.00 31.24           C  
ATOM   1178  CZ2 TRP H 155      16.360  23.526  28.735  1.00 36.90           C  
ATOM   1179  CZ3 TRP H 155      18.311  24.515  27.737  1.00 25.56           C  
ATOM   1180  CH2 TRP H 155      16.944  24.472  27.922  1.00 31.36           C  
ATOM   1181  C   TRP H 155      20.441  20.402  27.727  1.00 35.33           C  
ATOM   1182  O   TRP H 155      20.783  21.334  27.004  1.00 35.83           O  
ATOM   1183  N   LEU H 156      19.585  19.437  27.315  1.00 32.25           N  
ATOM   1184  CA  LEU H 156      18.850  19.466  26.075  1.00 33.61           C  
ATOM   1185  CB  LEU H 156      18.530  18.039  25.606  1.00 33.74           C  
ATOM   1186  CG  LEU H 156      19.802  17.197  25.399  1.00 33.24           C  
ATOM   1187  CD1 LEU H 156      19.470  15.776  24.927  1.00 28.81           C  
ATOM   1188  CD2 LEU H 156      20.797  17.909  24.472  1.00 28.41           C  
ATOM   1189  C   LEU H 156      17.555  20.244  26.069  1.00 35.90           C  
ATOM   1190  O   LEU H 156      17.363  21.130  25.238  1.00 36.32           O  
ATOM   1191  N   ALA H 157      16.623  19.932  27.003  1.00 34.39           N  
ATOM   1192  CA  ALA H 157      15.319  20.551  26.967  1.00 32.60           C  
ATOM   1193  CB  ALA H 157      14.514  20.208  25.701  1.00 34.45           C  
ATOM   1194  C   ALA H 157      14.518  20.061  28.136  1.00 35.73           C  
ATOM   1195  O   ALA H 157      14.887  19.082  28.783  1.00 35.29           O  
ATOM   1196  N   HIS H 158      13.410  20.762  28.465  1.00 34.97           N  
ATOM   1197  CA  HIS H 158      12.552  20.273  29.512  1.00 33.72           C  
ATOM   1198  ND1 HIS H 158      14.230  22.843  31.161  1.00 30.01           N  
ATOM   1199  CG  HIS H 158      13.057  22.126  31.220  1.00 31.76           C  
ATOM   1200  CB  HIS H 158      12.966  20.658  30.948  1.00 32.08           C  
ATOM   1201  NE2 HIS H 158      12.638  24.276  31.752  1.00 38.84           N  
ATOM   1202  CD2 HIS H 158      12.093  23.016  31.580  1.00 26.12           C  
ATOM   1203  CE1 HIS H 158      13.922  24.123  31.490  1.00 29.46           C  
ATOM   1204  C   HIS H 158      11.149  20.726  29.264  1.00 34.83           C  
ATOM   1205  O   HIS H 158      10.909  21.668  28.509  1.00 36.16           O  
ATOM   1206  N   ILE H 159      10.178  20.020  29.884  1.00 35.97           N  
ATOM   1207  CA  ILE H 159       8.784  20.326  29.709  1.00 35.56           C  
ATOM   1208  CB  ILE H 159       8.073  19.305  28.865  1.00 35.28           C  
ATOM   1209  CG1 ILE H 159       6.652  19.770  28.509  1.00 36.68           C  
ATOM   1210  CG2 ILE H 159       8.129  17.955  29.599  1.00 29.04           C  
ATOM   1211  CD1 ILE H 159       5.981  18.902  27.444  1.00 40.39           C  
ATOM   1212  C   ILE H 159       8.119  20.341  31.052  1.00 34.93           C  
ATOM   1213  O   ILE H 159       8.495  19.597  31.957  1.00 32.11           O  
ATOM   1214  N   TRP H 160       7.086  21.196  31.209  1.00 34.70           N  
ATOM   1215  CA  TRP H 160       6.410  21.313  32.472  1.00 37.67           C  
ATOM   1216  CB  TRP H 160       6.289  22.761  32.977  1.00 36.51           C  
ATOM   1217  CG  TRP H 160       7.615  23.368  33.365  1.00 38.05           C  
ATOM   1218  CD2 TRP H 160       8.294  23.078  34.596  1.00 31.65           C  
ATOM   1219  CD1 TRP H 160       8.412  24.235  32.677  1.00 37.71           C  
ATOM   1220  NE1 TRP H 160       9.546  24.506  33.404  1.00 30.66           N  
ATOM   1221  CE2 TRP H 160       9.487  23.799  34.587  1.00 33.49           C  
ATOM   1222  CE3 TRP H 160       7.952  22.270  35.642  1.00 28.07           C  
ATOM   1223  CZ2 TRP H 160      10.361  23.724  35.632  1.00 20.56           C  
ATOM   1224  CZ3 TRP H 160       8.834  22.201  36.697  1.00 27.93           C  
ATOM   1225  CH2 TRP H 160      10.014  22.914  36.692  1.00 32.22           C  
ATOM   1226  C   TRP H 160       5.022  20.751  32.346  1.00 39.39           C  
ATOM   1227  O   TRP H 160       4.555  20.421  31.259  1.00 38.14           O  
ATOM   1228  N   TRP H 161       4.333  20.582  33.496  1.00 34.13           N  
ATOM   1229  CA  TRP H 161       3.055  19.918  33.584  1.00 35.28           C  
ATOM   1230  CB  TRP H 161       2.473  19.901  35.010  1.00 35.59           C  
ATOM   1231  CG  TRP H 161       2.096  21.258  35.557  1.00 37.32           C  
ATOM   1232  CD2 TRP H 161       3.031  22.192  36.116  1.00 52.14           C  
ATOM   1233  CD1 TRP H 161       0.870  21.849  35.626  1.00 54.20           C  
ATOM   1234  NE1 TRP H 161       0.977  23.092  36.199  1.00 40.90           N  
ATOM   1235  CE2 TRP H 161       2.301  23.318  36.504  1.00 38.46           C  
ATOM   1236  CE3 TRP H 161       4.382  22.117  36.290  1.00 30.05           C  
ATOM   1237  CZ2 TRP H 161       2.917  24.391  37.074  1.00 31.33           C  
ATOM   1238  CZ3 TRP H 161       5.003  23.203  36.865  1.00 43.03           C  
ATOM   1239  CH2 TRP H 161       4.279  24.314  37.246  1.00 40.51           C  
ATOM   1240  C   TRP H 161       2.079  20.637  32.712  1.00 37.25           C  
ATOM   1241  O   TRP H 161       1.150  20.025  32.186  1.00 36.89           O  
ATOM   1242  N   ASP H 162       2.241  21.970  32.614  1.00 36.93           N  
ATOM   1243  CA  ASP H 162       1.457  22.884  31.828  1.00 40.13           C  
ATOM   1244  CB  ASP H 162       1.479  24.337  32.353  1.00 38.51           C  
ATOM   1245  CG  ASP H 162       2.893  24.891  32.368  1.00 41.07           C  
ATOM   1246  OD1 ASP H 162       3.820  24.188  31.888  1.00 36.79           O  
ATOM   1247  OD2 ASP H 162       3.067  26.033  32.873  1.00 42.74           O1-
ATOM   1248  C   ASP H 162       1.797  22.837  30.358  1.00 40.84           C  
ATOM   1249  O   ASP H 162       1.143  23.505  29.558  1.00 41.40           O  
ATOM   1250  N   ASP H 163       2.838  22.078  29.955  1.00 36.37           N  
ATOM   1251  CA  ASP H 163       3.271  21.968  28.580  1.00 34.91           C  
ATOM   1252  CB  ASP H 163       2.113  21.900  27.560  1.00 34.01           C  
ATOM   1253  CG  ASP H 163       1.491  20.511  27.569  1.00 53.22           C  
ATOM   1254  OD1 ASP H 163       2.264  19.515  27.593  1.00 42.58           O  
ATOM   1255  OD2 ASP H 163       0.234  20.427  27.551  1.00 56.06           O1-
ATOM   1256  C   ASP H 163       4.144  23.114  28.146  1.00 37.53           C  
ATOM   1257  O   ASP H 163       4.402  23.264  26.951  1.00 39.52           O  
ATOM   1258  N   VAL H 164       4.665  23.935  29.082  1.00 42.46           N  
ATOM   1259  CA  VAL H 164       5.612  24.937  28.677  1.00 41.09           C  
ATOM   1260  CB  VAL H 164       5.897  25.957  29.743  1.00 42.78           C  
ATOM   1261  CG1 VAL H 164       7.054  26.853  29.276  1.00 31.54           C  
ATOM   1262  CG2 VAL H 164       4.600  26.731  30.032  1.00 34.06           C  
ATOM   1263  C   VAL H 164       6.889  24.205  28.388  1.00 42.58           C  
ATOM   1264  O   VAL H 164       7.264  23.296  29.128  1.00 40.12           O  
ATOM   1265  N   LYS H 165       7.595  24.580  27.297  1.00 40.79           N  
ATOM   1266  CA  LYS H 165       8.766  23.839  26.917  1.00 41.13           C  
ATOM   1267  CB  LYS H 165       8.589  23.144  25.557  1.00 42.99           C  
ATOM   1268  CG  LYS H 165       7.303  22.317  25.475  1.00 47.33           C  
ATOM   1269  CD  LYS H 165       6.919  21.917  24.049  1.00 56.01           C  
ATOM   1270  CE  LYS H 165       5.452  21.508  23.904  1.00 63.59           C  
ATOM   1271  NZ  LYS H 165       5.119  20.442  24.872  1.00 52.67           N1+
ATOM   1272  C   LYS H 165       9.935  24.773  26.775  1.00 42.75           C  
ATOM   1273  O   LYS H 165       9.783  25.946  26.434  1.00 40.55           O  
ATOM   1274  N   ARG H 166      11.150  24.256  27.050  1.00 38.99           N  
ATOM   1275  CA  ARG H 166      12.360  25.020  26.904  1.00 36.58           C  
ATOM   1276  CB  ARG H 166      13.022  25.382  28.238  1.00 35.98           C  
ATOM   1277  CG  ARG H 166      12.265  26.461  29.000  1.00 38.86           C  
ATOM   1278  CD  ARG H 166      12.219  27.776  28.228  1.00 42.73           C  
ATOM   1279  NE  ARG H 166      11.778  28.821  29.184  1.00 45.44           N  
ATOM   1280  CZ  ARG H 166      12.518  29.958  29.315  1.00 55.88           C  
ATOM   1281  NH1 ARG H 166      13.636  30.145  28.553  1.00 53.66           N1+
ATOM   1282  NH2 ARG H 166      12.140  30.905  30.220  1.00 48.59           N  
ATOM   1283  C   ARG H 166      13.342  24.163  26.169  1.00 38.50           C  
ATOM   1284  O   ARG H 166      13.406  22.955  26.398  1.00 37.97           O  
ATOM   1285  N   TYR H 167      14.139  24.771  25.262  1.00 36.93           N  
ATOM   1286  CA  TYR H 167      15.075  23.991  24.496  1.00 38.55           C  
ATOM   1287  CB  TYR H 167      14.727  23.877  22.997  1.00 39.37           C  
ATOM   1288  CG  TYR H 167      13.415  23.198  22.794  1.00 39.81           C  
ATOM   1289  CD1 TYR H 167      13.338  21.827  22.712  1.00 41.94           C  
ATOM   1290  CD2 TYR H 167      12.259  23.936  22.681  1.00 36.60           C  
ATOM   1291  CE1 TYR H 167      12.128  21.203  22.516  1.00 46.91           C  
ATOM   1292  CE2 TYR H 167      11.046  23.317  22.485  1.00 52.85           C  
ATOM   1293  CZ  TYR H 167      10.980  21.948  22.401  1.00 43.68           C  
ATOM   1294  OH  TYR H 167       9.739  21.307  22.201  1.00 46.45           O  
ATOM   1295  C   TYR H 167      16.417  24.665  24.510  1.00 41.41           C  
ATOM   1296  O   TYR H 167      16.513  25.885  24.611  1.00 42.19           O  
ATOM   1297  N   ASN H 168      17.499  23.866  24.397  1.00 39.01           N  
ATOM   1298  CA  ASN H 168      18.826  24.411  24.315  1.00 39.51           C  
ATOM   1299  CB  ASN H 168      19.906  23.314  24.266  1.00 42.12           C  
ATOM   1300  CG  ASN H 168      21.290  23.945  24.303  1.00 47.30           C  
ATOM   1301  OD1 ASN H 168      21.577  24.890  23.571  1.00 48.58           O  
ATOM   1302  ND2 ASN H 168      22.177  23.400  25.178  1.00 50.39           N  
ATOM   1303  C   ASN H 168      18.864  25.175  23.029  1.00 41.97           C  
ATOM   1304  O   ASN H 168      18.422  24.679  21.995  1.00 42.35           O  
ATOM   1305  N   PRO H 169      19.373  26.374  23.053  1.00 41.94           N  
ATOM   1306  CA  PRO H 169      19.359  27.201  21.880  1.00 42.79           C  
ATOM   1307  CD  PRO H 169      19.465  27.152  24.278  1.00 42.50           C  
ATOM   1308  CB  PRO H 169      19.852  28.572  22.338  1.00 42.27           C  
ATOM   1309  CG  PRO H 169      19.462  28.624  23.825  1.00 46.14           C  
ATOM   1310  C   PRO H 169      20.131  26.654  20.725  1.00 45.54           C  
ATOM   1311  O   PRO H 169      19.702  26.843  19.588  1.00 48.05           O  
ATOM   1312  N   ALA H 170      21.276  25.997  20.973  1.00 44.67           N  
ATOM   1313  CA  ALA H 170      22.066  25.526  19.875  1.00 47.30           C  
ATOM   1314  CB  ALA H 170      23.405  24.918  20.327  1.00 47.03           C  
ATOM   1315  C   ALA H 170      21.328  24.454  19.121  1.00 50.64           C  
ATOM   1316  O   ALA H 170      21.339  24.416  17.893  1.00 52.05           O  
ATOM   1317  N   LEU H 171      20.728  23.523  19.881  1.00 47.08           N  
ATOM   1318  CA  LEU H 171      20.014  22.338  19.472  1.00 47.13           C  
ATOM   1319  CB  LEU H 171      20.033  21.285  20.583  1.00 47.33           C  
ATOM   1320  CG  LEU H 171      21.475  20.902  20.958  1.00 48.69           C  
ATOM   1321  CD1 LEU H 171      21.511  19.845  22.068  1.00 38.91           C  
ATOM   1322  CD2 LEU H 171      22.280  20.487  19.717  1.00 55.61           C  
ATOM   1323  C   LEU H 171      18.585  22.552  19.049  1.00 49.98           C  
ATOM   1324  O   LEU H 171      17.998  21.684  18.403  1.00 46.96           O  
ATOM   1325  N   LYS H 172      17.979  23.701  19.393  1.00 51.06           N  
ATOM   1326  CA  LYS H 172      16.552  23.887  19.365  1.00 52.05           C  
ATOM   1327  CB  LYS H 172      16.168  25.362  19.593  1.00 55.58           C  
ATOM   1328  CG  LYS H 172      14.734  25.576  20.076  1.00 58.87           C  
ATOM   1329  CD  LYS H 172      13.649  25.116  19.102  1.00 88.65           C  
ATOM   1330  CE  LYS H 172      13.050  26.259  18.285  1.00 70.30           C  
ATOM   1331  NZ  LYS H 172      11.900  25.766  17.496  1.00 88.42           N1+
ATOM   1332  C   LYS H 172      15.902  23.433  18.088  1.00 54.17           C  
ATOM   1333  O   LYS H 172      14.851  22.797  18.138  1.00 53.56           O  
ATOM   1334  N   SER H 173      16.480  23.707  16.910  1.00 51.48           N  
ATOM   1335  CA  SER H 173      15.785  23.340  15.705  0.93 54.41           C  
ATOM   1336  CB  SER H 173      16.550  23.745  14.432  0.93 55.20           C  
ATOM   1337  OG  SER H 173      17.772  23.028  14.342  0.93 57.68           O  
ATOM   1338  C   SER H 173      15.562  21.853  15.640  1.00 53.17           C  
ATOM   1339  O   SER H 173      14.541  21.398  15.126  1.00 55.03           O  
ATOM   1340  N   ARG H 174      16.541  21.060  16.109  1.00 46.64           N  
ATOM   1341  CA  ARG H 174      16.514  19.623  16.065  1.00 44.06           C  
ATOM   1342  CB  ARG H 174      17.913  19.005  16.230  1.00 45.57           C  
ATOM   1343  CG  ARG H 174      18.852  19.405  15.088  1.00 50.72           C  
ATOM   1344  CD  ARG H 174      20.081  18.508  14.925  1.00 46.92           C  
ATOM   1345  NE  ARG H 174      20.979  18.716  16.096  1.00 59.08           N  
ATOM   1346  CZ  ARG H 174      21.926  17.775  16.383  1.00 51.77           C  
ATOM   1347  NH1 ARG H 174      22.010  16.645  15.621  1.00 40.70           N1+
ATOM   1348  NH2 ARG H 174      22.788  17.956  17.425  1.00 48.00           N  
ATOM   1349  C   ARG H 174      15.598  18.985  17.078  1.00 42.59           C  
ATOM   1350  O   ARG H 174      15.084  17.893  16.836  1.00 41.61           O  
ATOM   1351  N   LEU H 175      15.391  19.624  18.247  1.00 40.60           N  
ATOM   1352  CA  LEU H 175      14.718  18.991  19.355  1.00 39.86           C  
ATOM   1353  CB  LEU H 175      15.247  19.480  20.713  1.00 39.75           C  
ATOM   1354  CG  LEU H 175      16.714  19.114  20.992  1.00 41.86           C  
ATOM   1355  CD1 LEU H 175      17.155  19.648  22.365  1.00 36.58           C  
ATOM   1356  CD2 LEU H 175      16.948  17.600  20.850  1.00 42.00           C  
ATOM   1357  C   LEU H 175      13.239  19.232  19.394  1.00 42.63           C  
ATOM   1358  O   LEU H 175      12.737  20.269  18.964  1.00 43.35           O  
ATOM   1359  N   THR H 176      12.503  18.218  19.911  1.00 40.71           N  
ATOM   1360  CA  THR H 176      11.091  18.306  20.162  1.00 39.71           C  
ATOM   1361  CB  THR H 176      10.254  17.671  19.091  1.00 43.56           C  
ATOM   1362  OG1 THR H 176      10.518  18.282  17.836  1.00 47.72           O  
ATOM   1363  CG2 THR H 176       8.770  17.842  19.455  1.00 43.79           C  
ATOM   1364  C   THR H 176      10.836  17.549  21.436  1.00 43.19           C  
ATOM   1365  O   THR H 176      11.316  16.428  21.600  1.00 44.40           O  
ATOM   1366  N   ILE H 177      10.073  18.139  22.382  1.00 40.96           N  
ATOM   1367  CA  ILE H 177       9.794  17.455  23.616  1.00 38.58           C  
ATOM   1368  CB  ILE H 177      10.404  18.121  24.818  1.00 38.40           C  
ATOM   1369  CG1 ILE H 177      10.321  17.201  26.048  1.00 35.56           C  
ATOM   1370  CG2 ILE H 177       9.733  19.492  25.005  1.00 38.30           C  
ATOM   1371  CD1 ILE H 177      11.185  17.668  27.219  1.00 33.73           C  
ATOM   1372  C   ILE H 177       8.307  17.439  23.799  1.00 39.66           C  
ATOM   1373  O   ILE H 177       7.626  18.399  23.443  1.00 39.24           O  
ATOM   1374  N   SER H 178       7.758  16.323  24.333  1.00 38.84           N  
ATOM   1375  CA  SER H 178       6.337  16.221  24.537  1.00 39.41           C  
ATOM   1376  CB  SER H 178       5.592  15.599  23.341  1.00 39.00           C  
ATOM   1377  OG  SER H 178       6.019  14.260  23.133  1.00 38.84           O  
ATOM   1378  C   SER H 178       6.089  15.343  25.729  1.00 40.79           C  
ATOM   1379  O   SER H 178       6.968  14.595  26.155  1.00 39.88           O  
ATOM   1380  N   LYS H 179       4.875  15.431  26.317  1.00 39.33           N  
ATOM   1381  CA  LYS H 179       4.565  14.609  27.456  1.00 40.66           C  
ATOM   1382  CB  LYS H 179       4.529  15.377  28.791  1.00 41.75           C  
ATOM   1383  CG  LYS H 179       3.419  16.430  28.874  1.00 42.92           C  
ATOM   1384  CD  LYS H 179       3.133  16.898  30.304  1.00 47.47           C  
ATOM   1385  CE  LYS H 179       2.029  17.954  30.406  1.00 41.21           C  
ATOM   1386  NZ  LYS H 179       0.698  17.326  30.256  1.00 45.51           N1+
ATOM   1387  C   LYS H 179       3.208  13.992  27.265  1.00 44.88           C  
ATOM   1388  O   LYS H 179       2.346  14.553  26.587  1.00 45.72           O  
ATOM   1389  N   ASP H 180       3.008  12.786  27.840  1.00 45.44           N  
ATOM   1390  CA  ASP H 180       1.741  12.105  27.804  0.90 43.57           C  
ATOM   1391  CB  ASP H 180       1.767  10.806  26.974  0.90 46.36           C  
ATOM   1392  CG  ASP H 180       0.341  10.300  26.796  0.90 53.79           C  
ATOM   1393  OD1 ASP H 180      -0.544  10.749  27.573  0.90 56.12           O  
ATOM   1394  OD2 ASP H 180       0.114   9.460  25.884  0.90 59.63           O1-
ATOM   1395  C   ASP H 180       1.441  11.735  29.226  1.00 45.27           C  
ATOM   1396  O   ASP H 180       2.036  10.810  29.775  1.00 45.86           O  
ATOM   1397  N   THR H 181       0.496  12.455  29.856  1.00 44.07           N  
ATOM   1398  CA  THR H 181       0.182  12.287  31.247  1.00 47.24           C  
ATOM   1399  CB  THR H 181      -0.853  13.269  31.710  1.00 52.47           C  
ATOM   1400  OG1 THR H 181      -0.402  14.597  31.488  1.00 41.41           O  
ATOM   1401  CG2 THR H 181      -1.101  13.044  33.208  1.00 43.26           C  
ATOM   1402  C   THR H 181      -0.362  10.917  31.498  1.00 49.84           C  
ATOM   1403  O   THR H 181      -0.058  10.296  32.517  1.00 50.59           O  
ATOM   1404  N   SER H 182      -1.204  10.417  30.578  1.00 50.16           N  
ATOM   1405  CA  SER H 182      -1.837   9.142  30.753  1.00 51.09           C  
ATOM   1406  CB  SER H 182      -2.754   8.792  29.573  1.00 52.71           C  
ATOM   1407  OG  SER H 182      -3.699   9.829  29.371  1.00 54.85           O  
ATOM   1408  C   SER H 182      -0.797   8.067  30.800  1.00 52.20           C  
ATOM   1409  O   SER H 182      -0.846   7.172  31.644  1.00 54.30           O  
ATOM   1410  N   LYS H 183       0.148   8.127  29.846  1.00 48.67           N  
ATOM   1411  CA  LYS H 183       1.228   7.197  29.671  1.00 48.50           C  
ATOM   1412  CB  LYS H 183       1.949   7.358  28.324  1.00 57.35           C  
ATOM   1413  CG  LYS H 183       1.099   6.923  27.130  1.00 60.11           C  
ATOM   1414  CD  LYS H 183       0.690   5.452  27.190  1.00 61.24           C  
ATOM   1415  CE  LYS H 183      -0.067   4.980  25.950  1.00 71.84           C  
ATOM   1416  NZ  LYS H 183       0.893   4.627  24.881  1.00 72.93           N1+
ATOM   1417  C   LYS H 183       2.253   7.350  30.756  1.00 48.71           C  
ATOM   1418  O   LYS H 183       3.017   6.420  31.016  1.00 48.42           O  
ATOM   1419  N   SER H 184       2.310   8.532  31.405  1.00 46.36           N  
ATOM   1420  CA  SER H 184       3.322   8.814  32.389  1.00 44.82           C  
ATOM   1421  CB  SER H 184       3.362   7.810  33.558  1.00 47.32           C  
ATOM   1422  OG  SER H 184       2.192   7.929  34.354  1.00 49.61           O  
ATOM   1423  C   SER H 184       4.658   8.795  31.723  1.00 44.20           C  
ATOM   1424  O   SER H 184       5.624   8.253  32.256  1.00 42.75           O  
ATOM   1425  N   GLN H 185       4.748   9.393  30.519  1.00 43.00           N  
ATOM   1426  CA  GLN H 185       6.027   9.408  29.882  1.00 44.78           C  
ATOM   1427  CB  GLN H 185       6.235   8.236  28.903  1.00 44.85           C  
ATOM   1428  CG  GLN H 185       5.240   8.174  27.750  1.00 45.90           C  
ATOM   1429  CD  GLN H 185       5.465   6.858  27.016  1.00 57.86           C  
ATOM   1430  OE1 GLN H 185       4.949   6.652  25.920  1.00 51.73           O  
ATOM   1431  NE2 GLN H 185       6.254   5.938  27.633  1.00 47.31           N  
ATOM   1432  C   GLN H 185       6.278  10.723  29.209  1.00 45.42           C  
ATOM   1433  O   GLN H 185       5.360  11.478  28.887  1.00 44.57           O  
ATOM   1434  N   VAL H 186       7.576  11.050  29.045  1.00 42.96           N  
ATOM   1435  CA  VAL H 186       8.009  12.237  28.368  1.00 41.88           C  
ATOM   1436  CB  VAL H 186       8.903  13.098  29.215  1.00 42.97           C  
ATOM   1437  CG1 VAL H 186       9.437  14.258  28.361  1.00 43.48           C  
ATOM   1438  CG2 VAL H 186       8.111  13.551  30.453  1.00 44.10           C  
ATOM   1439  C   VAL H 186       8.826  11.749  27.212  1.00 41.66           C  
ATOM   1440  O   VAL H 186       9.634  10.834  27.367  1.00 41.78           O  
ATOM   1441  N   VAL H 187       8.638  12.343  26.015  1.00 37.66           N  
ATOM   1442  CA  VAL H 187       9.353  11.857  24.867  1.00 36.47           C  
ATOM   1443  CB  VAL H 187       8.448  11.410  23.756  1.00 39.47           C  
ATOM   1444  CG1 VAL H 187       9.317  11.011  22.551  1.00 36.47           C  
ATOM   1445  CG2 VAL H 187       7.547  10.280  24.280  1.00 39.46           C  
ATOM   1446  C   VAL H 187      10.216  12.949  24.317  1.00 38.11           C  
ATOM   1447  O   VAL H 187       9.842  14.120  24.308  1.00 40.77           O  
ATOM   1448  N   LEU H 188      11.427  12.578  23.855  1.00 36.65           N  
ATOM   1449  CA  LEU H 188      12.325  13.532  23.272  1.00 36.35           C  
ATOM   1450  CB  LEU H 188      13.649  13.664  24.047  1.00 38.45           C  
ATOM   1451  CG  LEU H 188      14.629  14.686  23.445  1.00 37.32           C  
ATOM   1452  CD1 LEU H 188      14.064  16.111  23.497  1.00 36.96           C  
ATOM   1453  CD2 LEU H 188      16.016  14.570  24.095  1.00 41.68           C  
ATOM   1454  C   LEU H 188      12.665  13.055  21.894  1.00 37.68           C  
ATOM   1455  O   LEU H 188      12.970  11.880  21.696  1.00 36.71           O  
ATOM   1456  N   THR H 189      12.604  13.961  20.897  1.00 36.70           N  
ATOM   1457  CA  THR H 189      12.947  13.588  19.553  1.00 38.44           C  
ATOM   1458  CB  THR H 189      11.827  13.773  18.570  1.00 41.25           C  
ATOM   1459  OG1 THR H 189      10.697  13.009  18.962  1.00 55.36           O  
ATOM   1460  CG2 THR H 189      12.307  13.316  17.183  1.00 40.90           C  
ATOM   1461  C   THR H 189      14.063  14.482  19.113  1.00 38.61           C  
ATOM   1462  O   THR H 189      14.034  15.691  19.342  1.00 39.88           O  
ATOM   1463  N   MET H 190      15.096  13.895  18.476  1.00 39.08           N  
ATOM   1464  CA  MET H 190      16.198  14.678  18.001  0.94 40.70           C  
ATOM   1465  CB  MET H 190      17.481  14.425  18.809  0.94 41.65           C  
ATOM   1466  CG  MET H 190      18.581  15.461  18.583  0.92 45.24           C  
ATOM   1467  SD  MET H 190      19.995  15.284  19.709  0.89 40.97           S  
ATOM   1468  CE  MET H 190      20.710  16.903  19.307  0.89 42.10           C  
ATOM   1469  C   MET H 190      16.437  14.253  16.584  1.00 41.54           C  
ATOM   1470  O   MET H 190      16.632  13.070  16.308  1.00 41.88           O  
ATOM   1471  N   THR H 191      16.431  15.212  15.638  1.00 42.09           N  
ATOM   1472  CA  THR H 191      16.577  14.839  14.258  1.00 42.68           C  
ATOM   1473  CB  THR H 191      15.723  15.644  13.321  1.00 43.08           C  
ATOM   1474  OG1 THR H 191      16.097  17.012  13.375  1.00 52.88           O  
ATOM   1475  CG2 THR H 191      14.247  15.481  13.722  1.00 43.80           C  
ATOM   1476  C   THR H 191      17.998  15.007  13.815  1.00 43.34           C  
ATOM   1477  O   THR H 191      18.828  15.572  14.525  1.00 43.57           O  
ATOM   1478  N   ASN H 192      18.294  14.493  12.600  1.00 42.83           N  
ATOM   1479  CA  ASN H 192      19.576  14.602  11.957  1.00 43.88           C  
ATOM   1480  CB  ASN H 192      19.870  16.003  11.397  1.00 46.90           C  
ATOM   1481  CG  ASN H 192      18.998  16.196  10.170  1.00 59.88           C  
ATOM   1482  OD1 ASN H 192      18.946  15.339   9.290  1.00 60.29           O  
ATOM   1483  ND2 ASN H 192      18.287  17.353  10.111  1.00 62.46           N  
ATOM   1484  C   ASN H 192      20.675  14.249  12.899  1.00 41.88           C  
ATOM   1485  O   ASN H 192      21.565  15.058  13.154  1.00 41.57           O  
ATOM   1486  N   MET H 193      20.659  13.012  13.420  1.00 41.86           N  
ATOM   1487  CA  MET H 193      21.662  12.616  14.365  1.00 43.02           C  
ATOM   1488  CB  MET H 193      21.359  11.269  15.043  1.00 41.78           C  
ATOM   1489  CG  MET H 193      20.088  11.306  15.894  1.00 46.15           C  
ATOM   1490  SD  MET H 193      20.162  12.440  17.314  1.00 38.39           S  
ATOM   1491  CE  MET H 193      21.225  11.372  18.327  1.00 25.10           C  
ATOM   1492  C   MET H 193      22.998  12.516  13.698  1.00 46.80           C  
ATOM   1493  O   MET H 193      23.111  12.165  12.523  1.00 47.70           O  
ATOM   1494  N   ASP H 194      24.052  12.858  14.469  1.00 45.72           N  
ATOM   1495  CA  ASP H 194      25.422  12.846  14.034  1.00 46.55           C  
ATOM   1496  CB  ASP H 194      26.007  14.275  14.008  1.00 45.64           C  
ATOM   1497  CG  ASP H 194      27.396  14.296  13.390  1.00 52.62           C  
ATOM   1498  OD1 ASP H 194      28.364  13.856  14.068  1.00 53.39           O  
ATOM   1499  OD2 ASP H 194      27.510  14.768  12.228  1.00 60.70           O1-
ATOM   1500  C   ASP H 194      26.185  12.014  15.026  1.00 50.82           C  
ATOM   1501  O   ASP H 194      25.706  11.761  16.131  1.00 48.82           O  
ATOM   1502  N   PRO H 195      27.355  11.558  14.667  1.00 50.00           N  
ATOM   1503  CA  PRO H 195      28.138  10.756  15.570  1.00 47.14           C  
ATOM   1504  CD  PRO H 195      27.641  11.242  13.276  1.00 54.65           C  
ATOM   1505  CB  PRO H 195      29.302  10.225  14.739  1.00 49.88           C  
ATOM   1506  CG  PRO H 195      28.715  10.142  13.317  1.00 55.15           C  
ATOM   1507  C   PRO H 195      28.536  11.514  16.801  1.00 49.10           C  
ATOM   1508  O   PRO H 195      28.836  10.886  17.817  1.00 45.51           O  
ATOM   1509  N   VAL H 196      28.553  12.858  16.734  1.00 44.29           N  
ATOM   1510  CA  VAL H 196      28.922  13.678  17.852  1.00 46.44           C  
ATOM   1511  CB  VAL H 196      28.977  15.145  17.523  1.00 46.66           C  
ATOM   1512  CG1 VAL H 196      27.561  15.649  17.201  1.00 44.82           C  
ATOM   1513  CG2 VAL H 196      29.635  15.873  18.705  1.00 47.66           C  
ATOM   1514  C   VAL H 196      27.897  13.485  18.928  1.00 42.47           C  
ATOM   1515  O   VAL H 196      28.181  13.661  20.112  1.00 46.53           O  
ATOM   1516  N   ASP H 197      26.664  13.148  18.512  1.00 39.17           N  
ATOM   1517  CA  ASP H 197      25.506  12.962  19.341  1.00 37.78           C  
ATOM   1518  CB  ASP H 197      24.211  12.863  18.517  1.00 37.95           C  
ATOM   1519  CG  ASP H 197      23.965  14.238  17.910  1.00 46.03           C  
ATOM   1520  OD1 ASP H 197      24.355  15.251  18.551  1.00 53.97           O  
ATOM   1521  OD2 ASP H 197      23.391  14.296  16.790  1.00 45.78           O1-
ATOM   1522  C   ASP H 197      25.624  11.738  20.203  1.00 37.47           C  
ATOM   1523  O   ASP H 197      24.814  11.552  21.108  1.00 38.13           O  
ATOM   1524  N   THR H 198      26.569  10.822  19.914  1.00 35.07           N  
ATOM   1525  CA  THR H 198      26.674   9.643  20.731  1.00 34.90           C  
ATOM   1526  CB  THR H 198      27.814   8.749  20.331  1.00 36.37           C  
ATOM   1527  OG1 THR H 198      27.666   8.352  18.975  1.00 40.33           O  
ATOM   1528  CG2 THR H 198      27.819   7.510  21.241  1.00 31.63           C  
ATOM   1529  C   THR H 198      26.882  10.074  22.152  1.00 35.61           C  
ATOM   1530  O   THR H 198      27.755  10.890  22.448  1.00 35.48           O  
ATOM   1531  N   ALA H 199      26.053   9.545  23.079  1.00 34.24           N  
ATOM   1532  CA  ALA H 199      26.191   9.938  24.454  1.00 33.77           C  
ATOM   1533  CB  ALA H 199      25.928  11.436  24.686  1.00 32.01           C  
ATOM   1534  C   ALA H 199      25.179   9.195  25.265  1.00 35.51           C  
ATOM   1535  O   ALA H 199      24.342   8.465  24.737  1.00 36.40           O  
ATOM   1536  N   THR H 200      25.263   9.354  26.600  1.00 32.99           N  
ATOM   1537  CA  THR H 200      24.300   8.768  27.482  1.00 31.60           C  
ATOM   1538  CB  THR H 200      24.857   8.426  28.833  1.00 32.41           C  
ATOM   1539  OG1 THR H 200      25.934   7.510  28.700  1.00 34.59           O  
ATOM   1540  CG2 THR H 200      23.738   7.812  29.691  1.00 26.29           C  
ATOM   1541  C   THR H 200      23.259   9.825  27.672  1.00 34.13           C  
ATOM   1542  O   THR H 200      23.588  10.989  27.898  1.00 36.42           O  
ATOM   1543  N   TYR H 201      21.968   9.449  27.571  1.00 34.39           N  
ATOM   1544  CA  TYR H 201      20.920  10.423  27.697  1.00 32.92           C  
ATOM   1545  CB  TYR H 201      19.909  10.375  26.536  1.00 31.96           C  
ATOM   1546  CG  TYR H 201      20.583  10.901  25.312  1.00 29.67           C  
ATOM   1547  CD1 TYR H 201      21.503  10.146  24.620  1.00 31.15           C  
ATOM   1548  CD2 TYR H 201      20.277  12.161  24.848  1.00 31.44           C  
ATOM   1549  CE1 TYR H 201      22.113  10.646  23.492  1.00 31.94           C  
ATOM   1550  CE2 TYR H 201      20.882  12.665  23.721  1.00 25.63           C  
ATOM   1551  CZ  TYR H 201      21.804  11.907  23.041  1.00 31.62           C  
ATOM   1552  OH  TYR H 201      22.426  12.426  21.885  1.00 29.12           O  
ATOM   1553  C   TYR H 201      20.170  10.149  28.963  1.00 34.47           C  
ATOM   1554  O   TYR H 201      19.740   9.023  29.212  1.00 34.38           O  
ATOM   1555  N   TYR H 202      19.986  11.200  29.794  1.00 34.90           N  
ATOM   1556  CA  TYR H 202      19.336  11.044  31.066  1.00 34.96           C  
ATOM   1557  CB  TYR H 202      20.143  11.580  32.270  1.00 31.51           C  
ATOM   1558  CG  TYR H 202      21.461  10.900  32.444  1.00 32.44           C  
ATOM   1559  CD1 TYR H 202      22.590  11.396  31.835  1.00 33.94           C  
ATOM   1560  CD2 TYR H 202      21.575   9.779  33.234  1.00 29.29           C  
ATOM   1561  CE1 TYR H 202      23.811  10.782  32.004  1.00 34.42           C  
ATOM   1562  CE2 TYR H 202      22.791   9.160  33.406  1.00 33.71           C  
ATOM   1563  CZ  TYR H 202      23.912   9.661  32.790  1.00 36.78           C  
ATOM   1564  OH  TYR H 202      25.161   9.026  32.967  1.00 48.67           O  
ATOM   1565  C   TYR H 202      18.110  11.903  31.091  1.00 34.49           C  
ATOM   1566  O   TYR H 202      18.068  12.971  30.482  1.00 34.79           O  
ATOM   1567  N   CYS H 203      17.056  11.423  31.783  1.00 33.10           N  
ATOM   1568  CA  CYS H 203      15.910  12.246  32.039  1.00 34.69           C  
ATOM   1569  CB  CYS H 203      14.553  11.635  31.610  0.95 36.10           C  
ATOM   1570  SG  CYS H 203      14.209   9.985  32.293  0.95 44.59           S  
ATOM   1571  C   CYS H 203      15.915  12.483  33.521  1.00 34.38           C  
ATOM   1572  O   CYS H 203      16.353  11.625  34.289  1.00 31.51           O  
ATOM   1573  N   ALA H 204      15.477  13.682  33.965  1.00 33.32           N  
ATOM   1574  CA  ALA H 204      15.500  13.972  35.373  1.00 33.23           C  
ATOM   1575  CB  ALA H 204      16.798  14.657  35.834  1.00 34.90           C  
ATOM   1576  C   ALA H 204      14.363  14.896  35.690  1.00 34.23           C  
ATOM   1577  O   ALA H 204      13.886  15.635  34.830  1.00 33.35           O  
ATOM   1578  N   ARG H 205      13.883  14.861  36.951  1.00 31.68           N  
ATOM   1579  CA  ARG H 205      12.788  15.708  37.340  1.00 32.35           C  
ATOM   1580  CB  ARG H 205      11.861  15.081  38.395  1.00 34.01           C  
ATOM   1581  CG  ARG H 205      10.638  15.947  38.702  1.00 36.24           C  
ATOM   1582  CD  ARG H 205       9.712  15.363  39.771  1.00 33.31           C  
ATOM   1583  NE  ARG H 205      10.278  15.725  41.102  1.00 50.34           N  
ATOM   1584  CZ  ARG H 205       9.511  15.604  42.224  1.00 49.80           C  
ATOM   1585  NH1 ARG H 205       8.238  15.122  42.135  1.00 41.00           N1+
ATOM   1586  NH2 ARG H 205      10.017  15.972  43.438  1.00 50.71           N  
ATOM   1587  C   ARG H 205      13.334  16.976  37.924  1.00 34.26           C  
ATOM   1588  O   ARG H 205      14.361  16.973  38.600  1.00 35.24           O  
ATOM   1589  N   LEU H 206      12.653  18.112  37.667  1.00 34.05           N  
ATOM   1590  CA  LEU H 206      13.100  19.364  38.217  1.00 33.56           C  
ATOM   1591  CB  LEU H 206      12.476  20.621  37.576  1.00 34.87           C  
ATOM   1592  CG  LEU H 206      12.844  20.890  36.099  1.00 21.56           C  
ATOM   1593  CD1 LEU H 206      14.353  21.096  35.901  1.00 30.20           C  
ATOM   1594  CD2 LEU H 206      12.249  19.836  35.160  1.00 31.74           C  
ATOM   1595  C   LEU H 206      12.747  19.402  39.675  1.00 36.93           C  
ATOM   1596  O   LEU H 206      11.672  18.970  40.085  1.00 34.86           O  
ATOM   1597  N   GLY H 207      13.702  19.919  40.469  1.00 31.64           N  
ATOM   1598  CA  GLY H 207      13.640  20.079  41.891  1.00 31.94           C  
ATOM   1599  C   GLY H 207      12.648  21.126  42.297  1.00 37.43           C  
ATOM   1600  O   GLY H 207      12.135  21.079  43.415  1.00 40.13           O  
ATOM   1601  N   SER H 208      12.413  22.149  41.449  1.00 34.77           N  
ATOM   1602  CA  SER H 208      11.548  23.218  41.869  1.00 37.08           C  
ATOM   1603  CB  SER H 208      12.283  24.552  42.062  1.00 40.08           C  
ATOM   1604  OG  SER H 208      12.807  24.984  40.819  1.00 45.35           O  
ATOM   1605  C   SER H 208      10.462  23.450  40.864  1.00 37.45           C  
ATOM   1606  O   SER H 208      10.477  22.932  39.747  1.00 38.42           O  
ATOM   1607  N   ASP H 209       9.439  24.213  41.294  1.00 37.51           N  
ATOM   1608  CA  ASP H 209       8.314  24.536  40.470  1.00 36.72           C  
ATOM   1609  CB  ASP H 209       7.268  25.333  41.266  1.00 38.17           C  
ATOM   1610  CG  ASP H 209       6.145  25.735  40.336  1.00 39.55           C  
ATOM   1611  OD1 ASP H 209       5.868  24.982  39.366  1.00 39.73           O  
ATOM   1612  OD2 ASP H 209       5.565  26.823  40.577  1.00 42.71           O1-
ATOM   1613  C   ASP H 209       8.755  25.395  39.322  1.00 38.78           C  
ATOM   1614  O   ASP H 209       8.390  25.162  38.174  1.00 38.22           O  
ATOM   1615  N   TYR H 210       9.437  26.505  39.634  1.00 36.25           N  
ATOM   1616  CA  TYR H 210       9.938  27.423  38.651  1.00 35.59           C  
ATOM   1617  CB  TYR H 210       9.902  28.866  39.159  1.00 35.65           C  
ATOM   1618  CG  TYR H 210      10.653  29.669  38.165  1.00 32.11           C  
ATOM   1619  CD1 TYR H 210      10.073  30.054  36.980  1.00 54.26           C  
ATOM   1620  CD2 TYR H 210      11.949  30.040  38.429  1.00 55.80           C  
ATOM   1621  CE1 TYR H 210      10.780  30.802  36.068  1.00 34.78           C  
ATOM   1622  CE2 TYR H 210      12.660  30.787  37.520  1.00 33.42           C  
ATOM   1623  CZ  TYR H 210      12.075  31.171  36.338  1.00 63.31           C  
ATOM   1624  OH  TYR H 210      12.800  31.940  35.401  1.00 44.76           O  
ATOM   1625  C   TYR H 210      11.327  27.179  38.118  1.00 36.88           C  
ATOM   1626  O   TYR H 210      11.567  27.333  36.921  1.00 39.60           O  
ATOM   1627  N   ASP H 211      12.288  26.853  39.012  1.00 34.89           N  
ATOM   1628  CA  ASP H 211      13.696  26.810  38.685  1.00 35.97           C  
ATOM   1629  CB  ASP H 211      14.626  27.025  39.894  1.00 37.70           C  
ATOM   1630  CG  ASP H 211      14.738  28.515  40.183  1.00 36.71           C  
ATOM   1631  OD1 ASP H 211      14.683  29.310  39.208  1.00 38.10           O  
ATOM   1632  OD2 ASP H 211      14.892  28.877  41.380  1.00 33.06           O1-
ATOM   1633  C   ASP H 211      14.110  25.525  38.057  1.00 35.44           C  
ATOM   1634  O   ASP H 211      13.387  24.532  38.091  1.00 36.37           O  
ATOM   1635  N   VAL H 212      15.328  25.530  37.462  1.00 30.54           N  
ATOM   1636  CA  VAL H 212      15.754  24.341  36.793  1.00 30.19           C  
ATOM   1637  CB  VAL H 212      15.988  24.542  35.329  1.00 33.59           C  
ATOM   1638  CG1 VAL H 212      16.486  23.218  34.720  1.00 33.66           C  
ATOM   1639  CG2 VAL H 212      14.684  25.056  34.702  1.00 32.67           C  
ATOM   1640  C   VAL H 212      17.024  23.794  37.372  1.00 29.81           C  
ATOM   1641  O   VAL H 212      18.124  24.227  37.031  1.00 30.12           O  
ATOM   1642  N   TRP H 213      16.865  22.803  38.268  1.00 29.69           N  
ATOM   1643  CA  TRP H 213      17.891  21.966  38.820  1.00 27.71           C  
ATOM   1644  CB  TRP H 213      18.565  22.481  40.113  1.00 27.64           C  
ATOM   1645  CG  TRP H 213      17.746  23.346  41.043  1.00 36.31           C  
ATOM   1646  CD2 TRP H 213      16.847  22.911  42.074  1.00 42.64           C  
ATOM   1647  CD1 TRP H 213      17.750  24.708  41.094  1.00 35.97           C  
ATOM   1648  NE1 TRP H 213      16.923  25.148  42.095  1.00 41.60           N  
ATOM   1649  CE2 TRP H 213      16.358  24.054  42.708  1.00 33.10           C  
ATOM   1650  CE3 TRP H 213      16.465  21.665  42.470  1.00 29.79           C  
ATOM   1651  CZ2 TRP H 213      15.478  23.968  43.748  1.00 55.94           C  
ATOM   1652  CZ3 TRP H 213      15.575  21.584  43.517  1.00 31.27           C  
ATOM   1653  CH2 TRP H 213      15.088  22.711  44.145  1.00 68.01           C  
ATOM   1654  C   TRP H 213      17.244  20.627  38.977  1.00 29.92           C  
ATOM   1655  O   TRP H 213      16.027  20.553  39.137  1.00 33.69           O  
ATOM   1656  N   PHE H 214      18.025  19.530  38.902  1.00 30.32           N  
ATOM   1657  CA  PHE H 214      17.385  18.243  38.832  1.00 29.59           C  
ATOM   1658  CB  PHE H 214      17.883  17.413  37.636  1.00 30.25           C  
ATOM   1659  CG  PHE H 214      17.590  18.205  36.409  1.00 24.20           C  
ATOM   1660  CD1 PHE H 214      18.514  19.101  35.917  1.00 31.77           C  
ATOM   1661  CD2 PHE H 214      16.387  18.068  35.758  1.00 30.47           C  
ATOM   1662  CE1 PHE H 214      18.243  19.837  34.788  1.00 34.77           C  
ATOM   1663  CE2 PHE H 214      16.112  18.803  34.629  1.00 39.43           C  
ATOM   1664  CZ  PHE H 214      17.040  19.689  34.142  1.00 29.27           C  
ATOM   1665  C   PHE H 214      17.653  17.434  40.064  1.00 29.73           C  
ATOM   1666  O   PHE H 214      18.797  17.097  40.361  1.00 30.89           O  
ATOM   1667  N   ASP H 215      16.582  17.142  40.835  1.00 28.75           N  
ATOM   1668  CA  ASP H 215      16.657  16.345  42.033  1.00 28.11           C  
ATOM   1669  CB  ASP H 215      15.515  16.647  43.022  1.00 29.23           C  
ATOM   1670  CG  ASP H 215      14.167  16.383  42.373  1.00 35.20           C  
ATOM   1671  OD1 ASP H 215      14.126  16.208  41.127  1.00 49.39           O  
ATOM   1672  OD2 ASP H 215      13.152  16.368  43.120  1.00 29.24           O1-
ATOM   1673  C   ASP H 215      16.729  14.855  41.802  1.00 30.56           C  
ATOM   1674  O   ASP H 215      17.526  14.174  42.450  1.00 32.90           O  
ATOM   1675  N   TYR H 216      15.914  14.300  40.875  1.00 31.95           N  
ATOM   1676  CA  TYR H 216      15.872  12.868  40.678  1.00 32.65           C  
ATOM   1677  CB  TYR H 216      14.466  12.254  40.814  1.00 34.21           C  
ATOM   1678  CG  TYR H 216      13.973  12.432  42.210  1.00 37.91           C  
ATOM   1679  CD1 TYR H 216      13.291  13.572  42.570  1.00 44.57           C  
ATOM   1680  CD2 TYR H 216      14.186  11.458  43.159  1.00 55.74           C  
ATOM   1681  CE1 TYR H 216      12.832  13.739  43.855  1.00 43.20           C  
ATOM   1682  CE2 TYR H 216      13.730  11.620  44.446  1.00 44.39           C  
ATOM   1683  CZ  TYR H 216      13.049  12.762  44.796  1.00 58.37           C  
ATOM   1684  OH  TYR H 216      12.577  12.935  46.114  1.00 51.88           O  
ATOM   1685  C   TYR H 216      16.290  12.595  39.265  1.00 35.11           C  
ATOM   1686  O   TYR H 216      15.855  13.288  38.347  1.00 33.04           O  
ATOM   1687  N   TRP H 217      17.130  11.560  39.048  1.00 33.28           N  
ATOM   1688  CA  TRP H 217      17.616  11.287  37.721  1.00 32.72           C  
ATOM   1689  CB  TRP H 217      19.139  11.481  37.589  1.00 31.98           C  
ATOM   1690  CG  TRP H 217      19.626  12.904  37.738  1.00 32.94           C  
ATOM   1691  CD2 TRP H 217      20.340  13.628  36.723  1.00 31.95           C  
ATOM   1692  CD1 TRP H 217      19.551  13.729  38.822  1.00 28.62           C  
ATOM   1693  NE1 TRP H 217      20.160  14.929  38.541  1.00 33.34           N  
ATOM   1694  CE2 TRP H 217      20.655  14.879  37.254  1.00 34.43           C  
ATOM   1695  CE3 TRP H 217      20.708  13.279  35.456  1.00 30.02           C  
ATOM   1696  CZ2 TRP H 217      21.348  15.802  36.522  1.00 28.52           C  
ATOM   1697  CZ3 TRP H 217      21.401  14.213  34.718  1.00 29.02           C  
ATOM   1698  CH2 TRP H 217      21.714  15.451  35.241  1.00 28.56           C  
ATOM   1699  C   TRP H 217      17.367   9.850  37.376  1.00 34.66           C  
ATOM   1700  O   TRP H 217      17.281   8.987  38.248  1.00 34.22           O  
ATOM   1701  N   GLY H 218      17.230   9.570  36.061  1.00 34.94           N  
ATOM   1702  CA  GLY H 218      17.082   8.224  35.592  1.00 34.12           C  
ATOM   1703  C   GLY H 218      18.469   7.658  35.482  1.00 37.46           C  
ATOM   1704  O   GLY H 218      19.456   8.355  35.708  1.00 39.23           O  
ATOM   1705  N   GLN H 219      18.565   6.360  35.140  1.00 38.97           N  
ATOM   1706  CA  GLN H 219      19.801   5.633  35.016  0.91 40.69           C  
ATOM   1707  CB  GLN H 219      19.577   4.121  34.856  0.91 45.03           C  
ATOM   1708  CG  GLN H 219      18.886   3.494  36.065  0.91 57.71           C  
ATOM   1709  CD  GLN H 219      18.720   2.007  35.800  0.91 90.95           C  
ATOM   1710  OE1 GLN H 219      18.987   1.179  36.669  0.91 58.29           O  
ATOM   1711  NE2 GLN H 219      18.259   1.653  34.570  0.91 67.00           N  
ATOM   1712  C   GLN H 219      20.584   6.094  33.824  1.00 39.78           C  
ATOM   1713  O   GLN H 219      21.813   6.048  33.831  1.00 38.58           O  
ATOM   1714  N   GLY H 220      19.896   6.497  32.740  1.00 38.28           N  
ATOM   1715  CA  GLY H 220      20.579   6.925  31.552  1.00 37.54           C  
ATOM   1716  C   GLY H 220      20.532   5.809  30.556  1.00 38.33           C  
ATOM   1717  O   GLY H 220      20.430   4.635  30.913  1.00 38.37           O  
ATOM   1718  N   THR H 221      20.587   6.174  29.259  1.00 35.88           N  
ATOM   1719  CA  THR H 221      20.564   5.228  28.177  1.00 35.50           C  
ATOM   1720  CB  THR H 221      19.290   5.293  27.382  1.00 39.36           C  
ATOM   1721  OG1 THR H 221      18.178   4.971  28.197  1.00 38.09           O  
ATOM   1722  CG2 THR H 221      19.367   4.324  26.198  1.00 37.50           C  
ATOM   1723  C   THR H 221      21.654   5.616  27.232  1.00 36.81           C  
ATOM   1724  O   THR H 221      21.793   6.787  26.888  1.00 35.08           O  
ATOM   1725  N   LEU H 222      22.446   4.637  26.756  1.00 37.18           N  
ATOM   1726  CA  LEU H 222      23.518   4.970  25.861  1.00 37.21           C  
ATOM   1727  CB  LEU H 222      24.729   4.027  25.966  1.00 38.63           C  
ATOM   1728  CG  LEU H 222      25.879   4.388  25.005  1.00 43.32           C  
ATOM   1729  CD1 LEU H 222      26.492   5.753  25.349  1.00 41.69           C  
ATOM   1730  CD2 LEU H 222      26.922   3.262  24.930  1.00 40.20           C  
ATOM   1731  C   LEU H 222      23.011   4.877  24.461  1.00 37.92           C  
ATOM   1732  O   LEU H 222      22.400   3.883  24.075  1.00 41.09           O  
ATOM   1733  N   VAL H 223      23.238   5.942  23.667  1.00 34.57           N  
ATOM   1734  CA  VAL H 223      22.833   5.936  22.295  1.00 33.77           C  
ATOM   1735  CB  VAL H 223      21.868   7.035  21.967  1.00 36.02           C  
ATOM   1736  CG1 VAL H 223      21.580   7.010  20.457  1.00 33.39           C  
ATOM   1737  CG2 VAL H 223      20.621   6.851  22.849  1.00 33.60           C  
ATOM   1738  C   VAL H 223      24.064   6.147  21.473  1.00 36.20           C  
ATOM   1739  O   VAL H 223      24.779   7.135  21.637  1.00 36.53           O  
ATOM   1740  N   THR H 224      24.341   5.210  20.548  1.00 34.91           N  
ATOM   1741  CA  THR H 224      25.503   5.332  19.719  1.00 34.55           C  
ATOM   1742  CB  THR H 224      26.299   4.065  19.618  1.00 38.17           C  
ATOM   1743  OG1 THR H 224      25.474   3.013  19.146  1.00 37.51           O  
ATOM   1744  CG2 THR H 224      26.873   3.714  20.996  1.00 41.83           C  
ATOM   1745  C   THR H 224      25.034   5.658  18.344  1.00 35.49           C  
ATOM   1746  O   THR H 224      24.093   5.050  17.838  1.00 37.57           O  
ATOM   1747  N   VAL H 225      25.671   6.659  17.704  1.00 34.51           N  
ATOM   1748  CA  VAL H 225      25.273   6.989  16.369  1.00 37.35           C  
ATOM   1749  CB  VAL H 225      25.086   8.462  16.154  1.00 39.88           C  
ATOM   1750  CG1 VAL H 225      24.688   8.698  14.688  1.00 40.07           C  
ATOM   1751  CG2 VAL H 225      24.058   8.982  17.171  1.00 36.43           C  
ATOM   1752  C   VAL H 225      26.370   6.536  15.467  1.00 38.44           C  
ATOM   1753  O   VAL H 225      27.460   7.110  15.462  1.00 38.99           O  
ATOM   1754  N   SER H 226      26.105   5.485  14.668  1.00 42.80           N  
ATOM   1755  CA  SER H 226      27.129   4.998  13.792  1.00 45.84           C  
ATOM   1756  CB  SER H 226      28.049   3.950  14.441  1.00 47.25           C  
ATOM   1757  OG  SER H 226      28.778   4.530  15.512  1.00 48.19           O  
ATOM   1758  C   SER H 226      26.473   4.321  12.636  1.00 47.31           C  
ATOM   1759  O   SER H 226      25.327   3.881  12.718  1.00 47.38           O  
ATOM   1760  N   SER H 227      27.208   4.222  11.513  1.00 49.99           N  
ATOM   1761  CA  SER H 227      26.690   3.570  10.351  0.92 52.60           C  
ATOM   1762  CB  SER H 227      27.540   3.805   9.089  0.92 53.39           C  
ATOM   1763  OG  SER H 227      27.506   5.173   8.713  0.90 59.44           O  
ATOM   1764  C   SER H 227      26.710   2.075  10.637  1.00 53.30           C  
ATOM   1765  O   SER H 227      26.445   1.285   9.691  1.00 54.08           O  
ATOM   1766  OXT SER H 227      26.995   1.702  11.806  1.00  0.00           O  
TER    1767      SER H 227 
CONECT  162  663
CONECT  663  162
CONECT  820  821
CONECT  821  820  822
CONECT  822  821  823
CONECT  823  822
CONECT  975 1570
CONECT 1570  975
END
